# Supplementary material for: A Data-Driven Approach to Construct a Molecular Map of Trypanosoma cruzi to Identify Drugs and Vaccine Targets
Source: Vaccines (Basel). 2023 Jan 26;11(2):267. doi: 10.3390/vaccines11020267 (PMC9963959; doi:10.3390/vaccines11020267)
Supplement: Supplementary file 1 [file vaccines-11-00267-s001.zip]

Archive with 63 entries (56 files):
- Supplementary Figures/
- Supplementary Figures/Supplementary Figure 1.png
- Supplementary Figures/Supplementary Figure 2.png
- Supplementary Figures/Supplementary Figure 3/
- Supplementary Figures/Supplementary Figure 3/3(a).jpg
- Supplementary Figures/Supplementary Figure 3/3(b).jpg
- Supplementary Figures/Supplementary Figure 4/
- Supplementary Figures/Supplementary Figure 4/4A(a).tif
- Supplementary Figures/Supplementary Figure 4/4A(b).tiff
- Supplementary Figures/Supplementary Figure 4/4A(c).tiff
- Supplementary Figures/Supplementary Figure 4/4B(a).tiff
- Supplementary Figures/Supplementary Figure 4/4B(b).tiff
- Supplementary Figures/Supplementary Figure 4/4B(c).tiff
- Supplementary Figures/Supplementary Figure 5/
- Supplementary Figures/Supplementary Figure 5/5A(a).png
- Supplementary Figures/Supplementary Figure 5/5A(b).png
- Supplementary Figures/Supplementary Figure 5/5A(c).png
- Supplementary Figures/Supplementary Figure 5/5B(a).png
- Supplementary Figures/Supplementary Figure 5/5B(b).png
- Supplementary Figures/Supplementary Figure 5/5B(c).png
- Supplementary Figures/Supplementary Figure 6/
- Supplementary Figures/Supplementary Figure 6/6(a).png
- Supplementary Figures/Supplementary Figure 6/6(b).png
- Supplementary Figures/Supplementary Figure 6/6(c)(1).png
- Supplementary Figures/Supplementary Figure 6/6(c)(2).png
- Supplementary Figures/Supplementary Figure Descriptions.pdf
- Supplementary Files/
- Supplementary Files/Supplementary file 1.txt
- Supplementary Files/Supplementary file 2.txt
- Supplementary Files/Supplementary file 3.txt
- Supplementary Tables/
- Supplementary Tables/Supplementary Table 1.xlsx
- Supplementary Tables/Supplementary Table 10.xlsx
- Supplementary Tables/Supplementary Table 11.xlsx
- Supplementary Tables/Supplementary Table 12.xlsx
- Supplementary Tables/Supplementary Table 13.xlsx
- Supplementary Tables/Supplementary Table 14.xlsx
- Supplementary Tables/Supplementary Table 15.xlsx
- Supplementary Tables/Supplementary Table 16.xlsx
- Supplementary Tables/Supplementary Table 17.xlsx
- Supplementary Tables/Supplementary Table 18.xlsx
- Supplementary Tables/Supplementary Table 19.xlsx
- Supplementary Tables/Supplementary Table 2.xlsx
- Supplementary Tables/Supplementary Table 20.xlsx
- Supplementary Tables/Supplementary Table 21.xlsx
- Supplementary Tables/Supplementary Table 22.xlsx
- Supplementary Tables/Supplementary Table 23.xlsx
- Supplementary Tables/Supplementary Table 24.xlsx
- Supplementary Tables/Supplementary Table 25.xlsx
- Supplementary Tables/Supplementary Table 26.xlsx
- Supplementary Tables/Supplementary Table 27.pdf
- Supplementary Tables/Supplementary Table 28.xlsx
- Supplementary Tables/Supplementary Table 29.xlsx
- Supplementary Tables/Supplementary Table 3.xlsx
- Supplementary Tables/Supplementary Table 30.xlsx
- Supplementary Tables/Supplementary Table 31.xlsx
- Supplementary Tables/Supplementary Table 4.xlsx
- Supplementary Tables/Supplementary Table 5.xlsx
- Supplementary Tables/Supplementary Table 6.xlsx
- Supplementary Tables/Supplementary Table 7.xlsx
- Supplementary Tables/Supplementary Table 8.xlsx
- Supplementary Tables/Supplementary Table 9.xlsx
- Supplementary Tables/Supplementary Table Index.pdf
