# Supplementary material for: A Data-Driven Approach to Construct a Molecular Map of Trypanosoma cruzi to Identify Drugs and Vaccine Targets
Source: Vaccines (Basel). 2023 Jan 26;11(2):267. doi: 10.3390/vaccines11020267 (PMC9963959; doi:10.3390/vaccines11020267)
Supplement: Supplementary file 1 [file vaccines-11-00267-s001.zip › Supplementary Files/Supplementary file 1.txt]

1. BMC Cell Biol. 2018 Aug 31;19(1):19. doi: 10.1186/s12860-018-0170-3.

Treatment of Trypanosoma cruzi with 2-bromopalmitate alters morphology, 
endocytosis, differentiation and infectivity.

Batista CM(1), Kessler RL(2)(3), Eger I(4), Soares MJ(5).

Author information:
(1)Laboratory of Cell Biology, Carlos Chagas Institute/Fiocruz-PR, 81310-020 
Curitiba, Paraná, Brazil.
(2)Laboratory of Functional Genomics, Carlos Chagas Institute/Fiocruz-PR, 
81310-020 Curitiba, Paraná, Brazil.
(3)Mammalian Cell Biotechnology Laboratory, Molecular Biology Institute of 
Paraná (IBMP), 81310-020 Curitiba, Paraná, Brazil.
(4)Department of General Biology, State University of Ponta Grossa, 84010-290 
Ponta Grossa, Paraná, Brazil.
(5)Laboratory of Cell Biology, Carlos Chagas Institute/Fiocruz-PR, 81310-020 
Curitiba, Paraná, Brazil. maurilio.soares@fiocruz.br.

BACKGROUND: The palmitate analogue 2-bromopalmitate (2-BP) is a non-selective 
membrane tethered cysteine alkylator of many membrane-associated enzymes that in 
the last years emerged as a general inhibitor of protein S-palmitoylation. 
Palmitoylation is a post-translational protein modification that adds palmitic 
acid to a cysteine residue through a thioester linkage, promoting membrane 
localization, protein stability, regulation of enzymatic activity, and the 
epigenetic regulation of gene expression. Little is known on such important 
process in the pathogenic protozoan Trypanosoma cruzi, the etiological agent of 
Chagas disease.
RESULTS: The effect of 2-BP was analyzed on different developmental forms of 
Trypanosoma cruzi. The IC50/48 h value for culture epimastigotes was estimated 
as 130 μM. The IC50/24 h value for metacyclic trypomastigotes was 216 nM, while 
for intracellular amastigotes it was 242 μM and for cell derived trypomasigotes 
was 262 μM (IC50/24 h). Our data showed that 2-BP altered T. cruzi: 1) 
morphology, as assessed by bright field, scanning and transmission electron 
microscopy; 2) mitochondrial membrane potential, as shown by flow cytometry 
after incubation with rhodamine-123; 3) endocytosis, as seen after incubation 
with transferrin or albumin and analysis by flow cytometry/fluorescence 
microscopy; 4) in vitro metacyclogenesis; and 5) infectivity, as shown by host 
cell infection assays. On the other hand, lipid stress by incubation with 
palmitate did not alter epimastigote growth, metacyclic trypomastigotes 
viability or trypomastigote infectivity.
CONCLUSION: Our results indicate that 2-BP inhibits key cellular processes of T. 
cruzi that may be regulated by palmitoylation of vital proteins and suggest a 
metacyclic trypomastigote unique target dependency during the parasite 
development.

DOI: 10.1186/s12860-018-0170-3
PMCID: PMC6119340
PMID: 30170543 [Indexed for MEDLINE]

Conflict of interest statement: ETHICS APPROVAL AND CONSENT TO PARTICIPATE: Not 
applicable. CONSENT FOR PUBLICATION: Not applicable. COMPETING INTERESTS: The 
authors declare that they have no competing interests. PUBLISHER’S NOTE: 
Springer Nature remains neutral with regard to jurisdictional claims in 
published maps and institutional affiliations.


2. BMC Genomics. 2018 Oct 24;19(1):770. doi: 10.1186/s12864-018-5112-0.

Genomic comparison of Trypanosoma conorhini and Trypanosoma rangeli to 
Trypanosoma cruzi strains of high and low virulence.

Bradwell KR(1)(2), Koparde VN(1), Matveyev AV(1)(3), Serrano MG(1)(3), Alves 
JMP(4), Parikh H(1)(3), Huang B(1)(3), Lee V(1), Espinosa-Alvarez O(4), Ortiz 
PA(4), Costa-Martins AG(4), Teixeira MMG(4), Buck GA(5)(6).

Author information:
(1)Center for the Study of Biological Complexity, Virginia Commonwealth 
University, Richmond, VA, USA.
(2)Present address: Institute for Genome Sciences, University of Maryland, 
Baltimore, MD, USA.
(3)Department of Microbiology and Immunology, Virginia Commonwealth University, 
Richmond, VA, USA.
(4)Department of Parasitology, ICB, University of São Paulo, São Paulo, SP, 
Brazil.
(5)Center for the Study of Biological Complexity, Virginia Commonwealth 
University, Richmond, VA, USA. gregory.buck@vcuhealth.org.
(6)Department of Microbiology and Immunology, Virginia Commonwealth University, 
Richmond, VA, USA. gregory.buck@vcuhealth.org.

BACKGROUND: Trypanosoma conorhini and Trypanosoma rangeli, like Trypanosoma 
cruzi, are kinetoplastid protist parasites of mammals displaying divergent 
hosts, geographic ranges and lifestyles. Largely nonpathogenic T. rangeli and T. 
conorhini represent clades that are phylogenetically closely related to the T. 
cruzi and T. cruzi-like taxa and provide insights into the evolution of 
pathogenicity in those parasites. T. rangeli, like T. cruzi is endemic in many 
Latin American countries, whereas T. conorhini is tropicopolitan. T. rangeli and 
T. conorhini are exclusively extracellular, while T. cruzi has an intracellular 
stage in the mammalian host.
RESULTS: Here we provide the first comprehensive sequence analysis of T. rangeli 
AM80 and T. conorhini 025E, and provide a comparison of their genomes to those 
of T. cruzi G and T. cruzi CL, respectively members of T. cruzi lineages TcI and 
TcVI. We report de novo assembled genome sequences of the low-virulent T. cruzi 
G, T. rangeli AM80, and T. conorhini 025E ranging from ~ 21-25 Mbp, with 
~ 10,000 to 13,000 genes, and for the highly virulent and hybrid T. cruzi CL we 
present a ~ 65 Mbp in-house assembled haplotyped genome with ~ 12,500 genes per 
haplotype. Single copy orthologs of the two T. cruzi strains exhibited ~ 97% 
amino acid identity, and ~ 78% identity to proteins of T. rangeli or T. 
conorhini. Proteins of the latter two organisms exhibited ~ 84% identity. T. 
cruzi CL exhibited the highest heterozygosity. T. rangeli and T. conorhini 
displayed greater metabolic capabilities for utilization of complex 
carbohydrates, and contained fewer retrotransposons and multigene family copies, 
i.e. trans-sialidases, mucins, DGF-1, and MASP, compared to T. cruzi.
CONCLUSIONS: Our analyses of the T. rangeli and T. conorhini genomes closely 
reflected their phylogenetic proximity to the T. cruzi clade, and were largely 
consistent with their divergent life cycles. Our results provide a greater 
context for understanding the life cycles, host range expansion, immunity 
evasion, and pathogenesis of these trypanosomatids.

DOI: 10.1186/s12864-018-5112-0
PMCID: PMC6201504
PMID: 30355302 [Indexed for MEDLINE]

Conflict of interest statement: ETHICS APPROVAL AND CONSENT TO PARTICIPATE: Not 
applicable. CONSENT FOR PUBLICATION: Not applicable. COMPETING INTERESTS: The 
authors declare that they have no completing interests. PUBLISHER’S NOTE: 
Springer Nature remains neutral with regard to jurisdictional claims in 
published maps and institutional affiliations.


3. Immunobiology. 2018 Dec;223(12):802-806. doi: 10.1016/j.imbio.2018.08.005. Epub 
2018 Aug 10.

Variable numbers of calreticulin genes in Trypanosoma cruzi correlate with 
atypical morphology and protein expression.

González A(1), Härtel S(2), Mansilla J(2), Sánchez-Valdéz F(3), Ferreira A(4).

Author information:
(1)Laboratorio de Inmunología de la Agresión Microbiana, Programa Disciplinario 
de Inmunología, Instituto de Ciencias Biomédicas, Facultad de Medicina, 
Universidad de Chile, Chile.
(2)Laboratorio de Análisis de Imágenes Científicas (SCIAN-lab), Instituto de 
Neurociencias Biomédica (BNI), Instituto de Ciencias Biomédicas (ICBM), Facultad 
de Medicina, Universidad de Chile, Chile.
(3)Instituto de Patología Experimental- CONICET, Universidad Nacional de Salta, 
Salta, Argentina. Electronic address: ipe.unsa@gmail.com.
(4)Laboratorio de Inmunología de la Agresión Microbiana, Programa Disciplinario 
de Inmunología, Instituto de Ciencias Biomédicas, Facultad de Medicina, 
Universidad de Chile, Chile. Electronic address: aferreir@med.uchile.cl.

Trypanosoma cruzi calreticulin (TcCalr, formerly known as TcCRT), upon binding 
to Complement (C) C1 and ficolins, inhibits the classical and lectin pathways 
and promotes infectivity. This virulence correlates with the expression of 
TcCalr. The TcCalr C inhibitory capacity was shown in a previous work using a 
clonal epimastigote cell line from the TCC T. cruzi strain, lacking one TcCalr 
allele (TcCalr+/-) or over expressing it (TcCalr+). In this work, we detected 
atypical morphology in TcCalr+/- and in TcCalr+ parasites, as compared to the 
wild-type (WT) strain. Polyclonal anti-TcCalr antibodies detected TcCalr 
presence mainly in the parasite nucleus. The number of TcCalr indicator gold 
particles, detected in electron microscopy and quantified in silico, correlated 
with the number of TcCalr coding genes. Both TcCalr+ and TcCalr +/- 
epimastigotes presented morphological alterations.

Copyright © 2018. Published by Elsevier GmbH.

DOI: 10.1016/j.imbio.2018.08.005
PMID: 30131175 [Indexed for MEDLINE]


4. Science. 2005 Jul 15;309(5733):409-15. doi: 10.1126/science.1112631.

The genome sequence of Trypanosoma cruzi, etiologic agent of Chagas disease.

El-Sayed NM(1), Myler PJ, Bartholomeu DC, Nilsson D, Aggarwal G, Tran AN, Ghedin 
E, Worthey EA, Delcher AL, Blandin G, Westenberger SJ, Caler E, Cerqueira GC, 
Branche C, Haas B, Anupama A, Arner E, Aslund L, Attipoe P, Bontempi E, Bringaud 
F, Burton P, Cadag E, Campbell DA, Carrington M, Crabtree J, Darban H, da 
Silveira JF, de Jong P, Edwards K, Englund PT, Fazelina G, Feldblyum T, Ferella 
M, Frasch AC, Gull K, Horn D, Hou L, Huang Y, Kindlund E, Klingbeil M, Kluge S, 
Koo H, Lacerda D, Levin MJ, Lorenzi H, Louie T, Machado CR, McCulloch R, McKenna 
A, Mizuno Y, Mottram JC, Nelson S, Ochaya S, Osoegawa K, Pai G, Parsons M, 
Pentony M, Pettersson U, Pop M, Ramirez JL, Rinta J, Robertson L, Salzberg SL, 
Sanchez DO, Seyler A, Sharma R, Shetty J, Simpson AJ, Sisk E, Tammi MT, Tarleton 
R, Teixeira S, Van Aken S, Vogt C, Ward PN, Wickstead B, Wortman J, White O, 
Fraser CM, Stuart KD, Andersson B.

Author information:
(1)Department of Parasite Genomics, Institute for Genomic Research, Rockville, 
MD 20850, USA. nelsayed@tigr.org

Whole-genome sequencing of the protozoan pathogen Trypanosoma cruzi revealed 
that the diploid genome contains a predicted 22,570 proteins encoded by genes, 
of which 12,570 represent allelic pairs. Over 50% of the genome consists of 
repeated sequences, such as retrotransposons and genes for large families of 
surface molecules, which include trans-sialidases, mucins, gp63s, and a large 
novel family (>1300 copies) of mucin-associated surface protein (MASP) genes. 
Analyses of the T. cruzi, T. brucei, and Leishmania major (Tritryp) genomes 
imply differences from other eukaryotes in DNA repair and initiation of 
replication and reflect their unusual mitochondrial DNA. Although the Tritryp 
lack several classes of signaling molecules, their kinomes contain a large and 
diverse set of protein kinases and phosphatases; their size and diversity imply 
previously unknown interactions and regulatory processes, which may be targets 
for intervention.

DOI: 10.1126/science.1112631
PMID: 16020725 [Indexed for MEDLINE]


5. Front Cell Infect Microbiol. 2020 Jan 10;9:439. doi: 10.3389/fcimb.2019.00439. 
eCollection 2019.

An Evolutionary View of Trypanosoma Cruzi Telomeres.

Ramirez JL(1).

Author information:
(1)Fundación Instituto de Estudios Avanzados and United Nations University 
UNU-BIOLAC, Caracas, Venezuela.

Like in most eukaryotes, the linear chromosomes of Trypanosoma cruzi end in a 
nucleoprotein structure called the telomere, which is preceded by regions of 
variable length called subtelomeres. Together telomeres and subtelomeres are 
dynamic sites where DNA sequence rearrangements can occur without compromising 
essential interstitial genes or chromosomal synteny. Good examples of 
subtelomeres involvement are the expansion of human olfactory receptors genes, 
variant surface antigens in Trypanosoma brucei, and Saccharomyces cerevisiae 
mating types. T. cruzi telomeres are made of long stretches of the hexameric 
repeat 5'-TTAGGG-OH-3', and its subtelomeres are enriched in genes and 
pseudogenes from the large gene families RHS, TS and DGF1, DEAD/H-RNA helicase 
and N-acetyltransferase, intermingled with sequences of retrotransposons 
elements. In particular, members of the Trans-sialidase type II family appear to 
have played a role in shaping the current T. cruzi telomere structure. Although 
the structure and function of T. cruzi telomeric and subtelomeric regions have 
been documented, recent experiments are providing new insights into T. cruzi's 
telomere-subtelomere dynamics. In this review, I discuss the co-evolution of 
telomere, subtelomeres and the TS gene family, and the role that these regions 
may have played in shaping T. cruzi's genome.

Copyright © 2020 Ramirez.

DOI: 10.3389/fcimb.2019.00439
PMCID: PMC6967402
PMID: 31998659 [Indexed for MEDLINE]


6. Amino Acids. 2010 Feb;38(2):645-51. doi: 10.1007/s00726-009-0425-6. Epub 2009 
Dec 3.

Polyamine metabolism in Trypanosoma cruzi: studies on the expression and 
regulation of heterologous genes involved in polyamine biosynthesis.

Algranati ID(1).

Author information:
(1)Fundación Instituto Leloir, Ave. Patricias Argentinas 435, 1405, Buenos 
Aires, Argentina. ialgranati@leloir.org.ar

Biochemical studies have shown that Trypanosoma cruzi and Toxoplasma gondii are 
the only eukaryotic organisms so far described which are auxotrophic for 
polyamines. Both parasites are unable to carry out the de novo biosynthesis of 
putrescine, and therefore they need the addition of exogenous polyamines to the 
culture medium for their normal proliferation. Further investigations at the 
molecular level have demonstrated that the wild-type T. cruzi genome does not 
contain ornithine or arginine decarboxylase-like nucleic acid sequences, and 
that the corresponding genes have been presumably lost during evolution. Since 
T. cruzi behaves as a deletion mutant for ornithine decarboxylase (ODC) and 
arginine decarboxylase (ADC) genes, this parasite has been selected to study the 
regulation of the expression of heterologous genes involved in polyamine 
biosynthesis in other organisms. The resulting transgenic parasites have been 
useful tools to analyze the different stages of gene expression after 
transformation, as well as the mechanisms of drug resistance induction and the 
post-translational processing of enzyme precursors.

DOI: 10.1007/s00726-009-0425-6
PMID: 19956988 [Indexed for MEDLINE]


7. Methods Mol Biol. 2019;1955:1-22. doi: 10.1007/978-1-4939-9148-8_1.

Trypanosoma cruzi Genome Assemblies: Challenges and Milestones of Assembling a 
Highly Repetitive and Complex Genome.

Reis-Cunha JL(1), Bartholomeu DC(2).

Author information:
(1)Departamento de Parasitologia, Universidade Federal de Minas Gerais, Belo 
Horizonte, Brazil.
(2)Departamento de Parasitologia, Universidade Federal de Minas Gerais, Belo 
Horizonte, Brazil. daniella@icb.ufmg.br.

Trypanosoma cruzi present one of the most complex parasite genomes sequenced to 
date. Among its features are 600-kb-long repetitive multigene families' 
clusters, hybrid strains, and aneuploidies, which hampered genome assembly 
completeness and contiguity. Several approaches, such as Sanger sequencing in 
2005, next-generation sequencing in 2011 and third-generation sequencing in 
2018, were used to improve draft assemblies of different strains of this 
parasite. Hence, the study of T. cruzi genome assemblies' history is an 
excellent way to describe the evolution of genome sequencing methodologies and 
compare their efficiency and limitations to assembly complex genomes. In this 
book chapter, we summarize the principal findings and methodologies of T. cruzi 
genome assembly projects to date, highlighting the improvements and limitations 
of each approach.

DOI: 10.1007/978-1-4939-9148-8_1
PMID: 30868515 [Indexed for MEDLINE]


8. PLoS One. 2019 Apr 9;14(4):e0215160. doi: 10.1371/journal.pone.0215160. 
eCollection 2019.

Conserved motifs in nuclear genes encoding predicted mitochondrial proteins in 
Trypanosoma cruzi.

Becco L(1), Smircich P(1)(2), Garat B(1).

Author information:
(1)Laboratorio de Interacciones Moleculares, Facultad de Ciencias, Universidad 
de la República, Montevideo, Uruguay.
(2)Departamento de Genómica, Instituto de Investigaciones Biológicas Clemente 
Estable, Ministerio de Educación y Cultura, Montevideo, Uruguay.

Trypanosoma cruzi, the protozoan parasite that causes Chagas' disease, exhibits 
peculiar biological features. Among them, the presence of a unique mitochondrion 
is remarkable. Even though the mitochondrial DNA constitutes up to 25% of total 
cellular DNA, the structure and functionality of the mitochondrion are dependent 
on the expression of the nuclear genome. As in other eukaryotes, specific 
peptide signals have been proposed to drive the mitochondrial localization of a 
subset of trypanosomatid proteins. However, there are mitochondrial proteins 
encoded in the nuclear genome that lack of a peptide signal. In other 
eukaryotes, alternative protein targeting to subcellular organelles via mRNA 
localization has also been recognized and specific mRNA localization towards the 
mitochondria has been described. With the aim of seeking for mitochondrial 
localization signals in T. cruzi, we developed a strategy to build a 
comprehensive database of nuclear genes encoding predicted mitochondrial 
proteins (MiNT) in the TriTryps (T. cruzi, T. brucei and L. major). We found 
that approximately 15% of their nuclear genome encodes mitochondrial products. 
In T. cruzi the MiNT database reaches 1438 genes and a conserved peptide signal, 
M(L/F) R (R/S) SS, named TryM-TaPe is found in 60% of these genes, suggesting 
that the canonical mRNA guidance mechanism is present. In addition, the search 
for compositional signals in the transcripts of T. cruzi MiNT genes produce a 
list, being worth to note a conserved non-translated element represented by the 
consensus sequence DARRVSG. Taking into account its reported interaction with 
the T. brucei TRRM3 protein which is enriched in the mitochondrial membrane 
fraction, we here suggest a putative zip code role for this element. Globally, 
here we provide an inventory of the mitochondrial proteins in T. cruzi and give 
evidence for the existence of both peptide and mRNA signals specific to nuclear 
encoded mitochondrial proteins.

DOI: 10.1371/journal.pone.0215160
PMCID: PMC6456187
PMID: 30964924 [Indexed for MEDLINE]

Conflict of interest statement: The authors have declared that no competing 
interests exist.


9. Parasitol Res. 2016 Nov;115(11):4211-4219. doi: 10.1007/s00436-016-5198-8. Epub 
2016 Jul 28.

Differentiation of Trypanosoma cruzi I (TcI) and T. cruzi II (TcII) genotypes 
using genes encoding serine carboxypeptidases.

de Araújo CA(1), Mayer C(2), Waniek PJ(3), Azambuja P(3), Jansen AM(4).

Author information:
(1)Laboratório de Biologia de Tripanosomatídeos, Instituto Oswaldo Cruz (IOC), 
Av. Brasil 4365 Manguinhos, CEP: 21045-900, Rio de Janeiro, Brazil. 
cacatarinarj@gmail.com.
(2)Museum Alexander Koenig, Adenauerallee 160, 53113, Bonn, Germany.
(3)Laboratório de Bioquímica e Fisiologia de Insetos, Instituto Oswaldo Cruz, 
Av. Brasil 4365 Manguinhos, CEP: 21045-900, Rio de Janeiro, Brazil.
(4)Laboratório de Biologia de Tripanosomatídeos, Instituto Oswaldo Cruz (IOC), 
Av. Brasil 4365 Manguinhos, CEP: 21045-900, Rio de Janeiro, Brazil.

The parasite Trypanosoma cruzi (Kinetoplastida, Trypanosomatidae) can be 
classified based on biochemical and molecular markers, into six lineages or 
discrete typing units (DTUs), T. cruzi I-VI (TcI-VI), from which TcI and TcII 
are the parental genotypes. Trying to understand the dispersion of the 
subpopulations of T. cruzi in nature and its complex transmission cycles, the 
serine carboxypeptidase genes of T. cruzi were used as a molecular marker in the 
present study. DTUs of 25 T. cruzi isolates derived from different hosts and 
from different regions of Brazil were classified. Using specific primers, the 
complete serine carboxypeptidase open reading frame of 1401 bp was sequenced. 
The obtained data shows significant differences in the sequences of TcI and 
TcII. The analysis of the T. cruzi significantly different serine 
carboxypeptidase genes allowed distinguishing between the parental DTUs TcI to 
TcII and the hybrid DTU TcVI which grouped within the latter branch. The 
sequence diversity within the T. cruzi subpopulations was rather low. The 
analysis using the genes encoding proteases seems to be an interesting approach 
for the reconstruction of the origin and genotype evolution of T. cruzi.

DOI: 10.1007/s00436-016-5198-8
PMID: 27465563 [Indexed for MEDLINE]


10. Genomics. 2020 Jan;112(1):990-997. doi: 10.1016/j.ygeno.2019.06.015. Epub 2019 
Jun 20.

Close encounters between Trypanosoma cruzi and the host mammalian cell: Lessons 
from genome-wide expression studies.

Oliveira AER(1), Grazielle-Silva V(1), Ferreira LRP(2), Teixeira SMR(3).

Author information:
(1)Departamento de Bioquímica e Imunologia, Universidade Federal de Minas 
Gerais, Belo Horizonte, MG, Brazil.
(2)Departamento de Morfologia, Universidade Federal de Minas Gerais, Belo 
Horizonte, MG, Brazil.
(3)Departamento de Bioquímica e Imunologia, Universidade Federal de Minas 
Gerais, Belo Horizonte, MG, Brazil. Electronic address: santuzat@ufmg.br.

Trypanosoma cruzi is the etiologic agent of Chagas disease, a life-threatening 
disease that affects different tissues. Within its mammalian host, T. cruzi 
develops molecular strategies for successful invasion of different cell types 
and adaptation to the intracellular environment. Conversely, the host cell 
responds to the infection by activating intracellular pathways to control 
parasite replication. Here, we reviewed genome-wide expression studies based on 
microarray and RNA-seq data from both parasite and host genes generated from 
animal models of infection as well as from Chagas disease patients. As expected, 
analyses of T. cruzi genes highlighted changes related to parasite energy 
metabolism and cell surface molecules, whereas host cell transcriptome 
emphasized the role of immune response genes. Besides allowing a better 
understanding of mechanisms behind the pathogenesis of Chagas disease, these 
studies provide essential information for the development of new therapies as 
well as biomarkers for diagnosis and assessment of disease progression.

Copyright © 2019 Elsevier Inc. All rights reserved.

DOI: 10.1016/j.ygeno.2019.06.015
PMID: 31229555 [Indexed for MEDLINE]


11. Mem Inst Oswaldo Cruz. 2018;113(5):e170404. doi: 10.1590/0074-02760170404. Epub 
2018 Apr 9.

Trypanosoma cruzi transcriptome during axenic epimastigote growth curve.

Santos CMBD(1), Ludwig A(2), Kessler RL(2), Rampazzo RCP(3), Inoue AH(2), 
Krieger MA(1), Pavoni DP(1), Probst CM(1).

Author information:
(1)Centro Politécnico, Universidade Federal do Paraná, Curitiba, PR, Brasil.
(2)Instituto Carlos Chagas, Fundação Oswaldo Cruz, Curitiba, PR, Brasil.
(3)Instituto de Biologia Molecular do Paraná, Curitiba, PR, Brasil.

BACKGROUND Trypanosoma cruzi is an important protozoan parasite and the 
causative agent of Chagas disease. A critical step in understanding T. cruzi 
biology is the study of cellular and molecular features exhibited during its 
growth curve. OBJECTIVES We aimed to acquire a global view of the gene 
expression profile of T. cruzi during epimastigote growth. METHODS RNA-Seq 
analysis of total and polysomal/granular RNA fractions was performed along the 
10 days T. cruzi epimastigote growth curve in vitro, in addition to cell 
viability and cell cycle analyses. We also analysed the polysome profile and 
investigated the presence of granular RNA by FISH and western blotting. FINDINGS 
We identified 1082 differentially expressed genes (DEGs), of which 220 were 
modulated in both fractions. According to the modulation pattern, DEGs were 
grouped into 12 clusters and showed enrichment of important gene ontology (GO) 
terms. Moreover, we showed that by the sixth day of the growth curve, polysomal 
content declined greatly and the RNA granules content appeared to increase, 
suggesting that a portion of mRNAs isolated from the sucrose gradient during 
late growth stages was associated with RNA granules and not only polyribosomes. 
Furthermore, we discuss several modulated genes possibly involved in T. cruzi 
growth, mainly during the stationary phase, such as genes related to cell cycle, 
pathogenesis, metabolic processes and RNA-binding proteins.

DOI: 10.1590/0074-02760170404
PMCID: PMC5907844
PMID: 29668769 [Indexed for MEDLINE]


12. Parasitol Int. 2016 Oct;65(5 Pt A):472-82. doi: 10.1016/j.parint.2016.06.008. 
Epub 2016 Jun 14.

Trypanosoma cruzi contains two galactokinases; molecular and biochemical 
characterization.

Lobo-Rojas ÁE(1), González-Marcano EB(1), Valera-Vera EA(1), Acosta HR(1), 
Quiñones WA(1), Burchmore RJ(2), Concepción JL(1), Cáceres AJ(3).

Author information:
(1)Laboratorio de Enzimología de Parásitos, Facultad de Ciencias, Universidad de 
Los Andes, La Hechicera, 5101 Mérida, Venezuela.
(2)Institute of Infection, Immunity and Inflammation, College of Medical, 
Veterinary and Life Sciences, University of Glasgow, Glasgow, G12 8QQ, Scotland.
(3)Laboratorio de Enzimología de Parásitos, Facultad de Ciencias, Universidad de 
Los Andes, La Hechicera, 5101 Mérida, Venezuela. Electronic address: 
acaceres@ula.ve.

Two different putative galactokinase genes, found in the genome database of 
Trypanosoma cruzi were cloned and sequenced. Expression of the genes in 
Escherichia coli resulted for TcGALK-1 in the synthesis of a soluble and active 
enzyme, and in the case of TcGALK-2 gene a less soluble protein, with predicted 
molecular masses of 51.9kDa and 51.3kDa, respectively. The Km values determined 
for the recombinant proteins were for galactose 0.108mM (TcGALK-1) and 0.091mM 
(TcGALK-2) and for ATP 0.36mM (TcGALK-1) and 0.1mM (TcGALK-2). Substrate 
inhibition by ATP (Ki 0.414mM) was only observed for TcGALK-2. Gel-filtration 
chromatography showed that natural TcGALKs and recombinant TcGALK-1 are 
monomeric. In agreement with the possession of a type-1 peroxisome-targeting 
signal by both TcGALKs, they were found to be present inside glycosomes using 
two different methods of subcellular fractionation in conjunction with mass 
spectrometry. Both genes are expressed in epimastigote and trypomastigote stages 
since the respective proteins were immunodetected by western blotting. The T. 
cruzi galactokinases present their highest (52-47%) sequence identity with their 
counterpart from Leishmania spp., followed by prokaryotic galactokinases such as 
those from E. coli and Lactococcus lactis (26-23%). In a phylogenetic analysis, 
the trypanosomatid galactokinases form a separate cluster, showing an 
affiliation with bacteria. Epimastigotes of T. cruzi can grow in 
glucose-depleted LIT-medium supplemented with 20mM of galactose, suggesting that 
this hexose, upon phosphorylation by a TcGALK, could be used in the synthesis of 
UDP-galactose and also as a possible carbon and energy source.

Copyright © 2016 Elsevier Ireland Ltd. All rights reserved.

DOI: 10.1016/j.parint.2016.06.008
PMID: 27312997 [Indexed for MEDLINE]


13. PLoS Negl Trop Dis. 2013 Aug 8;7(8):e2369. doi: 10.1371/journal.pntd.0002369. 
eCollection 2013.

Identification and functional analysis of Trypanosoma cruzi genes that encode 
proteins of the glycosylphosphatidylinositol biosynthetic pathway.

Cardoso MS(1), Junqueira C, Trigueiro RC, Shams-Eldin H, Macedo CS, Araújo PR, 
Gomes DA, Martinelli PM, Kimmel J, Stahl P, Niehus S, Schwarz RT, Previato JO, 
Mendonça-Previato L, Gazzinelli RT, Teixeira SM.

Author information:
(1)Departamento de Bioquímica e Imunologia, Universidade Federal de Minas 
Gerais, Belo Horizonte, Minas Gerais, Brazil.

BACKGROUND: Trypanosoma cruzi is a protist parasite that causes Chagas disease. 
Several proteins that are essential for parasite virulence and involved in host 
immune responses are anchored to the membrane through 
glycosylphosphatidylinositol (GPI) molecules. In addition, T. cruzi GPI anchors 
have immunostimulatory activities, including the ability to stimulate the 
synthesis of cytokines by innate immune cells. Therefore, T. cruzi genes related 
to GPI anchor biosynthesis constitute potential new targets for the development 
of better therapies against Chagas disease.
METHODOLOGY/PRINCIPAL FINDINGS: In silico analysis of the T. cruzi genome 
resulted in the identification of 18 genes encoding proteins of the GPI 
biosynthetic pathway as well as the inositolphosphorylceramide (IPC) synthase 
gene. Expression of GFP fusions of some of these proteins in T. cruzi 
epimastigotes showed that they localize in the endoplasmic reticulum (ER). 
Expression analyses of two genes indicated that they are constitutively 
expressed in all stages of the parasite life cycle. T. cruzi genes TcDPM1, 
TcGPI10 and TcGPI12 complement conditional yeast mutants in GPI biosynthesis. 
Attempts to generate T. cruzi knockouts for three genes were unsuccessful, 
suggesting that GPI may be an essential component of the parasite. Regarding 
TcGPI8, which encodes the catalytic subunit of the transamidase complex, 
although we were able to generate single allele knockout mutants, attempts to 
disrupt both alleles failed, resulting instead in parasites that have undergone 
genomic recombination and maintained at least one active copy of the gene.
CONCLUSIONS/SIGNIFICANCE: Analyses of T. cruzi sequences encoding components of 
the GPI biosynthetic pathway indicated that they are essential genes involved in 
key aspects of host-parasite interactions. Complementation assays of yeast 
mutants with these T. cruzi genes resulted in yeast cell lines that can now be 
employed in high throughput screenings of drugs against this parasite.

DOI: 10.1371/journal.pntd.0002369
PMCID: PMC3738449
PMID: 23951384 [Indexed for MEDLINE]

Conflict of interest statement: The authors have declared that no competing 
interests exist.


14. Infect Immun. 2012 Jul;80(7):2258-64. doi: 10.1128/IAI.06225-11. Epub 2012 Mar 
19.

Multigene families in Trypanosoma cruzi and their role in infectivity.

De Pablos LM(1), Osuna A.

Author information:
(1)Biochemistry and Molecular Parasitology Research Group, Institute of 
Biotechnology, University of Granada, Campus de Fuentenueva, Granada, Spain.

The Trypanosoma cruzi genome contains the most widely expanded content (∼12,000 
genes) of the trypanosomatids sequenced to date. This expansion is reflected in 
the high number of repetitive sequences and particularly in the large quantity 
of genes that make up its multigene families. Recently it was discovered that 
the contents of these families vary between phylogenetically unrelated strains. 
We review the basic characteristics of trans-sialidases and mucins as part of 
the mechanisms of immune evasion of T. cruzi and as ligands and factors involved 
in the cross talk between the host cell and the parasite. We also show recently 
published data describing two new multigene families, DGF-1 and MASP, that form 
an important part of the scenario representing the complex biology of T. cruzi.

DOI: 10.1128/IAI.06225-11
PMCID: PMC3416482
PMID: 22431647 [Indexed for MEDLINE]


15. Parasitology. 2019 Jul;146(8):1063-1074. doi: 10.1017/S0031182019000428. Epub 
2019 May 3.

Evaluation of the multispecies coalescent method to explore intra-Trypanosoma 
cruzi I relationships and genetic diversity.

Gómez-Hernández C(1), Pérez SD(2), Rezende-Oliveira K(3), Barbosa CG(1), 
Lages-Silva E(1), Ramírez LE(1), Ramírez JD(2).

Author information:
(1)Laboratorio de Parasitologia,Universidade Federal do Triângulo 
Mineiro,Uberaba, Minas Gerais,Brazil.
(2)Grupo de Investigaciones Microbiológicas-UR (GIMUR), Programa de Biología, 
Facultad de Ciencias Naturales y Matemáticas,Universidad del 
Rosario,Bogotá,Colombia.
(3)Laboratorio de Ciências Biomédicas,Universidade Federal de Uberlândia,Campus 
do Pontal,Ituiutaba,Minas Gerais,Brazil.

Chagas Disease is a zoonosis caused by the parasite Trypanosoma cruzi. Several 
high-resolution markers have subdivided T. cruzi taxon into at least seven 
lineages or Discrete Typing Units (DTUs) (TcI-TcVI and TcBat). Trypanosoma cruzi 
I is the most diverse and geographically widespread DTU. Recently a TcI genotype 
related to domestic cycles was proposed and named as TcIDOM. Herein, we combined 
traditional markers and housekeeping genes and applied a Multispecies Coalescent 
method to explore intra-TcI relationships, lineage boundaries and genetic 
diversity in a random set of isolates and DNA sequences retrieved from Genbank 
from different countries in the Americas. We found further evidence supporting 
TcIDOM as an independent and emerging genotype of TcI at least in Colombia and 
Venezuela. We also found evidence of high phylogenetic incongruence between 
parasite's gene trees (including introgression) and embedded species trees, and 
a lack of genetic structure among geography and hosts, illustrating the complex 
dynamics and epidemiology of TcI across the Americas. These findings provide 
novel insights into T. cruzi systematics and epidemiology and support the need 
to assess parasite diversity and lineage boundaries through hypothesis testing 
using different approaches to those traditionally employed, including the 
Bayesian Multispecies coalescent method.

DOI: 10.1017/S0031182019000428
PMID: 31046857 [Indexed for MEDLINE]


16. PLoS Negl Trop Dis. 2019 May 20;13(5):e0007392. doi: 
10.1371/journal.pntd.0007392. eCollection 2019 May.

Sexual reproduction in a natural Trypanosoma cruzi population.

Berry ASF(1), Salazar-Sánchez R(2), Castillo-Neyra R(2)(3), Borrini-Mayorí K(2), 
Chipana-Ramos C(2), Vargas-Maquera M(2), Ancca-Juarez J(2), Náquira-Velarde 
C(2), Levy MZ(2)(3), Brisson D(4); Chagas Disease Working Group in Arequipa.

Author information:
(1)Division of Gastroenterology, Hepatology, and Nutrition, Children's Hospital 
of Philadelphia, Philadelphia, Pennsylvania, United States of America.
(2)Universidad Peruana Cayetano Heredia/University of Pennsylvania Chagas 
Disease Field Laboratory, Arequipa, Peru.
(3)Department of Biostatistics, Epidemiology and Informatics, The Perelman 
School of Medicine of the University of Pennsylvania, Philadelphia, 
Pennsylvania, United States of America.
(4)Department of Biology, University of Pennsylvania, Philadelphia, 
Pennsylvania, United States of America.

BACKGROUND: Sexual reproduction provides an evolutionary advantageous mechanism 
that combines favorable mutations that have arisen in separate lineages into the 
same individual. This advantage is especially pronounced in microparasites as 
allelic reassortment among individuals caused by sexual reproduction promotes 
allelic diversity at immune evasion genes within individuals which is often 
essential to evade host immune systems. Despite these advantages, many 
eukaryotic microparasites exhibit highly-clonal population structures suggesting 
that genetic exchange through sexual reproduction is rare. Evidence supporting 
clonality is particularly convincing in the causative agent of Chagas disease, 
Trypanosoma cruzi, despite equally convincing evidence of the capacity to engage 
in sexual reproduction.
METHODOLOGY/ PRINCIPLE FINDINGS: In the present study, we investigated two 
hypotheses that can reconcile the apparent contradiction between the observed 
clonal population structure and the capacity to engage in sexual reproduction by 
analyzing the genome sequences of 123 T. cruzi isolates from a natural 
population in Arequipa, Peru. The distribution of polymorphic markers within and 
among isolates provides clear evidence of the occurrence of sexual reproduction. 
Large genetic segments are rearranged among chromosomes due to crossing over 
during meiosis leading to a decay in the genetic linkage among polymorphic 
markers compared to the expectations from a purely asexually-reproducing 
population. Nevertheless, the population structure appears clonal due to a high 
level of inbreeding during sexual reproduction which increases homozygosity, and 
thus reduces diversity, within each inbreeding lineage.
CONCLUSIONS/ SIGNIFICANCE: These results effectively reconcile the apparent 
contradiction by demonstrating that the clonal population structure is derived 
not from infrequent sex in natural populations but from high levels of 
inbreeding. We discuss epidemiological consequences of this reproductive 
strategy on genome evolution, population structure, and phenotypic diversity of 
this medically important parasite.

DOI: 10.1371/journal.pntd.0007392
PMCID: PMC6544315
PMID: 31107905 [Indexed for MEDLINE]

Conflict of interest statement: The authors have declared that no competing 
interests exist.


17. Acta Trop. 2004 Apr;90(2):171-9. doi: 10.1016/j.actatropica.2003.10.018.

Trypanosoma cruzi: cloning and characterization of two genes whose expression is 
up-regulated in metacyclic trypomastigotes.

Yamada-Ogatta SF(1), Motta MC, Toma HK, Monteiro-Goes V, Avila AR, Muniz BD, 
Nakamura C, Fragoso SP, Goldenberg S, Krieger MA.

Author information:
(1)Departamento de Microbiologia, Universidade Estadual de Londrina, Paraná, 
Brazil.

The differentiation of epimastigotes into metacyclic trypomastigotes 
(metacyclogenesis) involves the transformation of a replicative non-infective 
form of Trypanosoma cruzi into a non-replicative infective stage. The study of 
genes with stage-specific expression may provide insight into the mechanisms 
involved in the regulation of gene expression in this parasite. We cloned and 
characterized two genes whose expression is up-regulated in metacyclic 
trypomastigote, those encoding metacyclin-II (Met-II) and metacyclin-III 
(Met-III). Nucleotide sequence analysis identified no sequence similarity with 
sequences available from genetic databases. The deduced amino acid sequences of 
the genes indicated that Met-III encodes a basic polypeptide whereas Met-II 
encodes an acidic polypeptide. Northern and Western blot analyses showed that 
Met-II and Met-III were expressed by metacyclic trypomastigotes, but not by 
epimastigotes. Antisera directed against the recombinant Met-II and Met-III 
proteins recognized two polypeptides on Western blots: a 16-kDa and a 24-kDa 
polypeptide. Immunocytochemistry analysis using electron microscopy showed that 
metacyclin-II is localized mainly at the kinetoplast whereas metacyclin-III is 
localized at the nucleus of the parasite. Southern blot analysis, using genomic 
DNA and T. cruzi chromosomes separated by pulsed-field gel electrophoresis, 
indicated that these genes were present as single copies on different 
chromosomes of T. cruzi Dm28c.

Copyright 2003 Elsevier B.V.

DOI: 10.1016/j.actatropica.2003.10.018
PMID: 15177143 [Indexed for MEDLINE]


18. Exp Parasitol. 2009 Aug;122(4):328-37. doi: 10.1016/j.exppara.2009.04.008. Epub 
2009 Apr 21.

Trypanosoma cruzi: new insights on ecophylogeny and hybridization by multigene 
sequencing of three nuclear and one maxicircle genes.

Subileau M(1), Barnabé C, Douzery EJ, Diosque P, Tibayrenc M.

Author information:
(1)UMR 1083 Sciences pour l'Oenologie, équipe Microbiologie et Technologie des 
Fermentations, ENSAM/INRA, 2 place Viala, 34060 Montpellier Cedex 01, France.

Natural populations of Trypanosoma cruzi are structured into five genetic 
lineages, T. cruzi I and T. cruzi II a to e, as the result of clonal evolution 
with rare genetic recombination events. To explore more in depth these 
phenomenons, a multigene sequencing approach was used, for the first time in the 
case of T. cruzi. Three nuclear loci and a maxicircle locus were sequenced on 18 
T. cruzi stocks. Sequences were used to build phylogenetic trees from each locus 
and from concatenated sequences of all loci. The data confirmed the hybrid 
origin of DTUs IId and IIe, as the result of an ancient genetic recombination 
between strains pertaining to IIb and IIc. The data confirmed also a hybrid 
origin of DTUs IIa and IIc. Contrary to previous reports, we failed to detect 
mosaic genes. The phylogenetic relationship between DTUs and the respective 
roles of recombination and selection were tested.

DOI: 10.1016/j.exppara.2009.04.008
PMID: 19389398 [Indexed for MEDLINE]


19. PLoS One. 2013;8(2):e56198. doi: 10.1371/journal.pone.0056198. Epub 2013 Feb 14.

Genetic variation and exchange in Trypanosoma cruzi isolates from the United 
States.

Roellig DM(1), Savage MY, Fujita AW, Barnabé C, Tibayrenc M, Steurer FJ, Yabsley 
MJ.

Author information:
(1)Southeastern Cooperative Wildlife Disease Study, College of Veterinary 
Medicine, University of Georgia, Athens, Georgia, United States of America. 
iyd4@cdc.gov

Trypanosoma cruzi, the causative agent of Chagas disease, is a multiclonal 
parasite with high levels of genetic diversity and broad host and geographic 
ranges. Molecular characterization of South American isolates of T. cruzi has 
demonstrated homologous recombination and nuclear hybridization, as well as the 
presence of 6 main genetic clusters or "discrete typing units" (DTUs). Few 
studies have extensively investigated such exchange events and genetic diversity 
in North American isolates. In the current study, we genetically characterized 
over 50 US isolates from wildlife reservoirs (e.g., raccoons, opossums, 
armadillos, skunks), domestic dogs, humans, nonhuman primates, and reduviid 
vectors from nine states (TX, CA, OK, SC, FL, GA, MD, LA, TN) using a multilocus 
sequencing method. Single nucleotide polymorphisms were identified in sequences 
of the mismatch-repair class 2 (MSH2) and Tc52 genes. Typing based on the two 
genes often paralleled genotyping by classic methodologies using mini-exon and 
18S and 24Sα rRNA genes. Evidence for genetic exchange was obtained by comparing 
sequence phylogenies of nuclear and mitochondrial gene targets, dihydrofolate 
reductase-thymidylate synthase (DHFR-TS) and the cytochrome oxidase subunit II- 
NADH dehydrogenase subunit I region (COII-ND1), respectively. We observed 
genetic exchange in several US isolates as demonstrated by incongruent 
mitochondrial and nuclear genes phylogenies, which confirms a previous finding 
of a single genetic exchange event in a Florida isolate. The presence of SNPs 
and evidence of genetic exchange illustrates that strains from the US are 
genetically diverse, even though only two phylogenetic lineages have been 
identified in this region.

DOI: 10.1371/journal.pone.0056198
PMCID: PMC3572986
PMID: 23457528 [Indexed for MEDLINE]

Conflict of interest statement: Competing Interests: The authors have declared 
that no competing interests exist.


20. Biochem Biophys Res Commun. 2004 Sep 24;322(3):985-92. doi: 
10.1016/j.bbrc.2004.08.026.

TcRRMs and Tcp28 genes are intercalated and differentially expressed in 
Trypanosoma cruzi life cycle.

Gomes GG(1), Peter Urményi T, Rondinelli E, Williams N, Silva R.

Author information:
(1)Instituto de Biofísica Carlos Chagas Filho, Universidade Federal do Rio de 
Janeiro, Brazil.

The identification and characterization of RNA binding proteins in Trypanosoma 
cruzi are particularly relevant as they play key roles in the regulatory 
mechanisms of gene expression. In this work, we have identified coding sequences 
for the proteins, named TcRRM1 and TcRRM2, in the EST database generated by the 
T. cruzi genomic initiative. TcRRM1 and TcRRM2 contain two RNA binding domains 
(RRM) and are very similar to two Trypanosoma brucei RNA binding proteins 
previously reported, Tbp34 and Tbp37, and to a not yet annotated ORF in 
Leishmania major genome project. The T. cruzi RRM genes are organized in tandem, 
alternating with copies of Tcp28, a gene of unknown function. However, TcRRM 
transcript accumulation is higher in the spheromastigote stage, while Tcp28 
transcripts accumulate more in the trypomastigote stage suggesting developmental 
regulation.

DOI: 10.1016/j.bbrc.2004.08.026
PMID: 15336561 [Indexed for MEDLINE]


21. Exp Parasitol. 1996 Dec;84(3):387-99. doi: 10.1006/expr.1996.0127.

Trypanosoma rangeli and Trypanosoma cruzi: molecular characterization of genes 
encoding putative calcium-binding proteins, highly conserved in trypanosomatids.

Porcel BM(1), Bontempi EJ, Henriksson J, Rydåker M, Aslund L, Segura EL, 
Pettersson U, Ruiz AM.

Author information:
(1)Instituto Nacional de Chagas, Ministerio de Salud y Acción Social, Buenos 
Aires, Argentina.

Genes encoding a 29-kDa flagellar calcium-binding protein (F29) in Trypanosoma 
cruzi, strongly homologous to EF-hand calcium-binding protein-encoding genes 
previously reported in this parasite, were isolated by immunoscreening. F29 is 
encoded by a number of very similar genes, highly conserved among different T. 
cruzi isolates. The genes are located on a pair of homologous chromosomes, 
arranged in one or two clusters of tandem repeats. PCR amplification of 
Trypanosoma rangeli genomic DNA, using primers derived from the T. cruzi F29 
sequence made it possible to isolate the homologous gene in T. rangeli, encoding 
a 23-kDa protein called TrCaBP. Gene sequence comparisons showed homology to 
EF-hand calcium-binding proteins from T. cruzi (82.8%), Trypanosoma brucei 
brucei (60.2%), and Entamoeba histolytica (28.4%). Northern blot analysis 
revealed that the TrCaBP gene is expressed in T. rangeli as a polyadenylated 
transcript. The TrCaBP-encoding genes are present in at least 20 copies per 
cell, organized in tandem arrays, on large T. rangeli chromosomes in some 
isolates and on two smaller ones in others. This gene, however, seems to be 
absent from Leishmania.

DOI: 10.1006/expr.1996.0127
PMID: 8948328 [Indexed for MEDLINE]


22. Trans R Soc Trop Med Hyg. 2019 May 1;113(5):281-286. doi: 10.1093/trstmh/try119.

Trypanosoma cruzi diversity in naturally infected nonhuman primates in Louisiana 
assessed by deep sequencing of the mini-exon gene.

Herrera C(1), Majeau A(1), Didier P(2), Falkenstein KP(3), Dumonteil E(1).

Author information:
(1)Department of Tropical Medicine, Vector-Borne and Infectious Disease Research 
Center, School of Public Health and Tropical Medicine, Tulane University, 1440 
Canal Street, New Orleans, LA, USA.
(2)Division of Comparative Pathology, Tulane National Primate Research Center, 
18703 3 Rivers Rd, Covington, LA.
(3)Division of Veterinary Medicine, Tulane National Primate Research Center, 
18703 3 Rivers Rd, Covington, LA, USA.

BACKGROUND: Trypanosoma cruzi is a zoonotic pathogen of increasing relevance in 
the USA, with a growing number of autochthonous cases identified in recent 
years. The identification of parasite genotypes is key to understanding 
transmission cycles and their dynamics and consequently human infection. Natural 
T. cruzi infection is present in captive nonhuman primate colonies in the 
southern USA.
METHODS: We investigated T. cruzi genetic diversity through a metabarcoding and 
next-generation sequencing approach of the mini-exon gene to characterize the 
parasite genotypes circulating in nonhuman primates in southern Louisiana.
RESULTS: We confirmed the presence of T. cruzi in multiple tissues of 12 
seropositive animals, including heart, liver, spleen and gut. The TcI discrete 
typing unit (DTU) predominated in these hosts, and specifically TcIa, but we 
also detected two cases of coinfections with TcVI and TcIV parasites, 
unambiguously confirming the circulation of TcVI in the USA. Multiple mini-exon 
haplotypes were identified in each host, ranging from 6 to 11.
CONCLUSIONS: The observation of multiple T. cruzi sequence haplotypes in each 
nonhuman primate indicates possible multiclonal infections. These data suggest 
the participation of these nonhuman primates in local parasite transmission 
cycles and highlight the value of these naturally infected animals for the study 
of human Chagas disease.

© The Author(s) 2018. Published by Oxford University Press on behalf of Royal 
Society of Tropical Medicine and Hygiene. All rights reserved. For permissions, 
please e-mail: journals.permissions@oup.com.

DOI: 10.1093/trstmh/try119
PMCID: PMC6515898
PMID: 30452731 [Indexed for MEDLINE]


23. PLoS Negl Trop Dis. 2020 Jan 31;14(1):e0007770. doi: 
10.1371/journal.pntd.0007770. eCollection 2020 Jan.

Evidence of hybridization, mitochondrial introgression and biparental 
inheritance of the kDNA minicircles in Trypanosoma cruzi I.

Rusman F(1), Floridia-Yapur N(1), Ragone PG(1), Diosque P(1), Tomasini N(1).

Author information:
(1)Unidad de Epidemiología Molecular (UEM), Instituto de Patología Experimental, 
Universidad Nacional de Salta-CONICET, Salta, Salta, Argentina.

BACKGROUND: Genetic exchange in Trypanosoma cruzi is controversial not only in 
relation to its frequency, but also to its mechanism. Parasexual genetic 
exchange has been proposed based on laboratory hybrids, but population genomics 
strongly suggests meiosis in T. cruzi. In addition, mitochondrial introgression 
has been reported several times in natural isolates although its mechanism is 
not fully understood yet. Moreover, hybrid T. cruzi DTUs (TcV and TcVI) have 
inherited at least part of the kinetoplastic DNA (kDNA = mitochondrial DNA) from 
both parents.
METHODOLOGY/PRINCIPAL FINDINGS: In order to address such topics, we sequenced 
and analyzed fourteen nuclear DNA fragments and three kDNA maxicircle genes in 
three TcI stocks which are natural clones potentially involved in events of 
genetic exchange. We also deep-sequenced (a total of 6,146,686 paired-end reads) 
the minicircle hypervariable region (mHVR) of the kDNA in such three strains. In 
addition, we analyzed the DNA content by flow cytometry to address cell ploidy. 
We observed that most polymorphic sites in nuclear loci showed a hybrid pattern 
in one cloned strain and the other two cloned strains were compatible as 
parental strains (or nearly related to the true parents). The three clones had 
almost the same ploidy and the DNA content was similar to the reference strain 
Sylvio (a nearly diploid strain). Despite maxicircle genes evolve faster than 
nuclear housekeeping ones, we detected no polymorphisms in the sequence of three 
maxicircle genes showing mito-nuclear discordance. Lastly, the hybrid stock 
shared 66% of its mHVR clusters with one putative parent and 47% with the other 
one; in contrast, the putative parental stocks shared less than 30% of the mHVR 
clusters between them.
CONCLUSIONS/SIGNIFICANCE: The results suggest a reductive division, a natural 
hybridization, biparental inheritance of the minicircles in the hybrid and 
maxicircle introgression. The models including such phenomena and explaining the 
relationships between these three clones are discussed.

DOI: 10.1371/journal.pntd.0007770
PMCID: PMC7015434
PMID: 32004318 [Indexed for MEDLINE]

Conflict of interest statement: The authors have declared that no competing 
interests exist.


24. Parasitol Res. 2005 Jul;96(5):312-20. doi: 10.1007/s00436-005-1370-2. Epub 2005 
May 26.

Cloning and expression analysis of two novel paraflagellar rod domain genes 
found in Trypanosoma cruzi.

Clark AK(1), Kovtunovych G, Kandlikar S, Lal S, Stryker GA.

Author information:
(1)Department of Biological Sciences, Oakland University, Rochester, MI 
48309-4401, USA.

The eukaryotic flagellum is one of the most complex macromolecular structures 
found in cells, containing more than 250 proteins. One unique structure in the 
flagella of trypanomastids is the paraflagellar rod (PFR). The PFR constitutes a 
lattice of cytoskeletal filaments that lies alongside the axoneme in the 
flagella. This unique and complex structure is critical for cell motility, 
though little is known about its molecular assembly or its role in the lifecycle 
of trypanosomatids. These proteins are of particular importance in Trypanosoma 
cruzi, as purified or recombinant PFR proteins have been demonstrated to be 
immunogenic, protecting mice from a lethal challenge with the parasite. We have 
searched the T. cruzi databases and discovered two novel genes containing PFR 
domains. Both these genes are transcribed in vivo and are significantly larger 
than the previously described PFR genes identified in T. cruzi (>2 Kb). 
Real-time PCR was used to examine the relative expression levels of six PFR 
genes, including the two we describe here, in all three stages of T. cruzi's 
lifecycle. Database searches have further provided EST and genomic sequence 
support for the presence of these genes in two other pathogenic trypanosomatids, 
Trypanosoma brucei and Leishmania spp. One of these genes, designated PFR5 
contains a carboxy terminal SH3 domain not previously seen in PFR family genes. 
We propose that this proline-binding SH3 domain may play an important role in 
the assembly of the PFR.

DOI: 10.1007/s00436-005-1370-2
PMID: 15918067 [Indexed for MEDLINE]


25. mBio. 2015 Jul 21;6(4):e01012. doi: 10.1128/mBio.01012-15.

CRISPR/Cas9-Induced Disruption of Paraflagellar Rod Protein 1 and 2 Genes in 
Trypanosoma cruzi Reveals Their Role in Flagellar Attachment.

Lander N, Li ZH(1), Niyogi S(1), Docampo R(2).

Author information:
(1)Center for Tropical and Emerging Global Diseases and Department of Cellular 
Biology, University of Georgia, Athens, Georgia, USA.
(2)rdocampo@uga.edu.

Trypanosoma cruzi is the etiologic agent of Chagas disease, and current methods 
for its genetic manipulation have been highly inefficient. We report here the 
use of the CRISPR (clustered regularly interspaced short palindromic 
repeats)/Cas9 (CRISPR-associated gene 9) system for disrupting genes in the 
parasite by three different strategies. The utility of the method was 
established by silencing genes encoding the GP72 protein, which is required for 
flagellar attachment, and paraflagellar rod proteins 1 and 2 (PFR1, PFR2), key 
components of the parasite flagellum. We used either vectors containing single 
guide RNA (sgRNA) and Cas9, separately or together, or one vector containing 
sgRNA and Cas9 plus donor DNA for homologous recombination to rapidly generate 
mutant cell lines in which the PFR1, PFR2, and GP72 genes have been disrupted. 
We demonstrate that genome editing of these endogenous genes in T. cruzi is 
successful without detectable toxicity of Cas9. Our results indicate that PFR1, 
PFR2, and GP72 contribute to flagellar attachment to the cell body and motility 
of the parasites. Therefore, CRISPR/Cas9 allows efficient gene disruption in an 
almost genetically intractable parasite and suggest that this method will 
improve the functional analyses of its genome.
IMPORTANCE: Trypanosoma cruzi is the agent of Chagas disease, which affects 
millions of people worldwide. Vaccines to prevent this disease are not 
available, and drug treatments are not completely effective. The study of the 
biology of this parasite through genetic approaches will make possible the 
development of new preventive or treatment options. Previous attempts to use the 
CRISPR/Cas9 in T. cruzi found a detectable but low frequency of Cas9-facilitated 
homologous recombination and fluorescent marker swap between exogenous genes, 
while Cas9 was toxic to the cells. In this report, we describe new approaches 
that generate complete disruption of an endogenous gene without toxicity to the 
parasites and establish the relevance of several proteins for flagellar 
attachment and motility.

Copyright © 2015 Lander et al.

DOI: 10.1128/mBio.01012-15
PMCID: PMC4513075
PMID: 26199333 [Indexed for MEDLINE]


26. Trends Parasitol. 2005 Jun;21(6):270-2. doi: 10.1016/j.pt.2005.04.001.

Minicircle organization and diversity in Trypanosoma cruzi populations.

Junqueira AC(1), Degrave W, Brandão A.

Author information:
(1)Departamento Medicina Tropical, Instituto Oswaldo Cruz-Fiocruz, Avenida 
Brasil 4365, 21045-900 Rio de Janeiro, Brasil.

Trypanosoma cruzi strains and isolates can be divided into at least two groups 
using biochemical and molecular markers such as isoenzymes, ribosomal DNA, 
mini-exon gene spacers and some maxicircle genes. Despite the accumulating 
evidence that these major groups are phylogenetically distinct, their 
kinetoplast minicircle overall organization (i.e. number of conserved regions 
per length of minicircle molecule) remains conserved in all T. cruzi isolates 
studied so far, including the two T. cruzi major lineages -T. cruzi I and T. 
cruzi II - and a third group of uncertain taxonomic status, T. cruzi ZIII. Thus 
far, despite the extensive intra- and inter-minicircle sequence polymorphism, no 
group clustering has been observed.

DOI: 10.1016/j.pt.2005.04.001
PMID: 15922247 [Indexed for MEDLINE]


27. Biochem J. 2011 Sep 1;438(2):303-13. doi: 10.1042/BJ20110683.

Molecular diversity of the Trypanosoma cruzi TcSMUG family of mucin genes and 
proteins.

Urban I(1), Santurio LB, Chidichimo A, Yu H, Chen X, Mucci J, Agüero F, 
Buscaglia CA.

Author information:
(1)Instituto de Investigaciones Biotecnológicas, Universidad Nacional de General 
San Martín-CONICET, Buenos Aires, Argentina.

The surface of the protozoan Trypanosoma cruzi is covered by a dense coat of 
mucin-type glycoconjugates, which make a pivotal contribution to parasite 
protection and host immune evasion. Their importance is further underscored by 
the presence of >1000 mucin-like genes in the parasite genome. In the present 
study we demonstrate that one such group of genes, termed TcSMUG L, codes for 
previously unrecognized mucin-type glycoconjugates anchored to and secreted from 
the surface of insect-dwelling epimastigotes. These features are supported by 
the in vivo tracing and characterization of endogenous TcSMUG L products and 
recombinant tagged molecules expressed by transfected parasites. Besides 
displaying substantial homology to TcSMUG S products, which provide the scaffold 
for the major Gp35/50 mucins also present in insect-dwelling stages of the T. 
cruzi lifecycle, TcSMUG L products display unique structural and functional 
features, including being completely refractory to sialylation by parasite 
trans-sialidases. Although quantitative real time-PCR and gene sequencing 
analyses indicate a high degree of genomic conservation across the T. cruzi 
species, TcSMUG L product expression and processing is quite variable among 
different parasite isolates.

DOI: 10.1042/BJ20110683
PMID: 21651499 [Indexed for MEDLINE]


28. PLoS Negl Trop Dis. 2020 Mar 20;14(3):e0008007. doi: 
10.1371/journal.pntd.0008007. eCollection 2020 Mar.

Intracellular DNA replication and differentiation of Trypanosoma cruzi is 
asynchronous within individual host cells in vivo at all stages of infection.

Taylor MC(1), Ward A(1), Olmo F(1), Jayawardhana S(1), Francisco AF(1), Lewis 
MD(1), Kelly JM(1).

Author information:
(1)Faculty of Infectious and Tropical Diseases, London School of Hygiene and 
Tropical Medicine, London, United Kingdom.

Investigations into intracellular replication and differentiation of Trypanosoma 
cruzi within the mammalian host have been restricted by limitations in our 
ability to detect parasitized cells throughout the course of infection. We have 
overcome this problem by generating genetically modified parasites that express 
a bioluminescent/fluorescent fusion protein. By combining in vivo imaging and 
confocal microscopy, this has enabled us to routinely visualise murine 
infections at the level of individual host cells. These studies reveal that 
intracellular parasite replication is an asynchronous process, irrespective of 
tissue location or disease stage. Furthermore, using TUNEL assays and EdU 
labelling, we demonstrate that within individual infected cells, replication of 
both mitochondrial (kDNA) and nuclear genomes is not co-ordinated within the 
parasite population, and that replicating amastigotes and non-replicating 
trypomastigotes can co-exist in the same cell. Finally, we report the presence 
of distinct non-canonical morphological forms of T. cruzi in the mammalian host. 
These appear to represent transitional forms in the amastigote to trypomastigote 
differentiation process. Therefore, the intracellular life-cycle of T. cruzi in 
vivo is more complex than previously realised, with potential implications for 
our understanding of disease pathogenesis, immune evasion and drug development. 
Dissecting the mechanisms involved will be an important experimental challenge.

DOI: 10.1371/journal.pntd.0008007
PMCID: PMC7112235
PMID: 32196491 [Indexed for MEDLINE]

Conflict of interest statement: The authors have declared that no competing 
interests exist.


29. Methods Mol Biol. 2019;1955:47-60. doi: 10.1007/978-1-4939-9148-8_4.

An Improved Approach to Trypanosoma cruzi Molecular Genotyping by 
Next-Generation Sequencing of the Mini-exon Gene.

Majeau A(1)(2), Herrera C(1)(2), Dumonteil E(3)(4).

Author information:
(1)Department of Tropical Medicine, School of Public Health and Tropical 
Medicine, Tulane University, New Orleans, LA, USA.
(2)Vector-Borne and Infectious Disease Research Center, Tulane University, New 
Orleans, LA, USA.
(3)Department of Tropical Medicine, School of Public Health and Tropical 
Medicine, Tulane University, New Orleans, LA, USA. edumonte@tulane.edu.
(4)Vector-Borne and Infectious Disease Research Center, Tulane University, New 
Orleans, LA, USA. edumonte@tulane.edu.

Trypanosoma cruzi, the etiological agent of Chagas disease, is a protozoan 
parasite usually transmitted by triatomines. As the parasite can infect all 
mammals and the vectors can be found across a broad range of ecologies, 
transmission cycles are quite complex, and extensive genetic diversity exists 
within the parasite population. Seven main evolutionary lineages, named 
"discrete typing units," have been described, but a large amount of 
intra-lineage heterogeneity is also observed. To date, typing methods used to 
elucidate both inter-lineage and intra-lineage diversity have faced limitations, 
with some approaches unable to determine all levels of diversity and others 
requiring investigation of numerous markers and often the selective process of 
isolation of live parasites. Here, we present a method for parasite genotyping 
using next-generation sequencing of the mini-exon gene marker, to assign lineage 
and describe intra-lineage diversity directly from biological samples. This 
approach is sensitive enough to detect the presence of multiclonal infections 
and low-frequency parasite genotypes within this context, providing an 
unprecedented description of T. cruzi assemblages in hosts and vectors.

DOI: 10.1007/978-1-4939-9148-8_4
PMID: 30868518 [Indexed for MEDLINE]


30. Arch Med Res. 2006 Jul;37(5):593-601. doi: 10.1016/j.arcmed.2005.11.013.

Life-cycle and growth-phase-dependent regulation of the ubiquitin genes of 
Trypanosoma cruzi.

Manning-Cela R(1), Jaishankar S, Swindle J.

Author information:
(1)Departamento de Biomedicina Molecular, Centro de Investigación y de Estudios 
Avanzados del IPN, México, D.F., México. rmanning@cinvestav.mx

BACKGROUND: Trypanosoma cruzi, the causative agent of Chagas disease, exhibits a 
complex life cycle that is accompanied by the stage-specific gene expression. At 
the molecular level, very little is known about gene regulation in trypanosomes. 
Complex gene organizations coupled with polycistronic transcription units make 
the analysis of regulated gene expression difficult in trypanosomes. The 
ubiquitin genes of T. cruzi are a good example of this complexity. They are 
organized as a single cluster containing five ubiquitin fusion (FUS) and five 
polyubiquitin (PUB) genes that are polycistronically transcribed but expressed 
differently in response to developmental and environmental changes.
METHODS: Gene replacements were used to study FUS and PUB gene expression at 
different stages of growth and at different points in the life cycle of T. 
cruzi.
RESULTS: Based on the levels of reporter gene expression, it was determined that 
FUS1 expression was downregulated as the parasites approached stationary phase, 
whereas PUB12.5 polyubiquitin gene expression increased. Conversely, FUS1 
expression increases when epimastigotes and amastigotes differentiate into 
trypomastigotes, whereas the expression of PUB12.5 decreases when epimastigotes 
differentiate into amastigotes and trypomastigotes.
CONCLUSIONS: Although the level of CAT activity in logarithmic growing 
epimastigotes is six- to seven-fold higher when the gene was expressed from the 
FUS1 locus than when expressed from the PUB12.5 locus, the rate of transcription 
from the two loci was the same implying that post-transcriptional mechanisms 
play a dominant role in the regulation of gene expression.

DOI: 10.1016/j.arcmed.2005.11.013
PMID: 16740428 [Indexed for MEDLINE]


31. Biochim Biophys Acta Gen Subj. 2018 Dec;1862(12):2750-2763. doi: 
10.1016/j.bbagen.2018.08.015. Epub 2018 Aug 24.

Cloning and characterisation of the Equilibrative Nucleoside Transporter family 
of Trypanosoma cruzi: ultra-high affinity and selectivity to survive in the 
intracellular niche.

Campagnaro GD(1), de Freitas Nascimento J(2), Girard RBM(2), Silber AM(3), de 
Koning HP(4).

Author information:
(1)Institute of Infection, Immunity and Inflammation, College of Medical, 
Veterinary and Life Sciences, University of Glasgow, Glasgow G12 8TA, United 
Kingdom. Electronic address: g.campagnaro.1@research.gla.ac.uk.
(2)Department of Parasitology, Institute of Biomedical Sciences, University of 
Sao Paulo, Av. Lineu Prestes, 1374, São Paulo, SP 05508-000, Brazil.
(3)Department of Parasitology, Institute of Biomedical Sciences, University of 
Sao Paulo, Av. Lineu Prestes, 1374, São Paulo, SP 05508-000, Brazil. Electronic 
address: asilber@usp.br.
(4)Institute of Infection, Immunity and Inflammation, College of Medical, 
Veterinary and Life Sciences, University of Glasgow, Glasgow G12 8TA, United 
Kingdom. Electronic address: Harry.De-Koning@glasgow.ac.uk.

BACKGROUND: Trypanosoma cruzi, the causative agent of Chagas' disease is unable 
to synthesise its own purines and relies on salvage from the host. In other 
protozoa, purine uptake has been shown to be mediated by Equilibrative 
Nucleoside Transporters (ENTs).
METHODS: To investigate the functionality of T. cruzi-encoded ENT transporters, 
its four putative ENT genes (TcrNB1, TcrNB2, TcrNT1 and TcrNT2) were cloned and 
expressed in genetically adapted Trypanosoma brucei procyclic cells from which 
the nucleobase transporter locus was deleted.
RESULTS: TcrNB1 displayed very high affinity for hypoxanthine (Km 93.8 ± 4.7 nM 
for) and guanine, and moderate affinity for adenine. TcrNT1 was found to be a 
high-affinity guanosine/inosine transporter (inosine Km is 1.0 ± 0.03 μM; 
guanosine Ki is 0.92 ± 0.2 μM). TcrNT2 encoded a high-affinity thymidine 
transporter (Km = 223.5 ± 7.1 nM) with a clear preference for 
2'-deoxypyrimidines. TcrNB2, whose activity could not be determined in our 
system, could be a low-affinity purine nucleobase transporter, given its 
sequence and predicted structural similarities to Leishmania major NT4. All 4 
transporter genes were highly expressed in the amastigote forms, with much lower 
expression in the non-dividing stages.
CONCLUSIONS: The data appear to show that, surprisingly, T. cruzi has a 
preference for oxopurines over aminopurines and efficiently transports 
2'-deoxypyrimidines. The T. cruzi ENTs display exceptionally high substrate 
affinity as an adaptation to their intracellular localisation.
GENERAL SIGNIFICANCE: This study reports the first cloning of T. cruzi purine 
and pyrimidine transporters, including the first gene encoding a 
pyrimidine-selective protozoan transporter.

Copyright © 2018 Elsevier B.V. All rights reserved.

DOI: 10.1016/j.bbagen.2018.08.015
PMID: 30251664 [Indexed for MEDLINE]


32. BMC Cell Biol. 2014 Jun 19;15:23. doi: 10.1186/1471-2121-15-23.

Clathrin expression in Trypanosoma cruzi.

Kalb LC, Frederico YC, Batista CM, Eger I, Fragoso SP, Soares MJ(1).

Author information:
(1)Laboratory of Cell Biology, Carlos Chagas Institute, Fiocruz, Rua Professor 
Algacyr Munhoz Mader 3775, 81350-010 Curitiba, PR, Brazil. maurilio@tecpar.br.

BACKGROUND: Clathrin-mediated vesicular trafficking, the mechanism by which 
proteins and lipids are transported between membrane-bound organelles, accounts 
for a large proportion of import from the plasma membrane (endocytosis) and 
transport from the trans-Golgi network towards the endosomal system. 
Clathrin-mediated events are still poorly understood in the protozoan 
Trypanosoma cruzi, the causative agent of Chagas disease in Latin America. In 
this study, clathrin heavy (TcCHC) and light (TcCLC) chain gene expression and 
protein localization were investigated in different developmental forms of T. 
cruzi (epimastigotes, trypomastigotes and amastigotes), using both polyclonal 
and monoclonal antibodies raised against T. cruzi recombinant proteins.
RESULTS: Analysis by confocal microscopy revealed an accumulation of TcCHC and 
TcCLC at the cell anterior, where the flagellar pocket and Golgi complex are 
located. TcCLC partially colocalized with the Golgi marker TcRAB7-GFP and with 
ingested albumin, but did not colocalize with transferrin, a protein mostly 
ingested via uncoated vesicles at the cytostome/cytopharynx complex.
CONCLUSION: Clathrin heavy and light chains are expressed in T. cruzi. Both 
proteins typically localize anterior to the kinetoplast, at the flagellar pocket 
and Golgi complex region. Our data also indicate that in T. cruzi epimastigotes 
clathrin-mediated endocytosis of albumin occurs at the flagellar pocket, while 
clathrin-independent endocytosis of transferrin occurs at the 
cytostome/cytopharynx complex.

DOI: 10.1186/1471-2121-15-23
PMCID: PMC4073184
PMID: 24947310 [Indexed for MEDLINE]


33. Infect Genet Evol. 2014 Jul;25:157-65. doi: 10.1016/j.meegid.2014.03.022. Epub 
2014 Apr 13.

Trypanosoma cruzi: Genome characterization of phosphatidylinositol kinase gene 
family (PIK and PIK-related) and identification of a novel PIK gene.

Oliveira P(1), Lima FM(1), Cruz MC(1), Ferreira RC(1), Sanchez-Flores A(2), 
Cordero EM(1), Cortez DR(1), Ferreira ÉR(1), Briones MR(1), Mortara RA(1), da 
Silveira JF(1), Bahia D(3).

Author information:
(1)Departamento de Microbiologia, Imunologia e Parasitologia, Escola Paulista de 
Medicina, Universidade Federal de São Paulo, São Paulo, SP, Brazil.
(2)Unidad Universitaria de Apoyo Bioinformático, Instituto de Biotecnología de 
la UNAM, Mexico.
(3)Departamento de Microbiologia, Imunologia e Parasitologia, Escola Paulista de 
Medicina, Universidade Federal de São Paulo, São Paulo, SP, Brazil; Departamento 
de Biologia Geral, Instituto de Ciências Biológicas, Universidade Federal de 
Minas Gerais, Av. Antonio Carlos 6627, Pampulha, Caixa Postal 486, Belo 
Horizonte, Minas Gerais CEP 31270-910, Brazil. Electronic address: 
dianabahia@hotmail.com.

Chagas disease is caused by the protozoan Trypanosoma cruzi which affects 10 
million people worldwide. Very few kinases have been characterized in this 
parasite, including the phosphatidylinositol kinases (PIKs) that are at the 
heart of one of the major pathways of intracellular signal transduction. 
Recently, we have classified the PIK family in T. cruzi using five different 
models based on the presence of PIK conserved domains. In this study, we have 
mapped PIK genes to the chromosomes of two different T. cruzi lineages (G and CL 
Brener) and determined the cellular localization of two PIK members. The kinases 
have crucial roles in metabolism and are assumed to be conserved throughout 
evolution. For this reason, they should display a conserved localization within 
the same eukaryotic species. In spite of this, there is an extensive 
polymorphism regarding PIK localization at both genomic and cellular levels, 
among different T. cruzi isolates and between T. cruzi and Trypanosomabrucei, 
respectively. We showed in this study that the cellular localization of two 
PIK-related proteins (TOR1 and 2) in the T. cruzi lineage is distinct from that 
previously observed in T. brucei. In addition, we identified a new PIK gene with 
peculiar feature, that is, it codes for a FYVE domain at N-terminal position. 
FYVE-PIK genes are phylogenetically distant from the groups containing 
exclusively the FYVE or PIK domain. The FYVE-PIK architecture is only present in 
trypanosomatids and in virus such as Acanthamoeba mimivirus, suggesting a 
horizontal acquisition. Our Bayesian phylogenetic inference supports this 
hypothesis. The exact functions of this FYVE-PIK gene are unknown, but the 
presence of FYVE domain suggests a role in membranous compartments, such as 
endosome. Taken together, the data presented here strengthen the possibility 
that trypanosomatids are characterized by extensive genomic plasticity that may 
be considered in designing drugs and vaccines for prevention of Chagas disease.

Copyright © 2014 Elsevier B.V. All rights reserved.

DOI: 10.1016/j.meegid.2014.03.022
PMID: 24727645 [Indexed for MEDLINE]


34. Parasitology. 2009 May;136(6):641-55. doi: 10.1017/S0031182009005861. Epub 2009 
Apr 16.

A new genotype of Trypanosoma cruzi associated with bats evidenced by 
phylogenetic analyses using SSU rDNA, cytochrome b and Histone H2B genes and 
genotyping based on ITS1 rDNA.

Marcili A(1), Lima L, Cavazzana M, Junqueira AC, Veludo HH, Maia Da Silva F, 
Campaner M, Paiva F, Nunes VL, Teixeira MM.

Author information:
(1)Departamento de Parasitologia, Instituto de Ciências Biomédicas, Universidade 
de São Paulo (USP), SP, Brasil.

We characterized 15 Trypanosoma cruzi isolates from bats captured in the Amazon, 
Central and Southeast Brazilian regions. Phylogenetic relationships among T. 
cruzi lineages using SSU rDNA, cytochrome b, and Histone H2B genes positioned 
all Amazonian isolates into T. cruzi I (TCI). However, bat isolates from the 
other regions, which had been genotyped as T. cruzi II (TC II) by the 
traditional genotyping method based on mini-exon gene employed in this study, 
were not nested within any of the previously defined TCII sublineages, 
constituting a new genotype designated as TCbat. Phylogenetic analyses 
demonstrated that TCbat indeed belongs to T. cruzi and not to other closely 
related bat trypanosomes of the subgenus Schizotrypanum, and that although 
separated by large genetic distances TCbat is closest to lineage TCI. A 
genotyping method targeting ITS1 rDNA distinguished TCbat from established T. 
cruzi lineages, and from other Schizotrypanum species. In experimentally 
infected mice, TCbat lacked virulence and yielded low parasitaemias. Isolates of 
TCbat presented distinctive morphological features and behaviour in triatomines. 
To date, TCbat genotype was found only in bats from anthropic environments of 
Central and Southeast Brazil. Our findings indicate that the complexity of T. 
cruzi is larger than currently known, and confirmed bats as important reservoirs 
and potential source of T. cruzi infections to humans.

DOI: 10.1017/S0031182009005861
PMID: 19368741 [Indexed for MEDLINE]


35. PLoS Negl Trop Dis. 2010 Nov 30;4(11):e899. doi: 10.1371/journal.pntd.0000899.

Chagas cardiomyopathy manifestations and Trypanosoma cruzi genotypes circulating 
in chronic Chagasic patients.

Ramírez JD(1), Guhl F, Rendón LM, Rosas F, Marin-Neto JA, Morillo CA.

Author information:
(1)Centro de investigaciones en Microbiología y Parasitología Tropical (CIMPAT), 
Facultad de Ciencias, Departamento de Ciencias Biológicas, Universidad de los 
Andes, Bogotá, Colombia.

Chagas disease caused by Trypanosoma cruzi is a complex disease that is endemic 
and an important problem in public health in Latin America. The T. cruzi 
parasite is classified into six discrete taxonomic units (DTUs) based on the 
recently proposed nomenclature (TcI, TcII, TcIII, TcIV, TcV and TcVI). The 
discovery of genetic variability within TcI showed the presence of five 
genotypes (Ia, Ib, Ic, Id and Ie) related to the transmission cycle of Chagas 
disease. In Colombia, TcI is more prevalent but TcII has also been reported, as 
has mixed infection by both TcI and TcII in the same Chagasic patient. The 
objectives of this study were to determine the T. cruzi DTUs that are 
circulating in Colombian chronic Chagasic patients and to obtain more 
information about the molecular epidemiology of Chagas disease in Colombia. We 
also assessed the presence of electrocardiographic, radiologic and 
echocardiographic abnormalities with the purpose of correlating T. cruzi genetic 
variability and cardiac disease. Molecular characterization was performed in 
Colombian adult chronic Chagasic patients based on the intergenic region of the 
mini-exon gene, the 24Sα and 18S regions of rDNA and the variable region of 
satellite DNA, whereby the presence of T.cruzi I, II, III and IV was detected. 
In our population, mixed infections also occurred, with TcI-TcII, TcI-TcIII and 
TcI-TcIV, as well as the existence of the TcI genotypes showing the presence of 
genotypes Ia and Id. Patients infected with TcI demonstrated a higher prevalence 
of cardiac alterations than those infected with TcII. These results corroborate 
the predominance of TcI in Colombia and show the first report of TcIII and TcIV 
in Colombian Chagasic patients. Findings also indicate that Chagas 
cardiomyopathy manifestations are more correlated with TcI than with TcII in 
Colombia.

DOI: 10.1371/journal.pntd.0000899
PMCID: PMC2994916
PMID: 21152056 [Indexed for MEDLINE]

Conflict of interest statement: The authors have declared that no competing 
interests exist.


36. Methods Mol Biol. 2016;1392:125-41. doi: 10.1007/978-1-4939-3360-0_12.

Detection of Trypanosoma cruzi by Polymerase Chain Reaction.

Márquez ME(1), Concepción JL(2), González-Marcano E(3)(4), Mondolfi AP(5)(6).

Author information:
(1)Laboratorio de Enzimología de Parásitos, Universidad de Los Andes, Mérida, 
Venezuela. emarquez@ula.ve.
(2)Laboratorio de Enzimología de Parásitos, Universidad de Los Andes, Mérida, 
Venezuela. concepci@ula.ve.
(3)Laboratorio de Enzimología de Parásitos, Universidad de Los Andes, Mérida, 
Venezuela. eglys.gonzalez@gmail.com.
(4)Fundación Jacinto Convit, Caracas, Venezuela. eglys.gonzalez@gmail.com.
(5)Microbiology Laboratory, Department of Laboratory Medicine, Yale University 
School of Medicine/Yale New Haven Hospital, New Haven, CT, USA. 
albertopaniz@yahoo.com.
(6)Department of Hematopathology, The University of Texas MD Anderson Cancer 
Center, Houston, TX, USA. albertopaniz@yahoo.com.

American Trypanosomiasis (Chagas disease) is an infectious disease caused by the 
hemoflagellate parasite Trypanosoma cruzi which is transmitted by reduviid bugs. 
T. cruzi infection occurs in a broad spectrum of reservoir animals throughout 
North, Central, and South America and usually evolves into an asymptomatic 
chronic clinical stage of the disease in which diagnosis is often challenging. 
This chapter describes the application of polymerase chain reaction (PCR) for 
the detection of Trypanosoma cruzi DNA including protocols for sample 
preparation, DNA extraction, and target amplification methods.

DOI: 10.1007/978-1-4939-3360-0_12
PMID: 26843052 [Indexed for MEDLINE]


37. Parasitol Res. 2004 Jan;92(2):113-20. doi: 10.1007/s00436-003-1004-5. Epub 2003 
Nov 21.

Expression of exogenous genes in Trypanosoma cruzi: improving vectors and 
electroporation protocols.

DaRocha WD(1), Silva RA, Bartholomeu DC, Pires SF, Freitas JM, Macedo AM, 
Vazquez MP, Levin MJ, Teixeira SM.

Author information:
(1)Departamento de Bioquímica e Imunologia, ICB, Universidade Federal de Minas 
Gerais, MG 31270-010, Belo Horizonte, Brazil.

To improve transfection efficiency in Trypanosoma cruzi, we developed a new 
electroporation protocol and expression vectors which use luciferase and green 
and red fluorescent proteins as reporter genes. In transient transfections, the 
electroporation conditions reported here resulted in luciferase expression 100 
times higher than the levels obtained with previously described protocols. To 
verify whether sequences containing different trans-splicing signals influence 
reporter gene expression, we compared DNA fragments corresponding to 5' 
untranslated plus intergenic (5' UTR plus Ig) regions from GAPDH, TcP2beta, 
alpha- and beta- tubulin and amastin genes. Vectors containing sequences derived 
from the first four genes presented similar efficiencies and resulted in 
luciferase expression in transiently transfected epimastigotes that was up to 10 
times higher than that for a control vector. In contrast, the amastin 5' UTR 
plus Ig resulted in lower levels of reporter gene expression. We also 
constructed a vector containing an expression cassette designed to be targeted 
to the tubulin locus of the parasite.

DOI: 10.1007/s00436-003-1004-5
PMID: 14634799 [Indexed for MEDLINE]


38. Sci Rep. 2018 Oct 2;8(1):14631. doi: 10.1038/s41598-018-32877-2.

Genomic assemblies of newly sequenced Trypanosoma cruzi strains reveal new 
genomic expansion and greater complexity.

Callejas-Hernández F(1), Rastrojo A(1), Poveda C(1), Gironès N(2)(3), Fresno 
M(4)(5).

Author information:
(1)Centro de Biología Molecular Severo Ochoa, Consejo Superior de 
Investigaciones Científicas, Universidad Autónoma de Madrid, Cantoblanco, 
Madrid, Spain.
(2)Centro de Biología Molecular Severo Ochoa, Consejo Superior de 
Investigaciones Científicas, Universidad Autónoma de Madrid, Cantoblanco, 
Madrid, Spain. ngirones@cbm.csic.es.
(3)Instituto Sanitario de Investigación Princesa, Madrid, Spain. 
ngirones@cbm.csic.es.
(4)Centro de Biología Molecular Severo Ochoa, Consejo Superior de 
Investigaciones Científicas, Universidad Autónoma de Madrid, Cantoblanco, 
Madrid, Spain. mfresno@cbm.csic.es.
(5)Instituto Sanitario de Investigación Princesa, Madrid, Spain. 
mfresno@cbm.csic.es.

Chagas disease is a complex illness caused by the protozoan Trypanosoma cruzi 
displaying highly diverse clinical outcomes. In this sense, the genome sequence 
elucidation and comparison between strains may lead to disease understanding. 
Here, two new T. cruzi strains, have been sequenced, Y using Illumina and 
Bug2148 using PacBio, assembled, analyzed and compared with the T. cruzi 
annotated genomes available to date. The assembly stats from the new sequences 
show effective improvement of T. cruzi genome over the actual ones. Such as, the 
largest contig assembled (1.3 Mb in Bug2148) in de novo attempts and the highest 
mean assembly coverage (71X for Y). Our analysis reveals a new genomic expansion 
and greater complexity for those multi-copy gene families related to infection 
process and disease development, such as Trans-sialidases, Mucins and Mucin 
Associated Surface Proteins, among others. On one side, we demonstrate that 
multi-copy gene families are located near telomeric regions of the 
"chromosome-like" 1.3 Mb contig assembled of Bug2148, where they likely suffer 
high evolutive pressure. On the other hand, we identified several 
strain-specific single copy genes that might help to understand the differences 
in infectivity and physiology among strains. In summary, our results indicate 
that T. cruzi has a complex genomic architecture that may have promoted its 
evolution.

DOI: 10.1038/s41598-018-32877-2
PMCID: PMC6168536
PMID: 30279473 [Indexed for MEDLINE]

Conflict of interest statement: The authors declare no competing interests.


39. Parasitol Int. 2017 Jun;66(3):236-239. doi: 10.1016/j.parint.2017.01.019. Epub 
2017 Jan 27.

Effective gene delivery to Trypanosoma cruzi epimastigotes through 
nucleofection.

Pacheco-Lugo L(1), Díaz-Olmos Y(2), Sáenz-García J(3), Probst CM(2), DaRocha 
WD(4).

Author information:
(1)Laboratório de Genômica Funcional de Parasitos, Universidade Federal do 
Paraná, Brazil; Universidad Simón Bolívar, Barranquilla, Colombia.
(2)Laboratório de Genômica Funcional, Instituto Carlos Chagas, FIOCRUZ Paraná, 
Brazil.
(3)Laboratório de Genômica Funcional de Parasitos, Universidade Federal do 
Paraná, Brazil.
(4)Laboratório de Genômica Funcional de Parasitos, Universidade Federal do 
Paraná, Brazil. Electronic address: wandersondarocha@gmail.com.

New opportunities have raised to study the gene function approaches of 
Trypanosoma cruzi after its genome sequencing in 2005. Functional genomic 
approaches in Trypanosoma cruzi are challenging due to the reduced tools 
available for genetic manipulation, as well as to the reduced efficiency of the 
transient transfection conducted through conventional methods. The Amaxa 
nucleofector device was systematically tested in the present study in order to 
improve the electroporation conditions in the epimastigote forms of T. cruzi. 
The transfection efficiency was quantified using the green fluorescent protein 
(GFP) as reporter gene followed by cell survival assessment. The herein used 
nucleofection parameters have increased the survival rates (>90%) and the 
transfection efficiency by approximately 35%. The small amount of epimastigotes 
and DNA required for the nucleofection can turn the method adopted here into an 
attractive tool for high throughput screening (HTS) applications, and for gene 
editing in parasites where genetic manipulation tools remain relatively scarce.

Copyright © 2017 Elsevier B.V. All rights reserved.

DOI: 10.1016/j.parint.2017.01.019
PMID: 28137669 [Indexed for MEDLINE]


40. Nat Rev Microbiol. 2006 Mar;4(3):229-36. doi: 10.1038/nrmicro1351.

Trypanosoma cruzi surface mucins: host-dependent coat diversity.

Buscaglia CA(1), Campo VA, Frasch AC, Di Noia JM.

Author information:
(1)Instituto de Investigaciones Biotecnológicas-Instituto Tecnológico de 
Chascomús (IIB-INTECH), Universidad Nacional de General San Martn-CONICET, San 
Martín (1650), Buenos Aires, Argentina.

The surface of the protozoan parasite Trypanosoma cruzi is covered in mucins, 
which contribute to parasite protection and to the establishment of a persistent 
infection. Their importance is highlighted by the fact that the approximately 
850 mucin-encoding genes comprise approximately 1% of the parasite genome and 
approximately 6% of all predicted T. cruzi genes. The coordinate expression of a 
large repertoire of mucins containing variable regions in the mammal-dwelling 
stages of the T. cruzi life cycle suggests a possible strategy to thwart the 
host immune response. Here, we discuss the expression profiling of T. cruzi 
mucins, the mechanisms leading to the acquisition of mucin diversity and the 
possible consequences of a mosaic surface coat in the interplay between parasite 
and host.

DOI: 10.1038/nrmicro1351
PMID: 16489349 [Indexed for MEDLINE]


41. J Cell Biochem. 2017 Jul;118(7):1936-1945. doi: 10.1002/jcb.25978. Epub 2017 Mar 
31.

Transcriptome and Functional Genomics Reveal the Participation of Adenine 
Phosphoribosyltransferase in Trypanosoma cruzi Resistance to Benznidazole.

García-Huertas P(1), Mejía-Jaramillo AM(1), González L(1), Triana-Chávez O(1).

Author information:
(1)Grupo Biología y Control de Enfermedades Infecciosas-BCEI, Universidad de 
Antioquia, UdeA, Medellín, Colombia.

Currently, the only available treatments for Trypanosoma cruzi are benznidazole 
(Bz) and nifurtimox (Nfx). The mechanisms of action and resistance to these 
drugs in this parasite are not complete known. In order to identify 
differentially expressed transcripts between sensitive and resistant parasites, 
a massive pyrosequencing of the T. cruzi transcriptome was carried out. 
Additionally, the 2D gel electrophoresis profile of sensitive and resistant 
parasites was analyzed and the data were supported with functional genomics. The 
results showed 133 differentially expressed genes in resistant parasites. The 
transcriptome analysis revealed the regulation of different genes with several 
functions and metabolic pathways, which could suggest that resistance in T. 
cruzi is a multigenic process. Additionally, using transcriptomics, one gene, 
adenine phosphoribosyltransferase (APRT), was found to be down-regulated in the 
resistant parasites and its expression profile was confirmed by 2D 
electrophoresis analysis. The role of this gene in the resistance to Bz was 
confirmed overexpressing it in sensitive and resistant parasites. Interestingly, 
both parasites became more sensitive to Bz and H2 O2 . This is the first RNA-seq 
study to identify regulated genes in T. cruzi associated with Bz resistance and 
to show the role of APRT in T. cruzi resistance. Although T. cruzi regulation is 
mainly post-transcriptional, the transcriptome analysis, supported by 2D gel 
analysis and functional genomic, provides an overall idea of the expression 
profiles of genes under resistance conditions. These results contribute 
essential information to further the understanding of the mechanisms of action 
and resistance to Bz in T. cruzi. J. Cell. Biochem. 118: 1936-1945, 2017. © 2017 
Wiley Periodicals, Inc.

© 2017 Wiley Periodicals, Inc.

DOI: 10.1002/jcb.25978
PMID: 28276600 [Indexed for MEDLINE]


42. Int J Parasitol. 2014 Jun;44(7):447-56. doi: 10.1016/j.ijpara.2014.03.009. Epub 
2014 Apr 20.

Cloning and expression of transgenes using linear vectors in Trypanosoma cruzi.

Curto Mde L(1), Lorenzi HA(1), Moraes Barros RR(2), Souza RT(2), Levin MJ(1), Da 
Silveira JF(2), Schijman AG(3).

Author information:
(1)Laboratorio de Biología Molecular de la Enfermedad de Chagas, Instituto de 
Investigaciones en Ingeniería Genética y Biología Molecular (INGEBI-CONICET), 
Buenos Aires, Argentina.
(2)Departamento de Microbiologia, Imunologia e Parasitologia, Escola Paulista de 
Medicina, UNIFESP, Sao Paulo, Brazil.
(3)Laboratorio de Biología Molecular de la Enfermedad de Chagas, Instituto de 
Investigaciones en Ingeniería Genética y Biología Molecular (INGEBI-CONICET), 
Buenos Aires, Argentina. Electronic address: aleschijman@gmail.com.

The identification of new targets for vaccine and drug development for the 
treatment of Chagas' disease is dependent on deepening our understanding of the 
parasite genome. Vectors for genetic manipulation in Trypanosoma cruzi basically 
include those that remain as circular episomes and those that integrate into the 
parasite's genome. Artificial chromosomes are alternative vectors to overcome 
problematic transgene expression often occurring with conventional vectors in 
this parasite. We have constructed a series of vectors named pTACs (Trypanosome 
Artificial Chromosomes), all of them carrying telomeric and subtelomeric 
sequences and genes conferring resistance to different selection drugs. In 
addition, one pTAC harbours a modified GFP gene (pTAC-gfp), and another one 
carries the ornithine decarboxilase gene from Crithidia fasciculata (pTAC-odc). 
We have encountered artificial chromosomes generated from pTACs in transformed 
T. cruzi epimastigotes for every version of the designed vectors. These 
extragenomic elements, in approximately 6-8 copies per cell, remained as linear 
episomes, contained telomeres and persisted after 150 and 60 generations with or 
without selection drugs, respectively. The linear molecules remained stable 
through the different T. cruzi developmental forms. Furthermore, derived 
artificial chromosomes from pTAC-odc could complement the auxotrophy of T. cruzi 
for polyamines. Our results show that pTACs constitute useful tools for reverse 
functional genetics in T. cruzi that will contribute to a better understanding 
of T. cruzi biology.

Copyright © 2014. Published by Elsevier Ltd.

DOI: 10.1016/j.ijpara.2014.03.009
PMID: 24759431 [Indexed for MEDLINE]


43. Int J Parasitol. 2001 Sep;31(11):1218-26. doi: 10.1016/s0020-7519(01)00238-7.

Characterisation of large and small subunit rRNA and mini-exon genes further 
supports the distinction of six Trypanosoma cruzi lineages.

Brisse S(1), Verhoef J, Tibayrenc M.

Author information:
(1)Eijkman-Winkler Institute, University Medical Centre Utrecht, AZU G04.614, 
Heidelberglaan 100, 3584 CX Utrecht, The Netherlands. sbrisse@lab.azu.nl

It has been proposed that isolates of Trypanosoma cruzi, the agent of American 
trypanosomiasis, can be ordered into two primary phylogenetic lineages, first 
based on multilocus enzyme electrophoresis and random amplified polymorphic DNA, 
and subsequently based on the 24Salpha rRNA and mini-exon genes. Recent 
multilocus enzyme electrophoresis and random amplified polymorphic DNA data have 
additionally shown that the major multilocus enzyme electrophoresis/random 
amplified polymorphic DNA lineage II is further subdivided into five smaller 
lineages, designated IIa-IIe. In this study, the precise correspondence between 
the multilocus enzyme electrophoresis/random amplified polymorphic DNA and 
rRNA/mini-exon lineages was investigated. Using the 24Salpha rRNA and mini-exon 
markers in combination, five sets of strains were distinguished, corresponding 
to the multilocus enzyme electrophoresis/random amplified polymorphic DNA 
lineages I, IIa, IIc, IId and to lineages IIb/IIe together, respectively. The 
previous categorisation into only two primary lineages based on 24Salpha rRNA 
and mini-exon characterisation is explained, in part, by the lack of 
representativeness of the breadth of T. cruzi diversity in earlier study 
samples. Additionally, a PCR assay based on a length-variable region of the 18S 
rRNA gene distinguished lineage IIe from lineage IIb. Thus, the six multilocus 
enzyme electrophoresis/random amplified polymorphic DNA lineages could be 
readily identified by combining data from the 24Salpha rRNA, mini-exon and 18S 
rRNA characterisation assays, further supporting the relevance of these genetic 
units for T. cruzi strain classification and subspecific nomenclature. The 
recently proposed groups T. cruzi I and T. cruzi II correspond to multilocus 
enzyme electrophoresis/random amplified polymorphic DNA lineages I and IIb, 
respectively. Our findings show that T. cruzi lineage characterisation based on 
a single marker (either mini-exon or 24Salpha rRNA) has insufficient resolution, 
and leads to important reinterpretations of recent epidemiological and 
evolutionary studies based on the oversimplified rRNA/mini-exon dichotomic 
classification of T. cruzi isolates.

DOI: 10.1016/s0020-7519(01)00238-7
PMID: 11513891 [Indexed for MEDLINE]


44. Parasit Vectors. 2015 Nov 26;8:608. doi: 10.1186/s13071-015-1218-2.

Acute Chagas outbreaks: molecular and biological features of Trypanosoma cruzi 
isolates, and clinical aspects of acute cases in Santander, Colombia.

Díaz ML(1), Leal S(2), Mantilla JC(3), Molina-Berríos A(4)(5), López-Muñoz 
R(6)(7), Solari A(8), Escobar P(9), González Rugeles CI(10)(11).

Author information:
(1)Grupo de Inmunología y Epidemiología Molecular (GIEM), Facultad de Salud, 
Universidad Industrial de Santander, Bucaramanga, Colombia. 
mdiazgalvis@yahoo.com.
(2)Grupo de Investigación en Enfermedades Tropicales (CINTROP), Departamento de 
Ciencias Básicas, Escuela de Medicina, Universidad Industrial de Santander, 
Bucaramanga, Colombia. sandramilena20@gmail.com.
(3)Grupo de Inmunología y Epidemiología Molecular (GIEM), Facultad de Salud, 
Universidad Industrial de Santander, Bucaramanga, Colombia. 
jcmlaboratorio@gmail.com.
(4)Programa de Farmacología Molecular y Clínica, Instituto de Ciencias 
Biomédicas, Facultad de Medicina, Universidad de Chile, Santiago, Chile. 
amolinaberrios@u.uchile.cl.
(5)Present address: Laboratorio de Farmacología y Farmacogenética, Instituto de 
Investigación en Ciencias Odontológicas (ICOD), Facultad de Odontología, 
Universidad de Chile, Santiago, Chile. amolinaberrios@u.uchile.cl.
(6)Programa de Farmacología Molecular y Clínica, Instituto de Ciencias 
Biomédicas, Facultad de Medicina, Universidad de Chile, Santiago, Chile. 
rodlopez@u.uchile.cl.
(7)Present address: Instituto de Farmacología y Morfofisiología, Facultad de 
Ciencias Veterinarias, Universidad Austral de Chile, Valdivia, Chile. 
rodlopez@u.uchile.cl.
(8)Programa de Biología Celular y Molecular, Instituto de Ciencias Biomédicas, 
Facultad de Medicina, Universidad de Chile, Santiago, Chile. 
asolari@med.uchile.cl.
(9)Grupo de Investigación en Enfermedades Tropicales (CINTROP), Departamento de 
Ciencias Básicas, Escuela de Medicina, Universidad Industrial de Santander, 
Bucaramanga, Colombia. pescobarwww@yahoo.co.uk.
(10)Grupo de Inmunología y Epidemiología Molecular (GIEM), Facultad de Salud, 
Universidad Industrial de Santander, Bucaramanga, Colombia. cig@uis.edu.co.
(11)Escuela de Microbiología, Facultad de Salud, Carrera 32 #29-31, Oficina 419, 
Universidad Industrial de Santander, Bucaramanga, Colombia. cig@uis.edu.co.

BACKGROUND: Outbreaks of acute Chagas disease associated with oral transmission 
are easily detected nowadays with trained health personnel in areas of low 
endemicity, or in which the vector transmission has been interrupted. Given the 
biological and genetic diversity of Trypanosoma cruzi, the high morbidity, 
mortality, and the observed therapeutic failure, new characteristics of these 
outbreaks need to be addressed at different levels, both in Trypanosoma cruzi as 
in patient response. The aim of this work was to evaluate the patient's features 
involved in six outbreaks of acute Chagas disease which occurred in Santander, 
Colombia, and the characteristics of Trypanosoma cruzi clones isolated from 
these patients, to establish the potential relationship between the etiologic 
agent features with host behavior.
METHODS: The clinical, pathological and epidemiological aspects of outbreaks 
were analyzed. In addition, Trypanosoma cruzi clones were biologically 
characterized both in vitro and in vivo, and the susceptibility to the classical 
trypanocidal drugs nifurtimox and benznidazole was evaluated. Trypanosoma cruzi 
clones were genotyped by means of mini-exon intergenic spacer and cytochrome b 
genes sequencing.
RESULTS: All clones were DTU I, and based on the mini-exon intergenic spacer, 
belong to two genotypes: G2 related with sub-urban, and G11 with rural 
outbreaks. Girón outbreak clones with higher susceptibility to drugs presented 
G2 genotype and C/T transition in Cyt b. The outbreaks affected mainly young 
population (±25.9 years), and the mortality rate was 10 %. The cardiac tissue 
showed intense inflammatory infiltrate, myocardial necrosis and abundant 
amastigote nests. However, although the gastrointestinal tissue was congestive, 
no inflammation or parasites were observed.
CONCLUSIONS: Although all clones belong to DTU I, two intra-DTU genotypes were 
found with the sequencing of the mini-exon intergenic spacer, however there is 
no strict correlation between genetic groups, the cycles of the parasite or the 
clinical forms of the disease. Trypanosoma cruzi clones from Girón with higher 
sensitivity to nifurtimox presented a particular G2 genotype and C/T transition 
in Cyt b. When the diagnosis was early, the patients responded well to 
antichagasic treatment, which highlights the importance of diagnosis and 
treatment early to prevent fatal outcomes associated with these acute episodes.

DOI: 10.1186/s13071-015-1218-2
PMCID: PMC4661967
PMID: 26612724 [Indexed for MEDLINE]


45. BMC Genomics. 2007 Oct 26;8:391. doi: 10.1186/1471-2164-8-391.

Database of Trypanosoma cruzi repeated genes: 20,000 additional gene variants.

Arner E(1), Kindlund E, Nilsson D, Farzana F, Ferella M, Tammi MT, Andersson B.

Author information:
(1)Department of Cell and Molecular Biology, Karolinska Institutet, Stockholm, 
Sweden. erik.arner@ki.se

BACKGROUND: Repeats are present in all genomes, and often have important 
functions. However, in large genome sequencing projects, many repetitive regions 
remain uncharacterized. The genome of the protozoan parasite Trypanosoma cruzi 
consists of more than 50% repeats. These repeats include surface molecule genes, 
and several other gene families. In the T. cruzi genome sequencing project, it 
was clear that not all copies of repetitive genes were present in the assembly, 
due to collapse of nearly identical repeats. However, at the time of publication 
of the T. cruzi genome, it was not clear to what extent this had occurred.
RESULTS: We have developed a pipeline to estimate the genomic repeat content, 
where shotgun reads are aligned to the genomic sequence and the gene copy number 
is estimated using the average shotgun coverage. This method was applied to the 
genome of T. cruzi and copy numbers of all protein coding sequences and 
pseudogenes were estimated. The 22,640 results were stored in a database 
available online. 18% of all protein coding sequences and pseudogenes were 
estimated to exist in 14 or more copies in the T. cruzi CL Brener genome. The 
average coverage of the annotated protein coding sequences and pseudogenes 
indicate a total gene copy number, including allelic gene variants, of over 
40,000.
CONCLUSION: Our results indicate that the number of protein coding sequences and 
pseudogenes in the T. cruzi genome may be twice the previous estimate. We have 
constructed a database of the T. cruzi gene repeat data that is available as a 
resource to the community. The main purpose of the database is to enable 
biologists interested in repeated, unfinished regions to closely examine and 
resolve these regions themselves using all available shotgun data, instead of 
having to rely on annotated consensus sequences that often are erroneous and 
possibly misleading. Five repetitive genes were studied in more detail, in order 
to illustrate how the database can be used to analyze and extract information 
about gene repeats with different characteristics in Trypanosoma cruzi.

DOI: 10.1186/1471-2164-8-391
PMCID: PMC2204015
PMID: 17963481 [Indexed for MEDLINE]


46. Acta Trop. 2011 Dec;120(3):167-72. doi: 10.1016/j.actatropica.2011.08.001. Epub 
2011 Aug 9.

Trypanosoma cruzi I-III in southern Brazil causing individual and mixed 
infections in humans, sylvatic reservoirs and triatomines.

Abolis NG(1), Araújo SM, Toledo MJ, Fernandez MA, Gomes ML.

Author information:
(1)Laboratório de Parasitologia Humana, Departamento de Ciências Básicas da 
Saúde, Universidade Estadual de Maringá, Av. Colombo 5790, Paraná, Brazil. 
mlgomes@uem.br

The aim of this study was to characterise Discrete Typing Units (DTUs) of 28 
isolates of Trypanosoma cruzi from humans (15), triatomines (9), and opossums 
(4) in the state of Paraná, southern Brazil. For this purpose, we analysed the 
size polymorphism at the 3' end of the 24Sα ribosomal RNA gene (rRNA) and the 
restriction fragment length polymorphism (RFLP) of the partial 5' sequence of 
the mitochondrial Cytochrome Oxidase subunit II gene (COII). Band patterns of 
the isolates were compared with reference samples of T. cruzi I (Silvio X10 and 
Col 17G2), T. cruzi II (Esmeraldo and JG), T. cruzi III (222 and 231), T. cruzi 
IV (CAN III), T. cruzi V (SO3 cl5), and T. cruzi VI (CL Brener). Our results 
confirmed that rRNA analysis is of limited use for assessing T. cruzi DTUs. COII 
RFLP analysis was suitable for screening, but for one isolate it was necessary 
to determine the COII partial sequence to identify the DTU. Only one of the 
isolates from humans belonged to T. cruzi I; 13 isolates belonged to T. cruzi II 
and one to T. cruzi III. The four isolates from opossums and five isolates from 
triatomines were identified as T. cruzi I. Four isolates from triatomines showed 
patterns of both T. cruzi I and II, indicating mixed infections. This study 
contributes to the characterisation of the dynamics of T. cruzi populations in 
southern Brazil.

Copyright © 2011 Elsevier B.V. All rights reserved.

DOI: 10.1016/j.actatropica.2011.08.001
PMID: 21855523 [Indexed for MEDLINE]


47. PLoS Negl Trop Dis. 2019 Mar 21;13(3):e0007256. doi: 
10.1371/journal.pntd.0007256. eCollection 2019 Mar.

Aurora kinase protein family in Trypanosoma cruzi: Novel role of an AUK-B 
homologue in kinetoplast replication.

Fassolari M(1), Alonso GD(1)(2).

Author information:
(1)Laboratorio de señalización y mecanismos adaptativos en tripanosomátidos, 
Instituto de Investigaciones en Ingeniería Genética y Biología Molecular "Dr. 
Héctor N. Torres", Buenos Aires, Argentina.
(2)Departamento de Fisiología, Biología Molecular y Celular, Facultad de 
Ciencias Exactas y Naturales, Universidad de Buenos Aires, Buenos Aires, 
Argentina.

Aurora kinases constitute a family of enzymes that play a key role during 
metazoan cells division, being involved in events like centrosome maturation and 
division, chromatin condensation, mitotic spindle assembly, control of 
kinetochore-microtubule attachments, and cytokinesis initiation. In this work, 
three Aurora kinase homologues were identified in Trypanosoma cruzi (TcAUK1, -2 
and -3), a protozoan parasite of the Kinetoplastida Class. The genomic 
organization of these enzymes was fully analyzed, demonstrating that TcAUK1 is a 
single-copy gene, TcAUK2 coding sequence is present in two different forms 
(short and long) and TcAUK3 is a multi-copy gene. The three TcAUK genes are 
actively expressed in the different life cycle forms of T. cruzi (amastigotes, 
trypomastigotes and epimastigotes). TcAUK1 showed a changing localization along 
the cell cycle of the proliferating epimastigote form: at interphase it is 
located at the extremes of the kinetoplast while in mitosis it is detected at 
the cell nucleus, in close association with the mitotic spindle. Overexpression 
of TcAUK1 in epimastigotes leaded to a delay in the G2/M phases of the cell 
cycle due a retarded beginning of kinetoplast duplication. By 
immunofluorescence, we found that when it was overexpressed TcAUK1 lost its 
localization at the extremes of the kinetoplast during interphase, being 
observed inside the cell nucleus throughout the entire cell cycle. In summary, 
TcAUK1 appears to be a functional homologue of human Aurora B kinase, as it is 
related to mitotic spindle assembling and chromosome segregation. Moreover, 
TcAUK1 also seems to play a role during the initiation of kinetoplast 
duplication, a novel role described for this protein.

DOI: 10.1371/journal.pntd.0007256
PMCID: PMC6445472
PMID: 30897087 [Indexed for MEDLINE]

Conflict of interest statement: GDA is a member of the Research Career of 
Consejo Nacional de Investigaciones Científicas y Técnicas and MF is a fellow 
from the same institution.


48. Rev Soc Bras Med Trop. 2011 Nov-Dec;44(6):684-90. doi: 
10.1590/s0037-86822011005000058. Epub 2011 Nov 21.

Molecular characterization of Trypanosoma cruzi Mexican strains and their 
behavior in the mouse experimental model.

Gómez-Hernández C(1), Rezende-Oliveira K, Nascentes GA, Batista LR, Kappel HB, 
Martinez-Ibarra JA, Trujillo Contreras F, Lages-Silva E, Ramírez LE.

Author information:
(1)Programa de Pós-Graduação em Medicina Tropical e Infectologia, Departamento 
de Clínica Médica, Universidade Federal do Triângulo Mineiro, Uberaba, MG, 
Brasil.

INTRODUCTION: For a long time, the importance of Chagas disease in Mexico, where 
many regarded it as an exotic malady, was questioned. Considering the great 
genetic diversity among isolates of Trypanosoma cruzi, the importance of this 
biological characterization, and the paucity of information on the clinical and 
biological aspects of Chagas disease in Mexico, this study aimed to identify the 
molecular and biological characterization of Trypanosoma cruzi isolates from 
different endemic areas of this country, especially of the State of Jalisco.
METHODS: Eight Mexican Trypanosoma cruzi strains were biologically and 
genetically characterized (PCR specific for Trypanosoma cruzi, multiplex-PCR, 
amplification of space no transcript of the genes of the mini-exon, 
amplification of polymorphic regions of the mini-exon, classification by 
amplification of intergenic regions of the spliced leader genes, RAPD (random 
amplified polymorphic DNA).
RESULTS: Two profiles of parasitaemia were observed, patent (peak parasitaemia 
of 4.6×10(6) to 10(7) parasites/mL) and subpatent. In addition, all isolates 
were able to infect 100% of the animals. The isolates mainly displayed tropism 
for striated (cardiac and skeletal) muscle. PCR amplification of the mini-exon 
gene classified the eight strains as TcI. The RAPD technique revealed 
intraspecies variation among isolates, distinguishing strains isolated from 
humans and triatomines and according to geographic origin.
CONCLUSIONS: The Mexican T. cruzi strains are myotrophic and belong to group 
TcI.

DOI: 10.1590/s0037-86822011005000058
PMID: 22094706 [Indexed for MEDLINE]


49. Mol Biochem Parasitol. 1999 Nov 30;104(2):219-32. doi: 
10.1016/s0166-6851(99)00155-3.

The evolution of two Trypanosoma cruzi subgroups inferred from rRNA genes can be 
correlated with the interchange of American mammalian faunas in the Cenozoic and 
has implications to pathogenicity and host specificity.

Briones MR(1), Souto RP, Stolf BS, Zingales B.

Author information:
(1)Departamento de Microbiologia, Imunologia e Parasitologia, Escola Paulista de 
Medicina, Universidade Federal de São Paulo, Brazil. marcelo.dmip@epm.br

The agent of Chagas disease, Trypanosoma cruzi, is divided into two highly 
divergent genetic subgroups, lineages 1 and 2, which include all typed strains 
isolated from humans, insect vectors, and sylvatic mammals. The evolutionary 
origin of these two T. cruzi lineages and the clinical importance of their 
identification, have been the subject of intense debate. Here, using molecular 
phylogenetic analysis, we found that the distance between the two T. cruzi 
lineages is equivalent to the distance between genera Leishmania and 
Endotrypanum. Also, we confirmed that T. rangeli is more closely related to T. 
cruzi than to T. brucei using the rDNA sequence from a human strain of T. 
rangeli. Phylogenetic trees based on small subunit rDNA sequences further 
suggest that the two T. cruzi lineages diverged between 88 and 37 million years 
(Myr) ago. We hypothesize that lineage 2 is indigenous to South America while 
lineage 1 has been introduced to South America recently, along with North 
American placental mammals, after the connection of the Americas in the Pliocene 
(5 Myr ago) or with caviomorph rodents and primates in the Oligocene (38 Myr 
ago). This would explain the preferential association of T. cruzi lineage 2 with 
marsupials and of lineage 1 with human disease. These two T. cruzi lineages are 
likely to be distinct species, or at least subspecies, because of their 
different ecological and epidemiological traits and estimated long period of 
independent evolution.

DOI: 10.1016/s0166-6851(99)00155-3
PMID: 10593177 [Indexed for MEDLINE]


50. Gene. 1989 Oct 15;82(1):177-89. doi: 10.1016/0378-1119(89)90043-7.

Characterization of the spliced leader genes and transcripts in Trypanosoma 
cruzi.

McCarthy-Burke C(1), Taylor ZA, Buck GA.

Author information:
(1)Department of Microbiology and Immunology, Virginia Commonwealth University, 
Richmond 23298.

Trypanosome mRNA is processed to maturity in a novel trans-splicing reaction 
during which a 35-nucleotide (nt) spliced leader (SL) is joined to the 5' ends 
of most structural gene transcripts. We have examined this process in 
Trypanosoma cruzi, the causative agent of Chagas' disease in Central and South 
America. In this communication, we characterize the genes encoding the SL (SL 
gene) in five different strains of T. cruzi by hybridization analysis and show 
that the genome of each of these strains contains numerous tandemly repeated 
copies of the SL gene. We demonstrate that the SL genes show remarkable 
intrastrain homogeneity, but significant interstrain heterogeneity. We have 
cloned and sequenced one of the SL repeats from T. cruzi strain CL and used 
synthetic oligodeoxyribonucleotides designed to hybridize to SL gene transcripts 
in Northern analyses of T. cruzi RNA to identify an approx. 110-nt putative SL 
primary transcript (SL-RNA). The 5' end of the SL-RNA was mapped to the first nt 
of the SL by primer extension analyses. The sequence of the 110-nt SL-RNA was 
used to generate a predicted secondary structure, and this structure compared 
favorably to the predicted secondary structures of SL transcripts of other 
trypanosomatids.

DOI: 10.1016/0378-1119(89)90043-7
PMID: 2684773 [Indexed for MEDLINE]


51. Acta Trop. 2015 Nov;151:166-77. doi: 10.1016/j.actatropica.2015.07.015. Epub 
2015 Jul 19.

Genetic diversity of Trypanosoma cruzi in bats, and multilocus phylogenetic and 
phylogeographical analyses supporting Tcbat as an independent DTU (discrete 
typing unit).

Lima L(1), Espinosa-Álvarez O(2), Ortiz PA(3), Trejo-Varón JA(4), Carranza 
JC(5), Pinto CM(6), Serrano MG(7), Buck GA(8), Camargo EP(9), Teixeira MM(10).

Author information:
(1)Departamento de Parasitologia, Instituto de Ciências Biomédicas, Universidade 
de São Paulo, São Paulo, SP 05508-900, Brazil. Electronic address: 
lulima@usp.br.
(2)Departamento de Parasitologia, Instituto de Ciências Biomédicas, Universidade 
de São Paulo, São Paulo, SP 05508-900, Brazil. Electronic address: 
oneidae07@usp.br.
(3)Departamento de Parasitologia, Instituto de Ciências Biomédicas, Universidade 
de São Paulo, São Paulo, SP 05508-900, Brazil. Electronic address: 
paolaortiz27@gmail.com.
(4)Laboratorio de Investigaciones en Parasitología Tropical, Facultad de 
Ciencias, Universidad del Tolima, Ibagué, Colombia. Electronic address: 
jatrejovaron@gmail.com.
(5)Laboratorio de Investigaciones en Parasitología Tropical, Facultad de 
Ciencias, Universidad del Tolima, Ibagué, Colombia. Electronic address: 
jcarranza@ut.edu.co.
(6)Division of Mammals, National Museum of Natural History, Smithsonian 
Institution, Washington, DC, USA; Centro de Investigación en Enfermedades 
Infecciosas y Crónicas, Escuela de Biología, Pontificia Universidad Católica del 
Ecuador, Quito, Ecuador. Electronic address: mpinto@amnh.org.
(7)Department of Microbiology and Immunology, Virginia Commonwealth University, 
Richmond, VA, USA.
(8)Department of Microbiology and Immunology, Virginia Commonwealth University, 
Richmond, VA, USA. Electronic address: gabuck@vcu.edu.
(9)Departamento de Parasitologia, Instituto de Ciências Biomédicas, Universidade 
de São Paulo, São Paulo, SP 05508-900, Brazil. Electronic address: erney@usp.br.
(10)Departamento de Parasitologia, Instituto de Ciências Biomédicas, 
Universidade de São Paulo, São Paulo, SP 05508-900, Brazil. Electronic address: 
mmgteix@icb.usp.br.

Trypanosoma cruzi is a complex of phenotypically and genetically diverse 
isolates distributed in six discrete typing units (DTUs) designated as TcI-TcVI. 
Five years ago, T. cruzi isolates from Brazilian bats showing unique patterns of 
traditional ribosomal and spliced leader PCRs not clustering into any of the six 
DTUs were designated as the Tcbat genotype. In the present study, phylogenies 
inferred using SSU rRNA (small subunit of ribosomal rRNA), gGAPDH (glycosomal 
glyceraldehyde 3-phosphate dehydrogenase) and Cytb (cytochrome b) genes strongly 
supported Tcbat as a monophyletic lineage prevalent in Brazil, Panama and 
Colombia. Providing strong support for Tcbat, sequences from 37 of 47 nuclear 
and 12 mitochondrial genes (retrieved from a draft genome of Tcbat) and 
reference strains of all DTUs available in databanks corroborated Tcbat as an 
independent DTU. Consistent with previous studies, multilocus analysis of most 
nuclear genes corroborated the evolution of T. cruzi from bat trypanosomes its 
divergence into two main phylogenetic lineages: the basal TcII; and the lineage 
clustering TcIV, the clade comprising TcIII and the sister groups TcI-Tcbat. 
Most likely, the common ancestor of Tcbat and TcI was a bat trypanosome. 
However, the results of the present analysis did not support Tcbat as the 
ancestor of all DTUs. Despite the insights provided by reports of TcIII, TcIV 
and TcII in bats, including Amazonian bats harbouring TcII, further studies are 
necessary to understand the roles played by bats in the diversification of all 
DTUs. We also demonstrated that in addition to value as molecular markers for 
DTU assignment, Cytb, ITS rDNA and the spliced leader (SL) polymorphic sequences 
suggest spatially structured populations of Tcbat. Phylogenetic and 
phylogeographical analyses, multiple molecular markers specific to Tcbat, and 
the degrees of sequence divergence between Tcbat and the accepted DTUs strongly 
support the definitive classification of Tcbat as a new DTU.

Copyright © 2015 Elsevier B.V. All rights reserved.

DOI: 10.1016/j.actatropica.2015.07.015
PMID: 26200788 [Indexed for MEDLINE]


52. RNA Biol. 2018;15(8):1106-1118. doi: 10.1080/15476286.2018.1509660. Epub 2018 
Sep 10.

Assessing the partners of the RBP9-mRNP complex in Trypanosoma cruzi using 
shotgun proteomics and RNA-seq.

Wippel HH(1), Inoue AH(1)(2), Vidal NM(3), Costa JFD(1), Marcon BH(1), Romagnoli 
BAA(1), Santos MDM(1), Carvalho PC(1), Goldenberg S(1), Alves LR(1).

Author information:
(1)a Carlos Chagas Institute, Fundação Oswaldo Cruz, Fiocruz-PR , Curitiba, PR, 
Brazil.
(2)b Molecular Biology Institute of Paraná , IBMP, Curitiba, PR, Brazil.
(3)c National Center for Biotechnology Information, Bethesda , MD , USA.

Gene expression regulation in trypanosomes differs from other eukaryotes due to 
absence of transcriptional regulation for most of their genes. RNA-binding 
proteins (RBPs) associate with mRNAs and other regulatory proteins to form 
ribonucleoprotein complexes (mRNPs), which play a major role in 
post-transcriptional regulation. Here, we show that RBP9 is a cytoplasmic RBP in 
Trypanosoma cruzi with one RNA-recognition motif (RRM). The RBP9 sedimentation 
profile in a sucrose gradient indicated its presence in cytoplasmic 
translational complexes, suggesting its involvement in translation regulation. 
Taking this result as a motivation, we used shotgun proteomics and RNA-seq 
approaches to assess the core of the RBP9-mRNP complex. In epimastigotes in 
exponential growth, the complex was composed mostly by RBPs involved in RNA 
metabolism, such as ZC3H39, UBP1/2, NRBD1, and ALBA3/4. When parasites were 
subjected to nutritional stress, our analysis identified regulatory RBPs and the 
translation initiation factors eIF4E5, eIF4G5, eIF4G1, and eIF4G4. The RNA-seq 
results showed that RBP9-mRNP complex regulates transcripts encoding some RBPs - 
e.g. RBP5, RBP6, and RBP10 -, and proteins involved in metabolic processes. 
Therefore, we argue that RBP9 is part of cytoplasmic mRNPs complexes associated 
with mRNA metabolism and translation regulation in T. cruzi.

DOI: 10.1080/15476286.2018.1509660
PMCID: PMC6161725
PMID: 30146924 [Indexed for MEDLINE]


53. Parasitology. 2008 Sep;135(10):1157-64. doi: 10.1017/S0031182008004794. Epub 
2008 Aug 14.

Evolutionary history of Trypanosoma cruzi according to antigen genes.

Rozas M(1), De Doncker S, Coronado X, Barnabé C, Tibyarenc M, Solari A, Dujardin 
JC.

Author information:
(1)Programa de Biología Celular y Molecular, ICBM, Facultad de Medicina, 
Universidad de Chile, Santiago, Chile.

Trypanosoma cruzi, the agent of Chagas disease is associated with a very high 
clinical and epidemiological pleomorphism. This might be better understood 
through studies on the evolutionary history of the parasite. We explored here 
the value of antigen genes for the understanding of the evolution within T. 
cruzi. We selected 11 genes and 12 loci associated with different functions and 
considered to be involved in host-parasite interaction (cell adhesion, 
infection, molecular mimicry). The polymorphism of the respective genes in a 
sample representative of the diversity of T. cruzi was screened by PCR-RFLP and 
evolutionary relationships were inferred by phenetic analysis. Our results 
support the classification of T. cruzi in 2 major lineages and 6 discrete typing 
units (DTUs). The topology of the PCR-RFLP tree was the one that better fitted 
with the epidemiological features of the different DTUs: (i) lineage I, being 
encountered in sylvatic as well as domestic transmission cycles, (ii) IIa/c 
being associated with a sylvatic transmission cycle and (iii) IIb/d/e being 
associated with a domestic transmission cycle. Our study also supported the 
hypothesis that the evolutionary history of T. cruzi has been shaped by a series 
of hybridization events in the framework of a predominant clonal evolution 
pattern.

DOI: 10.1017/S0031182008004794
PMID: 18700995 [Indexed for MEDLINE]


54. PLoS Pathog. 2006 Mar;2(3):e24. doi: 10.1371/journal.ppat.0020024. Epub 2006 Mar 
31.

Ancestral genomes, sex, and the population structure of Trypanosoma cruzi.

de Freitas JM(1), Augusto-Pinto L, Pimenta JR, Bastos-Rodrigues L, Gonçalves VF, 
Teixeira SM, Chiari E, Junqueira AC, Fernandes O, Macedo AM, Machado CR, Pena 
SD.

Author information:
(1)Departamento de Bioquímica e Imunologia, Universidade Federal de Minas 
Gerais, Belo Horizonte, Brazil.

Acquisition of detailed knowledge of the structure and evolution of Trypanosoma 
cruzi populations is essential for control of Chagas disease. We profiled 75 
strains of the parasite with five nuclear microsatellite loci, 24Salpha RNA 
genes, and sequence polymorphisms in the mitochondrial cytochrome oxidase 
subunit II gene. We also used sequences available in GenBank for the 
mitochondrial genes cytochrome B and NADH dehydrogenase subunit 1. A 
multidimensional scaling plot (MDS) based in microsatellite data divided the 
parasites into four clusters corresponding to T. cruzi I (MDS-cluster A), T. 
cruzi II (MDS-cluster C), a third group of T. cruzi strains (MDS-cluster B), and 
hybrid strains (MDS-cluster BH). The first two clusters matched respectively 
mitochondrial clades A and C, while the other two belonged to mitochondrial 
clade B. The 24Salpha rDNA and microsatellite profiling data were combined into 
multilocus genotypes that were analyzed by the haplotype reconstruction program 
PHASE. We identified 141 haplotypes that were clearly distributed into three 
haplogroups (X, Y, and Z). All strains belonging to T. cruzi I (MDS-cluster A) 
were Z/Z, the T. cruzi II strains (MDS-cluster C) were Y/Y, and those belonging 
to MDS-cluster B (unclassified T. cruzi) had X/X haplogroup genotypes. The 
strains grouped in the MDS-cluster BH were X/Y, confirming their hybrid 
character. Based on these results we propose the following minimal scenario for 
T. cruzi evolution. In a distant past there were at a minimum three ancestral 
lineages that we may call, respectively, T. cruzi I, T. cruzi II, and T. cruzi 
III. At least two hybridization events involving T. cruzi II and T. cruzi III 
produced evolutionarily viable progeny. In both events, the mitochondrial 
recipient (as identified by the mitochondrial clade of the hybrid strains) was 
T. cruzi II and the mitochondrial donor was T. cruzi III.

DOI: 10.1371/journal.ppat.0020024
PMCID: PMC1434789
PMID: 16609729 [Indexed for MEDLINE]

Conflict of interest statement: Competing interests. The authors have declared 
that no competing interests exist.


55. Mol Biochem Parasitol. 2008 Jan;157(1):65-72. doi: 
10.1016/j.molbiopara.2007.10.002. Epub 2007 Oct 6.

Sequence diversity and evolution of multigene families in Trypanosoma cruzi.

Cerqueira GC(1), Bartholomeu DC, DaRocha WD, Hou L, Freitas-Silva DM, Machado 
CR, El-Sayed NM, Teixeira SM.

Author information:
(1)Departamento de Bioquímica e Imunologia, Universidade Federal de Minas 
Gerais, Belo Horizonte, Minas Gerais, Brazil.

Several copies of genes belonging to three multigene families present in the 
genome of Trypanosoma cruzi were sequenced and comparatively analyzed across six 
different strains of the parasite belonging to the T. cruzi I lineage 
(Colombiana, Silvio X10 and Dm28c), the T. cruzi II lineage (Esmeraldo and JG) 
and a hybrid strain (CL Brener). For all three gene families analyzed, our 
results support the division in T. cruzi I and II lineages. Furthermore, in 
agreement with its hybrid nature, sequences derived from the CL Brener clone 
clustered together with T. cruzi II sequences as well as with a third group of 
sequences. Paralogous sequences encoding Amastin, an amastigote surface 
glycoprotein and TcAG48, an antigenic RNA binding protein, which are clustered 
in the parasite genome, present higher intragenomic variability in T. cruzi II 
and CL Brener strains, when compared to T. cruzi I strains. Paralogous sequences 
derived from the TcADC gene family, which encode various isoforms of adenylyl 
cyclases and are dispersed throughout the T. cruzi genome, exhibit similar 
degree of variability in all strains, except in the CL Brener strain, in which 
the sequences were more divergent. Several factors including mutation rates and 
gene conversion mechanisms, acting differently within the T. cruzi population, 
may contribute to create such distinct levels of sequence diversity in multigene 
families that are clustered in the T. cruzi genome.

DOI: 10.1016/j.molbiopara.2007.10.002
PMID: 18023889 [Indexed for MEDLINE]


56. Parasitol Res. 2008 Mar;102(4):715-22. doi: 10.1007/s00436-007-0819-x. Epub 2007 
Dec 5.

Transcriptome profile of Trypanosoma cruzi-infected cells: simultaneous up- and 
down-regulation of proliferation inhibitors and promoters.

Shigihara T(1), Hashimoto M, Shindo N, Aoki T.

Author information:
(1)Division of Molecular and Biochemical Research, Biomedical Research Center, 
Juntendo University Graduate School of Medicine, 2-1-1 Hongo, Bunkyo-ku, Tokyo 
113-8421, Japan.

As Trypanosoma cruzi, the etiological agent of Chagas disease, multiplies in the 
cytoplasm of nucleated host cells, infection with this parasite is highly likely 
to affect host cells. We performed an exhaustive transcriptome analysis of T. 
cruzi-infected HeLa cells using an oligonucleotide microarray containing probes 
for greater than 47,000 human gene transcripts. In comparison with uninfected 
cells, those infected with T. cruzi showed greater than threefold up-regulation 
of 41 genes and greater than threefold down-regulation of 23 genes. Real-time 
reverse transcriptase-polymerase chain reaction (RT-PCR) of selected, 
differentially expressed genes confirmed the microarray data. Many of these up- 
and down-regulated genes were related to cellular proliferation, including seven 
up-regulated genes encoding proliferation inhibitors and three down-regulated 
genes encoding proliferation promoters, strongly suggesting that T. cruzi 
infection inhibits host cell proliferation, which may allow more time for T. 
cruzi to replicate and produce its intracellular nests. These findings provide 
new insight into the molecular mechanisms by which intracellular T. cruzi 
infection influences the host cell, leading to pathogenicity.

DOI: 10.1007/s00436-007-0819-x
PMID: 18058129 [Indexed for MEDLINE]


57. Parasitol Int. 2007 Dec;56(4):273-80. doi: 10.1016/j.parint.2007.05.004. Epub 
2007 Jun 5.

Structure and expression of three gp82 gene subfamilies of Trypanosoma cruzi.

Songthamwat D(1), Kajihara K, Kikuchi M, Uemura H, Tran SP, Yanagi T, Higo H, 
Hirayama K.

Author information:
(1)Department of Immunogenetics, Institute of Tropical Medicine (NEKKEN), 
Nagasaki University, 1-12-4 Sakamoto, Nagasaki 852-8523, Japan.

The glycoprotein gp82 is a GPI-anchored cell surface protein of Trypanosoma 
cruzi and is involved in cell invasion. Gp82 is encoded by multiple genes. To 
investigate the genetic basis of its biological function, we analyzed structure 
and expression of gp82 multigene family members in the Peruvian and Guatemalan 
strains. Three major groups of gp82 genes (A, B and C) were categorized by 
analyzing multiple DNA clones from the genomic PCR products. Within each group, 
95-97% homology was observed, whereas between the groups, homology was 67-79%. 
The copy numbers of groups A, B and C as determined by real-time PCR were 18, 8 
and 7 copies, respectively, in the Peru-2 strain. Significant elevation of the 
mRNA expression levels (5-10 times more) of all the subfamily genes was observed 
in the metacyclic stage compared with the epimastigote stage. When we focused on 
the binding motif sequence reported previously, we found substantial difference 
between that of A and C. However, the peptide inhibition invasion assay showed 
no functional difference. Taken together, we demonstrated that three subfamilies 
of gp82 were in the genome of T. cruzi and maintained their functional 
structure, and that the mRNA expressions of those genes were equally controlled 
in a stage-specific manner.

DOI: 10.1016/j.parint.2007.05.004
PMID: 17644397 [Indexed for MEDLINE]


58. J Mol Biol. 1999 Jan 8;285(1):149-61. doi: 10.1006/jmbi.1998.2293.

Novel organization and sequences of five genes encoding all six enzymes for de 
novo pyrimidine biosynthesis in Trypanosoma cruzi.

Gao G(1), Nara T, Nakajima-Shimada J, Aoki T.

Author information:
(1)Department of Parasitology, Juntendo University School of Medicine, Hongo 
2-1-1, Tokyo, Bunkyo-ku, 113-8421, Japan.

A 25 kb segment of genomic DNA from Trypanosoma cruzi, the causative agent of 
Chagas' disease, was sequenced. It contains five genes, pyr1, pyr2, pyr3, pyr4, 
and pyr6-5, encoding all six enzymes involved in de novo pyrimidine 
biosynthesis, glutamine-dependent carbamoyl-phosphate synthetase, aspartate 
carbamoyltransferase, dihydroorotase, dihydroorotate dehydrogenase, and 
orotidine-5'-phosphate decarboxylase linked with orotate 
phosphoribosyltransferase, respectively. The pyr genes constitute a 
polycistronic transcription unit on an 800 kb chromosomal DNA in the order of 
pyr1, pyr3, pyr6-5, pyr2, and pyr4 from the 5' terminus, with intervening 
sequences of 2.2, 0.4, 8.1, and 0.8 kb. The amino acid sequences deduced from 
the trypanosomatid pyr genes, except for pyr6, showed closer similarities to 
mammalian and yeast sequences, and less similarity to archaeal and bacterial 
sequences. The last two enzymes encoded by a single gene, pyr6-5, are covalently 
linked in the order opposite to mammalian pyr5-6, and possess a putative 
glycosomal targeting signal tripeptide, serine-lysine-leucine, at the C 
terminus. The calculated isoelectric points of 9.3 and 9.9 are also diagnostic 
of the glycosomal localization of these enzymes. We conclude that the T. cruzi 
pyr gene organization represents an early progenitor in de novo pyrimidine 
biosynthesis in eukaryotic lineage, and that the independent pyr genes may have 
evolved before the gene fusion events that resulted in the three mammalian-type 
genes, pyr1-3-2, pyr4, and pyr5-6, for UMP synthesis. Peculiarities in the 
trypanosomatid pyr6-5 gene product are discussed.

Copyright 1999 Academic Press.

DOI: 10.1006/jmbi.1998.2293
PMID: 9878395 [Indexed for MEDLINE]


59. Infect Genet Evol. 2016 Jan;37:266-74. doi: 10.1016/j.meegid.2015.11.024. Epub 
2015 Dec 2.

The diversity and expansion of the trans-sialidase gene family is a common 
feature in Trypanosoma cruzi clade members.

Chiurillo MA(1), Cortez DR(2), Lima FM(2), Cortez C(2), Ramírez JL(3), Martins 
AG(4), Serrano MG(5), Teixeira MM(4), da Silveira JF(2).

Author information:
(1)Laboratorio de Genética Molecular "Dr. Yunis-Turbay", Decanato de Ciencias de 
la Salud, Universidad Centroccidental Lisandro Alvarado, Barquisimeto 3001, 
Estado Lara, Venezuela. Electronic address: mchiurillo@ucla.edu.ve.
(2)Departamento de Microbiologia, Imunologia e Parasitologia, Escola Paulista de 
Medicina, Universidade Federal de São Paulo, São Paulo, SP 04023-062, Brazil.
(3)Centro de Biotecnología, Fundación Instituto de Estudios Avanzados, Caracas, 
Venezuela.
(4)Departamento de Parasitologia, Instituto de Ciências Biomédicas, Universidade 
de São Paulo, São Paulo, SP 05508-900, Brazil.
(5)Department of Microbiology and Immunology, Virginia Commonwealth University, 
Richmond, VA, USA.

Trans-sialidase (TS) is a polymorphic protein superfamily described in members 
of the protozoan genus Trypanosoma. Of the eight TS groups recently described, 
TS group I proteins (some of which have catalytic activity) are present in the 
distantly related Trypanosoma brucei and Trypanosoma cruzi phylogenetic clades, 
whereas other TS groups have only been described in some species belonging to 
the T. cruzi clade. In the present study we analyzed the repertoire, 
distribution and phylogenetic relationships of TS genes among species of the T. 
cruzi clade based on sequence similarity, multiple sequence alignment and 
tree-reconstruction approaches using TS sequences obtained with the aid of 
PCR-based strategies or retrieved from genome databases. We included the 
following representative isolates of the T. cruzi clade from South America: T. 
cruzi, T. cruzi Tcbat, Trypanosoma cruzi marinkellei, Trypanosoma dionisii, 
Trypanosoma rangeli and Trypanosoma conorhini. The cloned sequences encoded 
conserved TS protein motifs Asp-box and VTVxNVxLYNR but lacked the FRIP motif 
(conserved in TS group I). The T. conorhini sequences were the most divergent. 
The hybridization patterns of TS probes with chromosomal bands confirmed the 
abundance of these sequences in species in the T. cruzi clade. Divergence and 
relationship analysis placed most of the TS sequences in the groups defined in 
T. cruzi. Further examination of members of TS group II, which includes T. cruzi 
surface glycoproteins implicated in host cell attachment and invasion, showed 
that sequences of T. cruzi Tcbat grouped with those of T. cruzi genotype TcI. 
Our analysis indicates that different members of the T. cruzi clade, with 
different vertebrate hosts, vectors and pathogenicity, share the extensive 
expansion and sequence diversification of the TS gene family. Altogether, our 
results are congruent with the evolutionary history of the T. cruzi clade and 
represent a contribution to the understanding of the molecular evolution and 
role of TS proteins in trypanosomes.

Copyright © 2015 Elsevier B.V. All rights reserved.

DOI: 10.1016/j.meegid.2015.11.024
PMID: 26640033 [Indexed for MEDLINE]


60. PLoS One. 2017 Nov 28;12(11):e0188441. doi: 10.1371/journal.pone.0188441. 
eCollection 2017.

Transcriptome-wide analysis of the Trypanosoma cruzi proliferative cycle 
identifies the periodically expressed mRNAs and their multiple levels of 
control.

Chávez S(1)(2), Eastman G(3), Smircich P(1)(2), Becco LL(1), Oliveira-Rizzo 
C(1)(2), Fort R(1)(2), Potenza M(4), Garat B(1), Sotelo-Silveira JR(3)(5), 
Duhagon MA(1)(2).

Author information:
(1)Laboratory of Molecular Interactions, School of Sciences, Universidad de la 
República, Montevideo, Uruguay.
(2)Department of Genetics, School of Medicine, Universidad de la República, 
Montevideo, Uruguay.
(3)Department of Genomics, Instituto de Investigaciones Biológicas Clemente 
Estable, Montevideo, Uruguay.
(4)Institute for Research in Genetic Engineering and Molecular Biology 'Dr. N.H. 
Torres', Buenos Aires, Argentina.
(5)Department of Cell and Molecular Biology, School of Sciences, Universidad de 
la República, Montevideo, Uruguay.

Trypanosoma cruzi is the protozoan parasite causing American trypanosomiasis or 
Chagas disease, a neglected parasitosis with important human health impact in 
Latin America. The efficacy of current therapy is limited, and its toxicity is 
high. Since parasite proliferation is a fundamental target for rational drug 
design, we sought to progress into its understanding by applying a genome-wide 
approach. Treating a TcI linage strain with hydroxyurea, we isolated 
epimastigotes in late G1, S and G2/M cell cycle stages at 70% purity. The 
sequencing of each phase identified 305 stage-specific transcripts (1.5-fold 
change, p≤0.01), coding for conserved cell cycle regulated proteins and numerous 
proteins whose cell cycle dependence has not been recognized before. Comparisons 
with the parasite T. brucei and the human host reveal important differences. The 
meta-analysis of T. cruzi transcriptomic and ribonomic data indicates that cell 
cycle regulated mRNAs are subject to sub-cellular compartmentalization. 
Compositional and structural biases of these genes- including CAI, GC content, 
UTR length, and polycistron position- may contribute to their regulation. To 
discover nucleotide motifs responsible for the co-regulation of cell cycle 
regulated genes, we looked for overrepresented motifs at their UTRs and found a 
variant of the cell cycle sequence motif at the 3' UTR of most of the S and G2 
stage genes. We additionally identified hairpin structures at the 5' UTRs of a 
high proportion of the transcripts, suggesting that periodic gene expression 
might also rely on translation initiation in T. cruzi. In summary, we report a 
comprehensive list of T. cruzi cell cycle regulated genes, including many 
previously unstudied proteins, we show evidence favoring a multi-step control of 
their expression, and we identify mRNA motifs that may mediate their regulation. 
Our results provide novel information of the T. cruzi proliferative proteins and 
the integrated levels of their gene expression control.

DOI: 10.1371/journal.pone.0188441
PMCID: PMC5705152
PMID: 29182646 [Indexed for MEDLINE]

Conflict of interest statement: Competing Interests: The authors have declared 
that no competing interests exist.


61. Acta Trop. 2008 Jul;107(1):59-65. doi: 10.1016/j.actatropica.2008.04.011. Epub 
2008 Apr 18.

Differential gene expression in Trypanosoma cruzi populations susceptible and 
resistant to benznidazole.

Murta SM(1), Nogueira FB, Dos Santos PF, Campos FM, Volpe C, Liarte DB, Nirdé P, 
Probst CM, Krieger MA, Goldenberg S, Romanha AJ.

Author information:
(1)Laboratório de Parasitologia Celular e Molecular, Centro de Pesquisas René 
Rachou, FIOCRUZ, Av. Augusto de Lima 1715, Caixa Postal 1743, CEP 30190-002, 
Belo Horizonte, MG, Brazil. smurta@yahoo.com

Differential gene expression in three pairs of Trypanosoma cruzi populations or 
clones susceptible or resistant to benznidazole (BZ) was investigated by 
differential display (DD) and representation of differential expression (RDE). 
GenBank searches of 14 genes selected by DD showed that four sequences 
corresponded to different hypothetical proteins and the others were very similar 
to T. cruzi genes encoding mucin (TcMUC), dihydrolipoamide dehydrogenase 
(TcLipDH), the hexose transporter (TcHT), or a ribosomal protein. Sequence 
analysis was performed on 34 clones obtained by RDE; approximately half of these 
clones encoded 14 different hypothetical proteins and the other half encoded 
proteins involved with stress response, antioxidant defence, metabolism, 
transporter proteins, surface proteins, ribosomal proteins and others. The mRNA 
levels of eight T. cruzi genes obtained by RDE and DD were analysed by northern 
blotting to confirm the differential expression of these sequences. For six of 
the eight genes, TcLipDH, TcHT, TcFeSOD-A (iron superoxide dismutase-A), 
TcHSP70, TcHSP100 (heat shock protein) and Tc52 (thiol-transferase), mRNA levels 
in the drug-resistant T. cruzi population were at least twice those in the 
susceptible population. Further analysis of TcHSP70 showed that although the 
levels of TcHSP70 mRNA were four-fold higher in T. cruzi BZ-resistant 
population, no corresponding increase was observed in the levels of TcHSP70 
protein expression. The results suggest that TcHSP70 is not directly associated 
with the T. cruzi drug resistance phenotype.

DOI: 10.1016/j.actatropica.2008.04.011
PMID: 18501872 [Indexed for MEDLINE]


62. PLoS One. 2012;7(1):e29596. doi: 10.1371/journal.pone.0029596. Epub 2012 Jan 11.

Trypanosoma cruzi gene expression in response to gamma radiation.

Grynberg P(1), Passos-Silva DG, Mourão Mde M, Hirata R Jr, Macedo AM, Machado 
CR, Bartholomeu DC, Franco GR.

Author information:
(1)Departamento de Bioquímica e Imunologia, Universidade Federal de Minas 
Gerais, Belo Horizonte, Minas Gerais, Brazil.

Trypanosoma cruzi is an organism highly resistant to ionizing radiation. 
Following a dose of 500 Gy of gamma radiation, the fragmented genomic DNA is 
gradually reconstructed and the pattern of chromosomal bands is restored in less 
than 48 hours. Cell growth arrests after irradiation but, while DNA is 
completely fragmented, RNA maintains its integrity. In this work we compared the 
transcriptional profiles of irradiated and non-irradiated epimastigotes at 
different time points after irradiation using microarray. In total, 273 genes 
were differentially expressed; from these, 160 were up-regulated and 113 
down-regulated. We found that genes with predicted functions are the most 
prevalent in the down-regulated gene category. Translation and protein metabolic 
processes, as well as generation of precursor of metabolites and energy pathways 
were affected. In contrast, the up-regulated category was mainly composed of 
obsolete sequences (which included some genes of the kinetoplast DNA), genes 
coding for hypothetical proteins, and Retrotransposon Hot Spot genes. Finally, 
the tyrosyl-DNA phosphodiesterase 1, a gene involved in double-strand DNA break 
repair process, was up-regulated. Our study demonstrated the peculiar response 
to ionizing radiation, raising questions about how this organism changes its 
gene expression to manage such a harmful stress.

DOI: 10.1371/journal.pone.0029596
PMCID: PMC3256153
PMID: 22247781 [Indexed for MEDLINE]

Conflict of interest statement: Competing Interests: The authors have declared 
that no competing interests exist.


63. PLoS Negl Trop Dis. 2016 Jan 21;10(1):e0004291. doi: 
10.1371/journal.pntd.0004291. eCollection 2016 Jan.

Molecular Diversity of Trypanosoma cruzi Detected in the Vector Triatoma 
protracta from California, USA.

Shender LA(1), Lewis MD(2), Rejmanek D(1), Mazet JA(1).

Author information:
(1)Wildlife Health Center; One Health Institute; School of Veterinary Medicine, 
University of California, Davis, Davis, California, United States of America.
(2)Department of Pathogen Molecular Biology, Faculty of Infectious and Tropical 
Diseases, London School of Hygiene and Tropical Medicine, Keppel Street, London, 
United Kingdom.

BACKGROUND: Trypanosoma cruzi, causative agent of Chagas disease in humans and 
dogs, is a vector-borne zoonotic protozoan parasite that can cause fatal cardiac 
disease. While recognized as the most economically important parasitic infection 
in Latin America, the incidence of Chagas disease in the United States of 
America (US) may be underreported and even increasing. The extensive genetic 
diversity of T. cruzi in Latin America is well-documented and likely influences 
disease progression, severity and treatment efficacy; however, little is known 
regarding T. cruzi strains endemic to the US. It is therefore important to 
expand our knowledge on US T. cruzi strains, to improve upon the recognition of 
and response to locally acquired infections.
METHODOLOGY/PRINCIPLE FINDINGS: We conducted a study of T. cruzi molecular 
diversity in California, augmenting sparse genetic data from southern California 
and for the first time investigating genetic sequences from northern California. 
The vector Triatoma protracta was collected from southern (Escondido and Los 
Angeles) and northern (Vallecito) California regions. Samples were initially 
screened via sensitive nuclear repetitive DNA and kinetoplast minicircle DNA PCR 
assays, yielding an overall prevalence of approximately 28% and 55% for southern 
and northern California regions, respectively. Positive samples were further 
processed to identify discrete typing units (DTUs), revealing both TcI and TcIV 
lineages in southern California, but only TcI in northern California. 
Phylogenetic analyses (targeting COII-ND1, TR and RB19 genes) were performed on 
a subset of positive samples to compare Californian T. cruzi samples to strains 
from other US regions and Latin America. Results indicated that within the TcI 
DTU, California sequences were similar to those from the southeastern US, as 
well as to several isolates from Latin America responsible for causing Chagas 
disease in humans.
CONCLUSIONS/SIGNIFICANCE: Triatoma protracta populations in California are 
frequently infected with T. cruzi. Our data extend the northern limits of the 
range of TcI and identify a novel genetic exchange event between TcI and TcIV. 
High similarity between sequences from California and specific Latin American 
strains indicates US strains may be equally capable of causing human disease. 
Additional genetic characterization of Californian and other US T. cruzi strains 
is recommended.

DOI: 10.1371/journal.pntd.0004291
PMCID: PMC4721664
PMID: 26797311 [Indexed for MEDLINE]

Conflict of interest statement: The authors have declared that no competing 
interests exist.


64. Science. 2005 Jul 15;309(5733):473-6. doi: 10.1126/science.1110289.

The Trypanosoma cruzi proteome.

Atwood JA 3rd(1), Weatherly DB, Minning TA, Bundy B, Cavola C, Opperdoes FR, 
Orlando R, Tarleton RL.

Author information:
(1)Complex Carbohydrate Research Center, University of Georgia, Athens, GA 
30602, USA.

To complement the sequencing of the three kinetoplastid genomes reported in this 
issue, we have undertaken a whole-organism, proteomic analysis of the four 
life-cycle stages of Trypanosoma cruzi. Peptides mapping to 2784 proteins in 
1168 protein groups from the annotated T. cruzi genome were identified across 
the four life-cycle stages. Protein products were identified from >1000 genes 
annotated as "hypothetical" in the sequenced genome, including members of a 
newly defined gene family annotated as mucin-associated surface proteins. The 
four parasite stages appear to use distinct energy sources, including histidine 
for stages present in the insect vectors and fatty acids by intracellular 
amastigotes.

DOI: 10.1126/science.1110289
PMID: 16020736 [Indexed for MEDLINE]


65. Mem Inst Oswaldo Cruz. 2003 Jan;98(1):1-12. doi: 
10.1590/s0074-02762003000100001. Epub 2003 Apr 9.

Should Trypanosoma cruzi be called "cruzi" complex? a review of the parasite 
diversity and the potential of selecting population after in vitro culturing and 
mice infection.

Devera R(1), Fernandes O, Coura JR.

Author information:
(1)Departmento de Medicina Tropical, Instituto Oswaldo Cruz-Fiocruz, Rio de 
Janeiro, RJ, 21045-900, Brasil.

Morpho-biological diversity of Trypanosoma cruzi has been known since Chagas' 
first works in 1909. Several further studies confirmed the morphological 
differences among the parasite strains, which were isolated from different 
reservoirs and vectors, as well as from human beings. In the early sixties, 
antigenic differences were found in the parasite strains from various sources. 
These differences, coupled to the observation of regional variations of the 
disease, led to the proposal of the term cruzi complex to designate the taxon T. 
cruzi. Since then this protozoan has been typed in distinct biodemes, zymodemes 
and lineages which were consensually grouped into T. cruzi I, T. cruzi II and 
into non-grouped strains. T. cruzi genotypic characterization, initially carried 
out by schizodeme analysis and more recently by various other techniques, has 
shown a great diversity of the parasite strains. In fact, T. cruzi is formed by 
groups of heterogeneous sub-population, which present specific characteristics, 
including distinct histotropism. The interaction of the different infecting 
clones of the cruzi complex and the human host will determine the morbidity of 
the disease.

DOI: 10.1590/s0074-02762003000100001
PMID: 12700855 [Indexed for MEDLINE]


66. J Cell Biochem. 2019 Oct;120(10):16733-16740. doi: 10.1002/jcb.28931. Epub 2019 
May 17.

Further in vivo evidence implying DNA apurinic/apyrimidinic endonuclease 
activity in Trypanosoma cruzi oxidative stress survival.

Valenzuela L(1), Sepúlveda S(1), Bahamondes P(1), Ramirez-Toloza G(2), Galanti 
N(1), Cabrera G(1).

Author information:
(1)Programa de Biología Celular y Molecular, Instituto de Ciencias Biomédicas, 
Facultad de Medicina, Universidad de Chile, Santiago, Chile.
(2)Unidad de Parasitología, Departamento de Medicina Preventiva Animal, Facultad 
de Ciencias Veterinarias y Pecuarias, Universidad de Chile, Santiago, Chile.

Trypanosoma cruzi is under the attack of reactive species produced by its 
mammalian and insect hosts. To survive, it must repair its damaged DNA. We have 
shown that a base excision DNA repair (BER)-specific parasite TcAP1 endonuclease 
is involved in the resistance to H2 O2 . However, a putative TcAP1 negative 
dominant form impairing TcAP1 activity in vitro did not show any in vivo effect. 
Here, we show that a negative dominant form of the human APE1 
apurinic/apyrimidinic (AP) endonuclease (hAPE1DN) induces a decrease in 
epimastigote and metacyclic trypomastigote viability when parasites were exposed 
to H2 O2 . Those results confirm that TcAP1 AP endonuclease activity plays an 
important role in epimastigote and in infective metacyclic trypomastigote 
oxidative DNA damage resistance leading to parasite persistence in the insect 
and mammalian hosts. All along its biological cycle and in its different 
cellular forms, T. cruzi, the etiological parasite agent of Chagas' disease, is 
under the attack of reactive species produced by its mammalian and insect hosts. 
To survive, T. cruzi must repair their oxidative damaged DNA. We have previously 
shown that a specific parasite TcAP1 AP endonuclease of the BER is involved in 
the T. cruzi resistance to oxidative DNA damage. We have also demonstrated that 
epimastigotes and cell-derived trypomastigotes parasite forms expressing a 
putative TcAP1 negative dominant form (that impairs the TcAP1 activity in 
vitro), did not show any in vivo effect in parasite viability when exposed to 
oxidative stress. In this work, we show the expression of a negative dominant 
form of the human APE1 AP endonuclease fused to a green fluorescent protein 
(GFP; hAPE1DN-GFP) in T. cruzi epimastigotes. The fusion protein is found both 
in the nucleus and cytoplasm of noninfective epimastigotes but only in the 
nucleus in metacyclic and cell-derived trypomastigote infective forms. 
Contrarily to the TcAP1 negative dominant form, the ectopic expression of 
hAPE1DN-GFP induces a decrease in epimastigote and metacyclic trypomastigote 
viability when parasites were exposed to increasing H2 O2 concentrations. No 
such effect was evident in expressing hAPE1DN-GFP cell-derived trypomastigotes. 
Although the viability of both wild-type infective trypomastigote forms 
diminishes when parasites are submitted to acute oxidative stress, the 
metacyclic forms are more resistant to H2 O2 exposure than cell-derived 
trypomastigotes.Those results confirm that the BER pathway and particularly the 
AP endonuclease activity play an important role in epimastigote and metacyclic 
trypomastigote oxidative DNA damage resistance leading to parasite survival and 
persistence inside the mammalian and insect host cells.

© 2019 Wiley Periodicals, Inc.

DOI: 10.1002/jcb.28931
PMID: 31099049 [Indexed for MEDLINE]


67. Gene. 2005 Feb 14;346:153-61. doi: 10.1016/j.gene.2004.10.014. Epub 2005 Jan 28.

Telomere and subtelomere of Trypanosoma cruzi chromosomes are enriched in 
(pseudo)genes of retrotransposon hot spot and trans-sialidase-like gene 
families: the origins of T. cruzi telomeres.

Kim D(1), Chiurillo MA, El-Sayed N, Jones K, Santos MR, Porcile PE, Andersson B, 
Myler P, da Silveira JF, Ramírez JL.

Author information:
(1)Departamento de Microbiologia, Imunologia e Parasitologia, Escola Paulista de 
Medicina, UNIFESP, Rua Botucatu, 862, CEP 04023-062, S. Paulo, Brazil.

Here, we sequenced two large telomeric regions obtained from the pathogen 
protozoan Trypanosoma cruzi. These sequences, together with in silico assembled 
contigs, allowed us to establish the general features of telomeres and 
subtelomeres of this parasite. Our findings can be summarized as follows: We 
confirmed the presence of two types of telomeric ends; subtelomeric regions 
appeared to be enriched in (pseudo)genes of RHS (retrotransposon hot spot), TS 
(trans-sialidase)-like proteins, and putative surface protein DGF-1 (dispersed 
gene family-1). Sequence analysis of the ts-like genes located at the telomeres 
suggested that T. cruzi chromosomal ends could have been the site for generation 
of new gp85 variants, an important adhesin molecule involved in the invasion of 
mammalian cells by T. cruzi. Finally, a mechanism for generation of T. cruzi 
telomere by chromosome breakage and telomere healing is proposed.

DOI: 10.1016/j.gene.2004.10.014
PMID: 15716016 [Indexed for MEDLINE]


68. EMBO J. 1988 Apr;7(4):1121-7.

The genomic organization and transcription of the ubiquitin genes of Trypanosoma 
cruzi.

Swindle J(1), Ajioka J, Eisen H, Sanwal B, Jacquemot C, Browder Z, Buck G.

Author information:
(1)Division of Basic Sciences, Fred Hutchinson Cancer Research Center, Seattle, 
WA 98104.

We describe here the organization of the ubiquitin genes of the parasitic 
protozoan Trypanosoma cruzi. T. cruzi contains greater than 100 ubiquitin coding 
sequences all of which are clustered into a 27 kb segment of the genome. Two 
types of ubiquitin coding sequences were found. There are five fusion genes 
(FUS1-5) consisting of a ubiquitin coding sequence fused to a basic 
non-ubiquitin sequence. The T. cruzi ubiquitin fusion protein is 84% homologous 
to the product of the UBI gene of Saccharomyces cerevisiae. The non-ubiquitin 
domains of the two proteins are 67% homologous. There are five polyubiquitin 
coding genes (PUB) each consisting of varying lengths of polyubiquitin coding 
sequence and terminating with a single copy of the larger fusion gene. 
Transcription of the ubiquitin genes results in the generation of six major 
poly(A)+ mRNAs. The pattern of transcription accurately reflects the genomic 
organization, in that the transcripts consist of either a single copy of the 
ubiquitin fusion coding sequence or varying lengths of polyubiquitin (up to 52 
copies of the ubiquitin coding unit) each ending with a single copy of the 
ubiquitin fusion sequence. Finally, there are heat shock elements 5' to the PUB 
genes and transcription patterns are altered under conditions of stress.

PMCID: PMC454446
PMID: 2841110 [Indexed for MEDLINE]


69. Infect Genet Evol. 2012 Jul;12(5):1064-71. doi: 10.1016/j.meegid.2012.03.010. 
Epub 2012 Mar 23.

Phylogenetic evidence based on Trypanosoma cruzi nuclear gene sequences and 
information entropy suggest that inter-strain intragenic recombination is a 
basic mechanism underlying the allele diversity of hybrid strains.

Ferreira RC(1), Briones MR.

Author information:
(1)Departamento de Medicina, Disciplina de Infectologia, Universidade Federal de 
São Paulo, Rua Botucatu 740, CEP 04023-900, São Paulo, SP, Brazil. 
renata.carmona@unifesp.br

The diversity of Trypanosoma cruzi is categorized into six discrete typing units 
(DTUs) T. cruzi I to VI. Several studies indicate that T. cruzi I and II are 
ancestors of T. cruzi III-VI which are considered products of independent 
hybridization events. The individual haplotypes or alleles of these hybrids 
cluster in three groups, either closer to T. cruzi I or T. cruzi II or forming a 
midpoint clade between T. cruzi I and II in network phylogenies. To understand 
the origins of these different sets of haplotypes and test the hypothesis of a 
direct correlation between high entropy and positive selection, we analyzed four 
nuclear protein coding genes. We show that hybrid strains contain haplotypes 
that are mosaics probably originated by intragenic recombination. Accordingly, 
in phylogenies, the hybrid haplotypes are closer to one or both parentals (T. 
cruzi I and II) depending on the proportion of parental sequences composing the 
mosaics. In addition, Shannon entropy, used to measure sequence diversity, is 
highly correlated with positive selection in the four genes here analyzed. Our 
data on recombination patterns also support the hypothesis of two hybridization 
events in the hybrid structures of T. cruzi III-VI. Data presented and discussed 
here are consistent with a scenario where TcI and TcII are phylogenetically 
divergent forming a hybrid zone in between (T. cruzi III-VI). We predict that 
because of the quasi-random nature of T. cruzi I and II hybridization more DTUs, 
with different haplotype combinations, will be discovered in the hybrid zone.

Copyright © 2012 Elsevier B.V. All rights reserved.

DOI: 10.1016/j.meegid.2012.03.010
PMID: 22449773 [Indexed for MEDLINE]


70. EMBO J. 1986 Jun;5(6):1299-305.

The karyotype and ploidy of Trypanosoma cruzi.

Gibson WC, Miles MA.

Little is known of the number or organization of chromosomes in Trypanosoma 
cruzi, the protozoan parasite responsible for Chagas' disease in man in the New 
World. Straightforward cytogenetic analysis is precluded because trypanosome 
chromosomes fail to condense during the cell cycle. We have size-fractionated 
the chromosome-sized DNA molecules of representative T. cruzi strains by pulsed 
field gradient (PFG) gel electrophoresis and located several housekeeping genes 
by Southern blotting using cDNA probes from the related trypanosome T. brucei. 
We show that DNA molecules from homologous chromosomes of T. cruzi migrate 
differently in the PFG system and infer that T. cruzi epimastigotes are at 
minimum diploid. In contrast to T. brucei, mini-chromosomes are absent in T. 
cruzi. All the housekeeping genes studied hybridize to DNA molecules which can 
be resolved in the PFG system, suggesting that T. cruzi may have no chromosomes 
larger than a few megabase pairs.

PMCID: PMC1166940
PMID: 3525150 [Indexed for MEDLINE]


71. Biomedica. 2007 Jan;27 Suppl 1:50-63.

[Analysis of polymorphisms in the trypanothione reductase and cruzipain genes in 
Colombian strains of Trypanosoma cruzi].

[Article in Spanish]

Rojas W(1), Caro MA, Lopera JG, Triana O, Dib JC, Bedoya G.

Author information:
(1)Genética Molecular, Universidad de Antioquia, Medellín, Colombia. 
winstonrojas@yahoo.com

INTRODUCTION: Genetic studies of Trypanosoma cruzi have tried to establish 
relations between genetic variants and their biological characteristics, such as 
clinical manifestations, host or geographic origin. However, much controversy 
exists on the associations between the commonly used DNA markers with group, 
clinical characteristics and disease epidemiology.
OBJECTIVE: In this study determined the variability of the genes that code for 
the proteins trypanothione reductase and cruzipain, both involved in the 
infection and survival of the parasite in the mammalian host, was studied and 
the association between genetic polymorphism and biological and geographic 
sources in Colombian T. cruzi strains was examined.
MATERIALS AND METHODS: The genotypes for each of six SNPs (single nucleotide 
polymorphisms) for trypanothione reductase and eight SNPs for cruzipain genes 
were identified by polymerase chain reaction-restriction fragment length 
polymorphism in 36 T. cruzi Colombian stocks from several regions and biological 
origins.
RESULTS: Three genotypes were identified for trypanothione reductase with Acy I 
and Hae III enzymes and six genotypes for cruzipain with the Rsa I, Ban I and 
Bsu 361 enzymes.
CONCLUSIONS: For trypanothione reductase, an association was not established 
with biological or geographical origin; however, alleles at positions 102 and 
210 allowed discrimination with groups I and II. For cruzipain, specific 
genotypes were associated with group, biological and geographic origin. The 
usefulness of molecular markers on these genes was demonstrated for the 
determination and differentiation of genetic varieties in T. cruzi.

PMID: 18154245 [Indexed for MEDLINE]


72. PLoS Negl Trop Dis. 2020 Oct 6;14(10):e0008728. doi: 
10.1371/journal.pntd.0008728. eCollection 2020 Oct.

Genome-scale metabolic models highlight stage-specific differences in essential 
metabolic pathways in Trypanosoma cruzi.

Shiratsubaki IS(1)(2), Fang X(2), Souza ROO(3), Palsson BO(2)(4)(5), Silber 
AM(3), Siqueira-Neto JL(1).

Author information:
(1)Skaggs School of Pharmacy and Pharmaceutical Sciences, UC San Diego, La 
Jolla, California, United States of America.
(2)Department of Bioengineering, UC San Diego, La Jolla, California, United 
States of America.
(3)Laboratory of Biochemistry of Tryps - LaBTryps, Department of Parasitology, 
Institute of Biomedical Science, University of São Paulo, São Paulo, São Paulo, 
Brazil.
(4)Department of Pediatrics, UC San Diego, La Jolla, California, United States 
of America.
(5)The Novo Nordisk Foundation Center for Biosustainability, Technical 
University of Denmark, Lyngby, Denmark.

Chagas disease is a neglected tropical disease and a leading cause of heart 
failure in Latin America caused by a protozoan called Trypanosoma cruzi. This 
parasite presents a complex multi-stage life cycle. Anti-Chagas drugs currently 
available are limited to benznidazole and nifurtimox, both with severe side 
effects. Thus, there is a need for alternative and more efficient drugs. 
Genome-scale metabolic models (GEMs) can accurately predict metabolic 
capabilities and aid in drug discovery in metabolic genes. This work developed 
an extended GEM, hereafter referred to as iIS312, of the published and validated 
T. cruzi core metabolism model. From iIS312, we then built three stage-specific 
models through transcriptomics data integration, and showed that epimastigotes 
present the most active metabolism among the stages (see S1-S4 GEMs). 
Stage-specific models predicted significant metabolic differences among stages, 
including variations in flux distribution in core metabolism. Moreover, the gene 
essentiality predictions suggest potential drug targets, among which some have 
been previously proven lethal, including glutamate dehydrogenase, glucokinase 
and hexokinase. To validate the models, we measured the activity of enzymes in 
the core metabolism of the parasite at different stages, and showed the results 
were consistent with model predictions. Our results represent a potential step 
forward towards the improvement of Chagas disease treatment. To our knowledge, 
these stage-specific models are the first GEMs built for the stages Amastigote 
and Trypomastigote. This work is also the first to present an in silico GEM 
comparison among different stages in the T. cruzi life cycle.

DOI: 10.1371/journal.pntd.0008728
PMCID: PMC7567352
PMID: 33021977 [Indexed for MEDLINE]

Conflict of interest statement: The authors have declared that no competing 
interests exist.


73. Mol Biochem Parasitol. 2015 Sep-Oct;203(1-2):25-33. doi: 
10.1016/j.molbiopara.2015.10.004. Epub 2015 Oct 30.

Expanding the tool box for genetic manipulation of Trypanosoma cruzi.

Burle-Caldas Gde A(1), Grazielle-Silva V(1), Laibida LA(2), DaRocha WD(3), 
Teixeira SM(4).

Author information:
(1)Departamento de Bioquímica e Imunologia, Universidade Federal de Minas 
Gerais, Belo Horizonte, MG, Brazil.
(2)Departamento de Bioquímica e Biologia Molecular, Universidade Federal do 
Paraná, Curitiba, PR, Brazil.
(3)Departamento de Bioquímica e Biologia Molecular, Universidade Federal do 
Paraná, Curitiba, PR, Brazil. Electronic address: darocha@ufpr.br.
(4)Departamento de Bioquímica e Imunologia, Universidade Federal de Minas 
Gerais, Belo Horizonte, MG, Brazil. Electronic address: santuzat@icb.ufmg.br.

Trypanosoma cruzi is a protozoan parasite that causes Chagas disease, an illness 
that affects 6-7 million people and for which there is no effective drug therapy 
or vaccine. The publication of its complete genome sequence allowed a rapid 
advance in molecular studies including in silico screening of genes involved 
with pathogenicity as well as molecular targets for the development of new 
diagnostic methods, drug therapies and prophylactic vaccines. Alongside with in 
silico genomic analyses, methods to study gene function in this parasite such as 
gene deletion, overexpression, mutant complementation and reporter gene 
expression have been largely explored. More recently, the use of genome-wide 
strategies is producing a shift towards a global perspective on gene function 
studies, with the examination of the expression and biological roles of gene 
networks in different stages of the parasite life cycle and under different 
contexts of host parasite interactions. Here we describe the molecular tools and 
protocols currently available to perform genetic manipulation of the T. cruzi 
genome, with emphasis on recently described strategies of gene editing that will 
facilitate large-scale functional genomic analyses. These new methodologies are 
long overdue, since more efficient protocols for genetic manipulation in T. 
cruzi are urgently needed for a better understanding of the biology of this 
parasite and molecular processes involved with the complex and often harmful, 
interaction with its human host.

Copyright © 2015 Elsevier B.V. All rights reserved.

DOI: 10.1016/j.molbiopara.2015.10.004
PMID: 26523948 [Indexed for MEDLINE]


74. Front Cell Infect Microbiol. 2019 Jan 7;8:439. doi: 10.3389/fcimb.2018.00439. 
eCollection 2018.

Discovery and Genetic Validation of Chemotherapeutic Targets for Chagas' 
Disease.

Osorio-Méndez JF(1)(2), Cevallos AM(3).

Author information:
(1)Laboratorio de Microbiología y Biología Molecular, Programa de Medicina, 
Corporación Universitaria Empresarial Alexander von Humboldt, Armenia, Colombia.
(2)Grupo de Estudio en Parasitología Molecular, Centro de Investigaciones 
Biomédicas, Universidad del Quindío, Armenia, Colombia.
(3)Departamento de Biología Molecular y Biotecnología, Instituto de 
Investigaciones Biomédicas, Universidad Nacional Autónoma de México, Mexico 
City, Mexico.

There is an urgent need to develop new treatments for Chagas' disease. To 
identify drug targets, it is important to understand the basic biology of 
Trypanosoma cruzi, in particular with respect to the biological pathways or 
proteins that are essential for its survival within the host. This review 
provides a streamlined approach for identifying drug targets using freely 
available chemogenetic databases and outlines the relevant characteristics of an 
ideal chemotherapeutic target. Among those are their essentiality, druggability, 
availability of structural information, and selectivity. At the moment only 16 
genes have been found as essential by gene disruption in T. cruzi. At the TDR 
Targets database, a chemogenomics resource for neglected diseases, information 
about published structures for these genes was only found for three of these 
genes, and annotation of validated inhibitors was found in two. These inhibitors 
have activity against the parasitic stages present in the host. We then analyzed 
three of the pathways that are considered promising in the search for new 
targets: (1) Ergosterol biosynthesis, (2) Resistance to oxidative stress, (3) 
Synthesis of surface glycoconjugates. We have annotated all the genes that 
participate in them, identified those that are considered as druggable, and 
incorporated evidence from either Trypanosoma brucei, and Leishmania spp. that 
supports the hypothesis that these pathways are essential for T. cruzi survival.

DOI: 10.3389/fcimb.2018.00439
PMCID: PMC6330712
PMID: 30666299 [Indexed for MEDLINE]


75. Int J Parasitol. 2003 Jul 30;33(8):845-52. doi: 10.1016/s0020-7519(03)00095-x.

Diversity of aspartate carbamoyltransferase genes of Trypanosoma cruzi.

Nara T(1), Hirayama-Noguchi Y, Gao G, Murai E, Annoura T, Aoki T.

Author information:
(1)Department of Molecular and Cellular Parasitology, Juntendo University School 
of Medicine, Hongo 2-1-1, Bunkyo-ku, Tokyo 113-8421, Japan.

The pyrimidine-biosynthetic (pyr) gene cluster, a tandem array of 
pyr1-pyr3-pyr6/5-pyr2(ACT)-pyr4 from the 5' terminus, encodes all the six 
enzymes of de novo pyrimidine biosynthesis and occurs as a polycistronic 
transcription unit in Trypanosoma cruzi. The gene encoding aspartate 
carbamoyltransferase (ACT), the second enzyme of the pathway, was characterised 
using a laboratory-reared Tulahuen strain and Tulahuen-derived clones of T. 
cruzi. Three loci with different restriction maps that contain ACT1, ACT2, and 
ACT3 were identified. ACT1 and ACT2 are involved in the pyr gene cluster on two 
different chromosomal DNA molecules of 1,000 and 800 kb, respectively, whereas 
ACT3 is linked with pyr4 alone. There are 29 nucleotide substitutions out of 981 
positions in these three ACTs, yielding 13 amino acid replacements, and a 
deletion of triplet nucleotides in ACT1 entails a lack of single amino acid 
residue. Transcription of the three ACTs takes place in the three developmental 
stages of the parasite, epimastigotes, trypomastigotes, and amastigotes. Pulsed 
field gel electrophoresis and Southern blot analyses demonstrated that the 
cloned T. cruzi stocks, Y-02, CAN III/1, Sylvio-X10/4, and possibly Esmeraldo/3, 
also possess two complete sets of the pyr gene cluster including ACT, 
accompanied by additional incomplete clusters. These results suggest that the 
marked intra-species diversity in the copy number and chromosomal localisations 
of ACT and other pyr genes may have resulted from partial duplications and 
subsequent translocations of the polycistronic pyr gene cluster.

DOI: 10.1016/s0020-7519(03)00095-x
PMID: 12865084 [Indexed for MEDLINE]


76. PLoS Negl Trop Dis. 2018 May 4;12(5):e0006475. doi: 
10.1371/journal.pntd.0006475. eCollection 2018 May.

The protein family TcTASV-C is a novel Trypanosoma cruzi virulence factor 
secreted in extracellular vesicles by trypomastigotes and highly expressed in 
bloodstream forms.

Caeiro LD(1), Alba-Soto CD(2), Rizzi M(1), Solana ME(2)(3), Rodriguez G(1), 
Chidichimo AM(1), Rodriguez ME(1), Sánchez DO(1), Levy GV(1), Tekiel V(1).

Author information:
(1)Instituto de Investigaciones Biotecnológicas-Instituto Tecnológico de 
Chascomús (IIB-INTECH), Universidad Nacional de San Martín (UNSAM)-Consejo 
Nacional de Investigaciones Científicas y Técnicas (CONICET), San Martín, Buenos 
Aires, Argentina.
(2)Departamento de Microbiología, Parasitología e Inmunología, Facultad de 
Medicina, Universidad de Buenos Aires, Instituto de Investigaciones en 
Microbiología y Parasitología Médicas (IMPaM), UBA-CONICET, Buenos Aires, 
Argentina.
(3)Departamento de Cs. Básicas, Universidad Nacional de Luján, Luján, Buenos 
Aires, Argentina.

TcTASV-C is a protein family of about 15 members that is expressed only in the 
trypomastigote stage of Trypanosoma cruzi. We have previously shown that 
TcTASV-C is located at the parasite surface and secreted to the medium. Here we 
report that the expression of different TcTASV-C genes occurs simultaneously at 
the trypomastigote stage and while some secreted and parasite-associated 
products are found in both fractions, others are different. Secreted TcTASV-C 
are mainly shedded through trypomastigote extracellular vesicles, of which they 
are an abundant constituent, despite its scarce expression on culture-derived 
trypomastigotes. In contrast, TcTASV-C is highly expressed in bloodstream 
trypomastigotes; its upregulation in bloodstream parasites was observed in 
different T. cruzi strains and was specific for TcTASV-C, suggesting that some 
host-molecules trigger TcTASV-C expression. TcTASV-C is also strongly secreted 
by bloodstream parasites. A DNA prime-protein boost immunization scheme with 
TcTASV-C was only partially effective to control the infection in mice 
challenged with a highly virulent T. cruzi strain. Vaccination triggered a 
strong humoral response that delayed the appearance of bloodstream 
trypomastigotes at the early phase of the infection. Linear epitopes recognized 
by vaccinated mice were mapped within the TcTASV-C family motif, suggesting that 
blockade of secreted TcTASV-C impacts on the settlement of infection. 
Furthermore, although experimental and naturally T. cruzi-infected hosts did not 
react with antigens from extracellular vesicles, vaccinated and challenged mice 
recognized not only TcTASV-C but also other vesicle-antigens. We hypothesize 
that TcTASV-C is involved in the establishment of the initial T. cruzi infection 
in the mammalian host. Altogether, these results point towards TcTASV-C as a 
novel secreted virulence factor of T. cruzi trypomastigotes.

DOI: 10.1371/journal.pntd.0006475
PMCID: PMC5955593
PMID: 29727453 [Indexed for MEDLINE]

Conflict of interest statement: The authors have declared that no competing 
interests exist.


77. PLoS Negl Trop Dis. 2017 Aug 11;11(8):e0005856. doi: 
10.1371/journal.pntd.0005856. eCollection 2017 Aug.

The Trypomastigote Small Surface Antigen (TSSA) regulates Trypanosoma cruzi 
infectivity and differentiation.

Cámara MLM(1)(2), Cánepa GE(1), Lantos AB(1), Balouz V(1), Yu H(3), Chen X(3), 
Campetella O(1), Mucci J(1), Buscaglia CA(1).

Author information:
(1)Instituto de Investigaciones Biotecnológicas-Instituto Tecnológico de 
Chascomús (IIB-INTECh), Universidad Nacional de San Martín (UNSAM) and Consejo 
Nacional de Investigaciones Científicas y Técnicas (CONICET), Buenos Aires, 
Argentina.
(2)Instituto de Tecnología, Universidad Argentina de la Empresa (UADE), Buenos 
Aires, Argentina.
(3)Department of Chemistry, University of California, Davis, Davis, California, 
United States of America.

BACKGROUND: TSSA (Trypomastigote Small Surface Antigen) is an antigenic, 
adhesion molecule displayed on the surface of Trypanosoma cruzi trypomastigotes. 
TSSA displays substantial sequence identity to members of the TcMUC gene family, 
which code for the trypomastigote mucins (tGPI-mucins). In addition, TSSA bears 
sequence polymorphisms among parasite strains; and two TSSA variants expressed 
as recombinant molecules (termed TSSA-CL and TSSA-Sy) were shown to exhibit 
contrasting features in their host cell binding and signaling properties.
METHODS/PRINCIPLE FINDINGS: Here we used a variety of approaches to get insights 
into TSSA structure/function. We show that at variance with tGPI-mucins, which 
rely on their extensive O-glycoslylation to achieve their protective function, 
TSSA seems to be displayed on the trypomastigote coat as a hypo-glycosylated 
molecule. This has a functional correlate, as further deletion mapping 
experiments and cell binding assays indicated that exposition of at least two 
peptidic motifs is critical for the engagement of the 'adhesive' TSSA variant 
(TSSA-CL) with host cell surface receptor(s) prior to trypomastigote 
internalization. These motifs are not conserved in the 'non-adhesive' TSSA-Sy 
variant. We next developed transgenic lines over-expressing either TSSA variant 
in different parasite backgrounds. In strict accordance to recombinant protein 
binding data, trypomastigotes over-expressing TSSA-CL displayed improved 
adhesion and infectivity towards non-macrophagic cell lines as compared to those 
over-expressing TSSA-Sy or parental lines. These phenotypes could be 
specifically counteracted by exogenous addition of peptides spanning the TSSA-CL 
adhesion motifs. In addition, and irrespective of the TSSA variant, 
over-expression of this molecule leads to an enhanced 
trypomastigote-to-amastigote conversion, indicating a possible role of TSSA also 
in parasite differentiation.
CONCLUSION/SIGNIFICANCE: In this study we provided novel evidence indicating 
that TSSA plays an important role not only on the infectivity and 
differentiation of T. cruzi trypomastigotes but also on the phenotypic 
variability displayed by parasite strains.

DOI: 10.1371/journal.pntd.0005856
PMCID: PMC5568413
PMID: 28800609 [Indexed for MEDLINE]

Conflict of interest statement: The authors declare no competing interests.


78. Mol Biochem Parasitol. 1994 Oct;67(2):301-12. doi: 10.1016/0166-6851(94)00133-2.

Characterization of a Trypanosoma cruzi poly(A)-binding protein and its genes.

Batista JA(1), Teixeira SM, Donelson JE, Kirchhoff LV, de Sá CM.

Author information:
(1)Departamento de Biologia Celular, Universidade de Brasilia, Brazil.

We have characterized the biochemical properties of a 66-kDa poly(A)-binding 
protein (PABP1) in the protozoan Trypanosoma cruzi and isolated two classes of 
cDNAs encoding the protein. In concordance, Southern blots showed the presence 
of 2 gene copies. The two cDNA classes differ in the length of adenosine-rich 
segments in the 5' untranslated region and in point changes scattered throughout 
the sequence, but their 1650-bp open reading frames encode identical proteins. A 
single mRNA of 5.5 kb was detected, indicating that the noncoding regions are 
unusually long. Both the mRNA and the protein are constitutively expressed in 
all stages of T. cruzi life cycle. The biochemical properties and sequence 
comparisons show that the T. cruzi PABP1 is similar to the PABP1 of other 
eukaryotic organisms. These results indicate that PABP1 has been conserved 
throughout eukaryotic evolution.

DOI: 10.1016/0166-6851(94)00133-2
PMID: 7870134 [Indexed for MEDLINE]


79. Acta Trop. 2011 Jul;119(1):1-4. doi: 10.1016/j.actatropica.2011.04.002. Epub 
2011 Apr 9.

Trypanosoma cruzi I diversity: towards the need of genetic subdivision?

Guhl F(1), Ramírez JD.

Author information:
(1)Centro de Investigaciones en Microbiología y Parasitología Tropical, CIMPAT, 
Universidad de los Andes, Cra 1 No. 18A-10, Bogotá, Colombia. 
fguhl@uniandes.edu.co

Trypanosoma cruzi the aethiological agent of Chagas disease, a complex zoonoses 
that affects the American continent is a genetically variable parasite 
subdivided into six Discrete Typing Units (DTUs). T. cruzi I is the most 
prevalent DTU affecting the northern countries of America with sporadical cases 
in the southern countries. T. cruzi I has shown great genetic diversity showing 
plausible subdivisions needed for this group. Recently, TcI has gained novel 
importance because of the lately discovered relation with cardiomyopathy 
manifestations that raises the importance of establishing subdivisions within 
this DTU.

Copyright © 2011 Elsevier B.V. All rights reserved.

DOI: 10.1016/j.actatropica.2011.04.002
PMID: 21510916 [Indexed for MEDLINE]


80. PLoS One. 2013 Jul 4;8(7):e67463. doi: 10.1371/journal.pone.0067463. Print 2013.

Trypanosoma cruzi infection in neotropical wild carnivores (Mammalia: 
Carnivora): at the top of the T. cruzi transmission chain.

Rocha FL(1), Roque AL, de Lima JS, Cheida CC, Lemos FG, de Azevedo FC, Arrais 
RC, Bilac D, Herrera HM, Mourão G, Jansen AM.

Author information:
(1)Laboratório de Biologia de Tripanosomatídeos, Instituto Oswaldo Cruz, 
FIOCRUZ, Rio de Janeiro, Brazil.

Little is known on the role played by Neotropical wild carnivores in the 
Trypanosoma cruzi transmission cycles. We investigated T. cruzi infection in 
wild carnivores from three sites in Brazil through parasitological and 
serological tests. The seven carnivore species examined were infected by T. 
cruzi, but high parasitemias detectable by hemoculture were found only in two 
Procyonidae species. Genotyping by Mini-exon gene, PCR-RFLP (1f8/Akw21I) and 
kDNA genomic targets revealed that the raccoon (Procyon cancrivorus) harbored 
TcI and the coatis (Nasua nasua) harbored TcI, TcII, TcIII-IV and Trypanosoma 
rangeli, in single and mixed infections, besides four T. cruzi isolates that 
displayed odd band patterns in the Mini-exon assay. These findings corroborate 
the coati can be a bioaccumulator of T. cruzi Discrete Typing Units (DTU) and 
may act as a transmission hub, a connection point joining sylvatic transmission 
cycles within terrestrial and arboreal mammals and vectors. Also, the odd band 
patterns observed in coatis' isolates reinforce that T. cruzi diversity might be 
much higher than currently acknowledged. Additionally, we assembled our data 
with T. cruzi infection on Neotropical carnivores' literature records to provide 
a comprehensive analysis of the infection patterns among distinct carnivore 
species, especially considering their ecological traits and phylogeny. 
Altogether, fifteen Neotropical carnivore species were found naturally infected 
by T. cruzi. Species diet was associated with T. cruzi infection rates, 
supporting the hypothesis that predator-prey links are important mechanisms for 
T. cruzi maintenance and dispersion in the wild. Distinct T. cruzi infection 
patterns across carnivore species and study sites were notable. Musteloidea 
species consistently exhibit high parasitemias in different studies which 
indicate their high infectivity potential. Mesocarnivores that feed on both 
invertebrates and mammals, including the coati, a host that can be 
bioaccumulator of T. cruzi DTU's, seem to take place at the top of the T. cruzi 
transmission chain.

DOI: 10.1371/journal.pone.0067463
PMCID: PMC3701642
PMID: 23861767 [Indexed for MEDLINE]

Conflict of interest statement: Competing Interests: The authors have declared 
that no competing interests exist.


81. PLoS Negl Trop Dis. 2018 Apr 2;12(4):e0006388. doi: 
10.1371/journal.pntd.0006388. eCollection 2018 Apr.

Expanding the toolbox for Trypanosoma cruzi: A parasite line incorporating a 
bioluminescence-fluorescence dual reporter and streamlined CRISPR/Cas9 
functionality for rapid in vivo localisation and phenotyping.

Costa FC(1)(2), Francisco AF(1), Jayawardhana S(1), Calderano SG(1)(3), Lewis 
MD(1), Olmo F(1), Beneke T(4), Gluenz E(4), Sunter J(5), Dean S(4), Kelly JM(1), 
Taylor MC(1).

Author information:
(1)Faculty of Infectious and Tropical diseases, London School of Hygiene and 
Tropical Medicine, London, United Kingdom.
(2)Institute of Physics of São Carlos, University of São Paulo, São Carlos, 
Brazil.
(3)Laboratory of Parasitology, Instituto Butantan, São Paulo, Brazil.
(4)Sir William Dunn School of Pathology, University of Oxford, Oxford, United 
Kingdom.
(5)Department of Biological and Medical Sciences, Oxford Brookes University, 
Oxford, United Kingdom.

BACKGROUND: Infection with Trypanosoma cruzi causes Chagas disease, a major 
public health problem throughout Latin America. There is no vaccine and the only 
drugs have severe side effects. Efforts to generate new therapies are hampered 
by limitations in our understanding of parasite biology and disease 
pathogenesis. Studies are compromised by the complexity of the disease, the 
long-term nature of the infection, and the fact that parasites are barely 
detectable during the chronic stage. In addition, functional dissection of T. 
cruzi biology has been restricted by the limited flexibility of the genetic 
manipulation technology applicable to this parasite.
METHODOLOGY/PRINCIPAL FINDINGS: Here, we describe two technical innovations, 
which will allow the role of the parasite in disease progression to be better 
assessed. First, we generated a T. cruzi reporter strain that expresses a fusion 
protein comprising red-shifted luciferase and green fluorescent protein domains. 
Bioluminescence allows the kinetics of infection to be followed within a single 
animal, and specific foci of infection to be pinpointed in excised tissues. 
Fluorescence can then be used to visualise individual parasites in tissue 
sections to study host-parasite interactions at a cellular level. Using this 
strategy, we have been routinely able to find individual parasites within 
chronically infected murine tissues for the first time. The second advance is 
the incorporation of a streamlined CRISPR/Cas9 functionality into this reporter 
strain that can facilitate genome editing using a PCR-based approach that does 
not require DNA cloning. This system allows the rapid generation of null mutants 
and fluorescently tagged parasites in a background where the in vivo phenotype 
can be rapidly assessed.
CONCLUSIONS/SIGNIFICANCE: The techniques described here will have multiple 
applications for studying aspects of T. cruzi biology and Chagas disease 
pathogenesis previously inaccessible to conventional approaches. The reagents 
and cell lines have been generated as a community resource and are freely 
available on request.

DOI: 10.1371/journal.pntd.0006388
PMCID: PMC5897030
PMID: 29608569 [Indexed for MEDLINE]

Conflict of interest statement: The authors have declared that no competing 
interests exist.


82. Parasitol Res. 2009 Mar;104(4):835-44. doi: 10.1007/s00436-008-1264-1. Epub 2008 
Nov 19.

Molecular characterization of cytosolic and mitochondrial tryparedoxin 
peroxidase in Trypanosoma cruzi populations susceptible and resistant to 
benznidazole.

Nogueira FB(1), Ruiz JC, Robello C, Romanha AJ, Murta SM.

Author information:
(1)Laboratório de Parasitologia Celular e Molecular, Centro de Pesquisas 'René 
Rachou', FIOCRUZ, Av. Augusto de Lima 1715, 30190-002 Belo Horizonte, MG, 
Brazil.

Antioxidant defense in Trypanosomatids has been indicated as a potential target 
for chemotherapy. Tryparedoxin peroxidase (TXNPx) participates in this defense 
by metabolizing hydrogen peroxide to water molecules. In this work, genes 
encoding both cytosolic (cTcTXNPx) and mitochondrial (mTcTXNPx) TXNPx were 
characterized in 15 benznidazole-susceptible and resistant Trypanosoma cruzi 
strains. Northern blot and real-time RT-PCR analyses revealed that the levels of 
cTcTXNPx and mTcTXNPx mRNA were two-fold higher in the in-vitro-induced 
resistant 17 LER T. cruzi population than its drug-susceptible counterpart 17 
WTS. The mRNA levels for both genes were similar among the other T. cruzi 
samples studied. No amplification of these genes was observed in the parasite 
genome. In silico analyses indicated that cTcTXNPx and mTcTXNPx genes present 
eight and two copies, respectively, dispersed in the parasite genome. By western 
blot analysis, anti-cTcTXNPx and anti-mTcTXNPx polyclonal antibodies recognized 
a 23- and 25-kDa peptide, respectively, in all T. cruzi samples analyzed. The 
expression levels of these native proteins were similar for all samples except 
17 LER, which displayed two-fold greater expression. In addition, the oxidized 
mTcTXNPx protein (50 kDa) demonstrated 5.5-fold greater expression in the 17 LER 
population than 17 WTS. Our findings demonstrate increased expression of the 
cytosolic and mitochondrial TcTXNPx in the T. cruzi population with 
in-vitro-induced resistance to benznidazole.

DOI: 10.1007/s00436-008-1264-1
PMID: 19018566 [Indexed for MEDLINE]


83. J Vector Borne Dis. 2015 Mar;52(1):23-9.

Genetic variability of Trypanosoma cruzi TcI isolates from rural and urban areas 
of Venezuela.

Rivera MG, Herrera L, Morocoima A, Aguilar CM, Gárate T, López M, Lares M, 
Viettri M, Ferrer E(1).

Author information:
(1)Instituto de Investigaciones Biomédicas "Dr. Francisco J. Triana Alonso" 
(BIOMED); Departamento de Parasitología, Facultad de Ciencias de la Salud, 
Universidad de Carabobo Sede Aragua, Maracay, Venezuela.

BACKGROUND & OBJECTIVES: Several studies have demonstrated genetic heterogeneity 
in populations of Trypanosoma cruzi that allowed the identification of six 
different discrete typing units (DTU) classified as TcI, TcII, TcIII, TcIV, TcV 
and TcVI. Furthermore, some characterization studies have described genetic 
variability within TcI isolates from endemic regions. The objective of the 
present study was to analyze Venezuelan T. cruzi isolates, obtained from 
triatomine-vectors, mammal-hosts including infected humans, detected in both 
rural and urban areas from diverse geographic origins.
METHODS: Molecular characterization of 44 Venezuelan T. cruzi isolates, obtained 
from triatomine-vectors, mammalian hosts and human patients from both rural and 
urban areas of different geographic origins, were carried out. Samples were 
analyzed by PCR amplification of the intergenic region of the mini-exon gene, 
24Sα rDNA and 18S rDNA, followed by sequencing of the amplification products.
RESULTS: The TcI amplification pattern was found in 42 out of 44 (95.5%) 
isolates; a TcIII strain and one possible TcIV were also found. The sequence 
analysis of the TcI Venezuelan isolates showed genetic variability among them. 
Urban isolates formed a homogeneous group, with differences in their sequences, 
when compared to rural isolates.
INTERPRETATION & CONCLUSION: The results showed genetic heterogeneity in 
Venezuelan TcI strains, probably in response to different environmental 
conditions.

PMID: 25815863 [Indexed for MEDLINE]


84. PLoS Pathog. 2017 Dec 14;13(12):e1006767. doi: 10.1371/journal.ppat.1006767. 
eCollection 2017 Dec.

Comparative transcriptome profiling of virulent and non-virulent Trypanosoma 
cruzi underlines the role of surface proteins during infection.

Belew AT(1), Junqueira C(2), Rodrigues-Luiz GF(3), Valente BM(4), Oliveira 
AER(4), Polidoro RB(5), Zuccherato LW(4), Bartholomeu DC(3), Schenkman S(5), 
Gazzinelli RT(2)(4), Burleigh BA(6), El-Sayed NM(1), Teixeira SMR(4).

Author information:
(1)Department of Cell Biology and Molecular Genetics and Center for 
Bioinformatics and Computational Biology, University of Maryland, College Park, 
Maryland, United States of America.
(2)Centro de Pesquisas Rene Rachou, Fundação Oswaldo Cruz, Belo Horizonte, Minas 
Gerais, Brazil.
(3)Departamento de Parasitologia, Universidade Federal de Minas Gerais, Belo 
Horizonte, Minas Gerais, Brazil.
(4)Departamento de Bioquímica e Imunologia, Universidade Federal de Minas 
Gerais, Belo Horizonte, Minas Gerais, Brazil.
(5)Departmento de Microbiologia, Imunologia e Parasitologia, Universidade 
Federal de São Paulo, São Paulo, São Paulo, Brazil.
(6)Department of Immunology and Infectious Diseases, Harvard T. H. Chan School 
of Public Health, Boston, Massachusetts, United States of America.

Trypanosoma cruzi, the protozoan that causes Chagas disease, has a complex life 
cycle involving several morphologically and biochemically distinct stages that 
establish intricate interactions with various insect and mammalian hosts. It has 
also a heterogeneous population structure comprising strains with distinct 
properties such as virulence, sensitivity to drugs, antigenic profile and tissue 
tropism. We present a comparative transcriptome analysis of two cloned T. cruzi 
strains that display contrasting virulence phenotypes in animal models of 
infection: CL Brener is a virulent clone and CL-14 is a clone that is neither 
infective nor pathogenic in in vivo models of infection. Gene expression 
analysis of trypomastigotes and intracellular amastigotes harvested at 60 and 96 
hours post-infection (hpi) of human fibroblasts revealed large differences that 
reflect the parasite's adaptation to distinct environments during the infection 
of mammalian cells, including changes in energy sources, oxidative stress 
responses, cell cycle control and cell surface components. While extensive 
transcriptome remodeling was observed when trypomastigotes of both strains were 
compared to 60 hpi amastigotes, differences in gene expression were much less 
pronounced when 96 hpi amastigotes and trypomastigotes of CL Brener were 
compared. In contrast, the differentiation of the avirulent CL-14 from 96 hpi 
amastigotes to extracellular trypomastigotes was associated with considerable 
changes in gene expression, particularly in gene families encoding surface 
proteins such as trans-sialidases, mucins and the mucin associated surface 
proteins (MASPs). Thus, our comparative transcriptome analysis indicates that 
the avirulent phenotype of CL-14 may be due, at least in part, to a reduced or 
delayed expression of genes encoding surface proteins that are associated with 
the transition of amastigotes to trypomastigotes, an essential step in the 
establishment of the infection in the mammalian host. Confirming the role of 
members of the trans-sialidase family of surface proteins for parasite 
differentiation, transfected CL-14 constitutively expressing a trans-sialidase 
gene displayed faster kinetics of trypomastigote release in the supernatant of 
infected cells compared to wild type CL-14.

DOI: 10.1371/journal.ppat.1006767
PMCID: PMC5746284
PMID: 29240831 [Indexed for MEDLINE]

Conflict of interest statement: The authors have declared that no competing 
interests exist.


85. Vector Borne Zoonotic Dis. 2013 Mar;13(3):181-7. doi: 10.1089/vbz.2012.1072. 
Epub 2013 Feb 19.

Microsatellite and mini-exon analysis of Mexican human DTU I Trypanosoma cruzi 
strains and their susceptibility to nifurtimox and benznidazole.

Martínez I(1), Nogueda B, Martínez-Hernández F, Espinoza B.

Author information:
(1)Departamento de Inmunología, Instituto de Investigaciones Biomédicas, 
Universidad Nacional Autónoma de México .

Chagas disease is caused by the protozoan parasite Trypanosoma cruzi, and it 
affects as many as 10 million people in North and South America, where it 
represents a major public health problem. T. cruzi is a parasite with high 
genetic diversity, and it has been grouped into 6 discrete typing units (DTUs), 
designated as T. cruzi I (TcI) to T. cruzi VI (TcVI). Mexican isolates from 
humans and from vector insects have been primarily found to be TcI, and these 
isolates are likely to be the strains that cause the clinical manifestations 
observed in Mexico. However, genetic characterization and drug susceptibility 
assays are limited in Mexican TcI strains. In this work, 24 Mexican T. cruzi 
strains, obtained primarily from humans, were studied with 7 locus 
microsatellites and mini-exon gene by PCR. Also, drug susceptibility was 
evaluated by growth and mobility assays. All of the human strains belonged to 
TcI, and they could be further grouped through microsatellite analysis into 2 
subgroups (microsatellite genotypes 1 and 2), which were not related to the host 
clinical status or biological origin of the strain. Two strains, both from wild 
mammals, belonged to the TcII-TcVI groups; these strains and the CL Brener 
strain constituted microsatellite genotype 3. The number of alleles in each 
locus was lower than reported for South American strains, and a departure from 
the Hardy-Weinberg equilibrium was observed. The susceptibility of these strains 
to nifurtimox and benznidazole was heterogeneous. T. cruzi strains characterized 
as microsatellite genotypes 2 and 3 were significantly more susceptible to 
benznidazole than strains of microsatellite genotype 1. Only 1 Mexican strain 
resistant to both drugs was found in this study.

DOI: 10.1089/vbz.2012.1072
PMCID: PMC3601808
PMID: 23421890 [Indexed for MEDLINE]


86. Mol Biochem Parasitol. 1996 May;77(2):115-25. doi: 10.1016/0166-6851(96)02582-0.

Organization of trans-sialidase genes in Trypanosoma cruzi.

Egima CM(1), Briones MR, Freitas Júnior LH, Schenkman RP, Uemura H, Schenkman S.

Author information:
(1)Departmento de Microbiologia, Immunologia e Parasitologia, Universidade 
Federal de São Paulo, Brasil.

Trypanosoma cruzi trans-sialidase is encoded by a family of genes containing a 
conserved region, which corresponds to the catalytic and amino-terminal domain 
of the enzyme. Most, but not all genes, also encode a variable region formed by 
12 amino acid repeats at the carboxy-terminus of the protein that are not 
required for enzymatic activity. To design gene knock-out strategies and 
understand how trans-sialidase expression is regulated, we have studied the 
genome organization of trans-sialidase genes. We show here that the different 
types of trans-sialidase genes are distributed in more than one chromosomal band 
with sizes ranging from 0.8 to 1.5 Mb pairs in several T. cruzi strains. In the 
Y-strain, all repeat-containing genes are localized in one chromosomal band of 
1.1 Mb, while the repeat-minus genes are in two chromosomes of 0.82 and 0.79 Mb. 
The repeat-containing genes have similar catalytic and intergenic regions, but 
variable lengths of the repeated region. The trans-sialidase genes with the 
repeats are in tandem of up to 12 genes in at least four different clusters. 
Each cluster contains genes with different numbers of repeats, according to the 
physical maps of eight independent cosmids, and in the same cluster there are 
genes that code for active and inactive trans-sialidases. There are 80 +/- 30 
copies of the repeat-containing genes grouped in two NotI fragments of 120 and 
180 Kb. Therefore, in the Y-strain, the trans-sialidase genes containing repeats 
might be arranged in three to four clusters in two homologous chromosomes, each 
cluster having up to 12 genes with different repeat numbers.

DOI: 10.1016/0166-6851(96)02582-0
PMID: 8813658 [Indexed for MEDLINE]


87. Infect Immun. 2004 Nov;72(11):6245-54. doi: 10.1128/IAI.72.11.6245-6254.2004.

Utility of the Trypanosoma cruzi sequence database for identification of 
potential vaccine candidates by in silico and in vitro screening.

Bhatia V(1), Sinha M, Luxon B, Garg N.

Author information:
(1)Department of Microbiology and Immunology, University of Texas Medical 
Branch, 301 University Blvd, Galveston 77555, USA.

Glycosylphosphatidylinositol (GPI)-anchored proteins are abundantly expressed in 
the infective and intracellular stages of Trypanosoma cruzi and are recognized 
as antigenic targets by both the humoral and cellular arms of the immune system. 
Previously, we demonstrated the efficacy of genes encoding GPI-anchored proteins 
in eliciting partially protective immunity to T. cruzi infection and disease, 
suggesting their utility as vaccine candidates. For the identification of 
additional vaccine targets, in this study we screened the T. cruzi expressed 
sequence tag (EST) and genomic sequence survey (GSS) databases. By applying a 
variety of web-based genome-mining tools to the analysis of approximately 2,500 
sequences, we identified 348 (37.6%) EST and 260 (17.4%) GSS sequences encoding 
novel parasite-specific proteins. Of these, 19 sequences exhibited the 
characteristics of secreted and/or membrane-associated GPI proteins. Eight of 
the selected sequences were amplified to obtain genes TcG1, TcG2, TcG3, TcG4, 
TcG5, TcG6, TcG7, and TcG8 (TcG1-TcG8) which are expressed in different 
developmental stages of the parasite and conserved in the genome of a variety of 
T. cruzi strains. Flow cytometry confirmed the expression of the antigens 
encoded by the cloned genes as surface proteins in trypomastigote and/or 
amastigote stages of T. cruzi. When delivered as a DNA vaccine, genes TcG1-TcG6 
elicited a parasite-specific antibody response in mice. Except for TcG5, 
antisera to genes TcG1-TcG6 exhibited trypanolytic activity against the 
trypomastigote forms of T. cruzi, a property known to correlate with the immune 
control of T. cruzi. Taken together, our results validate the applicability of 
bioinformatics in genome mining, resulting in the identification of T. cruzi 
membrane-associated proteins that are potential vaccine candidates.

DOI: 10.1128/IAI.72.11.6245-6254.2004
PMCID: PMC523045
PMID: 15501750 [Indexed for MEDLINE]


88. Mem Inst Oswaldo Cruz. 1999;94 Suppl 1:189-93. doi: 
10.1590/s0074-02761999000700027.

Genetic diversity and genetic exchange in Trypanosoma cruzi: dual drug-resistant 
"progeny" from episomal transformants.

Stothard J(1), Frame I, Miles M.

Author information:
(1)Pathogen Molecular Biology and Biochemistry Unit, Department of Infectious 
and Tropical Diseases, London School of Hygiene and Tropical Medicine, London, 
UK.

Extensive characterisation of Trypanosoma cruzi by isoenzyme phenotypes has 
separated the species into three principal zymodeme groups, Z1, Z2 and Z3, and 
into many individual zymodemes. There is marked diversity within Z2. A strong 
correlation has been demonstrated between the strain clusters determined by 
isoenzymes and those obtained using random amplified polymorphic DNA (RAPD) 
profiles. Polymorphisms in ribosomal RNA genes, in mini-exon genes, and 
microsatellite fingerprinting indicate the presence of at least two principal T. 
cruzi genetic lineages. Lineage 1 appears to correspond with Z2 and lineage 2 
with Z1. Z1 (lineage 2) is associated with Didelphis. Z2 (lineage 1) may be 
associated with a primate host. Departures from Hardy-Weinberg equilibrium and 
linkage disequilibrium indicate that propagation of T. cruzi is predominantly 
clonal. Nevertheless, two studies show putative homozygotes and heterozygotes 
circulating sympatrically: the allozyme frequencies for phosphoglucomutase, and 
hybrid RAPD profiles suggest that genetic exchange may be a current phenomenon 
in some T. cruzi transmission cycles. We were able to isolate dual 
drug-resistant T. cruzi biological clones following copassage of putative 
parents carrying single episomal drug-resistant markers. A multiplex PCR 
confirmed that dual drug-resistant clones carried both episomal plasmids. 
Preliminary karyotype analysis suggests that recombination may not be confined 
to the extranuclear genome.

DOI: 10.1590/s0074-02761999000700027
PMID: 10677713 [Indexed for MEDLINE]


89. Mol Biochem Parasitol. 1993 Jan;57(1):127-36. doi: 10.1016/0166-6851(93)90250-2.

The calmodulin-ubiquitin associated genes of Trypanosoma cruzi: their 
identification and transcription.

Ajioka J(1), Swindle J.

Author information:
(1)Department of Microbiology and Immunology, University of Tennessee, Memphis 
38163.

We describe here the identification of the calmodulin-ubiquitin associated (CUB) 
genes of Trypanosoma cruzi. A single CUB gene resides in a 1.5-kb DNA sequence 
linking the calmodulin and ubiquitin genes in the 2.65 and 2.8 loci (CUB2.65 and 
CUB2.8 respectively). The CUB genes also share the same coding strand as the 
flanking calmodulin and ubiquitin genes. DNA sequence analysis reveals that each 
CUB gene contains an open reading frame which would encode a protein of 208 
amino acids. The CUB protein shares homology with the recently identified 
calcium binding EFH5 protein of T. brucei. Transcription of the CUB genes 
results in the generation of a mRNA of approximately 1.0 kb. CUB cDNA sequence 
analysis following PCR amplification of the CUB mRNA population indicates that 
both genes are expressed and trans-spliced, but utilize different 3' acceptor 
sites for the trans-splicing reaction.

DOI: 10.1016/0166-6851(93)90250-2
PMID: 8381204 [Indexed for MEDLINE]


90. Microbes Infect. 2015 Jun;17(6):440-50. doi: 10.1016/j.micinf.2015.04.003. Epub 
2015 Apr 18.

Inducible suicide vector systems for Trypanosoma cruzi.

Ma Y(1), Weiss LM(2), Huang H(3).

Author information:
(1)Department of Pathology, Albert Einstein College of Medicine, Jack and Pearl 
Resnick Campus, 1300 Morris Park Avenue, Bronx, NY 10461, USA.
(2)Department of Pathology, Albert Einstein College of Medicine, Jack and Pearl 
Resnick Campus, 1300 Morris Park Avenue, Bronx, NY 10461, USA; Department of 
Medicine, Albert Einstein College of Medicine, Jack and Pearl Resnick Campus, 
1300 Morris Park Avenue, Bronx, NY 10461, USA.
(3)Department of Pathology, Albert Einstein College of Medicine, Jack and Pearl 
Resnick Campus, 1300 Morris Park Avenue, Bronx, NY 10461, USA. Electronic 
address: Huan.huang@einstein.yu.edu.

Chagas disease caused by Trypanosoma cruzi is a major neglected tropical 
parasitic disease. The pathogenesis of this infection remains disputable. There 
is no suitable vaccine for the prevention. Attenuated live vaccines can provide 
strong protection against infection; however, there are the concerns about 
latent infection or reversion to virulence in such attenuated strains. A method 
to induce T. cruzi death would provide a critical tool for research into the 
pathophysiological mechanisms and provide a novel design of safe live attenuated 
vaccines. We established effective inducible systems for T. cruzi employing the 
degradation domain based on the Escherichia coli dihydrofolate reductase 
(ecDHFR). The DHFR degradation domain (DDD) can be stabilized by 
trimethoprim-lactate and can be used to express detrimental or toxic proteins. 
T. cruzi lines with Alpha-toxin, Cecropin A and GFP under the control of DDD 
with a hemagglutinin tag (HA) were developed. Interestingly, amastigotes bearing 
GFP-DDDHA, Alpha-toxin-DDDHA, Cecropin A-DDDHA and DDDHA all resulted in 
inducible cell death with these fusions, indicating that DDDHA protein is also 
detrimental to amastigotes. Furthermore, these strains were attenuated in mouse 
experiments producing no pathological changes and inoculation with these DDDHA 
strains in mice provided strong protection against lethal wild type infection.

Copyright © 2015 Institut Pasteur. Published by Elsevier Masson SAS. All rights 
reserved.

DOI: 10.1016/j.micinf.2015.04.003
PMID: 25899945 [Indexed for MEDLINE]


91. Mol Biochem Parasitol. 2001 Apr 6;113(2):215-22. doi: 
10.1016/s0166-6851(01)00214-6.

Cell cycle expression of histone genes in Trypanosoma cruzi.

Recinos RF(1), Kirchhoff LV, Donelson JE.

Author information:
(1)Department of Biochemistry, University of Iowa, 4-403 Bowen Science Research 
Building, Iowa City, IA 52242, USA.

In yeast and mammalian cells, the cell cycle-dependent histone genes are 
typically expressed at a 15- to 35-fold higher level during S phase than during 
other phases of the cell cycle due to increases in both their transcription 
rates (three- to 17-fold) and the stabilities of their mRNAs (three to 
fivefold). In the protozoan trypanosomatids, most life cycle stage-specific 
genes are not regulated by changes in transcription rates, but are controlled 
entirely by post-transcriptional events. In contrast, little is known about cell 
cycle-dependent regulation of trypanosomatid genes. To examine cell 
cycle-associated expression of histone genes in a trypanosomatid, Trypanosoma 
cruzi epimastigotes were synchronized with hydroxyurea. The steady state levels 
of histone mRNAs in the G1, S and G2 phases of the cell cycle were found to vary 
only two- to fourfold, peaking in S phase. Nuclear run on assays showed that the 
histone genes are transcribed by RNA polymerase II and that their transcription 
rates do not increase in S phase relative to G1 and G2. Thus, during S phase of 
T. cruzi the increase in histone mRNA stability is about the same as in mammals 
and yeast, but no corresponding increase in the transcription rates of the 
histone genes occurs.

DOI: 10.1016/s0166-6851(01)00214-6
PMID: 11295175 [Indexed for MEDLINE]


92. PLoS Negl Trop Dis. 2018 May 21;12(5):e0006466. doi: 
10.1371/journal.pntd.0006466. eCollection 2018 May.

Dissecting the phyloepidemiology of Trypanosoma cruzi I (TcI) in Brazil by the 
use of high resolution genetic markers.

Roman F(1), das Chagas Xavier S(1), Messenger LA(2), Pavan MG(3), Miles MA(2), 
Jansen AM(1), Yeo M(2).

Author information:
(1)Laboratório de Bleiologia de Tripanossomatídeos, Instituto Oswaldo Cruz, 
Fundação Oswaldo Cruz, Rio de Janeiro, Rio de Janeiro, Brasil.
(2)Faculty of Infectious and Tropical Diseases, Department of Pathogen Molecular 
Biology, London School of Hygiene and Tropical Medicine, London, United Kingdom.
(3)Laboratório de Mosquitos Transmissores de Hematozoários, Instituto Oswaldo 
Cruz, Fundação Oswaldo Cruz, Rio de Janeiro, Rio de Janeiro, Brazil.

BACKGROUND: Trypanosoma cruzi, the causal agent of Chagas disease, is 
monophyletic but genetically heterogeneous. It is currently represented by six 
genetic lineages (Discrete Typing Units, DTUs) designated TcI-TcVI. TcI is the 
most geographically widespread and genetically heterogeneous lineage, this as is 
evidenced by a wide range of genetic markers applied to isolates spanning a vast 
geographic range in Latin America.
METHODOLOGY/PRINCIPAL FINDINGS: In total, 78 TcI isolated from hosts and vectors 
distributed in 5 different biomes of Brazil, were analyzed using 6 nuclear 
housekeeping genes, 25 microsatellite loci and one mitochondrial marker. Nuclear 
markers reveal substantial genetic diversity, significant gene flow between 
biomes, incongruence in phylogenies, and haplotypic analysis indicative of 
intra-DTU genetic exchange. Phylogenetic reconstructions based on mitochondrial 
and nuclear loci were incongruent, and consistent with introgression. Structure 
analysis of microsatellite data reveals that, amongst biomes, the Amazon is the 
most genetically diverse and experiences the lowest level of gene flow. 
Investigation of population structure based on the host species/genus, indicated 
that Didelphis marsupialis might play a role as the main disperser of TcI.
CONCLUSIONS/SIGNIFICANCE: The present work considers a large TcI sample from 
different hosts and vectors spanning multiple ecologically diverse biomes in 
Brazil. Importantly, we combine fast and slow evolving markers to contribute to 
the epizootiological understanding of TcI in five distinct Brazilian biomes. 
This constitutes the first instance in which MLST analysis was combined with the 
use of MLMT and maxicircle markers to evaluate the genetic diversity of TcI 
isolates in Brazil. Our results demonstrate the existence of substantial genetic 
diversity and the occurrence of introgression events. We provide evidence of 
genetic exchange in TcI isolates from Brazil and of the relative isolation of 
TcI in the Amazon biome. We observe the absence of strict associations with TcI 
genotypes to geographic areas and/or host species.

DOI: 10.1371/journal.pntd.0006466
PMCID: PMC5983858
PMID: 29782493 [Indexed for MEDLINE]

Conflict of interest statement: The authors have declared that no competing 
interests exist.


93. Infect Genet Evol. 2003 Feb;2(3):173-83. doi: 10.1016/s1567-1348(02)00097-7.

Evidence for genetic exchange and hybridization in Trypanosoma cruzi based on 
nucleotide sequences and molecular karyotype.

Brisse S(1), Henriksson J, Barnabé C, Douzery EJ, Berkvens D, Serrano M, De 
Carvalho MR, Buck GA, Dujardin JC, Tibayrenc M.

Author information:
(1)Génétique des Maladies Infectieuses, UMR CNRS/IRD No. 9926, Institut de 
Recherches pour le Dévelopement, Montpellier, France. sbrisse@lab.azu.nl

Trypanosoma cruzi is thought to undergo predominant clonal evolution, as 
determined by population genetics studies. However, this model does not exclude 
occasional recombination, which existence is strongly suggested by several 
recent studies. We sequenced a portion of the maxicircle cytochrome b (CYb) gene 
and of the nuclear rRNA promoter region from representative strains of six T. 
cruzi genetic lineages isolated from anthroponotic environments and man 
(lineages IIb, IId and IIe), sylvatic environments (lineages IIa and IIc) or 
both (lineage I). Phylogenetic analyses based on the two genes were incongruent. 
Remarkably, in lineage IIe, CYb and rRNA sequences were very closely related to 
those of lineages IIc and IIb, respectively. One stock of lineage IId showed 
rRNA sequence heterogeneity, with both IIb-like and IIc-like copies. Analysis of 
the size variation of six distinct pairs of putative homologous chromosomes 
revealed a bimodal distribution of chromosomal sizes across T. cruzi. Notably, 
stocks of lineages IId and IIe had several chromosomal pairs distributed in 
distinct modes, with the corresponding modes individually found in lineages IIb 
and IIc. Together, these data indicate the origin of lineages IId and IIe by 
hybridization between representatives of lineages IIb and IIc. CYb and rRNA 
sequences clustered into three and four major lineages, respectively. Data were 
in agreement with the distinction of six genetic lineages, but not with their 
proposed grouping into two primary lineages, as lineage II was not monophyletic. 
Based on a CYb substitution rate of 1% per million years (Myr), the major 
lineages are estimated to have diverged around 10 million years ago.

DOI: 10.1016/s1567-1348(02)00097-7
PMID: 12797979 [Indexed for MEDLINE]


94. PLoS One. 2013;8(3):e58967. doi: 10.1371/journal.pone.0058967. Epub 2013 Mar 11.

Differential distribution of genes encoding the virulence factor trans-sialidase 
along Trypanosoma cruzi Discrete typing units.

Burgos JM(1), Risso MG, Brenière SF, Barnabé C, Campetella O, Leguizamón MS.

Author information:
(1)Instituto de Microbiología y Parasitología Médica, Facultad de Medicina, 
Universidad de Buenos Aires, Buenos Aires, Argentina.

Trypanosoma cruzi the agent of Chagas disease is a monophyletic but 
heterogeneous group conformed by several Discrete Typing Units (DTUs) named TcI 
to TcVI characterized by genetic markers. The trans-sialidase (TS) is a 
virulence factor involved in cell invasion and pathogenesis that is 
differentially expressed in aggressive and less virulent parasite stocks. Genes 
encoding TS-related proteins are included in a large family divided in several 
groups but only one of them contains TS genes. Two closely related genes 
differing in a T/C transition encode the enzymatically active TS (aTS) and a 
lectin-like TS (iTS). We quantified the aTS/iTS genes from TcII and TcVI 
aggressive and TcI low virulent strains and found variable aTS number (1-32) per 
haploid genome. In spite of being low TS enzyme-expressers, TcI strains carry 
28-32 aTS gene copies. The intriguing absence of iTS genes in TcI strains 
together with the presence of aTS/iTS in TcII and TcVI strains (virulent) were 
observed. Moreover, after sequencing aTS/iTS from 38 isolates collected along 
the Americas encompassing all DTUs, the persistent absence of the iTS gene in 
TcI, TcIII and TcIV was found. In addition, the sequence clustering together 
with T/C transition analysis correlated to DTUs of T. cruzi. The consistence of 
TS results with both evolutionary genome models proposed for T. cruzi, namely 
the "Two Hybridization" and the "Three Ancestor" was discussed and reviewed to 
fit present findings. Parasite stocks to attempt genetic KO or to assay the 
involvement of iTS in parasite biology and virulence are finally available.

DOI: 10.1371/journal.pone.0058967
PMCID: PMC3594200
PMID: 23536842 [Indexed for MEDLINE]

Conflict of interest statement: Competing Interests: The authors have declared 
that no competing interests exist.


95. Diagn Microbiol Infect Dis. 2008 Jan;60(1):25-32. doi: 
10.1016/j.diagmicrobio.2007.07.016. Epub 2007 Sep 24.

Characterization of Trypanosoma cruzi isolated from humans, vectors, and animal 
reservoirs following an outbreak of acute human Chagas disease in Santa Catarina 
State, Brazil.

Steindel M(1), Kramer Pacheco L, Scholl D, Soares M, de Moraes MH, Eger I, 
Kosmann C, Sincero TC, Stoco PH, Murta SM, de Carvalho-Pinto CJ, Grisard EC.

Author information:
(1)Departamento de Microbiologia e Parasitologia, Universidade Federal de Santa 
Catarina, Florianópolis, 88040-900, SC, Brazil.

During March 2005, 24 cases of acute human Chagas disease were detected in Santa 
Catarina State, southern Brazil, all of them related to the ingestion of 
Trypanosoma cruzi-contaminated sugar cane juice. Following field studies allowed 
the isolation of 13 T. cruzi strains from humans, opossums (Didelphis aurita and 
Didelphis albiventris), and vectors (Triatoma tibiamaculata). The isolated 
strains were characterized by multilocus enzyme electrophoresis (MLEE) and 
analysis of the spliced-leader and 24Salpha rRNA genes. The assays revealed that 
all strains isolated from humans belong to the TcII group but revealed a TcII 
variant pattern for the phosphoglucomutase enzyme. Strains isolated from 
opossums also showed a TcI profile in all analysis, but strains isolated from 
triatomines revealed a mixed TcI/TcII profile by MLEE. No indication of the 
presence of Trypanosoma rangeli was observed in any assay. Considering that 
mixed strains (TcI/TcII) were isolated from triatomines in an area without 
active vectorial transmission to humans and that all strains isolated from 
humans belong to the TcII group, our results show that T. cruzi TcI and TcII 
groups are circulating among reservoirs and vectors in southern Brazil and 
indicate that selection toward TcII group in humans may occur after ingestion of 
a mixed (TcI/TcII) T. cruzi population.

DOI: 10.1016/j.diagmicrobio.2007.07.016
PMID: 17889480 [Indexed for MEDLINE]


96. Genet Mol Res. 2011;10(3):1589-630. doi: 10.4238/vol10-3gmr1140.

Identification of genes encoding hypothetical proteins in open-reading frame 
expressed sequence tags from mammalian stages of Trypanosoma cruzi.

Martins C(1), Reis-Cunha JL, Silva MN, Pereira EG, Pappas GJ Jr, Bartholomeu DC, 
Zingales B.

Author information:
(1)Departamento de Bioquímica, Instituto de Química, Universidade de São Paulo, 
Brasil.

Approximately 50% of the predicted protein-coding genes of the Trypanosoma cruzi 
CL Brener strain are annotated as hypothetical or conserved hypothetical 
proteins. To further characterize these genes, we generated 1161 open-reading 
frame expressed sequence tags (ORESTES) from the mammalian stages of the VL10 
human strain. Sequence clustering resulted in 435 clusters, consisting of 339 
singletons and 96 contigs. Significant matches to the T. cruzi predicted gene 
database were found for ~94% contigs and ~69% singletons. These included genes 
encoding surface proteins, known to be intensely expressed in the parasite 
mammalian stages and implicated in host cell invasion and/or immune evasion 
mechanisms. Among 151 contigs and singletons with similarity to predicted 
hypothetical protein-coding genes and conserved hypothetical protein-coding 
genes, 83% showed no match with T. cruzi EST and/or proteome databases. These 
ORESTES are the first experimental evidence that the corresponding genes are in 
fact transcribed. Sequences with no significant match were searched against 
several T. cruzi and National Center for Biotechnology Information non-redundant 
sequence databases. The ORESTES analysis indicated that 124 predicted conserved 
hypothetical protein-coding genes and 27 predicted hypothetical protein-coding 
genes annotated in the CL Brener genome are transcribed in the VL10 mammalian 
stages. Six ORESTES annotated as hypothetical protein-coding genes showing no 
match to EST and/or proteome databases were confirmed by Northern blot in VL10. 
The generation of this set of ORESTES complements the T. cruzi genome annotation 
and suggests new stage-regulated genes encoding hypothetical proteins.

DOI: 10.4238/vol10-3gmr1140
PMID: 21863554 [Indexed for MEDLINE]


97. Infect Immun. 1982 May;36(2):637-44. doi: 10.1128/IAI.36.2.637-644.1982.

Genetic control of responses to Trypanosoma cruzi in mice: multiple genes 
influencing parasitemia and survival.

Wrightsman R, Krassner S, Watson J.

Inbred strains of mice can be divided into two groups based on the level of 
parasitemia which develops after injection with 10(3) trypomastigotes of 
Trypanosoma cruzi (Peru). Strains which developed parasitemias of greater than 
10(7) trypomastigotes per ml by day 17, including C3H/HeJ, BALB/c, and CBA/N 
mice, were termed high parasitemia strains. Low parasitemia strains, including 
C57BL/6J and DBA/2J mice, developed parasitemias of less than 5 x 10(6) 
trypomastigotes per ml by day 17 of infection. Congenic mice from C57BL/10J, 
C57BL/6J, and BALB/c backgrounds which differed at the H-2 region were injected 
with 10(3) trypomastigotes to determine the effect of the H-2 locus on response 
to infection. The H-2 locus had no effect on the level of parasitemia attained 
during infection. However, one strain, B10.S (H-2s), was unusual in that most of 
the mice survived infection. The results of infection of F1 hybrid progeny with 
T. cruzi (Peru) suggest that the low parasitemia response in inherited in a 
dominant manner and that survival may be influenced by several other genes. The 
response to T. cruzi infection in inbred mice, as measured by parasitemia and 
survival time, was influenced by several genes. One or more genes, located 
outside the H-2 region, were involved in regulating the level of parasitemia 
reached during infection. Another H-2-linked gene(s) was involved in survival of 
the infection and appeared to be unique to the H-2s haplotype.

DOI: 10.1128/IAI.36.2.637-644.1982
PMCID: PMC351276
PMID: 6806192 [Indexed for MEDLINE]


98. Infect Genet Evol. 2015 Jul;33:37-46. doi: 10.1016/j.meegid.2015.04.008. Epub 
2015 Apr 17.

Differences in inferred genome-wide signals of positive selection during the 
evolution of Trypanosoma cruzi and Leishmania spp. lineages: A result of 
disparities in host and tissue infection ranges?

Flores-López CA(1), Machado CA(2).

Author information:
(1)Facultad de Ciencias, Universidad Autónoma de Baja California, Km. 103 
Carretera Tijuana - Ensenada, Pedregal Playitas, 22860 Ensenada, Baja 
California, Mexico.
(2)Department of Biology, University of Maryland, College Park, MD 20742, United 
States. Electronic address: machado@umd.edu.

Trypanosoma cruzi and Leishmania spp. are kinetoplastids responsible for Chagas 
disease and Leishmaniasis, neglected tropical diseases for which there are no 
effective methods of control. These two human pathogens differ widely in the 
range of mammal species they can infect, their cell/tissue tropism and cell 
invasion mechanisms. Whether such major biological differences have had any 
impact on genome-wide patterns of genetic diversification in both pathogens has 
not been explored. The recent genome sequencing projects of medically important 
species of Leishmania and T. cruzi lineages provide unique resources for 
performing comparative evolutionary analyses to address that question. We show 
that inferred genome-wide signals of positive selection are higher in T. cruzi 
proteins than in Leishmania spp. proteins. We report significant differences in 
the fraction of protein-coding genes showing evidence of positive selection in 
the two groups of parasites, and also report that the intensity of positive 
selection and the proportion of sites under selection are higher in T. cruzi 
than in Leishmania spp. The pattern is unlikely to be the result of confounding 
factors like differences in GC content, average gene length or differences in 
reproductive mode between the two taxa. We propose that the greater versatility 
of T. cruzi in its host range, cell tropism and cell invasion mechanisms may 
explain the observed differences between the two groups of parasites. Genes 
showing evidence of positive selection within each taxonomic group may be under 
diversifying selection to evade the immune system and thus, depending on their 
functions, could represent viable candidates for the development of drugs or 
vaccines for these neglected human diseases.

Copyright © 2015 Elsevier B.V. All rights reserved.

DOI: 10.1016/j.meegid.2015.04.008
PMID: 25891283 [Indexed for MEDLINE]


99. Exp Parasitol. 2006 Apr;112(4):247-52. doi: 10.1016/j.exppara.2005.11.011. Epub 
2005 Dec 20.

Trypanosoma cruzi: Mutations in the 3' untranslated region of calmodulin gene 
are specific for lineages T. cruzi I, T. cruzi II, and the Zymodeme III 
isolates.

Brandão A(1), Fernandes O.

Author information:
(1)Department of Tropical Medicine, Oswaldo Cruz Institute, Fiocruz Av. Brasil, 
4.365, Rio de Janeiro, Brazil.

Populations of Trypanosoma cruzi can be clustered in two main phylogenetic 
lineages, T. cruzi I and T. cruzi II and a third group denominated Zymodeme III 
(ZIII) has been described. Using 23 isolates representing the two major T. cruzi 
groups and the Zymodeme III, the 3' untranslated region (3'UTR) of the 
calmodulin gene was analyzed. Several mutations located on a 330 bp segment of 
this 3'UTR were observed, among which three important insertion/deletion events, 
namely (1) a dinucleotide AG present only in ZIII isolates; (2) a 13 bases 
purine block missing only in ZIII; and (3) a five base GT block in T. cruzi II. 
Minimum free energy dot plots show that T. cruzi I and T. cruzi ZIII exhibit 
similar patterns of optimal and sub-optimal folding of this segment. These 
mutations in 3'UTR of calmodulin raise the possibility that T. cruzi I and ZIII 
group are sharing common functional routes.

DOI: 10.1016/j.exppara.2005.11.011
PMID: 16375895 [Indexed for MEDLINE]


100. Nucleic Acids Res. 2007;35(19):6367-77. doi: 10.1093/nar/gkm693. Epub 2007 Sep 
18.

Telomeric co-localization of the modified base J and contingency genes in the 
protozoan parasite Trypanosoma cruzi.

Ekanayake DK(1), Cipriano MJ, Sabatini R.

Author information:
(1)Department of Biochemistry and Molecular Biology, University of Georgia, 
Athens, GA, USA.

Base J or beta-d-glucosylhydroxymethyluracil is a modification of thymine 
residues within the genome of kinetoplastid parasites. In organisms known to 
contain the modified base, J is located mainly within the telomeric repeats. 
However, in Trypanosoma brucei, a small fraction of J is also located within the 
silent subtelomeric variant surface glycoprotein (VSG) gene expression sites, 
but not in the active expression site, suggesting a role for J in regulating 
telomeric genes involved in pathogenesis. With the identification of surface 
glycoprotein genes adjacent to telomeres in the South American Trypanosome, 
Trypanosoma cruzi, we became interested in the telomeric distribution of base J. 
Analysis of J and telomeric repeat sequences by J immunoblots and Southern blots 
following DNA digestion, reveals approximately 25% of J outside the telomeric 
repeat sequences. Moreover, the analysis of DNA sequences immunoprecipitated 
with J antiserum, localized J within subtelomeric regions rich in 
life-stage-specific surface glycoprotein genes involved in pathogenesis. 
Interestingly, the pattern of J within these regions is developmentally 
regulated. These studies provide a framework to characterize the role of base J 
in the regulation of telomeric gene expression/diversity in T. cruzi.

DOI: 10.1093/nar/gkm693
PMCID: PMC2095807
PMID: 17881368 [Indexed for MEDLINE]


101. PLoS One. 2014 Apr 21;9(4):e95977. doi: 10.1371/journal.pone.0095977. 
eCollection 2014.

Trypanosoma cruzi infection down-modulates the immunoproteasome biosynthesis and 
the MHC class I cell surface expression in HeLa cells.

Camargo R(1), Faria LO(1), Kloss A(2), Favali CB(1), Kuckelkorn U(2), Kloetzel 
PM(2), de Sá CM(1), Lima BD(1).

Author information:
(1)Departamento de Biologia Celular, Universidade de Brasília, Campus 
Universitário Darcy Ribeiro, Brasília, Distrito Federal, Brazil.
(2)Institute für Biochimie, Charité-Universitätsmedizin Berlin, Berlin, Germany.

Generally, Trypanosoma cruzi infection in human is persistent and tends to 
chronicity, suggesting that the parasite evade the immune surveillance by down 
regulating the intracellular antigen processing routes. Within the MHC class I 
pathway, the majority of antigenic peptides are generated by the proteasome. 
However, upon IFN-γ stimulation, the catalytic constitutive subunits of the 
proteasome are replaced by the subunits β1i/LMP2, β2i/MECL-1 and β5i/LMP7 to 
form the immunoproteasome. In this scenario, we analyzed whether the expression 
and activity of the constitutive and the immunoproteasome as well as the 
expression of other components of the MHC class I pathway are altered during the 
infection of HeLa cells with T. cruzi. By RT-PCR and two-dimensional gel 
electrophoresis analysis, we showed that the expression and composition of the 
constitutive proteasome is not affected by the parasite. In contrast, the 
biosynthesis of the β1i, β2i, β5i immunosubunits, PA28β, TAP1 and the MHC class 
I molecule as well as the proteasomal proteolytic activities were down-regulated 
in infected-IFN-γ-treated cell cultures. Taken together, our results provide 
evidence that the protozoan T. cruzi specifically modulates its infection 
through an unknown posttranscriptional mechanism that inhibits the expression of 
the MHC class I pathway components.

DOI: 10.1371/journal.pone.0095977
PMCID: PMC3994161
PMID: 24752321 [Indexed for MEDLINE]

Conflict of interest statement: Competing Interests: The authors have declared 
that no competing interests exist.


102. Parasitology. 2006 Nov;133(Pt 5):603-11. doi: 10.1017/S0031182006000722. Epub 
2006 Jul 12.

Stable infection of primates with Trypanosoma cruzi I and II.

Lisboa CV(1), Mangia RH, Luz SL, Kluczkovski A Jr, Ferreira LF, Ribeiro CT, 
Fernandes O, Jansen AM.

Author information:
(1)Department of Protozoology, Laboratory of Biology of Tripanosomatid, 
Institute Oswaldo Cruz - IOC/FIOCRUZ, Av. Brasil 4365, Zip Code 21040-900, Rio 
de Janeiro, Brazil.

In order to better comprehend the putative association between genotype 
Trypanosoma cruzi II and primates, an evaluation of the infection in free 
ranging primates and specimens born in captivity from different geographical 
areas, the Amazon and the Atlantic forest, was carried out. Seroprevalences of 
the T. cruzi infection among the primates was similar in both biomes (45.5% and 
46%). The parasites were isolated from 8 and 4 different species of primates, 
respectively from the Amazon and Atlantic forest. Multi-locus enzyme 
electrophoresis (MLEE) typed the isolates from Amazon as zymodeme 1. Mini-exon 
gene analysis characterized all these isolates as T. cruzi I, the main genotype 
circulating in the region. In the Atlantic forest, primates infected with TCI 
and TCII, as well as a mixed infection (TCI and TCII), were detected. These 
findings prove that primates may maintain stable infections by both genotypes. 
Moreover, data show that T. cruzi can occur in a wide range of primate genera, 
independent of their social behaviour, niches or habitats. Considering the high 
seroprevalence and stability of T. cruzi infection among the primates, these 
animals play an important role in the maintenance of the parasite in nature.

DOI: 10.1017/S0031182006000722
PMID: 16836794 [Indexed for MEDLINE]


103. Parasitol Int. 2009 Sep;58(3):215-9. doi: 10.1016/j.parint.2009.06.001. Epub 
2009 Jun 6.

The composition of untranslated regions in Trypanosoma cruzi genes.

Brandão A(1), Jiang T.

Author information:
(1)Instituto Oswaldo Cruz, Fiocruz, Rio de Janeiro, Brazil. abrandao@fiocruz.br

We collected the UTRs from Trypanosomacruzi genes that have been experimentally 
mapped and are publicly available, and made a comprehensive analysis of their 
composition features including sequence length, G+C content and relationship to 
ORF, composition of the most frequent words, and distribution of Simple Sequence 
Repeats (SSR). T. cruzi UTRs exhibit range length of 10-400bp for 5' UTR and 
17-2800 for 3' UTR. Both UTRs display mean G+C content of 40%. Ratios between 
the UTR and protein coding segments show that the 5' UTR is limited to a maximum 
of 20% of the total length in the final transcript. The 5' UTR most frequent 
words in the range 4-12 bases are almost exact complement to the 3' UTR 
respective words. SSR in 3' UTR are longer than in 5' UTR and are mostly derived 
from TA/AT, TG/GT, and TTA/ATT. SSR accounts up to 20% of the nucleotide 
composition in 5' UTR and up to 90% in the 3' UTR.

DOI: 10.1016/j.parint.2009.06.001
PMID: 19505588 [Indexed for MEDLINE]


104. PLoS Negl Trop Dis. 2020 Jan 2;14(1):e0007945. doi: 
10.1371/journal.pntd.0007945. eCollection 2020 Jan.

Gene expression profiling of Trypanosoma cruzi in the presence of heme points to 
glycosomal metabolic adaptation of epimastigotes inside the vector.

Paes MC(1)(2), Saraiva FMS(1), Nogueira NP(1)(2), Vieira CSD(1), Dias FA(2)(3), 
Rossini A(4), Coelho VL(5), Pane A(5), Sang F(6), Alcocer M(7).

Author information:
(1)Laboratório de Interação Tripanossomatídeos e Vetores-Departamento de 
Bioquímica, IBRAG-UERJ-Rio de Janeiro, Brazil.
(2)Instituto Nacional de Ciência e Tecnologia-Entomologia Molecular 
(INCT-EM)-Brazil.
(3)Laboratório de Bioquímica de Artrópodes Hematófagos, Instituto de Bioquímica 
Médica, Universidade Federal do Rio de Janeiro, Rio de Janeiro, Brazil.
(4)Laboratório de Toxicologia e Biologia Molecular, Departamento de Bioquímica, 
IBRAG- UERJ- Rio de Janeiro, Brazil.
(5)Instituto de Ciências Biomédicas, Universidade Federal do Rio de Janeiro, Rio 
de Janeiro, Brazil.
(6)Deep Seq, School of Life Sciences, University of Nottingham, Nottingham, 
United Kingdom.
(7)School of Biosciences, University of Nottingham, United Kingdom.

Chagas disease, also known as American trypanosomiasis, is a potentially 
life-threatening illness caused by the protozoan parasite, Trypanosoma cruzi, 
and is transmitted by triatomine insects during its blood meal. Proliferative 
epimastigotes forms thrive inside the insects in the presence of heme (iron 
protoporphyrin IX), an abundant product of blood digestion, however little is 
known about the metabolic outcome of this signaling molecule in the parasite. 
Trypanosomatids exhibit unusual gene transcription employing a polycistronic 
transcription mechanism through trans-splicing that regulates its life cycle. 
Using the Deep Seq transcriptome sequencing we characterized the heme induced 
transcriptome of epimastigotes and determined that most of the upregulated genes 
were related to glucose metabolism inside the glycosomes. These results were 
supported by the upregulation of glycosomal isoforms of PEPCK and fumarate 
reductase of heme-treated parasites, implying that the fermentation process was 
favored. Moreover, the downregulation of mitochondrial gene enzymes in the 
presence of heme also supported the hypothesis that heme shifts the parasite 
glycosomal glucose metabolism towards aerobic fermentation. These results are 
examples of the environmental metabolic plasticity inside the vector supporting 
ATP production, promoting epimastigotes proliferation and survival.

DOI: 10.1371/journal.pntd.0007945
PMCID: PMC6959606
PMID: 31895927 [Indexed for MEDLINE]

Conflict of interest statement: The authors have declared that no competing 
interests exist.


105. Parasitology. 2006 Jan;132(Pt 1):57-65. doi: 10.1017/S0031182005008772.

PCR-based screening and lineage identification of Trypanosoma cruzi directly 
from faecal samples of triatomine bugs from northwestern Argentina.

Marcet PL(1), Duffy T, Cardinal MV, Burgos JM, Lauricella MA, Levin MJ, Kitron 
U, Gürtler RE, Schijman AG.

Author information:
(1)Laboratorio de Eco-Epidemiología, Departamento de Ecología, Genética y 
Evolución, Facultad de Ciencias Exactas y Naturales, Universidad de Buenos 
Aires, Ciudad Universitaria, Pab 2, 2do piso, 1428, Ciudad de Buenos Aires, 
Argentina.

This study applied improved DNA extraction and polymerase chain reaction 
strategies for screening and identification of Trypanosoma cruzi lineages 
directly from faeces of triatomines collected in a well-defined rural area in 
northwestern Argentina. Amplification of the variable regions of the 
kinetoplastid minicircle genome (kDNA-PCR) was performed in faecal lysates from 
33 microscope (MO)-positive and 93 MO-negative Triatoma infestans, 2 MO-positive 
and 38 MO-negative Triatoma guasayana and 2 MO-positive and 73 MO-negative 
Triatoma garciabesi. kDNA-PCR detected T. cruzi in 91% MO-positive and 7.5% 
MO-negative T. infestans, which were confirmed by amplification of the 
minicircle conserved region. In contrast, kDNA-PCR was negative in all faecal 
samples from the other triatomine species. A panel of PCR-based genomic markers 
(intergenic region of spliced-leader DNA, 24Salpha and 18S rRNA genes and A10 
sequence) was implemented to identify the parasite lineages directly in DNA 
lysates from faeces and culture isolates from 28 infected specimens. Two were 
found to be infected with TCI, 24 with TCIIe, 1 with TCIId and 1 revealed a 
mixed TCI+TCII infection in the faecal sample whose corresponding culture only 
showed TCII, providing evidence of the advantages of direct typing of biological 
samples. This study provides an upgrade in the current diagnosis and lineage 
identification of T. cruzi in field-collected triatomines and shows T. cruziII 
strains as predominant in the region.

DOI: 10.1017/S0031182005008772
PMCID: PMC1853270
PMID: 16393354 [Indexed for MEDLINE]


106. FEBS J. 2010 Aug;277(16):3415-26. doi: 10.1111/j.1742-4658.2010.07747.x. Epub 
2010 Jul 12.

Protein and mRNA content of TcDHH1-containing mRNPs in Trypanosoma cruzi.

Holetz FB(1), Alves LR, Probst CM, Dallagiovanna B, Marchini FK, Manque P, Buck 
G, Krieger MA, Correa A, Goldenberg S.

Author information:
(1)Instituto Carlos Chagas/FIOCRUZ, Curitiba, Brazil.

In trypanosomatids, the regulation of gene expression occurs mainly at the 
post-transcriptional level. Previous studies have revealed nontranslated mRNA in 
the Trypanosoma cruzi cytoplasm. Previously, we have identified and cloned the 
TcDHH1 protein, a DEAD box RNA helicase. It has been reported that Dhh1 is 
involved in multiple RNA-related processes in various eukaryotes. It has also 
been reported to accumulate in stress granules and processing bodies of yeast, 
animal cells, Trypanosoma brucei and T. cruzi. TcDHH1 is localized to discrete 
cytoplasmic foci that vary depending on the life cycle status and nutritional 
conditions. To study the composition of mRNPs containing TcDHH1, we carried out 
immunoprecipitation assays with anti-TcDHH1 using epimastigote lysates. The 
protein content of mRNPs was determined by MS and pre-immune serum was used as 
control. We also carried out a ribonomic approach to identify the mRNAs present 
within the TcDHH1 immunoprecipitated complexes. For this purpose, competitive 
microarray hybridizations were performed against negative controls, the 
nonprecipitated fraction. Our results showed that mRNAs associated with TcDHH1 
in the epimastigote stage are those mainly expressed in the other forms of the 
T. cruzi life cycle. These data suggest that mRNPs containing TcDHH1 are 
involved in mRNA metabolism, regulating the expression of at least 
epimastigote-specific genes.

DOI: 10.1111/j.1742-4658.2010.07747.x
PMID: 20629747 [Indexed for MEDLINE]


107. PLoS Negl Trop Dis. 2011 Jun;5(6):e1049. doi: 10.1371/journal.pntd.0001049. Epub 
2011 Jun 21.

Multilocus sequence typing (MLST) for lineage assignment and high resolution 
diversity studies in Trypanosoma cruzi.

Yeo M(1), Mauricio IL, Messenger LA, Lewis MD, Llewellyn MS, Acosta N, 
Bhattacharyya T, Diosque P, Carrasco HJ, Miles MA.

Author information:
(1)London School of Hygiene and Tropical Medicine, London, United Kingdom. 
Matthew.yeo@lshtm.ac.uk

BACKGROUND: Multilocus sequence typing (MLST) is a powerful and highly 
discriminatory method for analysing pathogen population structure and 
epidemiology. Trypanosoma cruzi, the protozoan agent of American trypanosomiasis 
(Chagas disease), has remarkable genetic and ecological diversity. A 
standardised MLST protocol that is suitable for assignment of T. cruzi isolates 
to genetic lineage and for higher resolution diversity studies has not been 
developed.
METHODOLOGY/PRINCIPAL FINDINGS: We have sequenced and diplotyped nine single 
copy housekeeping genes and assessed their value as part of a systematic MLST 
scheme for T. cruzi. A minimum panel of four MLST targets (Met-III, RB19, 
TcGPXII, and DHFR-TS) was shown to provide unambiguous assignment of isolates to 
the six known T. cruzi lineages (Discrete Typing Units, DTUs TcI-TcVI). In 
addition, we recommend six MLST targets (Met-II, Met-III, RB19, TcMPX, DHFR-TS, 
and TR) for more in depth diversity studies on the basis that diploid sequence 
typing (DST) with this expanded panel distinguished 38 out of 39 reference 
isolates. Phylogenetic analysis implies a subdivision between North and South 
American TcIV isolates. Single Nucleotide Polymorphism (SNP) data revealed high 
levels of heterozygosity among DTUs TcI, TcIII, TcIV and, for three targets, 
putative corresponding homozygous and heterozygous loci within DTUs TcI and 
TcIII. Furthermore, individual gene trees gave incongruent topologies at inter- 
and intra-DTU levels, inconsistent with a model of strict clonality.
CONCLUSIONS/SIGNIFICANCE: We demonstrate the value of systematic MLST 
diplotyping for describing inter-DTU relationships and for higher resolution 
diversity studies of T. cruzi, including presence of recombination events. The 
high levels of heterozygosity will facilitate future population genetics 
analysis based on MLST haplotypes.

DOI: 10.1371/journal.pntd.0001049
PMCID: PMC3119646
PMID: 21713026 [Indexed for MEDLINE]

Conflict of interest statement: The authors have declared that no competing 
interests exist.


108. BMC Genet. 2013 Sep 30;14:96. doi: 10.1186/1471-2156-14-96.

Genetic structure of Trypanosoma cruzi in Colombia revealed by a High-throughput 
Nuclear Multilocus Sequence Typing (nMLST) approach.

Ramírez JD(1), Tapia-Calle G, Guhl F.

Author information:
(1)Centro de Investigaciones en Microbiología y Parasitología Tropical (CIMPAT), 
Universidad de Los Andes, Bogotá, Colombia. fguhl@uniandes.edu.co.

BACKGROUND: Chagas disease is a systemic pathology caused by Trypanosoma cruzi. 
This parasite reveals remarkable genetic variability, evinced in six Discrete 
Typing Units (DTUs) named from T. cruzi I to T. cruzi VI (TcI to TcVI). Recently 
newly identified genotypes have emerged such as TcBat in Brazil, Colombia and 
Panama associated to anthropogenic bats. The genotype with the broadest 
geographical distribution is TcI, which has recently been associated to severe 
cardiomyopathies in Argentina and Colombia. Therefore, new studies unraveling 
the genetic structure and natural history of this DTU must be pursued.
RESULTS: We conducted a spatial and temporal analysis on 50 biological clones of 
T. cruzi I (TcI) isolated from humans with different clinical phenotypes, 
triatomine bugs and mammal reservoirs across three endemic regions for Chagas 
disease in Colombia. These clones were submitted to a nuclear Multilocus 
Sequence Typing (nMLST) analysis in order to elucidate its genetic diversity and 
clustering. After analyzing 13 nuclear housekeeping genes and obtaining a 
5821 bp length alignment, we detected two robust genotypes within TcI henceforth 
named TcIDOM (associated to human infections) and a second cluster associated to 
peridomestic and sylvatic populations. Additionaly, we detected putative events 
of recombination and an intriguing lack of linkage disequilibrium.
CONCLUSIONS: These findings reinforce the emergence of an enigmatic domestic T. 
cruzi genotype (TcIDOM), and demonstrates the high frequency of recombination at 
nuclear level across natural populations of T. cruzi. Therefore, the need to 
pursue studies focused on the diferential virulence profiles of TcI strains. The 
biological and epidemiological implications of these findings are herein 
discussed.

DOI: 10.1186/1471-2156-14-96
PMCID: PMC3850472
PMID: 24079755 [Indexed for MEDLINE]


109. Exp Parasitol. 2016 Nov;170:1-9. doi: 10.1016/j.exppara.2016.08.006. Epub 2016 
Aug 25.

Molecular characterization of lipoamide dehydrogenase gene in Trypanosoma cruzi 
populations susceptible and resistant to benznidazole.

Dos Santos PF(1), Moreira DS(1), Baba EH(1), Volpe CMO(1), Ruiz JC(1), Romanha 
AJ(1), Murta SMF(2).

Author information:
(1)Centro de Pesquisas René Rachou, FIOCRUZ, Av. Augusto de Lima 1715, Caixa 
Postal 1743, CEP 30190-002, Belo Horizonte, MG, Brazil.
(2)Centro de Pesquisas René Rachou, FIOCRUZ, Av. Augusto de Lima 1715, Caixa 
Postal 1743, CEP 30190-002, Belo Horizonte, MG, Brazil. Electronic address: 
silvane@cpqrr.fiocruz.br.

Lipoamide dehydrogenase (LipDH) is a flavin-containing disulfide oxidoreductase 
from the same group of thioredoxin reductase, glutathione reductase and 
trypanothione reductase. This enzyme is found in the mitochondria of all aerobic 
organisms where it takes part in at least three important multienzyme complexes 
from the citric acid cycle. In this study, we performed a phylogenetic analysis 
comparing the amino acid sequence of the LipDH from Trypanosoma cruzi (TcLipDH) 
with the LipDH from other organisms. Subsequently, the copy number of the 
TcLipDH gene, the mRNA and protein levels, and the enzymatic activity of the 
LipDH were determined in populations and strains of T. cruzi that were either 
resistant or susceptible to benznidazole (BZ). In silico analysis showed the 
presence of two TcLipDH alleles in the T. cruzi genome. It also showed that 
TcLipDH protein has less than 55% of identity in comparison to the human LipDH, 
but the active site is conserved in both of them. Southern blot results suggest 
that the TcLipDH is a single copy gene in the genome of the T. cruzi samples 
analyzed. Northern blot assays showed one transcript of 2.4 kb in all T. cruzi 
populations. Northern blot and Real Time RT-PCR data revealed that the TcLipDH 
mRNA levels were 2-fold more expressed in the BZ-resistant T. cruzi population 
(17LER) than in its susceptible pair (17WTS). Western blot results revealed that 
the TcLipDH protein level is 2-fold higher in 17LER sample in comparison to 
17WTS sample. In addition, LipDH activity was higher in the 17LER population 
than in the 17WTS. Sequencing analysis revealed that the amino acid sequences of 
the TcLipDH from 17WTS and 17LER populations are identical. Our findings show 
that one of the mechanisms associated with in vitro-induced BZ resistance to 
T. cruzi correlates with upregulation of LipDH enzyme.

Copyright © 2016 Elsevier Inc. All rights reserved.

DOI: 10.1016/j.exppara.2016.08.006
PMID: 27567984 [Indexed for MEDLINE]


110. Mol Biochem Parasitol. 2002 Apr 30;121(1):33-47. doi: 
10.1016/s0166-6851(02)00019-1.

Sequence variation in the dihydrofolate reductase-thymidylate synthase (DHFR-TS) 
and trypanothione reductase (TR) genes of Trypanosoma cruzi.

Machado CA(1), Ayala FJ.

Author information:
(1)Department of Ecology and Evolutionary Biology, University of California, 
Irvine, CA 92697-2525, USA. machado@mbcl.rutgers.edu

Dihydrofolate reductase-thymidylate synthase (DHFR-TS) and trypanothione 
reductase (TR) are important enzymes for the metabolism of protozoan parasites 
from the family Trypanosomatidae (e.g. Trypanosoma spp., Leishmania spp.) that 
are targets of current drug-design studies. Very limited information exists on 
the levels of genetic polymorphism of these enzymes in natural populations of 
any trypanosomatid parasite. We present results of a survey of nucleotide 
variation in the genes coding for those enzymes in a large sample of strains 
from Trypanosoma cruzi, the agent of Chagas' disease. We discuss the results 
from an evolutionary perspective. A sample of 31 strains show 39 silent and five 
amino acid polymorphisms in DHFR-TS, and 35 silent and 11 amino acid 
polymorphisms in TR. No amino acid replacements occur in regions that are 
important for the enzymatic activity of these proteins, but some polymorphisms 
occur in sites previously assumed to be invariant. The sequences from both genes 
cluster in four major groups, a result that is not fully consistent with the 
current classification of T. cruzi in two major groups of strains. Most 
polymorphisms correspond to fixed differences among the four sequence groups. 
Two tests of neutrality show that there is no evidence of adaptive divergence or 
of selective events having shaped the distribution of polymorphisms and fixed 
differences in these genes in T. cruzi. However, one nearly significant 
reduction of variation in the TR sequences from one sequence group suggests a 
recent selective event at, or close to, that locus.

DOI: 10.1016/s0166-6851(02)00019-1
PMID: 11985861 [Indexed for MEDLINE]


111. Mol Biochem Parasitol. 1994 Dec;68(2):197-208. doi: 
10.1016/0166-6851(94)90165-1.

Expression and localization of Trypanosoma cruzi hsp60.

Sullivan MA(1), Olson CL, Winquist AG, Engman DM.

Author information:
(1)Department of Microbiology-Immunology, Northwestern University Medical 
School, Chicago, IL 60611.

A 60-kDa heat shock protein (hsp60) is involved in mitochondrial protein folding 
and assembly of oligomeric protein complexes in the mitochondrial matrix. Here 
we report the isolation of Trypanosoma cruzi hsp60 cDNAs, the determination of 
the organization and chromosomal location of the genes, and the assessment of 
the heat-regulated expression and subcellular location of the protein. T. cruzi 
hsp60 is encoded by a multigene family organized in two allelic direct tandem 
arrays on a chromosome of 1.6 Mb. The regulation of hsp60 expression by heat is 
complex. While the hsp60 mRNA level is 6-fold higher at 37 degrees C than at 
either 26 degrees C, the hsp60 protein level remains essentially constant across 
all temperatures examined. Further analysis of the protein by two-dimensional 
immunoblotting revealed the existence of multiple isoforms that, with increasing 
temperature, shift in relative abundance from the more basic to the more acidic. 
A combination of immunofluorescence microscopy and cell fractionation was used 
to show that hsp60 is distributed throughout the matrix of the mitochondrion--a 
location distinct from that of the 70-kDa mitochondrial hsp, mtp70, which is 
associated with the kinetoplast.

DOI: 10.1016/0166-6851(94)90165-1
PMID: 7739666 [Indexed for MEDLINE]


112. Genet Mol Res. 2003 Mar 31;2(1):159-68.

Stage-specific gene expression during Trypanosoma cruzi metacyclogenesis.

Avila AR(1), Dallagiovanna B, Yamada-Ogatta SF, Monteiro-Góes V, Fragoso SP, 
Krieger MA, Goldenberg S.

Author information:
(1)Instituto de Biologia Molecular do Paraná, Rua Professor Algacyr Munhoz 
Mader, 3775, 81350-010, Curitiba, PR, Brasil.

The process of Trypanosoma cruzi metacyclogenesis involves the transformation of 
noninfective epimastigotes into metacyclic trypomastigotes, which are the 
pathogenic form. The analysis of stage-specific genes during T. cruzi 
metacyclogenesis may provide insight into the mechanisms involved in the 
regulation of gene expression in trypanosomatids. It may also improve the 
understanding of the mechanisms responsible for the pathology of Chagas disease, 
and could lead to the identification of new targets for chemotherapy of this 
disease. We have demonstrated that during metacyclogenesis the expression of 
several genes is controlled at the translational level by an alternative 
regulatory mechanism. This mechanism may involve the mobilization of mRNA to the 
translation machinery. We have been using self-made T. cruzi microarrays to 
investigate the role of polysomal mobilization in modulating gene expression 
during metacyclogenesis.

PMID: 12917812 [Indexed for MEDLINE]


113. Parasitol Res. 2004 Sep;94(2):134-40. doi: 10.1007/s00436-004-1188-3.

Six Trypanosoma cruzi strains characterized by specific gene expression 
patterns.

Dost CK(1), Saraiva J, Monesi N, Zentgraf U, Engels W, Albuquerque S.

Author information:
(1)Departamento de Análises Clinicas, Toxicológicas e Bromatológicas da 
Faculdade de Ciências Farmacêuticas, Ribeirão Preto-USP, Ribeirão Preto, Brazil. 
corinna.dost@gmx.de

The intracellular parasite Trypanosoma cruzi, the causative agent of Chagas 
disease, is known to comprise heterogeneous populations. One possibility to 
explain the obviously distinct phenotypes of different T. cruzi strains is 
differential expression of particular genes. This could result in environmental 
adaptations of the parasite within host organs, leading to distinct clinical 
symptoms. With the aim of identifying differentially expressed genes, we 
examined different T. cruzi strains by suppression subtractive hybridization 
analysis. The isolated clones were sequenced and Blasted for sequence-homology 
with known T. cruzi genes. A stage-specific glycoprotein (82gp), an 85-kDa 
protein with homology to heat-shock proteins, a beta-tubulin gene, a 
hexosetransporter, a dehydrogenase/ prostaglandin F2alpha-synthase and a 
cathepsin B-like protease were identified. The expression of these genes was 
analyzed by RT-PCR. Diverse expression patterns were detected for different T. 
cruzi strains, but no specific correlation between the gene expression and the 
classification of groups could be found. We discuss the presumed importance of 
these T. cruzi gene expression patterns for future strategies of molecular 
therapy of Chagas disease. For pathological studies, other parameters such as 
distinct gene/antigen expression could also be of interest, because they 
probably likewise correlate with distinct phenotypes.

DOI: 10.1007/s00436-004-1188-3
PMID: 15322923 [Indexed for MEDLINE]


114. Parasitol Res. 2020 Nov;119(11):3803-3815. doi: 10.1007/s00436-020-06891-1. Epub 
2020 Oct 2.

Differential gene expression of virulence factors modulates infectivity of TcI 
Trypanosoma cruzi strains.

Arroyo-Olarte RD(1)(2), Martínez I(1), Lujan E(3), Mendlovic F(4), Dinkova T(3), 
Espinoza B(5).

Author information:
(1)Instituto de Investigaciones Biomédicas, Departamento de Inmunología, 
Universidad Nacional Autónoma de México, 04510, Mexico City, Mexico.
(2)Departamento de Bioquímica, Centro de Investigación y de Estudios Avanzados 
del Instituto Politécnico Nacional, 07360, Mexico City, Mexico.
(3)Facultad de Química, Departamento de Bioquímica, Universidad Nacional 
Autónoma de México, 04510, Mexico City, Mexico.
(4)Facultad de Medicina, Departamento de Microbiología y Parasitología, 
Universidad Nacional Autónoma de México, 04510, Mexico City, Mexico.
(5)Instituto de Investigaciones Biomédicas, Departamento de Inmunología, 
Universidad Nacional Autónoma de México, 04510, Mexico City, Mexico. 
besgu@iibiomedicas.unam.mx.

Trypanosoma cruzi is the etiological agent of Chagas disease, whose clinical 
outcome ranges from asymptomatic individuals to chronic fatal megasyndromes. 
Despite being central to pathogenesis, the regulation of parasite virulence 
factors' expression remains largely unknown. In this work, the relative 
expression of several parasite virulence factors between two TcI strains (Ninoa, 
low virulence and Qro, high virulence) was assessed by qRT-PCR of total and of 
polysome-associated mRNA, as well as by western blots. Trypomastigotes were also 
incubated with specific anti-sense morpholino oligonucleotides to block the 
translation of a selected virulence factor, calreticulin, in both strains. Ninoa 
trypomastigotes showed significantly lower levels of trypomastigote-decay 
acceleration factor, complement regulatory protein, complement C2 receptor 
inhibitor trispanning, and glycoproteins 82 and 90 mRNAs compared with Qro. 
There was a significantly lower recruitment of complement regulatory protein and 
complement C2 receptor inhibitor trispanning mRNAs to polysomes and higher 
recruitment of MASP mRNA to monosomes in Ninoa strain. Calreticulin mRNA 
displayed both a higher total mRNA level and recruitment to translationally 
active polysomes in the Ninoa strain (low virulence) than in the Qro strain 
(high virulence). When calreticulin was downregulated by ≈ 50% by anti-sense 
morpholino oligonucleotides, a significant decrease of parasite invasion in 
mammalian cells was found in both strains. Calreticulin downregulation, however, 
only increased significantly the activation of the complement system by Ninoa 
trypomastigotes. These results suggest a role for the regulation of virulence 
factors' gene expression in the differential virulence among T. cruzi strains. 
Furthermore, a possible function of calreticulin in parasite invasion not 
related to its binding to complement factors is shown.

DOI: 10.1007/s00436-020-06891-1
PMID: 33006041 [Indexed for MEDLINE]


115. BMC Genomics. 2016 Sep 13;17(1):729. doi: 10.1186/s12864-016-3037-z.

Recombination-driven generation of the largest pathogen repository of antigen 
variants in the protozoan Trypanosoma cruzi.

Weatherly DB(1)(2), Peng D(1), Tarleton RL(3).

Author information:
(1)Center for Tropical and Emerging Global Diseases, Institute of Bioinformatics 
and Department of Cellular Biology, University of Georgia, Athens, GA, 30602, 
USA.
(2)Center for Complex Carbohydrate Research, University of Georgia, Athens, GA, 
30602, USA.
(3)Center for Tropical and Emerging Global Diseases, Institute of Bioinformatics 
and Department of Cellular Biology, University of Georgia, Athens, GA, 30602, 
USA. tarleton@uga.edu.

BACKGROUND: The protozoan parasite Trypanosoma cruzi, causative agent of Chagas 
disease, depends upon a cell surface-expressed trans-sialidase (ts) to avoid 
activation of complement-mediated lysis and to enhance intracellular invasion. 
However these functions alone fail to account for the size of this gene family 
in T. cruzi, especially considering that most of these genes encode proteins 
lacking ts enzyme activity. Previous whole genome sequencing of the CL Brener 
clone of T. cruzi identified ~1400 ts variants, but left many partially 
assembled sequences unannotated.
RESULTS: In the current study we reevaluated the trans-sialidase-like sequences 
in this reference strain, identifying an additional 1779 full-length and partial 
ts genes with their important features annotated, and confirming the expression 
of previously annotated "pseudogenes" and newly annotated ts family members. 
Multiple EM for Motif Elicitation (MEME) analysis allowed us to generate a model 
T. cruzi ts (TcTS) based upon the most conserved motif patterns and demonstrated 
that a common motif order is highly conserved among ts family members. Using a 
newly developed pipeline for the analysis of recombination within large gene 
families, we further demonstrate that TcTS family members are undergoing 
frequent recombination, generating new variants from the thousands of functional 
and non-functional ts gene segments but retaining the overall structure of the 
core TcTS family members.
CONCLUSIONS: The number and variety as well as high recombination frequency of 
TcTS family members supports strong evolutionary pressure, probably exerted by 
immune selection, for continued variation in ts sequences in T. cruzi, and thus 
for a unique immune evasion mechanism for the large ts gene family.

DOI: 10.1186/s12864-016-3037-z
PMCID: PMC5020489
PMID: 27619017 [Indexed for MEDLINE]


116. Mem Inst Oswaldo Cruz. 1999;94 Suppl 1:177-80. doi: 
10.1590/s0074-02761999000700024.

Characterization of Trypanosoma cruzi.

Murta SM(1), Romanha AJ.

Author information:
(1)Departamento de Bioquímica e Imunologia, ICB, Universidade Federal de Minas 
Gerais, Belo Horizonte, MG, 30270-010, Brasil.

DOI: 10.1590/s0074-02761999000700024
PMID: 10677710 [Indexed for MEDLINE]


117. Mol Cell Biol. 2011 Apr;31(8):1690-700. doi: 10.1128/MCB.01277-10. Epub 2011 Feb 
14.

Epigenetic regulation of transcription and virulence in Trypanosoma cruzi by 
O-linked thymine glucosylation of DNA.

Ekanayake DK(1), Minning T, Weatherly B, Gunasekera K, Nilsson D, Tarleton R, 
Ochsenreiter T, Sabatini R.

Author information:
(1)Department of Biochemistry and Molecular Biology, University of Georgia, 120 
Green Street, Life Sciences Building, Athens, GA 30602-7229, USA.

Erratum in
    Mol Cell Biol. 2017 Jul 14;37(15):

Unlike other eukaryotes, the protein-coding genes of Trypanosoma cruzi are 
arranged in large polycistronic gene clusters transcribed by polymerase II (Pol 
II). Thus, it is thought that trypanosomes rely solely on posttranscriptional 
processes to regulate gene expression. Here, we show that the glucosylated 
thymine DNA base (β-d-glucosyl-hydroxymethyluracil or base J) is present within 
sequences flanking the polycistronic units (PTUs) in T. cruzi. The loss of base 
J at sites of transcription initiation, via deletion of the two enzymes that 
regulate base J synthesis (JBP1 and JBP2), correlates with an increased rate of 
Pol II transcription and subsequent genome-wide increase in gene expression. The 
affected genes include virulence genes, and the resulting parasites are 
defective in host cell invasion and egress. These studies indicate that base J 
is an epigenetic factor regulating Pol II transcription initiation in 
kinetoplastids and provides the first biological role of the only hypermodified 
DNA base in eukaryotes.

DOI: 10.1128/MCB.01277-10
PMCID: PMC3126337
PMID: 21321080 [Indexed for MEDLINE]


118. Mol Biochem Parasitol. 2004 Dec;138(2):183-94. doi: 
10.1016/j.molbiopara.2004.06.017.

DNA microarrays for comparative genomics and analysis of gene expression in 
Trypanosoma cruzi.

Baptista CS(1), Vêncio RZ, Abdala S, Valadares MP, Martins C, de Bragança 
Pereira CA, Zingales B.

Author information:
(1)Departamento de Bioquímica, Instituto de Química, Universidade de São Paulo, 
Avenida Professor Lineu Prestes 748, CEP 05508-000 São Paulo, SP, Brazil.

Trypanosoma cruzi presents high genetic diversity and parasite isolates show 
remarkable differences in biological parameters. In this study, we evaluated 
whether DNA microarrays containing CL Brener cDNAs can be used for comparative 
genomics and for the analysis of gene expression in T. cruzi. We constructed a 
prototype microarray with 710 expression sequence tags of CL Brener and 20 
sequences of T. cruzi strains. These probes represent 665 unique genes. Results 
from four hybridisations with genomic DNA of Silvio (T. cruzi I) and CL Brener 
(hybrid genotype) identified 9.3% of the probes (68/730) differentially 
represented in the two genomes. Data from eight hybridisations with cDNA 
obtained from three independent parasite harvests of Silvio and CL Brener 
disclosed 84 sequences of 730 (11.5%) that showed statistical significant (P < 
or = 0.01) changes in expression (1.6-6.5-fold). Some of the array-identified 
sequences were confirmed by Southern and Northern blot analysis. Only 20% of the 
probes with increased expression in Silvio or CL Brener presented higher 
hybridisation with genomic DNA of either strain. Approximately 2.5% (18/730) and 
9.0% (65/730) of the probes were differentially expressed (P < or = 0.01), 
respectively, in epimastigotes and metacyclic trypomastigotes of two T. cruzi II 
strains isolated from chronic chagasic patients. Microarrays identified several 
sequences for which differences in gene copy number and/or in the levels of RNA 
transcripts were previously demonstrated by different approaches. The data 
indicate that DNA microarrays are a useful tool for comparative studies between 
strains and provide further evidence for a high level of post-transcriptional 
regulation of RNA abundance in T. cruzi.

DOI: 10.1016/j.molbiopara.2004.06.017
PMID: 15555730 [Indexed for MEDLINE]


119. PLoS One. 2018 Apr 19;13(4):e0195879. doi: 10.1371/journal.pone.0195879. 
eCollection 2018.

A novel nanoluciferase-based system to monitor Trypanosoma cruzi infection in 
mice by bioluminescence imaging.

Silberstein E(1), Serna C(1), Fragoso SP(2), Nagarkatti R(1), Debrabant A(1).

Author information:
(1)Laboratory of Emerging Pathogens, Center for Biologics Evaluation and 
Research, Food and Drug Administration, Silver Spring, Maryland, United States 
of America.
(2)Laboratory of Molecular Biology of Trypanosomatids, Instituto Carlos 
Chagas/Fiocruz, Curitiba - Paraná, Brazil.

Chagas disease, caused by the intracellular protozoan Trypanosoma cruzi, affects 
8-10 million people worldwide and represents a major public health challenge. 
There is no effective treatment or vaccine to control the disease that is 
characterized by a mild acute phase followed by a chronic life-long infection. 
Approximately 30% of chronically infected individuals develop cardiac and/or 
digestive pathologies. T. cruzi can invade a wide variety of nucleated cells, 
but only persists at specific tissues in the host. However, the mechanisms that 
determine tissue tropism and the progression of the infection have not been 
fully described. Identification of infection niches in animal models has been 
difficult due to the limited quantity of parasite-infected cells and their focal 
distribution in tissues during the chronic phase. To better understand the 
course of chronic infections and parasite dissemination, we developed a 
bioluminescence imaging system based on the use of transgenic T. cruzi 
Colombiana strain parasites expressing nanoluciferase. Swiss Webster mice were 
infected with luminescent trypomastigotes and monitored for 126 days. Whole 
animal in vivo imaging showed parasites predominantly distributed in the 
abdominal cavity and surrounding areas throughout the infection. Bioluminescence 
signal reached a peak between 14 to 21 days post infection (dpi) and decreased 
progressively over time. Total animal luminescence could still be measured 126 
dpi while parasites remained undetectable in blood by microscopy in most 
animals. Ex vivo imaging of specific tissues and organs dissected post-mortem at 
126 dpi revealed a widespread parasite distribution in the skeletal muscle, 
heart, intestines and mesenteric fat. Parasites were also detected in lungs and 
liver. This noninvasive imaging model represents a novel tool to study 
host-parasite interactions and to identify parasite reservoirs of chronic Chagas 
Disease.

DOI: 10.1371/journal.pone.0195879
PMCID: PMC5908157
PMID: 29672535 [Indexed for MEDLINE]

Conflict of interest statement: Competing Interests: The authors have declared 
that no competing interests exist.


120. PLoS One. 2013 Jun 20;8(6):e67441. doi: 10.1371/journal.pone.0067441. Print 
2013.

Stage-regulated GFP Expression in Trypanosoma cruzi: applications from 
host-parasite interactions to drug screening.

Kessler RL(1), Gradia DF, Pontello Rampazzo Rde C, Lourenço ÉE, Fidêncio NJ, 
Manhaes L, Probst CM, Ávila AR, Fragoso SP.

Author information:
(1)Instituto Carlos Chagas, FIOCRUZ, Curitiba, Paraná, Brazil.

Trypanosoma cruzi is the etiological agent of Chagas disease, an illness that 
affects about 10 million people, mostly in South America, for which there is no 
effective treatment or vaccine. In this context, transgenic parasites expressing 
reporter genes are interesting tools for investigating parasite biology and 
host-parasite interactions, with a view to developing new strategies for disease 
prevention and treatment. We describe here the construction of a stably 
transfected fluorescent T. cruzi clone in which the GFP gene is integrated into 
the chromosome carrying the ribosomal cistron in T. cruzi Dm28c. This 
fluorescent T. cruzi produces detectable amounts of GFP only at replicative 
stages (epimastigote and amastigote), consistent with the larger amounts of GFP 
mRNA detected in these forms than in the non replicative trypomastigote stages. 
The fluorescence signal was also strongly correlated with the total number of 
parasites in T. cruzi cultures, providing a simple and rapid means of 
determining the growth inhibitory dose of anti-T.cruzi drugs in epimastigotes, 
by fluorometric microplate screening, and in amastigotes, by the flow cytometric 
quantification of T. cruzi-infected Vero cells. This fluorescent T. cruzi clone 
is, thus, an interesting tool for unbiased detection of the proliferating stages 
of the parasite, with multiple applications in the genetic analysis of T. cruzi, 
including analyses of host-parasite interactions, gene expression regulation and 
drug development.

DOI: 10.1371/journal.pone.0067441
PMCID: PMC3688654
PMID: 23840703 [Indexed for MEDLINE]

Conflict of interest statement: Competing Interests: The authors have declared 
that no competing interests exist.


121. Infect Genet Evol. 2013 Jul;17:113-22. doi: 10.1016/j.meegid.2013.03.036. Epub 
2013 Apr 6.

Oral transmission of Chagas disease: typing of Trypanosoma cruzi from five 
outbreaks occurred in Venezuela shows multiclonal and common infections in 
patients, vectors and reservoirs.

Muñoz-Calderón A(1), Díaz-Bello Z, Valladares B, Noya O, López MC, Alarcón de 
Noya B, Thomas MC.

Author information:
(1)Sección de Inmunología, Instituto de Medicina Tropical, Facultad de Medicina, 
Universidad Central de Venezuela, Caracas, Venezuela.

In Venezuela six episodes of oral transmission of Chagas disease (OChD) have 
been described, being the one reported in 2007 with a total of 103 people 
infected the largest worldwide. This work shows the use of three molecular 
markers (mini-exon gene and domains 24Sα and 18S of the ribosomal RNA) to 
characterize the infecting Trypanosoma cruzi strain of patients, reservoirs and 
vectors involved in five of the six OChD outbreaks. For this, 28 T. cruzi 
isolates were characterized by PCR, and the products of these reactions cloned 
and sequenced to reveal the existence of different TcI SL-IR genotypes. We also 
describe a new PCR assay able to discriminate between TcIb and TcId parasite 
populations. In summary, we have identified mostly parasites with the TcId 
haplotype and multiclonal populations with predominance of haplotype TcId 
(65.2%). Additionally, populations of haplotypes TcIb, TcIa and mixtures 
(TcId+TcIb, TcId+TcIa, TcIb+TcIa) are recurrent in samples obtained from 
children. The analysis of the SL-IR motif showed two clones depicting a 
different motif that could be an evidence for a possible hybrid haplotype 
between TcIa and TcIb (haplotype TcIa/Ib). Interestingly, in a single patient 
haplotype differences between T.cruzi isolates obtained pre and post-treatment 
were found. In conclusion, our findings show that in order to understand the 
pathogenic mechanisms involved in the orally acquired Chagas disease there is a 
need to join efforts to study T. cruzi haplotypes, their tissue tropisms and 
their susceptibility to chemoteraphy.

Copyright © 2013 Elsevier B.V. All rights reserved.

DOI: 10.1016/j.meegid.2013.03.036
PMID: 23567816 [Indexed for MEDLINE]


122. Mol Microbiol. 2010 Apr;76(1):78-91. doi: 10.1111/j.1365-2958.2010.07081.x. Epub 
2010 Feb 10.

A high-affinity putrescine-cadaverine transporter from Trypanosoma cruzi.

Hasne MP(1), Coppens I, Soysa R, Ullman B.

Author information:
(1)Department of Biochemistry and Molecular Biology, Oregon Health & Science 
University, Portland, OR 97239-3098, USA.

Whereas mammalian cells and most other organisms can synthesize polyamines from 
basic amino acids, the protozoan parasite Trypanosoma cruzi is incapable of 
polyamine biosynthesis de novo and therefore obligatorily relies upon putrescine 
acquisition from the host to meet its nutritional requirements. The cell surface 
proteins that mediate polyamine transport into T. cruzi, as well as most 
eukaryotes, however, have by-in-large eluded discovery at the molecular level. 
Here we report the identification and functional characterization of two 
polyamine transporters, TcPOT1.1 and TcPOT1.2, encoded by alleles from two T. 
cruzi haplotypes. Overexpression of the TcPOT1.1 and TcPOT1.2 genes in T. cruzi 
epimastigotes revealed that TcPOT1.1 and TcPOT1.2 were high-affinity 
transporters that recognized both putrescine and cadaverine but not spermidine 
or spermine. Furthermore, the activities and subcellular locations of both 
TcPOT1.1 and TcPOT1.2 in intact parasites were profoundly influenced by 
extracellular putrescine availability. These results establish TcPOT1.1 and 
TcPOT1.2 as key components of the T. cruzi polyamine transport pathway, an 
indispensable nutritional function for the parasite that may be amenable to 
therapeutic manipulation.

DOI: 10.1111/j.1365-2958.2010.07081.x
PMCID: PMC3183094
PMID: 20149109 [Indexed for MEDLINE]


123. Mol Biochem Parasitol. 2004 Jan;133(1):81-91. doi: 
10.1016/j.molbiopara.2003.09.006.

Differential accumulation of mutations localized in particular domains of the 
mucin genes expressed in the vertebrate host stage of Trypanosoma cruzi.

Campo V(1), Di Noia JM, Buscaglia CA, Agüero F, Sánchez DO, Frasch AC.

Author information:
(1)Instituto de Investigaciones Biotecnológicas-Instituto Tecnológico de 
Chascomús Universidad Nacional de General San Martín and Consejo Nacional de 
Investigaciones Científicas y Técnicas, Argentina.

The surface of Trypanosoma cruzi is covered by mucin-type glycoproteins involved 
in parasite protection, attachment and immunoevasion. The gene family coding for 
the mucins expressed by the parasite in the vertebrate host, named TcMUC, is 
composed of several hundred members and presents high variability. The genes 
encoding mucins expressed in the insect-dwelling parasite stages are part of a 
much more homogeneous family, named TcSMUG. Here, we addressed the organization 
and evolution of physically linked T. cruzi mucin genes by sequencing large 
chromosomal fragments containing these genes. Specific accumulation of mutations 
was restricted to particular domains of TcMUC genes, showing that these regions 
have, or have had, an accelerated evolution rate. Sequence analysis of several 
TcMUC genes allowed for the identification of members sharing features of TcMUC 
I and II, thus evidencing that one group of genes was generated from the other. 
The highly conserved intergenic regions of both TcMUC and TcSMUG families 
contained TG-rich microsatellites that were not present in unrelated genes in 
the cosmids, suggesting a role for homologous recombination in shuffling and/or 
amplification of T. cruzi mucin genes. The comparison of putative homologous 
TcMUC II genes from different strains of T. cruzi showed that their central 
variable domains are conserved. This conservation was always higher at the DNA 
level suggesting positive selection in these particular regions of TcMUC II 
genes.

DOI: 10.1016/j.molbiopara.2003.09.006
PMID: 14668015 [Indexed for MEDLINE]


124. PLoS One. 2012;7(7):e41284. doi: 10.1371/journal.pone.0041284. Epub 2012 Jul 25.

Trypanosoma cruzi IV causing outbreaks of acute Chagas disease and infections by 
different haplotypes in the Western Brazilian Amazonia.

Monteiro WM(1), Magalhães LK, de Sá AR, Gomes ML, Toledo MJ, Borges L, Pires I, 
Guerra JA, Silveira H, Barbosa Md.

Author information:
(1)Tropical Medicine Foundation Dr. Heitor Vieira Dourado, Manaus, Amazonas, 
Brazil.

BACKGROUND: Chagas disease is an emergent tropical disease in the Brazilian 
Amazon Region, with an increasing number of cases in recent decades. In this 
region, the sylvatic cycle of Trypanosoma cruzi transmission, which constitutes 
a reservoir of parasites that might be associated with specific molecular, 
epidemiological and clinical traits, has been little explored. The objective of 
this work is to genetically characterize stocks of T. cruzi from human cases, 
triatomines and reservoir mammals in the State of Amazonas, in the Western 
Brazilian Amazon.
METHODOLOGY/PRINCIPAL FINDINGS: We analyzed 96 T. cruzi samples from four 
municipalities in distant locations of the State of Amazonas. Molecular 
characterization of isolated parasites from cultures in LIT medium or directly 
from vectors or whole human blood was performed by PCR of the non-transcribed 
spacer of the mini-exon and of the 24 S alfa ribosomal RNA gene, RFLP and 
sequencing of the mitochondrial cytochrome c oxidase subunit II (COII) gene, and 
by sequencing of the glucose-phosphate isomerase gene. The T. cruzi parasites 
from two outbreaks of acute disease were all typed as TcIV. One of the outbreaks 
was triggered by several haplotypes of the same DTU. TcIV also occurred in 
isolated cases and in Rhodnius robustus. Incongruence between mitochondrial and 
nuclear phylogenies is likely to be indicative of historical genetic exchange 
events resulting in mitochondrial introgression between TcIII and TcIV DTUs from 
Western Brazilian Amazon. TcI predominated among triatomines and was the unique 
DTU infecting marsupials.
CONCLUSION/SIGNIFICANCE: DTU TcIV, rarely associated with human Chagas disease 
in other areas of the Amazon basin, is the major strain responsible for the 
human infections in the Western Brazilian Amazon, occurring in outbreaks as 
single or mixed infections by different haplotypes.

DOI: 10.1371/journal.pone.0041284
PMCID: PMC3405119
PMID: 22848457 [Indexed for MEDLINE]

Conflict of interest statement: Competing Interests: The authors have declared 
that no competing interests exist.


125. Parasit Vectors. 2013 Aug 3;6(1):221. doi: 10.1186/1756-3305-6-221.

Trypanosoma livingstonei: a new species from African bats supports the bat 
seeding hypothesis for the Trypanosoma cruzi clade.

Lima L(1), Espinosa-Álvarez O, Hamilton PB, Neves L, Takata CS, Campaner M, 
Attias M, de Souza W, Camargo EP, Teixeira MM.

Author information:
(1)Departamento de Parasitologia, Instituto de Ciências Biomédicas, Universidade 
de São Paulo, São Paulo, SP, Brazil.

BACKGROUND: Bat trypanosomes have been implicated in the evolutionary history of 
the T. cruzi clade, which comprises species from a wide geographic and host 
range in South America, Africa and Europe, including bat-restricted species and 
the generalist agents of human American trypanosomosis T. cruzi and T. rangeli.
METHODS: Trypanosomes from bats (Rhinolophus landeri and Hipposideros caffer) 
captured in Mozambique, southeast Africa, were isolated by hemoculture. 
Barcoding was carried out through the V7V8 region of Small Subunit (SSU) rRNA 
and Fluorescent Fragment Length barcoding (FFLB). Phylogenetic inferences were 
based on SSU rRNA, glyceraldehyde phosphate dehydrogenase (gGAPDH) and Spliced 
Leader (SL) genes. Morphological characterization included light, scanning and 
transmission electron microscopy.
RESULTS: New trypanosomes from bats clustered together forming a clade basal to 
a larger assemblage called the T. cruzi clade. Barcoding, phylogenetic analyses 
and genetic distances based on SSU rRNA and gGAPDH supported these trypanosomes 
as a new species, which we named Trypanosoma livingstonei n. sp. The large and 
highly polymorphic SL gene repeats of this species showed a copy of the 5S 
ribosomal RNA into the intergenic region. Unique morphological (large and broad 
blood trypomastigotes compatible to species of the subgenus Megatrypanum and 
cultures showing highly pleomorphic epimastigotes and long and slender 
trypomastigotes) and ultrastructural (cytostome and reservosomes) features and 
growth behaviour (when co-cultivated with HeLa cells at 37°C differentiated into 
trypomastigotes resembling the blood forms and do not invaded the cells) 
complemented the description of this species.
CONCLUSION: Phylogenetic inferences supported the hypothesis that Trypanosoma 
livingstonei n. sp. diverged from a common ancestral bat trypanosome that 
evolved exclusively in Chiroptera or switched at independent opportunities to 
mammals of several orders forming the clade T. cruzi, hence, providing further 
support for the bat seeding hypothesis to explain the origin of T. cruzi and T. 
rangeli.

DOI: 10.1186/1756-3305-6-221
PMCID: PMC3737117
PMID: 23915781 [Indexed for MEDLINE]


126. Parasit Vectors. 2018 Feb 22;11(1):107. doi: 10.1186/s13071-018-2696-9.

Multilocus sequence typing: genetic diversity in Trypanosoma cruzi I (TcI) 
isolates from Brazilian didelphids.

Roman F(1), Iñiguez AM(2), Yeo M(3), Jansen AM(2).

Author information:
(1)Laboratório de Biologia de Tripanosomatídeos, Instituto Oswaldo Cruz, 
Fundacao Oswaldo Cruz, Rio de Janeiro, RJ, Brazil. fabiola.roman@ioc.fiocruz.br.
(2)Laboratório de Biologia de Tripanosomatídeos, Instituto Oswaldo Cruz, 
Fundacao Oswaldo Cruz, Rio de Janeiro, RJ, Brazil.
(3)Department of Infectious and Tropical Diseases, London School of Hygiene and 
Tropical Medicine, London, UK.

BACKGROUND: Trypanosoma cruzi is a protozoan parasite characterized by extensive 
genetic heterogeneity. There are currently six recognised, genetically distinct, 
monophyletic clades designated discrete typing units (DTUs). TcI has the 
broadest geographical range and most genetic diversity evidenced by a wide range 
of genetic markers applied to isolates spanning a vast geographical range across 
Latin America. However, little is known of the diversity of TcI that exists 
within sylvatic mammals across the geographical expanse of Brazil.
RESULTS: Twenty-nine sylvatic TcI isolates spanning multiple ecologically 
diverse biomes across Brazil were analyzed by the application of multilocus 
sequence typing (MLST) using four nuclear housekeeping genes. Results revealed 
extensive genetic diversity and also incongruence among individual gene trees. 
There was no association of intralineage genotype with geography or with any 
particular biome, with the exception of isolates from Caatinga that formed a 
single cluster. However, haplotypic analyses of METIII and LYT1 constitutive 
markers provided evidence of recombination events in two isolates derived from 
Didelphis marsupialis and D. albiventris, respectively. For diversity studies 
all possible combinations of markers were assessed with the objective of 
selecting the combination of gene targets that are most resolutive using the 
minimum number of genes. A panel of just three gene fragments (DHFR-TS, LYT1 and 
METIII) discriminated 26 out of 35 genotypes.
CONCLUSIONS: These findings showed geographical association of genotypes 
clustering in Caatinga but more characteristically TcI genotypes widely 
distributed without specific association to geographical areas or biomes. 
Importantly, we detected the signature of recombination events at the nuclear 
level evidenced by haplotypic analysis and incongruence.

DOI: 10.1186/s13071-018-2696-9
PMCID: PMC5824584
PMID: 29471851 [Indexed for MEDLINE]

Conflict of interest statement: ETHICS APPROVAL AND CONSENT TO PARTICIPATE: Not 
applicable. No special permission was required for the present study. We used 
DNA extracted from the cultures obtained from animals collected during previous 
field expeditions conducted by our group. CONSENT FOR PUBLICATION: Not 
applicable. COMPETING INTERESTS: The authors declare that they have no competing 
interests.


127. Acta Trop. 1996 Mar;61(1):31-40. doi: 10.1016/0001-706x(95)00138-5.

Polymorphisms in Trypanosoma cruzi: evidence of genetic recombination.

Bogliolo AR(1), Lauria-Pires L, Gibson WC.

Author information:
(1)Departamento de Patologia, Faculdade de Ciencias da Saude, Universidade de 
Brasilia, Brasil.

The ploidy of Trypanosoma cruzi is until now undetermined although analysis of 
isoenzymes, molecular karyotype and DNA content suggest diploidy in a very 
plastic genome. Also, there has been no convincing demonstration of genetic 
exchange and it has been proposed that reproduction is clonal. We have compared 
18 T cruzi stocks and clones from the same area or host by means of isoenzyme 
analysis (12 loci) and restriction site polymorphisms in and around three 
glycolytic genes (glyceraldehyde-3-phosphate dehydrogenase, aldolase and 
glucosephosphate isomerase). The analysis demonstrated the presence of 
homozygotes and heterozygotes and is compatible with diploidy for these 
housekeeping genes. This strongly supports the hypothesis of genetic exchange in 
T cruzi and further elucidates the genetic diversity within natural T cruzi 
populations.

DOI: 10.1016/0001-706x(95)00138-5
PMID: 9133162 [Indexed for MEDLINE]


128. Mol Biochem Parasitol. 2009 May;165(1):19-31. doi: 
10.1016/j.molbiopara.2008.12.010. Epub 2009 Jan 15.

Homology, paralogy and function of DGF-1, a highly dispersed Trypanosoma cruzi 
specific gene family and its implications for information entropy of its encoded 
proteins.

Kawashita SY(1), da Silva CV, Mortara RA, Burleigh BA, Briones MR.

Author information:
(1)Departamento de Microbiologia, Imunologia e Parasitologia, Universidade 
Federal de São Paulo, São Paulo, SP, Brazil.

Surface adhesion proteins are essential for Trypanosoma cruzi invasion of 
mammalian cells. Here we show that Dispersed Gene Family-1 (DGF-1) members, 
previously identified as nuclear repeated sequences present in several 
chromosomes and comprising the third largest T. cruzi specific gene family, have 
conserved adhesin motifs including four segments with significant similarity to 
human beta 7 integrin. Flow cytometry and biotinylation assays with anti-DGF-1 
antibodies indicated that, as expected, DGF-1 members are expressed on the 
trypomastigote surface. The DGF-1 genealogy, inferred using T. cruzi Genome 
Project data and network phylogeny algorithms, suggests that this gene family is 
separated in at least three groups with differential distribution of functional 
domains. To identify which members of this gene family are expressed we used a 
combined approach of RT-PCR and codon usage profiles, showing that expressed 
members have a very biased codon usage favoring GC, whereas non-expressed 
members have a homogeneous distribution. Shannon information entropy was used to 
measure sequence variability and revealed four major high entropy segments in 
the extracellular domain of DGF-1 overlapping with important putative functional 
modules of the predicted proteins. Testing for natural selection, however, 
indicated that these high entropy segments were not under positive selection, 
which contradicts the notion that positive selection is the cause of high 
variability in specific domains of a protein relative to other less variable 
regions in the same molecule. We conjectured that members of the DGF-1 family 
might be associated with the ability of T. cruzi to bind extracellular matrix 
proteins, such as fibronectin and laminin, and speculated on mechanisms that 
would be generating the localized diversity in these molecules in the absence of 
selection.

DOI: 10.1016/j.molbiopara.2008.12.010
PMID: 19393159 [Indexed for MEDLINE]


129. Mol Biochem Parasitol. 1990 Sep-Oct;42(2):213-23. doi: 
10.1016/0166-6851(90)90164-h.

Chromosomal localization of seven cloned antigen genes provides evidence of 
diploidy and further demonstration of karyotype variability in Trypanosoma 
cruzi.

Henriksson J(1), Aslund L, Macina RA, Franke de Cazzulo BM, Cazzulo JJ, Frasch 
AC, Pettersson U.

Author information:
(1)Department of Medical Genetics, Uppsala University, Sweden.

The karyotype of Trypanosoma cruzi was studied by pulsed field gel 
electrophoresis (PFGE) in conditions that allowed 20-25 chromosome bands to be 
detected. However, several of these bands were present in non-equimolar amounts, 
suggesting that the total chromosome number is considerably higher. The patterns 
obtained with the different cloned and uncloned strains were unique, suggesting 
that the karyotype of T. cruzi is highly variable. The chromosomal localizations 
of seven cloned genes were determined by Southern blotting of PFGE-separated 
chromosomes. Three of the clones gave rise to similar patterns and mapped on a 
chromosome or a family of chromosomes larger than 1.6 Mb. Two clones mapped on 
either single or pairs of chromosomes, which in some cases differed considerably 
in size between the different strains tested, suggesting that extensive 
chromosome rearrangements occur in T. cruzi. Another clone hybridized to several 
chromosomes in most strains and probably represents a family of genes. Lastly, 
one clone hybridized to nearly all chromosomes. Many of the clones hybridized to 
pairs of restriction fragments in the different strains, suggesting that they 
are allelic. For one of the clones it was possible to provide further evidence 
for the allelic nature of the fragments by establishing detailed restriction 
maps around them and by showing that the two fragments in a pair hybridized to 
chromosomes which differed slightly in size. Taken together, the results infer 
that the genome of T. cruzi epimastigotes is diploid.

DOI: 10.1016/0166-6851(90)90164-h
PMID: 2270104 [Indexed for MEDLINE]


130. Parasitol Res. 2007 Apr;100(5):1023-31. doi: 10.1007/s00436-006-0376-8. Epub 
2006 Dec 15.

Identification of Trypanosoma cruzi sublineages by the simple method of 
single-stranded conformation DNA polymorphism (SSCP).

Higo H(1), Miura S, Agatsuma T, Mimori T, Yanagi T, Iwagami M, de Arias AR, 
Matta V, Hirayama K, Takeuchi T, Tada I, Himeno K.

Author information:
(1)Department of Parasitology, Graduate School of Medical Sciences, Kyushu 
University, Fukuoka 812-8582, Japan. hirohigo@parasite.med.kyushu-u.ac.jp

Fifty-eight stocks of Trypanosoma cruzi from Latin America were genetically 
characterized using the methods of the polymerase chain reaction (PCR) and the 
single-stranded conformation DNA polymorphism (SSCP) with four genes, mini-exon, 
24Salpha rRNA, 18Sr RNA, cruzipain, and a RAPD fragment DNA region, P7-P8. All 
the isolates examined were assigned to T. cruzi I or subgroups of T. cruzi II by 
these methods. From these results, the SSCP analysis, which was simple to 
perform and highly sensitive to sequence variation, seemed to be a good modality 
for characterizing T. cruzi, particularly for subgroups of T. cruzi II. However, 
in several isolates of T. cruzi II, the subgroups determined with the SSCP of 
24Salpha rRNA were not consistent with those determined with other genes, the 
SSCP of 18S rRNA and cruzipain, and the PCR of P7-P8, possibly because of the 
occurrence of rare genetic exchanges or mutations or both in natural populations 
of this parasite. The SSCP patterns of 24Salpha rRNA and 18S rRNA were highly 
variable in the T. cruzi I isolates; therefore, analyses using both genes are 
considered to be one possible method for the characterization of isolates within 
T. cruzi I.

DOI: 10.1007/s00436-006-0376-8
PMID: 17171567 [Indexed for MEDLINE]


131. Exp Parasitol. 2001 Apr;97(4):196-204. doi: 10.1006/expr.2001.4612.

Trypanosoma cruzi: exogenously regulated gene expression.

Wen LM(1), Xu P, Benegal G, Carvaho MR, Butler DR, Buck GA.

Author information:
(1)Department of Microbiology and Immunology, Medical College of Virginia, 
Richmond, Virginia 23298-0678, USA.

A regulated expression vector would provide a strong tool for the dissection of 
gene function in Trypanosoma cruzi. Herein, we establish a system in which genes 
in T. cruzi expression vectors can be exogenously regulated by tetracycline. We 
first generated strains of T. cruzi that stably express the repressor of the 
bacterial tetracycline resistance gene and T7 RNA polymerase. Based on these 
strains, we developed two T. cruzi expression systems regulated by 
tetracycline--the first by use of a regulated rRNA promoter and the second by 
use of a regulated T7 promoter. In the former, we constructed an expression 
vector in which tetracycline resistance gene operators flank the transcription 
start point of the T. cruzi rRNA gene promoter. Reporter gene activity from this 
modified promoter was regulated up to 20-fold in the presence of different 
concentrations of tetracycline. In the T7 system, tetracycline resistance gene 
operators flank the transcription start point of the T7 promoter. Reporter gene 
activity from this modified promoter was regulated up to 150-fold in the 
presence of different concentrations of tetracycline. Expression in these 
systems was repressed when tetracycline was removed even after full induction 
for extended periods in the presence of tetracycline. We are now using these two 
systems to test protein function in T. cruzi.

Copyright 2001 Academic Press.

DOI: 10.1006/expr.2001.4612
PMID: 11384163 [Indexed for MEDLINE]


132. Mem Inst Oswaldo Cruz. 2009 Dec;104(8):1055-62. doi: 
10.1590/s0074-02762009000800001.

Inhibition of Trypanosoma cruzi proline racemase affects host-parasite 
interactions and the outcome of in vitro infection.

Coutinho L(1), Ferreira MA, Cosson A, Batista MM, Batista Dda G, Minoprio P, 
Degrave WM, Berneman A, Soeiro Mde N.

Author information:
(1)Laboratório de Genômica Funcional e Bioinformática, Instituto Oswaldo 
Cruz-Fiocruz, Av Brasil 4365, 21045-900 Rio de Janeiro, RJ, Brasil.

Proline racemase is an important enzyme of Trypanosoma cruzi and has been shown 
to be an effective mitogen for B cells, thus contributing to the parasite's 
immune evasion and persistence in the human host. Recombinant epimastigote 
parasites overexpressing TcPRAC genes coding for proline racemase present an 
augmented ability to differentiate into metacyclic infective forms and 
subsequently penetrate host-cells in vitro. Here we demonstrate that both anti 
T. cruzi proline racemase antibodies and the specific proline racemase inhibitor 
pyrrole-2-carboxylic acid significantly affect parasite infection of Vero cells 
in vitro. This inhibitor also hampers T. cruzi intracellular differentiation.

DOI: 10.1590/s0074-02762009000800001
PMID: 20140365 [Indexed for MEDLINE]


133. J Parasitol. 2004 Aug;90(4):893-5. doi: 10.1645/GE-146R.

Microarray data demonstrate that Trypanosoma cruzi downregulates the expression 
of apoptotic genes in BALB/c fibroblasts.

Moore-Lai D(1), Rowland E.

Author information:
(1)Ohio University, Department of Biomedical Sciences, 342 Irvine Hall, Athens, 
Ohio 45701, USA. deborahmoorelai@yahoo.com

Parasites have been shown to up- and downregulate host apoptosis, most likely 
facilitating their ability to successfully establish an infection in the host. 
It has been demonstrated that pathogens modulate well-established pathways, 
leading to cell death, including induction of the Fas-FasL system to promote 
apoptosis. In contrast, it has also been shown that in other instances a 
decrease in host cell apoptosis results after the upregulation of genes in the 
Bcl-2 family. The present study examined the ability of Trypanosoma cruzi to 
modulate expression of host cell genes of the TNFR1 apoptotic pathway. Using 
microarray technology, gene expression was compared between uninfected BALB/c 
fibroblasts and T. cruzi-infected BALB/c fibroblasts. After comparing expression 
patterns between uninfected and T. cruzi-infected BALB/c fibroblasts, it was 
concluded that genetic expression of genes in the TNFR1 apoptotic pathway is 
downregulated in T. cruzi-infected cells, indicating that in BALB/c fibroblasts 
the parasite decreases the expression of genes, leading to host cell apoptosis.

DOI: 10.1645/GE-146R
PMID: 15357096 [Indexed for MEDLINE]


134. PLoS One. 2013 Dec 4;8(12):e81375. doi: 10.1371/journal.pone.0081375. 
eCollection 2013.

mRNA localization mechanisms in Trypanosoma cruzi.

Alves LR(1), Guerra-Slompo EP, de Oliveira AV, Malgarin JS, Goldenberg S, 
Dallagiovanna B.

Author information:
(1)Laboratório de Regulação da Expressão Gênica, Instituto Carlos Chagas, 
Fiocruz-Paraná. Curitiba, Paraná, Brasil.

Asymmetric mRNA localization is a sophisticated tool for regulating and 
optimizing protein synthesis and maintaining cell polarity. Molecular mechanisms 
involved in the regulated localization of transcripts are widespread in higher 
eukaryotes and fungi, but not in protozoa. Trypanosomes are ancient eukaryotes 
that branched off early in eukaryote evolution. We hypothesized that these 
organisms would have basic mechanisms of mRNA localization. FISH assays with 
probes against transcripts coding for proteins with restricted distributions 
showed a discrete localization of the mRNAs in the cytoplasm. Moreover, 
cruzipain mRNA was found inside reservosomes suggesting new unexpected functions 
for this vacuolar organelle. Individual mRNAs were also mobilized to RNA 
granules in response to nutritional stress. The cytoplasmic distribution of 
these transcripts changed with cell differentiation, suggesting that 
localization mechanisms might be involved in the regulation of stage-specific 
protein expression. Transfection assays with reporter genes showed that, as in 
higher eukaryotes, 3'UTRs were responsible for guiding mRNAs to their final 
location. Our results strongly suggest that Trypanosoma cruzi have a core, basic 
mechanism of mRNA localization. This kind of controlled mRNA transport is 
ancient, dating back to early eukaryote evolution.

DOI: 10.1371/journal.pone.0081375
PMCID: PMC3852752
PMID: 24324687 [Indexed for MEDLINE]

Conflict of interest statement: Competing Interests: The authors have declared 
that no competing interests exist.


135. J Mol Evol. 1995 Aug;41(2):120-31. doi: 10.1007/BF00170663.

Trans-sialidase genes expressed in mammalian forms of Trypanosoma cruzi evolved 
from ancestor genes expressed in insect forms of the parasite.

Briones MR(1), Egima CM, Eichinger D, Schenkman S.

Author information:
(1)Departamento de Microbiologia, Imunologia e Parasitologia, Escola Paulista de 
Medicinia, São Paulo, S.P. Brasil.

The trans-sialidase of Trypanosoma cruzi mammalian forms transfers sialic acids 
from host's cell-surface glycoconjugates to acceptor molecules on parasite cell 
surface. To investigate the mechanism by which the mammalian stages of 
Trypanosoma cruzi have acquired their trans-sialidase, we compared the 
nucleotide and predicted amino acid sequences of trans-sialidase genes expressed 
in different developmental stages and strains of Trypanosoma cruzi with the 
sialidase gene of Trypanosoma rangeli and the sialidase genes of the prokaryotic 
genera Clostridium, Salmonella, and Actinomyces. The trans-sialidase gene 
products of Trypanosoma cruzi have a significant degree of structural and 
biochemical similarity to the sialidases found in bacteria and viruses, which 
would hint that horizontal gene transfer occurred in Trypanosoma cruzi 
trans-sialidase evolutionary history. The comparison of inferred gene trees with 
species trees suggests that the genes encoding the T. cruzi trans-sialidase of 
mammalian forms might be derived from genes expressed in the insect forms of the 
genus Trypanosoma. The branching order of trees inferred from T. cruzi 
trans-sialidase sequences, the sialidase from Trypanosoma rangeli, and bacterial 
sialidases parallels the expected branching order of the species and suggests 
that the divergence times of these sequences are remarkably long. Therefore, a 
"vertical" inheritance from a hypothetical eukaryotic trans-sialidase gene 
expressed in insect forms of trypanosomes is more likely to have occurred than 
the horizontal gene transfer from bacteria, and thus explains the presence of 
this enzyme in the mammalian infective forms of Trypanosoma cruzi.

DOI: 10.1007/BF00170663
PMID: 7666441 [Indexed for MEDLINE]


136. J Parasitol. 2000 Dec;86(6):1281-8. doi: 
10.1645/0022-3395(2000)086[1281:SSEONP]2.0.CO;2.

Simultaneous stable expression of neomycin phosphotransferase and green 
fluorescence protein genes in Trypanosoma cruzi.

dos Santos WG(1), Buck GA.

Author information:
(1)Department of Microbiology and Immunology, Virginia Commonwealth University, 
Richmond 23298-0678, USA.

The ribosomal RNA (rRNA) gene promoter was used to construct plasmid vectors 
that simultaneously express multiple exogenous genes in Trypanosoma cruzi. 
Vector pBSPANEO expresses neomycin phosphotransferase, and pPAGFPAN expresses 
both green fluorescent protein and neomycin phosphotransferase from a single 
promoter. Both vectors require the presence of the rRNA promoter for stable 
transfection; epimastigotes transfected with pPAGFPAN strongly fluoresced due to 
green fluorescent protein expression. Intact plasmids were rescued from the T. 
cruzi-transfected population after >8 mo of culture, indicating stable 
replication of these vectors. Vectors were integrated into the rRNA locus by 
homologous recombination and into other loci, presumably by illegitimate 
recombination. Parasites bearing tandem concatamers of plasmids were also found 
among the transfectants. Transfectants expressing green fluorescent protein 
showed a bright green fluorescence distributed throughout the cell. Fluorescence 
was also detected in amastigotes after infection of mammalian cells with 
transfected parasites, indicating that the rRNA promoter can drive efficient 
expression of these reporter genes in multiple life-cycle stages of the 
parasite. Expression of the heterologous genes was detected after passage in 
mice or in the insect vector. These vectors will be useful for the genetic 
dissection of T. cruzi biology and pathogenesis.

DOI: 10.1645/0022-3395(2000)086[1281:SSEONP]2.0.CO;2
PMID: 11191905 [Indexed for MEDLINE]


137. Parasitology. 2012 Jan;139(1):37-44. doi: 10.1017/S0031182011001697.

Morphological, biological and molecular characterization of three strains of 
Trypanosoma cruzi Chagas, 1909 (Kinetoplastida, Trypanosomatidae) isolated from 
Triatoma sordida (Stal) 1859 (Hemiptera, Reduviidae) and a domestic cat.

Rimoldi A(1), Tomé Alves R, Ambrósio DL, Fernandes MZ, Martinez I, De Araújo RF, 
Cicarelli RM, Da Rosa JA.

Author information:
(1)Instituto de Biologia Universidade Estadual de Campinas, Unicamp - Cidade 
Universitária Zeferino Vaz, Rua Monteiro Lobato, 255 Campinas SP, CEP 13083-862, 
Brasil.

A study was conducted of the biological, morphological and molecular characters 
of 3 strains of Trypanosoma cruzi (SI(5), SI(8) and SIGR(3)) isolated from 
specimens of Triatoma sordida collected in Santo Inácio and a domestic cat. In 
order to carry out the study, the following parameters were evaluated: 
pre-patent period, parasitaemia curves, morphology of the parasites, mortality 
rates, histopathological lesions and molecular typing. The strains presented 
variable pre-patent periods, low parasitaemia and no animal mortality. The 
morphological study of trypomastigotes showed a predominance of 
intermediate-width and short-length forms, as well as low nuclear index. 
Epimastigotes presented a low nuclear index, intermediate-width forms in strains 
SI(5) and SI(8), and large-width forms in SIGR(3). A shorter length could be 
noted in strains SI(8) and SIGR3, whereas SI(5) displayed an intermediate 
length. The histopathological study did not detect amastigote nests in tissues. 
The amplification of the divergent domain of 24Sα rRNA, HSP60 and GPI genes of 
strains SI(5), SI(8) and SIGR(3) classified the 3 strains into Group II. 
Biological parameters made it possible to classify the strains isolated in Santo 
Inácio (BA) into Biodeme III, Zymodeme 1 and Group II of T. cruzi.

DOI: 10.1017/S0031182011001697
PMCID: PMC3252559
PMID: 22217619 [Indexed for MEDLINE]


138. J Biol Chem. 1999 May 7;274(19):13041-7. doi: 10.1074/jbc.274.19.13041.

Expression of trans-sialidase and 85-kDa glycoprotein genes in Trypanosoma cruzi 
is differentially regulated at the post-transcriptional level by labile protein 
factors.

Abuin G(1), Freitas-Junior LH, Colli W, Alves MJ, Schenkman S.

Author information:
(1)Departamento de Microbiologia, Imunologia e Parasitologia, Escola Paulista de 
Medicina, Universidade Federal de São Paulo, R. Botucatu 862 8o A, 04023-062 São 
Paulo, São Paulo, Brasil.

To adapt to different environments, Trypanosoma cruzi, the protozoan parasite 
that causes Chagas' disease, expresses a different set of proteins during 
development. To begin to understand the mechanism that controls this 
differential gene expression, we have analyzed the levels of amastin and 
trans-sialidase mRNAs and the mRNAs encoding members of the 85-kDa glycoprotein 
gene family, which are differentially expressed in the T. cruzi stages found in 
the mammalian host. Amastin mRNA is expressed predominantly in intracellular and 
proliferative amastigotes. trans-Sialidase mRNAs are found mostly in forms 
undergoing transformation from amastigotes to trypomastigotes inside infected 
cells, whereas mRNAs encoding the 85-kDa glycoproteins appear only in the 
infective trypomastigotes released from the cells. The genes coding for these 
mRNA species are constitutively transcribed in all stages of T. cruzi cells, 
suggesting that expression is controlled post-transcriptionally during 
differentiation. Inhibition of transcription by actinomycin D revealed that each 
mRNA species has a relatively long half-life in stages where it accumulates. In 
the case of the trans-sialidase and 85-kDa glycoprotein genes, mRNA accumulation 
was induced by treatment with the protein synthesis inhibitor cycloheximide at 
the stages that preceded the normal accumulation. Therefore, mRNA stabilization 
may account for mRNA accumulation. mRNA degradation could be promoted by 
proteins with high turnover, or stabilization could be promoted by forming a 
complex with the translational machinery at defined times in development. 
Identification of the factors that induce mRNA degradation or stabilization is 
essential to the understanding of control of gene expression in these organisms.

DOI: 10.1074/jbc.274.19.13041
PMID: 10224055 [Indexed for MEDLINE]


139. PLoS One. 2014 Sep 30;9(9):e108603. doi: 10.1371/journal.pone.0108603. 
eCollection 2014.

High local diversity of Trypanosoma in a common bat species, and implications 
for the biogeography and taxonomy of the T. cruzi clade.

Cottontail VM(1), Kalko EK(2), Cottontail I(3), Wellinghausen N(4), Tschapka 
M(2), Perkins SL(5), Pinto CM(6).

Author information:
(1)Institute of Experimental Ecology, University of Ulm, Ulm, Germany; Institute 
of Medical Microbiology and Hygiene, University of Ulm, Ulm, Germany.
(2)Institute of Experimental Ecology, University of Ulm, Ulm, Germany; 
Smithsonian Tropical Research Institute, Balboa, Panama.
(3)kbo-Isar-Amper-Klinikum, Taufkirchen (Vils), Germany.
(4)Institute of Medical Microbiology and Hygiene, University of Ulm, Ulm, 
Germany; Gaertner & Colleagues Laboratory, Ravensburg, Germany.
(5)Sackler Institute for Comparative Genomics, American Museum of Natural 
History, New York, New York, United States of America.
(6)Sackler Institute for Comparative Genomics, American Museum of Natural 
History, New York, New York, United States of America; Department of Mammalogy, 
American Museum of Natural History, New York, New York, United States of 
America; The Graduate Center, City University of New York, New York, New York, 
United States of America; Centro de Investigación en Enfermedades Infecciosas, 
Pontificia Universidad Católica del Ecuador, Quito, Ecuador.

The Trypanosoma cruzi clade is a group of parasites that comprises T. cruzi 
sensu lato and its closest relatives. Although several species have been 
confirmed phylogenetically to belong to this clade, it is uncertain how many 
more species can be expected to belong into this group. Here, we present the 
results of a survey of trypanosome parasites of the bat Artibeus jamaicensis 
from the Panamá Canal Zone, an important seed disperser. Using a genealogical 
species delimitation approach, the Poisson tree processes (PTP), we tentatively 
identified five species of trypanosomes - all belonging to the T. cruzi clade. A 
small monophyletic group of three putative Trypanosoma species places at the 
base of the clade phylogeny, providing evidence for at least five independent 
colonization events of these parasites into the New World. Artibeus jamaicensis 
presents a high diversity of these blood parasites and is the vertebrate with 
the highest number of putative trypanosome species reported from a single 
locality. Our results emphasize the need for continued efforts to survey 
mammalian trypanosomes.

DOI: 10.1371/journal.pone.0108603
PMCID: PMC4182490
PMID: 25268381 [Indexed for MEDLINE]

Conflict of interest statement: Competing Interests: The authors have declared 
that no competing interests exist.


140. Gene. 2012 May 1;498(2):147-54. doi: 10.1016/j.gene.2012.02.018. Epub 2012 Feb 
25.

Cloning, localization and differential expression of the Trypanosoma cruzi 
TcOGNT-2 glycosyl transferase.

Chiribao ML(1), Libisch MG, Osinaga E, Parodi-Talice A, Robello C.

Author information:
(1)Unidad de Biología Molecular, Institut Pasteur de Montevideo, Uruguay.

The surface of Trypanosoma cruzi is covered by a dense glycocalix which is 
characteristic of each stage of the life cycle. Its composition and complexity 
depend mainly on mucin-like proteins. A remarkable feature of O-glycan 
biosynthesis in trypanosomes is that it initiates with the addition of a GlcNAc 
instead of the GalNAc residue that is commonly used in vertebrate mucins. The 
fact that the interplay between trans-sialidase and mucin is crucial for 
pathogenesis, and both families have stage-specific members is also remarkable. 
Recently the enzyme that transfers the first GlcNAc from UDP-GlcNAc to a serine 
or threonine residue was kinetically characterized. The relevance of this enzyme 
is evidenced by its role as catalyzer of the first step in O-glycosylation. In 
this paper we describe how this gene is expressed differentially along the life 
cycle with a pattern that is very similar to that of trans-sialidases. Its 
localization was determined, showing that the protein predicted to be in the 
Golgi apparatus is also present in reservosomes. Finally our results indicate 
that this enzyme, when overexpressed, enhances T. cruzi infectivity.

Copyright Â© 2012 Elsevier B.V. All rights reserved.

DOI: 10.1016/j.gene.2012.02.018
PMID: 22387207 [Indexed for MEDLINE]


141. Infect Immun. 2012 Jan;80(1):169-74. doi: 10.1128/IAI.05859-11. Epub 2011 Oct 
24.

Conserved regions as markers of different patterns of expression and 
distribution of the mucin-associated surface proteins of Trypanosoma cruzi.

De Pablos LM(1), Osuna A.

Author information:
(1)Instituto de Biotecnología, Grupo de Bioquímica y Parasitología Molecular, 
Campus de Fuentenueva, Universidad de Granada, Granada, Spain.

The MASP gene family is the second most widely represented gene family in the 
genome of Trypanosoma cruzi. One of its main characteristics is that its 5' and 
3' regions are highly conserved. We assessed the expression of these conserved 
regions as a marker for T. cruzi and also analyzed the expression of the masp 
genes and MASP proteins. In parasite strains CL-Brener (DTUVI lineage) and PAN4 
(DTUI lineage), masp genes were expressed at different levels both with regard 
to the two strains and between stages in the parasite's life cycle. We also 
studied the expression of the family during the intracellular cycle of T. cruzi, 
using antibodies against the conserved MASP signal peptide (SP). Fluorescence 
intensity showed an increase in expression from 24 h onwards, with a peak in 
intensity at 72 h postinfection. After 24 and 48 h, the MASP proteins were 
expressed in 33.33% and 57.14% of the amastigotes, respectively. Our data show 
that not only the extracellular forms of T. cruzi but also the intracellular 
phases express this type of protein, though to different extents in the various 
forms of the parasite.

DOI: 10.1128/IAI.05859-11
PMCID: PMC3255683
PMID: 22025509 [Indexed for MEDLINE]


142. Exp Parasitol. 2006 Jun;113(2):112-24. doi: 10.1016/j.exppara.2005.12.015. Epub 
2006 Feb 7.

Trypanosoma cruzi: analysis of the complete PUF RNA-binding protein family.

Caro F(1), Bercovich N, Atorrasagasti C, Levin MJ, Vázquez MP.

Author information:
(1)Laboratorio de Biología Molecular de la Enfermedad de 
Chagas--INGEBI--CONICET, Departamento de Fisiología y Biología Molecular y 
Celular, Facultad de Ciencias Exactas y Naturales, University of Buenos Aires, 
Argentina.

The members of the PUF family of RNA-binding proteins regulate the fate of mRNAs 
by binding to their 3'UTR sequence elements in eukaryotes. In trypanosomes, for 
which gene expression is polycistronic and controlled almost exclusively by 
post-transcriptional processes, PUF proteins could play a crucial role. We 
report here the complete analysis of the PUF protein family of Trypanosoma cruzi 
composed of 10 members. In silico analysis predicts the existence of at least 
three major groups within the T. cruzi family, based on their putative binding 
specificity. Using yeast three hybrid assays, we tested some of these 
predictions for TcPUF1, TcPUF3, TcPUF5, and TcPUF8 as representatives of these 
groups. Data mining of the T. cruzi genome led us to describe putative binding 
targets for the TcPUFs of the most conserved group, TcPUF1 and TcPUF2. The 
targets include genes for mitochondrial proteins and protein kinases. Finally, 
immunolocalization experiments showed that TcPUF1 is localized in multiple 
discrete foci in the cytoplasm supporting its proposed function.

DOI: 10.1016/j.exppara.2005.12.015
PMID: 16460732 [Indexed for MEDLINE]


143. PLoS One. 2011;6(10):e25914. doi: 10.1371/journal.pone.0025914. Epub 2011 Oct 
19.

Genomic analyses, gene expression and antigenic profile of the trans-sialidase 
superfamily of Trypanosoma cruzi reveal an undetected level of complexity.

Freitas LM(1), dos Santos SL, Rodrigues-Luiz GF, Mendes TA, Rodrigues TS, 
Gazzinelli RT, Teixeira SM, Fujiwara RT, Bartholomeu DC.

Author information:
(1)Departamento de Parasitologia, Universidade Federal de Minas Gerais, Belo 
Horizonte, Brazil.

The protozoan parasite Trypanosoma cruzi is the etiologic agent of Chagas 
disease, a highly debilitating human pathology that affects millions of people 
in the Americas. The sequencing of this parasite's genome reveals that 
trans-sialidase/trans-sialidase-like (TcS), a polymorphic protein family known 
to be involved in several aspects of T. cruzi biology, is the largest T. cruzi 
gene family, encoding more than 1,400 genes. Despite the fact that four TcS 
groups are well characterized and only one of the groups contains active 
trans-sialidases, all members of the family are annotated in the T. cruzi genome 
database as trans-sialidase. After performing sequence clustering analysis with 
all TcS complete genes, we identified four additional groups, demonstrating that 
the TcS family is even more heterogeneous than previously thought. 
Interestingly, members of distinct TcS groups show distinctive patterns of 
chromosome localization. Members of the TcSgroupII, which harbor proteins 
involved in host cell attachment/invasion, are preferentially located in 
subtelomeric regions, whereas members of the largest and new TcSgroupV have 
internal chromosomal locations. Real-time RT-PCR confirms the expression of 
genes derived from new groups and shows that the pattern of expression is not 
similar within and between groups. We also performed B-cell epitope prediction 
on the family and constructed a TcS specific peptide array, which was screened 
with sera from T. cruzi-infected mice. We demonstrated that all seven groups 
represented in the array are antigenic. A highly reactive peptide occurs in 
sixty TcS proteins including members of two new groups and may contribute to the 
known cross-reactivity of T. cruzi epitopes during infection. Taken together, 
our results contribute to a better understanding of the real complexity of the 
TcS family and open new avenues for investigating novel roles of this family 
during T. cruzi infection.

DOI: 10.1371/journal.pone.0025914
PMCID: PMC3198458
PMID: 22039427 [Indexed for MEDLINE]

Conflict of interest statement: Competing Interests: The authors have declared 
that no competing interests exist.


144. PLoS One. 2014 Dec 31;9(12):e116137. doi: 10.1371/journal.pone.0116137. 
eCollection 2014.

Expanding the knowledge of the geographic distribution of Trypanosoma cruzi TcII 
and TcV/TcVI genotypes in the Brazilian Amazon.

Lima Vdos S(1), Xavier SC(1), Maldonado IF(1), Roque AL(1), Vicente AC(2), 
Jansen AM(1).

Author information:
(1)Laboratório de Biologia de Tripanosomatídeos, Fundação Oswaldo Cruz, FIOCRUZ, 
Rio de Janeiro, Rio de Janeiro, Brazil.
(2)Laboratório de Genética Molecular de Microorganismos, Oswaldo Cruz, FIOCRUZ, 
Rio de Janeiro, Rio de Janeiro, Brazil.

Trypanosoma cruzi infection is a complex sylvatic enzooty involving a wide range 
of animal species. Six discrete typing units (DTUs) of T. cruzi, named TcI to 
TcVI, are currently recognized. One unanswered question concerning the 
epidemiology of T. cruzi is the distribution pattern of TcII and hybrid DTUs in 
nature, including their virtual absence in the Brazilian Amazon, the current 
endemic area of Chagas disease in Brazil. Herein, we characterized biological 
samples that were collected in previous epizootiological studies carried out in 
the Amazon Basin in Brazil. We performed T. cruzi genotyping using four 
polymorphic genes to identify T. cruzi DTUs: mini-exon, 1f8, histone 3 and gp72. 
This analysis was conducted in the following biological samples: (i) two T. 
cruzi isolates obtained by culturing of stools from the triatomine species 
Rhodnius picttipes and (ii) five serum samples from dogs in which 
trypomastigotes were observed during fresh blood examination. We report for the 
first time the presence of TcII and hybrid DTUs (TcV/TcVI) in the Amazon region 
in mixed infections with TcI. Furthermore, sequencing of the constitutive gene, 
gp72, demonstrated diversity in TcII even within the same forest fragment. These 
data show that TcII is distributed in the five main Brazilian biomes and is 
likely more prevalent than currently described. It is very probable that there 
is no biological or ecological barrier to the transmission and establishment of 
any DTU in any biome in Brazil.

DOI: 10.1371/journal.pone.0116137
PMCID: PMC4281250
PMID: 25551227 [Indexed for MEDLINE]

Conflict of interest statement: Competing Interests: The authors have declared 
that no competing interests exist.


145. Parasitol Int. 2016 Jun;65(3):175-9. doi: 10.1016/j.parint.2015.12.001. Epub 
2015 Dec 8.

Morpholino antisense oligo inhibits trans-splicing of pre-inositol 
1,4,5-trisphosphate receptor mRNA of Trypanosoma cruzi and suppresses parasite 
growth and infectivity.

Hashimoto M(1), Nara T(2), Mita T(3), Mikoshiba K(4).

Author information:
(1)Department of Molecular and Cellular Parasitology, Juntendo University School 
of Medicine, 2-1-1 Hongo, Bunkyo-ku, Tokyo 113-8421, Japan. Electronic address: 
muneaki@juntendo.ac.jp.
(2)Department of Molecular and Cellular Parasitology, Juntendo University School 
of Medicine, 2-1-1 Hongo, Bunkyo-ku, Tokyo 113-8421, Japan. Electronic address: 
tnara@juntendo.ac.jp.
(3)Department of Molecular and Cellular Parasitology, Juntendo University School 
of Medicine, 2-1-1 Hongo, Bunkyo-ku, Tokyo 113-8421, Japan. Electronic address: 
tmita@juntendo.ac.jp.
(4)Laboratory for Developmental Neurobiology, RIKEN Brain Science Institute, 
Saitama 351-0198, Japan; Calcium Oscillation Project, International Cooperative 
Research Project and Solution-Oriented Research for Science and Technology, 
Japan Science and Technology Agency, Kawaguchi, Saitama 332-0012, Japan. 
Electronic address: mikosiba@brain.riken.jp.

Morpholino antisense oligos (MAOs) are used to investigate physiological gene 
function by inhibiting gene translation or construction of specific alternative 
splicing variants by blocking cis-splicing. MAOs are attractive drug candidates 
for viral- and bacterial-infectious disease therapy because of properties such 
as in vivo stability and specificity to target genes. Recently, we showed that 
phosphorothioate antisense oligos against Trypanosoma cruzi inositol 
1,4,5-trisphosphate receptor (TcIP(3)R) mRNA inhibit the parasite host cell 
infection. In the present study, we identified the spliced leader (SL) acceptor 
of pre-TcIP(3)R mRNA and synthesized MAO, which inhibited trans-splicing of the 
transcript (MAO-1). MAO-1 was found to inhibit the addition of SL-RNA to 
pre-TcIP(3)R mRNA by real-time RT-PCR analysis. Treatment of the parasites with 
MAO-1 significantly impaired the growth and infectivity into host cells. These 
results indicate that MAO-1 is a potential novel drug for Chagas disease and 
that MAOs inhibiting trans-splicing can be used to investigate the physiology of 
trypanosomal genes leading to the development of novel drugs.

Copyright © 2015 Elsevier Ireland Ltd. All rights reserved.

DOI: 10.1016/j.parint.2015.12.001
PMID: 26680159 [Indexed for MEDLINE]


146. Infect Genet Evol. 2016 Mar;38:35-43. doi: 10.1016/j.meegid.2015.11.026. Epub 
2015 Nov 26.

Multilocus analysis indicates that Trypanosoma cruzi I genetic substructure 
associated with sylvatic and domestic cycles is not an attribute conserved 
throughout Colombia.

Gómez-Palacio A(1), Lopera J(2), Rojas W(2), Bedoya G(2), Cantillo-Barraza O(1), 
Marín-Suarez J(1), Triana-Chávez O(1), Mejía-Jaramillo A(3).

Author information:
(1)Grupo de Biología y Control de Enfermedades Infecciosas, BCEI, Universidad de 
Antioquia, Medellín, Colombia.
(2)Grupo de Genética Molecular, GENMOL, Universidad de Antioquia, Medellín, 
Colombia.
(3)Grupo de Biología y Control de Enfermedades Infecciosas, BCEI, Universidad de 
Antioquia, Medellín, Colombia. Electronic address: anamejia25@gmail.com.

Trypanosoma cruzi, the causative agent of Chagas disease, has been classified 
into six discrete typing units (DTUs) named TcI to TcVI. Furthermore, 
subcontinental scale studies based on analysis of the splice leader intergenic 
region (SL-IR) of the mini-exon gene have subdivided TcI in five genetic groups 
(Ia-Ie) related to the domestic and non-domestic cycles. However, a current 
review of this marker among all the sequences deposited in the GenBank 
demonstrates no correlation between the genetic structure and the 
eco-epidemiological features of parasite transmission. In this study, we 
performed a multilocus analysis of TcI isolates from a diverse array of hosts 
and vectors in a wide eco-geographical area of Colombia. Sequences from SL-IR 
and mitochondrial cyt b genes as well as PCR-RFLP profiles for four nuclear 
genes were analyzed. Multilocus analysis indicates that genetic structuration 
associated with sylvatic and domestic cycles in Colombia is not an attribute 
conserved across the entire eco-geography where TcI can be found.

Copyright © 2015 Elsevier B.V. All rights reserved.

DOI: 10.1016/j.meegid.2015.11.026
PMID: 26631812 [Indexed for MEDLINE]


147. Biochim Biophys Acta. 2007 Dec;1770(12):1605-11. doi: 
10.1016/j.bbagen.2007.08.013. Epub 2007 Sep 6.

Trypanosoma cruzi as a model system to study the expression of exogenous genes 
coding for polyamine biosynthetic enzymes. Induction of DFMO resistance in 
transgenic parasites.

Carrillo C(1), González NS, Algranati ID.

Author information:
(1)Fundación Instituto Leloir, IIBBA-CONICET, and Facultad de Ciencias Exactas y 
Naturales, Universidad de Buenos Aires, C1405BWE-Buenos Aires, Argentina.

Trypanosoma cruzi, the etiologic agent of Chagas' disease, is a polyamine 
auxotroph organism because its genome contains neither ornithine decarboxylase 
(ODC) nor arginine decarboxylase (ADC) genes, presumably lost during evolution. 
After transformation with a recombinant plasmid bearing the complete coding 
region of Crithidia fasciculata ODC gene, the transgenic parasites were able to 
synthesize putrescine and simultaneously became susceptible to 
alpha-difluoromethylornithine (DFMO), an irreversible inhibitor of ODC. We have 
studied the emergence of DFMO-resistant T. cruzi after one-step selection of 
ODC-transformed parasites cultivated in the presence of high levels of the drug 
(5 mM). Our results have indicated a duplication of the ODC gene copy number in 
the drug-resistant cell line. The ODC transcripts and the corresponding 
translation products showed very significant increases (about 7- and 25-fold, 
respectively) in DFMO-resistant parasites, while the ODC enzymatic activity was 
5 times higher than in drug-sensitive T. cruzi. The unequal increases of ODC 
protein and enzymatic activity in DFMO-resistant protozoa strongly suggest that 
in addition to gene amplification and enhanced transcription and translation, 
the assembly of ODC polypeptide chains into dimeric active enzyme molecules 
might also contribute to regulate the development of DFMO resistance.

DOI: 10.1016/j.bbagen.2007.08.013
PMID: 17920200 [Indexed for MEDLINE]


148. Mol Biochem Parasitol. 2001 May;114(2):143-50. doi: 
10.1016/s0166-6851(01)00245-6.

The mucin-like glycoprotein super-family of Trypanosoma cruzi: structure and 
biological roles.

Acosta-Serrano A(1), Almeida IC, Freitas-Junior LH, Yoshida N, Schenkman S.

Author information:
(1)Department of Biological Chemistry, Johns Hopkins University School of 
Medicine, Baltimore, MD 21205, USA. a.f.acostaserrano@dundee.ac.uk

Trypanosoma cruzi expresses at its surface large amounts of mucin-like 
glycoproteins. The T. cruzi mucins (TcMUC), a group of highly glycosylated 
GPI-anchored proteins rich in Thr, Ser, and Pro residues, are expressed in high 
copy numbers in both insect and mammalian stages of the parasite. These 
molecules are encoded by a multigene family and contain a unique type of 
glycosylation consisting of several sialylated O-glycans linked to the protein 
backbone via N-acetylglucosamine residues. The TcMUC are important because of 
their role in host cell invasion and the ability to induce secretion of 
proinflammatory cytokines and nitric oxide in activated macrophages. The TcMUC 
are also significant in being the major substrate for the cell surface 
trans-sialidase. In this review, we summarize the recent knowledge on the 
molecular structure and function of this family of T. cruzi glycoproteins.

DOI: 10.1016/s0166-6851(01)00245-6
PMID: 11378194 [Indexed for MEDLINE]


149. Vector Borne Zoonotic Dis. 2012 Mar;12(3):196-205. doi: 10.1089/vbz.2011.0683. 
Epub 2011 Oct 24.

Trypanosoma cruzi genotypes of insect vectors and patients with Chagas of Chile 
studied by means of cytochrome b gene sequencing, minicircle hybridization, and 
nuclear gene polymorphisms.

Arenas M(1), Campos R, Coronado X, Ortiz S, Solari A.

Author information:
(1)Program of Cellular and Molecular Biology, ICBM, Faculty of Medicine, 
University of Chile Santiago, Chile.

Fifty-six Trypanosoma cruzi stocks from Chile and neighboring countries and 
different hosts, humans, and Triatoma infestans and Mepraia sp., vectors of 
domiciliary and natural environments were characterized by using three molecular 
markers. These were cytochrome b (Cyt b) gene sequencing, minicircle DNA 
blotting, and hybridization with five genotype-specific DNA probes and nuclear 
analysis of 1f8 and gp72 by polymerase chain reaction-restriction fragment 
length polymorphism. The results with all three molecular markers are 
concordant, with minor limitations, grouping T. cruzi stocks into four discrete 
typing units (DTUs) (TcI, TcII, TcV, and TcVI). TcI and TcII stocks were 
heterogeneous. TcI and TcII stocks were clustered in two main subgroups 
determined by Cyt b gene sequencing and minicircle hybridization. However, TcV 
and TcVI stocks were homogeneous and not differentiated by Cyt b gene sequencing 
or minicircle DNA hybridization. The discriminatory power and limitations of the 
molecular markers are discussed, as well as the distribution of the four DTUs in 
the domiciliary and sylvatic transmission cycles of Chile and the limitations of 
each marker for molecular epidemiological studies performed with T. cruzi stocks 
rather than the analysis of direct T. cruzi samples from natural hosts.

DOI: 10.1089/vbz.2011.0683
PMCID: PMC3300063
PMID: 22022808 [Indexed for MEDLINE]


150. Proteomics. 2008 Jul;8(13):2735-49. doi: 10.1002/pmic.200700940.

Proteomics in Trypanosoma cruzi--localization of novel proteins to various 
organelles.

Ferella M(1), Nilsson D, Darban H, Rodrigues C, Bontempi EJ, Docampo R, 
Andersson B.

Author information:
(1)Department of Cell and Molecular Biology (CMB), Karolinska Institutet, 
Stockholm, Sweden. marcela.ferella@ki.se

The completion of the genome sequence of Trypanosoma cruzi has been followed by 
several studies of protein expression, with the long-term aim to obtain a 
complete picture of the parasite proteome. We report a proteomic analysis of an 
organellar cell fraction from T. cruzi CL Brener epimastigotes. A total of 396 
proteins were identified by LC-MS/MS. Of these, 138 were annotated as 
hypothetical in the genome databases and the rest could be assigned to several 
metabolic and biosynthetic pathways, transport, and structural functions. 
Comparative analysis with a whole cell proteome study resulted in the validation 
of the expression of 173 additional proteins. Of these, 38 proteins previously 
reported in other stages were not found in the only large-scale study of the 
total epimastigote stage proteome. A selected set of identified proteins was 
analyzed further to investigate gene copy number, sequence variation, 
transmembrane domains, and targeting signals. The genes were cloned and the 
proteins expressed with a c-myc epitope tag in T. cruzi epimastigotes. 
Immunofluorescence microscopy revealed the localization of these proteins in 
different cellular compartments such as ER, acidocalcisome, mitochondrion, and 
putative cytoplasmic transport or delivery vesicles. The results demonstrate 
that the use of enriched subcellular fractions allows the detection of T. cruzi 
proteins that are undetected by whole cell proteomic methods.

DOI: 10.1002/pmic.200700940
PMCID: PMC2706665
PMID: 18546153 [Indexed for MEDLINE]


151. Genome Biol. 2007;8(3):R37. doi: 10.1186/gb-2007-8-3-r37.

Repetitive DNA is associated with centromeric domains in Trypanosoma brucei but 
not Trypanosoma cruzi.

Obado SO(1), Bot C, Nilsson D, Andersson B, Kelly JM.

Author information:
(1)Department of Infectious and Tropical Diseases, London School of Hygiene and 
Tropical Medicine, London, UK. samson.obado@lshtm.ac.uk

BACKGROUND: Trypanosomes are parasitic protozoa that diverged early from the 
main eukaryotic lineage. Their genomes display several unusual characteristics 
and, despite completion of the trypanosome genome projects, the location of 
centromeric DNA has not been identified.
RESULTS: We report evidence on the location and nature of centromeric DNA in 
Trypanosoma cruzi and Trypanosoma brucei. In T. cruzi, we used 
telomere-associated chromosome fragmentation and found that GC-rich 
transcriptional 'strand-switch' domains composed predominantly of degenerate 
retrotranposons are a shared feature of regions that confer mitotic stability. 
Consistent with this, etoposide-mediated topoisomerase-II cleavage, a 
biochemical marker for active centromeres, is concentrated at these domains. In 
the 'megabase-sized' chromosomes of T. brucei, topoisomerase-II activity is also 
focused at single loci that encompass regions between directional gene clusters 
that contain transposable elements. Unlike T. cruzi, however, these loci also 
contain arrays of AT-rich repeats stretching over several kilobases. The sites 
of topoisomerase-II activity on T. brucei chromosome 1 and T. cruzi chromosome 3 
are syntenic, suggesting that centromere location has been conserved for more 
than 200 million years. The T. brucei intermediate and minichromosomes, which 
lack housekeeping genes, do not exhibit site-specific accumulation of 
topoisomerase-II, suggesting that segregation of these atypical chromosomes 
might involve a centromere-independent mechanism.
CONCLUSION: The localization of centromeric DNA in trypanosomes fills a major 
gap in our understanding of genome organization in these important human 
pathogens. These data are a significant step towards identifying and 
functionally characterizing other determinants of centromere function and 
provide a framework for dissecting the mechanisms of chromosome segregation.

DOI: 10.1186/gb-2007-8-3-r37
PMCID: PMC1868937
PMID: 17352808 [Indexed for MEDLINE]


152. Mem Inst Oswaldo Cruz. 2009 Aug;104(5):745-8. doi: 
10.1590/s0074-02762009000500014.

Molecular and biochemical characterisation of Trypanosoma cruzi 
phosphofructokinase.

Rodríguez E(1), Lander N, Ramirez JL.

Author information:
(1)Centro de Biotecnología, Instituto de Estudios Avanzados, Caracas, Venezuela.

The characterisation of the gene encoding Trypanosoma cruzi CL Brener 
phosphofructokinase (PFK) and the biochemical properties of the expressed enzyme 
are reported here. In contradiction with previous reports, the PFK genes of CL 
Brener and YBM strain T. cruzi were found to be similar to their Leishmania 
mexicana and Trypanosoma brucei homologs in terms of both kinetic properties and 
size, with open reading frames encoding polypeptides with a deduced molecular 
mass of 53,483. The predicted amino acid sequence contains the C-terminal 
glycosome-targeting tripeptide SKL; this localisation was confirmed by 
immunofluorescence assays. In sequence comparisons with the genes of other 
eukaryotes, it was found that, despite being an adenosine triphosphate-dependent 
enzyme, T. cruzi PFK shows significant sequence similarity with inorganic 
pyrophosphate-dependent PFKs.

DOI: 10.1590/s0074-02762009000500014
PMID: 19820836 [Indexed for MEDLINE]


153. BMC Genomics. 2009 Aug 7;10:370. doi: 10.1186/1471-2164-10-370.

The steady-state transcriptome of the four major life-cycle stages of 
Trypanosoma cruzi.

Minning TA(1), Weatherly DB, Atwood J 3rd, Orlando R, Tarleton RL.

Author information:
(1)Center for Tropical and Emerging Global Diseases, University of Georgia, 
Athens, Georgia 30602, USA. tminning@uga.edu

BACKGROUND: Chronic chagasic cardiomyopathy is a debilitating and frequently 
fatal outcome of human infection with the protozoan parasite, Trypanosoma cruzi. 
Microarray analysis of gene expression during the T. cruzi life-cycle could be a 
valuable means of identifying drug and vaccine targets based on their 
appropriate expression patterns, but results from previous microarray studies in 
T. cruzi and related kinetoplastid parasites have suggested that the transcript 
abundances of most genes in these organisms do not vary significantly between 
life-cycle stages.
RESULTS: In this study, we used whole genome, oligonucleotide microarrays to 
globally determine the extent to which T. cruzi regulates mRNA relative 
abundances over the course of its complete life-cycle. In contrast to previous 
microarray studies in kinetoplastids, we observed that relative transcript 
abundances for over 50% of the genes detected on the T. cruzi microarrays were 
significantly regulated during the T. cruzi life-cycle. The significant 
regulation of 25 of these genes was confirmed by quantitative 
reverse-transcriptase PCR (qRT-PCR). The T. cruzi transcriptome also mirrored 
published protein expression data for several functional groups. Among the 
differentially regulated genes were members of paralog clusters, nearly 10% of 
which showed divergent expression patterns between cluster members.
CONCLUSION: Taken together, these data support the conclusion that transcript 
abundance is an important level of gene expression regulation in T. cruzi. Thus, 
microarray analysis is a valuable screening tool for identifying stage-regulated 
T. cruzi genes and metabolic pathways.

DOI: 10.1186/1471-2164-10-370
PMCID: PMC2907688
PMID: 19664227 [Indexed for MEDLINE]


154. Infect Genet Evol. 2007 Jul;7(4):535-9. doi: 10.1016/j.meegid.2006.12.003. Epub 
2006 Dec 28.

Identifying four Trypanosoma cruzi I isolate haplotypes from different 
geographic regions in Colombia.

Herrera C(1), Bargues MD, Fajardo A, Montilla M, Triana O, Vallejo GA, Guhl F.

Author information:
(1)Centro de Investigaciones en Microbiología y Parasitología Tropical, 
Universidad de los Andes, Bogotá, Colombia. cherrera@uniandes.edu.co

Trypanosoma cruzi has been classified into the groups T. cruzi I and T. cruzi 
II. The latter is subdivided into five smaller lineages based on multilocus 
enzyme electrophoresis and random amplified polymorphic DNA, designated as 
IIa-IIe, which shows correspondence with rRNA/mini-exon lineages. Twelve 
previously characterised T. cruzi isolates from different hosts, including 
humans, Didelphis marsupialis, and triatomines were analysed to establish 
genetic variability in T. cruzi group T. cruzi I isolates from different 
geographical regions of Colombia. DNA samples were sequenced based on the 
mini-exon gene intergenic region. Sequences were analysed using Clustal W, 
Staden 1.5 and MEGA3 software, and using reported sequences from the GenBank as 
reference. The genetic distances were analysed using Kimura's two-parameter 
model. The isolates' joint alignment was of 350bp, and the calculated nucleotide 
divergence was of 17.5%. The differences consisted of 23 transitions (7.2%), 14 
transversions (4.4%) and 19 insertion-deletions (5.9%). The Colombian T cruzi I 
isolates revealed sufficient genetic variability for us to propose the existence 
of four haplotypes identified through single nucleotide polymorphism (SNP) and 
insertion/deletion found in the mini-exon gene's non-transcribed spacer 
intergenic region.

DOI: 10.1016/j.meegid.2006.12.003
PMID: 17287152 [Indexed for MEDLINE]


155. Parasitol Res. 2011 Feb;108(2):459-66. doi: 10.1007/s00436-010-2087-4. Epub 2010 
Oct 1.

Sequencing and analysis of chromosomal extremities of Trypanosoma rangeli in 
comparison with Trypanosoma cruzi lineages.

Cabrine-Santos M(1), Ramírez LE, Lages-Silva E, de Souza BF, Pedrosa AL.

Author information:
(1)Discipline of Parasitology, Department of Biological Sciences, Federal 
University of Triângulo Mineiro, 38025-180, Uberaba, Minas Gerais, Brazil.

The aim of this study was to investigate the genetic variability of sequences 
present in the chromosome ends of Trypanosoma rangeli strains defined by the 
presence (+) or absence (-) of KP1 minicircles, and to compare the mean terminal 
restriction fragment (TRF) lengths to those of Trypanosoma cruzi populations 
representative of groups TcI, TcII, TcIV, and TcVI. Southern blots containing 
RsaI-digested genomic DNA of T. rangeli KP1(+) strains, T. rangeli KP1(-) 
strains, and T. cruzi strains were probed with the previously described 
subtelomeric sequences (170 bp) of T. rangeli and with telomeric hexamer 
repeats. Mean TRF length analysis showed that the chromosome ends of T. rangeli 
are distinctly organized, with TRFs ranging from 1.3 to 9 kb for KP1(+) strains 
and from 0.3 to 5.0 kb for KP1(-) strains. In T. cruzi, TRF length ranged from 
0.2 to 9 kb and no association with the genotype of the parasite could be 
established. Sequence analysis of the 170-bp amplicons revealed the occurrence 
of sequence polymorphisms in the subtelomeric region between and within KP1(+) 
and KP1(-) strains. The GTT triplet was detected in all KP1(+) strains, except 
for strain Cas4, but not in any of the KP1(-) strains. The dendrogram 
constructed by alignment of all T. rangeli strains showed the division into two 
main groups, mainly related to the presence or absence of the KP1 minicircle. In 
conclusion, the present results extend the genotype differences demonstrated by 
kDNA and karyotype analysis in T. rangeli to the chromosome ends of the 
parasite.

DOI: 10.1007/s00436-010-2087-4
PMID: 20886234 [Indexed for MEDLINE]


156. Mol Biochem Parasitol. 1998 Jun 1;93(2):203-14. doi: 
10.1016/s0166-6851(98)00037-1.

Molecular characterization of susceptible and naturally resistant strains of 
Trypanosoma cruzi to benznidazole and nifurtimox.

Murta SM(1), Gazzinelli RT, Brener Z, Romanha AJ.

Author information:
(1)Laboratório de Parasitologia Celular e Molecular, Centro de Pesquisas René 
Rachou, FIOCRUZ, Belo Horizonte, MG, Brazil.

Twenty-seven Trypanosoma cruzi strains, susceptible or naturally resistant to 
the nitroderivatives benznidazole and nifurtimox, were analyzed using the 
following molecular markers: (i) isoenzyme patterns of six enzymes; (ii) genetic 
variability assayed by randomly amplified polymorphic DNA (RAPD) with two 
different primers; and (iii) gene probes for P-glycoprotein (TcPGP), 
hypoxanthine-guanine phosphoribosyltransferase (HGPRT), the ribosomal RNA gene 
(rDNA) and the mini-exon gene (MEX), RAPD and isoenzyme profiles divided the T. 
cruzi strains into three groups, whereas the gene probes divided the T. cruzi 
strains in two groups. Strains classified as group I or II by RAPD or zymodemes 
Z1 or Z2 by isoenzyme analysis were either susceptible or naturally resistant to 
the nitroderivatives. In contrast, strains classified as group III by RAPD and 
zymodeme ZB by isoenzyme analysis were only drug susceptible and showed 
polymorphisms for HGPRT and TcPGP. No correlation was observed between drug 
susceptibility and polymorphisms of rDNA and MEX. Eighteen T. cruzi strains 
isolated from different geographic regions were included in this study. Thus, 
from a total of 45 T. cruzi strains analyzed, all 19 of zymodeme B were 
susceptible to the experimental treatment independent of their geographic 
origin.

DOI: 10.1016/s0166-6851(98)00037-1
PMID: 9662705 [Indexed for MEDLINE]


157. Mem Inst Oswaldo Cruz. 2005 Jul;100(4):391-5. doi: 
10.1590/s0074-02762005000400009. Epub 2005 Aug 17.

A mucin like gene different from the previously reported members of the mucin 
like gene families is transcribed in Trypanosoma cruzi but not in Trypanosoma 
rangeli.

Abate T(1), Rincón M, Díaz-Bello Z, Spencer L, Rodríguez-Acosta A.

Author information:
(1)Instituto de Medicina Tropical Dr. Félix Pifano, Caracas 1041-A, DF, 
Venezuela. abatet@ucv.ve

Trypanosoma cruzi expresses mucin like glycoproteins encoded by a complex 
multigene family. In this work, we report the transcription in T. cruzi but not 
in T. rangeli of a mucin type gene automatically annotated by the T. cruzi 
genome project. The gene showed no nucleotide similarities with the previously 
reported T. cruzi mucin like genes, although the computational analysis of the 
deduced protein showed that it has the characteristic features of mucins: a 
signal peptide sequence, O-glycosylation sites, and glycosylphosphatidylinositol 
(GPI) anchor sequence. The presence in this gene of N-terminal and C-terminal 
coding sequences common to other annotated mucin like genes suggests the 
existence of a new mucin like gene family.

DOI: 10.1590/s0074-02762005000400009
PMID: 16113887 [Indexed for MEDLINE]


158. Nucleic Acids Res. 2009 Jun;37(10):3407-17. doi: 10.1093/nar/gkp172. Epub 2009 
Mar 31.

Genomic organization and expression profile of the mucin-associated surface 
protein (masp) family of the human pathogen Trypanosoma cruzi.

Bartholomeu DC(1), Cerqueira GC, Leão AC, daRocha WD, Pais FS, Macedo C, Djikeng 
A, Teixeira SM, El-Sayed NM.

Author information:
(1)Department of Parasitology, Federal University of Minas Gerais, Belo 
Horizonte, MG, Brazil. daniella@icb.ufmg.br

A novel large multigene family was recently identified in the human pathogen 
Trypanosoma cruzi, causative agent of Chagas disease, and corresponds to 
approximately 6% of the parasite diploid genome. The predicted gene products, 
mucin-associated surface proteins (MASPs), are characterized by highly conserved 
N- and C-terminal domains and a strikingly variable and repetitive central 
region. We report here an analysis of the genomic organization and expression 
profile of masp genes. Masps are not randomly distributed throughout the genome 
but instead are clustered with genes encoding mucin and other surface protein 
families. Masp transcripts vary in size, are preferentially expressed during the 
trypomastigote stage and contain highly conserved 5' and 3' untranslated 
regions. A sequence analysis of a trypomastigote cDNA library reveals the 
expression of multiple masp variants with a bias towards a particular masp 
subgroup. Immunofluorescence assays using antibodies generated against a MASP 
peptide reveals that the expression of particular MASPs at the cell membrane is 
limited to subsets of the parasite population. Western blots of 
phosphatidylinositol-specific phospholipase C (PI-PLC)-treated parasites suggest 
that MASP may be GPI-anchored and shed into the medium culture, thus 
contributing to the large repertoire of parasite polypeptides that are exposed 
to the host immune system.

DOI: 10.1093/nar/gkp172
PMCID: PMC2691823
PMID: 19336417 [Indexed for MEDLINE]


159. BMC Genomics. 2005 Sep 15;6:127. doi: 10.1186/1471-2164-6-127.

Comparative analysis of the kinomes of three pathogenic trypanosomatids: 
Leishmania major, Trypanosoma brucei and Trypanosoma cruzi.

Parsons M(1), Worthey EA, Ward PN, Mottram JC.

Author information:
(1)Seattle Biomedical Research Institute, Seattle, WA 98109, USA. 
marilyn.parsons@sbri.org

BACKGROUND: The trypanosomatids Leishmania major, Trypanosoma brucei and 
Trypanosoma cruzi cause some of the most debilitating diseases of humankind: 
cutaneous leishmaniasis, African sleeping sickness, and Chagas disease. These 
protozoa possess complex life cycles that involve development in mammalian and 
insect hosts, and a tightly coordinated cell cycle ensures propagation of the 
highly polarized cells. However, the ways in which the parasites respond to 
their environment and coordinate intracellular processes are poorly understood. 
As a part of an effort to understand parasite signaling functions, we report the 
results of a genome-wide analysis of protein kinases (PKs) of these three 
trypanosomatids.
RESULTS: Bioinformatic searches of the trypanosomatid genomes for eukaryotic PKs 
(ePKs) and atypical PKs (aPKs) revealed a total of 176 PKs in T. brucei, 190 in 
T. cruzi and 199 in L. major, most of which are orthologous across the three 
species. This is approximately 30% of the number in the human host and double 
that of the malaria parasite, Plasmodium falciparum. The representation of 
various groups of ePKs differs significantly as compared to humans: 
trypanosomatids lack receptor-linked tyrosine and tyrosine kinase-like kinases, 
although they do possess dual-specificity kinases. A relative expansion of the 
CMGC, STE and NEK groups has occurred. A large number of unique ePKs show no 
strong affinity to any known group. The trypanosomatids possess few ePKs with 
predicted transmembrane domains, suggesting that receptor ePKs are rare. 
Accessory Pfam domains, which are frequently present in human ePKs, are uncommon 
in trypanosomatid ePKs.
CONCLUSION: Trypanosomatids possess a large set of PKs, comprising approximately 
2% of each genome, suggesting a key role for phosphorylation in parasite 
biology. Whilst it was possible to place most of the trypanosomatid ePKs into 
the seven established groups using bioinformatic analyses, it has not been 
possible to ascribe function based solely on sequence similarity. Hence the 
connection of stimuli to protein phosphorylation networks remains enigmatic. The 
presence of numerous PKs with significant sequence similarity to known drug 
targets, as well as a large number of unusual kinases that might represent novel 
targets, strongly argue for functional analysis of these molecules.

DOI: 10.1186/1471-2164-6-127
PMCID: PMC1266030
PMID: 16164760 [Indexed for MEDLINE]


160. ScientificWorldJournal. 2013;2013:156734. doi: 10.1155/2013/156734. Epub 2013 
Feb 4.

Genetic structure and expression of the surface glycoprotein GP82, the main 
adhesin of Trypanosoma cruzi metacyclic trypomastigotes.

Correa PR(1), Cordero EM, Gentil LG, Bayer-Santos E, da Silveira JF.

Author information:
(1)Departamento de Microbiologia, Imunologia e Parasitologia, Escola Paulista de 
Medicina, Universidade Federal de São Paulo, Rua Botucatu 862, 04023-062 São 
Paulo, SP, Brazil.

T. cruzi improves the likelihood of invading or adapting to the host through its 
capacity to present a large repertoire of surface molecules. The metacyclic 
stage-specific surface glycoprotein GP82 has been implicated in host cell 
invasion. GP82 is encoded by multiple genes from the trans-sialidase 
superfamily. GP82 shows a modular organization, with some variation of 
N-terminal region flanking a conserved central core where the binding sites to 
the mammalian cell and gastric mucin are located. The function of GP82 as 
adhesin in host cell invasion process could expose the protein to an intense 
conservative and selective pressure. GP82 is a GPI-anchored surface protein, 
synthesized as a 70 kDa precursor devoid of N-linked sugars. GPI-minus variants 
accumulate in the ER indicating that GPI anchor acts as a forward transport 
signal for progressing along the secretory pathway as suggested for T. cruzi 
mucins. It has been demonstrated that the expression of GP82 is constitutive and 
may be regulated at post-transcriptional level, for instance, at translational 
level and/or mRNA stabilization. GP82 mRNAs are mobilized to polysomes and 
consequently translated, but only in metacyclic trypomastigotes. Analysis of 
transgenic parasites indicates that the mechanism regulating GP82 expression 
involves multiple elements in the 3'UTR.

DOI: 10.1155/2013/156734
PMCID: PMC3575623
PMID: 23431251 [Indexed for MEDLINE]


161. Int J Parasitol. 2008 Jun;38(7):839-50. doi: 10.1016/j.ijpara.2007.10.017. Epub 
2007 Nov 7.

Genetic profiling of Trypanosoma cruzi directly in infected tissues using nested 
PCR of polymorphic microsatellites.

Valadares HM(1), Pimenta JR, de Freitas JM, Duffy T, Bartholomeu DC, Oliveira 
Rde P, Chiari E, Moreira Mda C, Filho GB, Schijman AG, Franco GR, Machado CR, 
Pena SD, Macedo AM.

Author information:
(1)Departamento de Bioquímica e Imunologia, Instituto de Ciências Biológicas, 
Universidade Federal de Minas Gerais, Av. Antônio Carlos 6627, Belo Horizonte, 
MG, Brazil.

The investigation of the importance of the genetics of Trypanosoma cruzi in 
determining the clinical course of Chagas disease will depend on precise 
characterisation of the parasites present in the tissue lesions. This can be 
adequately accomplished by the use of hypervariable nuclear markers such as 
microsatellites. However the unilocal nature of these loci and the scarcity of 
parasites in chronic lesions make it necessary to use high sensitivity PCR with 
nested primers, whose design depends on the availability of long flanking 
regions, a feature not hitherto available for any known T. cruzi 
microsatellites. Herein, making use of the extensive T. cruzi genome sequence 
now available and using the Tandem Repeats Finder software, it was possible to 
identify and characterise seven new microsatellite loci--six composed of 
trinucleotide (TcTAC15, TcTAT20, TcAAT8, TcATT14, TcGAG10 and TcCAA10) and one 
composed of tetranucleotide (TcAAAT6) motifs. All except the TcCAA10 locus were 
physically mapped onto distinct intergenic regions of chromosome III of the CL 
Brener clone contigs. The TcCAA10 locus was localised within a hypothetical 
protein gene in the T. cruzi genome. All microsatellites were polymorphic and 
useful for T. cruzi genetic variability studies. Using the TcTAC15 locus it was 
possible to separate the strains belonging to the T. cruzi I lineage (DTU I) 
from those belonging to T. cruzi II (DTU IIb), T. cruzi III (DTU IIc) and a 
hybrid group (DTU IId, IIe). The long flanking regions of these novel 
microsatellites allowed construction of nested primers and the use of full 
nested PCR protocols. This strategy enabled us to detect and differentiate T. 
cruzi strains directly in clinical specimens including heart, blood, CSF and 
skin tissues from patients in the acute and chronic phases of Chagas disease.

DOI: 10.1016/j.ijpara.2007.10.017
PMID: 18154957 [Indexed for MEDLINE]


162. Mol Biochem Parasitol. 1995 Mar;70(1-2):9-17. doi: 10.1016/0166-6851(95)00004-k.

Trypanosoma cruzi trans-sialidase gene lacking C-terminal repeats and expressed 
in epimastigote forms.

Briones MR(1), Egima CM, Schenkman S.

Author information:
(1)Department of Microbiology, Immunology and Parasitology, Escola Paulista de 
Medicina, São Paulo, S.P., Brazil.

Infective trypomastigote forms of Trypanosoma cruzi express an oligomeric 
trans-sialidase that contains a long stretch of 12-amino-acid repeats at the C 
terminus, while the insect epimastigote forms having a monomeric trans-sialidase 
without repeats. Here we show that messenger RNAs encoding trans-sialidases 
containing the repeats are not present in epimastigotes but are abundant in 
trypomastigotes. In contrast, mRNA species encoding the conserved N-terminal 
domain are detected in epimastigotes. A cDNA clone derived from epimastigote 
mRNA was isolated and characterized. It predicts a repeat-minus amino-acid 
sequence that has 84% identity to the conserved N-terminal domain of 
trypomastigote trans-sialidase, and contains some of the necessary amino acids 
for the catalytic activity, as shown by fusion experiments. Transcripts 
corresponding to this clone were detected in epimastigotes and in 
trypomastigotes by reverse-transcriptase and polymerase chain reaction. In 
addition, the lack of repeats is not due to RNA processing because the 
corresponding gene without repeats was amplified from the parasite DNA. These 
results suggest that a distinct set of genes encode the repeat-minus 
trans-sialidase, and only these trans-sialidase genes are expressed in 
epimastigote forms.

DOI: 10.1016/0166-6851(95)00004-k
PMID: 7637718 [Indexed for MEDLINE]


163. Mol Biochem Parasitol. 1998 May 15;93(1):101-14. doi: 
10.1016/s0166-6851(98)00025-5.

Two distinct groups of mucin-like genes are differentially expressed in the 
developmental stages of Trypanosoma cruzi.

Freitas-Junior LH(1), Briones MR, Schenkman S.

Author information:
(1)Departamento de Microbiologia, Imunologia e Parasitologia, Escola Paulista de 
Medicina, UNIFESP, São Paulo, SP, Brazil.

Sialic acid acceptors of Trypanosoma cruzi are abundant mucin-like glycoproteins 
linked to the parasite membrane by a glycosylphosphatidyl inositol (GPI) anchor. 
They are heterogeneous and variable in different parasite stages. The protein 
portion of these mucins contains many threonine residues, and is thought to be 
encoded by a heterogeneous gene family. To investigate whether the high degree 
of heterogeneity in the mucin gene family is responsible for the diversity of 
mucins expressed on the parasite surface, we have studied the expression of 
mucin genes in several developmental stages of T. cruzi. We have found that 
mucins are expressed in all parasite stages. By using conserved sequences at 3' 
end of translated sequences of the gene family and the splice leader sequence, 
we have isolated 120 mucin-like cDNAs by RT-PCR from epimastigote and 
trypomastigote mRNAs. All transcribed genes contain conserved 5' and 3' regions, 
which code for the signal peptide, the sequence for GPI anchor addition, and a 
conserved domain rich in threonine residues. The internal portions of these 
genes are highly variable in size and sequence, and can be grouped in two major 
categories. One group contains KP(1-2)T(6-8) repeats, a motif found in mammalian 
mucins in the central region. This group is expressed preferentially in the 
trypomastigote forms ready to be released from the infected mammalian cell. The 
other has highly variable sequences in the central portion, and is expressed in 
all parasite stages. Because the number of synonymous substitutions is 
equivalent to the non-synonymous substitutions in the second group, they are 
probably evolving neutrally. On the other hand, the KP(1-2)T(6-8) containing 
genes have more synonymous substitutions and are most likely under a strong 
selective pressure. We propose that the group of KP(1-2)T(6-8) motif corresponds 
to the highly glycosylated mucins of the trypomastigote stages. In the other 
group proteolysis may remove the central domain yielding small mucins, such as 
the mucins found in insect derived stages of T. cruzi.

DOI: 10.1016/s0166-6851(98)00025-5
PMID: 9662032 [Indexed for MEDLINE]


164. Exp Parasitol. 2013 Aug;134(4):511-8. doi: 10.1016/j.exppara.2013.04.004. Epub 
2013 Apr 28.

Implication of CA repeated tracts on post-transcriptional regulation in 
Trypanosoma cruzi.

Pastro L(1), Smircich P, Pérez-Díaz L, Duhagon MA, Garat B.

Author information:
(1)Laboratorio de Interacciones Moleculares, Facultad de Ciencias, 11400 
Montevideo, Uruguay.

In Trypanosoma cruzi gene expression regulation mainly relays on 
post-transcriptional events. Nevertheless, little is known about the signals 
which control mRNA abundance and functionality. We have previously found that CA 
repeated tracts (polyCA) are abundant in the vicinity of open reading frames and 
constitute specific targets for single stranded binding proteins from T. cruzi 
epimastigote. Given the reported examples of the involvement of polyCA motifs in 
gene expression regulation, we decided to further study their role in T. cruzi. 
Using an in silico genome-wide analysis, we identify the genes that contain 
polyCA within their predicted UTRs. We found that about 10% of T. cruzi genes 
carry polyCA therein. Strikingly, they are frequently concurrent with GT 
repeated tracts (polyGT), favoring the formation of a secondary structure 
exhibiting the complementary polydinucleotides in a double stranded helix. This 
feature is found in the species-specific family of genes coding for mucine 
associated proteins (MASPs) and other genes. For those polyCA-containing UTRs 
that lack polyGT, the polyCA is mainly predicted to adopt a single stranded 
structure. We further analyzed the functional role of such element using a 
reporter approach in T. cruzi. We found out that the insertion of polyCA at the 
3' UTR of a reporter gene in the pTEX vector modulates its expression along the 
parasite's life cycle. While no significant change of the mRNA steady state of 
the reporter gene could be detected at the trypomastigote stage, significant 
increase in the epimastigote and reduction in the amastigote stage were 
observed. Altogether, these results suggest the involvement of polyCA as a 
signal in gene expression regulation in T. cruzi.

Copyright © 2013 Elsevier Inc. All rights reserved.

DOI: 10.1016/j.exppara.2013.04.004
PMID: 23631879 [Indexed for MEDLINE]


165. Exp Parasitol. 2007 Dec;117(4):382-9. doi: 10.1016/j.exppara.2007.05.005. Epub 
2007 May 23.

Trypanosoma cruzi: attenuation of virulence and protective immunogenicity after 
monoallelic disruption of the cub gene.

Barrio AB(1), Van Voorhis WC, Basombrío MA.

Author information:
(1)Instituto de Patología Experimental, Universidad Nacional de Salta, Calle 
Buenos Aires 177, 4400 Salta, Argentina.

Calmodulin-ubiquitin (cub) is a single-copy gene of Trypanosoma cruzi, which 
encodes a 208 aminoacid polypeptide of unknown function, containing putative 
calcium-binding domains. After targeted deletion, a clone (TulCub8) was derived 
where one of the two alleles was disrupted. This clone displayed a sharp and 
stable loss of virulence for mice. Parasitemias after inoculation of 10(6) 
trypomastigotes of the mutant, as compared to wild-type parasites were 68-fold 
lower (p=0.018) in adult Swiss mice and 27-fold lower (p=0.002) in newborn 
Balb/c mice. Epimastigote inocula of the mutant were strongly protective against 
infection by wild-type parasites. Virulence was not restored by serial passage 
in mice, showing that the attenuated phenotype is stable and gene-conversion 
from the intact cub allele does not occur at an appreciable rate. Retransfection 
of the missing cub allele restored virulence. Complementation experiments showed 
that the intact cub gene is necessary for full expression of virulence.

DOI: 10.1016/j.exppara.2007.05.005
PMID: 17624327 [Indexed for MEDLINE]


166. Nucleic Acids Res. 1990 Aug 11;18(15):4561-9. doi: 10.1093/nar/18.15.4561.

Linkage of the calmodulin and ubiquitin loci in Trypanosoma cruzi.

Chung SH(1), Swindle J.

Author information:
(1)Department of Microbiology and Immunology, University of Tennessee, Memphis 
38163.

We describe here the organization of the calmodulin genes of Trypanosoma cruzi 
and their linkage to the ubiquitin gene family. The nucleotide sequence of the 
CalA2 gene has been determined and is 85% homologous to the protein coding 
sequence of the calmodulin genes of the African trypanosome, Trypanosoma brucei. 
The proteins encoded by CalA2 and the T. brucei genes contain a single mismatch 
out of a total of 149 amino acids. The genome of T. cruzi contains eight 
calmodulin genes present at two distinct loci (2.8 and 2.65) each of which is 
linked to downstream ubiquitin genes. Within each locus two calmodulin gene 
families have been defined, CalA and CalB. Each calmodulin locus consist of 
alternating tandem arrays of the CalA and CalB genes. Both 2.8 and 2.65 
calmodulin loci and their respective downstream ubiquitin genes share the same 
DNA coding strand. Transcription of the calmodulin genes in the epimastigote 
stage of T. cruzi results in the generation of two stable mRNAs of 1.6Kb and 
1.1Kb.

DOI: 10.1093/nar/18.15.4561
PMCID: PMC331277
PMID: 2167471 [Indexed for MEDLINE]


167. Int J Parasitol. 2001 Mar;31(3):259-64. doi: 10.1016/s0020-7519(00)00170-3.

Isolation and characterisation of genomic and cDNA clones coding for a serine-, 
alanine-, and proline-rich protein of Trypanosoma cruzi.

Carmo MS(1), Santos MR, Cummings LM, Araya JE, Yamauchi LM, Yoshida N, Mortara 
RA, Franco da Silveira J.

Author information:
(1)Escola Paulista de Medicina, UNIFESP, Departamento de Microbiologia, 
Imunologia e Parasitologia, R. Botucatu, 862, CEP 04023-062, S. Paulo, Brazil.

We report here the isolation and characterisation of genomic and cDNA clones 
encoding a Serine-, Alanine-, and Proline-rich protein (SAP) of Trypanosoma 
cruzi metacyclic trypomastigotes. The deduced peptides translated from these 
clones were characterised by a high content of residues of alanine, proline, 
serine, glycine, valine, and threonine distributed in several repeats: P(2-4), 
S(2-3), A(2-3), AS, SA, PA, AP, SP, PS, and TP. The repeats are partially 
homologous to the serine-, alanine-, and proline-containing motifs of Leishmania 
major and Leishmania mexicana proteophosphoglycans. Genes coding for SAP are 
part of a polymorphic family whose members are linked to members of 
gp85/sialidase and mucin-like gene families. This is consistent with the 
hypothesis that this genetic organisation could be a means by which T. cruzi 
co-ordinates the expression of major surface proteins.

DOI: 10.1016/s0020-7519(00)00170-3
PMID: 11226452 [Indexed for MEDLINE]


168. Parasitol Res. 2007 Dec;102(1):129-34. doi: 10.1007/s00436-007-0739-9. Epub 2007 
Sep 9.

Molecular phylogeny of Trypanosoma cruzi from Central America (Guatemala) and a 
comparison with South American strains.

Iwagami M(1), Higo H, Miura S, Yanagi T, Tada I, Kano S, Agatsuma T.

Author information:
(1)Department of Environmental Health Science, Kochi University School of 
Medicine, Oko, Nankoku, Kochi, 783-8505, Japan.

Molecular phylogenetic analysis was carried out for 21 strains of Trypanosoma 
cruzi, nine of which were obtained from Guatemala and 12 from South America. 
Phylogenetic trees were constructed using the nucleotide sequences of two 
nuclear gene regions, dihydrofolate reductase-thymidylate synthase (DHFR-TS) and 
trypanothione reductase (TR), and contiguous portions of two mitochondrial 
genes, cytochrome oxidase subunit II (COII) and reduced nicotinamide adenine 
dinucleotide dehydrogenase subunit 1 (ND1). Possible genetic exchange between 
the rather divergent lineages of T. cruzi II from South America was suggested in 
the trees of the two nuclear genes. T. cruzi I strains obtained from Guatemala 
and Colombia were identical in all the genes examined, but other T. cruzi I 
isolates from South America were rather polymorphic in the DHFR-TS and 
mitochondrial genes. No genetic exchange was identified between T. cruzi I 
populations from Central and South America in the present study.

DOI: 10.1007/s00436-007-0739-9
PMID: 17828552 [Indexed for MEDLINE]


169. J Mol Recognit. 2011 Mar-Apr;24(2):359-70. doi: 10.1002/jmr.1089. Epub 2010 Dec 
13.

Interaction map of the Trypanosoma cruzi ribosomal P protein complex (stalk) and 
the elongation factor 2.

Smulski CR(1), Longhi SA, Ayub MJ, Edreira MM, Simonetti L, Gómez KA, Basile JN, 
Chaloin O, Hoebeke J, Levin MJ.

Author information:
(1)Laboratorio de Biología Molecular de la Enfermedad de Chagas (LaBMECh), 
Instituto de Investigaciones en Ingeniería Genética y Biología Molecular 
(INGEBI), National Research Council (CONICET), Buenos Aires, Argentina.

The large subunit of the eukaryotic ribosome possesses a long and protruding 
stalk formed by the ribosomal P proteins. This structure is involved in the 
translation step of protein synthesis through interaction with the elongation 
factor 2 (EF-2). The Trypanosoma cruzi stalk complex is composed of four 
proteins of about 11 kDa, TcP1α, TcP1β, TcP2α, TcP2β and a fifth TcP0 of about 
34 kDa. In a previous work, a yeast two-hybrid (Y2H) protein-protein interaction 
map of T. cruzi ribosomal P proteins was generated. In order to gain new insight 
into the assembly of the stalk, a complete interaction map was generated by 
surface plasmon resonance (SPR) and the kinetics of each interaction was 
calculated. All previously detected interactions were confirmed and new 
interacting pairs were found, such as TcP1β-TcP2α and TcP1β-TcP2β. Moreover P2 
but not P1 proteins were able to homo-oligomerize. In addition, the region 
comprising amino acids 210-270 on TcP0 was identified as the region interacting 
with P1/P2 proteins, using Y2H and SPR. The interaction domains on TcP2β were 
also mapped by SPR identifying two distinct regions. The assembly order of the 
pentameric complex was assessed by SPR showing the existence of a hierarchy in 
the association of the different P proteins forming the stalk. Finally, the 
TcEF-2 gene was identified, cloned, expressed and refolded. Using SPR analysis 
we showed that TcEF-2 bound with similar affinity to the four P1/P2 ribosomal P 
proteins of T. cruzi but with reduced affinity to TcP0.

Copyright © 2010 John Wiley & Sons, Ltd.

DOI: 10.1002/jmr.1089
PMID: 21360618 [Indexed for MEDLINE]


170. J Infect Dis. 2007 May 1;195(9):1381-8. doi: 10.1086/513440. Epub 2007 Mar 15.

Multilocus polymerase chain reaction restriction fragment--length polymorphism 
genotyping of Trypanosoma cruzi (Chagas disease): taxonomic and clinical 
applications.

Rozas M(1), De Doncker S, Adaui V, Coronado X, Barnabé C, Tibyarenc M, Solari A, 
Dujardin JC.

Author information:
(1)Programa de Biología Celular y Molecular, Institute de Ciencias Biomedicas, 
Facultad de Medicina, Universidad de Chile, Santiago, Chile.

BACKGROUND: Trypanosoma cruzi, the agent of Chagas disease, is subdivided into 6 
discrete typing units (DTUs); their identification is important to understand 
clinical pleomorphism and track sylvatic DTUs that might (re-)invade domestic 
foci of the disease and jeopardize the running control programs.
METHODS: The genetic polymorphism of 12 loci was analyzed by multilocus 
polymerase chain reaction restriction fragment--length polymorphism (PCR-RFLP) 
analysis (MLP analysis) in a sample representative of the diversity within T. 
cruzi. We paid particular attention to genes involved in host-parasite 
relationships, because these may be prone to polymorphism as an adaptive answer 
to the immune selective pressure.
RESULTS: The results of MLP analysis were shown to agree with the current 
multilocus enzyme electrophoresis- and random amplified polymorphic DNA-based 
classification of T. cruzi in 6 DTUs, thereby providing a taxonomic validation 
of our method. Our data supported hypotheses of genetic recombination within T. 
cruzi. We demonstrated direct applicability of PCR-RFLP analysis to blood of 
mammal hosts and intestine content of vector insects. Domestic DTUs were 
encountered in wild animals, and, reciprocally, sylvatic DTUs were encountered 
in humans, raising questions about changes of transmission patterns.
CONCLUSIONS: MLP analysis represents a new alternative to existing molecular 
methods for T. cruzi typing. It might offer an invaluable support to clinical 
and epidemiological studies and to control programs.

DOI: 10.1086/513440
PMID: 17397011 [Indexed for MEDLINE]


171. Mol Immunol. 2013 Mar;53(3):198-205. doi: 10.1016/j.molimm.2012.08.001. Epub 
2012 Sep 3.

Trypanosoma cruzi carrying a monoallelic deletion of the calreticulin (TcCRT) 
gene are susceptible to complement mediated killing and defective in their 
metacyclogenesis.

Sánchez Valdéz FJ(1), Pérez Brandán C, Zago MP, Labriola C, Ferreira A, 
Basombrío MÁ.

Author information:
(1)Instituto de Patología Experimental - CONICET, Universidad Nacional de Salta, 
Salta, Argentina. fersanchez80@hotmail.com

Trypanosoma cruzi calreticulin (TcCRT) can hijack complement C1, mannan-binding 
lectin and ficolins from serum thus inhibiting the classical and lectin 
complement pathway activation respectively. To understand the in vivo biological 
functions of TcCRT in T. cruzi we generated a clonal cell line lacking one TcCRT 
allele (TcCRT+/-) and another clone overexpressing it (TcCRT+). Both clones were 
derived from the TCC T. cruzi strain. As expected, TcCRT+/- epimastigotes showed 
impairment on TcCRT synthesis, whereas TcCRT+ ones showed increased protein 
levels. In correlation to this, monoallelic mutant parasites were significantly 
susceptible to killing by the complement machinery. On the contrary, TcCRT+ 
parasites showed higher levels of resistance to killing mediate by the classical 
and lectin but not the alternative pathway. The involvement of surface TcCRT in 
depleting C1 was demonstrated through restoration of serum killing activity by 
addition of exogenous C1. In axenic cultures, a reduced propagation rate of 
TcCRT+/- parasites was observed. Moreover, TcCRT+/- parasites presented a 
reduced rate of differentiation in in vitro assays. As shown by down- or 
upregulation of TcCRT expression this gene seems to play a major role in 
providing T. cruzi with the ability to resist complement system.

Copyright © 2012 Elsevier Ltd. All rights reserved.

DOI: 10.1016/j.molimm.2012.08.001
PMID: 22954747 [Indexed for MEDLINE]


172. J Biol Chem. 1998 May 1;273(18):10843-50. doi: 10.1074/jbc.273.18.10843.

The Trypanosoma cruzi mucin family is transcribed from hundreds of genes having 
hypervariable regions.

Di Noia JM(1), D'Orso I, Aslund L, Sánchez DO, Frasch AC.

Author information:
(1)Instituto de Investigaciones Biotecnológicas, Universidad Nacional de General 
San Martín, Casilla de Correo 30, 1650, Provincia de Buenos Aires, Argentina.

In previous works we have identified genes in the protozoan parasite Trypanosoma 
cruzi whose structure resemble those of mammalian mucin genes. Indirect evidence 
suggested that these genes might encode the core protein of parasite mucins, 
glycoproteins that were proposed to be involved in the interaction with, and 
invasion of, mammalian host cells. We now show that the mucin gene family from 
T. cruzi is much larger and diverse than expected. A minimal number of 484 mucin 
genes per haploid genome is calculated for a parasite clone. Most, if not all, 
genes are transcribed, as deduced from cDNA analysis. Comparison of the cDNA 
sequences showed evidences of a high mutation rate in localized regions of the 
genes. Sequence conservation among members of the family is much higher in the 
untranslated (UTR) regions than in the sequences encoding the mature mucin core 
protein. Transcription units can be classified into two main subfamilies 
according to the sequence homologies in the 5'-UTR, whereas the 3'-UTR is highly 
conserved in all clones analyzed. The common origin of members of this gene 
family as well as their relationships can be defined by sequence comparison of 
different domains in the transcription units. The regions encoding the N and C 
termini, supposed to correspond to the leader peptide and membrane-anchoring 
signal, respectively, (Di Noia, J. M., Sánchez, D. O., and Frasch, A. C. C. 
(1995) J. Biol. Chem. 270, 24146-24149) are highly conserved. Conversely, the 
central regions are highly variable. These regions encode the target sites for 
O-glycosylation and are made of a variable number of repetitive units rich in 
Thr and Pro residues or are nonrepetitive but still rich in Thr/Ser and Pro 
residues. The region putatively coding for the N-terminal domain of the mature 
core protein is hypervariable, being different in most of the transcripts 
sequenced. Nonrepetitive central domains are unique to each gene. Gene-specific 
probes show that the relative abundance of different mRNAs varies greatly within 
the same parasite clone.

DOI: 10.1074/jbc.273.18.10843
PMID: 9556557 [Indexed for MEDLINE]


173. Exp Parasitol. 2010 Oct;126(2):245-53. doi: 10.1016/j.exppara.2010.05.009. Epub 
2010 May 21.

Trypanosoma cruzi: modulation of HSP70 mRNA stability by untranslated regions 
during heat shock.

Rodrigues DC(1), Silva R, Rondinelli E, Urményi TP.

Author information:
(1)Instituto de Biofísica Carlos Chagas Filho, Universidade Federal do Rio de 
Janeiro, Rio de Janeiro, Brazil.

Gene regulation in trypanosomatids occurs mainly by post-transcriptional 
mechanisms modulating mRNA stability and translation. We have investigated heat 
shock protein (HSP) 70 gene regulation in Trypanosoma cruzi, the causal agent of 
Chagas' disease. The HSP70 mRNA's half-life increases after heat shock, and the 
stabilization is dependent on protein synthesis. In a cell-free RNA decay assay, 
a U-rich region in the 3' untranslated region (UTR) is a target for degradation, 
which is reduced when in the presence of protein extracts from heat shocked 
cells. In a transfected reporter gene assay, both the 5'- and 3'-UTRs confer 
temperature-dependent regulation. Both UTRs must be present to increase mRNA 
stability at 37 degrees C, indicating that the 5'- and 3'-UTRs act cooperatively 
to stabilize HSP70 mRNA during heat shock. We conclude that HSP70 5'- and 
3'-UTRs regulate mRNA stability during heat shock in T. cruzi.

Copyright 2010 Elsevier Inc. All rights reserved.

DOI: 10.1016/j.exppara.2010.05.009
PMID: 20493845 [Indexed for MEDLINE]


174. Mol Biochem Parasitol. 2007 Apr;152(2):123-31. doi: 
10.1016/j.molbiopara.2006.12.009. Epub 2006 Dec 27.

Characterization of a Trypanosoma cruzi acetyltransferase: cellular location, 
activity and structure.

Ochaya S(1), Respuela P, Simonsson M, Saraswathi A, Branche C, Lee J, Búa J, 
Nilsson D, Aslund L, Bontempi EJ, Andersson B.

Author information:
(1)Department of Cell and Molecular Biology, Karolinska Institutet, Berzelius 
väg 35, Stockholm 17177, Sweden.

Trypanosomatids are widespread parasites that cause three major tropical 
diseases. In trypanosomatids, as in most other organisms, acetylation is a 
common protein modification that is important in multiple, diverse processes. 
This paper describes a new member of the Trypanosoma cruzi acetyltransferase 
family. The gene is single copy and orthologs are also present in the other two 
sequenced trypanosomatids, Trypanosoma brucei and Leishmania major. This protein 
(TcAT-1) has the essential motifs present in members of the GCN5-related 
acetyltransferase (GNAT) family, as well as an additional motif also found in 
some enzymes from plant and animal species. The protein is evolutionarily more 
closely related to this group of enzymes than to histone acetyltransferases. The 
native protein has a cytosolic cellular location and is present in all three 
life-cycle stages of the parasite. The recombinant protein was shown to have 
autoacetylation enzymatic activity.

DOI: 10.1016/j.molbiopara.2006.12.009
PMID: 17270289 [Indexed for MEDLINE]


175. Nucleic Acids Res. 2007;35(7):2199-214. doi: 10.1093/nar/gkl1137. Epub 2007 Mar 
16.

The L1Tc non-LTR retrotransposon of Trypanosoma cruzi contains an internal 
RNA-pol II-dependent promoter that strongly activates gene transcription and 
generates unspliced transcripts.

Heras SR(1), López MC, Olivares M, Thomas MC.

Author information:
(1)Departamento de Biología Molecular, Instituto de Parasitología y Biomedicina 
López Neyra, CSIC, Granada, Spain.

L1Tc is the best represented autonomous LINE of the Trypanosoma cruzi genome, 
throughout which several functional copies may exist. In this study, we show 
that the first 77 bp of L1Tc (Pr77) (also present in the T. cruzi non-autonomous 
retrotransposon NARTc, in the Trypanosoma brucei RIME/ingi elements, and in the 
T. cruzi, T. brucei and Leishmania major degenerate L1Tc/ingi-related elements 
[DIREs]) behave as a promoter element that activates gene transcription. The 
transcription rate promoted by Pr77 is 10-14-fold higher than that mediated by 
sequences located upstream from the T. cruzi tandemly repeated genes KMP11 and 
the GAPDH. The Pr77 promoter-derived mRNAs initiate at nucleotide +1 of L1Tc, 
are unspliced and translated. L1Tc transcripts show a moderate half life and are 
RNA pol II dependent. The presence of an internal promoter at the 5' end of L1Tc 
favors the production of full-length L1Tc RNAs and reinforces the hypothesis 
that this mobile element may be naturally autonomous in its transposition.

DOI: 10.1093/nar/gkl1137
PMCID: PMC1874656
PMID: 17369274 [Indexed for MEDLINE]


176. Acta Trop. 2009 Apr;110(1):15-21. doi: 10.1016/j.actatropica.2008.12.003. Epub 
2008 Dec 24.

Haplotype identification within Trypanosoma cruzi I in Colombian isolates from 
several reservoirs, vectors and humans.

Falla A(1), Herrera C, Fajardo A, Montilla M, Vallejo GA, Guhl F.

Author information:
(1)Centro de Investigaciones en Microbiología y Parasitología Tropical, 
Universidad de Los Andes, Bogotá, Colombia.

Genetic variability in the Trypanosoma cruzi I group has recently been revealed 
in Colombian isolates from humans, reservoirs and vectors. Genomic 
rearrangements and the polymorphic regions in taxonomic markers, such as the 
miniexon gene, have led to the development of molecular tools to identify 
phylogenetic haplotypes in T. cruzi isolates. From genetic polymorphisms found 
in T. cruzi I isolates, they have been classified into four haplotypes according 
to their epidemiologic transmission cycles. Haplotype Ia is associated with 
domestic isolates, from Rhodnius prolixus; haplotype Ib, with the domestic and 
peridomestic cycle, mainly associated with Triatoma dimidiata; haplotype Ic is a 
poorly characterized group, which has been associated with the peridomestic 
cycle; and haplotype Id has been related to the sylvatic cycle. In order to 
demonstrate that the circulating T. cruzi I isolates in Colombia can be 
classified in the four proposed haplotypes, specific primers were designed on 
polymorphic regions of the miniexon gene's intergenic sequences. This set of 
primers allowed the molecular characterization of 33 Colombian isolates, 
classifying them into three of the four proposed haplotypes (Ia, Ib and Id). 
Results obtained from maximum parsimony and maximum-likelihood-based 
phylogenetic analyses correlated with the molecular classification of the 
isolates and their transmission cycles. This study brings insights into the 
Chagas disease epidemiology and the parasite's transmission dynamics.

DOI: 10.1016/j.actatropica.2008.12.003
PMID: 19135020 [Indexed for MEDLINE]


177. Mol Microbiol. 2013 Mar;87(6):1133-50. doi: 10.1111/mmi.12155. Epub 2013 Feb 4.

Inositol 1,4,5-trisphosphate receptor regulates replication, differentiation, 
infectivity and virulence of the parasitic protist Trypanosoma cruzi.

Hashimoto M(1), Enomoto M, Morales J, Kurebayashi N, Sakurai T, Hashimoto T, 
Nara T, Mikoshiba K.

Author information:
(1)Department of Molecular and Cellular Parasitology, Juntendo University School 
of Medicine, 2-1-1 Hongo, Bunkyo-ku, Tokyo, 113-8421, Japan. 
muneaki@juntendo.ac.jp

In animals, inositol 1,4,5-trisphosphate receptors (IP3 Rs) are ion channels 
that play a pivotal role in many biological processes by mediating Ca(2+) 
release from the endoplasmic reticulum. Here, we report the identification and 
characterization of a novel IP3 R in the parasitic protist, Trypanosoma cruzi, 
the pathogen responsible for Chagas disease. DT40 cells lacking endogenous IP3 R 
genes expressing T. cruzi IP3 R (TcIP3 R) exhibited IP3 -mediated Ca(2+) release 
from the ER, and demonstrated receptor binding to IP3 . TcIP3 R was expressed 
throughout the parasite life cycle but the expression level was much lower in 
bloodstream trypomastigotes than in intracellular amastigotes or epimastigotes. 
Disruption of two of the three TcIP3 R gene loci led to the death of the 
parasite, suggesting that IP3 R is essential for T. cruzi. Parasites expressing 
reduced or increased levels of TcIP3 R displayed defects in growth, 
transformation and infectivity, indicating that TcIP3 R is an important 
regulator of the parasite's life cycle. Furthermore, mice infected with T. cruzi 
expressing reduced levels of TcIP3 R exhibited a reduction of disease symptoms, 
indicating that TcIP3 R is an important virulence factor. Combined with the fact 
that the primary structure of TcIP3 R has low similarity to that of mammalian 
IP3 Rs, TcIP3 R is a promising drug target for Chagas disease.

© 2013 Blackwell Publishing Ltd.

DOI: 10.1111/mmi.12155
PMID: 23320762 [Indexed for MEDLINE]


178. Epidemiol Infect. 2014 Jan;142(1):156-62. doi: 10.1017/S0950268813000757. Epub 
2013 Apr 2.

Trypanosoma cruzi genotyping supports a common source of infection in a 
school-related oral outbreak of acute Chagas disease in Venezuela.

Díaz-Bello Z(1), Thomas MC, López MC, Zavala-Jaspe R, Noya O, DE Noya BA, Abate 
T.

Author information:
(1)Sección de Inmunología, Instituto de Medicina Tropical, Facultad de Medicina, 
Universidad Central de Venezuela, Caracas, Venezuela.

Trypanosoma cruzi I, a discrete typing unit (DTU) found in human infections in 
Venezuela and other countries of the northern region of South America and in 
Central America, has been recently classified into five intra-DTU genotypes (Ia, 
Ib, Ic, Id, Ie) based on sequence polymorphisms found in the spliced leader 
intergenic region. In this paper we report the genotype identification of T. 
cruzi human isolates from one outbreak of acute orally acquired Chagas disease 
that occurred in a non-endemic region of Venezuela and from T. cruzi triatomine 
and rat isolates captured at a guava juice preparation site which was identified 
as the presumptive source of infection. The genotyping of all these isolates as 
TcId supports the view of a common source of infection in this oral Chagas 
disease outbreak through the ingestion of guava juice. Implications for clinical 
manifestations and dynamics of transmission cycles are discussed.

DOI: 10.1017/S0950268813000757
PMID: 23544849 [Indexed for MEDLINE]


179. Trop Med Int Health. 2010 Sep;15(9):1049-51. doi: 
10.1111/j.1365-3156.2010.02577.x. Epub 2010 Jun 23.

Trypanosoma cruzi TcIII/Z3 genotype as agent of an outbreak of Chagas disease in 
the Brazilian Western Amazonia.

Monteiro WM(1), Magalhães LK, Santana Filho FS, Borborema M, Silveira H, Barbosa 
Md.

Author information:
(1)Fundação de Medicina Tropical do Amazonas, Manaus, Brazil.

Chagas' disease is an emerging and neglected disease in the Brazilian Amazon 
region, where T. cruzi I predominates among the acute cases of the disease; and 
T. cruzi III/Z3, a population cluster from sylvatic areas of the Amazon basin, 
is rarely associated with human infections. On 23rd April 2007, the Foundation 
for Health Surveillance of the State of Amazonas, Brazil reported an outbreak of 
acute Chagas disease in the municipality of Coari on the Solimões River banks. 
Fresh blood examination confirmed the infection in 25 patients. Parasite culture 
in LIT medium was successful for 18 isolates. Molecular characterization was 
performed by PCR of the non-transcribed spacer of the mini-exon and by 
sequencing of the mitochondrial cytochrome c oxidase subunit II (COII) gene. The 
T. cruzi isolates were all from genotype Z3, and sequencing revealed that all 
isolates had equal COII sequences compatible with TcIII type, suggesting a 
single source of infection. To our knowledge, this is the first outbreak of 
acute cases caused uniquely by the genotype TcIII/Z3. Wild vectors harbouring 
TcIII stocks contribute to transmission when the triatomine species reaches 
human food chain or when humans invade the forest environment, where sylvatic 
cycle constitutes a reservoir of parasites that might be associated with 
specific epidemiological and clinical traits of the emergent Chagas disease in 
the Amazon.

© 2010 Blackwell Publishing Ltd.

DOI: 10.1111/j.1365-3156.2010.02577.x
PMID: 20579319 [Indexed for MEDLINE]


180. Mem Inst Oswaldo Cruz. 1999;94 Suppl 1:165-8. doi: 
10.1590/S0074-02761999000700021.

Differential gene expression during Trypanosoma cruzi metacyclogenesis.

Krieger MA(1), Avila AR, Ogatta SF, Plazanet-Menut C, Goldenberg S.

Author information:
(1)Departamento de Bioquímica e Biologia Molecular, Instituto Oswaldo Cruz, Rio 
de Janeiro, Brasil.

The transformation of epimastigotes into metacyclic trypomastigotes involves 
changes in the pattern of expressed genes, resulting in important morphological 
and functional differences between these developmental forms of Trypanosoma 
cruzi. In order to identify and characterize genes involved in triggering the 
metacyclogenesis process and in conferring to metacyclic trypomastigotes their 
stage specific biological properties, we have developed a method allowing the 
isolation of genes specifically expressed when comparing two close related cell 
populations (representation of differential expression or RDE). The method is 
based on the PCR amplification of gene sequences selected by hybridizing and 
subtracting the populations in such a way that after some cycles of 
hybridization-amplification genes specific to a given population are highly 
enriched. The use of this method in the analysis of differential gene expression 
during T. cruzi metacyclogenesis (6 hr and 24 hr of differentiation and 
metacyclic trypomastigotes) resulted in the isolation of several clones from 
each time point. Northern blot analysis showed that some genes are transiently 
expressed (6 hr and 24 hr differentiating cells), while others are present in 
differentiating cells and in metacyclic trypomastigotes. Nucleotide sequencing 
of six clones characterized so far showed that they do not display any homology 
to gene sequences available in the GeneBank.

DOI: 10.1590/S0074-02761999000700021
PMID: 10677707 [Indexed for MEDLINE]


181. Am J Trop Med Hyg. 1998 Jun;58(6):807-11. doi: 10.4269/ajtmh.1998.58.807.

Brazilian isolates of Trypanosoma cruzi from humans and triatomines classified 
into two lineages using mini-exon and ribosomal RNA sequences.

Fernandes O(1), Souto RP, Castro JA, Pereira JB, Fernandes NC, Junqueira AC, 
Naiff RD, Barrett TV, Degrave W, Zingales B, Campbell DA, Coura JR.

Author information:
(1)Departamento de Bioquimica e Biologia Molecular, Instituto Oswaldo Cruz, 
FIOCRUZ, Rio de Janeiro, Brazil.

Traditional molecular and biochemical methods, such as schizodeme analysis, 
karyotyping, DNA fingerprinting, and enzyme electrophoretic profiles, have shown 
a large variability among Trypanosoma cruzi isolates. In contrast to those 
results, polymerase chain reaction (PCR) amplification of sequences from the 24S 
alpha ribosomal RNA gene and from the mini-exon gene nontranscribed spacer 
indicated a dimorphism among T. cruzi isolates, which enabled the definition of 
two major parasite lineages. In the present study, 86 T. cruzi field stocks (68 
isolated from humans with defined presentations of Chagas' disease and 18 from 
triatomines) derived from four Brazilian geographic areas were typed by the PCR 
assay based on the DNA sequences of the mini-exon and 24S alpha rRNA genes. 
These stocks were ordered into the two major T. cruzi lineages. Lineage 1 was 
associated mainly with human isolates and lineage 2 with the sylvatic cycle of 
the parasite.

DOI: 10.4269/ajtmh.1998.58.807
PMID: 9660469 [Indexed for MEDLINE]


182. Mol Biochem Parasitol. 1994 Jan;63(1):95-107. doi: 10.1016/0166-6851(94)90012-4.

Analyzing expression of the calmodulin and ubiquitin-fusion genes of Trypanosoma 
cruzi using simultaneous, independent dual gene replacements.

Chung SH(1), Gillespie RD, Swindle J.

Author information:
(1)Department of Microbiology and Immunology, University of Tennessee, Memphis 
38163.

We describe here a strategy for introducing simultaneous, independent gene 
replacements into the Trypanosoma cruzi chromosome. The goal of this study was 
to use two linear DNA fragments to simultaneously replace the CalA2 calmodulin 
and FUS1 ubiquitin-fusion genes with the neomycin resistance (neo(r)) and 
chloramphenicol acetyltransferase (CAT) genes, respectively. One clone (D6), of 
thirty G418-resistant clones analyzed, carried the desired dual gene 
replacement. CDNA sequence analysis indicated that the CAT mRNA was accurately 
trans-spliced using the previously identified FUS1 mini-exon addition site. 
However, DNA sequence analysis of the intergenic sequence immediately upstream 
of the neo(r) gene in clone D6 identified a mutation which altered the pattern 
of trans-splicing of the neo(r) mRNA. Possible effects of this mutation on 3' 
splice acceptor site selection are discussed.

DOI: 10.1016/0166-6851(94)90012-4
PMID: 8183327 [Indexed for MEDLINE]


183. Exp Parasitol. 2011 Jan;127(1):308-12. doi: 10.1016/j.exppara.2010.07.013. Epub 
2010 Jul 23.

Genotype variation of Trypanosoma cruzi isolates from different Brazilian 
biomes.

Araújo CA(1), Waniek PJ, Xavier SC, Jansen AM.

Author information:
(1)Laboratório de Biologia de Tripanosomatídeos, Instituto Oswaldo Cruz, 
Fiocruz, Rio de Janeiro 21045-900, Brazil. cacaraujo@hotmail.com

Chagas disease is an enzootic disease, in which the flagellate Trypanosoma cruzi 
infects a large variety of animals. Humans are accidentally infected due to the 
migration into wild environments. To identify T. cruzi discrete typing units 
(DTUs), 19 Brazilian isolates from different biomes and hosts were analyzed by 
PCR amplification of 24Sα rRNA, 18S rRNA and mini-exon gene sequences. The 
majority of the isolates was classified as TcIIb (TcII) but subtypes TcIIc 
(TcIII) and TcIId (TcV) were also identified. In addition, in monkeys TcI was 
detected.

Copyright © 2010 Elsevier Inc. All rights reserved.

DOI: 10.1016/j.exppara.2010.07.013
PMID: 20655911 [Indexed for MEDLINE]


184. Mol Biochem Parasitol. 1992 Oct;55(1-2):127-34. doi: 
10.1016/0166-6851(92)90133-5.

Cloning and characterization of the gene encoding Trypanosoma cruzi DNA 
topoisomerase II.

Fragoso SP(1), Goldenberg S.

Author information:
(1)Fundação Oswaldo Cruz, Dept. Bioquímica e Biologia Molecular, Laboratório de 
Expressão Gênica, Rio de Janeiro, Brazil.

The gene encoding Trypanosoma cruzi type II topoisomerase (TcTOP2) was isolated 
from a genomic library with a heterologous probe corresponding to part of the 
Trypanosoma brucei type II topoisomerase (TBrTOP2) gene. Nucleotide sequencing 
of TcTOP2 showed that the gene consists of an open reading frame of 3696 
nucleotides (1232 amino acids), predicting a polypeptide product of 138,413 Da. 
Comparison of the amino acid sequence with that of type II topoisomerases from 
T. brucei (TBrTOP2) and Crithidia fasciculata (CfaTOP2), shows a high degree of 
conservation with estimated identities of 78% and 69%, respectively. TcTOP2 is a 
single copy gene in the genome of T. cruzi Dm28c and is expressed as a 4.5-kb 
mRNA. PCR mapping showed two distinct mini-exon addition sites at positions 225 
and 203 upstream from the initiator AUG.

DOI: 10.1016/0166-6851(92)90133-5
PMID: 1331785 [Indexed for MEDLINE]


185. Mol Biochem Parasitol. 1998 Jul 1;94(1):113-21. doi: 
10.1016/s0166-6851(98)00056-5.

Conservation of genetic linkage between heat shock protein 100 and 
glycosylphosphatidylinositol-specific phospholipase C in Trypanosoma brucei and 
Trypanosoma cruzi.

Redpath MB(1), Carnall N, Webb H, Courel M, Amorim A, Güther ML, Cardoso de 
Almeida ML, Carrington M.

Author information:
(1)Department of Biochemistry, University of Cambridge, UK.

The experiments described in this paper were designed to try and isolate a 
recombinant DNA clone encoding a Trypanosoma cruzi homologue of the Trypanosoma 
brucei glycosylphosphatidylinositol-specific phospholipase C (GPI-PLC) gene. 
Despite the ready biochemical detection of phospholipase C activities that 
hydrolyse GPI-anchors of cell surface proteins in T. cruzi, it did not prove 
possible to isolate any recombinant DNA clones using the T. brucei gpi-plc gene 
as a probe. On determining the DNA sequence to the 5' side of the gpi-plc gene 
it was found to be adjacent to a gene that encodes a 100 kDa heat shock protein 
(HSP100). To investigate whether this linkage between the hspl00 and gpi-plc 
genes was conserved in T. cruzi, a probe derived from the T. brucei hsp100 gene 
was used to isolate T. cruzi genomic clones. These were partially sequenced and 
shown to contain an hsp100 gene. Restriction enzyme fragments located to the 3' 
side of the T. cruzi hsp100 gene were then sequenced and found to contain a gene 
that encodes a polypeptide (TcPLC1) that has 46% amino acid sequence identity 
with the T. brucei GPI-PLC including most of the key residues involved in 
inositol binding and the catalytic histidine. A recombinant form of TcPLC1 was 
produced and shown to possess phospholipase C activity towards a GPI-substrate. 
Thus, the hsp100 and gpi-plc genes are adjacent in T. brucei and this linkage is 
conserved in T. cruzi. This observation has been used to facilitate the 
isolation of a clone encoding a T. cruzi phospholipase C gene.

DOI: 10.1016/s0166-6851(98)00056-5
PMID: 9719514 [Indexed for MEDLINE]


186. Int J Parasitol. 2006 Jan;36(1):87-96. doi: 10.1016/j.ijpara.2005.09.005. Epub 
2005 Oct 7.

Control mechanisms of tubulin gene expression in Trypanosoma cruzi.

da Silva RA(1), Bartholomeu DC, Teixeira SM.

Author information:
(1)Departamento de Bioquímica e Imunologia, ICB, Universidade Federal de Minas 
Gerais, Belo Horizonte, MG 31270-010, Brazil.

alpha- and beta-Tubulin mRNAs are three to six-fold more abundant in the 
epimastigote forms than in trypomastigote and amastigote forms of Trypanosoma 
cruzi. It has been previously shown that the increased abundance of alpha- and 
beta-tubulin mRNAs found in epimastigotes is due to an increase in their 
half-lives. By analysing soluble and cytoskeletal protein fractions of the 
parasite, we found an inverse correlation between tubulin mRNA and the protein 
levels of free alpha- and beta-tubulin subunits, which are more abundant in 
trypomastigotes and amastigotes than in epimastigotes. Here we investigated a 
possible autoregulatory mechanism responsible for the differential accumulation 
of tubulin mRNAs in T. cruzi by treating epimastigotes with vinblastine and 
taxol, drugs that disrupt microtubule dynamics by different mechanisms: 
vinblastine causes significant depolymerisation of tubulin whereas taxol 
stabilises microtubules. Vinblastine treatment caused significant morphological 
alterations in epimastigotes whereas taxol does not alter the parasite 
morphology. Vinblastine, but not taxol, had a specific effect on the levels of 
alpha- and beta-tubulin mRNAs, causing a five to nine-fold reduction in the 
steady-state levels of both mRNA populations, whereas the levels of other mRNAs 
such as gapdh remained unchanged. The reduction in RNA levels caused by 
vinblastine treatment is mediated by changes in tubulin mRNA half-lives. In an 
attempt to identify regulatory elements within tubulin mRNAs, plasmids 
containing luciferase reporter gene associated with 5'-untranslated (UTR), 
3'-UTR and part of coding sequence of the tubulin genes were constructed and 
used for transient DNA transfections of epimastigotes. Determination of 
luciferase activity in transfected parasites cultured in the presence and 
absence of vinblastine indicated that sequences located within the alpha-tubulin 
3'-UTR and coding region may be involved in modulating the stability of these 
transcripts in response to changes in the dynamics of T. cruzi microtubules.

DOI: 10.1016/j.ijpara.2005.09.005
PMID: 16233898 [Indexed for MEDLINE]


187. Mol Microbiol. 1999 Jun;32(6):1273-86. doi: 10.1046/j.1365-2958.1999.01440.x.

Intracellular growth and metacyclogenesis defects in Trypanosoma cruzi carrying 
a targeted deletion of a Tc52 protein-encoding allele.

Allaoui A(1), François C, Zemzoumi K, Guilvard E, Ouaissi A.

Author information:
(1)CJF INSERM no. 96-04, Centre de l'Institut de Recherche pour le Développement 
(IRD ex-ORSTOM) de Montpellier, 911 Avenue Agropolis, BP 5045, 34032 Montpellier 
Cédex 1, France.

We have identified previously a Trypanosoma cruzi gene encoding a protein named 
Tc52 sharing structural and functional properties with the thioredoxin and 
glutaredoxin protein family involved in thiol-disulphide redox reactions. 
Furthermore, we have reported that Tc52 also played a role in T. 
cruzi-associated immunosuppression observed during Chagas' disease. In an effort 
to understand further the biological role of Tc52, we used a gene-targeted 
deletion strategy to create T. cruzi mutants. Although T. cruzi tolerates 
deletion of one wild-type Tc52 allele, deletion of both genes is a lethal event, 
indicating that at least one active Tc52 gene is required for parasite survival. 
Monoallelic disruption of Tc52 (Tc52+/-) resulted in the production of T. cruzi 
lines that express less Tc52 mRNA and produced lower amounts of Tc52 protein 
compared with wild-type cells. In axenic cultures, growth rates of epimastigote 
forms bearing an interrupted allele were not different from those of wild-type 
parasites. Furthermore, monoallelic disruption of the Tc52 gene did not modify 
the growth rate of epimastigotes or their sensitivity to inhibition by 
benznidazole and nifurtimox, the two drugs used to treat Chagasic patients. 
Moreover, the antimonial drug SbIII, which is known, at least in Leishmania 
parasites, to be conjugated to a thiol and extruded by an ATP-coupled pump, had 
a similar effect on wild-type and mutant parasites, being equally sensitive. 
Hence, parasite drug sensitivity was also observed in clones overexpressing the 
Tc52 protein as well as in those carrying an antisense plasmid construct. 
Surprisingly, a significant impairment of the ability of epimastigotes carrying 
a Tc52 single gene replacement or antisense construct to differentiate into 
metacyclic trypomastigotes and to proliferate in vitro and in vivo was observed, 
whereas no significant enhancement of these biological properties was seen in 
the case of parasites that overexpress Tc52 protein. Moreover, functional 
complementation of Tc52+/- single mutant or selection of antisense revertant 
clones demonstrated that the phenotype observed is a direct consequence of Tc52 
gene manipulation. Taken together, these results may suggest that Tc52 could 
participate among other factors in the phenotypic expression of T. cruzi 
virulence.

DOI: 10.1046/j.1365-2958.1999.01440.x
PMID: 10383767 [Indexed for MEDLINE]


188. PLoS Negl Trop Dis. 2015 Nov 13;9(11):e0004216. doi: 
10.1371/journal.pntd.0004216. eCollection 2015 Nov.

Molecular Characterization of a Novel Family of Trypanosoma cruzi Surface
[truncated: 2,456,609 more chars]
