# Supplementary material for: A Data-Driven Approach to Construct a Molecular Map of Trypanosoma cruzi to Identify Drugs and Vaccine Targets
Source: Vaccines (Basel). 2023 Jan 26;11(2):267. doi: 10.3390/vaccines11020267 (PMC9963959; doi:10.3390/vaccines11020267)
Supplement: Supplementary file 1 [file vaccines-11-00267-s001.zip › Supplementary Files/Supplementary file 2.txt]

1. Front Cell Infect Microbiol. 2020 Jan 17;9:445. doi: 10.3389/fcimb.2019.00445. 
eCollection 2019.

Identification and Localization of the First Known Proteins of the Trypanosoma 
cruzi Cytostome Cytopharynx Endocytic Complex.

Chasen NM(1), Coppens I(2), Etheridge RD(1).

Author information:
(1)Department of Cellular Biology, Center for Tropical and Emerging Global 
Diseases (CTEGD), University of Georgia, Athens, GA, United States.
(2)Bloomberg School of Public Health, Johns Hopkins University, Baltimore, MD, 
United States.

The etiological agent of Chagas disease, Trypanosoma cruzi, is an obligate 
intracellular parasite that infects an estimated 7 million people in the 
Americas, with an at-risk population of 70 million. Despite its recognition as 
the highest impact parasitic infection of the Americas, Chagas disease continues 
to receive insufficient attention and resources in order to be effectively 
combatted. Unlike the other parasitic trypanosomatids that infect humans 
(Trypanosoma brucei and Leishmania spp.), T. cruzi retains an ancestral mode of 
phagotrophic feeding via an endocytic organelle known as the 
cytostome-cytopharynx complex (SPC). How this tubular invagination of the plasma 
membrane functions to bring in nutrients is poorly understood at a mechanistic 
level, partially due to a lack of knowledge of the protein machinery 
specifically targeted to this structure. Using a combination of CRISPR/Cas9 
mediated endogenous tagging, fluorescently labeled overexpression constructs and 
endocytic assays, we have identified the first known SPC targeted protein (CP1). 
The CP1 labeled structure co-localizes with endocytosed protein and undergoes 
disassembly in infectious forms and reconstitution in replicative forms. 
Additionally, through the use of immunoprecipitation and mass spectrometry 
techniques, we have identified two additional CP1-associated proteins (CP2 and 
CP3) that also target to this endocytic organelle. Our localization studies 
using fluorescently tagged proteins and surface lectin staining have also 
allowed us, for the first time, to specifically define the location of the 
intriguing pre-oral ridge (POR) surface prominence at the SPC entrance through 
the use of super-resolution light microscopy. This work is a first glimpse into 
the proteome of the SPC and provides the tools for further characterization of 
this enigmatic endocytic organelle. A better understanding of how this deadly 
pathogen acquires nutrients from its host will potentially direct us toward new 
therapeutic targets to combat infection.

Copyright © 2020 Chasen, Coppens and Etheridge.

DOI: 10.3389/fcimb.2019.00445
PMCID: PMC6978632
PMID: 32010635 [Indexed for MEDLINE]


2. BMC Cell Biol. 2018 Aug 31;19(1):19. doi: 10.1186/s12860-018-0170-3.

Treatment of Trypanosoma cruzi with 2-bromopalmitate alters morphology, 
endocytosis, differentiation and infectivity.

Batista CM(1), Kessler RL(2)(3), Eger I(4), Soares MJ(5).

Author information:
(1)Laboratory of Cell Biology, Carlos Chagas Institute/Fiocruz-PR, 81310-020 
Curitiba, Paraná, Brazil.
(2)Laboratory of Functional Genomics, Carlos Chagas Institute/Fiocruz-PR, 
81310-020 Curitiba, Paraná, Brazil.
(3)Mammalian Cell Biotechnology Laboratory, Molecular Biology Institute of 
Paraná (IBMP), 81310-020 Curitiba, Paraná, Brazil.
(4)Department of General Biology, State University of Ponta Grossa, 84010-290 
Ponta Grossa, Paraná, Brazil.
(5)Laboratory of Cell Biology, Carlos Chagas Institute/Fiocruz-PR, 81310-020 
Curitiba, Paraná, Brazil. maurilio.soares@fiocruz.br.

BACKGROUND: The palmitate analogue 2-bromopalmitate (2-BP) is a non-selective 
membrane tethered cysteine alkylator of many membrane-associated enzymes that in 
the last years emerged as a general inhibitor of protein S-palmitoylation. 
Palmitoylation is a post-translational protein modification that adds palmitic 
acid to a cysteine residue through a thioester linkage, promoting membrane 
localization, protein stability, regulation of enzymatic activity, and the 
epigenetic regulation of gene expression. Little is known on such important 
process in the pathogenic protozoan Trypanosoma cruzi, the etiological agent of 
Chagas disease.
RESULTS: The effect of 2-BP was analyzed on different developmental forms of 
Trypanosoma cruzi. The IC50/48 h value for culture epimastigotes was estimated 
as 130 μM. The IC50/24 h value for metacyclic trypomastigotes was 216 nM, while 
for intracellular amastigotes it was 242 μM and for cell derived trypomasigotes 
was 262 μM (IC50/24 h). Our data showed that 2-BP altered T. cruzi: 1) 
morphology, as assessed by bright field, scanning and transmission electron 
microscopy; 2) mitochondrial membrane potential, as shown by flow cytometry 
after incubation with rhodamine-123; 3) endocytosis, as seen after incubation 
with transferrin or albumin and analysis by flow cytometry/fluorescence 
microscopy; 4) in vitro metacyclogenesis; and 5) infectivity, as shown by host 
cell infection assays. On the other hand, lipid stress by incubation with 
palmitate did not alter epimastigote growth, metacyclic trypomastigotes 
viability or trypomastigote infectivity.
CONCLUSION: Our results indicate that 2-BP inhibits key cellular processes of T. 
cruzi that may be regulated by palmitoylation of vital proteins and suggest a 
metacyclic trypomastigote unique target dependency during the parasite 
development.

DOI: 10.1186/s12860-018-0170-3
PMCID: PMC6119340
PMID: 30170543 [Indexed for MEDLINE]

Conflict of interest statement: ETHICS APPROVAL AND CONSENT TO PARTICIPATE: Not 
applicable. CONSENT FOR PUBLICATION: Not applicable. COMPETING INTERESTS: The 
authors declare that they have no competing interests. PUBLISHER’S NOTE: 
Springer Nature remains neutral with regard to jurisdictional claims in 
published maps and institutional affiliations.


3. Mol Microbiol. 2017 Jun;104(5):712-736. doi: 10.1111/mmi.13653. Epub 2017 May 9.

Recently differentiated epimastigotes from Trypanosoma cruzi are infective to 
the mammalian host.

Kessler RL(1), Contreras VT(2), Marliére NP(3), Aparecida Guarneri A(3), 
Villamizar Silva LH(1), Mazzarotto GACA(1), Batista M(1), Soccol VT(4), Krieger 
MA(1), Probst CM(1).

Author information:
(1)Instituto Carlos Chagas, FIOCRUZ, Curitiba, PR, Brazil.
(2)Laboratorio de Protozoología, Centro de Biología Molecular de Parásitos, 
Facultad Ciencias de la Salud, Universidad de Carabobo, Valencia, Venezuela.
(3)Vector Behavior and Pathogen Interaction Group, Centro de Pesquisas René 
Rachou, Fiocruz, Belo Horizonte, Minas Gerais, Brazil.
(4)Programa de Pós-Graduação em Processos Biotecnológicos e Biotecnologia, 
Centro Politécnico, Universidade Federal do Paraná, Curitiba, PR, Brazil.

Trypanosoma cruzi, the etiologic agent of Chagas disease, has a complex life 
cycle in which four distinct developmental forms alternate between the insect 
vector and the mammalian host. It is assumed that replicating epimastigotes 
present in the insect gut are not infective to mammalian host, a paradigm 
corroborated by the widely acknowledged fact that only this stage is susceptible 
to the complement system. In the present work, we establish a T. cruzi in vitro 
and in vivo epimastigogenesis model to analyze the biological aspects of 
recently differentiated epimastigotes (rdEpi). We show that both trypomastigote 
stages of T. cruzi (cell-derived and metacyclic) are able to transform into 
epimastigotes (processes termed primary and secondary epimastigogenesis, 
respectively) and that rdEpi have striking properties in comparison to long-term 
cultured epimastigotes: resistance to complement-mediated lysis and both in 
vitro (cell culture) and in vivo (mouse) infectivity. Proteomics analysis of all 
T. cruzi stages reveled a cluster of proteins that were up-regulated only in 
rdEpi (including ABC transporters and ERO1), suggesting a role for them in rdEpi 
virulence. The present work introduces a new experimental model for the study of 
host-parasite interactions, showing that rdEpi can be infective to the mammalian 
host.

© 2017 John Wiley & Sons Ltd.

DOI: 10.1111/mmi.13653
PMID: 28240790 [Indexed for MEDLINE]


4. Biochem Biophys Res Commun. 2019 May 28;513(2):347-353. doi: 
10.1016/j.bbrc.2019.04.007. Epub 2019 Apr 5.

Trypanosoma cruzi actins: Expression analysis of actin 2.

Vizcaíno-Castillo A(1), Osorio-Méndez JF(1), Rubio-Ortiz M(2), Manning-Cela 
RG(2), Hernández R(1), Cevallos AM(3).

Author information:
(1)Departamento de Biología Molecular y Biotecnología, Instituto de 
Investigaciones Biomédicas, Universidad Nacional Autónoma de México, Av. 
Universidad 3000, Ciudad Universitaria, Coyoacán, 04510, Ciudad de México, 
Mexico.
(2)Departamento de Biomedicina Molecular, Centro de Investigación y de Estudios 
Avanzados del IPN, Av. Instituto Politécnico Nacional 2508, Gustavo A. Madero, 
San Pedro Zacatenco, 07360, Ciudad de México, Mexico.
(3)Departamento de Biología Molecular y Biotecnología, Instituto de 
Investigaciones Biomédicas, Universidad Nacional Autónoma de México, Av. 
Universidad 3000, Ciudad Universitaria, Coyoacán, 04510, Ciudad de México, 
Mexico. Electronic address: amcevallos@biomedicas.unam.mx.

The genome of Trypanosoma cruzi encodes for an expanded number of actins, 
myosins and actin binding proteins compared to Trypanosoma brucei or Leishmania 
spp. In T. cruzi only the expression of actin 1 (i.e. conventional actin) and 
profilin, an actin binding protein, has been described. In this work, the 
expression of a kinetoplastid-specific actin, named actin 2 (TcAct2; TriTryp 
Gene ID: TcCLB.507129.10) was characterized in different developmental stages of 
T. cruzi. With the aid of a polyclonal antibody, we showed that TcAct2 is 
expressed throughout the life cycle of the parasite. Detergent fractionation of 
epimastigote extracts showed that this protein is cytosolic and is not 
associated with membrane or cytoskeletal fractions. The protein is localized 
along the cellular body and the flagellum in all parasite stages with a fine 
granular pattern and does not co-localize with actin 1. 2DE-immunoblotting 
studies demonstrated the presence of several variants of each actin. We also 
demonstrate that TcAct1 and TcAct2 have distinct subcellular distributions 
suggesting differential functions in this organism. The search of TcAct2 
orthologues in the TriTrypDB, allowed the identification of this gene in other 
trypanosomatids, all of them restricted to the stercorarian clade. In addition, 
TcAct2 was also identified in the closely related non-trypanosomatid species 
Bodo saltans. Our findings are consistent with the appearance of a complex actin 
system early in the evolution of kinetoplastids.

Copyright © 2019. Published by Elsevier Inc.

DOI: 10.1016/j.bbrc.2019.04.007
PMID: 30961931 [Indexed for MEDLINE]


5. Curr Pharm Des. 2001 Aug;7(12):1165-79. doi: 10.2174/1381612013397519.

Glycoinositolphospholipids, free and as anchors of proteins, in Trypanosoma 
cruzi.

Lederkremer RM(1), Bertello LE.

Author information:
(1)CIHIDECAR, Departamento de Química Orgánica, Facultad de Ciencias Exactas y 
Naturales, Universidad de Buenos Aires, Pabellón 2, Ciudad Universitaria, Buenos 
Aires, 1428, Argentina. lederk@qo.fcen.uba.ar

The most important glycoproteins of trypanosomatids are anchored by 
glycoinositolphospholipids (GIPLs) to their plasma membrane. In addition, free 
GIPLs have been described, for instance the lipopeptidophosphoglycan (LPPG) 
which is a major component of the surface of T. cruzi epimastigotes. An 
inositolphosphoceramide (IPC) is part of the LPPG and of glycoproteins present 
in different stages of T. cruzi. Ceramide was not found in mammal GIPL-anchors. 
The lipid moieties in T. cruzi anchors can be quite variable. However, no 
diacylglycerol (DAG) was found in contrast with the African trypanosomes. In 
GIPLs of epimastigotes collected at the logarithmic phase of growth both, 
1-O-hexadecyl-2-O-palmitoylglycerol and ceramide were identified. 
Lignoceroylsphinganine is the major ceramide, however, no lignoceric acid was 
detected when analysing the candidate precursors IPCs, in any of the stages of 
T. cruzi. An alkylglycerol has been found either as a lyso species in the Tc85 
glycoprotein of trypomastigotes or acylated as in the 1G7 anchor of metacyclic 
forms and in the mucins of epimastigote forms. The lipid in the mucins is 
replaced by ceramide when the parasite differentiates to metacyclic forms. Also, 
in the Ssp-4 glycoprotein characteristic of amastigotes, a ceramide was 
identified as the anchor lipid. These variations suggest that a remodelling 
mechanism is working in T. cruzi. On the other hand, the oligosaccharide core in 
the GIPLs of T. cruzi is substituted with galactofuranose. This monosaccharide 
is found only in the pyranose configuration in mammalian glycoproteins and 
glycolipids. Thus, the biosynthetic steps for the introduction of 
galactofuranose and ceramide in the anchors of T. cruzi are good targets for the 
development of therapeutic agents.

DOI: 10.2174/1381612013397519
PMID: 11472260 [Indexed for MEDLINE]


6. Parasit Vectors. 2018 Nov 29;11(1):611. doi: 10.1186/s13071-018-3181-1.

Differential expression of proteins in genetically distinct Trypanosoma cruzi 
samples (TcI and TcII DTUs) isolated from chronic Chagas disease cardiac 
patients.

Tavares de Oliveira M(1), Taciana Santos Silva K(2), Xavier Neves L(3), de 
Ornelas Toledo MJ(4), Castro-Borges W(5)(6)(7), de Lana M(1)(8).

Author information:
(1)Programa de Pós-Graduação em Ciências Biológicas do Núcleo de Pesquisas em 
Ciências Biológicas (NUPEB), Campus Universitário Morro do Cruzeiro, 
Universidade Federal de Ouro Preto, CEP, Ouro Preto, MG, 35400-000, Brazil.
(2)Departamento de Farmácia, Escola de Farmácia, Campus Universitário Morro do 
Cruzeiro, Universidade Federal de Ouro Preto, CEP, Ouro Preto, MG, 35400-000, 
Brazil.
(3)Programa de Pós-Graduação em Biotecnologia do Núcleo de Pesquisas em Ciências 
Biológicas (NUPEB), Campus Universitário Morro do Cruzeiro, Universidade Federal 
de Ouro Preto, CEP: 35400-000, Ouro Preto, MG, Brazil.
(4)Departamento de Ciências Básicas da Saúde - Parasitologia, Universidade 
Estadual de Maringá, CEP: 87020-900, Maringá, Paraná, PR, Brazil.
(5)Programa de Pós-Graduação em Ciências Biológicas do Núcleo de Pesquisas em 
Ciências Biológicas (NUPEB), Campus Universitário Morro do Cruzeiro, 
Universidade Federal de Ouro Preto, CEP, Ouro Preto, MG, 35400-000, Brazil. 
wborges@ufop.edu.br.
(6)Programa de Pós-Graduação em Biotecnologia do Núcleo de Pesquisas em Ciências 
Biológicas (NUPEB), Campus Universitário Morro do Cruzeiro, Universidade Federal 
de Ouro Preto, CEP: 35400-000, Ouro Preto, MG, Brazil. wborges@ufop.edu.br.
(7)Departamento de Ciências Biológicas, Instituto de Ciências Exatas e 
Biológicas, Campus Universitário Morro do Cruzeiro, Universidade Federal de Ouro 
Preto, CEP: 35400-000, Ouro Preto, MG, Brazil. wborges@ufop.edu.br.
(8)Departamento de Análises Clínicas, Escola de Farmácia, Campus Universitário 
Morro do Cruzeiro, Universidade Federal de Ouro Preto, CEP: 35400-000, Ouro 
Preto, MG, Brazil.

BACKGROUND: Trypanosoma cruzi, a hemoflagellate protozoan parasite and the 
etiological agent of Chagas disease (CD), exhibits great genetic and biological 
diversity. Infected individuals may present clinical manifestations with 
different levels of severity. Several hypotheses have been proposed to attempt 
to correlate the diversity of clinical signs and symptoms to the genetic 
variability of T. cruzi. This work aimed to investigate the differential 
expression of proteins from two distinct genetic groups of T. cruzi (discrete 
typing units TcI and TcII), isolated from chronically infected individuals 
displaying the cardiac form of CD. For this purpose, epimastigote forms of the 
two isolates were cultured in vitro and the cells recovered for protein 
extraction. Comparative two-dimensional (2D) gel electrophoreses were performed 
and differentially expressed spots selected for identification by mass 
spectrometry, followed by database searching and protein categorization.
RESULTS: The 2D electrophoretic profiles revealed the complex composition of the 
T. cruzi extracted proteome. Protein spots were distributed along the entire pH 
and molecular mass ranges attesting for the integrity of the protein 
preparations. In total, 46 differentially expressed proteins were identified 
present in 40 distinct spots found in the comparative gel analyses. Of these, 16 
displayed upregulation in the gel from TcI-typed parasites and 24 appeared 
overexpressed in the gel from TcII-typed parasites. Functional characterization 
of differentially expressed proteins revealed major alterations associated with 
stress response, lipid and amino acid metabolism in parasites of the TcII 
isolate, whilst those proteins upregulated in the TcI sample were primarily 
linked to central metabolic pathways.
CONCLUSIONS: The comparative 2D-gel electrophoresis allowed detection of major 
differences in protein expression between two T. cruzi isolates, belonging to 
the TcI and TcII genotypes. Our findings suggest that patients displaying the 
cardiac form of the disease harbor parasites capable of exhibiting distinct 
proteomic profiles. This should be of relevance to disease prognosis and 
treatment.

DOI: 10.1186/s13071-018-3181-1
PMCID: PMC6267078
PMID: 30497493 [Indexed for MEDLINE]

Conflict of interest statement: ETHICS APPROVAL AND CONSENT TO PARTICIPATE: 
Patients who agreed to participate in the Chagas Disease Program signed a Free 
and Informed Consent Form approved by the Research Ethics Committee in Human 
Research Center René Rachou, Fiocruz, Belo Horizonte, MG (protocol number 
007/2002). CONSENT FOR PUBLICATION: Written informed consent was obtained from 
the study participants to publish findings from the study. COMPETING INTERESTS: 
The authors declare that they have no competing interests. PUBLISHER’S NOTE: 
Springer Nature remains neutral with regard to jurisdictional claims in 
published maps and institutional affiliations.


7. Methods Mol Biol. 2019;1955:89-104. doi: 10.1007/978-1-4939-9148-8_7.

Isolation and Characterization of Extracellular Vesicles Derived from 
Trypanosoma cruzi.

Rossi IV(1)(2), Gavinho B(1)(2), Ramirez MI(3)(4).

Author information:
(1)Departamento de Bioquímica, Universidade Federal do Paraná, Curitiba, PR, 
Brazil.
(2)Programa de Pós-Graduação em Microbiologia, Patologia e Parasitologia da 
Universidade Federal do Paraná, Curitiba, PR, Brazil.
(3)Departamento de Bioquímica, Universidade Federal do Paraná, Curitiba, PR, 
Brazil. marcel.ivan.ramirez@gmail.com.
(4)Fundação Instituto Oswaldo Cruz, Rio de Janeiro, RJ, Brazil. 
marcel.ivan.ramirez@gmail.com.

Extracellular vesicles (EVs) are heterogeneous membrane-surrounded structures 
that participate in cellular communications, which comprise exosomes and 
microvesicles. These vesicles have different biogenesis, and their physiological 
and pathological roles in chronic and infectious diseases are under constant 
investigation. In Chagas disease, Trypanosoma cruzi EVs have been described 
using different approaches. The isolation of T. cruzi-derived EVs has been done 
mainly using the differential centrifugation technique, and different strategies 
have been employed for characterization of them. Here, we describe the method to 
isolate EVs by differential centrifugation and a detection protocol for EVs in 
T. cruzi-host cell interaction to allow further investigations about this 
parasite.

DOI: 10.1007/978-1-4939-9148-8_7
PMID: 30868521 [Indexed for MEDLINE]


8. Mol Biochem Parasitol. 2019 Apr;229:62-74. doi: 
10.1016/j.molbiopara.2019.02.008. Epub 2019 Mar 1.

Proteomic analysis of glycosomes from Trypanosoma cruzi epimastigotes.

Acosta H(1), Burchmore R(2), Naula C(2), Gualdrón-López M(3), Quintero-Troconis 
E(1), Cáceres AJ(1), Michels PAM(4), Concepción JL(1), Quiñones W(5).

Author information:
(1)Laboratorio de Enzimología de Parásitos, Facultad de Ciencias, Universidad de 
Los Andes, Mérida, 5101, Venezuela.
(2)Institute of Infection, Immunity and Inflammation, College of Medical, 
Veterinary and Life Sciences, University of Glasgow, Glasgow, G12 8QQ, UK.
(3)Instituto Salud Global, Hospital Clinic-Universitat de Barcelona, and 
Institute for Health Sciences Trias i Pujol, Barcelona, Spain.
(4)Centre for Immunity, Infection and Evolution and Centre for Translational and 
Chemical Biology, The University of Edinburgh, Edinburgh, EH9 3FL, UK.
(5)Laboratorio de Enzimología de Parásitos, Facultad de Ciencias, Universidad de 
Los Andes, Mérida, 5101, Venezuela. Electronic address: wilqui@ula.ve.

In Trypanosoma cruzi, the causal agent of Chagas disease, the first seven steps 
of glycolysis are compartmentalized in glycosomes, which are authentic but 
specialized peroxisomes. Besides glycolysis, activity of enzymes of other 
metabolic processes have been reported to be present in glycosomes, such as 
β-oxidation of fatty acids, purine salvage, pentose-phosphate pathway, 
gluconeogenesis and biosynthesis of ether-lipids, isoprenoids, sterols and 
pyrimidines. In this study, we have purified glycosomes from T. cruzi 
epimastigotes, collected the soluble and membrane fractions of these organelles, 
and separated peripheral and integral membrane proteins by Na2CO3 treatment and 
osmotic shock. Proteomic analysis was performed on each of these fractions, 
allowing us to confirm the presence of enzymes involved in various metabolic 
pathways as well as identify new components of this parasite's glycosomes.

Crown Copyright © 2019. Published by Elsevier B.V. All rights reserved.

DOI: 10.1016/j.molbiopara.2019.02.008
PMCID: PMC7082770
PMID: 30831156 [Indexed for MEDLINE]


9. Subcell Biochem. 2014;74:119-35. doi: 10.1007/978-94-007-7305-9_5.

The heat shock proteins of Trypanosoma cruzi.

Urményi TP(1), Silva R, Rondinelli E.

Author information:
(1)Instituto de Biofísica Carlos Chagas Filho, Universidade Federal do Rio de 
Janeiro, Rio de Janeiro, Brazil, turmenyi@biof.ufrj.br.

Trypanosoma cruzi is the causal agent of Chagas' disease, a debilitating 
disorder affecting millions of people in several countries. A flagellated 
protozoan parasite, T. cruzi has a complex life cycle that involves infecting an 
insect and a mammalian host. During its life cycle, the parasite undergoes 
several kinds of stress, prominent among which is heat stress. To deal with this 
environmental challenge, molecular chaperones and proteases, also known as heat 
shock proteins (HSPs), are induced as part of the stress response. Several 
families of HSPs are synthesized by T. cruzi, including members of the major HSP 
classes such as HSP70, HSP90, HSP100, HSP40, chaperonins and small HSPs, and 
these proteins show conserved and unique features. In this review we describe 
these proteins and the corresponding gene expression patterns and discuss their 
relevance to the biology of the parasite.

DOI: 10.1007/978-94-007-7305-9_5
PMID: 24264243 [Indexed for MEDLINE]


10. PLoS One. 2016 Oct 19;11(10):e0164650. doi: 10.1371/journal.pone.0164650. 
eCollection 2016.

The Role of the Trypanosoma cruzi TcNRBD1 Protein in Translation.

Oliveira C(1), Carvalho PC(1), Alves LR(1), Goldenberg S(1).

Author information:
(1)Instituto Carlos Chagas, Fiocruz-Paraná, Rua Professor Algacyr Munhoz Mader, 
3775, Cidade Industrial de Curitiba-CIC, 81350-010, Curitiba, Brasil.

The regulation of gene expression in trypanosomatids occurs mainly at the 
post-transcriptional level. Despite the importance of this type of control in 
Trypanosoma cruzi, few RNA binding proteins have been characterized. The RRM 
domain (RNA Recognition Motif) is one of the most abundant domains found in 
RNA-binding proteins in higher eukaryotes. Proteins containing the RRM domain 
are involved in the majority of post-transcriptional processes regulating gene 
expression. In this work, we aimed to characterize the protein TcNRBD1 from T. 
cruzi. TcNRBD1 is an RNA-binding protein that contains 2 RRM domains and is the 
ortholog of the P34 and P37 proteins from Trypanosoma brucei. The TcNRBD1 
protein is expressed in all developmental stages of T. cruzi, and its 
localization pattern is concentrated at the perinuclear region. TcNRBD1 is 
associated with polysomes and with the 80S monosomes. Furthermore, sequencing of 
the mRNAs bound to TcNRBD1 allowed the identification of several transcripts 
that encode ribosomal proteins. Immunoprecipitation assays followed by mass 
spectrometry showed that the protein complexes with several ribosomal proteins 
from both the 40S and 60S subunits. In summary, the results indicate that 
TcNRBD1 is associated with different parts of the translation process, either by 
regulating mRNAs that encode ribosomal proteins or by acting in some step of 
ribosome assembly in T. cruzi.

DOI: 10.1371/journal.pone.0164650
PMCID: PMC5070865
PMID: 27760165 [Indexed for MEDLINE]

Conflict of interest statement: The authors have declared that no competing 
interests exist.


11. Biol Res. 1993;26(1-2):285-312.

Proteins anchored via glycosylphosphatidylinositol and solubilizing 
phospholipases in Trypanosoma cruzi.

de Almeida ML(1), Heise N.

Author information:
(1)Department of Microbiology, Immunology and Parasitology, Escola Paulista de 
Medicina, São Paulo, SP, Brazil.

The presence of GPI anchors and phospholipases capable of solubilizing them in 
Trypanosoma cruzi has been investigated in epimastigotes, metacyclic 
trypomastigotes from axenic cultures and tissue culture trypomastigotes. The GPI 
anchored proteins in epimastigote forms are scarce when compared to their 
abundance in the parasite forms which can infect mammals, and GPI-solubilizing 
phospholipases C have been found in all life cycles stages. In epimastigote and 
metacyclic forms, the activity is found in the soluble fraction upon cell lysis, 
whereas in tissue cultured trypomastigotes it is membrane bound and, being 
mostly sensitive to p-chloromercuriphenylsulfonate, resembles closely the GPI 
specific phospholipase of Trypanosoma brucei. Sequential immunoprecipitations 
with monoclonal antibodies and anti-CRD indicated the presence of several 
sub-populations among the surface proteins of metacyclic trypomastigotes, five 
of these belonging to the GPI-anchored 90 kD family. Among this family, the 
epitopes recognized by MAb-1G7 are present in three members, one of them also 
expressing the 3F6 epitope. There are 2 members recognized only by MAb-3F6 but 
not by MAb-1G7, one of them being probably galactosylated on the GPI since it 
can be immunoprecipitated by anti-CRD. Very strangely, the epitope recognized by 
the MAb-WIC29.26 was always present on the gp72, as originally described, but 
under certain circumstances appeared cryptic on one of the 90 kD species. During 
epimastigote transformation into metacyclic trypomastigotes in vitro, the 
ability of the GPI of the 1G7-antigen to be solubilized by phospholipase C and D 
varies depending on the age of the culture and presence or absence of fetal calf 
serum. Different patterns of solubilization were also obtained for 1G7-Ag, 
depending on whether the test is performed with parasite lysates or with antigen 
affinity purified from them. Our data indicate that the phospholipase C 
resistance observed does not arise from acylation on the inositol, as previously 
described for acetylcholinesterase from human erythrocytes, being rather due to 
factors which either modify the GPI or affect the action of the phospholipases. 
Previously unreported resistance to glycosylphosphatidylinositol-specific 
phospholipase D has been observed both to glycosylphosphatidylinositol-specific 
phospholipase D has been observed both to 1G7-Ag and 10D8-Ag, the GPI-anchored 
mucynlike protein which is acceptor of sialic acid in metacyclic forms. Our 
findings are discussed in the light of the presently known structures of GPI in 
this parasite, and imaginative speculation on biological roles for the GPI 
phospholipase system in T. cruzi is also provided.

PMID: 7670541 [Indexed for MEDLINE]


12. Exp Parasitol. 2018 Jan;184:1-10. doi: 10.1016/j.exppara.2017.10.015. Epub 2017 
Nov 21.

Trypanosoma cruzi tryparedoxin II interacts with different peroxiredoxins under 
physiological and oxidative stress conditions.

Dias L(1), Peloso EF(1), Leme AFP(2), Carnielli CM(2), Pereira CN(1), Werneck 
CC(1), Guerrero S(3), Gadelha FR(4).

Author information:
(1)Departamento de Bioquímica e Biologia Tecidual, UNICAMP, Campinas, SP, 
Brazil.
(2)Associação Brasileira de Tecnologia de Luz Sincrotron, Laboratório Nacional 
de Biociências, Campinas, SP, Brazil.
(3)Instituto de Agrobiotecnología del Litoral, Facultad de Bioquímica y Ciencias 
Biológicas (CONICET, Universidad Nacional del Litoral), Santa Fe, Argentina.
(4)Departamento de Bioquímica e Biologia Tecidual, UNICAMP, Campinas, SP, 
Brazil. Electronic address: frgad@unicamp.br.

Trypanosoma cruzi, the etiologic agent of Chagas disease, has to cope with 
reactive oxygen and nitrogen species during its life cycle in order to ensure 
its survival and infection. The parasite detoxifies these species through a 
series of pathways centered on trypanothione that depend on glutathione or low 
molecular mass dithiol proteins such as tryparedoxins. These proteins transfer 
reducing equivalents to peroxidases, including mitochondrial and cytosolic 
peroxiredoxins, TcMPx and TcCPx, respectively. In T. cruzi two tryparedoxins 
have been identified, TXNI and TXNII with different intracellular locations. 
TXNI is a cytosolic protein while TXNII due to a C-terminal hydrophobic tail is 
anchored in the outer membrane of the mitochondrion, endoplasmic reticulum and 
glycosomes. TXNs have been suggested to be involved in a majority of biological 
processes ranging from redox mechanisms to protein translation. Herein, a 
comparison of the TXNII interactomes under physiological and oxidative stress 
conditions was examined. Under physiological conditions, apart from the proteins 
with unknown biological process annotation, the majority of the identified 
proteins are related to cell redox homeostasis and biosynthetic processes, while 
under oxidative stress conditions, are involved in stress response, cell redox 
homeostasis, arginine biosynthesis and microtubule based process. Interestingly, 
although TXNII interacts with both peroxiredoxins under physiological 
conditions, upon oxidative stress, TcMPx interaction prevails. The relevance of 
the interactions is discussed opening a new perspective of TXNII functions.

Copyright © 2017 Elsevier Inc. All rights reserved.

DOI: 10.1016/j.exppara.2017.10.015
PMID: 29162347 [Indexed for MEDLINE]


13. J Proteomics. 2017 Jan 16;151:182-192. doi: 10.1016/j.jprot.2016.05.034. Epub 
2016 Jun 16.

Comprehensive glycoprofiling of the epimastigote and trypomastigote stages of 
Trypanosoma cruzi.

Alves MJ(1), Kawahara R(2), Viner R(3), Colli W(1), Mattos EC(1), 
Thaysen-Andersen M(4), Larsen MR(5), Palmisano G(6).

Author information:
(1)Instituto de Química, Departamento de Bioquímica, Universidade de São Paulo, 
USP, São Paulo, Brazil.
(2)Instituto de Ciências Biomédicas, Departamento de Parasitologia, Universidade 
de São Paulo, USP, São Paulo, Brazil.
(3)Thermo Fisher Scientific, San Jose, CA, USA.
(4)Department of Chemistry and Biomolecular Sciences, Macquarie University, 
Sydney, Australia.
(5)Department of Biochemistry and Molecular Biology, University of Southern, 
Odense, DK, Denmark.
(6)Instituto de Ciências Biomédicas, Departamento de Parasitologia, Universidade 
de São Paulo, USP, São Paulo, Brazil. Electronic address: palmisano.gp@usp.br.

Trypanosoma cruzi, the protozoan that causes Chagas disease, has a complex life 
cycle involving insect and mammalian hosts and distinct developmental stages. 
During T. cruzi developmental stages, glycoproteins play important role in the 
host-parasite interaction, such as cellular recognition, host cell invasion and 
adhesion, and immune evasion. In this study, comprehensive glycoprofiling 
analysis was performed in the epimastigote and trypomastigote stages of T. cruzi 
using two glycopeptide enrichment strategies, lectin-based and hydrophilic 
interaction liquid chromatography, followed by high resolution LC-MS/MS. 
Following deglycosylation, a total of 1306 N-glycosylation sites in NxS/T/C 
motifs were identified from 690 T. cruzi glycoproteins. Among them, 170 and 334 
glycoproteins were exclusively identified in epimastigotes and trypomastigotes, 
respectively. Besides, global site-specific characterization of the N- and 
O-linked glycan heterogeneity in the two life stages of T. cruzi was achieved by 
intact glycopeptide analysis, revealing 144/466 unique N-linked and 10/97 unique 
O-linked intact glycopeptides in epimastigotes/trypomastigotes, respectively. 
Conclusively, this study documents the significant T. cruzi stage-specific 
expression of glycoproteins that can help to better understand the T. cruzi 
phenotype and response caused by the interaction with different hosts during its 
complex life cycle.
BIOLOGICAL SIGNIFICANCE: Chagas disease caused by the protozoan Trypanosoma 
cruzi is a neglected disease which affects millions of people especially in 
Latin America. The absence of efficient drugs and vaccines against Chagas 
disease stimulates the search for novel targets. Glycoproteins are very 
attractive therapeutic candidate targets since they mediate key processes in the 
host-parasite interaction, such as cellular recognition, host cell invasion and 
adhesion, and immune evasion. This study aimed to provide an in depth 
characterization of the N-linked and O-linked glycoproteome of two T. cruzi life 
stages: epimastigotes and trypomastigotes. Mass spectrometry-based proteomics 
showed interesting stage-specific glycoproteome signatures that are valuable to 
better understand the importance of protein glycosylation in epimastigotes and 
trypomastigotes and to expand the repertoire of potential therapeutic targets 
against Chagas disease.

Copyright © 2016. Published by Elsevier B.V.

DOI: 10.1016/j.jprot.2016.05.034
PMID: 27318177 [Indexed for MEDLINE]


14. BMC Microbiol. 2019 Jun 11;19(1):128. doi: 10.1186/s12866-019-1505-8.

Unveiling the partners of the DRBD2-mRNP complex, an RBP in Trypanosoma cruzi 
and ortholog to the yeast SR-protein Gbp2.

Wippel HH(1), Malgarin JS(2), Inoue AH(1)(2), Leprevost FDV(3), Carvalho PC(1), 
Goldenberg S(1), Alves LR(4).

Author information:
(1)Carlos Chagas Institute-Fiocruz, Professor Algacyr Munhoz Mader, 3775, 
Curitiba, Paraná, Brazil.
(2)Molecular Biology Institute-Paraná, Curitiba, Brazil.
(3)Medical Science Unit I, Department of Pathology, University of Michigan, EUA, 
1301 Catherine St, Ann Arbor, MI, 48109, USA.
(4)Carlos Chagas Institute-Fiocruz, Professor Algacyr Munhoz Mader, 3775, 
Curitiba, Paraná, Brazil. lys.alves@gmail.com.

BACKGROUND: RNA-binding proteins (RBPs) are well known as key factors in gene 
expression regulation in eukaryotes. These proteins associate with mRNAs and 
other proteins to form mRNP complexes that ultimately determine the fate of 
target transcripts in the cell. This association is usually mediated by an 
RNA-recognition motif (RRM). In the case of trypanosomatids, these proteins play 
a paramount role, as gene expression regulation is mostly posttranscriptional. 
Despite their relevance in the life cycle of Trypanosoma cruzi, the causative 
agent of Chagas' disease, to date, few RBPs have been characterized in this 
parasite.
RESULTS: We investigated the role of DRBD2 in T. cruzi, an RBP with two RRM 
domains that is associated with cytoplasmic translational complexes. We show 
that DRBD2 is an ortholog of the Gbp2 in yeast, an SR-rich protein involved in 
mRNA quality control and export. We used an immunoprecipitation assay followed 
by shotgun proteomics and RNA-seq to assess the interaction partners of the 
DRBD2-mRNP complex in epimastigotes. The analysis identified mostly proteins 
involved in RNA metabolism and regulation, such as ALBA1, ALBA3, ALBA4, UBP1, 
UBP2, DRBD3, and PABP2. The RNA-seq results showed that most of the transcripts 
regulated by the DRBD2 complex mapped to hypothetical proteins related to 
multiple processes, such as to biosynthetic process, DNA metabolic process, 
protein modification, and response to stress.
CONCLUSIONS: The identification of regulatory proteins in the DRBD2-mRNP complex 
corroborates the important role of DRBD2 in gene expression regulation in T. 
cruzi. We consider these results an important contribution to future studies 
regarding gene expression regulation in T. cruzi, especially in the field of 
RNA-binding proteins.

DOI: 10.1186/s12866-019-1505-8
PMCID: PMC6560856
PMID: 31185899 [Indexed for MEDLINE]

Conflict of interest statement: The authors declare that they have no competing 
interests.


15. Mol Cell Proteomics. 2011 Dec;10(12):M110.007369. doi: 10.1074/mcp.M110.007369. 
Epub 2011 Aug 10.

SUMOylation pathway in Trypanosoma cruzi: functional characterization and 
proteomic analysis of target proteins.

Bayona JC(1), Nakayasu ES, Laverrière M, Aguilar C, Sobreira TJ, Choi H, 
Nesvizhskii AI, Almeida IC, Cazzulo JJ, Alvarez VE.

Author information:
(1)IIB-INTECH, Buenos Aires, Argentina.

SUMOylation is a relevant protein post-translational modification in eukaryotes. 
The C terminus of proteolytically activated small ubiquitin-like modifier (SUMO) 
is covalently linked to a lysine residue of the target protein by an isopeptide 
bond, through a mechanism that includes an E1-activating enzyme, an 
E2-conjugating enzyme, and transfer to the target, sometimes with the assistance 
of a ligase. The modification is reversed by a protease, also responsible for 
SUMO maturation. A number of proteins have been identified as SUMO targets, 
participating in the regulation of cell cycle progression, transcription, 
translation, ubiquitination, and DNA repair. In this study, we report that 
orthologous genes corresponding to the SUMOylation pathway are present in the 
etiological agent of Chagas disease, Trypanosoma cruzi. Furthermore, the 
SUMOylation system is functionally active in this protozoan parasite, having the 
requirements for SUMO maturation and conjugation. Immunofluorescence analysis 
showed that T. cruzi SUMO (TcSUMO) is predominantly found in the nucleus. To 
identify SUMOylation targets and get an insight into their physiological roles 
we generated transfectant T. cruzi epimastigote lines expressing a double-tagged 
T. cruzi SUMO, and SUMOylated proteins were enriched by tandem affinity 
chromatography. By two-dimensional liquid chromatography-mass spectrometry a 
total of 236 proteins with diverse biological functions were identified as 
potential T. cruzi SUMO targets. Of these, metacaspase-3 was biochemically 
validated as a bona fide SUMOylation substrate. Proteomic studies in other 
organisms have reported that orthologs of putative T. cruzi SUMOylated proteins 
are similarly modified, indicating conserved functions for protein SUMOylation 
in this early divergent eukaryote.

DOI: 10.1074/mcp.M110.007369
PMCID: PMC3237068
PMID: 21832256 [Indexed for MEDLINE]


16. Mol Cell Proteomics. 2014 Dec;13(12):3457-72. doi: 10.1074/mcp.M114.040329. Epub 
2014 Sep 15.

Quantitative proteomic and phosphoproteomic analysis of Trypanosoma cruzi 
amastigogenesis.

Queiroz RM(1), Charneau S(2), Mandacaru SC(2), Schwämmle V(3), Lima BD(2), 
Roepstorff P(3), Ricart CA(4).

Author information:
(1)From the ‡Department of Cell Biology, Institute of Biology, University of 
Brasilia, Brasília, 70910-900 Brazil; §Department of Biochemistry and Molecular 
Biology, University of Southern Denmark, 5230 Odense M, Denmark.
(2)From the ‡Department of Cell Biology, Institute of Biology, University of 
Brasilia, Brasília, 70910-900 Brazil;
(3)§Department of Biochemistry and Molecular Biology, University of Southern 
Denmark, 5230 Odense M, Denmark.
(4)From the ‡Department of Cell Biology, Institute of Biology, University of 
Brasilia, Brasília, 70910-900 Brazil; ricart@unb.br.

Chagas disease is a tropical neglected disease endemic in Latin America caused 
by the protozoan Trypanosoma cruzi. The parasite has four major life stages: 
epimastigote, metacyclic trypomastigote, bloodstream trypomastigote, and 
amastigote. The differentiation from infective trypomastigotes into replicative 
amastigotes, called amastigogenesis, takes place in vivo inside mammalian host 
cells after a period of incubation in an acidic phagolysosome. This 
differentiation process can be mimicked in vitro by incubating 
tissue-culture-derived trypomastigotes in acidic DMEM. Here we used this 
well-established differentiation protocol to perform a comprehensive 
quantitative proteomic and phosphoproteomic analysis of T. cruzi 
amastigogenesis. Samples from fully differentiated forms and two biologically 
relevant intermediate time points were Lys-C/trypsin digested, iTRAQ-labeled, 
and multiplexed. Subsequently, phosphopeptides were enriched using a TiO2 
matrix. Non-phosphorylated peptides were fractionated via hydrophilic 
interaction liquid chromatography prior to LC-MS/MS analysis. LC-MS/MS and 
bioinformatics procedures were used for protein and phosphopeptide quantitation, 
identification, and phosphorylation site assignment. We were able to identify 
regulated proteins and pathways involved in coordinating amastigogenesis. We 
also observed that a significant proportion of the regulated proteins were 
membrane proteins. Modulated phosphorylation events coordinated by protein 
kinases and phosphatases that are part of the signaling cascade induced by 
incubation in acidic medium were also evinced. To our knowledge, this work is 
the most comprehensive quantitative proteomics study of T. cruzi 
amastigogenesis, and these data will serve as a trustworthy basis for future 
studies, and possibly for new potential drug targets.

© 2014 by The American Society for Biochemistry and Molecular Biology, Inc.

DOI: 10.1074/mcp.M114.040329
PMCID: PMC4256497
PMID: 25225356 [Indexed for MEDLINE]


17. J Eukaryot Microbiol. 2018 Jul;65(5):722-728. doi: 10.1111/jeu.12517. Epub 2018 
Mar 30.

Detection of Weakly Expressed Trypanosoma cruzi Membrane Proteins Using 
High-Performance Probes.

Cruz-Bustos T(1), Moreno SNJ(1)(2), Docampo R(1)(2).

Author information:
(1)Center for Tropical and Emerging Global Diseases, University of Georgia, 
Athens, Georgia, 30602.
(2)Department of Cellular Biology, University of Georgia, Athens, Georgia, 
30602.

Membrane proteins in trypanosomatids are, in general, weakly expressed and 
confirmation of their subcellular localization frequently requires their 
overexpression with epitope tags. However, overexpression can lead to 
mislocalization of the probes. Viswanathan et al. (Nat. Methods, 2015, 12:568) 
described high performance tags for localization of weakly expressed proteins. 
We report here the use of these protein tags, named "spaghetti monster," for 
CRISPR/Cas9-mediated C-terminal endogenous tagging of Trypanosoma cruzi to 
localize two weakly expressed transient receptor potential channels to acidic 
compartments. The results indicate that this method will improve the detection 
of membrane proteins in T. cruzi.

© 2018 The Author(s) Journal of Eukaryotic Microbiology © 2018 International 
Society of Protistologists.

DOI: 10.1111/jeu.12517
PMCID: PMC6120783
PMID: 29542839 [Indexed for MEDLINE]


18. Infect Genet Evol. 2019 Dec;76:104041. doi: 10.1016/j.meegid.2019.104041. Epub 
2019 Sep 16.

Comparative proteomic analysis of trypomastigotes from Trypanosoma cruzi strains 
with different pathogenicity.

Herreros-Cabello A(1), Callejas-Hernández F(1), Fresno M(2), Gironès N(3).

Author information:
(1)Centro de Biología Molecular Severo Ochoa, Consejo Superior de 
Investigaciones Científicas, Universidad Autónoma de Madrid, Cantoblanco, 
Madrid, Spain.
(2)Centro de Biología Molecular Severo Ochoa, Consejo Superior de 
Investigaciones Científicas, Universidad Autónoma de Madrid, Cantoblanco, 
Madrid, Spain; Instituto Sanitario de Investigación la Princesa, Madrid, Spain. 
Electronic address: mfresno@cbm.csic.es.
(3)Centro de Biología Molecular Severo Ochoa, Consejo Superior de 
Investigaciones Científicas, Universidad Autónoma de Madrid, Cantoblanco, 
Madrid, Spain; Instituto Sanitario de Investigación la Princesa, Madrid, Spain. 
Electronic address: ngirones@cbm.csic.es.

Chagas disease, caused by the parasite Trypanosoma cruzi, is one of the most 
neglected diseases in Latin America, being currently a global health problem. 
Its immunopathogenesis is still quite unknown. Moreover, there are important 
differences in pathogenicity between some different T. cruzi strains. For 
example, in mice, Y strain produces a high acute lethality while VFRA remains in 
the host mostly in a chronic manner. Comparative proteomic studies between T. 
cruzi strains represent a complement for transcriptomics and may allow the 
detection of relevant factors or distinctive functions. Here for the first time, 
we compared the proteome of trypomastigotes from 2 strains, Y and VFRA, analyzed 
by mass spectrometry. Gene ontology analysis were used to display similarities 
or differences in cellular components, biological processes and molecular 
functions. Also, we performed metabolic pathways enrichment analysis to detect 
the most relevant pathways in each strain. Although in general they have similar 
profiles in the different ontology groups, there were some particular 
interesting differences. Moreover, there were around 10% of different proteins 
between Y and VFRA strains, that were shared by other T. cruzi strains or 
protozoan species. They displayed many common enriched metabolic pathways but 
some others were uniquely enriched in one strain. Thus, we detected enriched 
antioxidant defenses in VFRA that could correlate with its ability to induce a 
chronic infection in mice controlling ROS production, while the Y strain 
revealed a great enrichment of pathways related with nucleotides and protein 
production, that could fit with its high parasite replication and lethality. In 
summary, Y and VFRA strains displayed comparable proteomes with some particular 
distinctions that could contribute to understand their different biological 
behaviors.

Copyright © 2019 Elsevier B.V. All rights reserved.

DOI: 10.1016/j.meegid.2019.104041
PMID: 31536808 [Indexed for MEDLINE]


19. Antimicrob Agents Chemother. 2019 Aug 23;63(9):e00309-19. doi: 
10.1128/AAC.00309-19. Print 2019 Sep.

Identification of Novel Trypanosoma cruzi Proteasome Inhibitors Using a 
Luminescence-Based High-Throughput Screening Assay.

Zmuda F(1), Sastry L(1), Shepherd SM(2), Jones D(1), Scott A(2), Craggs PD(3), 
Cortes A(3), Gray DW(4), Torrie LS(1), De Rycker M(4).

Author information:
(1)Drug Discovery Unit, Wellcome Centre for Anti-Infectives Research, School of 
Life Sciences, University of Dundee, Dundee, United Kingdom.
(2)Protein Production Team, Wellcome Centre for Anti-Infectives Research, School 
of Life Sciences, University of Dundee, Dundee, United Kingdom.
(3)Screening Compound Profiling and Mechanistic Biology, Platform Technology and 
Science, GlaxoSmithKline, Stevenage, United Kingdom.
(4)Drug Discovery Unit, Wellcome Centre for Anti-Infectives Research, School of 
Life Sciences, University of Dundee, Dundee, United Kingdom 
d.w.gray@dundee.ac.uk m.derycker@dundee.ac.uk.

Chagas' disease, caused by the protozoan parasite Trypanosoma cruzi, is a 
potentially life-threatening condition that has become a global issue. Current 
treatment is limited to two medicines that require prolonged dosing and are 
associated with multiple side effects, which often lead to treatment 
discontinuation and failure. One way to address these shortcomings is through 
target-based drug discovery on validated T. cruzi protein targets. One such 
target is the proteasome, which plays a crucial role in protein degradation and 
turnover through chymotrypsin-, trypsin-, and caspase-like catalytic activities. 
In order to initiate a proteasome drug discovery program, we isolated 
proteasomes from T. cruzi epimastigotes and characterized their activity using a 
commercially available glow-like luminescence-based assay. We developed a 
high-throughput biochemical assay for the chymotrypsin-like activity of the T. 
cruzi proteasome, which was found to be sensitive, specific, and robust but 
prone to luminescence technology interference. To mitigate this, we also 
developed a counterscreen assay that identifies potential interferers at the 
levels of both the luciferase enzyme reporter and the mechanism responsible for 
a glow-like response. Interestingly, we also found that the peptide substrate 
for chymotrypsin-like proteasome activity was not specific and was likely 
partially turned over by other catalytic sites of the protein. Finally, we 
utilized these biochemical tools to screen 18,098 compounds, exploring diverse 
drug-like chemical space, which allowed us to identify 39 hits that were active 
in the primary screening assay and inactive in the counterscreen assay.

Copyright © 2019 Zmuda et al.

DOI: 10.1128/AAC.00309-19
PMCID: PMC6709497
PMID: 31307977 [Indexed for MEDLINE]


20. Parasitol Res. 2019 May;118(5):1493-1500. doi: 10.1007/s00436-019-06254-5. Epub 
2019 Mar 8.

Oral infection of mice and host cell invasion by Trypanosoma cruzi strains from 
Mexico.

Barbosa CG(1), Gómez-Hernández C(2), Rezende-Oliveira K(3), Da Silva MV(1), 
Rodrigues JPF(4), Tiburcio MGS(1), Ferreira TB(1), Rodrigues V(1), Yoshida N(4), 
Ramirez LE(1).

Author information:
(1)Universidade Federal do Triângulo Mineiro, Rua Getúlio Guaritá S/N, Bairro 
Abadia, Uberaba, Minas Gerais, 38025-180, Brazil.
(2)Universidade Federal do Triângulo Mineiro, Rua Getúlio Guaritá S/N, Bairro 
Abadia, Uberaba, Minas Gerais, 38025-180, Brazil. cesar_cgh@hotmail.com.
(3)Universidade Federal de Uberlândia, Ituiutaba, Minas Gerais, Brazil.
(4)Universidade Federal de São Paulo, São Paulo, Brazil.

Oral infection by Trypanosoma cruzi has been responsible for frequent outbreaks 
of acute Chagas disease in the north of South America and in the Amazon region, 
where T. cruzi genetic group TcI predominates. TcI strains from different 
geographical regions have been used in oral infection in mice, but there is no 
information about strains from Mexico where TcI is prevalent. Here, we analyzed 
four Mexican strains as concerns the course of oral infection, the ability to 
invade host cells in vitro, and the profile of metacyclic trypomastigote surface 
molecules gp82 and gp90 that are implicated in parasite internalization. Oral 
infection of mice with metacyclic forms of all strains resulted in reduced blood 
and tissue parasitism, and mild to moderate inflammatory process in the 
heart/skeletal muscle. They expressed pepsin-resistant gp82 and gp90 molecules 
at high levels and invaded host cells poorly in full nutrient medium and 
efficiently under nutrient-deprived condition. The properties exhibited by 
Mexican strains were similar to those displayed by TcI strains from other 
geographical regions, reinforcing the notion that these features are common to 
the genetic group TcI as a whole.

DOI: 10.1007/s00436-019-06254-5
PMID: 30847614 [Indexed for MEDLINE]


21. Metabolomics. 2019 Aug 22;15(9):117. doi: 10.1007/s11306-019-1583-5.

Metabolomics, lipidomics and proteomics profiling of myoblasts infected with 
Trypanosoma cruzi after treatment with different drugs against Chagas disease.

Hennig K(1), Abi-Ghanem J(1), Bunescu A(1), Meniche X(1), Biliaut E(1), Ouattara 
AD(1), Lewis MD(2), Kelly JM(2), Braillard S(3), Courtemanche G(1), Chatelain 
E(3), Béquet F(4).

Author information:
(1)BIOASTER, 40 avenue Tony Garnier, 69007, Lyon, France.
(2)Department of Pathogen Molecular Biology, London School of Hygiene and 
Tropical Medicine, Keppel Street, London, WC1E 7HT, UK.
(3)Drugs for Neglected Diseases Initiative (DNDi), 15 Chemin Louis-Dunant, 1202, 
Geneva, Switzerland.
(4)BIOASTER, 40 avenue Tony Garnier, 69007, Lyon, France. 
frederic.bequet@bioaster.org.

INTRODUCTION: Chagas disease, the most important parasitic infection in Latin 
America, is caused by the intracellular protozoan Trypanosoma cruzi. To treat 
this disease, only two nitroheterocyclic compounds with toxic side effects exist 
and frequent treatment failures are reported. Hence there is an urgent need to 
develop new drugs. Recently, metabolomics has become an efficient and 
cost-effective strategy for dissecting drug mode of action, which has been 
applied to bacteria as well as parasites, such as different Trypanosome species 
and forms.
OBJECTIVES: We assessed if the metabolomics approach can be applied to study 
drug action of the intracellular amastigote form of T. cruzi in a parasite-host 
cell system.
METHODS: We applied a metabolic fingerprinting approach (DI-MS and NMR) to 
evaluate metabolic changes induced by six different (candidate) drugs in a 
parasite-host cell system. In a second part of our study, we analyzed the impact 
of two drugs on polar metabolites, lipid and proteins to evaluate if affected 
pathways can be identified.
RESULTS: Metabolic signatures, obtained by the fingerprinting approach, resulted 
in three different clusters. Two can be explained by already known of mode 
actions, whereas the three experimental drugs formed a separate cluster. 
Significant changes induced by drug action were observed in all the three 
metabolic fractions (polar metabolites, lipids and proteins). We identified a 
general impact on the TCA cycle, but no specific pathways could be attributed to 
drug action, which might be caused by a high percentage of common metabolome 
between a eukaryotic host cell and a eukaryotic parasite. Additionally, ion 
suppression effects due to differences in abundance between host cells and 
parasites may have occurred.
CONCLUSION: We validated the metabolic fingerprinting approach to a complex 
host-cell parasite system. This technique can potentially be applied in the 
early stage of drug discovery and could help to prioritize early leads or 
reconfirmed hits for further development.

DOI: 10.1007/s11306-019-1583-5
PMID: 31440849 [Indexed for MEDLINE]


22. Curr Drug Targets. 2014 Mar;15(3):255-71. doi: 10.2174/13894501113146660218.

Proteomic and bioinformatic analysis of Trypanosoma cruzi chemotherapy and 
potential drug targets: new pieces for an old puzzle.

Sadok Menna-Barreto RF, Belloze KT, Perales J, Silva FP Jr(1).

Author information:
(1)Laboratorio de Bioquimica de Proteinas e Peptideos, Instituto Oswaldo Cruz, 
FIOCRUZ, Av. Brasil 4365 - 21040-360, Manguinhos, Rio de Janeiro, Brazil. 
floriano@ioc.fiocruz.br.

Chagas disease is endemic in Latin America and is caused by the protozoan 
hemoflagellate parasite Trypanosoma cruzi. Nowadays, it has also been 
disseminated to non-endemic countries due to the ease of global mobility. The 
nitroheterocycle benznidazole is currently used to treat this neglected tropical 
disease, although this drug causes severe side effects and has limited efficacy 
during the chronic phase of the disease. Proteomics and bioinformatics have 
recently become powerful tools in the identification of new drug targets. In the 
last decade, proteomic profiles of different T. cruzi forms under distinct 
experimental conditions were assessed. These reports have pointed to many 
potential drug targets, with ergosterol biosynthesis-related proteins and redox 
system enzymes being the most promising candidates. Nevertheless, the majority 
of the compounds active against T. cruzi still have unclear mechanisms of 
action, and most proteomic efforts have studied epimastigotes (the 
non-clinically relevant insect form of the parasite). Additional analyses with 
the clinically relevant parasite forms should be performed to identify proteins 
that actually bind drugs active against T. cruzi. Nonetheless, due to the known 
technical hurdles in generating such experimental data, bioinformatic approaches 
that integrate currently available data to generate additional knowledge will 
also be useful. Here, we review T. cruzi proteomics and describe the main 
chemoproteomic methods and their application to the identification of 
trypanosomatid drug targets. Finally, we discuss the potential benefits of more 
extensively integrating all proteomic data with other molecular databases via 
bioinformatic analyses to develop novel, viable strategies for alternative 
treatments of Chagas disease.

DOI: 10.2174/13894501113146660218
PMID: 24041335 [Indexed for MEDLINE]


23. Parasitology. 2019 Sep;146(11):1379-1386. doi: 10.1017/S0031182019000738. Epub 
2019 Jun 21.

TcNST2 encodes a Golgi-localized UDP-galactose transporter in Trypanosoma cruzi.

Rodrigues EC(1), Mörking P(2), Rosa JO(2), Romagnoli BAA(2), Guimarães BG(2), 
Hiraiwa PM(2), Klinke A(2), de Aguiar AM(2), Kuligovski C(2), Goldenberg S(2), 
Ramos ASP(2).

Author information:
(1)Departament of Immunology, Biomedical Sciences Institute, University of São 
Paulo, São Paulo, São Paulo 05508-900, SP, Brazil.
(2)Institute Carlos Chagas, Fiocruz Paraná, Curitiba 81350-010, PR, Brasil.

Survival and infectivity of trypanosomatids rely on cell-surface and secreted 
glycoconjugates, many of which contain a variable number of galactose residues. 
Incorporation of galactose to proteins and lipids occurs along the secretory 
pathway from UDP-galactose (UDP-Gal). Before being used in glycosylation 
reactions, however, this activated sugar donor must first be transported across 
the endoplasmic reticulum and Golgi membranes by a specific nucleotide sugar 
transporter (NST). In this study, we identified an UDP-Gal transporter (named 
TcNST2 and encoded by the TcCLB.504085.60 gene) from Trypanosoma cruzi, the 
etiological agent of Chagas disease. TcNST2 was identified by heterologous 
expression of selected putative nucleotide sugar transporters in a mutant 
Chinese Hamster Ovary cell line. TcNST2 mRNA levels were detected in all T. 
cruzi life-cycle forms, with an increase in expression in axenic amastigotes. 
Confocal microscope analysis indicated that the transporter is specifically 
localized to the Golgi apparatus. A three-dimensional model of TcNST2 suggested 
an overall structural conservation as compared with members of the metabolite 
transporter superfamily and also suggested specific features that could be 
related to its activity. The identification of this transporter is an important 
step toward a better understanding of glycoconjugate biosynthesis and the role 
NSTs play in this process in trypanosomatids.

DOI: 10.1017/S0031182019000738
PMID: 31190664 [Indexed for MEDLINE]


24. Parasitol Res. 2016 Nov;115(11):4211-4219. doi: 10.1007/s00436-016-5198-8. Epub 
2016 Jul 28.

Differentiation of Trypanosoma cruzi I (TcI) and T. cruzi II (TcII) genotypes 
using genes encoding serine carboxypeptidases.

de Araújo CA(1), Mayer C(2), Waniek PJ(3), Azambuja P(3), Jansen AM(4).

Author information:
(1)Laboratório de Biologia de Tripanosomatídeos, Instituto Oswaldo Cruz (IOC), 
Av. Brasil 4365 Manguinhos, CEP: 21045-900, Rio de Janeiro, Brazil. 
cacatarinarj@gmail.com.
(2)Museum Alexander Koenig, Adenauerallee 160, 53113, Bonn, Germany.
(3)Laboratório de Bioquímica e Fisiologia de Insetos, Instituto Oswaldo Cruz, 
Av. Brasil 4365 Manguinhos, CEP: 21045-900, Rio de Janeiro, Brazil.
(4)Laboratório de Biologia de Tripanosomatídeos, Instituto Oswaldo Cruz (IOC), 
Av. Brasil 4365 Manguinhos, CEP: 21045-900, Rio de Janeiro, Brazil.

The parasite Trypanosoma cruzi (Kinetoplastida, Trypanosomatidae) can be 
classified based on biochemical and molecular markers, into six lineages or 
discrete typing units (DTUs), T. cruzi I-VI (TcI-VI), from which TcI and TcII 
are the parental genotypes. Trying to understand the dispersion of the 
subpopulations of T. cruzi in nature and its complex transmission cycles, the 
serine carboxypeptidase genes of T. cruzi were used as a molecular marker in the 
present study. DTUs of 25 T. cruzi isolates derived from different hosts and 
from different regions of Brazil were classified. Using specific primers, the 
complete serine carboxypeptidase open reading frame of 1401 bp was sequenced. 
The obtained data shows significant differences in the sequences of TcI and 
TcII. The analysis of the T. cruzi significantly different serine 
carboxypeptidase genes allowed distinguishing between the parental DTUs TcI to 
TcII and the hybrid DTU TcVI which grouped within the latter branch. The 
sequence diversity within the T. cruzi subpopulations was rather low. The 
analysis using the genes encoding proteases seems to be an interesting approach 
for the reconstruction of the origin and genotype evolution of T. cruzi.

DOI: 10.1007/s00436-016-5198-8
PMID: 27465563 [Indexed for MEDLINE]


25. Microb Pathog. 2019 Oct;135:103618. doi: 10.1016/j.micpath.2019.103618. Epub 
2019 Jul 13.

Experimental evidences that P21 protein controls Trypanosoma cruzi replication 
and modulates the pathogenesis of infection.

Teixeira TL(1), Castilhos P(1), Rodrigues CC(1), da Silva AA(1), Brígido RT(1), 
Teixeira SC(1), Borges BC(1), Dos Santos MA(1), Martins FA(1), Santos PCF(2), 
Servato JPS(3), Silva MS(4), da Silva MJB(5), Elias MC(4), da Silva CV(6).

Author information:
(1)Laboratório de Tripanosomatídeos, Departamento de Imunologia, Instituto de 
Ciências Biomédicas, Universidade Federal de Uberlândia, Rua Piauí, Bloco 2B 
Sala 200 Campus Umuarama, 38400-902, Uberlândia, MG, Brazil.
(2)Departamento de Microbiologia, Imunologia e Parasitologia, Universidade 
Federal de São Paulo-Escola Paulista de Medicina, São Paulo - São Paulo, Brazil.
(3)Escola de Odontologia, Universidade de Uberaba, Uberaba, Minas Gerais, 
Brazil.
(4)Centro de Toxinas, Resposta Imune e Sinalização Celular, Instituto Butantan, 
São Paulo, São Paulo, Brazil.
(5)Departamento de Imunologia, Instituto de Ciências Biomédicas, Universidade 
Federal de Uberlândia, Uberlândia, Minas Gerais, Brazil.
(6)Laboratório de Tripanosomatídeos, Departamento de Imunologia, Instituto de 
Ciências Biomédicas, Universidade Federal de Uberlândia, Rua Piauí, Bloco 2B 
Sala 200 Campus Umuarama, 38400-902, Uberlândia, MG, Brazil. Electronic address: 
claudiosilva@ufu.br.

P21 is a protein secreted by Trypanosoma cruzi (T. cruzi). Previous studies have 
shown a spectrum of biological activities performed by P21 such as induction of 
phagocytosis, leukocyte chemotaxis and inhibition of angiogenesis. However, the 
activity of P21 in T. cruzi infection remains unknown. Here, we reported the 
role of P21 in mice harboring late T. cruzi infection. Treatment with 
recombinant P21 protein (rP21) reduced parasite load and angiogenesis, and 
induced fibrosis in the cardiac tissue of infected mice. In addition, rP21 
reduced the growth of epimastigotes, inhibited intracellular replication of 
amastigotes and modulated the parasite cell cycle. Our data suggest that P21 
controls parasite replication in the host, supporting the survival of both 
parasite and host.

Copyright © 2019 Elsevier Ltd. All rights reserved.

DOI: 10.1016/j.micpath.2019.103618
PMID: 31310832 [Indexed for MEDLINE]


26. Proteomics. 2008 Jul;8(13):2735-49. doi: 10.1002/pmic.200700940.

Proteomics in Trypanosoma cruzi--localization of novel proteins to various 
organelles.

Ferella M(1), Nilsson D, Darban H, Rodrigues C, Bontempi EJ, Docampo R, 
Andersson B.

Author information:
(1)Department of Cell and Molecular Biology (CMB), Karolinska Institutet, 
Stockholm, Sweden. marcela.ferella@ki.se

The completion of the genome sequence of Trypanosoma cruzi has been followed by 
several studies of protein expression, with the long-term aim to obtain a 
complete picture of the parasite proteome. We report a proteomic analysis of an 
organellar cell fraction from T. cruzi CL Brener epimastigotes. A total of 396 
proteins were identified by LC-MS/MS. Of these, 138 were annotated as 
hypothetical in the genome databases and the rest could be assigned to several 
metabolic and biosynthetic pathways, transport, and structural functions. 
Comparative analysis with a whole cell proteome study resulted in the validation 
of the expression of 173 additional proteins. Of these, 38 proteins previously 
reported in other stages were not found in the only large-scale study of the 
total epimastigote stage proteome. A selected set of identified proteins was 
analyzed further to investigate gene copy number, sequence variation, 
transmembrane domains, and targeting signals. The genes were cloned and the 
proteins expressed with a c-myc epitope tag in T. cruzi epimastigotes. 
Immunofluorescence microscopy revealed the localization of these proteins in 
different cellular compartments such as ER, acidocalcisome, mitochondrion, and 
putative cytoplasmic transport or delivery vesicles. The results demonstrate 
that the use of enriched subcellular fractions allows the detection of T. cruzi 
proteins that are undetected by whole cell proteomic methods.

DOI: 10.1002/pmic.200700940
PMCID: PMC2706665
PMID: 18546153 [Indexed for MEDLINE]


27. Exp Cell Res. 2019 Oct 15;383(2):111560. doi: 10.1016/j.yexcr.2019.111560. Epub 
2019 Aug 19.

The effects of endoplasmic reticulum stressors, tunicamycin and dithiothreitol 
on Trypanosoma cruzi.

Messias Sandes J(1), Nascimento Moura DM(2), Divina da Silva Santiago M(3), 
Barbosa de Lima G(4), Cabral Filho PE(5), da Cunha Gonçalves de Albuquerque 
S(6), de Paiva Cavalcanti M(7), Fontes A(8), Bressan Queiroz Figueiredo RC(9).

Author information:
(1)Departamento de Microbiologia, Instituto Aggeu Magalhães/FIOCRUZ, Recife, 
Pernambuco, Brazil; Laboratório de Imunopatologia Keizo Asami - LIKA, 
Universidade Federal de Pernambuco, Recife, Pernambuco, Brazil. Electronic 
address: janasandes@gmail.com.
(2)Departamento de Imunologia, Instituto Aggeu Magalhães/FIOCRUZ, Recife, 
Pernambuco, Brazil. Electronic address: dmnmoura@gmail.com.
(3)Departamento de Microbiologia, Instituto Aggeu Magalhães/FIOCRUZ, Recife, 
Pernambuco, Brazil. Electronic address: santiagomoana@gmail.com.
(4)Departamento de Microbiologia, Instituto Aggeu Magalhães/FIOCRUZ, Recife, 
Pernambuco, Brazil. Electronic address: gustavolima.biomed@gmail.com.
(5)Departamento de Biofísica e Radiobiologia, Universidade Federal de 
Pernambuco, Recife, Pernambuco, Brazil. Electronic address: 
pauloeuzebio03@hotmail.com.
(6)Departamento de Microbiologia, Instituto Aggeu Magalhães/FIOCRUZ, Recife, 
Pernambuco, Brazil. Electronic address: sueniaaa@hotmail.com.
(7)Departamento de Microbiologia, Instituto Aggeu Magalhães/FIOCRUZ, Recife, 
Pernambuco, Brazil. Electronic address: mp@cpqam.fiocruz.br.
(8)Departamento de Biofísica e Radiobiologia, Universidade Federal de 
Pernambuco, Recife, Pernambuco, Brazil. Electronic address: 
adriana.fontes.biofisica@gmail.com.
(9)Departamento de Microbiologia, Instituto Aggeu Magalhães/FIOCRUZ, Recife, 
Pernambuco, Brazil. Electronic address: rcbqf01@gmail.com.

In higher eukaryotic cells, pertubations in ER environment, called ER stress, 
usually activate unfolded protein response (UPR) pathway in an attempt to 
re-stablish the ER homeostasis and prevent cell death. Because trypanosomatids 
appear to lack the classical UPR, it is not clear how these parasites respond to 
ER stress. Thus, the aim of this work was to evaluate the effects of ER 
stressors tunicamycin (TM) or dithiothreitol (DTT) on Trypanosoma cruzi. The TM 
treatment showed strong trypanostatic effect. At 2.5 μg/mL of TM, the mRNA 
levels of both binding protein (BiP) and calreticulin (CRT) increased 
significantly, whereas the protein levels of BiP remained stable. TM treatment 
induced ultrastructural changes compatible with an autophagic process. The DTT 
treatment inhibited the cell growth, induced drastic morphological changes, 
mitochondrial membrane depolarization and increased ROS production. The 
expression of BiP apparently was not affected by DTT, whereas the mRNA levels of 
BiP and CRT were significantly reduced. Our results suggest that TM induces 
autophagy/ER-phagy without causing substantial injury to the parasite. 
Conversely, the DTT treatment seems to rupture the mitochondrion homeostasis 
leading to parasite death. The comprehension of the mechanisms behind the 
susceptibility of T. cruzi to ER stress open perspectives for the development of 
chemotherapeutic agents addressed to these pathways.

Copyright © 2019 Elsevier Inc. All rights reserved.

DOI: 10.1016/j.yexcr.2019.111560
PMID: 31437457 [Indexed for MEDLINE]


28. Open Biol. 2015 Dec;5(12):150190. doi: 10.1098/rsob.150190.

Transcriptional and phenotypical heterogeneity of Trypanosoma cruzi cell 
populations.

Seco-Hidalgo V(1), De Pablos LM(2), Osuna A(3).

Author information:
(1)Biochemistry and Molecular Parasitology Research Group, Department of 
Parasitology, University of Granada, Campus de Fuentenueva, Granada, Spain 
vsecoh@gmail.com.
(2)Biochemistry and Molecular Parasitology Research Group, Department of 
Parasitology, University of Granada, Campus de Fuentenueva, Granada, Spain 
Centre for Immunology and Infection (CII), Biology Department, University of 
York, York, UK luis.depablostorro@york.ac.uk.
(3)Biochemistry and Molecular Parasitology Research Group, Department of 
Parasitology, University of Granada, Campus de Fuentenueva, Granada, Spain 
aosuna@ugr.es.

Trypanosoma cruzi has a complex life cycle comprising pools of cell populations 
which circulate among humans, vectors, sylvatic reservoirs and domestic animals. 
Recent experimental evidence has demonstrated the importance of clonal 
variations for parasite population dynamics, survival and evolution. By limiting 
dilution assays, we have isolated seven isogenic clonal cell lines derived from 
the Pan4 strain of T. cruzi. Applying different molecular techniques, we have 
been able to provide a comprehensive characterization of the expression 
heterogeneity in the mucin-associated surface protein (MASP) gene family, where 
all the clonal isogenic populations were transcriptionally different. 
Hierarchical cluster analysis and sequence comparison among different MASP cDNA 
libraries showed that, despite the great variability in MASP expression, some 
members of the transcriptome (including MASP pseudogenes) are conserved, not 
only in the life-cycle stages but also among different strains of T. cruzi. 
Finally, other important aspects for the parasite, such as growth, spontaneous 
metacyclogenesis or excretion of different catabolites, were also compared among 
the clones, demonstrating that T. cruzi populations of cells are also 
phenotypically heterogeneous. Although the evolutionary strategy that sustains 
the MASP expression polymorphism remains unknown, we suggest that MASP clonal 
variability and phenotypic heterogeneities found in this study might provide an 
advantage, allowing a rapid response to environmental pressure or changes during 
the life cycle of T. cruzi.

© 2015 The Authors.

DOI: 10.1098/rsob.150190
PMCID: PMC4703061
PMID: 26674416 [Indexed for MEDLINE]


29. Braz J Infect Dis. 2018 May-Jun;22(3):208-218. doi: 10.1016/j.bjid.2018.02.009. 
Epub 2018 Jun 5.

Trypanosoma cruzi: analysis of two different strains after piplartine treatment.

Vieira GAL(1), Silva MTAD(2), Regasini LO(3), Cotinguiba F(4), Laure HJ(5), Rosa 
JC(5), Furlan M(1), Cicarelli RMB(6).

Author information:
(1)Universidade Estadual Paulista - UNESP, Instituto de Química, Araraquara, SP, 
Brazil.
(2)Universidade de São Paulo, Instituto de Física de São Carlos, São Carlos, SP, 
Brazil. Electronic address: silvamta@gmail.com.
(3)Universidade Estadual Paulista - UNESP, Instituto de Biociências, Letras e 
Ciências Exatas, São José do Rio Preto, SP, Brazil.
(4)Universidade Estadual Paulista - UNESP, Instituto de Química, Araraquara, SP, 
Brazil; Instituto de Pesquisas de Produtos Naturais (IPPN), Centro de Ciências 
da Saúde, Universidade Federal do Rio de Janeiro (UFRJ), Rio de Janeiro, RJ, 
Brazil.
(5)Universidade de São Paulo, Faculdade de Medicina de Ribeirão Preto, Centro de 
Química de Proteínas, Ribeirão Preto, SP, Brazil.
(6)Universidade Estadual Paulista - UNESP, Faculdade de Ciências Farmacêuticas, 
Araraquara, SP, Brazil. Electronic address: cicarell@fcfar.unesp.br.

The hemoflagellate protozoan, Trypanosoma cruzi, mainly transmitted by 
triatomine insects through blood transfusion or from mother-to-child, causes 
Chagas' disease. This is a serious parasitic disease that occurs in Latin 
America, with considerable social and economic impact. Nifurtimox and 
benznidazole, drugs indicated for treating infected persons, are effective in 
the acute phase, but poorly effective during the chronic phase. Therefore, it is 
extremely urgent to find innovative chemotherapeutic agents and/or effective 
vaccines. Since piplartine has several biological activities, including 
trypanocidal activity, the present study aimed to evaluate it on two T. cruzi 
strains proteome. Considerable changes in the expression of some important 
enzymes involved in parasite protection against oxidative stress, such as 
tryparedoxin peroxidase (TXNPx) and methionine sulfoxide reductase (MSR) was 
observed in both strains. These findings suggest that blocking the expression of 
the two enzymes could be potential targets for therapeutic studies.

Copyright © 2018 Sociedade Brasileira de Infectologia. Published by Elsevier 
Editora Ltda. All rights reserved.

DOI: 10.1016/j.bjid.2018.02.009
PMID: 29879424 [Indexed for MEDLINE]


30. BMC Cell Biol. 2014 Jun 19;15:23. doi: 10.1186/1471-2121-15-23.

Clathrin expression in Trypanosoma cruzi.

Kalb LC, Frederico YC, Batista CM, Eger I, Fragoso SP, Soares MJ(1).

Author information:
(1)Laboratory of Cell Biology, Carlos Chagas Institute, Fiocruz, Rua Professor 
Algacyr Munhoz Mader 3775, 81350-010 Curitiba, PR, Brazil. maurilio@tecpar.br.

BACKGROUND: Clathrin-mediated vesicular trafficking, the mechanism by which 
proteins and lipids are transported between membrane-bound organelles, accounts 
for a large proportion of import from the plasma membrane (endocytosis) and 
transport from the trans-Golgi network towards the endosomal system. 
Clathrin-mediated events are still poorly understood in the protozoan 
Trypanosoma cruzi, the causative agent of Chagas disease in Latin America. In 
this study, clathrin heavy (TcCHC) and light (TcCLC) chain gene expression and 
protein localization were investigated in different developmental forms of T. 
cruzi (epimastigotes, trypomastigotes and amastigotes), using both polyclonal 
and monoclonal antibodies raised against T. cruzi recombinant proteins.
RESULTS: Analysis by confocal microscopy revealed an accumulation of TcCHC and 
TcCLC at the cell anterior, where the flagellar pocket and Golgi complex are 
located. TcCLC partially colocalized with the Golgi marker TcRAB7-GFP and with 
ingested albumin, but did not colocalize with transferrin, a protein mostly 
ingested via uncoated vesicles at the cytostome/cytopharynx complex.
CONCLUSION: Clathrin heavy and light chains are expressed in T. cruzi. Both 
proteins typically localize anterior to the kinetoplast, at the flagellar pocket 
and Golgi complex region. Our data also indicate that in T. cruzi epimastigotes 
clathrin-mediated endocytosis of albumin occurs at the flagellar pocket, while 
clathrin-independent endocytosis of transferrin occurs at the 
cytostome/cytopharynx complex.

DOI: 10.1186/1471-2121-15-23
PMCID: PMC4073184
PMID: 24947310 [Indexed for MEDLINE]


31. Sci Rep. 2019 May 13;9(1):7325. doi: 10.1038/s41598-019-43743-0.

Signal peptide recognition in Trypanosoma cruzi GP82 adhesin relies on its 
localization at protein N-terminus.

Cordero EM(1)(2), Cortez C(1)(2), Yoshida N(1), da Silveira JF(3).

Author information:
(1)Departamento de Microbiologia, Imunologia, e Parasitologia, Escola Paulista 
de Medicina, Universidade Federal de São Paulo, São Paulo, Brazil.
(2)Centro de Genómica y Bioinformática, Facultad de Ciencias, Universidad Mayor, 
Santiago, Chile.
(3)Departamento de Microbiologia, Imunologia, e Parasitologia, Escola Paulista 
de Medicina, Universidade Federal de São Paulo, São Paulo, Brazil. 
jose.franco@unifesp.br.

Trypanosoma cruzi, the causative agent of Chagas disease, has a dense coat of 
GPI-anchored virulence factors. T. cruzi GPI-anchored adhesin GP82 is encoded by 
a repertoire of transcripts containing several in-frame initiation codons 
located up-stream from that adjacent to the predicted signal peptide (SP). 
Transfection of T. cruzi epimastigotes with constructs encoding GP82 starting at 
the SP or from the farthest up-stream methionine confirmed protein expression on 
the parasite cell surface, comparable to the native GP82. Proteins were fully 
functional, inducing parasite adhesion to HeLa cells and lysosome mobilization, 
events required for parasite invasion. Transgenic and native GP82 proteins 
showed indistinguishable electrophoretic mobility, suggesting similar processing 
of the SP. Deletion of SP generated a ~72 kDa protein devoid of N-linked 
oligosaccharides allowing irrefutable identification of GP82 precursor. SP 
transposition to an internal region of GP82 rendered the signal unrecognizable 
by the signal peptidase and incapable to direct the nascent protein for 
ER-membrane association. Altogether our data strongly suggests that GP82 SP 
fails to function as transmembrane domain and its recognition by the signal 
peptidase shows strict dependence on the signal localization at protein 
N-terminus. This report presents the first experimental characterization of the 
full-length GP82 and its signal peptide.

DOI: 10.1038/s41598-019-43743-0
PMCID: PMC6513831
PMID: 31086219 [Indexed for MEDLINE]

Conflict of interest statement: The authors declare no competing interests.


32. Parasitology. 2008 Jul;135(8):955-65. doi: 10.1017/S0031182008004496. Epub 2008 
May 14.

Evolutionary conservation of actin-binding proteins in Trypanosoma cruzi and 
unusual subcellular localization of the actin homologue.

De Melo LD(1), Sant'Anna C, Reis SA, Lourenço D, De Souza W, Lopes UG, 
Cunha-e-Silva NL.

Author information:
(1)Instituto de Biofísica Carlos Chagas Filho, Universidade Federal do Rio de 
Janeiro, Rio de Janeiro, RJ, Brazil.

The actin cytoskeleton controls pivotal cellular processes such as motility and 
cytokinesis, as well as cell-cell and cell-substrate interactions. Assembly and 
spatial organization of actin filaments are dynamic events regulated by a large 
repertoire of actin-binding proteins. This report presents the first detailed 
characterization of the Trypanosoma cruzi actin (TcActin). Protein sequence 
analysis and homology modelling revealed that the overall structure of T. cruzi 
actin is conserved and that the majority of amino-acid changes are concentrated 
on the monomer surface. Immunofluorescence assays using specific polyclonal 
antibody against TcActin revealed numerous rounded and punctated structures 
spread all over the parasitic body. No pattern differences could be found 
between epimastigotes and trypomastigotes or amastigotes. Moreover, in detergent 
extracts, TcActin was localized only in the soluble fraction, indicating its 
presence in the G-actin form or in short filaments dissociated from the 
microtubule cytoskeleton. The trypanosomatid genome was prospected to identify 
actin-binding and actin-related conserved proteins. The main proteins 
responsible for actin nucleation and treadmilling in higher eukaryotes are 
conserved in T. cruzi.

DOI: 10.1017/S0031182008004496
PMID: 18477418 [Indexed for MEDLINE]


33. PLoS Negl Trop Dis. 2016 Jan 11;10(1):e0004359. doi: 
10.1371/journal.pntd.0004359. eCollection 2016 Jan.

The Trypanosoma cruzi Protein TcHTE Is Critical for Heme Uptake.

Merli ML(1), Pagura L(1), Hernández J(1), Barisón MJ(2), Pral EM(2), Silber 
AM(2), Cricco JA(1)(3).

Author information:
(1)Instituto de Biología Molecular y Celular de Rosario (IBR), Consejo Nacional 
de Investigaciones Científicas y Técnicas CONICET-Facultad de Ciencias 
Bioquímicas y Farmacéuticas, Universidad Nacional de Rosario, Rosario, 
Argentina.
(2)Laboratory of Biochemistry of Tryps-LaBTryps -Departamento de Parasitologia, 
Instituto de Ciências Biomédicas, Universidade de São Paulo, Cidade 
Universitária, São Paulo, Brasil.
(3)Área Biofísica, Departamento de Química Biológica, Facultad de Ciencias 
Bioquímicas y Farmacéuticas, Universidad Nacional de Rosario, Rosario, 
Argentina.

Trypanosoma cruzi, the etiological agent of Chagas' disease, presents 
nutritional requirements for several metabolites. It requires heme for the 
biosynthesis of several heme-proteins involved in essential metabolic pathways 
like mitochondrial cytochromes and respiratory complexes, as well as enzymes 
involved in the biosynthesis of sterols and unsaturated fatty acids. However, 
this parasite lacks a complete route for its synthesis. In view of these facts, 
T. cruzi has to incorporate heme from the environment during its life cycle. In 
other words, their hosts must supply the heme for heme-protein synthesis. 
Although the acquisition of heme is a fundamental issue for the parasite's 
replication and survival, how this cofactor is imported and distributed is 
poorly understood. In this work, we used different fluorescent heme analogs to 
explore heme uptake along the different life-cycle stages of T. cruzi, showing 
that this parasite imports it during its replicative stages: the epimastigote in 
the insect vector and the intracellular amastigote in the mammalian host. Also, 
we identified and characterized a T. cruzi protein (TcHTE) with 55% of sequence 
similarity to LHR1 (protein involved in L. amazonensis heme transport), which is 
located in the flagellar pocket, where the transport of nutrients proceeds in 
trypanosomatids. We postulate TcHTE as a protein involved in improving the 
efficiency of the heme uptake or trafficking in T. cruzi.

DOI: 10.1371/journal.pntd.0004359
PMCID: PMC4713871
PMID: 26752206 [Indexed for MEDLINE]

Conflict of interest statement: The authors have declared that no competing 
interests exist.


34. J Eukaryot Microbiol. 2016 Jul;63(4):516-23. doi: 10.1111/jeu.12295. Epub 2016 
Feb 2.

Trypanosoma cruzi Proline Transport Presents a Cell Density-dependent 
Regulation.

Sayé M(1), Miranda MR(1), Reigada C(1), Pereira CA(1).

Author information:
(1)Laboratorio de Parasitología Molecular, Instituto de Investigaciones Médicas 
Alfredo Lanari, Universidad de Buenos Aires and CONICET, Buenos Aires, 
Argentina.

Trypanosoma cruzi, the etiological agent of Chagas disease, uses proline as its 
main carbon source, essential for parasite growth and stage differentiation in 
epimastigotes and amastigotes. Since proline is mainly obtained from 
extracellular medium by transport proteins, in this work we studied the 
regulation of the T. cruzi proline transporter TcAAAP069. Proline uptake and 
intracellular concentration presented oscillations during epimastigote growth 
phases, increasing during the early exponential phase (322 pmol/min) and 
decreasing to undetectable levels during the late exponential phase. Transporter 
expression rate correlated with proline uptake, and its subcellular localization 
alternated from both, the plasma membrane and close to the flagellar pocket, 
when the transport is higher, to only the flagellar pocket region, when the 
transport decreased until proline uptake and TcAAAP069 protein became 
undetectable at the end of the growth curve. Interestingly, when parasites were 
treated with conditioned medium or were concentrated to artificially increase 
the culture density, the proline transport was completely abolished resembling 
the effects observed in late exponential phase. These data highlight for the 
first time the existence of a density-associated regulation of relevant 
physiological processes such as proline metabolism.

© 2016 The Author(s) Journal of Eukaryotic Microbiology © 2016 International 
Society of Protistologists.

DOI: 10.1111/jeu.12295
PMID: 26750517 [Indexed for MEDLINE]


35. RNA Biol. 2018;15(8):1106-1118. doi: 10.1080/15476286.2018.1509660. Epub 2018 
Sep 10.

Assessing the partners of the RBP9-mRNP complex in Trypanosoma cruzi using 
shotgun proteomics and RNA-seq.

Wippel HH(1), Inoue AH(1)(2), Vidal NM(3), Costa JFD(1), Marcon BH(1), Romagnoli 
BAA(1), Santos MDM(1), Carvalho PC(1), Goldenberg S(1), Alves LR(1).

Author information:
(1)a Carlos Chagas Institute, Fundação Oswaldo Cruz, Fiocruz-PR , Curitiba, PR, 
Brazil.
(2)b Molecular Biology Institute of Paraná , IBMP, Curitiba, PR, Brazil.
(3)c National Center for Biotechnology Information, Bethesda , MD , USA.

Gene expression regulation in trypanosomes differs from other eukaryotes due to 
absence of transcriptional regulation for most of their genes. RNA-binding 
proteins (RBPs) associate with mRNAs and other regulatory proteins to form 
ribonucleoprotein complexes (mRNPs), which play a major role in 
post-transcriptional regulation. Here, we show that RBP9 is a cytoplasmic RBP in 
Trypanosoma cruzi with one RNA-recognition motif (RRM). The RBP9 sedimentation 
profile in a sucrose gradient indicated its presence in cytoplasmic 
translational complexes, suggesting its involvement in translation regulation. 
Taking this result as a motivation, we used shotgun proteomics and RNA-seq 
approaches to assess the core of the RBP9-mRNP complex. In epimastigotes in 
exponential growth, the complex was composed mostly by RBPs involved in RNA 
metabolism, such as ZC3H39, UBP1/2, NRBD1, and ALBA3/4. When parasites were 
subjected to nutritional stress, our analysis identified regulatory RBPs and the 
translation initiation factors eIF4E5, eIF4G5, eIF4G1, and eIF4G4. The RNA-seq 
results showed that RBP9-mRNP complex regulates transcripts encoding some RBPs - 
e.g. RBP5, RBP6, and RBP10 -, and proteins involved in metabolic processes. 
Therefore, we argue that RBP9 is part of cytoplasmic mRNPs complexes associated 
with mRNA metabolism and translation regulation in T. cruzi.

DOI: 10.1080/15476286.2018.1509660
PMCID: PMC6161725
PMID: 30146924 [Indexed for MEDLINE]


36. Parasitol Res. 1991;77(6):461-8. doi: 10.1007/BF00928410.

Endocytosis of gold-labeled proteins and LDL by Trypanosoma cruzi.

Soares MJ(1), de Souza W.

Author information:
(1)Departamento de Parasitologia e Biofisica Celular, Universidade Federal do 
Rio de Janeiro, Brazil.

Endocytosis was studied at the ultrastructural level in different developmental 
forms of Trypanosoma cruzi after incubation of the parasites in the presence of 
gold-labeled proteins (albumin-Au, peroxidase-Au and transferrin-Au) and 
low-density lipoprotein (LDL-Au). Epimastigote (culture) forms actively ingested 
LDL and proteins. Initially, gold particles were seen adhering only to the 
cytostome and inside the flagellar pocket. In parasites incubated at 4 degrees C 
with transferrin-Au or peroxidase-Au, labeling was found only at these two 
sites, showing that receptor-mediated endocytosis occurs in both regions. In the 
cytoplasm, gold particles were seen only inside two different compartments: 
membrane-bound vesicles and reservosomes. Incubation of epimastigotes with 
acridine orange followed by fluorescence microscopy revealed intense orange 
staining, indicating that the reservosomes have an acidic pH. This staining was 
abolished after incubation of the parasites in the presence of ammonium 
chloride. These data confirm that this compartment is the site of accumulation 
of ingested lipids and proteins. Little intracellular labeling with 
transferrin-Au was found in in vitro-derived amastigotes and trypomastigotes 
(both lack reservosomes). However, although in amastigotes very few gold 
particles were seen bound to the cells, in trypomastigotes they were observed 
bound to the membrane that encloses the cell body, the flagellar pocket, and the 
flagellum, suggesting that the receptors are more abundant in this form.

DOI: 10.1007/BF00928410
PMID: 1656428 [Indexed for MEDLINE]


37. Adv Parasitol. 2011;75:285-305. doi: 10.1016/B978-0-12-385863-4.00013-7.

Aspects of Trypanosoma cruzi stage differentiation.

Goldenberg S(1), Avila AR.

Author information:
(1)Instituto Carlos Chagas, ICC-Fiocruz-PR, Rua Prof. Algacyr Munhoz Mader, 
Curitiba, PR, Brazil.

Trypanosoma cruzi alternates between different morphological and functional 
types during its life cycle. Since the discovery of this parasite at the 
beginning of the twentieth century, efforts have been made to determine the 
basis of its pathogenesis in the course of Chagas disease and its biochemical 
constituents. There has also been work to develop tools and strategies for 
prophylaxis of the important disease caused by these parasites which affects 
millions of people in Latin America. The identification of axenic conditions 
allowing T. cruzi growth and differentiation has led to the identification and 
characterization of stage-specific antigens as well as a better characterization 
of the biological properties and biochemical particularities of each individual 
developmental stage. The recent availability of genomic data should pave the way 
to new progress in our knowledge of the biology and pathogenesis of T. cruzi. 
This review addresses the differentiation and major stage-specific antigens of 
T. cruzi and attempts to describe the complexity of the parasite and of the 
disease it causes.

Copyright © 2011 Elsevier Ltd. All rights reserved.

DOI: 10.1016/B978-0-12-385863-4.00013-7
PMID: 21820561 [Indexed for MEDLINE]


38. Future Microbiol. 2009 Oct;4(8):1065-74. doi: 10.2217/fmb.09.74.

Chromatin and nuclear organization in Trypanosoma cruzi.

Elias MC(1), Nardelli SC, Schenkman S.

Author information:
(1)Laboratório de Parasitologia, Instituto Butantan, São Paulo, Brazil. 
carol@butantan.gov.br

A total of 100 years have passed since the discovery of the protozoan 
Trypanosoma cruzi, the etiologic agent of Chagas' disease. Since its discovery, 
the molecular and cellular biology of this early divergent eukaryote, as well as 
its interactions with the mammalian and insect hosts, has progressed 
substantially. It is now clear that this parasite presents unique mechanisms 
controlling gene expression, DNA replication, cell cycle and differentiation, 
generating several morphological forms that are adapted to survive in different 
hosts. In recent years, the relationship between the chromatin structure and 
nuclear organization with the unusual transcription, splicing, DNA replication 
and DNA repair mechanisms have been investigated in T. cruzi. This article 
reviews the relevant aspects of these mechanisms in relation to chromatin and 
nuclear organization.

DOI: 10.2217/fmb.09.74
PMID: 19824794 [Indexed for MEDLINE]


39. Mol Biochem Parasitol. 2009 May;165(1):19-31. doi: 
10.1016/j.molbiopara.2008.12.010. Epub 2009 Jan 15.

Homology, paralogy and function of DGF-1, a highly dispersed Trypanosoma cruzi 
specific gene family and its implications for information entropy of its encoded 
proteins.

Kawashita SY(1), da Silva CV, Mortara RA, Burleigh BA, Briones MR.

Author information:
(1)Departamento de Microbiologia, Imunologia e Parasitologia, Universidade 
Federal de São Paulo, São Paulo, SP, Brazil.

Surface adhesion proteins are essential for Trypanosoma cruzi invasion of 
mammalian cells. Here we show that Dispersed Gene Family-1 (DGF-1) members, 
previously identified as nuclear repeated sequences present in several 
chromosomes and comprising the third largest T. cruzi specific gene family, have 
conserved adhesin motifs including four segments with significant similarity to 
human beta 7 integrin. Flow cytometry and biotinylation assays with anti-DGF-1 
antibodies indicated that, as expected, DGF-1 members are expressed on the 
trypomastigote surface. The DGF-1 genealogy, inferred using T. cruzi Genome 
Project data and network phylogeny algorithms, suggests that this gene family is 
separated in at least three groups with differential distribution of functional 
domains. To identify which members of this gene family are expressed we used a 
combined approach of RT-PCR and codon usage profiles, showing that expressed 
members have a very biased codon usage favoring GC, whereas non-expressed 
members have a homogeneous distribution. Shannon information entropy was used to 
measure sequence variability and revealed four major high entropy segments in 
the extracellular domain of DGF-1 overlapping with important putative functional 
modules of the predicted proteins. Testing for natural selection, however, 
indicated that these high entropy segments were not under positive selection, 
which contradicts the notion that positive selection is the cause of high 
variability in specific domains of a protein relative to other less variable 
regions in the same molecule. We conjectured that members of the DGF-1 family 
might be associated with the ability of T. cruzi to bind extracellular matrix 
proteins, such as fibronectin and laminin, and speculated on mechanisms that 
would be generating the localized diversity in these molecules in the absence of 
selection.

DOI: 10.1016/j.molbiopara.2008.12.010
PMID: 19393159 [Indexed for MEDLINE]


40. Eukaryot Cell. 2014 Jun;13(6):822-31. doi: 10.1128/EC.00341-13. Epub 2014 Apr 
18.

Trypanosoma cruzi bromodomain factor 3 binds acetylated α-tubulin and 
concentrates in the flagellum during metacyclogenesis.

Alonso VL(1), Villanova GV(1), Ritagliati C(2), Machado Motta MC(3), Cribb P(1), 
Serra EC(4).

Author information:
(1)Facultad de Ciencias Bioquímicas y Farmacéuticas, Universidad Nacional de 
Rosario (UNR). Rosario, Argentina Instituto de Biología Molecular y Celular de 
Rosario (IBR), CONICET, Rosario, Argentina.
(2)Instituto de Biología Molecular y Celular de Rosario (IBR), CONICET, Rosario, 
Argentina.
(3)Laboratório de Ultraestrutura Celular Hertha Meyer, Instituto de Biofísica 
Carlos Chagas Filho, Universidade Federal do Rio de Janeiro, Rio de Janeiro, 
Brazil.
(4)Facultad de Ciencias Bioquímicas y Farmacéuticas, Universidad Nacional de 
Rosario (UNR). Rosario, Argentina Instituto de Biología Molecular y Celular de 
Rosario (IBR), CONICET, Rosario, Argentina eserra@fbioyf.unr.edu.ar.

Bromodomains are highly conserved acetyl-lysine binding domains found mainly in 
proteins associated with chromatin and nuclear acetyltransferases. The 
Trypanosoma cruzi genome encodes at least four bromodomain factors (TcBDFs). We 
describe here bromodomain factor 3 (TcBDF3), a bromodomain-containing protein 
localized in the cytoplasm. TcBDF3 cytolocalization was determined, using 
purified antibodies, by Western blot and immunofluorescence analyses in all life 
cycle stages of T. cruzi. In epimastigotes and amastigotes, it was detected in 
the cytoplasm, the flagellum, and the flagellar pocket, and in trypomastigotes 
only in the flagellum. Subcellular localization of TcBDF3 was also determined by 
digitonin extraction, ultrastructural immunocytochemistry, and expression of 
TcBDF3 fused to cyan fluorescent protein (CFP). Tubulin can acquire different 
posttranslational modifications, which modulate microtubule functions. 
Acetylated α-tubulin has been found in the axonemes of flagella and cilia, as 
well as in the subpellicular microtubules of trypanosomatids. TcBDF3 and 
acetylated α-tubulin partially colocalized in isolated cytoskeletons and 
flagella from T. cruzi epimastigotes and trypomastigotes. Interaction between 
the two proteins was confirmed by coimmunoprecipitation and far-Western blot 
assays with synthetic acetylated α-tubulin peptides and recombinant TcBDF3.

Copyright © 2014, American Society for Microbiology. All Rights Reserved.

DOI: 10.1128/EC.00341-13
PMCID: PMC4054268
PMID: 24747213 [Indexed for MEDLINE]


41. Infect Genet Evol. 2014 Jul;25:157-65. doi: 10.1016/j.meegid.2014.03.022. Epub 
2014 Apr 13.

Trypanosoma cruzi: Genome characterization of phosphatidylinositol kinase gene 
family (PIK and PIK-related) and identification of a novel PIK gene.

Oliveira P(1), Lima FM(1), Cruz MC(1), Ferreira RC(1), Sanchez-Flores A(2), 
Cordero EM(1), Cortez DR(1), Ferreira ÉR(1), Briones MR(1), Mortara RA(1), da 
Silveira JF(1), Bahia D(3).

Author information:
(1)Departamento de Microbiologia, Imunologia e Parasitologia, Escola Paulista de 
Medicina, Universidade Federal de São Paulo, São Paulo, SP, Brazil.
(2)Unidad Universitaria de Apoyo Bioinformático, Instituto de Biotecnología de 
la UNAM, Mexico.
(3)Departamento de Microbiologia, Imunologia e Parasitologia, Escola Paulista de 
Medicina, Universidade Federal de São Paulo, São Paulo, SP, Brazil; Departamento 
de Biologia Geral, Instituto de Ciências Biológicas, Universidade Federal de 
Minas Gerais, Av. Antonio Carlos 6627, Pampulha, Caixa Postal 486, Belo 
Horizonte, Minas Gerais CEP 31270-910, Brazil. Electronic address: 
dianabahia@hotmail.com.

Chagas disease is caused by the protozoan Trypanosoma cruzi which affects 10 
million people worldwide. Very few kinases have been characterized in this 
parasite, including the phosphatidylinositol kinases (PIKs) that are at the 
heart of one of the major pathways of intracellular signal transduction. 
Recently, we have classified the PIK family in T. cruzi using five different 
models based on the presence of PIK conserved domains. In this study, we have 
mapped PIK genes to the chromosomes of two different T. cruzi lineages (G and CL 
Brener) and determined the cellular localization of two PIK members. The kinases 
have crucial roles in metabolism and are assumed to be conserved throughout 
evolution. For this reason, they should display a conserved localization within 
the same eukaryotic species. In spite of this, there is an extensive 
polymorphism regarding PIK localization at both genomic and cellular levels, 
among different T. cruzi isolates and between T. cruzi and Trypanosomabrucei, 
respectively. We showed in this study that the cellular localization of two 
PIK-related proteins (TOR1 and 2) in the T. cruzi lineage is distinct from that 
previously observed in T. brucei. In addition, we identified a new PIK gene with 
peculiar feature, that is, it codes for a FYVE domain at N-terminal position. 
FYVE-PIK genes are phylogenetically distant from the groups containing 
exclusively the FYVE or PIK domain. The FYVE-PIK architecture is only present in 
trypanosomatids and in virus such as Acanthamoeba mimivirus, suggesting a 
horizontal acquisition. Our Bayesian phylogenetic inference supports this 
hypothesis. The exact functions of this FYVE-PIK gene are unknown, but the 
presence of FYVE domain suggests a role in membranous compartments, such as 
endosome. Taken together, the data presented here strengthen the possibility 
that trypanosomatids are characterized by extensive genomic plasticity that may 
be considered in designing drugs and vaccines for prevention of Chagas disease.

Copyright © 2014 Elsevier B.V. All rights reserved.

DOI: 10.1016/j.meegid.2014.03.022
PMID: 24727645 [Indexed for MEDLINE]


42. PLoS One. 2011 Mar 18;6(3):e18013. doi: 10.1371/journal.pone.0018013.

Identification of contractile vacuole proteins in Trypanosoma cruzi.

Ulrich PN(1), Jimenez V, Park M, Martins VP, Atwood J 3rd, Moles K, Collins D, 
Rohloff P, Tarleton R, Moreno SN, Orlando R, Docampo R.

Author information:
(1)Center for Tropical and Emerging Global Diseases and Department of Cellular 
Biology, University of Georgia, Athens, Georgia, United States of America.

Contractile vacuole complexes are critical components of cell volume regulation 
and have been shown to have other functional roles in several free-living 
protists. However, very little is known about the functions of the contractile 
vacuole complex of the parasite Trypanosoma cruzi, the etiologic agent of Chagas 
disease, other than a role in osmoregulation. Identification of the protein 
composition of these organelles is important for understanding their 
physiological roles. We applied a combined proteomic and bioinfomatic approach 
to identify proteins localized to the contractile vacuole. Proteomic analysis of 
a T. cruzi fraction enriched for contractile vacuoles and analyzed by 
one-dimensional gel electrophoresis and LC-MS/MS resulted in the addition of 109 
newly detected proteins to the group of expressed proteins of epimastigotes. We 
also identified different peptides that map to at least 39 members of the 
dispersed gene family 1 (DGF-1) providing evidence that many members of this 
family are simultaneously expressed in epimastigotes. Of the proteins present in 
the fraction we selected several homologues with known localizations in 
contractile vacuoles of other organisms and others that we expected to be 
present in these vacuoles on the basis of their potential roles. We determined 
the localization of each by expression as GFP-fusion proteins or with specific 
antibodies. Six of these putative proteins (Rab11, Rab32, AP180, ATPase subunit 
B, VAMP1, and phosphate transporter) predominantly localized to the vacuole 
bladder. TcSNARE2.1, TcSNARE2.2, and calmodulin localized to the spongiome. 
Calmodulin was also cytosolic. Our results demonstrate the utility of combining 
subcellular fractionation, proteomic analysis, and bioinformatic approaches for 
localization of organellar proteins that are difficult to detect with whole cell 
methodologies. The CV localization of the proteins investigated revealed 
potential novel roles of these organelles in phosphate metabolism and provided 
information on the potential participation of adaptor protein complexes in their 
biogenesis.

DOI: 10.1371/journal.pone.0018013
PMCID: PMC3060929
PMID: 21437209 [Indexed for MEDLINE]

Conflict of interest statement: Competing Interests: The authors have declared 
that no competing interests exist.


43. Trends Parasitol. 2011 Mar;27(3):115-22. doi: 10.1016/j.pt.2010.12.007. Epub 
2011 Feb 1.

Extracellular Trypanosoma cruzi calreticulin in the host-parasite interplay.

Ramírez G(1), Valck C, Ferreira VP, López N, Ferreira A.

Author information:
(1)Programa Disciplinario de Inmunología, ICBM, Facultad de Medicina, 
Universidad de Chile, Independencia 1027, Santiago, Chile.

Calreticulin (CRT) from vertebrates is a calcium-binding protein present mainly 
in the endoplasmic reticulum (ER). There, it directs the conformation of 
proteins and controls calcium levels. This review will focus on several 
extracellular roles of Trypanosoma cruzi CRT (TcCRT) in relation to its capacity 
to inhibit the complement system, mediate parasite infectivity, interfere with 
angiogenesis and, as a possible consequence, with tumor growth. The TcCRT 
antiangiogenic effect parallels with the capacity of T. cruzi infection to 
inhibit tumor development in vivo. Thus, the TcCRT, complement, and endothelial 
cell interactions seem to be an evolutionary adaptation to promote prolonged 
parasite-host relationships.

Copyright © 2010 Elsevier Ltd. All rights reserved.

DOI: 10.1016/j.pt.2010.12.007
PMID: 21288773 [Indexed for MEDLINE]


44. Sci Rep. 2019 Jan 17;9(1):192. doi: 10.1038/s41598-018-36718-0.

Overexpression of Trypanosoma cruzi High Mobility Group B protein (TcHMGB) 
alters the nuclear structure, impairs cytokinesis and reduces the parasite 
infectivity.

Tavernelli LE(1), Motta MCM(2), Gonçalves CS(2), da Silva MS(3)(4), Elias 
MC(3)(4), Alonso VL(5), Serra E(1)(5), Cribb P(6)(7).

Author information:
(1)Instituto de Biología Molecular y Celular de Rosario (IBR), Consejo Nacional 
de Investigaciones Científicas y Técnicas (CONICET), Rosario, Argentina.
(2)Instituto de Biofísica Carlos Chagas Filho, Universidade Federal do Rio de 
Janeiro, Laboratorio de Ultraestrutura Celular Hertha Meyer, Rio de Janeiro, 
Brazil.
(3)Laboratório Especial de Ciclo Celular, Instituto Butantan, São Paulo, SP, 
05503-900, Brazil.
(4)Center of Toxins, Immune Response and Cell Signaling - CeTICS, Instituto 
Butantan, São Paulo, SP, 05503-900, Brazil.
(5)Universidad Nacional de Rosario (UNR), Facultad de Ciencias Bioquímicas y 
Farmacéuticas, Cátedra de Parasitología, Rosario, Argentina.
(6)Instituto de Biología Molecular y Celular de Rosario (IBR), Consejo Nacional 
de Investigaciones Científicas y Técnicas (CONICET), Rosario, Argentina. 
cribb@ibr-conicet.gov.ar.
(7)Universidad Nacional de Rosario (UNR), Facultad de Ciencias Bioquímicas y 
Farmacéuticas, Cátedra de Parasitología, Rosario, Argentina. 
cribb@ibr-conicet.gov.ar.

Kinetoplastid parasites, included Trypanosoma cruzi, the causal agent of Chagas 
disease, present a unique genome organization and gene expression. Although they 
control gene expression mainly post-transcriptionally, chromatin accessibility 
plays a fundamental role in transcription initiation control. We have previously 
shown that High Mobility Group B protein from Trypanosoma cruzi (TcHMGB) can 
bind DNA in vitro. Here, we show that TcHMGB also acts as an architectural 
protein in vivo, since the overexpression of this protein induces changes in the 
nuclear structure, mainly the reduction of the nucleolus and a decrease in the 
heterochromatin:euchromatin ratio. Epimastigote replication rate was markedly 
reduced presumably due to a delayed cell cycle progression with accumulation of 
parasites in G2/M phase and impaired cytokinesis. Some functions involved in 
pathogenesis were also altered in TcHMGB-overexpressing parasites, like the 
decreased efficiency of trypomastigotes to infect cells in vitro, the reduction 
of intracellular amastigotes replication and the number of released 
trypomastigotes. Taken together, our results suggest that the TcHMGB protein is 
a pleiotropic player that controls cell phenotype and it is involved in key 
cellular processes.

DOI: 10.1038/s41598-018-36718-0
PMCID: PMC6336821
PMID: 30655631 [Indexed for MEDLINE]

Conflict of interest statement: The authors declare no competing interests.


45. Biochim Biophys Acta. 2016 Jan;1864(1):1-10. doi: 10.1016/j.bbapap.2015.10.005. 
Epub 2015 Oct 23.

Trypanosoma cruzi mitochondrial tryparedoxin peroxidase is located throughout 
the cell and its pull down provides one step towards the understanding of its 
mechanism of action.

Peloso EF(1), Dias L(1), Queiroz RM(2), Leme AF(3), Pereira CN(1), Carnielli 
CM(3), Werneck CC(1), Sousa MV(2), Ricart CA(2), Gadelha FR(4).

Author information:
(1)Departamento de Bioquímica e Biologia Tecidual, UNICAMP, Campinas, SP, 
Brazil.
(2)Laboratório de Bioquímica e Química de Proteínas, Instituto de Ciências 
Biológicas, Universidade de Brasília, Brasília, DF, Brazil.
(3)Centro Nacional de Pesquisa em Energia e Materiais, Laboratório Nacional de 
Biociências, Campinas, SP, Brazil.
(4)Departamento de Bioquímica e Biologia Tecidual, UNICAMP, Campinas, SP, 
Brazil. Electronic address: frgad@unicamp.br.

Trypanosoma cruzi depends on the effectiveness of redox metabolism to survive 
and ensure infection in the host. Homeostasis of redox metabolism in T. cruzi is 
achieved by the actions of several proteins that differ in many aspects from 
host proteins. Although extensive research has been performed examining 
hydroperoxide cytosolic antioxidant defense centered on trypanothione, the 
mechanisms of mitochondrial antioxidant defense are not yet known. The aim of 
this study was to elucidate the partners of TcMPx antioxidant pathway and to 
determine the influence of the cellular context (physiological versus oxidative 
stress). Through co-precipitation coupled with a mass spectrometry approach, a 
variety of proteins were detected under physiological and oxidative stress 
conditions. Interestingly, functional category analysis of the proteins 
identified under physiological conditions showed that they were involved in the 
stress response, oxidoreduction, thiol transfer, and metabolic processes; this 
profile is distinct under oxidative stress conditions likely due to structural 
alterations. Our findings help to elucidate the reactions involving TcMPx and 
most importantly also reveal that this protein is present throughout the cell 
and that its interaction partners change following oxidative stress exposure. 
The involvement and significance of the proteins found to interact with TcMPx 
and other possible functions for this protein are discussed widening our 
knowledge regarding T. cruzi mitochondrial antioxidant defenses.

Copyright © 2015 Elsevier B.V. All rights reserved.

DOI: 10.1016/j.bbapap.2015.10.005
PMID: 26527457 [Indexed for MEDLINE]


46. Mol Biochem Parasitol. 2014 Dec;198(2):104-12. doi: 
10.1016/j.molbiopara.2015.02.002. Epub 2015 Feb 25.

Identification of novel cyclic nucleotide binding proteins in Trypanosoma cruzi.

Jäger AV(1), De Gaudenzi JG(1), Mild JG(2), Mc Cormack B(3), Pantano S(4), 
Altschuler DL(5), Edreira MM(6).

Author information:
(1)Instituto de Investigaciones Biotecnológicas-Instituto Tecnológico de 
Chascomús, UNSAM-CONICET, Buenos Aires, Argentina.
(2)Departamento de Química Biológica, Facultad de Ciencias Exactas y Naturales, 
Universidad de Buenos Aires, Ciudad de Buenos Aires, Argentina; 
IQUIBICEN-CONICET, Ciudad de Buenos Aires, Argentina.
(3)Departamento de Química Biológica, Facultad de Ciencias Exactas y Naturales, 
Universidad de Buenos Aires, Ciudad de Buenos Aires, Argentina.
(4)Institut Pasteur de Montevideo, Uruguay.
(5)Department of Pharmacology and Chemical Biology, School of Medicine, 
University of Pittsburgh, Pittsburgh, PA, USA. Electronic address: 
altschul@pitt.edu.
(6)Departamento de Química Biológica, Facultad de Ciencias Exactas y Naturales, 
Universidad de Buenos Aires, Ciudad de Buenos Aires, Argentina; 
IQUIBICEN-CONICET, Ciudad de Buenos Aires, Argentina; Department of Pharmacology 
and Chemical Biology, School of Medicine, University of Pittsburgh, Pittsburgh, 
PA, USA. Electronic address: mme2@pitt.edu.

Cyclic AMP has been implicated as second messenger in a wide range of cellular 
processes. In the protozoan parasite Trypanosoma cruzi, cAMP is involved in the 
development of the parasite's life cycle. While cAMP effectors have been widely 
studied in other eukaryotic cells, little is known about cAMP's mechanism of 
action in T. cruzi. To date, only a cAMP-dependent protein kinase A (PKA) has 
been cloned and characterised in this parasite; however experimental evidence 
indicates the existence of cAMP-dependent, PKA-independent events. In order to 
identify new cAMP binding proteins as potential cAMP effectors, we carried out 
in silico studies using the predicted T. cruzi proteome. Using a combination of 
search methods 27 proteins with putative cNMP binding domains (CBDs) were 
identified. Phylogenetic analysis of the CBDs presented a homogeneous 
distribution, with sequences segregated into two main branches: one containing 
kinases-like proteins and the other gathering hypothetical proteins with 
different function or no other known. Comparative modelling of the strongest 
candidates provides support for the hypothesis that these proteins may give rise 
to structurally viable cyclic nucleotide binding domains. Pull-down and 
nucleotide displacement assays strongly suggest that TcCLB.508523.80 could bind 
cAMP and eventually be a new putative PKA-independent cAMP effector in T. cruzi.

Copyright © 2015 Elsevier B.V. All rights reserved.

DOI: 10.1016/j.molbiopara.2015.02.002
PMID: 25724722 [Indexed for MEDLINE]


47. BMC Genomics. 2010 Oct 29;11:610. doi: 10.1186/1471-2164-11-610.

Structural modelling and comparative analysis of homologous, analogous and 
specific proteins from Trypanosoma cruzi versus Homo sapiens: putative drug 
targets for chagas' disease treatment.

Capriles PV(1), Guimarães AC, Otto TD, Miranda AB, Dardenne LE, Degrave WM.

Author information:
(1)Grupo de Modelagem Molecular de Sistemas Biológicos, Laboratório Nacional de 
Computação Científica, LNCC/MCT, Petrópolis, CEP 25651-075, Brazil. 
capriles@lncc.br

BACKGROUND: Trypanosoma cruzi is the etiological agent of Chagas' disease, an 
endemic infection that causes thousands of deaths every year in Latin America. 
Therapeutic options remain inefficient, demanding the search for new drugs 
and/or new molecular targets. Such efforts can focus on proteins that are 
specific to the parasite, but analogous enzymes and enzymes with a 
three-dimensional (3D) structure sufficiently different from the corresponding 
host proteins may represent equally interesting targets. In order to find these 
targets we used the workflows MHOLline and AnEnΠ obtaining 3D models from 
homologous, analogous and specific proteins of Trypanosoma cruzi versus Homo 
sapiens.
RESULTS: We applied genome wide comparative modelling techniques to obtain 3D 
models for 3,286 predicted proteins of T. cruzi. In combination with comparative 
genome analysis to Homo sapiens, we were able to identify a subset of 397 enzyme 
sequences, of which 356 are homologous, 3 analogous and 38 specific to the 
parasite.
CONCLUSIONS: In this work, we present a set of 397 enzyme models of T. cruzi 
that can constitute potential structure-based drug targets to be investigated 
for the development of new strategies to fight Chagas' disease. The strategies 
presented here support the concept of structural analysis in conjunction with 
protein functional analysis as an interesting computational methodology to 
detect potential targets for structure-based rational drug design. For example, 
2,4-dienoyl-CoA reductase (EC 1.3.1.34) and triacylglycerol lipase (EC 3.1.1.3), 
classified as analogous proteins in relation to H. sapiens enzymes, were 
identified as new potential molecular targets.

DOI: 10.1186/1471-2164-11-610
PMCID: PMC3091751
PMID: 21034488 [Indexed for MEDLINE]


48. Infect Immun. 2009 May;77(5):2193-200. doi: 10.1128/IAI.01542-08. Epub 2009 Mar 
9.

Trypanosoma cruzi GP63 proteins undergo stage-specific differential 
posttranslational modification and are important for host cell infection.

Kulkarni MM(1), Olson CL, Engman DM, McGwire BS.

Author information:
(1)Division of Infectious Diseases and Center for Microbial Interface Biology, 
The Ohio State University, Biomedical Research Tower, Rm. 1012, 460 W. 12th 
Ave., Columbus, OH 43210-1240, USA.

The protozoan Trypanosoma cruzi expresses multiple isoforms of the GP63 family 
of metalloproteases. Polyclonal antiserum against recombinant GP63 of T. cruzi 
(TcGP63) was used to study TcGP63 expression and localization in this organism. 
Western blot analysis revealed that TcGP63 is 61 kDa in epimastigotes, 
amastigotes, and tissue culture-derived trypomastigotes but 55 kDa in metacyclic 
trypomastigotes. Antiserum specific for Leishmania amazonensis GP63 specifically 
reacted with a 55-kDa TcGP63 form in metacyclic trypomastigotes, suggesting 
stage-specific expression of different isoforms. Surface biotinylation and 
endoglycosidase digestion experiments showed that TcGP63 is an ecto-glycoprotein 
in epimastigotes but is intracellular and lacking in N-linked glycans in 
metacyclic trypomastigotes. Immunofluorescence microscopy showed that TcGP63 is 
localized on the surfaces of epimastigotes but distributed intracellularly in 
metacyclic trypomastigotes. TcGP63 is soluble in cold Triton X-100, in contrast 
to Leishmania GP63, which is detergent resistant in this medium, suggesting that 
GP63 is not raft associated in T. cruzi. Western blot comparison of our 
antiserum to a previously described anti-peptide TcGP63 antiserum indicates that 
each antiserum recognizes distinct TcGP63 proteins. Preincubation of 
trypomastigotes with either TcGP63 antiserum or a purified TcGP63 C-terminal 
subfragment reduced infection of host myoblasts. These results show that TcGP63 
is expressed at all life stages and that individual isoforms play a role in host 
cell infection.

DOI: 10.1128/IAI.01542-08
PMCID: PMC2681764
PMID: 19273559 [Indexed for MEDLINE]


49. Mediators Inflamm. 2004 Jun;13(3):139-43. doi: 10.1080/09511920410001713565.

Trypanosoma cruzi and its components as exogenous mediators of inflammation 
recognized through Toll-like receptors.

Campos MA(1), Gazzinelli RT.

Author information:
(1)Laboratory of Immunopathology, Centro de Pesquisas René Rachou, FIOCRUZ, Av. 
Augusto de Lima 1715, Barro Preto, 30190-002 Belo Horizonte, MG, Brazil. 
marcoasc@cpqrr.fiocruz.br

Trypanosoma cruzi is the etiologic agent of Chagas' disease, a parasitic disease 
of enormous importance in Latin America. Herein we review the studies that 
revealed the receptors from innate immunity that are involved in the recognition 
of this protozoan parasite. We showed that the recognition of T. cruzi and its 
components occurs through Toll-like receptors (TLR) 2/CD14. Further, we showed 
in vivo the importance of the myeloid differentiation factor (MyD88), an adapter 
protein essential for the function of TLRs, in determining the parasitemia and 
mortality rate of mice infected with T. cruzi. We also discuss the implications 
of these findings in the pathophysiology of Chagas' disease.

DOI: 10.1080/09511920410001713565
PMCID: PMC1781557
PMID: 15223603 [Indexed for MEDLINE]


50. FEMS Immunol Med Microbiol. 1999 Jun;24(2):123-30. doi: 
10.1111/j.1574-695X.1999.tb01273.x.

Trypanosoma cruzi and human ubiquitin are immunologically distinct proteins 
despite only three amino acid difference in their primary sequence.

Télles S(1), Abate T, Slezynger TC, Henríquez DA.

Author information:
(1)Universidad Simón Bolívar, Departamento de Biología Celular, Caracas, 
Venezuela.

The high similarity between Trypanosoma cruzi and human ubiquitin prompted us to 
characterize the human humoral immunity to host and parasite ubiquitin in Chagas 
disease and its possible role in Chagas autoimmunity. We have used a simplified 
one step purification procedure to partially purify T. cruzi ubiquitin. Using 
this preparation we have performed ELISA and Western blots, to show that 
chagasic sera recognise T. cruzi but not human or Leishmania ubiquitin 
indicating a species-specific response. Our results show that despite the high 
degree of similarity in the primary structure of human and T. cruzi ubiquitins, 
the three amino acid difference is sufficient to distinguish parasite versus 
host proteins.

DOI: 10.1111/j.1574-695X.1999.tb01273.x
PMID: 10378411 [Indexed for MEDLINE]


51. Cell Microbiol. 2016 Jun;18(6):779-83. doi: 10.1111/cmi.12553. Epub 2016 Jan 5.

Trypanosoma cruzi: single cell live imaging inside infected tissues.

Ferreira BL(1), Orikaza CM(1), Cordero EM(1), Mortara RA(1).

Author information:
(1)Departamento de Microbiologia, Imunologia e Parasitologia, Escola Paulista de 
Medicina, Universidade Federal de São Paulo (EPM-UNIFESP), Rua Botucatu 862 6th 
floor, São Paulo, São Paulo, Brazil.

Although imaging the live Trypanosoma cruzi parasite is a routine technique in 
most laboratories, identification of the parasite in infected tissues and organs 
has been hindered by their intrinsic opaque nature. We describe a simple method 
for in vivo observation of live single-cell Trypanosoma cruzi parasites inside 
mammalian host tissues. BALB/c or C57BL/6 mice infected with DsRed-CL or GFP-G 
trypomastigotes had their organs removed and sectioned with surgical blades. Ex 
vivo organ sections were observed under confocal microscopy. For the first time, 
this procedure enabled imaging of individual amastigotes, intermediate forms and 
motile trypomastigotes within infected tissues of mammalian hosts.

© 2016 The Authors. Cellular Microbiology published by John Wiley & Sons Ltd.

DOI: 10.1111/cmi.12553
PMCID: PMC5064609
PMID: 26639617 [Indexed for MEDLINE]


52. Infect Immun. 2012 Jan;80(1):169-74. doi: 10.1128/IAI.05859-11. Epub 2011 Oct 
24.

Conserved regions as markers of different patterns of expression and 
distribution of the mucin-associated surface proteins of Trypanosoma cruzi.

De Pablos LM(1), Osuna A.

Author information:
(1)Instituto de Biotecnología, Grupo de Bioquímica y Parasitología Molecular, 
Campus de Fuentenueva, Universidad de Granada, Granada, Spain.

The MASP gene family is the second most widely represented gene family in the 
genome of Trypanosoma cruzi. One of its main characteristics is that its 5' and 
3' regions are highly conserved. We assessed the expression of these conserved 
regions as a marker for T. cruzi and also analyzed the expression of the masp 
genes and MASP proteins. In parasite strains CL-Brener (DTUVI lineage) and PAN4 
(DTUI lineage), masp genes were expressed at different levels both with regard 
to the two strains and between stages in the parasite's life cycle. We also 
studied the expression of the family during the intracellular cycle of T. cruzi, 
using antibodies against the conserved MASP signal peptide (SP). Fluorescence 
intensity showed an increase in expression from 24 h onwards, with a peak in 
intensity at 72 h postinfection. After 24 and 48 h, the MASP proteins were 
expressed in 33.33% and 57.14% of the amastigotes, respectively. Our data show 
that not only the extracellular forms of T. cruzi but also the intracellular 
phases express this type of protein, though to different extents in the various 
forms of the parasite.

DOI: 10.1128/IAI.05859-11
PMCID: PMC3255683
PMID: 22025509 [Indexed for MEDLINE]


53. Parasitol Int. 2017 Jun;66(3):236-239. doi: 10.1016/j.parint.2017.01.019. Epub 
2017 Jan 27.

Effective gene delivery to Trypanosoma cruzi epimastigotes through 
nucleofection.

Pacheco-Lugo L(1), Díaz-Olmos Y(2), Sáenz-García J(3), Probst CM(2), DaRocha 
WD(4).

Author information:
(1)Laboratório de Genômica Funcional de Parasitos, Universidade Federal do 
Paraná, Brazil; Universidad Simón Bolívar, Barranquilla, Colombia.
(2)Laboratório de Genômica Funcional, Instituto Carlos Chagas, FIOCRUZ Paraná, 
Brazil.
(3)Laboratório de Genômica Funcional de Parasitos, Universidade Federal do 
Paraná, Brazil.
(4)Laboratório de Genômica Funcional de Parasitos, Universidade Federal do 
Paraná, Brazil. Electronic address: wandersondarocha@gmail.com.

New opportunities have raised to study the gene function approaches of 
Trypanosoma cruzi after its genome sequencing in 2005. Functional genomic 
approaches in Trypanosoma cruzi are challenging due to the reduced tools 
available for genetic manipulation, as well as to the reduced efficiency of the 
transient transfection conducted through conventional methods. The Amaxa 
nucleofector device was systematically tested in the present study in order to 
improve the electroporation conditions in the epimastigote forms of T. cruzi. 
The transfection efficiency was quantified using the green fluorescent protein 
(GFP) as reporter gene followed by cell survival assessment. The herein used 
nucleofection parameters have increased the survival rates (>90%) and the 
transfection efficiency by approximately 35%. The small amount of epimastigotes 
and DNA required for the nucleofection can turn the method adopted here into an 
attractive tool for high throughput screening (HTS) applications, and for gene 
editing in parasites where genetic manipulation tools remain relatively scarce.

Copyright © 2017 Elsevier B.V. All rights reserved.

DOI: 10.1016/j.parint.2017.01.019
PMID: 28137669 [Indexed for MEDLINE]


54. Parasit Vectors. 2013 May 1;6:127. doi: 10.1186/1756-3305-6-127.

Expression and cellular trafficking of GP82 and GP90 glycoproteins during 
Trypanosoma cruzi metacyclogenesis.

Bayer-Santos E(1), Cunha-e-Silva NL, Yoshida N, Franco da Silveira J.

Author information:
(1)Departamento de Microbiologia, Imunologia e Parasitologia, Universidade 
Federal de São Paulo, São Paulo, SP 04023-062, Brazil.

BACKGROUND: The transformation of noninfective epimastigotes into infective 
metacyclic trypomastigotes (metacyclogenesis) is a fundamental step in the life 
cycle of Trypanosoma cruzi, comprising several morphological and biochemical 
changes. GP82 and GP90 are glycoproteins expressed at the surface of metacyclic 
trypomastigote, with opposite roles in mammalian cell invasion. GP82 is an 
adhesin that promotes cell invasion, while GP90 acts as a negative regulator of 
parasite internalization. Our understanding of the synthesis and intracellular 
trafficking of GP82 and GP90 during metacyclogenesis is still limited. 
Therefore, we decided to determine whether GP82 and GP90 are expressed only in 
fully differentiated metacyclic forms or they start to be expressed in 
intermediate forms undergoing differentiation.
METHODS: Parasite populations enriched in intermediate forms undergoing 
differentiation were analyzed by quantitative real-time PCR, Western blot, flow 
cytometry and immunofluorescence to assess GP82 and GP90 expression.
RESULTS: We found that GP82 and GP90 mRNAs and proteins are expressed in 
intermediate forms and reach higher levels in fully differentiated metacyclic 
forms. Surprisingly, GP82 and GP90 presented distinct cellular localizations in 
intermediate forms compared to metacyclic trypomastigotes. In intermediate 
forms, GP82 is localized in organelles at the posterior region and colocalizes 
with cruzipain, while GP90 is localized at the flagellar pocket region.
CONCLUSIONS: This study discloses new aspects of protein expression and 
trafficking during T. cruzi differentiation by showing that the machinery 
involved in GP82 and GP90 gene expression starts to operate early in the 
differentiation process and that different secretion pathways are responsible 
for delivering these glycoproteins toward the cell surface.

DOI: 10.1186/1756-3305-6-127
PMCID: PMC3652755
PMID: 23634710 [Indexed for MEDLINE]


55. PLoS One. 2012;7(10):e46767. doi: 10.1371/journal.pone.0046767. Epub 2012 Oct 4.

Adhesion of Trypanosoma cruzi trypomastigotes to fibronectin or laminin modifies 
tubulin and paraflagellar rod protein phosphorylation.

Mattos EC(1), Schumacher RI, Colli W, Alves MJ.

Author information:
(1)Departamento de Bioquímica, Instituto de Química, Universidade de São Paulo, 
São Paulo, Brazil.

BACKGROUND: The unicellular parasite Trypanosoma cruzi is the causative agent of 
Chagaś disease in humans. Adherence of the infective stage to elements of the 
extracellular matrix (ECM), as laminin and fibronectin, is an essential step in 
host cell invasion. Although members of the gp85/TS, as Tc85, were identified as 
laminin and fibronectin ligands, the signaling events triggered on the parasite 
upon binding to these molecules are largely unexplored.
METHODOLOGY/PRINCIPAL FINDINGS: Viable infective parasites were incubated with 
laminin, fibronectin or bovine serum albumin for different periods of time and 
the proteins were separated by bidimensional gels. The phosphoproteins were 
envisaged by specific staining and the spots showing phosphorylation levels 
significantly different from the control were excised and identified by MS/MS. 
The results of interest were confirmed by immunoblotting or immunoprecipitation 
and the localization of proteins in the parasite was determined by 
immunofluorescence. Using a host cell-free system, our data indicate that the 
phosphorylation contents of T. cruzi proteins encompassing different cellular 
functions are modified upon incubation of the parasite with fibronectin or 
laminin.
CONCLUSIONS/SIGNIFICANCE: Herein it is shown, for the first time, that 
paraflagellar rod proteins and α-tubulin, major structural elements of the 
parasite cytoskeleton, are predominantly dephosphorylated during the process, 
probably involving the ERK1/2 pathway. It is well established that T. cruzi 
binds to ECM elements during the cell infection process. The fact that laminin 
and fibronectin induce predominantly dephosphorylation of the main cytoskeletal 
proteins of the parasite suggests a possible correlation between cytoskeletal 
modifications and the ability of the parasite to internalize into host cells.

DOI: 10.1371/journal.pone.0046767
PMCID: PMC3465109
PMID: 23056443 [Indexed for MEDLINE]

Conflict of interest statement: Competing Interests: The authors have declared 
that no competing interests exist.


56. PLoS Negl Trop Dis. 2019 Mar 21;13(3):e0007256. doi: 
10.1371/journal.pntd.0007256. eCollection 2019 Mar.

Aurora kinase protein family in Trypanosoma cruzi: Novel role of an AUK-B 
homologue in kinetoplast replication.

Fassolari M(1), Alonso GD(1)(2).

Author information:
(1)Laboratorio de señalización y mecanismos adaptativos en tripanosomátidos, 
Instituto de Investigaciones en Ingeniería Genética y Biología Molecular "Dr. 
Héctor N. Torres", Buenos Aires, Argentina.
(2)Departamento de Fisiología, Biología Molecular y Celular, Facultad de 
Ciencias Exactas y Naturales, Universidad de Buenos Aires, Buenos Aires, 
Argentina.

Aurora kinases constitute a family of enzymes that play a key role during 
metazoan cells division, being involved in events like centrosome maturation and 
division, chromatin condensation, mitotic spindle assembly, control of 
kinetochore-microtubule attachments, and cytokinesis initiation. In this work, 
three Aurora kinase homologues were identified in Trypanosoma cruzi (TcAUK1, -2 
and -3), a protozoan parasite of the Kinetoplastida Class. The genomic 
organization of these enzymes was fully analyzed, demonstrating that TcAUK1 is a 
single-copy gene, TcAUK2 coding sequence is present in two different forms 
(short and long) and TcAUK3 is a multi-copy gene. The three TcAUK genes are 
actively expressed in the different life cycle forms of T. cruzi (amastigotes, 
trypomastigotes and epimastigotes). TcAUK1 showed a changing localization along 
the cell cycle of the proliferating epimastigote form: at interphase it is 
located at the extremes of the kinetoplast while in mitosis it is detected at 
the cell nucleus, in close association with the mitotic spindle. Overexpression 
of TcAUK1 in epimastigotes leaded to a delay in the G2/M phases of the cell 
cycle due a retarded beginning of kinetoplast duplication. By 
immunofluorescence, we found that when it was overexpressed TcAUK1 lost its 
localization at the extremes of the kinetoplast during interphase, being 
observed inside the cell nucleus throughout the entire cell cycle. In summary, 
TcAUK1 appears to be a functional homologue of human Aurora B kinase, as it is 
related to mitotic spindle assembling and chromosome segregation. Moreover, 
TcAUK1 also seems to play a role during the initiation of kinetoplast 
duplication, a novel role described for this protein.

DOI: 10.1371/journal.pntd.0007256
PMCID: PMC6445472
PMID: 30897087 [Indexed for MEDLINE]

Conflict of interest statement: GDA is a member of the Research Career of 
Consejo Nacional de Investigaciones Científicas y Técnicas and MF is a fellow 
from the same institution.


57. Nat Rev Microbiol. 2006 Mar;4(3):229-36. doi: 10.1038/nrmicro1351.

Trypanosoma cruzi surface mucins: host-dependent coat diversity.

Buscaglia CA(1), Campo VA, Frasch AC, Di Noia JM.

Author information:
(1)Instituto de Investigaciones Biotecnológicas-Instituto Tecnológico de 
Chascomús (IIB-INTECH), Universidad Nacional de General San Martn-CONICET, San 
Martín (1650), Buenos Aires, Argentina.

The surface of the protozoan parasite Trypanosoma cruzi is covered in mucins, 
which contribute to parasite protection and to the establishment of a persistent 
infection. Their importance is highlighted by the fact that the approximately 
850 mucin-encoding genes comprise approximately 1% of the parasite genome and 
approximately 6% of all predicted T. cruzi genes. The coordinate expression of a 
large repertoire of mucins containing variable regions in the mammal-dwelling 
stages of the T. cruzi life cycle suggests a possible strategy to thwart the 
host immune response. Here, we discuss the expression profiling of T. cruzi 
mucins, the mechanisms leading to the acquisition of mucin diversity and the 
possible consequences of a mosaic surface coat in the interplay between parasite 
and host.

DOI: 10.1038/nrmicro1351
PMID: 16489349 [Indexed for MEDLINE]


58. Science. 2005 Jul 15;309(5733):473-6. doi: 10.1126/science.1110289.

The Trypanosoma cruzi proteome.

Atwood JA 3rd(1), Weatherly DB, Minning TA, Bundy B, Cavola C, Opperdoes FR, 
Orlando R, Tarleton RL.

Author information:
(1)Complex Carbohydrate Research Center, University of Georgia, Athens, GA 
30602, USA.

To complement the sequencing of the three kinetoplastid genomes reported in this 
issue, we have undertaken a whole-organism, proteomic analysis of the four 
life-cycle stages of Trypanosoma cruzi. Peptides mapping to 2784 proteins in 
1168 protein groups from the annotated T. cruzi genome were identified across 
the four life-cycle stages. Protein products were identified from >1000 genes 
annotated as "hypothetical" in the sequenced genome, including members of a 
newly defined gene family annotated as mucin-associated surface proteins. The 
four parasite stages appear to use distinct energy sources, including histidine 
for stages present in the insect vectors and fatty acids by intracellular 
amastigotes.

DOI: 10.1126/science.1110289
PMID: 16020736 [Indexed for MEDLINE]


59. PLoS Negl Trop Dis. 2018 Nov 13;12(11):e0006875. doi: 
10.1371/journal.pntd.0006875. eCollection 2018 Nov.

The in vivo and in vitro roles of Trypanosoma cruzi Rad51 in the repair of DNA 
double strand breaks and oxidative lesions.

Gomes Passos Silva D(1), da Silva Santos S(1)(2), Nardelli SC(3), Mendes IC(1), 
Freire ACG(1), Repolês BM(1), Resende BC(1), Costa-Silva HM(1), da Silva VS(1), 
Oliveira KA(1), Oliveira CFB(1), Vilela LFF(1), Nagem RAP(1), Franco GR(1), 
Macedo AM(1), Pena SDJ(1), Tahara EB(1), Sales Junior PA(2), Moreira DS(2), 
Teixeira SMR(1), McCulloch R(4), Virgilio S(5), Tosi LRO(5), Schenkman S(6), 
Andrade LO(7), Murta SMF(2), Machado CR(1).

Author information:
(1)Departamento de Bioquímica e Imunologia, ICB, Universidade Federal de Minas 
Gerais, Belo Horizonte, MG, Brazil.
(2)Centro de Pesquisas René Rachou/FIOCRUZ, Belo Horizonte, MG, Brazil.
(3)Instituto Carlos Chagas/FIOCRUZ, Rua Professor Algacyr Munhoz Mader 3775, 
Curitiba, PR, Brazil.
(4)Wellcome Trust Centre for Molecular Parasitology, Glasgow Biomedical Research 
Centre, University of Glasgow, Glasgow, Scotland, United Kingdom.
(5)Department of Cell and Molecular Biology, Ribeirão Preto Medical School, 
University of São Paulo, Ribeirão Preto, São Paulo, Brazil.
(6)Departamento de Microbiologia, Imunologia e Parasitologia, Universidade 
Federal de São Paulo, Rua Pedro de Toledo 669, São Paulo, São Paulo, Brazil.
(7)Departamento de Morfologia, ICB, Universidade Federal de Minas Gerais, Caixa 
Postal 486, Belo Horizonte, MG, Brazil.

In Trypanosoma cruzi, the etiologic agent of Chagas disease, Rad51 (TcRad51) is 
a central enzyme for homologous recombination. Here we describe the different 
roles of TcRad51 in DNA repair. Epimastigotes of T. cruzi overexpressing TcRAD51 
presented abundant TcRad51-labeled foci before gamma irradiation treatment, and 
a faster growth recovery when compared to single-knockout epimastigotes for 
RAD51. Overexpression of RAD51 also promoted increased resistance against 
hydrogen peroxide treatment, while the single-knockout epimastigotes for RAD51 
exhibited increased sensitivity to this oxidant agent, which indicates a role 
for this gene in the repair of DNA oxidative lesions. In contrast, TcRad51 was 
not involved in the repair of crosslink lesions promoted by UV light and 
cisplatin treatment. Also, RAD51 single-knockout epimastigotes showed a similar 
growth rate to that exhibited by wild-type ones after treatment with 
hydroxyurea, but an increased sensitivity to methyl methane sulfonate. Besides 
its role in epimastigotes, TcRad51 is also important during mammalian infection, 
as shown by increased detection of T. cruzi cells overexpressing RAD51, and 
decreased detection of single-knockout cells for RAD51, in both fibroblasts and 
macrophages infected with amastigotes. Besides that, RAD51-overexpressing 
parasites infecting mice also presented increased infectivity and higher 
resistance against benznidazole. We thus show that TcRad51 is involved in the 
repair of DNA double strands breaks and oxidative lesions in two different T. 
cruzi developmental stages, possibly playing an important role in the 
infectivity of this parasite.

DOI: 10.1371/journal.pntd.0006875
PMCID: PMC6258567
PMID: 30422982 [Indexed for MEDLINE]

Conflict of interest statement: The authors have declared that no competing 
interests exist.


60. J Eukaryot Microbiol. 2019 Mar;66(2):244-253. doi: 10.1111/jeu.12666. Epub 2018 
Jul 29.

The Nuclear RNA-binding Protein RBSR1 Interactome in Trypanosoma cruzi.

Wippel HH(1), Malgarin JS(2), Martins ST(1), Vidal NM(3), Marcon BH(1), Miot 
HT(1), Marchini FK(1), Goldenberg S(1), Alves LR(1).

Author information:
(1)Carlos Chagas Institute, FIOCRUZ, Rua Professor Algacyr Munhoz Mader 3775, 
Curitiba, Paraná, Brazil.
(2)Molecular Biology Institute of Paraná, IBMP, Rua Professor Algacyr Munhoz 
Mader 3775, Curitiba, Paraná, Brazil.
(3)National Center for Biotechnology Information, National Library of Medicine, 
National Institutes of Health, 8600 Rockville Pike, Bethesda, Maryland, 20894.

Trypanosoma cruzi, the etiological agent of Chagas disease, has been widely 
studied, reflecting both its medical importance and the particular features that 
make this pathogen an attractive model for basic biological studies. The 
repression of transcripts by messenger ribonucleoprotein (mRNP) complexes is an 
important pathway of post-transcriptional regulation in eukaryotes, including 
T. cruzi. RBSR1 is a serine-arginine (SR)-rich RNA-binding protein (RBP) in 
T. cruzi that contains one RNA-recognition motif (RRM); this protein has a 
primarily nuclear localization and is developmentally regulated, not being 
detected in metacyclic trypomastigotes. RBSR1 interacts with other RBPs, such as 
UBP1 and UBP2, and the nuclear SR-protein TRRM1. Phylogenetic analysis indicated 
that RBSR1 is orthologous to the human splicing factor SRSF7, what might 
indicate its possible involvement in pre-RNA processing. Accordingly, ribonomics 
data showed the enrichment of snoRNAs and snRNAs in the RBSR1 
immunoprecipiatation complex, hence reinforcing the supposition that this 
protein might be involved in RNA processing in the nucleus.

© 2018 International Society of Protistologists.

DOI: 10.1111/jeu.12666
PMID: 29984450 [Indexed for MEDLINE]


61. Acta Crystallogr F Struct Biol Commun. 2019 Dec 1;75(Pt 12):738-743. doi: 
10.1107/S2053230X19015061. Epub 2019 Nov 20.

Crystal structure of the MIF4G domain of the Trypanosoma cruzi translation 
initiation factor EIF4G5.

Camillo Dos Santos LP(1), de Matos BM(1), de Maman Ribeiro BC(1), Zanchin 
NIT(1), Guimarães BG(1).

Author information:
(1)Carlos Chagas Institute, Oswaldo Cruz Foundation, Curitiba, Paraná, Brazil.

Kinetoplastida, a class of early-diverging eukaryotes that includes pathogenic 
Trypanosoma and Leishmania species, display key differences in their translation 
machinery compared with multicellular eukaryotes. One of these differences 
involves a larger number of genes encoding eIF4E and eIF4G homologs and the 
interaction pattern between the translation initiation factors. eIF4G is a 
scaffold protein which interacts with the mRNA cap-binding factor eIF4E, the 
poly(A)-binding protein, the RNA helicase eIF4A and the eIF3 complex. It 
contains the so-called middle domain of eIF4G (MIF4G), a multipurpose adaptor 
involved in different protein-protein and protein-RNA complexes. Here, the 
crystal structure of the MIF4G domain of T. cruzi EIF4G5 is described at 2.4 Å 
resolution, which is the first three-dimensional structure of a trypanosomatid 
MIF4G domain to be reported. Structural comparison with IF4G homologs from other 
eukaryotes and other MIF4G-containing proteins reveals differences that may 
account for the specific interaction mechanisms of MIF4G despite its highly 
conserved overall fold.

DOI: 10.1107/S2053230X19015061
PMCID: PMC6891579
PMID: 31797815 [Indexed for MEDLINE]


62. Proteomics. 2012 Aug;12(17):2694-703. doi: 10.1002/pmic.201200078.

Quantitative proteomics of Trypanosoma cruzi during metacyclogenesis.

de Godoy LM(1), Marchini FK, Pavoni DP, Rampazzo Rde C, Probst CM, Goldenberg S, 
Krieger MA.

Author information:
(1)Instituto Carlos Chagas, Fiocruz, Curitiba, Paraná, Brazil.

Trypanosoma cruzi is the etiologic agent of Chagas disease, which is estimated 
to affect over eight million people around the world. Trypanosoma cruzi has a 
complex life cycle, involving insect and mammalian hosts and four distinct 
developmental stages: epimastigotes, metacyclic trypomastigotes, amastigotes, 
and bloodstream trypomastigotes. Metacyclogenesis is the process by which T. 
cruzi epimastigotes differentiate into metacyclic trypomastigotes and acquire 
infectivity, and involves differential gene expression associated with 
acquisition of virulence. In T. cruzi, gene expression regulation is achieved 
mainly posttranscriptionally. Therefore, proteomics-based approaches are 
extremely useful for gaining a better understanding of the changes that occur in 
the stage-regulated gene expression program of the parasite at the molecular 
level. Here, we performed an in-depth quantitative MS-based proteomic study of 
T. cruzi metacyclogenesis and quantified almost 3000 proteins expressed during 
the process of differentiation. To the best of our knowledge, this work is the 
most comprehensive quantitative proteomics study of different cell populations 
of T. cruzi available so far. We identified relevant proteins and pathways 
involved in the parasite's differentiation and infectivity acquisition, opening 
new perspectives for further studies that could, ultimately, lead to the 
identification of new targets for chemotherapy.

© 2012 WILEY-VCH Verlag GmbH & Co. KGaA, Weinheim.

DOI: 10.1002/pmic.201200078
PMID: 22761176 [Indexed for MEDLINE]


63. J Cell Biochem. 1992 Nov;50(3):279-84. doi: 10.1002/jcb.240500308.

HMG-like chromosomal proteins in Trypanosoma cruzi.

Morales M(1), Oñate E, Imschenetzky M, Galanti N.

Author information:
(1)Department of Cell Biology and Genetics, School of Medicine, University of 
Chile, Santiago.

HMG-like chromosomal proteins from Trypanosoma cruzi were studied. Four HMG-like 
proteins, designated HMG A, HMG-B, HMG-C, and HMG-E, were isolated and found to 
have molecular weights of 35.5 kd, 27.5 kd, 21.8 kd and 10.4 kd, respectively. 
Immunological relatedness was demonstrated between the mammalian HMG 1,2 and the 
HMG-A and HMG-B from T. cruzi. The relative amounts of HMG-C and HMG-E proteins 
vary in T. cruzi depending to the proliferative stage of the cells. HMG-E 
protein is increased in proliferating cells when compared to its level in 
non-proliferating cells. HMG-C is increased in the non-proliferating cells. 
Probably, the shifts observed in the relative amounts of HMG-like proteins are 
related to the proliferating cells of this flagellate. The results are 
consistent with those described for other lower eukaryotes where the HMG-like 
proteins isolated are similar but not identical to HMG proteins from 
vertebrates.

DOI: 10.1002/jcb.240500308
PMID: 1469064 [Indexed for MEDLINE]


64. Mol Biochem Parasitol. 2018 Apr;221:1-9. doi: 10.1016/j.molbiopara.2018.01.006. 
Epub 2018 Feb 2.

Knockout of the CCCH zinc finger protein TcZC3H31 blocks Trypanosoma cruzi 
differentiation into the infective metacyclic form.

Alcantara MV(1), Kessler RL(1), Gonçalves REG(1), Marliére NP(2), Guarneri 
AA(2), Picchi GFA(1), Fragoso SP(3).

Author information:
(1)Instituto Carlos Chagas/Fiocruz-PR, Rua Prof. Algacyr Munhoz Mader, 3775-CIC, 
Curitiba, PR, 81350-010, Brazil.
(2)Vector Behavior and Pathogen Interaction Group, Centro de Pesquisas René 
Rachou, Fiocruz, Av. Augusto de Lima, 1715-Barro Preto, Belo Horizonte, MG, 
30190-002, Brazil.
(3)Instituto Carlos Chagas/Fiocruz-PR, Rua Prof. Algacyr Munhoz Mader, 3775-CIC, 
Curitiba, PR, 81350-010, Brazil. Electronic address: stenio.fragoso@fiocruz.br.

In the protozoan parasite Trypanosoma cruzi - the causative agent of Chagas 
disease - gene expression control is mainly post-transcriptional, where 
RNA-binding proteins (RBPs) play a central role, by controlling mRNA stability, 
distribution and translation. A large variety of RBPs are encoded in the T. 
cruzi genome, including the CCCH-type zinc finger (CCCH ZnF) protein family, 
which is characterized by the presence of the C-X7/8-C-X5-C-X3-H (CCCH) motif. 
In the related parasite T. brucei, CCCH ZnF proteins have been shown to control 
key differentiation steps in the parasite's life cycle. However, little is known 
about the CCCH ZnF proteins in T. cruzi. We have worked on the generation of T. 
cruzi mutants for CCCH ZnF proteins in an effort to shed light on the functions 
of these proteins in this parasite. Here, we characterize the expression and 
function of the CCCH ZnF protein TcZC3H31 of T. cruzi. TcZC3H31 is almost 
exclusively expressed in epimastigotes and metacyclic trypomastigotes, the 
parasite forms found in the invertebrate host. Importantly, we show that the 
epimastigote form of the T. cruzi knockout for the TcZC3H31 gene (TcZC3H31 KO) 
is incapable, both in vitro and in vivo (in infected triatomine insects), to 
differentiate into the metacyclic trypomastigote form, which is responsible for 
infection transmission from vectors to humans. The epimastigote forms recovered 
from the excreta of insects infected with TcZC3H31 KO parasites do not have the 
typical epimastigote morphology, suggesting that parasites are arrested in a 
mid-differentiation step. Also, epimastigotes overexpressing TcZC3H31 
differentiate into metacyclics more efficiently than wild-type epimastigotes, in 
vitro. These data suggest that TcZC3H31 is an essential positive regulator of T. 
cruzi differentiation into the human-infective metacyclic form.

Copyright © 2018 Elsevier B.V. All rights reserved.

DOI: 10.1016/j.molbiopara.2018.01.006
PMID: 29409763 [Indexed for MEDLINE]


65. Infect Genet Evol. 2016 Jan;37:266-74. doi: 10.1016/j.meegid.2015.11.024. Epub 
2015 Dec 2.

The diversity and expansion of the trans-sialidase gene family is a common 
feature in Trypanosoma cruzi clade members.

Chiurillo MA(1), Cortez DR(2), Lima FM(2), Cortez C(2), Ramírez JL(3), Martins 
AG(4), Serrano MG(5), Teixeira MM(4), da Silveira JF(2).

Author information:
(1)Laboratorio de Genética Molecular "Dr. Yunis-Turbay", Decanato de Ciencias de 
la Salud, Universidad Centroccidental Lisandro Alvarado, Barquisimeto 3001, 
Estado Lara, Venezuela. Electronic address: mchiurillo@ucla.edu.ve.
(2)Departamento de Microbiologia, Imunologia e Parasitologia, Escola Paulista de 
Medicina, Universidade Federal de São Paulo, São Paulo, SP 04023-062, Brazil.
(3)Centro de Biotecnología, Fundación Instituto de Estudios Avanzados, Caracas, 
Venezuela.
(4)Departamento de Parasitologia, Instituto de Ciências Biomédicas, Universidade 
de São Paulo, São Paulo, SP 05508-900, Brazil.
(5)Department of Microbiology and Immunology, Virginia Commonwealth University, 
Richmond, VA, USA.

Trans-sialidase (TS) is a polymorphic protein superfamily described in members 
of the protozoan genus Trypanosoma. Of the eight TS groups recently described, 
TS group I proteins (some of which have catalytic activity) are present in the 
distantly related Trypanosoma brucei and Trypanosoma cruzi phylogenetic clades, 
whereas other TS groups have only been described in some species belonging to 
the T. cruzi clade. In the present study we analyzed the repertoire, 
distribution and phylogenetic relationships of TS genes among species of the T. 
cruzi clade based on sequence similarity, multiple sequence alignment and 
tree-reconstruction approaches using TS sequences obtained with the aid of 
PCR-based strategies or retrieved from genome databases. We included the 
following representative isolates of the T. cruzi clade from South America: T. 
cruzi, T. cruzi Tcbat, Trypanosoma cruzi marinkellei, Trypanosoma dionisii, 
Trypanosoma rangeli and Trypanosoma conorhini. The cloned sequences encoded 
conserved TS protein motifs Asp-box and VTVxNVxLYNR but lacked the FRIP motif 
(conserved in TS group I). The T. conorhini sequences were the most divergent. 
The hybridization patterns of TS probes with chromosomal bands confirmed the 
abundance of these sequences in species in the T. cruzi clade. Divergence and 
relationship analysis placed most of the TS sequences in the groups defined in 
T. cruzi. Further examination of members of TS group II, which includes T. cruzi 
surface glycoproteins implicated in host cell attachment and invasion, showed 
that sequences of T. cruzi Tcbat grouped with those of T. cruzi genotype TcI. 
Our analysis indicates that different members of the T. cruzi clade, with 
different vertebrate hosts, vectors and pathogenicity, share the extensive 
expansion and sequence diversification of the TS gene family. Altogether, our 
results are congruent with the evolutionary history of the T. cruzi clade and 
represent a contribution to the understanding of the molecular evolution and 
role of TS proteins in trypanosomes.

Copyright © 2015 Elsevier B.V. All rights reserved.

DOI: 10.1016/j.meegid.2015.11.024
PMID: 26640033 [Indexed for MEDLINE]


66. J Inorg Biochem. 2012 Apr;109:49-56. doi: 10.1016/j.jinorgbio.2012.01.010. Epub 
2012 Jan 28.

New achievements on biological aspects of copper complexes Casiopeínas®: 
interaction with DNA and proteins and anti-Trypanosoma cruzi activity.

Becco L(1), Rodríguez A, Bravo ME, Prieto MJ, Ruiz-Azuara L, Garat B, Moreno V, 
Gambino D.

Author information:
(1)Laboratorio de Interacciones Moleculares, Facultad de Ciencias, UDELAR, Iguá 
4225, 11400 Montevideo, Uruguay.

The mixed-chelate copper(II) complexes Casiopeínas® have been tested in several 
models in vitro and in vivo, showing promising antitumoral results. However, 
their mechanism of action remains to be defined. Trying to get a deeper insight 
into their molecular mode of action, further analyses, including gel 
electrophoresis, atomic force microscopy and circular dichroism were carried out 
to study their interaction with DNA and some cytoskeleton proteins. Our results 
revealed that the interaction of Casiopeínas triggers DNA cleavage by a free 
radical mechanism. The tested complexes showed a differential response to 
reducing and scavenger agents. Differences on target preference were also 
evident using double stranded oligonucleotides as sequence competitors. 
Surprisingly, distamycin A, a minor groove binder, enhanced the Casiopeínas' 
action on DNA. On the other hand, the tested Casiopeínas produce strong changes 
in protein structure of tubulin, integrin and fibronectin. All together these 
results suggest a multiple mode of action for these metal-based drugs. In 
addition, since it has been proposed that antitumor drugs efficiently 
interacting with DNA could also show activity against Trypanosoma cruzi, 
etiologic agent of Chagas disease, we evaluated the activity of these compounds 
on this protozoan parasite. The tested complexes showed in vitro anti-T. cruzi 
activity similar to the anti-trypanosomal reference drug Nifurtimox.

Copyright © 2012 Elsevier Inc. All rights reserved.

DOI: 10.1016/j.jinorgbio.2012.01.010
PMID: 22377716 [Indexed for MEDLINE]


67. Vector Borne Zoonotic Dis. 2007 Fall;7(3):330-6. doi: 10.1089/vbz.2006.0604.

Mexican Trypanosoma cruzi isolates: in vitro susceptibility of epimastigotes to 
anti-trypanosoma cruzi drugs and metacyclic forms to complement-mediated lysis.

León-Pérez F(1), Gómez-Garcia L, Alejandre-Aguilar R, López R, Monteón VM.

Author information:
(1)Centro Investigación Enfermedades Tropicales, Universidad Autónoma de 
Campeche, Campeche, Mexico.

Trypanosoma cruzi has a clonal organization with an ample array of genetic and 
phenotypic features and probably anaploid constitution. Consequently, the 
biological behavior, biochemistry, and molecular attributes may be distinctive 
for each parasite strain in different geographical regions. As far as we know, 
there is no published information on the susceptibility of Mexican T. cruzi 
stocks to anti-T. cruzi drugs such as benznidazole and gentian violet, or on its 
resistance to complement-mediated lysis. We studied 10 Mexican T. cruzi isolates 
from different geographical areas, such as the pacific coast (Oaxaca, Guerrero, 
and Nayarit States), central part of Mexico (Guanajuato State), Gulf of Mexico 
(Veracruz State), and the Yucatan Peninsula (Campeche State). We searched for 
the natural resistance to drugs in in vitro assay against the 10 Mexican 
isolates using epimastigote forms and the complement-mediated lysis using 
metacyclic trypomastigotes insect-derived in three of them (one for each 
geographic region). In general, we observed high resistance to benznidazole in 
all the Mexican isolates tested, but in the complement-mediated lysis test, they 
showed moderate to high susceptibility. Although it is necessary to expand this 
study by using trypomastigotes and the intracellular form to verify its 
biological role, we suggest that Mexican T. cruzi parasites may have a variable 
susceptibility to antibody-mediated lysis and high resistance to benznidazole.

DOI: 10.1089/vbz.2006.0604
PMID: 17760512 [Indexed for MEDLINE]


68. Mol Biochem Parasitol. 2014 Feb;193(2):110-3. doi: 
10.1016/j.molbiopara.2014.03.004. Epub 2014 Mar 25.

ORC1/CDC6 and MCM7 distinct associate with chromatin through Trypanosoma cruzi 
life cycle.

Calderano S(1), Godoy P(2), Soares D(1), Sant'Anna OA(3), Schenkman S(4), Elias 
MC(5).

Author information:
(1)Laboratório Especial de Ciclo Celular, Instituto Butantan, São Paulo, Brazil; 
Center of Toxins, Immune Response and Cell Signaling - CeTICS, Brazil.
(2)Laboratório Especial de Ciclo Celular, Instituto Butantan, São Paulo, Brazil.
(3)Laboratório de Imunoquímica, Instituto Butantan, São Paulo, Brazil; Center of 
Toxins, Immune Response and Cell Signaling - CeTICS, Brazil.
(4)Departamento de Micro, Imuno e Parasitologia, Universidade Federal de São 
Paulo, Brazil.
(5)Laboratório Especial de Ciclo Celular, Instituto Butantan, São Paulo, Brazil; 
Center of Toxins, Immune Response and Cell Signaling - CeTICS, Brazil. 
Electronic address: carolina.eliassabbaga@butantan.gov.br.

Trypanosoma cruzi alternates between replicative and non-replicative stages. We 
analyzed the expression of components of the pre-replication machinery 
TcORC1/CDC6 and TcMCM7 and their interaction with DNA in all T. cruzi stages. 
TcORC1/CDC6 remains in the nuclear space during all stages of the life cycle and 
interacts with DNA in the replicative stages; however, it does not bind to DNA 
in the non-replicative forms. Moreover, TcMCM7 is not present in the 
non-replicative stages. These data suggest that the lacking of DNA replication 
during the T. cruzi life cycle may be a consequence of the blocking of 
TcORC1/CDC6-DNA interaction and of the down regulation of the TcMCM7 expression.

Copyright © 2014 Elsevier B.V. All rights reserved.

DOI: 10.1016/j.molbiopara.2014.03.004
PMID: 24681203 [Indexed for MEDLINE]


69. PLoS Negl Trop Dis. 2015 Nov 13;9(11):e0004216. doi: 
10.1371/journal.pntd.0004216. eCollection 2015 Nov.

Molecular Characterization of a Novel Family of Trypanosoma cruzi Surface 
Membrane Proteins (TcSMP) Involved in Mammalian Host Cell Invasion.

Martins NO(1), Souza RT(1), Cordero EM(1), Maldonado DC(1), Cortez C(1), Marini 
MM(1), Ferreira ER(1), Bayer-Santos E(1), Almeida IC(2), Yoshida N(1), Silveira 
JF(1).

Author information:
(1)Departamento de Microbiologia, Imunologia e Parasitologia, Escola Paulista de 
Medicina, UNIFESP, São Paulo, Brasil.
(2)The Border Biomedical Research Center, Department of Biological Sciences, 
University of Texas at El Paso, El Paso, Texas, United States of America.

BACKGROUND: The surface coat of Trypanosoma cruzi is predominantly composed of 
glycosylphosphatidylinositol-anchored proteins, which have been extensively 
characterized. However, very little is known about less abundant surface 
proteins and their role in host-parasite interactions.
METHODOLOGY/ PRINCIPAL FINDINGS: Here, we described a novel family of T. cruzi 
surface membrane proteins (TcSMP), which are conserved among different T. cruzi 
lineages and have orthologs in other Trypanosoma species. TcSMP genes are 
densely clustered within the genome, suggesting that they could have originated 
by tandem gene duplication. Several lines of evidence indicate that TcSMP is a 
membrane-spanning protein located at the cellular surface and is released into 
the extracellular milieu. TcSMP exhibited the key elements typical of surface 
proteins (N-terminal signal peptide or signal anchor) and a C-terminal 
hydrophobic sequence predicted to be a trans-membrane domain. Immunofluorescence 
of live parasites showed that anti-TcSMP antibodies clearly labeled the surface 
of all T. cruzi developmental forms. TcSMP peptides previously found in a 
membrane-enriched fraction were identified by proteomic analysis in membrane 
vesicles as well as in soluble forms in the T. cruzi secretome. TcSMP proteins 
were also located intracellularly likely associated with membrane-bound 
structures. We demonstrated that TcSMP proteins were capable of inhibiting 
metacyclic trypomastigote entry into host cells. TcSMP bound to mammalian cells 
and triggered Ca2+ signaling and lysosome exocytosis, events that are required 
for parasitophorous vacuole biogenesis. The effects of TcSMP were of lower 
magnitude compared to gp82, the major adhesion protein of metacyclic 
trypomastigotes, suggesting that TcSMP may play an auxiliary role in host cell 
invasion.
CONCLUSION/SIGNIFICANCE: We hypothesized that the productive interaction of T. 
cruzi with host cells that effectively results in internalization may depend on 
diverse adhesion molecules. In the metacyclic forms, the signaling induced by 
TcSMP may be additive to that triggered by the major surface molecule gp82, 
further increasing the host cell responses required for infection.

DOI: 10.1371/journal.pntd.0004216
PMCID: PMC4643927
PMID: 26565791 [Indexed for MEDLINE]

Conflict of interest statement: The authors have declared that no competing 
interests exist.


70. PLoS Negl Trop Dis. 2020 Oct 6;14(10):e0008728. doi: 
10.1371/journal.pntd.0008728. eCollection 2020 Oct.

Genome-scale metabolic models highlight stage-specific differences in essential 
metabolic pathways in Trypanosoma cruzi.

Shiratsubaki IS(1)(2), Fang X(2), Souza ROO(3), Palsson BO(2)(4)(5), Silber 
AM(3), Siqueira-Neto JL(1).

Author information:
(1)Skaggs School of Pharmacy and Pharmaceutical Sciences, UC San Diego, La 
Jolla, California, United States of America.
(2)Department of Bioengineering, UC San Diego, La Jolla, California, United 
States of America.
(3)Laboratory of Biochemistry of Tryps - LaBTryps, Department of Parasitology, 
Institute of Biomedical Science, University of São Paulo, São Paulo, São Paulo, 
Brazil.
(4)Department of Pediatrics, UC San Diego, La Jolla, California, United States 
of America.
(5)The Novo Nordisk Foundation Center for Biosustainability, Technical 
University of Denmark, Lyngby, Denmark.

Chagas disease is a neglected tropical disease and a leading cause of heart 
failure in Latin America caused by a protozoan called Trypanosoma cruzi. This 
parasite presents a complex multi-stage life cycle. Anti-Chagas drugs currently 
available are limited to benznidazole and nifurtimox, both with severe side 
effects. Thus, there is a need for alternative and more efficient drugs. 
Genome-scale metabolic models (GEMs) can accurately predict metabolic 
capabilities and aid in drug discovery in metabolic genes. This work developed 
an extended GEM, hereafter referred to as iIS312, of the published and validated 
T. cruzi core metabolism model. From iIS312, we then built three stage-specific 
models through transcriptomics data integration, and showed that epimastigotes 
present the most active metabolism among the stages (see S1-S4 GEMs). 
Stage-specific models predicted significant metabolic differences among stages, 
including variations in flux distribution in core metabolism. Moreover, the gene 
essentiality predictions suggest potential drug targets, among which some have 
been previously proven lethal, including glutamate dehydrogenase, glucokinase 
and hexokinase. To validate the models, we measured the activity of enzymes in 
the core metabolism of the parasite at different stages, and showed the results 
were consistent with model predictions. Our results represent a potential step 
forward towards the improvement of Chagas disease treatment. To our knowledge, 
these stage-specific models are the first GEMs built for the stages Amastigote 
and Trypomastigote. This work is also the first to present an in silico GEM 
comparison among different stages in the T. cruzi life cycle.

DOI: 10.1371/journal.pntd.0008728
PMCID: PMC7567352
PMID: 33021977 [Indexed for MEDLINE]

Conflict of interest statement: The authors have declared that no competing 
interests exist.


71. J Med Entomol. 2005 Jan;42(1):48-56. doi: 10.1093/jmedent/42.1.48.

Expression of fluorescent genes in Trypanosoma cruzi and Trypanosoma rangeli 
(Kinetoplastida: Trypanosomatidae): its application to parasite-vector biology.

Guevara P(1), Dias M, Rojas A, Crisante G, Abreu-Blanco MT, Umezawa E, Vazquez 
M, Levin M, Añez N, Ramirez JL.

Author information:
(1)Instituto de Biología Experimental, Universidad Central de Venezuela, Caracas 
1041A, Venezuela. palmiragt@hotmail.com

Two Trypanosoma cruzi-derived cloning vectors, pTREX-n and pBs:CalB1/CUB01, were 
used to drive the expression of green fluorescent protein (GFP) and DsRed in 
Trypanosoma rangeli Tejera, 1920, and Trypanosoma cruzi Chagas, 1909, isolates, 
respectively. Regardless of the species, group, or strain, parasites harboring 
the transfected constructs as either episomes or stable chromosomal integrations 
showed high-level expression of fluorescent proteins. Tagged flagellates of both 
species were used to experimentally infect Rhodnius prolixus Stal, 1953. In 
infected bugs, single or mixed infections of T. cruzi and T. rangeli displayed 
the typical cycle of each species, with no apparent interspecies interactions. 
In addition, infection of kidney monkey cells (LLC-MK2) with GFP-T. cruzi showed 
that the parasite retained its fluorescent tag while carrying out its life cycle 
within cultured cells. The use of GFP-tagged parasites as a tool for biological 
studies in experimental hosts is discussed, as is the application of this method 
for copopulation studies of same-host parasites.

DOI: 10.1093/jmedent/42.1.48
PMID: 15691008 [Indexed for MEDLINE]


72. PLoS Negl Trop Dis. 2018 Apr 2;12(4):e0006388. doi: 
10.1371/journal.pntd.0006388. eCollection 2018 Apr.

Expanding the toolbox for Trypanosoma cruzi: A parasite line incorporating a 
bioluminescence-fluorescence dual reporter and streamlined CRISPR/Cas9 
functionality for rapid in vivo localisation and phenotyping.

Costa FC(1)(2), Francisco AF(1), Jayawardhana S(1), Calderano SG(1)(3), Lewis 
MD(1), Olmo F(1), Beneke T(4), Gluenz E(4), Sunter J(5), Dean S(4), Kelly JM(1), 
Taylor MC(1).

Author information:
(1)Faculty of Infectious and Tropical diseases, London School of Hygiene and 
Tropical Medicine, London, United Kingdom.
(2)Institute of Physics of São Carlos, University of São Paulo, São Carlos, 
Brazil.
(3)Laboratory of Parasitology, Instituto Butantan, São Paulo, Brazil.
(4)Sir William Dunn School of Pathology, University of Oxford, Oxford, United 
Kingdom.
(5)Department of Biological and Medical Sciences, Oxford Brookes University, 
Oxford, United Kingdom.

BACKGROUND: Infection with Trypanosoma cruzi causes Chagas disease, a major 
public health problem throughout Latin America. There is no vaccine and the only 
drugs have severe side effects. Efforts to generate new therapies are hampered 
by limitations in our understanding of parasite biology and disease 
pathogenesis. Studies are compromised by the complexity of the disease, the 
long-term nature of the infection, and the fact that parasites are barely 
detectable during the chronic stage. In addition, functional dissection of T. 
cruzi biology has been restricted by the limited flexibility of the genetic 
manipulation technology applicable to this parasite.
METHODOLOGY/PRINCIPAL FINDINGS: Here, we describe two technical innovations, 
which will allow the role of the parasite in disease progression to be better 
assessed. First, we generated a T. cruzi reporter strain that expresses a fusion 
protein comprising red-shifted luciferase and green fluorescent protein domains. 
Bioluminescence allows the kinetics of infection to be followed within a single 
animal, and specific foci of infection to be pinpointed in excised tissues. 
Fluorescence can then be used to visualise individual parasites in tissue 
sections to study host-parasite interactions at a cellular level. Using this 
strategy, we have been routinely able to find individual parasites within 
chronically infected murine tissues for the first time. The second advance is 
the incorporation of a streamlined CRISPR/Cas9 functionality into this reporter 
strain that can facilitate genome editing using a PCR-based approach that does 
not require DNA cloning. This system allows the rapid generation of null mutants 
and fluorescently tagged parasites in a background where the in vivo phenotype 
can be rapidly assessed.
CONCLUSIONS/SIGNIFICANCE: The techniques described here will have multiple 
applications for studying aspects of T. cruzi biology and Chagas disease 
pathogenesis previously inaccessible to conventional approaches. The reagents 
and cell lines have been generated as a community resource and are freely 
available on request.

DOI: 10.1371/journal.pntd.0006388
PMCID: PMC5897030
PMID: 29608569 [Indexed for MEDLINE]

Conflict of interest statement: The authors have declared that no competing 
interests exist.


73. Pathog Dis. 2017 Sep 29;75(7). doi: 10.1093/femspd/ftx077.

Microvesicles released during the interaction between Trypanosoma cruzi TcI and 
TcII strains and host blood cells inhibit complement system and increase the 
infectivity of metacyclic forms of host cells in a strain-independent process.

Wyllie MP(1), Ramirez MI(1)(2).

Author information:
(1)Departamento de Bioquímica e Biologia molecular, Universidade Federal do 
Paraná, Curitiba, PR, Brazil.
(2)Instituto Oswaldo Cruz - Fundação Oswaldo Cruz Rio de Janeiro, RJ, Brazil.

Extracellular vesicles, whether microvesicles (MVs) or exosomes, shed by 
pathogens transfer virulence factors and biomolecules to host cells, thereby 
altering the host's susceptibility to infection. We have previously demonstrated 
that MV release is increased during the interaction between the infective forms 
of Trypanosoma cruzi and host cells. MVs confer parasite resistance to 
complement-mediated lysis and enhance parasite invasion. In this study, we show 
that differences exist in the levels of MVs released during the interaction 
between metacyclic trypomastigotes of different T. cruzi strains (with varied 
sensitivity to complement-mediated lysis, namely sensitive G strain TcI and 
resistant Y strain TcII) and host cells. MVs produced during the interaction 
between TcII parasites and host cells increased parasite resistance to 
complement lysis from 50% to 80% and parasite invasion was increased to over 
50%. MVs purified during the interaction between TcI parasites and host cells 
have a stronger effect, doubling complement resistance and parasite invasion. 
The complement-mediated lysis assays showed that all MVs inhibit mainly the 
lectin pathway. Interestingly, MVs derived from parasites of one class did not 
alter complement resistance and the invasion process of parasites from the other 
class. This is the first description of MVs from T. cruzi with strain-dependent 
phenotypic effects.

© FEMS 2017. All rights reserved. For permissions, please e-mail: 
journals.permissions@oup.com.

DOI: 10.1093/femspd/ftx077
PMID: 28859399 [Indexed for MEDLINE]


74. PLoS Negl Trop Dis. 2013;7(2):e2044. doi: 10.1371/journal.pntd.0002044. Epub 
2013 Feb 7.

Molecular and functional characterization of a Trypanosoma cruzi nuclear 
adenylate kinase isoform.

Cámara Mde L(1), Bouvier LA, Canepa GE, Miranda MR, Pereira CA.

Author information:
(1)Laboratorio de Biología Molecular de Trypanosoma cruzi (LBMTC), Instituto de 
Investigaciones Médicas Alfredo Lanari, Universidad de Buenos Aires and CONICET, 
Buenos Aires, Argentina.

Trypanosoma cruzi, the etiological agent of Chagas' disease, is an early 
divergent eukaryote in which control of gene expression relies mainly in 
post-transcriptional mechanisms. Transcription levels are globally up and down 
regulated during the transition between proliferating and non-proliferating 
life-cycle stages. In this work we characterized a nuclear adenylate kinase 
isoform (TcADKn) that is involved in ribosome biogenesis. Nuclear adenylate 
kinases have been recently described in a few organisms, being all related to 
RNA metabolism. Depending on active transcription and translation, TcADKn 
localizes in the nucleolus or the cytoplasm. A non-canonical nuclear 
localization signal was mapped towards the N-terminal of the protein, being the 
phosphate-binding loop essential for its localization. In addition, TcADKn 
nuclear exportation depends on the nuclear exportation adapter CRM1. TcADKn 
nuclear shuttling is governed by nutrient availability, oxidative stress and by 
the equivalent in T. cruzi of the mammalian TOR (Target of Rapamycin) pathway. 
One of the biological functions of TcADKn is ribosomal 18S RNA processing by 
direct interaction with ribosomal protein TcRps14. Finally, TcADKn expression is 
regulated by its 3' UTR mRNA. Depending on extracellular conditions, cells 
modulate protein translation rates regulating ribosome biogenesis and nuclear 
adenylate kinases are probably key components in these processes.

DOI: 10.1371/journal.pntd.0002044
PMCID: PMC3567042
PMID: 23409202 [Indexed for MEDLINE]

Conflict of interest statement: The authors have declared that no competing 
interests exist.


75. Parasitol Int. 2008 Jun;57(2):105-9. doi: 10.1016/j.parint.2007.12.008. Epub 
2007 Dec 23.

Trypanosoma cruzi infection by oral route: how the interplay between parasite 
and host components modulates infectivity.

Yoshida N(1).

Author information:
(1)Departamento de Microbiologia, Imunologia e Parasitologia, Escola Paulista de 
Medicina, Universidade Federal de São Paulo, R. Botucatu, 862, 04023-062 São 
Paulo, S.P., Brasil. nyoshida@unifesp.br

Trypanosoma cruzi infection by oral route constitutes the most important mode of 
transmission in some geographical regions, as illustrated by reports on 
microepidemics and outbreaks of acute Chagas' disease acquired by ingestion of 
food contaminated with parasites from triatomine insects. In the mouse model, T. 
cruzi metacyclic trypomastigotes invade the gastric mucosal epithelium, a unique 
portal of entry for systemic infection. High efficiency of metacyclic forms in 
establishing infection by oral route is associated with expression of gp82, a 
stage-specific surface molecule that binds to gastric mucin and to epithelial 
cells. Gp82 promotes parasite entry by triggering the signaling cascades leading 
to intracellular Ca(2+) mobilization. T. cruzi strains deficient in gp82 can 
effectively invade cells in vitro, by engaging the Ca(2+) signal-inducing 
surface glycoprotein gp30. However, they are poorly infective in mice by oral 
route because gp30 has low affinity for gastric mucin. Metacyclic forms also 
express gp90, a stage-specific surface glycoprotein that binds to host cells and 
acts as a negative regulator of invasion. T. cruzi strains expressing gp90 at 
high levels, in addition to gp82 and gp30, are all poor cell invaders in vitro. 
Notwithstanding, their infectivity by oral route may vary because, unlike gp82 
and gp30, which resist degradation by pepsin in the gastric milieu, the gp90 
isoforms of different strains have varying susceptibility to peptic digestion. 
For instance, in a T. cruzi isolate, derived from an acute case of Chagas' 
disease acquired by oral route, gp90 is extensively degraded by gastric juice in 
the mouse stomach and this renders the parasite highly invasive towards target 
cells. If such an exacerbation of infectivity occurs in humans, it may be 
responsible for the severity of the disease reported in outbreaks of oral 
infection.

DOI: 10.1016/j.parint.2007.12.008
PMID: 18234547 [Indexed for MEDLINE]


76. J Exp Med. 1992 Jul 1;176(1):201-11. doi: 10.1084/jem.176.1.201.

Cloning and expression of Trypanosoma cruzi ribosomal protein P0 and epitope 
analysis of anti-P0 autoantibodies in Chagas' disease patients.

Skeiky YA(1), Benson DR, Parsons M, Elkon KB, Reed SG.

Author information:
(1)Seattle Biomedical Research Institute, Washington 98109.

Chagas' disease, caused by the intracellular protozoan parasite Trypanosoma 
cruzi, is a major cause of heart failure in endemic areas. Antigenic mimicry by 
T. cruzi antigens sharing epitopes with host macromolecules has been implicated 
in the pathogenesis which is thought to have a significant autoimmune component. 
We report herein on the cloning and characterization of a full-length cDNA from 
a T. cruzi expression library encoding a protein, TcP0, that is homologous to 
the human 38-kD ribosomal phosphoprotein HuP0. The T. cruzi P0 protein shows a 
clustering of residues that are evolutionarily conserved in higher eukaryotes. 
This includes an alanine- and glycine-rich region adjacent to a highly charged 
COOH terminus. This "hallmark" domain is the basis of the crossreactivity of the 
highly immunogenic eukaryotic P protein family. We found that T. cruzi-infected 
individuals have antibodies reacting with host (self) P proteins, as well as 
with recombinant TcP0. Deletion of the six carboxy-terminal amino acids 
abolished the reactivity of the T. cruzi infection sera with TcP0. This is 
similar to the specificity of anti-P autoantibodies described for a subset of 
patients with systemic lupus erythematosus (SLE) (Elkon, K., E. Bonfa, R. 
Llovet, W. Danho, H. Weissbach, and N. Brot. 1988. Proc. Natl. Acad. Sci. USA. 
85:5186). These results suggest that T. cruzi P proteins may contribute to the 
development of autoreactive antibodies in Chagas' disease, and that the 
underlying mechanisms of anti-P autoantibody may be similar in Chagas' and SLE 
patients. This study represents the first definitive report of the cloning of a 
full-length T. cruzi antigen that mimics a characterized host homologue in 
structure, function, and shared antigenicity.

DOI: 10.1084/jem.176.1.201
PMCID: PMC2119278
PMID: 1377223 [Indexed for MEDLINE]


77. Glycobiology. 2015 Nov;25(11):1142-9. doi: 10.1093/glycob/cwv057. Epub 2015 Jul 
29.

The trans-sialidase, the major Trypanosoma cruzi virulence factor: Three decades 
of studies.

Freire-de-Lima L(1), Fonseca LM(1), Oeltmann T(2), Mendonça-Previato L(3), 
Previato JO(1).

Author information:
(1)Laboratório de Glicobiologia, Instituto de Biofísica Carlos Chagas Filho, 
Universidade Federal do Rio de Janeiro, 21944902, Rio de Janeiro, RJ, Brasil.
(2)Vanderbilt University School of Medicine, Nashville, TN 37232, USA.
(3)Laboratório de Glicobiologia, Instituto de Biofísica Carlos Chagas Filho, 
Universidade Federal do Rio de Janeiro, 21944902, Rio de Janeiro, RJ, Brasil 
luciamp@biof.ufrj.br.

Chagas' disease is a potentially life-threatening disease caused by the 
protozoan parasite Trypanosoma cruzi. Since the description of Chagas'disease in 
1909 extensive research has identified important events in the disease in order 
to understand the biochemical mechanism that modulates T. cruzi-host cell 
interactions and the ability of the parasite to ensure its survival in the 
infected host. Exactly 30 years ago, we presented evidence for the first time of 
a trans-sialidase activity in T. cruzi (T. cruzi-TS). This enzyme transfers 
sialic acid from the host glycoconjugates to the terminal β-galactopyranosyl 
residues of mucin-like molecules on the parasite's cell surface. Thenceforth, 
many articles have provided convincing data showing that T. cruzi-TS is able to 
govern relevant mechanisms involved in the parasite's survival in the mammalian 
host, such as invasion, escape from the phagolysosomal vacuole, differentiation, 
down-modulation of host immune responses, among others. The aim of this review 
is to cover the history of the discovery of T. cruzi-TS, as well as some 
well-documented biological effects encompassed by this parasite's virulence 
factor, an enzyme with potential attributes to become a drug target against 
Chagas disease.

© The Author 2015. Published by Oxford University Press. All rights reserved. 
For permissions, please e-mail: journals.permissions@oup.com.

DOI: 10.1093/glycob/cwv057
PMID: 26224786 [Indexed for MEDLINE]


78. Exp Parasitol. 2011 Jan;127(1):249-59. doi: 10.1016/j.exppara.2010.08.003. Epub 
2010 Aug 9.

Trypanosoma cruzi: multiple actin isovariants are observed along different 
developmental stages.

Cevallos AM(1), Segura-Kato YX, Merchant-Larios H, Manning-Cela R, Alberto 
Hernández-Osorio L, Márquez-Dueñas C, Ambrosio JR, Reynoso-Ducoing O, Hernández 
R.

Author information:
(1)Departamento de Biología Molecular y Biotecnología, Universidad Nacional 
Autónoma de México, Apartado Postal 70-228, México, DF, Mexico. 
amcevallos@biomedicas.unam.mx

The expression and biological role of actin during the Trypanosoma cruzi life 
cycle remains largely unknown. Polyclonal antibodies against a recombinant T. 
cruzi actin protein were used to confirm its expression in epimastigotes, 
trypomastigotes, and amastigotes. Although the overall levels of expression were 
similar, clear differences in the subcellular distribution of actin among the 
developmental stages were identified. The existence of five actin variants in 
each developmental stage with distinct patterns of expression were uncovered by 
immunoblotting of protein extracts separated 2D-SDS gels. The isoelectric points 
of the actin variants in epimastigotes ranged from 4.45 to 4.9, whereas they 
ranged from 4.9 to 5.24 in trypomastigotes and amastigotes. To determine if the 
actin variants found could represent previously unidentified actins, we 
performed a genomic survey of the T.cruzi GeneDB database and found 12 
independent loci encoding for a diverse group of actins and actin-like proteins 
that are conserved among trypanosomatids.

Copyright © 2010 Elsevier Inc. All rights reserved.

DOI: 10.1016/j.exppara.2010.08.003
PMID: 20705070 [Indexed for MEDLINE]


79. PLoS One. 2015 Jun 18;10(6):e0130099. doi: 10.1371/journal.pone.0130099. 
eCollection 2015.

A Novel Trypanosoma cruzi Protein Associated to the Flagellar Pocket of 
Replicative Stages and Involved in Parasite Growth.

Durante IM(1), Cámara Mde L(1), Buscaglia CA(1).

Author information:
(1)Instituto de Investigaciones Biotecnológicas-Instituto Tecnológico de 
Chascomús (IIB-INTECh), Universidad Nacional de San Martín (UNSAM) and Consejo 
Nacional de Investigaciones Científicas y Técnicas (CONICET); Buenos Aires, 
Argentina.

The flagellar pocket constitutes an active and strategic site in the body of 
trypanosomatids (i.e. parasitic protozoa that cause important human and/or 
livestock diseases), which participates in several important processes such as 
cell polarity, morphogenesis and replication. Most importantly, the flagellar 
pocket is the unique site of surface protein export and nutrient uptake in 
trypanosomatids, and thus constitutes a key portal for the interaction with the 
host. In this work, we identified and characterized a novel Trypanosoma cruzi 
protein, termed TCLP 1, that accumulates at the flagellar pocket area of 
parasite replicative forms, as revealed by biochemical, immuno-cytochemistry and 
electron microscopy techniques. Different in silico analyses revealed that TCLP 
1 is the founding member of a family of chimeric molecules restricted to 
trypanosomatids bearing, in addition to eukaryotic ubiquitin-like and 
protein-protein interacting domains, a motif displaying significant structural 
homology to bacterial multi-cargo chaperones involved in the secretion of 
virulence factors. Using the fidelity of an homologous expression system we 
confirmed TCLP 1 sub-cellular distribution and showed that TCLP 
1-over-expressing parasites display impaired survival and accelerated 
progression to late stationary phase under starvation conditions. The reduced 
endocytic capacity of TCLP 1-over-expressors likely underlies (at least in part) 
this growth phenotype. TCLP 1 is involved in the uptake of extracellular 
macromolecules required for nutrition and hence in T. cruzi growth. Due to the 
bacterial origin, sub-cellular distribution and putative function(s), we propose 
TCLP 1 and related orthologs in trypanosomatids as appealing therapeutic targets 
for intervention against these health-threatening parasites.

DOI: 10.1371/journal.pone.0130099
PMCID: PMC4472858
PMID: 26086767 [Indexed for MEDLINE]

Conflict of interest statement: Competing Interests: The authors have declared 
that no competing interests exist.


80. Front Cell Infect Microbiol. 2019 Jan 7;8:439. doi: 10.3389/fcimb.2018.00439. 
eCollection 2018.

Discovery and Genetic Validation of Chemotherapeutic Targets for Chagas' 
Disease.

Osorio-Méndez JF(1)(2), Cevallos AM(3).

Author information:
(1)Laboratorio de Microbiología y Biología Molecular, Programa de Medicina, 
Corporación Universitaria Empresarial Alexander von Humboldt, Armenia, Colombia.
(2)Grupo de Estudio en Parasitología Molecular, Centro de Investigaciones 
Biomédicas, Universidad del Quindío, Armenia, Colombia.
(3)Departamento de Biología Molecular y Biotecnología, Instituto de 
Investigaciones Biomédicas, Universidad Nacional Autónoma de México, Mexico 
City, Mexico.

There is an urgent need to develop new treatments for Chagas' disease. To 
identify drug targets, it is important to understand the basic biology of 
Trypanosoma cruzi, in particular with respect to the biological pathways or 
proteins that are essential for its survival within the host. This review 
provides a streamlined approach for identifying drug targets using freely 
available chemogenetic databases and outlines the relevant characteristics of an 
ideal chemotherapeutic target. Among those are their essentiality, druggability, 
availability of structural information, and selectivity. At the moment only 16 
genes have been found as essential by gene disruption in T. cruzi. At the TDR 
Targets database, a chemogenomics resource for neglected diseases, information 
about published structures for these genes was only found for three of these 
genes, and annotation of validated inhibitors was found in two. These inhibitors 
have activity against the parasitic stages present in the host. We then analyzed 
three of the pathways that are considered promising in the search for new 
targets: (1) Ergosterol biosynthesis, (2) Resistance to oxidative stress, (3) 
Synthesis of surface glycoconjugates. We have annotated all the genes that 
participate in them, identified those that are considered as druggable, and 
incorporated evidence from either Trypanosoma brucei, and Leishmania spp. that 
supports the hypothesis that these pathways are essential for T. cruzi survival.

DOI: 10.3389/fcimb.2018.00439
PMCID: PMC6330712
PMID: 30666299 [Indexed for MEDLINE]


81. Gene. 2010 Mar 1;452(2):72-8. doi: 10.1016/j.gene.2009.12.009. Epub 2010 Jan 7.

Proteomic analysis reveals the dynamic association of proteins with translated 
mRNAs in Trypanosoma cruzi.

Alves LR(1), Avila AR, Correa A, Holetz FB, Mansur FC, Manque PA, de Menezes JP, 
Buck GA, Krieger MA, Goldenberg S.

Author information:
(1)Instituto Carlos Chagas, Laboratório de Regulação da Expressão Gênica, 
Curitiba, Paraná, Brazil.

Gene regulation is mainly post-transcriptional in trypanosomatids. The stability 
of mRNA and access to polysomes are thought to be tightly regulated, allowing 
Trypanosoma cruzi to adapt to the different environmental conditions during its 
life cycle. Post-transcriptional regulation requires the association between 
mRNAs and certain proteins to form mRNP complexes. We investigated the dynamic 
association between proteins and mRNAs, using poly(T) beads to isolate and 
characterize proteins and protein complexes bound to poly-A+ mRNAs. The protein 
content of these fractions was analyzed by mass spectrometry (LC-MS/MS). We 
identified 542 protein component of the mRNP complexes associated with mRNAs. 
Twenty-four of the proteins obtained were present in all fractions, whereas some 
other proteins were exclusive to a particular fraction: epimastigote polysomal 
(0.37%) and post-polysomal (2.95%) fractions; stress polysomal (13.8%) and 
post-polysomal (40.78%) fractions. Several proteins known to be involved in mRNA 
metabolism were identified, and this was considered important as it made it 
possible to confirm the reliability of our mRNP isolation approach. This 
procedure allowed us to have a first insight into the composition and dynamics 
of mRNPs in T. cruzi.

Copyright 2009 Elsevier B.V. All rights reserved.

DOI: 10.1016/j.gene.2009.12.009
PMID: 20060445 [Indexed for MEDLINE]


82. Parasitol Res. 2010 Jul;107(2):443-7. doi: 10.1007/s00436-010-1888-9. Epub 2010 
May 30.

Trypanosoma cruzi: ubiquity expression of surface cruzipain molecules in TCI and 
TCII field isolates.

Fampa P(1), Santos AL, Ramirez MI.

Author information:
(1)Laboratório de Biologia Molecular de Parasitas e Vetores, Instituto Oswaldo 
Cruz, Fiocruz, Av. Brasil, 4365, 21045-900, Rio de Janeiro, Brazil.

Trypanosoma cruzi presents considerable genetic and protein profile polymorphism 
among different parasite populations. In a previous work, our group indicated 
cysteine and metalloprotease activities as good markers for separating T. cruzi 
I (TCI) from T. cruzi II (TCII) isolates, with higher heterogeneity among TCII 
isolates. Here, we have investigated the expression level of surface cruzipain 
in 16 field isolates belonging to the genotype TCI (n = 8) and TCII (n = 8) of 
T. cruzi. By means of flow cytometry analyses, using an anti-cruzipain 
polyclonal antibody, we observed a highly heterogeneous pattern of surface 
cruzipain molecules in these isolates, independently of their genotypes, cell 
measurements (size and granularity), original hosts, or biomes. However, 
fluorescence labeling tended to be stronger in TCI than in TCII population. 
Interestingly, isolates that expressed higher levels of surface cruzipain also 
yielded elevated levels of metacyclogenesis in vitro.

DOI: 10.1007/s00436-010-1888-9
PMID: 20512588 [Indexed for MEDLINE]


83. Amino Acids. 2010 Feb;38(2):645-51. doi: 10.1007/s00726-009-0425-6. Epub 2009 
Dec 3.

Polyamine metabolism in Trypanosoma cruzi: studies on the expression and 
regulation of heterologous genes involved in polyamine biosynthesis.

Algranati ID(1).

Author information:
(1)Fundación Instituto Leloir, Ave. Patricias Argentinas 435, 1405, Buenos 
Aires, Argentina. ialgranati@leloir.org.ar

Biochemical studies have shown that Trypanosoma cruzi and Toxoplasma gondii are 
the only eukaryotic organisms so far described which are auxotrophic for 
polyamines. Both parasites are unable to carry out the de novo biosynthesis of 
putrescine, and therefore they need the addition of exogenous polyamines to the 
culture medium for their normal proliferation. Further investigations at the 
molecular level have demonstrated that the wild-type T. cruzi genome does not 
contain ornithine or arginine decarboxylase-like nucleic acid sequences, and 
that the corresponding genes have been presumably lost during evolution. Since 
T. cruzi behaves as a deletion mutant for ornithine decarboxylase (ODC) and 
arginine decarboxylase (ADC) genes, this parasite has been selected to study the 
regulation of the expression of heterologous genes involved in polyamine 
biosynthesis in other organisms. The resulting transgenic parasites have been 
useful tools to analyze the different stages of gene expression after 
transformation, as well as the mechanisms of drug resistance induction and the 
post-translational processing of enzyme precursors.

DOI: 10.1007/s00726-009-0425-6
PMID: 19956988 [Indexed for MEDLINE]


84. PLoS One. 2014 May 19;9(5):e97526. doi: 10.1371/journal.pone.0097526. 
eCollection 2014.

Proteomic analysis of Trypanosoma cruzi response to ionizing radiation stress.

Vieira HG(1), Grynberg P(2), Bitar M(1), Pires Sda F(3), Hilário HO(1), Macedo 
AM(1), Machado CR(1), de Andrade HM(3), Franco GR(1).

Author information:
(1)Departamento de Bioquímica e Imunologia, Universidade Federal de Minas 
Gerais, Belo Horizonte, Minas Gerais, Brazil.
(2)Departamento de Bioquímica e Imunologia, Universidade Federal de Minas 
Gerais, Belo Horizonte, Minas Gerais, Brazil; Embrapa Recursos Genéticos e 
Biotecnologia, Brasília, Distrito Federal, Brazil.
(3)Departamento de Parasitologia, Universidade Federal de Minas Gerais, Belo 
Horizonte, Minas Gerais, Brazil.

Trypanosoma cruzi, the causative agent of Chagas disease, is extremely resistant 
to ionizing radiation, enduring up to 1.5 kGy of gamma rays. Ionizing radiation 
can damage the DNA molecule both directly, resulting in double-strand breaks, 
and indirectly, as a consequence of reactive oxygen species production. After a 
dose of 500 Gy of gamma rays, the parasite genome is fragmented, but the 
chromosomal bands are restored within 48 hours. Under such conditions, cell 
growth arrests for up to 120 hours and the parasites resume normal growth after 
this period. To better understand the parasite response to ionizing radiation, 
we analyzed the proteome of irradiated (4, 24, and 96 hours after irradiation) 
and non-irradiated T. cruzi using two-dimensional differential gel 
electrophoresis followed by mass spectrometry for protein identification. A 
total of 543 spots were found to be differentially expressed, from which 215 
were identified. These identified protein spots represent different isoforms of 
only 53 proteins. We observed a tendency for overexpression of proteins with 
molecular weights below predicted, indicating that these may be processed, 
yielding shorter polypeptides. The presence of shorter protein isoforms after 
irradiation suggests the occurrence of post-translational modifications and/or 
processing in response to gamma radiation stress. Our results also indicate that 
active translation is essential for the recovery of parasites from ionizing 
radiation damage. This study therefore reveals the peculiar response of T. cruzi 
to ionizing radiation, raising questions about how this organism can change its 
protein expression to survive such a harmful stress.

DOI: 10.1371/journal.pone.0097526
PMCID: PMC4026238
PMID: 24842666 [Indexed for MEDLINE]

Conflict of interest statement: Competing Interests: The authors have declared 
that no competing interests exist.


85. Parasitol Int. 2018 Apr;67(2):131-139. doi: 10.1016/j.parint.2017.10.009. Epub 
2017 Nov 20.

Involvement of STI1 protein in the differentiation process of Trypanosoma cruzi.

Schmidt JC(1), Manhães L(2), Fragoso SP(2), Pavoni DP(3), Krieger MA(4).

Author information:
(1)Laboratory of Functional Genomics, Instituto Carlos Chagas, Oswaldo Cruz 
Foundation (FIOCRUZ), Curitiba, Paraná, Brazil; Health Science Department, 
Universidade Comunitária da Região de Chapecó (UNOCHAPECÓ), Chapecó, Santa 
Catarina, Brazil.
(2)Laboratory of Functional Genomics, Instituto Carlos Chagas, Oswaldo Cruz 
Foundation (FIOCRUZ), Curitiba, Paraná, Brazil.
(3)Laboratory of Functional Genomics, Instituto Carlos Chagas, Oswaldo Cruz 
Foundation (FIOCRUZ), Curitiba, Paraná, Brazil. Electronic address: 
daniela.pavoni@fiocruz.br.
(4)Laboratory of Functional Genomics, Instituto Carlos Chagas, Oswaldo Cruz 
Foundation (FIOCRUZ), Curitiba, Paraná, Brazil; Instituto de Biologia Molecular 
do Paraná (IBMP), Curitiba, Paraná, Brazil.

The protozoan Trypanosoma cruzi is a parasite exposed to several environmental 
stressors inside its invertebrate and vertebrate hosts. Although stress 
conditions are involved in its differentiation processes, little information is 
available about the stress response proteins engaged in these activities. This 
work reports the first known association of the stress-inducible protein 1 
(STI1) with the cellular differentiation process in a unicellular eukaryote. 
Albeit STI1 expression is constitutive in epimastigotes and metacyclic 
trypomastigotes, higher protein levels were observed in late growth phase 
epimastigotes subjected to nutritional stress. Analysis by indirect 
immunofluorescence revealed that T. cruzi STI1 (TcSTI1) is located throughout 
the cell cytoplasm, with some cytoplasmic granules appearing in greater numbers 
in late growing epimastigotes and late growing epimastigotes subjected to 
nutritional stress. We observed that part of the fluorescence signal from both 
TcSTI1 and TcHSP70 colocalized around the nucleus. Gene silencing of sti1 in 
Trypanosoma brucei did not affect cell growth. Similarly, the growth of T. cruzi 
mutant parasites with a single allele sti1 gene knockout was not affected. 
However, the differentiation of epimastigotes in metacyclic trypomastigotes 
(metacyclogenesis) was compromised. Lower production rates and numbers of 
metacyclic trypomastigotes were obtained from the mutant parasites compared with 
the wild-type parasites. These data indicate that reduced levels of TcSTI1 
decrease the rate of in vitro metacyclogenesis, suggesting that this protein may 
participate in the differentiation process of T. cruzi.

Copyright © 2017 Elsevier B.V. All rights reserved.

DOI: 10.1016/j.parint.2017.10.009
PMID: 29081390 [Indexed for MEDLINE]


86. PLoS One. 2016 Apr 6;11(4):e0152715. doi: 10.1371/journal.pone.0152715. 
eCollection 2016.

The Trypanosoma cruzi Diamine Transporter Is Essential for Robust Infection of 
Mammalian Cells.

Hasne MP(1), Soysa R(1), Ullman B(1).

Author information:
(1)Department of Biochemistry and Molecular Biology, Oregon Health & Science 
University, Portland, Oregon, United States of America.

Trypanosoma cruzi is incapable of synthesizing putrescine or cadaverine de novo, 
and, therefore, salvage of polyamines from the host milieu is an obligatory 
nutritional function for the parasite. A high-affinity diamine transporter 
(TcPOT1) from T. cruzi has been identified previously that recognizes both 
putrescine and cadaverine as ligands. In order to assess the functional role of 
TcPOT1 in intact parasites, a Δtcpot1 null mutant was constructed by targeted 
gene replacement and characterized. The Δtcpot1 mutant lacked high-affinity 
putrescine-cadaverine transport capability but retained the capacity to 
transport diamines via a non-saturable, low-affinity mechanism. Transport of 
spermidine and arginine was not impacted by the Δtcpot1 lesion. The Δtcpot1 cell 
line exhibited a significant but not total defect in its ability to subsist in 
Vero cells, although initial infection rates were not affected by the lesion. 
These findings reveal that TcPOT1 is the sole high-affinity diamine permease in 
T. cruzi, that genetic obliteration of TcPOT1 impairs the ability of the 
parasite to maintain a robust infection in mammalian cells, and that a secondary 
low-affinity uptake mechanism for this key parasite nutrient is operative but 
insufficient for optimal infection.

DOI: 10.1371/journal.pone.0152715
PMCID: PMC4822861
PMID: 27050410 [Indexed for MEDLINE]

Conflict of interest statement: Competing Interests: The authors have declared 
that no competing interests exist.


87. PLoS One. 2011 Apr 4;6(4):e18371. doi: 10.1371/journal.pone.0018371.

MDL28170, a calpain inhibitor, affects Trypanosoma cruzi metacyclogenesis, 
ultrastructure and attachment to Rhodnius prolixus midgut.

Ennes-Vidal V(1), Menna-Barreto RF, Santos AL, Branquinha MH, d'Avila-Levy CM.

Author information:
(1)Laboratório de Biologia Molecular e Doenças Endêmicas, Instituto Oswaldo 
Cruz, Fundação Oswaldo Cruz (Fiocruz), Rio de Janeiro, Brazil.

BACKGROUND: Trypanosoma cruzi is the etiological agent of Chagas' disease. 
During the parasite life cycle, many molecules are involved in the 
differentiation process and infectivity. Peptidases are relevant for crucial 
steps of T. cruzi life cycle; as such, it is conceivable that they may 
participate in the metacyclogenesis and interaction with the invertebrate host.
METHODOLOGY/PRINCIPAL FINDINGS: In this paper, we have investigated the effect 
of the calpain inhibitor MDL28170 on the attachment of T. cruzi epimastigotes to 
the luminal midgut surface of Rhodnius prolixus, as well as on the 
metacyclogenesis process and ultrastructure. MDL28170 treatment was capable of 
significantly reducing the number of bound epimastigotes to the luminal surface 
midgut of the insect. Once the cross-reactivity of the anti-Dm-calpain was 
assessed, it was possible to block calpain molecules by the antibody, leading to 
a significant reduction in the capacity of adhesion to the insect guts by T. 
cruzi. However, the antibodies were unable to interfere in metacyclogenesis, 
which was impaired by the calpain inhibitor presenting a significant reduction 
in the number of metacyclic trypomastigotes. The calpain inhibitor also promoted 
a direct effect against bloodstream trypomastigotes. Ultrastructural analysis of 
epimastigotes treated with the calpain inhibitor revealed disorganization in the 
reservosomes, Golgi and plasma membrane disruption.
CONCLUSIONS/SIGNIFICANCE: The presence of calpain and calpain-like molecules in 
a wide range of organisms suggests that these proteins could be necessary for 
basic cellular functions. Herein, we demonstrated the effects of MDL28170 in 
crucial steps of the T. cruzi life cycle, such as attachment to the insect 
midgut and metacyclogenesis, as well as in parasite viability and morphology. 
Together with our previous findings, these results help to shed some light on 
the functions of T. cruzi calpains. Considering the potential roles of these 
molecules on the interaction with both invertebrate and vertebrate hosts, it is 
interesting to improve knowledge on these molecules in T. cruzi.

DOI: 10.1371/journal.pone.0018371
PMCID: PMC3070728
PMID: 21483751 [Indexed for MEDLINE]

Conflict of interest statement: Competing Interests: The authors have declared 
that no competing interests exist.


88. Trans R Soc Trop Med Hyg. 1985;79(5):587-90. doi: 10.1016/0035-9203(85)90163-4.

Receptors and recognition mechanisms of Trypanosoma cruzi.

Snary D.

The current state of knowledge on receptor and recognition interactions which 
take place during the life-cycle of Trypanosoma cruzi is reviewed. Evidence 
suggests that carbohydrate plays a central role in these recognition mechanisms. 
Lectin-sugar interactions appear to be involved in uptake of the parasite by 
host cells including macrophages and a protein on the surface of trypomastigote 
which binds N-acetyl glucosamine on the host cell has been implicated in host 
cell invasion. Sugars on a 72,000 molecular weight glycoprotein on epimastigotes 
have also been implicated in colonization of the gut of the insect vector and in 
control of the morphological changes which take place in the insect gut.

DOI: 10.1016/0035-9203(85)90163-4
PMID: 3938086 [Indexed for MEDLINE]


89. FEBS J. 2010 Aug;277(16):3415-26. doi: 10.1111/j.1742-4658.2010.07747.x. Epub 
2010 Jul 12.

Protein and mRNA content of TcDHH1-containing mRNPs in Trypanosoma cruzi.

Holetz FB(1), Alves LR, Probst CM, Dallagiovanna B, Marchini FK, Manque P, Buck 
G, Krieger MA, Correa A, Goldenberg S.

Author information:
(1)Instituto Carlos Chagas/FIOCRUZ, Curitiba, Brazil.

In trypanosomatids, the regulation of gene expression occurs mainly at the 
post-transcriptional level. Previous studies have revealed nontranslated mRNA in 
the Trypanosoma cruzi cytoplasm. Previously, we have identified and cloned the 
TcDHH1 protein, a DEAD box RNA helicase. It has been reported that Dhh1 is 
involved in multiple RNA-related processes in various eukaryotes. It has also 
been reported to accumulate in stress granules and processing bodies of yeast, 
animal cells, Trypanosoma brucei and T. cruzi. TcDHH1 is localized to discrete 
cytoplasmic foci that vary depending on the life cycle status and nutritional 
conditions. To study the composition of mRNPs containing TcDHH1, we carried out 
immunoprecipitation assays with anti-TcDHH1 using epimastigote lysates. The 
protein content of mRNPs was determined by MS and pre-immune serum was used as 
control. We also carried out a ribonomic approach to identify the mRNAs present 
within the TcDHH1 immunoprecipitated complexes. For this purpose, competitive 
microarray hybridizations were performed against negative controls, the 
nonprecipitated fraction. Our results showed that mRNAs associated with TcDHH1 
in the epimastigote stage are those mainly expressed in the other forms of the 
T. cruzi life cycle. These data suggest that mRNPs containing TcDHH1 are 
involved in mRNA metabolism, regulating the expression of at least 
epimastigote-specific genes.

DOI: 10.1111/j.1742-4658.2010.07747.x
PMID: 20629747 [Indexed for MEDLINE]


90. mBio. 2015 Jul 21;6(4):e01012. doi: 10.1128/mBio.01012-15.

CRISPR/Cas9-Induced Disruption of Paraflagellar Rod Protein 1 and 2 Genes in 
Trypanosoma cruzi Reveals Their Role in Flagellar Attachment.

Lander N, Li ZH(1), Niyogi S(1), Docampo R(2).

Author information:
(1)Center for Tropical and Emerging Global Diseases and Department of Cellular 
Biology, University of Georgia, Athens, Georgia, USA.
(2)rdocampo@uga.edu.

Trypanosoma cruzi is the etiologic agent of Chagas disease, and current methods 
for its genetic manipulation have been highly inefficient. We report here the 
use of the CRISPR (clustered regularly interspaced short palindromic 
repeats)/Cas9 (CRISPR-associated gene 9) system for disrupting genes in the 
parasite by three different strategies. The utility of the method was 
established by silencing genes encoding the GP72 protein, which is required for 
flagellar attachment, and paraflagellar rod proteins 1 and 2 (PFR1, PFR2), key 
components of the parasite flagellum. We used either vectors containing single 
guide RNA (sgRNA) and Cas9, separately or together, or one vector containing 
sgRNA and Cas9 plus donor DNA for homologous recombination to rapidly generate 
mutant cell lines in which the PFR1, PFR2, and GP72 genes have been disrupted. 
We demonstrate that genome editing of these endogenous genes in T. cruzi is 
successful without detectable toxicity of Cas9. Our results indicate that PFR1, 
PFR2, and GP72 contribute to flagellar attachment to the cell body and motility 
of the parasites. Therefore, CRISPR/Cas9 allows efficient gene disruption in an 
almost genetically intractable parasite and suggest that this method will 
improve the functional analyses of its genome.
IMPORTANCE: Trypanosoma cruzi is the agent of Chagas disease, which affects 
millions of people worldwide. Vaccines to prevent this disease are not 
available, and drug treatments are not completely effective. The study of the 
biology of this parasite through genetic approaches will make possible the 
development of new preventive or treatment options. Previous attempts to use the 
CRISPR/Cas9 in T. cruzi found a detectable but low frequency of Cas9-facilitated 
homologous recombination and fluorescent marker swap between exogenous genes, 
while Cas9 was toxic to the cells. In this report, we describe new approaches 
that generate complete disruption of an endogenous gene without toxicity to the 
parasites and establish the relevance of several proteins for flagellar 
attachment and motility.

Copyright © 2015 Lander et al.

DOI: 10.1128/mBio.01012-15
PMCID: PMC4513075
PMID: 26199333 [Indexed for MEDLINE]


91. mBio. 2017 May 9;8(3):e00574-17. doi: 10.1128/mBio.00574-17.

Different Roles of Mitochondrial Calcium Uniporter Complex Subunits in Growth 
and Infectivity of Trypanosoma cruzi.

Chiurillo MA(1), Lander N(2), Bertolini MS(2), Storey M(3), Vercesi AE(2), 
Docampo R(1)(3).

Author information:
(1)Departamento de Patología Clínica, Universidade Estadual de Campinas, 
Campinas, São Paulo, Brazil mchiurillo@yahoo.com rdocampo@uga.edu.
(2)Departamento de Patología Clínica, Universidade Estadual de Campinas, 
Campinas, São Paulo, Brazil.
(3)Center for Tropical and Emerging Global Diseases and Department of Cellular 
Biology, University of Georgia, Athens, Georgia, USA.

Trypanosoma cruzi is the agent of Chagas disease, and the finding that this 
parasite possesses a mitochondrial calcium uniporter (TcMCU) with 
characteristics similar to that of mammalian mitochondria was fundamental for 
the discovery of the molecular nature of MCU in eukaryotes. We report here that 
ablation of TcMCU, or its paralog TcMCUb, by clustered regularly interspaced 
short palindromic repeat (CRISPR)/Cas9 led to a marked decrease in mitochondrial 
Ca2+ uptake without affecting the membrane potential of these cells, whereas 
overexpression of each gene caused a significant increase in the ability of 
mitochondria to accumulate Ca2+ While TcMCU-knockout (KO) epimastigotes were 
viable and able to differentiate into trypomastigotes, infect host cells, and 
replicate normally, ablation of TcMCUb resulted in epimastigotes having an 
important growth defect, lower rates of respiration and metacyclogenesis, more 
pronounced autophagy changes under starvation, and significantly reduced 
infectivity. Overexpression of TcMCUb, in contrast to what was proposed for its 
mammalian ortholog, did not result in a dominant negative effect on 
TcMCU.IMPORTANCE The finding of a mitochondrial calcium uniporter (MCU) in 
Trypanosoma cruzi was essential for the discovery of the molecular nature of 
this transporter in mammals. In this work, we used the CRISPR/Cas9 technique 
that we recently developed for T. cruzi to knock out two components of the 
uniporter: MCU, the pore subunit, and MCUb, which was proposed as a negative 
regulator of MCU in human cells. In contrast to what occurs in human cells, MCU 
is not essential, while MCUb is essential for growth, differentiation, and 
infectivity; has a bioenergetic role; and does not act as a dominant negative 
subunit of MCU.

Copyright © 2017 Chiurillo et al.

DOI: 10.1128/mBio.00574-17
PMCID: PMC5424207
PMID: 28487431 [Indexed for MEDLINE]


92. PLoS One. 2012;7(7):e40614. doi: 10.1371/journal.pone.0040614. Epub 2012 Jul 11.

Thrombospondin-1 interacts with Trypanosoma cruzi surface calreticulin to 
enhance cellular infection.

Johnson CA(1), Kleshchenko YY, Ikejiani AO, Udoko AN, Cardenas TC, Pratap S, 
Duquette MA, Lima MF, Lawler J, Villalta F, Nde PN.

Author information:
(1)Department of Microbiology and Immunology, Meharry Medical College, 
Nashville, Tennessee, United States of America.

Trypanosoma cruzi causes Chagas disease, which is a neglected tropical disease 
that produces severe pathology and mortality. The mechanisms by which the 
parasite invades cells are not well elucidated. We recently reported that T. 
cruzi up-regulates the expression of thrombospondin-1 (TSP-1) to enhance the 
process of cellular invasion. Here we characterize a novel TSP-1 interaction 
with T. cruzi that enhances cellular infection. We show that labeled TSP-1 
interacts specifically with the surface of T. cruzi trypomastigotes. We used 
TSP-1 to pull down interacting parasite surface proteins that were identified by 
mass spectrometry. We also show that full length TSP-1 and the N-terminal domain 
of TSP-1 (NTSP) interact with T. cruzi surface calreticulin (TcCRT) and other 
surface proteins. Pre-exposure of recombinant NTSP or TSP-1 to T. cruzi 
significantly enhances cellular infection of wild type mouse embryo fibroblasts 
(MEF) compared to the C-terminal domain of TSP-1, E3T3C1. In addition, blocking 
TcCRT with antibodies significantly inhibits the enhancement of cellular 
infection mediated by the TcCRT-TSP-1 interaction. Taken together, our findings 
indicate that TSP-1 interacts with TcCRT on the surface of T. cruzi through the 
NTSP domain and that this interaction enhances cellular infection. Thus surface 
TcCRT is a virulent factor that enhances the pathogenesis of T. cruzi infection 
through TSP-1, which is up-regulated by the parasite.

DOI: 10.1371/journal.pone.0040614
PMCID: PMC3394756
PMID: 22808206 [Indexed for MEDLINE]

Conflict of interest statement: Competing Interests: The authors have declared 
that no competing interests exist.


93. Acta Trop. 2016 Oct;162:167-170. doi: 10.1016/j.actatropica.2016.06.028. Epub 
2016 Jun 24.

AFAP-1L1-mediated actin filaments crosslinks hinder Trypanosoma cruzi cell 
invasion and intracellular multiplication.

de Araújo KCL(1), Teixeira TL(1), Machado FC(1), da Silva AA(1), Quintal APN(1), 
da Silva CV(2).

Author information:
(1)Instituto de Ciências Biomédicas, Universidade Federal de Uberlândia, Brazil.
(2)Instituto de Ciências Biomédicas, Universidade Federal de Uberlândia, Brazil. 
Electronic address: silva_cv@yahoo.com.br.

Host actin cytoskeleton polymerization has been shown to play an important role 
during Trypanosoma cruzi internalization into mammalian cell. The structure and 
dynamics of the actin cytoskeleton in cells are regulated by a vast number of 
actin-binding proteins. Here we aimed to verify the impact of AFAP-1L1, during 
invasion and multiplication of T. cruzi. Knocking-down AFAP-1L1 increased 
parasite cell invasion and intracellular multiplication. Thus, we have shown 
that the integrity of the machinery formed by AFAP-1L1 in actin cytoskeleton 
polymerization is important to hinder parasite infection.

Copyright © 2016 Elsevier B.V. All rights reserved.

DOI: 10.1016/j.actatropica.2016.06.028
PMID: 27349187 [Indexed for MEDLINE]


94. Biomed Res Int. 2013;2013:493525. doi: 10.1155/2013/493525. Epub 2013 Mar 17.

Identification of protein complex associated with LYT1 of Trypanosoma cruzi.

Lugo-Caballero C(1), Ballesteros-Rodea G, Martínez-Calvillo S, Manning-Cela R.

Author information:
(1)Departamento de Biomedicina Molecular, Centro de Investigación y Estudios 
Avanzados del IPN, Avenida Instituto Politécnico Nacional No 2508, Col San Pedro 
Zacatenco, 07360 Gustavo A Madero, DF, Mexico.

To carry out the intracellular phase of its life cycle, Trypanosoma cruzi must 
infect a host cell. Although a few molecules have been reported to participate 
in this process, one known protein is LYT1, which promotes lysis under acidic 
conditions and is involved in parasite infection and development. Alternative 
transcripts from a single LYT1 gene generate two proteins with differential 
functions and compartmentalization. Single-gene products targeted to more than 
one location can interact with disparate proteins that might affect their 
function and targeting properties. The aim of this work was to study the LYT1 
interaction map using coimmunoprecipitation assays with transgenic parasites 
expressing LYT1 products fused to GFP. We detected several proteins of sizes 
from 8 to 150 kDa that bind to LYT1 with different binding strengths. By MS-MS 
analysis, we identified proteins involved in parasite infectivity 
(trans-sialidase), development (kDSPs and histones H2A and H2B), and motility 
and protein traffic (dynein and α - and β -tubulin), as well as protein-protein 
interactions (TPR-protein and kDSPs) and several hypothetical proteins. Our 
approach led us to identify the LYT1 interaction profile, thereby providing 
insights into the molecular mechanisms that contribute to parasite stage 
development and pathogenesis of T. cruzi infection.

DOI: 10.1155/2013/493525
PMCID: PMC3613072
PMID: 23586042 [Indexed for MEDLINE]


95. J Cell Biochem. 2017 Jul;118(7):1722-1732. doi: 10.1002/jcb.25830. Epub 2016 Dec 
29.

A Flap Endonuclease (TcFEN1) Is Involved in Trypanosoma cruzi Cell 
Proliferation, DNA Repair, and Parasite Survival.

Ponce I(1), Aldunate C(1), Valenzuela L(1), Sepúlveda S(1), Garrido G(1), 
Kemmerling U(2), Cabrera G(1), Galanti N(1).

Author information:
(1)Programa de Biología Celular y Molecular, Instituto de Ciencias Biomédicas, 
Facultad de Medicina, Universidad de Chile, Santiago, 8380453, Chile.
(2)Programa de Anatomía y Biología del Desarrollo, Instituto de Ciencias 
Biomédicas, Facultad de Medicina, Universidad de Chile, Santiago, 8380453, 
Chile.

FLAP endonucleases (FEN) are involved both in DNA replication and repair by 
processing DNA intermediaries presenting a nucleotide flap using its 
phosphodiesterase activity. In spite of these important functions in DNA 
metabolism, this enzyme was not yet studied in Trypanosomatids. Trypanosoma 
cruzi, the ethiological agent of Chagas disease, presents two dividing cellular 
forms (epimastigote and amastigote) and one non-proliferative, infective form 
(trypomastigote). The parasite survives DNA damage produced by reactive species 
generated in its hosts. The activity of a T. cruzi FLAP endonuclease (TcFEN1) 
was determined in the three cellular forms of the parasite using a DNA substrate 
generated by annealing three different oligonucleotides to form a 
double-stranded DNA with a 5' flap in the middle. This activity showed optimal 
pH and temperature similar to other known FENs. The substrate cut by the flap 
endonuclease activity could be ligated by the parasite generating a repaired DNA 
product. A DNA flap endonuclease coding sequence found in the T. cruzi genome 
(TcFEN1) was cloned, inserted in parasite expression vectors and transfected to 
epimastigotes. The purified native recombinant protein showed DNA flap 
endonuclease activity. This endonuclease was found located in the parasite 
nucleus of transfected epimastigotes and its over-expression increased both 
parasite proliferation and survival to H2 O2 . The presence of a flap 
endonuclease activity in T. cruzi and its nuclear location are indicative of the 
participation of this enzyme in DNA processing of flap fragments during DNA 
replication and repair in this parasite of ancient evolutive origin. J. Cell. 
Biochem. 118: 1722-1732, 2017. © 2016 Wiley Periodicals, Inc.

© 2016 Wiley Periodicals, Inc.

DOI: 10.1002/jcb.25830
PMID: 27935092 [Indexed for MEDLINE]


96. Proteomics. 2009 Jul;9(13):3489-506. doi: 10.1002/pmic.200800874.

Phosphoproteomic analysis of the human pathogen Trypanosoma cruzi at the 
epimastigote stage.

Nakayasu ES(1), Gaynor MR, Sobreira TJ, Ross JA, Almeida IC.

Author information:
(1)The Border Biomedical Research Center, Department of Biological Sciences, 
University of Texas at El Paso, El Paso, TX 79968, USA.

Trypanosoma cruzi is the etiologic agent of Chagas disease, which affects 
millions of people in Latin America and has become a public health concern in 
the United States and areas of Europe. The possibility that kinase inhibitors 
represent novel anti-parasitic agents is currently being explored. However, 
fundamental understanding of the cell-signaling networks requires the detailed 
analysis of the involved phosphorylated proteins. Here, we have performed a 
comprehensive MS-based phosphorylation mapping of phosphoproteins from T. cruzi 
epimastigote forms. Our LC-MS/MS, dual-stage fragmentation, and multistage 
activation analysis has identified 237 phosphopeptides from 119 distinct 
proteins. Furthermore, 220 phosphorylation sites were unambiguously mapped: 148 
on serine, 57 on threonine, and 8 on tyrosine. In addition, immunoprecipitation 
and Western blotting analysis confirmed the presence of at least seven 
tyrosine-phosphorylated proteins in T. cruzi. The identified phosphoproteins 
were subjected to Gene Ontology, InterPro, and BLAST analysis, and categorized 
based on their role in cell structure, motility, transportation, metabolism, 
pathogenesis, DNA/RNA/protein turnover, and signaling. Taken together, our 
phosphoproteomic data provide new insights into the molecular mechanisms 
governed by protein kinases and phosphatases in T. cruzi. We discuss the 
potential roles of the identified phosphoproteins in parasite physiology and 
drug development.

DOI: 10.1002/pmic.200800874
PMCID: PMC2752742
PMID: 19579231 [Indexed for MEDLINE]

Conflict of interest statement: CONFLICT OF INTEREST The authors have declared 
no conflict of interest.


97. Parasitol Int. 2007 Dec;56(4):273-80. doi: 10.1016/j.parint.2007.05.004. Epub 
2007 Jun 5.

Structure and expression of three gp82 gene subfamilies of Trypanosoma cruzi.

Songthamwat D(1), Kajihara K, Kikuchi M, Uemura H, Tran SP, Yanagi T, Higo H, 
Hirayama K.

Author information:
(1)Department of Immunogenetics, Institute of Tropical Medicine (NEKKEN), 
Nagasaki University, 1-12-4 Sakamoto, Nagasaki 852-8523, Japan.

The glycoprotein gp82 is a GPI-anchored cell surface protein of Trypanosoma 
cruzi and is involved in cell invasion. Gp82 is encoded by multiple genes. To 
investigate the genetic basis of its biological function, we analyzed structure 
and expression of gp82 multigene family members in the Peruvian and Guatemalan 
strains. Three major groups of gp82 genes (A, B and C) were categorized by 
analyzing multiple DNA clones from the genomic PCR products. Within each group, 
95-97% homology was observed, whereas between the groups, homology was 67-79%. 
The copy numbers of groups A, B and C as determined by real-time PCR were 18, 8 
and 7 copies, respectively, in the Peru-2 strain. Significant elevation of the 
mRNA expression levels (5-10 times more) of all the subfamily genes was observed 
in the metacyclic stage compared with the epimastigote stage. When we focused on 
the binding motif sequence reported previously, we found substantial difference 
between that of A and C. However, the peptide inhibition invasion assay showed 
no functional difference. Taken together, we demonstrated that three subfamilies 
of gp82 were in the genome of T. cruzi and maintained their functional 
structure, and that the mRNA expressions of those genes were equally controlled 
in a stage-specific manner.

DOI: 10.1016/j.parint.2007.05.004
PMID: 17644397 [Indexed for MEDLINE]


98. J Exp Med. 1993 Aug 1;178(2):681-94. doi: 10.1084/jem.178.2.681.

FL-160 proteins of Trypanosoma cruzi are expressed from a multigene family and 
contain two distinct epitopes that mimic nervous tissues.

Van Voorhis WC(1), Barrett L, Koelling R, Farr AG.

Author information:
(1)Department of Medicine, School of Medicine, University of Washington, Seattle 
98195.

The partial sequence of a gene encoding the COOH terminus of a protein of 
apparent molecular weight of 160 kD associated with the flagellum of 
trypomastigotes of Trypanosoma cruzi (FL-160 now renamed to FL-160-1) has been 
previously reported. The COOH terminus of FL-160-1 has an epitope, defined by 12 
amino acids, which molecularly miMics a nervous tissue antigen of 48 kD found in 
myenteric plexus, sciatic nerve, and a subset of cells in the central nervous 
system. We now report that FL-160 is a family of highly related genes. The 
sequence has been determined for the entire open reading frame (ORF) of one of 
the members of the FL-160 gene family (FL-160-2) and three other partial ORFs. 
Sequence analysis reveals the various members of the FL-160 gene family to be 
approximately 80% homologous in the predicted amino acid sequence, but all 
retain the 12-amino acid molecular mimicry epitope on the COOH terminus. 
Comparison of the sequence of FL-160-2 to other sequences demonstrates amino 
acid homology to bacterial sialidase (27%), members of the SA85 gene family 
(25-30%) and the shed acute-phase antigen/neuraminidase/trans-sialidase gene 
family (25-30%). Quantitative hybridization at high stringency suggests 750 
copies of FL-160 are present in the DNA of each parasite. Reverse transcription 
and sequence analysis demonstrates that at least five of the members of the 
FL-160 gene family are transcribed. The NH2 terminus of one of the FL-160 gene 
products was expressed and antibodies prepared. Antibodies directed to either 
the COOH or the NH2 terminus of FL-160 bind a 160-kD T. cruzi protein. Both 
antibodies bind the surface membrane in the flagellar pocket of the 
trypomastigote. Antibodies to the NH2 terminus bind epineurium and scattered 
linear densities in sciatic nerve in a pattern distinct from the pattern with 
antibodies to the COOH terminus. Thus, there are at least two distinct molecular 
mimicry epitopes on the FL-160 molecule and both mimic epitopes found in nervous 
tissues. FL-160 may be involved in the generation of autoimmunity to nervous 
tissues by molecular mimicry, observed in chronic Chagas' disease.

DOI: 10.1084/jem.178.2.681
PMCID: PMC2191125
PMID: 7688032 [Indexed for MEDLINE]


99. Acta Trop. 2000 Sep 18;76(2):139-46. doi: 10.1016/s0001-706x(00)00079-6.

Stage specific kinetoplast DNA-binding proteins in Trypanosoma cruzi.

Zavala-Castro JE(1), Acosta-Viana K, Guzmán-Marín E, Rosado-Barrera ME, 
Rosales-Encina JL.

Author information:
(1)Departamento de Patología experimental, Centro de Investigación y de Estudios 
Avanzados del I.P.N., Mexico City, Mexico. zcastro@tunku.uady.mx

Knowledge regarding kinetoplast DNA organization in all members of the 
Trypanosomatid family is incomplete. Recently, the presence of 
kinetoplast-associated proteins in condensing kDNA networks in Crithidia 
fasciculata has been described and a role for these proteins in the maintenance 
of these complex structures was suggested. To investigate the presence of 
protein components in Trypanosoma cruzi kinetoplast, we previously described 
seven epimastigote kinetoplast-associated proteins. We report here the existence 
of kinetoplast binding proteins in amastigote and trypomastigote stages of T. 
cruzi, which could bind both mini and maxicircles components with a stage 
specific elements for every infective form of the parasite. We propose three 
major classes of kinetoplast-associated proteins related to the basic processes 
of this intricate disc structure and suggest a possible function of these 
binding proteins in the T. cruzi mitochondrial DNA organization.

DOI: 10.1016/s0001-706x(00)00079-6
PMID: 10936573 [Indexed for MEDLINE]


100. Infect Immun. 2007 Jul;75(7):3264-70. doi: 10.1128/IAI.00262-07. Epub 2007 Apr 
16.

Expression and cellular localization of molecules of the gp82 family in 
Trypanosoma cruzi metacyclic trypomastigotes.

Atayde VD(1), Cortez M, Souza R, da Silveira JF, Yoshida N.

Author information:
(1)Escola Paulista de Medicina, Universidade Federal de São Paulo, Rua Botucatu 
862-6o andar, 04023-062 São Paulo, S.P., Brazil.

A member of the Trypanosoma cruzi gp82 family, expressed on metacyclic 
trypomastigote surface and identified by monoclonal antibody (MAb) 3F6, plays a 
key role in host cell invasion. Apart from the gp82 defined by MAb 3F6, no 
information is available on members of this protein family. From cDNA clones 
encoding gp82 proteins sharing 59.1% sequence identity, we produced the 
recombinant proteins J18 and C03, the former containing and the latter lacking 
the epitope for MAb 3F6. Polyclonal antibodies to J18 and C03 proteins were 
generated and used, along with MAb 3F6, to analyze the expression and cellular 
localization of gp82 family members in metacyclic forms of CL and G strains, 
which belong to highly divergent genetic groups. By two-dimensional gel 
electrophoresis and immunoblotting, molecules of 82 to 86 kDa, focusing at pH 
4.6 to 5.4, and molecules of 72 to 88 kDa, focusing at pH 4.9 to 5.7, were 
visualized in CL and G strains, respectively. Flow cytometry and microscopic 
analysis revealed in both strains similar expression of MAb 3F6-reactive gp82 in 
live and permeabilized parasites, indicating its surface localization. The 
reaction of live parasites of both strains with anti-J18 antibodies was weaker 
than with MAb 3F6 and was increased by permeabilization. Anti-C03 antibodies 
bound predominantly to flagellar components in permeabilized G strain parasites, 
but in the CL strain the flagellum was not the preferential target for these 
antibodies. Host cell invasion of metacyclic forms was inhibited by J18 protein, 
as well as by MAb 3F6 and anti-J18 antibodies, but not by C03 protein or 
anti-C03 antibodies.

DOI: 10.1128/IAI.00262-07
PMCID: PMC1932952
PMID: 17438027 [Indexed for MEDLINE]


101. Mol Biotechnol. 2018 May;60(5):369-379. doi: 10.1007/s12033-018-0078-3.

Optimization of a Bioluminescence Resonance Energy Transfer-Based Assay for 
Screening of Trypanosoma cruzi Protein/Protein Interaction Inhibitors.

Mild JG(1)(2), Fernandez LR(1)(2), Gayet O(3), Iovanna J(3), Dusetti N(3), 
Edreira MM(4)(5)(6).

Author information:
(1)Universidad de Buenos Aires, Facultad de Ciencias Exactas y Naturales, 
Departamento de Química Biológica, Buenos Aires, Argentina.
(2)CONICET - Universidad de Buenos Aires, Instituto de Química Biológica de la 
Facultad de Ciencias Exactas y Naturales (IQUIBICEN), Buenos Aires, Argentina.
(3)Centre de Recherche en Cancérologie de Marseille (CRCM), INSERM U1068, CNRS 
UMR 7258, Institut Paoli-Calmettes, Aix Marseille Université, Marseille, France.
(4)Universidad de Buenos Aires, Facultad de Ciencias Exactas y Naturales, 
Departamento de Química Biológica, Buenos Aires, Argentina. mme2@pitt.edu.
(5)CONICET - Universidad de Buenos Aires, Instituto de Química Biológica de la 
Facultad de Ciencias Exactas y Naturales (IQUIBICEN), Buenos Aires, Argentina. 
mme2@pitt.edu.
(6)Intendente Guiraldes 2140, Ciudad Universitaria, Pabellón 2, 2do Piso, CM1, 
1428, Ciudad de Buenos Aires, Argentina. mme2@pitt.edu.

Chagas disease, a parasitic disease caused by Trypanosoma cruzi, is a major 
public health burden in poor rural populations of Central and South America and 
a serious emerging threat outside the endemic region, since the number of 
infections in non-endemic countries continues to rise. In order to develop more 
efficient anti-trypanosomal treatments to replace the outdated therapies, new 
molecular targets need to be explored and new drugs discovered. Trypanosoma 
cruzi has distinctive structural and functional characteristics with respect to 
the human host. These exclusive features could emerge as interesting drug 
targets. In this work, essential and differential protein-protein interactions 
for the parasite, including the ribosomal P proteins and proteins involved in 
mRNA processing, were evaluated in a bioluminescence resonance energy 
transfer-based assay as a starting point for drug screening. Suitable conditions 
to consider using this simple and robust methodology to screening compounds and 
natural extracts able to inhibit protein-protein interactions were set in living 
cells and lysates.

DOI: 10.1007/s12033-018-0078-3
PMID: 29600316 [Indexed for MEDLINE]


102. Annu Rev Microbiol. 1973;27:347-82. doi: 10.1146/annurev.mi.27.100173.002023.

Biology of Trypanosoma cruzi.

Brener Z.

DOI: 10.1146/annurev.mi.27.100173.002023
PMID: 4201691 [Indexed for MEDLINE]


103. Parasitol Res. 2008 Mar;102(4):715-22. doi: 10.1007/s00436-007-0819-x. Epub 2007 
Dec 5.

Transcriptome profile of Trypanosoma cruzi-infected cells: simultaneous up- and 
down-regulation of proliferation inhibitors and promoters.

Shigihara T(1), Hashimoto M, Shindo N, Aoki T.

Author information:
(1)Division of Molecular and Biochemical Research, Biomedical Research Center, 
Juntendo University Graduate School of Medicine, 2-1-1 Hongo, Bunkyo-ku, Tokyo 
113-8421, Japan.

As Trypanosoma cruzi, the etiological agent of Chagas disease, multiplies in the 
cytoplasm of nucleated host cells, infection with this parasite is highly likely 
to affect host cells. We performed an exhaustive transcriptome analysis of T. 
cruzi-infected HeLa cells using an oligonucleotide microarray containing probes 
for greater than 47,000 human gene transcripts. In comparison with uninfected 
cells, those infected with T. cruzi showed greater than threefold up-regulation 
of 41 genes and greater than threefold down-regulation of 23 genes. Real-time 
reverse transcriptase-polymerase chain reaction (RT-PCR) of selected, 
differentially expressed genes confirmed the microarray data. Many of these up- 
and down-regulated genes were related to cellular proliferation, including seven 
up-regulated genes encoding proliferation inhibitors and three down-regulated 
genes encoding proliferation promoters, strongly suggesting that T. cruzi 
infection inhibits host cell proliferation, which may allow more time for T. 
cruzi to replicate and produce its intracellular nests. These findings provide 
new insight into the molecular mechanisms by which intracellular T. cruzi 
infection influences the host cell, leading to pathogenicity.

DOI: 10.1007/s00436-007-0819-x
PMID: 18058129 [Indexed for MEDLINE]


104. PLoS One. 2012;7(5):e37183. doi: 10.1371/journal.pone.0037183. Epub 2012 May 17.

SUMOylation of paraflagellar rod protein, PFR1, and its stage-specific 
localization in Trypanosoma cruzi.

Annoura T(1), Makiuchi T, Sariego I, Aoki T, Nara T.

Author information:
(1)Department of Molecular and Cellular Parasitology, Juntendo University School 
of Medicine, Bunkyo-ku, Tokyo, Japan.

BACKGROUND: The flagellate protozoan parasite, Trypanosoma cruzi, is a causative 
agent of Chagas disease that is transmitted by reduviid bugs to humans. The 
parasite exists in multiple morphological forms in both vector and host, and 
cell differentiation in T. cruzi is tightly associated with stage-specific 
protein synthesis and degradation. However, the specific molecular mechanisms 
responsible for this coordinated cell differentiation are unclear.
METHODOLOGY/PRINCIPAL FINDINGS: The SUMO conjugation system plays an important 
role in specific protein expression. In T. cruzi, a subset of SUMOlylated 
protein candidates and the nuclear localization of SUMO have been shown. Here, 
we examined the biological roles of SUMO in T. cruzi. Site-directed mutagenesis 
analysis of SUMO consensus motifs within T. cruzi SUMO using a bacterial 
SUMOylation system revealed that T. cruzi SUMO can polymerize. Indirect 
fluorescence analysis using T. cruzi SUMO-specific antibody showed the 
extra-nuclear localization of SUMO on the flagellum of epimastigote and 
metacyclic and bloodstream trypomastigote stages. In the short-flagellate 
intracellular amastigote, an extra-nuclear distribution of SUMO is associated 
with basement of the flagellum and becomes distributed along the flagellum as 
amastigote transforms into trypomastigote. We examined the flagellar target 
protein of SUMO and show that a paraflagellar rod protein, PFR1, is SUMOylated.
CONCLUSIONS: These findings indicate that SUMOylation is associated with 
flagellar homeostasis throughout the parasite life cycle, which may play an 
important role in differentiation of T. cruzi.

DOI: 10.1371/journal.pone.0037183
PMCID: PMC3355114
PMID: 22615934 [Indexed for MEDLINE]

Conflict of interest statement: Competing Interests: The authors have declared 
that no competing interests exist.


105. Int J Parasitol. 2009 May;39(6):665-73. doi: 10.1016/j.ijpara.2008.11.013. Epub 
2008 Dec 24.

Trypanosoma cruzi bromodomain factor 2 (BDF2) binds to acetylated histones and 
is accumulated after UV irradiation.

Villanova GV(1), Nardelli SC, Cribb P, Magdaleno A, Silber AM, Motta MC, 
Schenkman S, Serra E.

Author information:
(1)Instituto de Biología Molecular y Celular de Rosario, Facultad de Ciencias 
Bioquímicas y Farmacéuticas, Suipacha 351, 2000, Rosario, Argentina.

Histone tail post-translational modifications (acetylation, methylation, 
phosphorylation, ubiquitination and ADP-ribosylation) regulate many cellular 
processes. Among these modifications, phosphorylation, methylation and 
acetylation have already been described in trypanosomatid histones. 
Bromodomains, together with chromodomains and histone-binding SANT domains, were 
proposed to be responsible for "histone code" reading. The Trypanosoma cruzi 
genome encodes four coding sequences (CDSs) that contain a bromodomain, named 
TcBDF1-4. Here we show that one of those, TcBDF2, is expressed in discrete 
regions inside the nucleus of all the parasite life cycle stages and binds H4 
and H2A purified histones from T. cruzi. Immunolocalization experiments using 
both anti-histone H4 acetylated peptides and anti-TcBDF2 antibodies determined 
that TcBDF2 co-localizes with histone H4 acetylated at lysines K10 and K14. 
TcDBF2 and K10 acetylated H4 interaction was confirmed by 
co-immunoprecipitation. It is also shown that TcBDF2 was accumulated after UV 
irradiation of T. cruzi epimastigotes. These results suggest that TcBDF2 could 
be taking part in a chromatin remodelling complex in T. cruzi.

DOI: 10.1016/j.ijpara.2008.11.013
PMID: 19136002 [Indexed for MEDLINE]


106. Biomol NMR Assign. 2015 Apr;9(1):161-3. doi: 10.1007/s12104-014-9565-z. Epub 
2014 Jul 15.

(1)H, (15)N and (13)C resonance assignments and secondary structure prediction 
of Q4D059, a conserved and kinetoplastid-specific hypothetical protein from 
Trypanosoma cruzi.

López-Castilla A(1), de Menezes RS, D' Andrea ÉD, dos Santos TR, Pires JR.

Author information:
(1)Instituto de Bioquímica Médica Leopoldo de Meis, Universidade Federal do Rio 
de Janeiro, Av. Brigadeiro Trompowiski s/n CCS, Bloco E, sala 10, Rio de 
Janeiro, RJ, 21941-590, Brazil.

Trypanosoma cruzi is a human parasite that causes Chagas disease, an illness 
affecting millions of people and without an efficient treatment available. 
Sequencing the pathogen genome has revealed that near half of protein-coding 
genes correspond to hypothetical proteins of unknown function, increasing the 
possibilities for novel target discovery. Q4D059 is a putative essential 
hypothetical protein from T. cruzi and it is specific and conserved among the 
trypanosomatid genomes. Here, we report the sequential backbone and side chain 
resonance assignments and secondary structure analysis of Q4D059, as first step 
for protein structure determination, function elucidation and drug screening.

DOI: 10.1007/s12104-014-9565-z
PMID: 25023139 [Indexed for MEDLINE]


107. J Vis Exp. 2019 Jul 31;(149). doi: 10.3791/59962.

Introducing a Gene Knockout Directly Into the Amastigote Stage of Trypanosoma 
cruzi Using the CRISPR/Cas9 System.

Akutsu Y(1), Doi M(1), Furukawa K(1), Takagi Y(2).

Author information:
(1)Biomedical Research Institute, National Institute of Advanced Industrial 
Science and Technology (AIST).
(2)Biomedical Research Institute, National Institute of Advanced Industrial 
Science and Technology (AIST); yuko-takagi@aist.go.jp.

Trypanosoma cruzi is a pathogenic protozoan parasite that causes Chagas' disease 
mainly in Latin America. In order to identify a novel drug target against T. 
cruzi, it is important to validate the essentiality of the target gene in the 
mammalian stage of the parasite, the amastigote. Amastigotes of T. cruzi 
replicate inside the host cell; thus, it is difficult to conduct a knockout 
experiment without going through other developmental stages. Recently, our group 
reported a growth condition in which the amastigote can replicate axenically for 
up to 10 days without losing its amastigote-like properties. By using this 
temporal axenic amastigote culture, we successfully introduced gRNAs directly 
into the Cas9-expressing amastigote to cause gene knockouts and analyzed their 
phenotypes exclusively in the amastigote stage. In this report, we describe a 
detailed protocol to produce in vitro derived extracellular amastigotes, and to 
utilize the axenic culture in a CRISPR/Cas9-mediated knockout experiment. The 
growth phenotype of knockout amastigotes can be evaluated either by cell counts 
of the axenic culture, or by replication of intracellular amastigote after host 
cell invasion. This method bypasses the parasite stage differentiation normally 
involved in producing a transgenic or a knockout amastigote. Utilization of the 
temporal axenic amastigote culture has the potential to expand the experimental 
freedom of stage-specific studies in T. cruzi.

DOI: 10.3791/59962
PMID: 31424432 [Indexed for MEDLINE]


108. Exp Parasitol. 1992 Mar;74(2):127-33. doi: 10.1016/0014-4894(92)90039-d.

Trypanosoma cruzi: stage expression of calmodulin-binding proteins.

Orr GA(1), Tanowitz HB, Wittner M.

Author information:
(1)Department of Molecular Pharmacology, Albert Einstein College of Medicine, 
Bronx, New York 10461.

The subcellular distribution of calmodulin-binding proteins in three life stages 
of Trypanosoma cruzi was analyzed by a [125I]calmodulin gel overlay procedure 
under conditions where proteolysis was kept to a minimum. It was found that T. 
cruzi contains a complex profile of calcium-dependent calmodulin-binding 
proteins and that several of these polypeptides were differentially expressed at 
specific stages of development. The majority of these stage-specific 
polypeptides was found in the particulate fractions of the replicative stages of 
the parasite, i.e., epimastigote and amastigote. These studies suggest that 
calcium and calmodulin may play an important central role in the growth and 
differentiation of this parasite. We have also assessed the calmodulin content 
of the various life stages by immunoblot analysis. These studies identified a 
14-kDa immunoreactive peptide present at equivalent levels in epi-, trypo-, and 
amastigote stages (extracellular).

DOI: 10.1016/0014-4894(92)90039-d
PMID: 1740174 [Indexed for MEDLINE]


109. J Proteome Res. 2013 Jul 5;12(7):3255-63. doi: 10.1021/pr400110h. Epub 2013 Jun 
6.

Comprehensive proteomic analysis of Trypanosoma cruzi epimastigote cell surface 
proteins by two complementary methods.

Queiroz RM(1), Charneau S, Motta FN, Santana JM, Roepstorff P, Ricart CA.

Author information:
(1)Department of Cell Biology, Institute of Biology, University of Brasilia, 
Brasilia, CEP 70910-900, Brazil.

Trypanosoma cruzi is a protozoan that causes Chagas' disease, a neglected 
infectious illness that affects millions of people, mostly in Latin America. 
Here, the cell surface subproteome of the T. cruzi epimastigote life form was 
characterized. In order to prepare samples enriched in epimastigote plasma 
membrane protein, two distinct methodologies were optimized and evaluated. The 
first methodology was based on cell surface trypsinization (Shave) of intact 
living cells while the second approach used biotinylation of cell surface 
proteins followed by streptavidin affinity chromatography isolation of the 
labeled proteins. Both T. cruzi subproteomes were analyzed by LC-MS/MS. The 
results showed that the methodologies offered comprehensive and complementary 
information about the parasite's plasma membrane subproteome.

DOI: 10.1021/pr400110h
PMID: 23682730 [Indexed for MEDLINE]


110. Int J Parasitol. 2007 May;37(6):617-25. doi: 10.1016/j.ijpara.2006.11.016. Epub 
2006 Dec 29.

The Trypanosoma cruzi metacyclic-specific protein Met-III associates with the 
nucleolus and contains independent amino and carboxyl terminal targeting 
elements.

Gluenz E(1), Taylor MC, Kelly JM.

Author information:
(1)Department of Infectious and Tropical Diseases, London School of Hygiene and 
Tropical Medicine, Keppel Street, London WC1E 7HT, UK.

Metacyclogenesis in Trypanosoma cruzi involves the differentiation of 
replicating non-infective epimastigotes into non-replicating metacyclic 
trypomastigotes. This pre-adapts parasites for infection of the mammalian host 
and is characterised by several morphological changes and structural alterations 
to the nucleus, including nucleolar disaggregation. Experimental investigation 
of these developmental processes has been hampered by a lack of robust molecular 
markers. Here, we describe the precise temporal expression of the T. 
cruzi-specific protein Met-III, in the genome reference strain CL Brener. 
Expression is restricted to metacyclics in the insect stages of the life-cycle 
and is rapidly down-regulated following invasion of mammalian cells. Met-III 
localises to dispersed foci typical of the disassembled nucleolus in metacyclics 
and to the discrete single nucleolus of cells soon after macrophage invasion. To 
identify elements that target Met-III, we generated a series of tagged green 
fluorescent protein fusion proteins and examined their sub-nuclear location in 
transformed parasites. These experiments demonstrated that amino and carboxyl 
terminal fragments, characterised by clusters of basic residues, could 
independently mediate nucleolar sequestration. To investigate the function of 
Met-III, we used gene deletion. This showed that Met-III is not required for the 
development of metacyclic trypomastigotes and that null mutants can complete the 
life-cycle in vitro.

DOI: 10.1016/j.ijpara.2006.11.016
PMCID: PMC2424140
PMID: 17239886 [Indexed for MEDLINE]


111. BMC Microbiol. 2013 Jan 17;13:10. doi: 10.1186/1471-2180-13-10.

Distinct genomic organization, mRNA expression and cellular localization of 
members of two amastin sub-families present in Trypanosoma cruzi.

Kangussu-Marcolino MM(1), de Paiva RM, Araújo PR, de Mendonça-Neto RP, Lemos L, 
Bartholomeu DC, Mortara RA, daRocha WD, Teixeira SM.

Author information:
(1)Departamento de Bioquímica e Biologia Molecular, Universidade Federal do 
Paraná, Rua Quinze de Novembro, 1299, 80060-000, Centro Curitiba, PR, Brazil.

BACKGROUND: Amastins are surface glycoproteins (approximately 180 residues long) 
initially described in Trypanosoma cruzi as particularly abundant during the 
amastigote stage of this protozoan parasite. Subsequently, they have been found 
to be encoded by large gene families also present in the genomes of several 
species of Leishmania and in other Trypanosomatids. Although most amastin genes 
are organized in clusters associated with tuzin genes and are up-regulated in 
the intracellular stage of T. cruzi and Leishmania spp, distinct genomic 
organizations and mRNA expression patterns have also been reported.
RESULTS: Based on the analysis of the complete genome sequences of two T. cruzi 
strains, we identified a total of 14 copies of amastin genes in T. cruzi and 
showed that they belong to two of the four previously described amastin 
subfamilies. Whereas δ-amastin genes are organized in two or more clusters with 
alternating copies of tuzin genes, the two copies of β-amastins are linked 
together in a distinct chromosome. Most T. cruzi amastins have similar surface 
localization as determined by confocal microscopy and western blot analyses. 
Transcript levels for δ-amastins were found to be up-regulated in amastigotes 
from several T. cruzi strains, except in the G strain, which is known to have 
low infection capacity. In contrast, in all strains analysed, β-amastin 
transcripts are more abundant in epimastigotes, the stage found in the insect 
vector.
CONCLUSIONS: Here we showed that not only the number and diversity of T. cruzi 
amastin genes is larger than what has been predicted, but also their mode of 
expression during the parasite life cycle is more complex. Although most T. 
cruzi amastins have a similar surface localization, only δ-amastin genes have 
their expression up-regulated in amastigotes. The results showing that a 
sub-group of this family is up-regulated in epimastigotes, suggest that, in 
addition of their role in intracellular amastigotes, T. cruzi amastins may also 
serve important functions during the insect stage of the parasite life cycle. 
Most importantly, evidence for their role as virulence factors was also unveiled 
from the data showing that δ-amastin expression is down regulated in a strain 
presenting low infection capacity.

DOI: 10.1186/1471-2180-13-10
PMCID: PMC3598723
PMID: 23327097 [Indexed for MEDLINE]


112. Antioxid Redox Signal. 2010 Mar 15;12(6):787-92. doi: 10.1089/ars.2009.2907.

Cloning, expression, and characterization of a dithiol glutaredoxin from 
Trypanosoma cruzi.

Marquez VE(1), Arias DG, Piattoni CV, Robello C, Iglesias AA, Guerrero SA.

Author information:
(1)Instituto de Agrobiotecnología del Litoral, Facultad de Bioquímica y Ciencias 
Biológicas, Universidad Nacional del Litoral., Ciudad Universitaria-Paraje El 
Pozo, S3000ZAA Santa Fe, Argentina.

Glutaredoxins play an important role in cellular functionality. A putative 
dithiol glutaredoxin is encoded in the genome of Trypanosoma cruzi. We cloned 
the gene and obtained the recombinant protein, which behaved as a typical 
thioltransferase. Activity was variable and dependent on the nature of reducer 
or oxidant agent used, or both. Epimastigote extracts exhibited similar 
activity, suggesting the occurrence of the protein in the parasite. Results 
support a redox scenario in T. cruzi, with glutaredoxin being involved mainly in 
reduction of glutathione disulfide as well as in deglutathionylation of target 
proteins.

DOI: 10.1089/ars.2009.2907
PMID: 19769456 [Indexed for MEDLINE]


113. Parasitol Res. 2004 Sep;94(2):134-40. doi: 10.1007/s00436-004-1188-3.

Six Trypanosoma cruzi strains characterized by specific gene expression 
patterns.

Dost CK(1), Saraiva J, Monesi N, Zentgraf U, Engels W, Albuquerque S.

Author information:
(1)Departamento de Análises Clinicas, Toxicológicas e Bromatológicas da 
Faculdade de Ciências Farmacêuticas, Ribeirão Preto-USP, Ribeirão Preto, Brazil. 
corinna.dost@gmx.de

The intracellular parasite Trypanosoma cruzi, the causative agent of Chagas 
disease, is known to comprise heterogeneous populations. One possibility to 
explain the obviously distinct phenotypes of different T. cruzi strains is 
differential expression of particular genes. This could result in environmental 
adaptations of the parasite within host organs, leading to distinct clinical 
symptoms. With the aim of identifying differentially expressed genes, we 
examined different T. cruzi strains by suppression subtractive hybridization 
analysis. The isolated clones were sequenced and Blasted for sequence-homology 
with known T. cruzi genes. A stage-specific glycoprotein (82gp), an 85-kDa 
protein with homology to heat-shock proteins, a beta-tubulin gene, a 
hexosetransporter, a dehydrogenase/ prostaglandin F2alpha-synthase and a 
cathepsin B-like protease were identified. The expression of these genes was 
analyzed by RT-PCR. Diverse expression patterns were detected for different T. 
cruzi strains, but no specific correlation between the gene expression and the 
classification of groups could be found. We discuss the presumed importance of 
these T. cruzi gene expression patterns for future strategies of molecular 
therapy of Chagas disease. For pathological studies, other parameters such as 
distinct gene/antigen expression could also be of interest, because they 
probably likewise correlate with distinct phenotypes.

DOI: 10.1007/s00436-004-1188-3
PMID: 15322923 [Indexed for MEDLINE]


114. Mem Inst Oswaldo Cruz. 2018 Feb 19;113(4):e170332. doi: 
10.1590/0074-02760170332.

Complement system contributes to modulate the infectivity of susceptible TcI 
strains of Trypanosoma cruzi.

Arroyo-Olarte RD(1), Martínez I(1), Cruz-Rivera M(2), Mendlovic F(2)(3), 
Espinoza B(1).

Author information:
(1)Universidad Nacional Autónoma de México, Instituto de Investigaciones 
Biomedicas, Departamento de Immunología, Ciudad de Mexico, Mexico.
(2)Universidad Nacional Autónoma de México, Facultad de Medicina, Departamento 
de Microbiología y Parasitología, Ciudad de Mexico, Mexico.
(3)Universidad Anahuac, Facultad de Ciencias de la Salud, Mexico Norte, Estado 
de Mexico, Mexico.

BACKGROUND: Trypanosoma cruzi is a protozoan parasite and an etiological agent 
of Chagas disease. There is a wide variability in the clinical outcome of its 
infection, ranging from asymptomatic individuals to those with chronic fatal 
mega syndromes. Both parasite and host factors, as well as their interplay, are 
thought to be involved in the process.
OBJECTIVES: To evaluate the resistance to complement-mediated killing in two T. 
cruzi TcI strains with differential virulence and the subsequent effect on their 
infectivity in mammalian cells.
METHODS: Tissue-culture derived trypomastigotes of both strains were incubated 
in guinea pig serum and subjected to flow cytometry in order to determine their 
viability and complement activations. Trypomastigotes were also incubated on 
host cells monolayers in the presence of serum, and infectivity was evaluated 
under different conditions of complement pathway inhibition. Relative expression 
of the main parasite-specific complement receptors between the two strains was 
assessed by quantitative real-time polymerase chain reaction.
FINDINGS: In this work, we showed that two TcI strains, one with lower virulence 
(Ninoa) compared to the other (Qro), differ in their resistance to the lytic 
activity of complement system, hence causing a compromised ability of Ninoa 
strain to invade mammalian cells. These results correlate with the three-fold 
lower messenger RNA (mRNA) levels of complement regulatory protein (CRP), 
trypomastigote-decay acceleration factor (T-DAF), and complement C2 receptor 
inhibitor trispanning (CRIT) in Ninoa compared to those in Qro. On the other 
hand, calreticulin (CRT) mRNA and surface protein levels were higher in Ninoa 
strain and promoted its infectivity when the lectin pathway of the complement 
system was inhibited.
MAIN CONCLUSIONS: This work suggests the complex interplay of CRP, T-DAF, CRIT, 
and CRT, and the diagnostic value of mRNA levels in the assessment of virulence 
potential of T. cruzi strains, particularly when dealing with isolates with 
similar genetic background.

DOI: 10.1590/0074-02760170332
PMCID: PMC5851054
PMID: 29513875 [Indexed for MEDLINE]


115. Acta Trop. 1984 Mar;41(1):29-38.

Interspecific differentiation of Trypanosoma cruzi, Trypanosoma conorhini and 
Trypanosoma rangeli by lectins in combination with complement lysis.

Schottelius J, Müller V.

Four-day-old epimastigote culture forms of Trypanosoma cruzi, Trypanosoma 
rangeli and Trypanosoma conorhini were tested with 21 lectins. Furthermore T. 
conorhini was incubated with the following sera: rat, Wistar HAN, germ free; 
normal fresh hen, rat and human serum. T. rangeli was agglutinated only by the 
D-mannose specific lectins from Canavalia ensiformis and Pisum sativum. T. cruzi 
and T. conorhini could be distinguished by the lectin from Tridacna crocea. The 
epimastigote culture forms of T. conorhini were not lysed by normal fresh rat, 
hen and human sera. Therefore, T. cruzi, T. conorhini and T. rangeli can be 
distinguished interspecifically by lectins and by the different lytic effect of 
rat, hen and human sera. It is possible to separate each of the species by 
complement lysis. The lysis-resistant species can be cultivated for further 
examinations.

PMID: 6143480 [Indexed for MEDLINE]


116. Korean J Parasitol. 2015 Aug;53(4):483-8. doi: 10.3347/kjp.2015.53.4.483. Epub 
2015 Aug 25.

Molecular Characterization of Trypanosoma cruzi Tc8.2 Gene Indicates Two 
Differential Locations for the Encoded Protein in Epimastigote and 
Trypomastigote Forms.

Kian D(1), Lancheros CA(1), Damiani IA(1), Fernandes TZ(2), Pinge-Filho P(3), 
Santos MR(4), Silveira JF(2), Nakamura CV(5), Silva JS(6), Yamada-Ogatta SF(1), 
Yamauchi LM(1).

Author information:
(1)Departamento de Microbiologia, Centro de Ciências Biológicas, Universidade 
Estadual de Londrina, Londrina, PR, Brazil.
(2)Departamento de Microbiologia, Imunobiologia e Parasitologia, Universidade 
Federal de São Paulo, São Paulo, SP, Brazil.
(3)Departamento de Ciências Patológicas, Centro de Ciências Biológicas, 
Universidade Estadual de Londrina, Londrina, PR, Brazil.
(4)Conselho de Pós-graduação e Pesquisa, Universidade Bandeirante de São Paulo, 
São Paulo, SP, Brazil.
(5)Departamento de Ciências Básicas da Saúde, Centro de Ciências da Saúde, 
Universidade Estadual de Maringá, Maringá, PR, Brazil.
(6)Departamento de Parasitologia, Microbiologia e Imunologia, Universidade de 
São Paulo, Ribeirão Preto, SP, Brazil.

This report describes the molecular characterization of the Tc8.2 gene of 
Trypanosoma cruzi. Both the Tc8.2 gene and its encoded protein were analyzed by 
bioinformatics, while Northern blot and RT-PCR were used for the transcripts. 
Besides, immunolocalization of recombinant protein was done by 
immunofluorescence and electron microscopy. Analysis indicated the presence of a 
single copy of Tc8.2 in the T. cruzi genome and 2-different sized transcripts in 
epimastigotes/amastigotes and trypomastigotes. Immunoblotting showed 70 and 80 
kDa polypeptides in epimastigotes and trypomastigotes, respectively, and a 
differential pattern of immunolocalization. Overall, the results suggest that 
Tc8.2 is differentially expressed during the T. cruzi life cycle.

DOI: 10.3347/kjp.2015.53.4.483
PMCID: PMC4566500
PMID: 26323848 [Indexed for MEDLINE]

Conflict of interest statement: The authors declare no conflict of interest.


117. Exp Parasitol. 2011 Jan;127(1):147-52. doi: 10.1016/j.exppara.2010.07.009. Epub 
2010 Jul 18.

Trypanosoma cruzi: identification of DNA targets of the nuclear periphery 
coiled-coil protein TcNUP-1.

Picchi GF(1), Ferreira AM, Souza FS, Lourenço EE, Arauco PR, Lorusso A, 
Bordignon J, Krieger MA, Goldenberg S, Fragoso SP.

Author information:
(1)Fundação Oswaldo Cruz, Instituto Carlos Chagas, R Professor Algacyr Munhoz 
Mader, 3775 Cidade Industrial-Paraná, 81350-010 Curitiba, PR, Brazil. 
gpicchi@tecpar.br

The nuclear lamina is a structure that lines the inner nuclear membrane. In 
metazoans, lamins are the primary structural components of the nuclear lamina 
and are involved in several processes. Eukaryotes that lack lamins have distinct 
proteins with homologous functions. Some years ago, a coiled-coil protein in 
Trypanosoma brucei, NUP-1, was identified as the major filamentous component of 
its nuclear lamina. However, its precise role has not been determined. We 
characterized a homologous protein in Trypanosoma cruzi, TcNUP-1, and identified 
its in vivo DNA binding sites using a chromatin immunoprecipitation assay. We 
demonstrate for the first time that TcNUP-1 associates with chromosomal regions 
containing large non-tandem arrays of genes encoding surface proteins. We 
therefore suggest that TcNUP-1 is a structural protein that plays an essential 
role in nuclear organization by anchoring T. cruzi chromosomes to the nuclear 
envelope.

Copyright © 2010 Elsevier Inc. All rights reserved.

DOI: 10.1016/j.exppara.2010.07.009
PMID: 20647012 [Indexed for MEDLINE]


118. Exp Parasitol. 2004 Mar-Apr;106(3-4):135-49. doi: 10.1016/j.exppara.2004.03.006.

The glycosome membrane of Trypanosoma cruzi epimastigotes: protein and lipid 
composition.

Quiñones W(1), Urbina JA, Dubourdieu M, Luis Concepción J.

Author information:
(1)Unidad de Bioquímica de Parásitos, Centro de Ingeniería Genética, Facultad de 
Ciencias, Universidad de Los Andes, Apartado 38, Mérida, Venezuela.

Highly purified glycosomes from Trypanosoma cruzi epimastigotes were obtained by 
differential centrifugation and isopycnic ultracentrifugation. Glycosomal 
membranes, produced by carbonate treatment of purified glycosomes, exhibited 
about eight main protein bands and eight minor ones. Essentially the same 
protein pattern was observed in the detergent-rich fraction of a Triton X-114 
fractionation of whole glycosomes, indicating that most of the membrane-bound 
polypeptides were highly hydrophobic. The orientation of these proteins was 
studied by in situ labelling followed by limited pronase hydrolysis of intact 
glycosomes. Three glycosome membrane proteins were characterized as peripheral 
by comparing the protein bands patterns of membrane fractions obtained by 
different treatments. Noteworthy membrane polypeptides were: (1) a peripheral 
75k Da membrane protein, oriented towards the cytosol, which was the most 
abundant glycosomal membrane protein in exponentially growing epimastigotes but 
was essentially absent in stationary phase cells; (2) a pair of integral 
membrane proteins with molecular masses in the range of 85-100 kDa, which were 
only present in stationary phase cells; (3) a heme-containing 36k Da protein, 
strongly associated to the membrane, present in both growth phases; (4) a very 
immunogenic 41k Da integral membrane polypeptide, oriented towards the cytosol. 
The lipid composition of the glycosomal membranes was also investigated. The 
distribution of phospholipid species in glycosomes and glycosomal membranes was 
very similar to that of whole cells, with phosphatidyl-ethanolamine, 
phosphatidyl-choline, and phosphatidyl-serine as main components and smaller 
proportions of sphingomyelin and with phosphatidyl-inositol. On the other hand, 
glycosomes were enriched in endogenous sterols (ergosterol, 
24-ethyl-5,7,22-cholesta-trien-3beta-ol), and precursors, when compared with 
whole cells, a finding consistent with the proposal that these organelles are 
involved in the de novo biosynthesis of sterols in trypanosomatids.

DOI: 10.1016/j.exppara.2004.03.006
PMID: 15172221 [Indexed for MEDLINE]


119. BMC Genomics. 2016 Sep 13;17(1):729. doi: 10.1186/s12864-016-3037-z.

Recombination-driven generation of the largest pathogen repository of antigen 
variants in the protozoan Trypanosoma cruzi.

Weatherly DB(1)(2), Peng D(1), Tarleton RL(3).

Author information:
(1)Center for Tropical and Emerging Global Diseases, Institute of Bioinformatics 
and Department of Cellular Biology, University of Georgia, Athens, GA, 30602, 
USA.
(2)Center for Complex Carbohydrate Research, University of Georgia, Athens, GA, 
30602, USA.
(3)Center for Tropical and Emerging Global Diseases, Institute of Bioinformatics 
and Department of Cellular Biology, University of Georgia, Athens, GA, 30602, 
USA. tarleton@uga.edu.

BACKGROUND: The protozoan parasite Trypanosoma cruzi, causative agent of Chagas 
disease, depends upon a cell surface-expressed trans-sialidase (ts) to avoid 
activation of complement-mediated lysis and to enhance intracellular invasion. 
However these functions alone fail to account for the size of this gene family 
in T. cruzi, especially considering that most of these genes encode proteins 
lacking ts enzyme activity. Previous whole genome sequencing of the CL Brener 
clone of T. cruzi identified ~1400 ts variants, but left many partially 
assembled sequences unannotated.
RESULTS: In the current study we reevaluated the trans-sialidase-like sequences 
in this reference strain, identifying an additional 1779 full-length and partial 
ts genes with their important features annotated, and confirming the expression 
of previously annotated "pseudogenes" and newly annotated ts family members. 
Multiple EM for Motif Elicitation (MEME) analysis allowed us to generate a model 
T. cruzi ts (TcTS) based upon the most conserved motif patterns and demonstrated 
that a common motif order is highly conserved among ts family members. Using a 
newly developed pipeline for the analysis of recombination within large gene 
families, we further demonstrate that TcTS family members are undergoing 
frequent recombination, generating new variants from the thousands of functional 
and non-functional ts gene segments but retaining the overall structure of the 
core TcTS family members.
CONCLUSIONS: The number and variety as well as high recombination frequency of 
TcTS family members supports strong evolutionary pressure, probably exerted by 
immune selection, for continued variation in ts sequences in T. cruzi, and thus 
for a unique immune evasion mechanism for the large ts gene family.

DOI: 10.1186/s12864-016-3037-z
PMCID: PMC5020489
PMID: 27619017 [Indexed for MEDLINE]


120. Exp Cell Res. 2001 Apr 1;264(2):211-8. doi: 10.1006/excr.2000.5123.

Trypanosoma cruzi: phosphatidylinositol 3-kinase and protein kinase B activation 
is associated with parasite invasion.

Wilkowsky SE(1), Barbieri MA, Stahl P, Isola EL.

Author information:
(1)Departamento de Microbiologia, Universidad de Buenos Aires, 1121, Argentina.

Multiple signal transduction events are triggered in the host cell during 
invasion by the protozoan parasite Trypanosoma cruzi. Here, we report the 
regulation of host cell phosphatydilinositol 3-kinase (PI3K) and protein kinase 
B (PKB/Akt) activities by T. cruzi during parasite-host cell interaction. 
Treatment of nonphagocytic cells (Vero, L(6)E(9), and NIH 3T3) and phagocytic 
cells (human and J774 murine macrophages) with the selective PI3K inhibitors 
Wortmannin and LY294002 significantly impaired parasite invasion in a 
dose-dependent fashion. A strong activation of PI3K and PKB/Akt activities in 
Vero cells was detected when these cells were incubated with trypomastigotes or 
their isolated membranes. Consistently, we were unable to detect activation of 
PI3K or PKB/Akt activities in host cells during epimastigote (noninfective) 
membrane-host cell interaction. Infection of transiently transfected cells 
containing an inactive mutant PKB showed a significant inhibition of invasion 
compared with the active mutant-transfected cells. T. cruzi PI3K-like activity 
was also required in host cell invasion since treatment of trypomastigotes with 
PI3K inhibitors prior to infection reduced parasite entry. Taken together, these 
results indicate that PI3K and PKB/Akt activation in parasites, as in host cells 
induced by T. cruzi, is an early invasion signal required for successful 
trypomastigote internalization.

Copyright 2001 Academic Press.

DOI: 10.1006/excr.2000.5123
PMID: 11262178 [Indexed for MEDLINE]


121. J Proteomics. 2011 Aug 24;74(9):1673-82. doi: 10.1016/j.jprot.2011.05.001. Epub 
2011 May 17.

Differential expression of Trypanosoma cruzi I associated with clinical forms of 
Chagas disease: overexpression of oxidative stress proteins in acute patient 
isolate.

Díaz ML(1), Solari A, González CI.

Author information:
(1)Grupo de Inmunología y Epidemiología Molecular, GIEM, Facultad de Salud, 
Universidad Industrial de Santander, Bucaramanga, Colombia.

Chagas disease has a variable clinical course with different manifestations and 
heterogenous geographical distribution. Some studies suggest that this clinical 
variability could be influenced by the genetic variability of T. cruzi. Here we 
present the differential protein expression among trypomastigotes and 
amastigotes of T. cruzi group I isolates from patients with acute and chronic 
form of Chagas disease from Santander, Colombia. A total of 29 proteins were 
identified by MALDI-TOF and LC-MS/MS; twenty in trypomastigote and nine in 
amastigote stage. The 29 proteins identified were grouped in 7 functional 
categories: 1) metabolism 31%, 2) assembly of cytoskeleton 13.7%, 3) protein 
destination 13.7%, 4) defenses antioxidants 20.6%, 5) protein synthesis and 
cellular cycle 13.7%, 6) catabolism 6.8%, and 7) adhesion 3.4%. Tryparedoxin 
peroxidase, lipoamide dehydrogenase, tyrosine amino transferase and HSP70 were 
overexpressed in the acute Chagas isolate. Tryparedoxin peroxidase 
overexpression in the acute isolate was confirmed by Western blot analysis. Most 
of these proteins are associated with resistance to oxidative stress 
facilitating their survival within host cells. Therefore, these proteins may 
represent virulence factors associated with the development of the acute form of 
the disease and could be used as biomarkers of the clinical course of disease 
and as drug targets.

Copyright © 2011 Elsevier B.V. All rights reserved.

DOI: 10.1016/j.jprot.2011.05.001
PMID: 21642025 [Indexed for MEDLINE]


122. FEMS Microbiol Lett. 2002 Aug 27;214(1):7-12. doi: 
10.1111/j.1574-6968.2002.tb11317.x.

Isolation and characterization of a reservosome fraction from Trypanosoma cruzi.

Cunha-e-Silva NL(1), Atella GC, Porto-Carreiro IA, Morgado-Diaz JA, Pereira MG, 
De Souza W.

Author information:
(1)Lab. Ultraestrutura Celular Hertha Meyer, Inst. Biofísica Carlos Chagas 
Filho, UFRJ, CCS Bloco G, Rio de Janeiro 21949-900, Brazil. narcisa@biof.ufrj.br

Reservosomes are acidic compartments present at the posterior region of 
epimastigote forms of Trypanosoma cruzi that store proteins and lipids. During 
metacyclogenesis, they consume their contents and disappear. Reservosomes are 
rich in cruzipain, the main proteolytic enzyme of this parasite. By 
centrifugation in a sucrose gradient, we have obtained a highly purified 
subcellular fraction containing reservosomes from 5-day-old Y strain 
epimastigotes. Transmission electron microscopy showed that the fraction 
contained well-preserved organelles. The protein profile of the organelle 
analyzed by SDS-PAGE depicted a wide range of protein bands, predominating those 
corresponding to a triplet of 60-51 kDa and a doublet of 25-23 kDa. Protease 
activity in substrate-containing gels, in the presence or absence of protease 
inhibitors, showed that cysteine proteinase is enriched and very active in the 
purified fraction. Enzymatic assays demonstrated the absence of pyrophosphatase, 
an acidocalcisome marker, and succinate cytochrome c reductase, a mitochondrial 
marker, although these enzymes were active in other regions of the purification 
sucrose gradient. Thin layer chromatographic neutral lipid analysis of purified 
reservosomes demonstrated that the organelle stores large amounts of ergosterol 
and esterified cholesterol. Phospholipid analysis indicated phosphatidylcholine 
and phosphatidylethanolamine as the major constituents of reservosome membranes.

DOI: 10.1111/j.1574-6968.2002.tb11317.x
PMID: 12204365 [Indexed for MEDLINE]


123. Gene. 2010 Oct 15;466(1-2):26-35. doi: 10.1016/j.gene.2010.06.012. Epub 2010 Jul 
16.

Cloning, characterization and subcellular localization of a Trypanosoma cruzi 
argonaute protein defining a new subfamily distinctive of trypanosomatids.

Garcia Silva MR(1), Tosar JP, Frugier M, Pantano S, Bonilla B, Esteban L, Serra 
E, Rovira C, Robello C, Cayota A.

Author information:
(1)Functional Genomics Unit, Institut Pasteur de Montevideo, Mataojo 2020 
CP11400 Montevideo, Uruguay. rgarcia@pasteur.edu.uy

Over the last years an expanding family of small non-coding RNAs (sRNA) has been 
identified in eukaryotic genomes which behave as sequence-specific triggers for 
mRNA degradation, translation repression, heterochromatin formation and genome 
stability. To achieve their effectors functions, sRNAs associate with members of 
the Argonaute protein family. Argonaute proteins are segregated into three 
paralogous groups: the AGO-like subfamily, the PIWI-like subfamily, and the WAGO 
subfamily (for Worm specific AGO). Detailed phylogenetic analysis of the small 
RNA-related machinery components revealed that they can be traced back to the 
common ancestor of eukaryotes. However, this machinery seems to be lost or 
excessively simplified in some unicellular organisms such as Saccharomyces 
cerevisiae, Trypanosoma cruzi, Leishmania major and Plasmodium falciparum which 
are unable to utilize dsRNA to trigger degradation of target RNAs. We reported 
here a unique ORF encoding for an AGO/PIWI protein in T. cruzi which was 
expressed in all stages of its life cycle at the transcript as well as the 
protein level. Database search for remote homologues, revealed the presence of a 
divergent PAZ domain adjacent to the well supported PIWI domain. Our results 
strongly suggested that this unique AGO/PIWI protein from T. cruzi is a 
canonical Argonaute in terms of its domain architecture. We propose to 
reclassify all Argonaute members from trypanosomatids as a distinctive 
phylogenetic group representing a new subfamily of Argonaute proteins and 
propose the generic designation of AGO/PIWI-tryp to identify them. Inside the 
Trypanosomatid-specific node, AGO/PIWI-tryps were clearly segregated into two 
paralog groups designated as AGO-tryp and PIWI-tryp according to the presence or 
absence of a functional link with RNAi-related phenomena, respectively.

2010 Elsevier B.V. All rights reserved.

DOI: 10.1016/j.gene.2010.06.012
PMID: 20621168 [Indexed for MEDLINE]


124. J Biol Chem. 2008 Feb 8;283(6):3454-64. doi: 10.1074/jbc.M708474200. Epub 2007 
Nov 26.

Autophagy is involved in nutritional stress response and differentiation in 
Trypanosoma cruzi.

Alvarez VE(1), Kosec G, Sant'Anna C, Turk V, Cazzulo JJ, Turk B.

Author information:
(1)Instituto de Investigaciones Biotecnologicas (IIB/INTECH, Universidad 
Nacional de San Martín/Consejo Nacional de Investigaciones Científicas y 
Técnicas), 1650 San Martin, Buenos Aires, Argentina.

Autophagy is the major mechanism used by eukaryotic cells to degrade and recycle 
proteins and organelles. Bioinformatics analysis of the genome of the protozoan 
parasite Trypanosoma cruzi revealed the presence of all components of the Atg8 
conjugation system, whereas Atg12, Atg5, and Atg10 as the major components of 
the Atg12 pathway could not be identified. The two TcATG4 (autophagin) homologs 
present in the genome were found to correctly process the two ATG8 homologs 
after the conserved Gly residue. Functional studies revealed that both ATG4 
homologues but only one T. cruzi ATG8 homolog (TcATG8.1) complemented yeast 
deletion strains. During starvation of the parasite, TcAtg8.1, but not TcAtg8.2, 
was found by immunofluorescence to be located in autophagosome-like vesicles. 
This confirms its function as an Atg8/LC3 homolog and its potential to be used 
as an autophagosomal marker. Most importantly, autophagy is involved in 
differentiation between developmental stages of T. cruzi, a process that is 
essential for parasite maintenance and survival. These findings suggest that the 
autophagy pathway could represent a target for a novel chemotherapeutic strategy 
against Chagas disease.

DOI: 10.1074/jbc.M708474200
PMID: 18039653 [Indexed for MEDLINE]


125. Mol Biochem Parasitol. 2006 Jan;145(1):18-28. doi: 
10.1016/j.molbiopara.2005.09.001. Epub 2005 Sep 23.

Metacaspases of Trypanosoma cruzi: possible candidates for programmed cell death 
mediators.

Kosec G(1), Alvarez VE, Agüero F, Sánchez D, Dolinar M, Turk B, Turk V, Cazzulo 
JJ.

Author information:
(1)Jozef Stefan Institute, Jamova 39, SI 1000 Ljubljana, Slovenia.

The genome of Trypanosoma cruzi, the Protozoan parasite causing the American 
Trypanosomiasis, Chagas disease, contains two genes, TcMCA3 and TcMCA5, with 
homology to those encoding metacaspases, distantly related to the caspases 
involved in programmed cell death (PCD) in higher eukaryotes. TcMCA3 is present 
in the CL Brener clone at 16 copies per haploid genome, arrayed in two tandems 
located in chromosomes of 0.54 and 0.98 Mbp. TcMCA5, on the other hand, is 
present as a single copy gene. The proteins encoded were expressed in 
Escherichia coli BL21 [DE3] cells, and used to generate antibodies, which 
allowed demonstrating that TcMCA3 is expressed in the four major developmental 
stages of the parasite, whereas TcMCA5 is expressed only in the epimastigote 
form. Moreover, recombinant TcMCA3, but not TcMCA5, was recognized by most sera 
from chronic Chagasic patients, showing that the protein is expressed during 
natural infections. All attempts to show processing and enzyme activity in the 
recombinant proteins have been unsuccessful so far; however, indirect evidence 
suggests that the metacaspases might be involved in PCD of the parasite. (1) 
Immunofluorescence experiments showed that both proteins change their 
subcellular localization during fresh human serum (FHS)-induced PCD migrating 
into the nucleus. (2) Epimastigotes over-expressing TcMCA5 were more sensitive 
to FHS-induced PCD than the controls. (3) PCD was parallelled by an increase in 
peptidase activity against Z-YVAD-AFC, a typical caspase substrate, and the 
apoptotic nuclei cells were labeled in vivo with the pan-caspase fluorescent 
inhibitor SR-VAD-FMK. Further experiments will be required to complete the 
characterization of these proteins and elucidate their role in the parasite.

DOI: 10.1016/j.molbiopara.2005.09.001
PMID: 16213036 [Indexed for MEDLINE]


126. Arch Biochem Biophys. 2012 Nov 1;527(1):6-15. doi: 10.1016/j.abb.2012.07.014. 
Epub 2012 Aug 2.

Stress response to high osmolarity in Trypanosoma cruzi epimastigotes.

Bonansea S(1), Usorach M, Gesumaría MC, Santander V, Gimenez AM, Bollo M, 
Machado EE.

Author information:
(1)Química biológica, Facultad de Ciencias Exactas, Físico-Químicas y Naturales, 
Universidad Nacional de Río Cuarto, 5800 Río Cuarto, Córdoba, Argentina.

Trypanosoma cruzi undergoes differentiation in the rectum of triatomine, where 
increased osmolarity is caused mainly by elevated content of NaCl from urine. 
Early biochemical events in response to high osmolarity in this parasite have 
not been totally elucidated. In order to clarify the relationship between these 
events and developmental stages of T. cruzi, epimastigotes were subjected to 
hyperosmotic stress, which caused activation of Na(+)/H(+) exchanger from acidic 
vacuoles and accumulation of inositol trisphosphate (InsP(3)). Suppression of 
InsP(3) levels was observed in presence of intracellular Ca(2+) chelator or 
pre-treatment with 5-(N-ethyl-N-isopropyl)-amiloride (EIPA), which also 
inhibited the alkalinization of acidic vacuoles via a Na(+)/H(+) exchanger and 
the consequent increase in cytosolic calcium. These effects were activated and 
inhibited by PMA and Chelerythrine respectively, suggesting regulation by 
protein kinase C. The T. cruzi Na(+)/H(+) exchanger, TcNHE1, has 11 
transmembrane domains and is localized in acidic vacuoles of epimastigotes. The 
analyzed biochemical changes were correlated with morphological changes, 
including an increase in the size of acidocalcisomes and subsequent 
differentiation to an intermediate form. Both processes were delayed when TcNHE1 
was inhibited by EIPA, suggesting that these early biochemical events allow the 
parasite to adapt to conditions faced in the rectum of the insect vector.

Copyright © 2012 Elsevier Inc. All rights reserved.

DOI: 10.1016/j.abb.2012.07.014
PMID: 22884762 [Indexed for MEDLINE]


127. Arch Biochem Biophys. 2012 Dec 15;528(2):103-10. doi: 10.1016/j.abb.2012.09.005. 
Epub 2012 Oct 2.

1,4-Diamino-2-butanone, a putrescine analogue, promotes redox imbalance in 
Trypanosoma cruzi and mammalian cells.

Soares CO(1), Colli W, Bechara EJ, Alves MJ.

Author information:
(1)Departamento de Bioquímica, Instituto de Química, Universidade de São Paulo, 
São Paulo, SP, Brazil.

The putrescine analogue 1,4-diamino-2-butanone (DAB) is highly toxic to various 
microorganisms, including Trypanosoma cruzi. Similar to other α-aminocarbonyl 
metabolites, DAB exhibits pro-oxidant properties. DAB undergoes metal-catalyzed 
oxidation yielding H(2)O(2), NH(4)(+) ion, and a highly toxic α-oxoaldehyde. In 
vitro, DAB decreases mammalian cell viability associated with changes in redox 
balance. Here, we aim to clarify the DAB pro-oxidant effects on trypomastigotes 
and on intracellular T. cruzi amastigotes. DAB (0.05-5 mM) exposure in 
trypomastigotes, the infective stage of T. cruzi, leads to a decline in parasite 
viability (IC(50)c.a. 0.2 mM DAB; 4 h incubation), changes in morphology, thiol 
redox imbalance, and increased TcSOD activity. Medium supplementation with 
catalase (2.5 μM) protects trypomastigotes against DAB toxicity, while host cell 
invasion by trypomastigotes is hampered by DAB. Additionally, intracellular 
amastigotes are susceptible to DAB toxicity. Furthermore, pre-treatment with 
100-500 μM buthionine sulfoximine (BSO) of LLC-MK2 potentiates DAB cytotoxicity, 
whereas 5 mM N-acetyl-cysteine (NAC) protects cells from oxidative stress. 
Together, these data support the hypothesis that redox imbalance contributes to 
DAB cytotoxicity in both T. cruzi and mammalian host cells.

Copyright © 2012 Elsevier Inc. All rights reserved.

DOI: 10.1016/j.abb.2012.09.005
PMID: 23036870 [Indexed for MEDLINE]


128. PLoS Pathog. 2018 Jun 4;14(6):e1007059. doi: 10.1371/journal.ppat.1007059. 
eCollection 2018 Jun.

Translational repression by an RNA-binding protein promotes differentiation to 
infective forms in Trypanosoma cruzi.

Romaniuk MA(1), Frasch AC(1), Cassola A(1).

Author information:
(1)Instituto de Investigaciones Biotecnológicas, UNSAM-CONICET, San Martín, 
Provincia de Buenos Aires, Argentina.

Trypanosomes, protozoan parasites of medical importance, essentially rely on 
post-transcriptional mechanisms to regulate gene expression in insect vectors 
and vertebrate hosts. RNA binding proteins (RBPs) that associate to the 3'-UTR 
of mature mRNAs are thought to orchestrate master developmental programs for 
these processes to happen. Yet, the molecular mechanisms by which 
differentiation occurs remain largely unexplored in these human pathogens. Here, 
we show that ectopic inducible expression of the RBP TcUBP1 promotes the 
beginning of the differentiation process from non-infective epimastigotes to 
infective metacyclic trypomastigotes in Trypanosoma cruzi. In early-log 
epimastigotes TcUBP1 promoted a drop-like phenotype, which is characterized by 
the presence of metacyclogenesis hallmarks, namely repositioning of the 
kinetoplast, the expression of an infective-stage virulence factor such as 
trans-sialidase, increased resistance to lysis by human complement and growth 
arrest. Furthermore, TcUBP1-ectopic expression in non-infective late-log 
epimastigotes promoted full development into metacyclic trypomastigotes. 
TcUBP1-derived metacyclic trypomastigotes were infective in cultured cells, and 
developed normally into amastigotes in the cytoplasm. By artificial in vivo 
tethering of TcUBP1 to the 3' untranslated region of a reporter mRNA we were 
able to determine that translation of the reporter was reduced by 8-fold, while 
its mRNA abundance was not significantly compromised. Inducible ectopic 
expression of TcUBP1 confirmed its role as a translational repressor, revealing 
significant reduction in the translation rate of multiple proteins, a reduction 
of polysomes, and promoting the formation of mRNA granules. Expression of TcUBP1 
truncated forms revealed the requirement of both N and C-terminal glutamine-rich 
low complexity sequences for the development of the drop-like phenotype in 
early-log epimastigotes. We propose that a rise in TcUBP1 levels, in synchrony 
with nutritional deficiency, can promote the differentiation of T. cruzi 
epimastigotes into infective metacyclic trypomastigotes.

DOI: 10.1371/journal.ppat.1007059
PMCID: PMC6002132
PMID: 29864162 [Indexed for MEDLINE]

Conflict of interest statement: The authors have declared that no competing 
interests exist.


129. Cell Death Differ. 2012 Aug;19(8):1358-69. doi: 10.1038/cdd.2012.12. Epub 2012 
Mar 9.

Antagonic activities of Trypanosoma cruzi metacaspases affect the balance 
between cell proliferation, death and differentiation.

Laverrière M(1), Cazzulo JJ, Alvarez VE.

Author information:
(1)Instituto de Investigaciones Biotecnológicas IIB-INTECH, Universidad Nacional 
de San Martín - CONICET, Buenos Aires, Argentina.

Metacaspases are distant relatives of animal caspases present in plants, fungi 
and protozoa. At variance with caspases, metacaspases exhibit stringent 
specificity for basic amino-acid residues and are absolutely dependent on 
millimolar concentrations of calcium. In the protozoan parasite Trypanosoma 
cruzi, metacaspases have been suggested to be involved in an apoptosis-like 
phenomenon upon exposure of the parasite to fresh human serum (FHS). Nuclear 
relocalization of metacaspases was observed after FHS treatment and 
overexpression of metacaspase-5 led to enhanced sensitivity to this stimulus. 
Here we report some biochemical properties of T. cruzi metacaspases. Performing 
fluorescent-activated cell sorting (FACS) analysis of epimastigotes inducibly 
overexpressing metacaspase-3, we demonstrate a role for this metacaspase in cell 
cycle progression, protection of epimastigotes from naturally occurring cell 
death and differentiation to infective metacyclic trypomastigotes. We also show 
that regulation of metacaspase-3 activity is important for cell cycle completion 
inside the mammalian host. On the other hand, inducible overexpression of 
metacaspase-5 lacking its C-terminal domain caused an apoptotic-like response. 
These results suggest that the two T. cruzi metacaspases could play an important 
role in the life cycle and bring to light the close relationship between cell 
division, death and differentiation in this ancient unicellular eukaryote.

DOI: 10.1038/cdd.2012.12
PMCID: PMC3392625
PMID: 22402587 [Indexed for MEDLINE]


130. PLoS Negl Trop Dis. 2018 Feb 12;12(2):e0006220. doi: 
10.1371/journal.pntd.0006220. eCollection 2018 Feb.

Endogenous overexpression of an active phosphorylated form of DNA polymerase β 
under oxidative stress in Trypanosoma cruzi.

Rojas DA(1), Urbina F(2), Moreira-Ramos S(2), Castillo C(3), Kemmerling U(3), 
Lapier M(4), Maya JD(4), Solari A(2), Maldonado E(2).

Author information:
(1)Microbiology and Micology Program, ICBM, Faculty of Medicine, University of 
Chile, Santiago, Chile.
(2)Cellular and Molecular Biology Program, ICBM, Faculty of Medicine, University 
of Chile, Santiago, Chile.
(3)Anatomy and Developmental Biology Program, ICBM, Faculty of Medicine, 
University of Chile, Santiago, Chile.
(4)Molecular and Clinical Pharmacology Program, ICBM, Faculty of Medicine, 
University of Chile, Santiago, Chile.

Trypanosoma cruzi is exposed during its life to exogenous and endogenous 
oxidative stress, leading to damage of several macromolecules such as DNA. There 
are many DNA repair pathways in the nucleus and mitochondria (kinetoplast), 
where specific protein complexes detect and eliminate damage to DNA. One group 
of these proteins is the DNA polymerases. In particular, Tc DNA polymerase β 
participates in kinetoplast DNA replication and repair. However, the mechanisms 
which control its expression under oxidative stress are still unknown. Here we 
describe the effect of oxidative stress on the expression and function of Tc DNA 
polymerase β To this end parasite cells (epimastigotes and trypomastigotes) were 
exposed to peroxide during short periods of time. Tc DNA polymerase β which was 
associated physically with kinetoplast DNA, showed increased protein levels in 
response to peroxide damage in both parasite forms analyzed. Two forms of DNA 
polymerase β were identified and overexpressed after peroxide treatment. One of 
them was phosphorylated and active in DNA synthesis after renaturation on 
polyacrylamide electrophoresis gel. This phosphorylated form showed 3-4-fold 
increase in both parasite forms. Our findings indicate that these increments in 
protein levels are not under transcriptional control because the level of Tc DNA 
polymerase β mRNA is maintained or slightly decreased during the exposure to 
oxidative stress. We propose a mechanism where a DNA repair pathway activates a 
cascade leading to the increment of expression and phosphorylation of Tc DNA 
polymerase β in response to oxidative damage, which is discussed in the context 
of what is known in other trypanosomes which lack transcriptional control.

DOI: 10.1371/journal.pntd.0006220
PMCID: PMC5825160
PMID: 29432450 [Indexed for MEDLINE]

Conflict of interest statement: The authors have declared that no competing 
interests exist.


131. Lipids. 2011 Oct;46(10):969-79. doi: 10.1007/s11745-011-3577-6. Epub 2011 Jun 
11.

Regulation of phosphatidic acid levels in Trypanosoma cruzi.

Gimenez AM(1), Santander VS, Villasuso AL, Pasquaré SJ, Giusto NM, Machado EE.

Author information:
(1)Química Biológica, FCEFQN, Universidad Nacional de Río Cuarto, X5804BYA, Río 
Cuarto, Córdoba, Argentina.

Lipid kinases and phosphatases play essential roles in signal transduction 
processes involved in cytoskeletal rearrangement, membrane trafficking, and 
cellular differentiation. Phosphatidic acid (PtdOH) is an important mediator 
lipid in eukaryotic cells, but little is known regarding its regulation in the 
parasite Trypanosoma cruzi, an agent of Chagas disease. In order to clarify the 
relationship between PtdOH metabolism and developmental stages of T. cruzi, 
epimastigotes in culture were subjected to hyperosmotic stress (~1,000 mOsm/L), 
mimicking the environment in the rectum of vector triatomine bugs. These 
experimental conditions resulted in differentiation to an intermediate form 
between epimastigotes and trypomastigotes. Morphological changes of 
epimastigotes were correlated with an increase in PtdOH mass accomplished by 
increased enzyme activity of diacylglycerol kinase (DAGK, E.C. 2.7.1.107) and 
concomitant decreased activity of phosphatidate phosphatases type 1 and type 2 
(PAP1, PAP2, E.C. 3.1.3.4). Our results indicate progressive increases of PtdOH 
levels during the differentiation process, and suggest that the regulation of 
PtdOH metabolism is an important mechanism in the transition from T. cruzi 
epimastigote to intermediate form.

DOI: 10.1007/s11745-011-3577-6
PMID: 21667213 [Indexed for MEDLINE]


132. Biochem Biophys Res Commun. 2009 Apr 24;382(1):30-4. doi: 
10.1016/j.bbrc.2009.02.095. Epub 2009 Feb 24.

Proteomic analysis of the Trypanosoma cruzi ribosomal proteins.

Ayub MJ(1), Atwood J, Nuccio A, Tarleton R, Levin MJ.

Author information:
(1)Laboratorio de Biología Molecular de la Enfermedad de Chagas, Instituto de 
Investigaciones en Ingeniería Genética y Biología Molecular (INGEBI-CONICET), 
Buenos Aires, Argentina.

Trypanosoma cruzi is a parasite responsible for Chagas disease. The 
identification of new targets for chemotherapy is a major challenge for the 
control of this disease. Several lines of evidences suggest that the 
translational system in trypanosomatids show important differences compared to 
other eukaryotes. However, there little is known information about this. We have 
performed a detailed data mining search for ribosomal protein genes in T. cruzi 
genome data base combined with mass spectrometry analysis of purified T. cruzi 
ribosomes. Our results show that T. cruzi ribosomal proteins have approximately 
50% sequence identity to yeast ones. Nevertheless, some parasite proteins are 
longer due to the presence of several N- or C-terminal extensions, which are 
exclusive of trypanosomatids. In particular, L19 and S21 show C-terminal 
extensions of 168 and 164 amino acids, respectively. In addition, we detected 
two 60S subunit proteins that had not been previously detected in the T. cruzi 
total proteome; namely, L22 and L42.

DOI: 10.1016/j.bbrc.2009.02.095
PMID: 19245787 [Indexed for MEDLINE]


133. Mem Inst Oswaldo Cruz. 1998 Nov-Dec;93(6):753-60. doi: 
10.1590/s0074-02761998000600011.

Trypanosoma cruzi: maintenance in culture modify gene and antigenic expression 
of metacyclic trypomastigotes.

Contreras VT(1), De Lima AR, Zorrilla G.

Author information:
(1)Centro de Biología Molecular de Parásitos, Facultad de Ciencias de la Salud, 
Universidad de Carabobo, Valencia, Venezuela. convictu@cantu.net

In this study we examined whether the maintenance of Trypanosoma cruzi by 
long-time in axenic culture produces changes in gene expression and antigenic 
profiles. The studies were made with a Dm30L-clone from a low-virulent strain 
and a non-cloned virulent EP-strain of T. cruzi. Both parasites were maintained, 
for at least seven years, by successive alternate passage triatomine/mouse 
(triatomine condition), or by serial passage in axenic medium (culture 
condition). The comparison of the [35S]methionine metabolic labeling products of 
virulent and non-virulent parasites by 2D-SDS-PAGE, clearly indicates that the 
expression of metacyclic trypomastigotes (but not of epimastigotes) proteins 
have been altered by laboratory maintenance conditions. Western blot analysis of 
EP and Dm30L-epimastigotes using a serum anti-epimastigotes revealed that 
although most of antigens are conserved, four antigens are characteristics of 
triatomine condition parasites and three other are characteristics of culture 
condition parasites. Anti-metacyclics serum revealed significative differences 
in EP- and Dm30L-metacyclic trypomastigotes from triatomine condition. However, 
avirulent metacyclic forms were antigenically very similar. These results 
suggest that besides a possible selection of avirulent subpopulation from T. 
cruzi strains genetically heterogeneous when maintained by long time in axenic 
culture, changes in virulence might be due to post-translational modifications 
of the antigens induced by the absence of the natural alternability 
(vertebrate-invertebrate) in the life-cycle of T. cruzi.

DOI: 10.1590/s0074-02761998000600011
PMID: 9921298 [Indexed for MEDLINE]


134. Eukaryot Cell. 2008 Apr;7(4):560-8. doi: 10.1128/EC.00460-07. Epub 2008 Feb 15.

Histone H1 of Trypanosoma cruzi is concentrated in the nucleolus region and 
disperses upon phosphorylation during progression to mitosis.

Gutiyama LM(1), da Cunha JP, Schenkman S.

Author information:
(1)Departamento de Microbiologia, Imunologia e Parasitologia, Universidade 
Federal de São Paulo, Rua Botucatu 862 8A, 04023-062 São Paulo, S.P., Brazil.

Phosphorylation of histone H1 is intimately related to the cell cycle 
progression in higher eukaryotes, reaching maximum levels during mitosis. We 
have previously shown that in the flagellated protozoan Trypanosoma cruzi, which 
does not condense chromatin during mitosis, histone H1 is phosphorylated at a 
single cyclin-dependent kinase site. By using an antibody that recognizes 
specifically the phosphorylated T. cruzi histone H1 site, we have now confirmed 
that T. cruzi histone H1 is also phosphorylated in a cell cycle-dependent 
manner. Differently from core histones, the bulk of nonphosphorylated histone H1 
in G(1) and S phases of the cell cycle is concentrated in the central regions of 
the nucleus, which contains the nucleolus and less densely packed chromatin. 
When cells pass G(2), histone H1 becomes phosphorylated and starts to diffuse. 
At the onset of mitosis, histone H1 phosphorylation is maximal and found in the 
entire nuclear space. As permeabilized parasites preferentially lose 
phosphorylated histone H1, we conclude that this modification promotes its 
release from less condensed and nucleolar chromatin after G(2).

DOI: 10.1128/EC.00460-07
PMCID: PMC2292618
PMID: 18281601 [Indexed for MEDLINE]


135. Eur J Biochem. 1988 Feb 15;172(1):121-7. doi: 
10.1111/j.1432-1033.1988.tb13863.x.

The heat-shock response in Trypanosoma cruzi.

Alcina A(1), Urzainqui A, Carrasco L.

Author information:
(1)Departamento de Microbiologia, Universidad Autonoma, Madrid, Spain.

When Trypanosoma cruzi epimastigotes are exposed to temperatures of 37-41 
degrees C there is a drastic decline in total protein synthesis. Analysis of the 
proteins synthesized at 41 degrees C by one-dimensional gel electrophoresis 
showed three major bands of Mr 83,000, 70,000 and 60,000. A similar pattern of 
heat-shock proteins was found in two different strains of T. cruzi (Tulahuen and 
GM strains) and in exponentially growing or in stationary epimastigotes. 
Actinomycin D prevented the appearance of these polypeptide bands, suggesting 
that the heat-shock proteins in T. cruzi epimastigotes are induced at the level 
of transcription. Analysis of the proteins synthesized by metacyclic forms at 
different temperatures suggests that heat-shock proteins in these cells are 
already synthesized at 27 degrees C. Elevation of temperature above 37 degrees C 
blocks the synthesis of most proteins in metacyclic forms except for major bands 
of Mr 83,000, 70,000, 60,000 and 55,000. More detailed analyses by 
high-resolution two-dimensional gel electrophoresis of the proteins synthesized 
at 27 degrees C or 37 degrees C by epimastigotes indicates that the heat-shock 
protein pattern is more complex than that demonstrated by one dimension, and at 
least ten new polypeptides are identified in two-dimensional gels. A similar 
analysis of metacyclic forms shows that most if not all the proteins present at 
39 degrees C are also present at 27 degrees C. This result led us to the 
suggestion that the differentiation of T. cruzi to metacyclic forms involves the 
induction of heat-shock proteins, which prepares the parasite to infect the 
mammalian host.

DOI: 10.1111/j.1432-1033.1988.tb13863.x
PMID: 3278903 [Indexed for MEDLINE]


136. Exp Parasitol. 2001 Sep;99(1):7-16. doi: 10.1006/expr.2001.4628.

Trypanosoma cruzi: a gene family encoding chitin-binding-like proteins is 
posttranscriptionally regulated during metacyclogenesis.

Dallagiovanna B(1), Plazanet-Menut C, Ogatta SF, Avila AR, Krieger MA, 
Goldenberg S.

Author information:
(1)Instituto de Biologia Molecular do Paraná, IBMP, Rua Prof. Algacyr Munhoz 
Mader 3775, 8135-010 Curitiba, PR, Brazil.

The development of the representation of differential expression method has lead 
to the cloning of Trypanosoma cruzi stage-specific genes. We used this method to 
characterize a multicopy gene family differentially expressed during 
metacyclogenesis. The genomic and cDNA clones sequenced encoded three short 
cysteine-rich polypeptides, of two types, with predicted molecular masses of 
7.1, 10.4, and 10.8 kDa. We searched GenBank for similar sequences and found 
that the sequences of these clones were similar to that encoding the wheat germ 
agglutinin protein. The region of similarity corresponds to the chitin-binding 
domain, with eight similarly positioned half-cysteines and conserved aromatic 
residues involved in chitin recognition. Multiple copies of the genes of this 
family are present on a high- molecular-mass chromosome. We studied the 
expression of genes of this family during metacyclogenesis by determining 
messenger RNA (mRNA) levels. The mRNAs for the members of this gene family were 
present in the total RNA fraction but were mobilized to the polysomal fraction 
of adhered (differentiating) epimastigotes during metacyclogenesis, with a peak 
of accumulation at 24 of differentiation. Polyclonal antisera were raised 
against a recombinant protein and a synthetic peptide. The specific sera 
obtained detected 7- and 11-kDa proteins in T. cruzi total protein extracts. The 
11-kDa protein was present in similar amounts in the various cell populations, 
whereas the 7-kDa protein displayed differential synthesis during 
metacyclogenesis, with maximal levels in 24-h-adhered (differentiating) 
epimastigotes.

Copyright 2001 Academic Press.

DOI: 10.1006/expr.2001.4628
PMID: 11708829 [Indexed for MEDLINE]


137. Exp Parasitol. 2010 Mar;124(3):346-9. doi: 10.1016/j.exppara.2009.11.003. Epub 
2009 Dec 16.

Trypanosoma cruzi TBP shows preference for C/G-rich DNA sequences in vitro.

Cribb P(1), Esteban L, Trochine A, Girardini J, Serra E.

Author information:
(1)Instituto de Biología Molecular y Celular de Rosario, CONICET, Facultad de 
Ciencias Bioquímicas y Farmacéuticas, UNR, Suipacha 351, 2000 Rosario, 
Argentina.

Recent findings associate transcription start in trypanosomatids with chromatin 
regions containing modified and variant histones. TATA-binding protein (TBP) and 
other fundamental transcription factors have been also found at these 
Transcription Start Sites (TSS). Results of Systematic Evolution of Ligands by 
Exponential Enrichment (SELEX) experiments show that Trypanosoma cruzi TBP 
(TcTBP) has an in vitro binding preference for G-rich sequences. This finding 
correlates with the presence of G-rich stretches at the Strand Switch Regions 
(SSR) and at some putative internal TSS in Trypanosoma brucei and Leishmania. A 
scanning study of partially assembled T. cruzi genomic contigs determined the 
presence of G-rich stretches in the coding strands. TcTBP affinity for G-rich 
sequences suggests that this factor could play a role in locating the initiation 
complex in the right TSS, probably by "sensing" the G-content on the strand to 
be transcribed.

Copyright 2009 Elsevier Inc. All rights reserved.

DOI: 10.1016/j.exppara.2009.11.003
PMID: 19931528 [Indexed for MEDLINE]


138. Infect Immun. 2014 Dec;82(12):5166-74. doi: 10.1128/IAI.02022-14. Epub 2014 Sep 
29.

Fibronectin-degrading activity of Trypanosoma cruzi cysteine proteinase plays a 
role in host cell invasion.

Maeda FY(1), Cortez C(1), Izidoro MA(2), Juliano L(2), Yoshida N(3).

Author information:
(1)Departamento de Microbiologia, Imunologia e Parasitologia, Escola Paulista de 
Medicina, Universidade Federal de São Paulo, São Paulo, Brazil.
(2)Departamento de Biofísica, Escola Paulista de Medicina, Universidade Federal 
de São Paulo, São Paulo, Brazil.
(3)Departamento de Microbiologia, Imunologia e Parasitologia, Escola Paulista de 
Medicina, Universidade Federal de São Paulo, São Paulo, Brazil 
nyoshida@unifesp.br.

Trypanosoma cruzi, the agent of Chagas disease, binds to diverse extracellular 
matrix proteins. Such an ability prevails in the parasite forms that circulate 
in the bloodstream and contributes to host cell invasion. Whether this also 
applies to the insect-stage metacyclic trypomastigotes, the developmental forms 
that initiate infection in the mammalian host, is not clear. Using T. cruzi CL 
strain metacyclic forms, we investigated whether fibronectin bound to the 
parasites and affected target cell invasion. Fibronectin present in cell culture 
medium bound to metacyclic forms and was digested by cruzipain, the major T. 
cruzi cysteine proteinase. G strain, with negligible cruzipain activity, 
displayed a minimal fibronectin-degrading effect. Binding to fibronectin was 
mediated by gp82, the metacyclic stage-specific surface molecule implicated in 
parasite internalization. When exogenous fibronectin was present at 
concentrations higher than cruzipain can properly digest, or fibronectin 
expression was stimulated by treatment of epithelial HeLa cells with 
transforming growth factor beta, the parasite invasion was reduced. Treatment of 
HeLa cells with purified recombinant cruzipain increased parasite 
internalization, whereas the treatment of parasites with cysteine proteinase 
inhibitor had the opposite effect. Metacyclic trypomastigote entry into HeLa 
cells was not affected by anti-β1 integrin antibody but was inhibited by 
anti-fibronectin antibody. Overall, our results have indicated that the cysteine 
proteinase of T. cruzi metacyclic forms, through its fibronectin-degrading 
activity, is implicated in host cell invasion.

Copyright © 2014, American Society for Microbiology. All Rights Reserved.

DOI: 10.1128/IAI.02022-14
PMCID: PMC4249262
PMID: 25267835 [Indexed for MEDLINE]


139. BMC Microbiol. 2010 Oct 13;10:259. doi: 10.1186/1471-2180-10-259.

A high-throughput cloning system for reverse genetics in Trypanosoma cruzi.

Batista M(1), Marchini FK, Celedon PA, Fragoso SP, Probst CM, Preti H, Ozaki LS, 
Buck GA, Goldenberg S, Krieger MA.

Author information:
(1)Instituto Carlos Chagas, FIOCRUZ, Curitiba, Parana, Brazil.

BACKGROUND: The three trypanosomatids pathogenic to men, Trypanosoma cruzi, 
Trypanosoma brucei and Leishmania major, are etiological agents of Chagas 
disease, African sleeping sickness and cutaneous leishmaniasis, respectively. 
The complete sequencing of these trypanosomatid genomes represented a 
breakthrough in the understanding of these organisms. Genome sequencing is a 
step towards solving the parasite biology puzzle, as there are a high percentage 
of genes encoding proteins without functional annotation. Also, technical 
limitations in protein expression in heterologous systems reinforce the evident 
need for the development of a high-throughput reverse genetics platform. 
Ideally, such platform would lead to efficient cloning and compatibility with 
various approaches. Thus, we aimed to construct a highly efficient cloning 
platform compatible with plasmid vectors that are suitable for various 
approaches.
RESULTS: We constructed a platform with a flexible structure allowing the 
exchange of various elements, such as promoters, fusion tags, intergenic regions 
or resistance markers. This platform is based on Gateway® technology, to ensure 
a fast and efficient cloning system. We obtained plasmid vectors carrying genes 
for fluorescent proteins (green, cyan or yellow), and sequences for the c-myc 
epitope, and tandem affinity purification or polyhistidine tags. The vectors 
were verified by successful subcellular localization of two previously 
characterized proteins (TcRab7 and PAR 2) and a putative centrin. For the tandem 
affinity purification tag, the purification of two protein complexes (ribosome 
and proteasome) was performed.
CONCLUSIONS: We constructed plasmids with an efficient cloning system and 
suitable for use across various applications, such as protein localization and 
co-localization, protein partner identification and protein expression. This 
platform also allows vector customization, as the vectors were constructed to 
enable easy exchange of its elements. The development of this high-throughput 
platform is a step closer towards large-scale trypanosome applications and 
initiatives.

DOI: 10.1186/1471-2180-10-259
PMCID: PMC3020659
PMID: 20942965 [Indexed for MEDLINE]


140. Rev Asoc Argent Microbiol. 1978 Jan-Apr;10(1):24-6.

[Nucleic acid and proteins content in Trypanosoma cruzi epimastigotes].

[Article in Spanish]

Lopetegui R, Sosa Miatello C.

The nucleic acids and protein content in epimastigote forms of Trypanosoma cruzi 
during its exponential growth in vitro were studied. The parasites were 
cultivated in a diphasic blood-agar medium at 28 degrees C. The RNA extraction 
and hydrolisis were performed by the method of Fleck and Begg and the acid 
hydrolisis of DNA precipitate was done according to Webb and Lindstrom. 
Schneider's colorimetric method was used for ribose and desoxyribose 
measurement, employing as reagents orcein and diphenylamine respectively. 
Protein content was determined by the method of Lowry et al. Calf thymus DNA, 
yeast RNA and bovine plasma albumin were used as standards. It was established 
that 1.00 g of wet parasites contained 1.05 (+/-0.17) X 10(10) epimastigote 
forms. The contents of DNA, RNA and protein were 6.1, 12.3 and 105.4 mg/g of wet 
epimastigote, or 5.8, 11.7 and 100.1 X 10(-7) microgram per epimastigote, 
respectively. The method employed for nucleic acid determinations did not show 
great differences when compared with the Schmidt Thamhauser-Schneider technique, 
and it has the advantage of being more rapid.

PMID: 356127 [Indexed for MEDLINE]


141. Int J Parasitol. 2001 Mar;31(3):259-64. doi: 10.1016/s0020-7519(00)00170-3.

Isolation and characterisation of genomic and cDNA clones coding for a serine-, 
alanine-, and proline-rich protein of Trypanosoma cruzi.

Carmo MS(1), Santos MR, Cummings LM, Araya JE, Yamauchi LM, Yoshida N, Mortara 
RA, Franco da Silveira J.

Author information:
(1)Escola Paulista de Medicina, UNIFESP, Departamento de Microbiologia, 
Imunologia e Parasitologia, R. Botucatu, 862, CEP 04023-062, S. Paulo, Brazil.

We report here the isolation and characterisation of genomic and cDNA clones 
encoding a Serine-, Alanine-, and Proline-rich protein (SAP) of Trypanosoma 
cruzi metacyclic trypomastigotes. The deduced peptides translated from these 
clones were characterised by a high content of residues of alanine, proline, 
serine, glycine, valine, and threonine distributed in several repeats: P(2-4), 
S(2-3), A(2-3), AS, SA, PA, AP, SP, PS, and TP. The repeats are partially 
homologous to the serine-, alanine-, and proline-containing motifs of Leishmania 
major and Leishmania mexicana proteophosphoglycans. Genes coding for SAP are 
part of a polymorphic family whose members are linked to members of 
gp85/sialidase and mucin-like gene families. This is consistent with the 
hypothesis that this genetic organisation could be a means by which T. cruzi 
co-ordinates the expression of major surface proteins.

DOI: 10.1016/s0020-7519(00)00170-3
PMID: 11226452 [Indexed for MEDLINE]


142. Parasitology. 2009 Apr;136(4):433-41. doi: 10.1017/S0031182009005629. Epub 2009 
Mar 2.

Arrested growth of Trypanosoma cruzi by the calpain inhibitor MDL28170 and 
detection of calpain homologues in epimastigote forms.

Sangenito LS(1), Ennes-Vidal V, Marinho FA, Da Mota FF, Santos AL, D'Avila-Levy 
CM, Branquinha MH.

Author information:
(1)Departamento de Microbiologia Geral, Instituto de Microbiologia Prof. Paulo 
de Góes, Universidade Federal do Rio de Janeiro, Rio de Janeiro, Brazil.

Erratum in
    Parasitology. 2009 Sep;136(10):1235.

In this paper, we aimed to explore the effects of the calpain inhibitor III 
(MDL28170) and to detect calpain-like molecules (CALPs) in epimastigote forms of 
Trypanosoma cruzi isolate Dm28c. MDL28170 at 70 microM promoted a powerful 
reduction in the growth rate after 48 h. The IC50 value was calculated to be 
31.7 microM. This inhibitor promoted an increase in the cellular volume, but not 
cell lysis, resulting in a trypanostatic effect. T. cruzi CALPs presented a 
strong cross-reactivity with anti-Drosophila melanogaster calpain and 
anti-cytoskeleton-associated protein from Trypanosoma brucei antibodies, and 
labelling was found mainly intracellularly. Furthermore, an 80 kDa reactive 
protein was detected by Western blotting assays. No significant cross-reactivity 
was found with anti-human brain calpain antibody. The expression of CALPs was 
decreased in cells kept for long periods in axenic cultures in comparison to a 
strain recently isolated from mice, as well as in MDL28170-treated cells, the 
latter being paralleled by an increased expression of cruzipain. Different 
levels of CALPs expression were also detected in distinct phylogenetic lineages, 
like Y strain (lineage TcII), Dm28c (lineage TcI) [corrected] and INPA6147 
strain (Z3 zymodeme). These results may contribute for the investigation of the 
functions of CALPs in trypanosomatids.

DOI: 10.1017/S0031182009005629
PMID: 19250597 [Indexed for MEDLINE]


143. PLoS One. 2011;6(5):e19920. doi: 10.1371/journal.pone.0019920. Epub 2011 May 24.

Nucleolar localization of RNA binding proteins induced by actinomycin D and heat 
shock in Trypanosoma cruzi.

Názer E(1), Verdún RE, Sánchez DO.

Author information:
(1)Instituto de Investigaciones Biotecnólogicas-Instituto Tecnológico Chascomús, 
UNSAM-CONICET, San Martín, Provincia de Buenos Aires, Argentina.

In this work we show that under Actinomycin D (ActD) treatment, several RNA 
Binding Proteins (RBPs) involved in mRNA metabolism are relocalized into the 
nucleolus in Trypanosoma cruzi as a specific stress response. ATP depletion as 
well as kinase inhibition markedly reduced the nucleolar localization response, 
suggesting that an energy-dependent transport modulated by the phosphorylation 
status of the parasite might be required. Deletion analyses in one of such 
proteins, TcSR62, showed that a domain bearing basic amino acids located in the 
COOH terminal region was sufficient to promote its nucleolar relocalization. 
Interestingly, we showed that in addition to RBPs, poly(A)+ RNA is also 
accumulated into the nucleolus in response to ActD treatment. Finally, we found 
out that nucleolar relocalization of RBPs is also triggered by severe heat shock 
in a reversible way. Together, these results suggest that the nucleolus of an 
early divergent eukaryote is either able to sequester key factors related to 
mRNA metabolism in response to transcriptional stress or behaves as a RBP 
processing center, arguing in favour to the hypothesis that the non-traditional 
features of the nucleolus could be acquired early during evolution.

DOI: 10.1371/journal.pone.0019920
PMCID: PMC3101214
PMID: 21629693 [Indexed for MEDLINE]

Conflict of interest statement: Competing Interests: The authors have declared 
that no competing interests exist.


144. Int J Antimicrob Agents. 2008 Mar;31(3):282-6. doi: 
10.1016/j.ijantimicag.2007.11.001. Epub 2008 Jan 10.

In vitro effects of suramin on Trypanosoma cruzi.

Bisaggio DF(1), Adade CM, Souto-Padrón T.

Author information:
(1)Instituto Oswaldo Cruz, Fundação Oswaldo Cruz (FIOCRUZ), Rio de Janeiro, 
Brazil.

Suramin has been previously reported to inhibit distinct cellular enzymes and to 
affect the synthesis and distribution of cytoskeleton proteins, cell 
differentiation and proliferation. The present study indicates that prolonged 
incubation of Trypanosoma cruzi-infected cells in the presence of 500 microM 
suramin during intracellular development of the parasite causes morphological 
changes in amastigote and trypomastigote forms related to the cell division and 
differentiation process. Our results also show that trypomastigotes obtained 
from suramin-treated host cells were significantly less infective than control 
parasites and that amastigotes derived from those trypomastigote forms were less 
proliferative.

DOI: 10.1016/j.ijantimicag.2007.11.001
PMID: 18191547 [Indexed for MEDLINE]


145. Exp Parasitol. 2012 Dec;132(4):537-45. doi: 10.1016/j.exppara.2012.09.002. Epub 
2012 Sep 13.

Functional characterization of TcCYC2 cyclin from Trypanosoma cruzi.

Potenza M(1), Schenkman S, Laverrière M, Tellez-Iñón MT.

Author information:
(1)Instituto de Investigaciones en Ingeniería Genética y Biología Molecular Dr. 
H.N. Torres, INGEBI-CONICET, Vuelta de Obligado 2490, C1428ADN Buenos Aires, 
Argentina. potenza@dna.uba.ar

In eukaryotes, an oscillating network of protein kinase activities drives the 
order and timing of the cell cycle progression. Complexes formed by cyclins 
associated to cyclin-dependent kinases (CDKs) are the central components of this 
network. Cyclins act as the activating subunits and their abundance is regulated 
by different mechanisms in order to promote or prevent kinase activity. Protein 
synthesis, proteasomal degradation and/or differential subcellular 
compartmentalization modulate cyclin expression levels along the cell cycle. We 
describe in this work the characterization of Trypanosoma cruzi Cyclin 2 
(TcCYC2), which contributes to a better understanding of the cell cycle 
regulation in this protozoan parasite. We found TcCYC2 exhibited cyclin function 
in a yeast complementation assay and over-expression of hemagglutinin tagged 
TcCYC2-HA rendered shorter duplication times and smaller cell sizes in the 
epimastigote form of the parasite. Analysis of synchronized cultures showed that 
over-expression of TcCYC2-HA altered the timing epimastigotes pass through G2/M 
boundary or cytokinesis. Taken together, our results showed that TcCYC2 is a 
functional cyclin whose over-expression modifies the dynamics of the cell cycle 
as well as the morphology of epimastigote forms of T. cruzi, suggesting it plays 
an important role in the cell cycle regulation machinery.

Copyright © 2012 Elsevier Inc. All rights reserved.

DOI: 10.1016/j.exppara.2012.09.002
PMID: 22982808 [Indexed for MEDLINE]


146. Protein Pept Lett. 2015;22(12):1066-75. doi: 10.2174/0929866522666150915122120.

Comparative Two-Dimensional Gel Electrophoresis of Trypanosoma cruzi 
Mammalian-Stage Forms in an Alkaline pH Range.

Magalhães AD, Queiroz RM, Bastos IM, Santana JM, Sousa MV, Ricart CA, Charneau 
S(1).

Author information:
(1)Laboratory of Biochemistry and Protein Chemistry, Department of Cell Biology, 
Institute of Biology, University of Brasilia, Brasilia-DF, 70910-900, Brazil. 
charneau@unb.br.

It is estimated that several million people are currently infected worldwide by 
the protozoan parasite, Trypanosoma cruzi, which causes Chagas disease. After 
mammalian host infection, a fundamental event is the differentiation from 
infective trypomastigotes into replicative amastigotes (amastigogenesis) inside 
host-cells. To unravel the particularities of both forms, it is essential to 
identify molecules presented in each form. Since T. cruzi gene expression 
regulation occurs mainly at posttranscriptional level, a proteomic approach is 
appropriate. Due to intrinsic difficulties with performing 2-DE in the alkaline 
pH range, there are no reports on 2-DE-based comparative proteome analysis of T. 
cruzi mammalianstage forms that focus on alkaline polypeptides. Here, we 
performed a comparative proteome analysis between tissue culture- derived 
trypomastigotes and extracellular amastigote-like cells using conditions 
optimized for the 6-11 pH range followed by identification by MALDI-TOF/TOF 
technology. The alkaline 2-DE maps from both forms show that proteins with a pI 
above 7.0 were not underrepresented (= 65% of proteins detected). Moreover the 
differences in protein expression between the Human-hosted T. cruzi forms 
corroborated previous proteomic studies and corresponded to their biological 
traits.

DOI: 10.2174/0929866522666150915122120
PMID: 26369951 [Indexed for MEDLINE]


147. J Biol Chem. 2004 Dec 10;279(50):52270-81. doi: 10.1074/jbc.M410372200. Epub 
2004 Oct 4.

Acidocalcisomes and the contractile vacuole complex are involved in 
osmoregulation in Trypanosoma cruzi.

Rohloff P(1), Montalvetti A, Docampo R.

Author information:
(1)Laboratory of Molecular Parasitology, Department of Pathobiology and Center 
for Zoonoses Research, University of Illinois at Urbana-Champaign, Urbana, 
Illinois 61802, USA.

Trypanosoma cruzi, the etiologic agent of Chagas disease, resists extreme 
fluctuations in osmolarity during its life cycle. T. cruzi possesses a robust 
regulatory volume decrease mechanism that completely reverses cell swelling when 
submitted to hypo-osmotic stress. The efflux of amino acids and K+ release could 
account for only part for this volume reversal. In this work we demonstrate that 
swelling of acidocalcisomes mediated by an aquaporin and microtubule- and cyclic 
AMP-mediated fusion of acidocalcisomes to the contractile vacuole complex with 
translocation of this aquaporin and the resulting water movement are responsible 
for the volume reversal not accounted for by efflux of osmolytes. Contractile 
vacuole bladders were isolated by subcellular fractionation in iodixanol 
gradients, showed a high concentration of basic amino acids and inorganic 
phosphate, and were able to transport protons in the presence of ATP or 
pyrophosphate. Taken together, these results strongly support a role for 
acidocalcisomes and the contractile vacuole complex in osmoregulation and 
identify a functional role for aquaporin in protozoal osmoregulation.

DOI: 10.1074/jbc.M410372200
PMID: 15466463 [Indexed for MEDLINE]


148. Mol Immunol. 2013 Mar;53(3):198-205. doi: 10.1016/j.molimm.2012.08.001. Epub 
2012 Sep 3.

Trypanosoma cruzi carrying a monoallelic deletion of the calreticulin (TcCRT) 
gene are susceptible to complement mediated killing and defective in their 
metacyclogenesis.

Sánchez Valdéz FJ(1), Pérez Brandán C, Zago MP, Labriola C, Ferreira A, 
Basombrío MÁ.

Author information:
(1)Instituto de Patología Experimental - CONICET, Universidad Nacional de Salta, 
Salta, Argentina. fersanchez80@hotmail.com

Trypanosoma cruzi calreticulin (TcCRT) can hijack complement C1, mannan-binding 
lectin and ficolins from serum thus inhibiting the classical and lectin 
complement pathway activation respectively. To understand the in vivo biological 
functions of TcCRT in T. cruzi we generated a clonal cell line lacking one TcCRT 
allele (TcCRT+/-) and another clone overexpressing it (TcCRT+). Both clones were 
derived from the TCC T. cruzi strain. As expected, TcCRT+/- epimastigotes showed 
impairment on TcCRT synthesis, whereas TcCRT+ ones showed increased protein 
levels. In correlation to this, monoallelic mutant parasites were significantly 
susceptible to killing by the complement machinery. On the contrary, TcCRT+ 
parasites showed higher levels of resistance to killing mediate by the classical 
and lectin but not the alternative pathway. The involvement of surface TcCRT in 
depleting C1 was demonstrated through restoration of serum killing activity by 
addition of exogenous C1. In axenic cultures, a reduced propagation rate of 
TcCRT+/- parasites was observed. Moreover, TcCRT+/- parasites presented a 
reduced rate of differentiation in in vitro assays. As shown by down- or 
upregulation of TcCRT expression this gene seems to play a major role in 
providing T. cruzi with the ability to resist complement system.

Copyright © 2012 Elsevier Ltd. All rights reserved.

DOI: 10.1016/j.molimm.2012.08.001
PMID: 22954747 [Indexed for MEDLINE]


149. Biochem Biophys Res Commun. 2004 Oct 22;323(3):1009-16. doi: 
10.1016/j.bbrc.2004.08.197.

TcRho1 of Trypanosoma cruzi: role in metacyclogenesis and cellular localization.

de Melo LD(1), Nepomuceno-Silva JL, Sant'Anna C, Eisele N, Ferraro RB, 
Meyer-Fernandes JR, de Souza W, Cunha-e-Silva NL, Lopes UG.

Author information:
(1)Laboratório de Parasitologia Molecular, Instituto de Biofísica Carlos Chagas 
Filho, CCS, UFRJ, Rio de Janeiro, Brazil.

Here we have investigated the function of TcRho1, a Rho family orthologue from 
the parasite Trypanosoma cruzi. We have selected parasites overexpressing 
wild-type TcRho1 and a truncated form of TcRho1 (TcRho1-DeltaCaaX) which is 
unable to undergo farnesylation and supposed to interfere with recruitment of 
Rho effectors to membranes. TcRho1 protein was localized at the anterior region 
of wild-type and TcRho1 overexpressing epimastigotes, suggesting association 
with the Golgi apparatus. Accordingly, parasites overexpressing TcRho1-DeltaCaaX 
presented cytoplasmic fluorescence. To address the function of TcRho1 during 
differentiation, from epimastigotes to trypomastigotes, we submitted parasites 
overexpressing the above-cited lineages to metacyclogenesis assays. Parasites 
overexpressing TcRho1-DeltaCaaX generated a discrete number of metacyclic 
trypomastigotes when compared with other lineages. Strikingly, TcRho1-DeltaCaaX 
cells died synchronously during the process of metacyclogenesis.

DOI: 10.1016/j.bbrc.2004.08.197
PMID: 15381100 [Indexed for MEDLINE]


150. Mol Biochem Parasitol. 2007 Apr;152(2):123-31. doi: 
10.1016/j.molbiopara.2006.12.009. Epub 2006 Dec 27.

Characterization of a Trypanosoma cruzi acetyltransferase: cellular location, 
activity and structure.

Ochaya S(1), Respuela P, Simonsson M, Saraswathi A, Branche C, Lee J, Búa J, 
Nilsson D, Aslund L, Bontempi EJ, Andersson B.

Author information:
(1)Department of Cell and Molecular Biology, Karolinska Institutet, Berzelius 
väg 35, Stockholm 17177, Sweden.

Trypanosomatids are widespread parasites that cause three major tropical 
diseases. In trypanosomatids, as in most other organisms, acetylation is a 
common protein modification that is important in multiple, diverse processes. 
This paper describes a new member of the Trypanosoma cruzi acetyltransferase 
family. The gene is single copy and orthologs are also present in the other two 
sequenced trypanosomatids, Trypanosoma brucei and Leishmania major. This protein 
(TcAT-1) has the essential motifs present in members of the GCN5-related 
acetyltransferase (GNAT) family, as well as an additional motif also found in 
some enzymes from plant and animal species. The protein is evolutionarily more 
closely related to this group of enzymes than to histone acetyltransferases. The 
native protein has a cytosolic cellular location and is present in all three 
life-cycle stages of the parasite. The recombinant protein was shown to have 
autoacetylation enzymatic activity.

DOI: 10.1016/j.molbiopara.2006.12.009
PMID: 17270289 [Indexed for MEDLINE]


151. Parasitology. 2017 May;144(6):841-850. doi: 10.1017/S0031182016002602. Epub 2017 
Jan 12.

Lysosome-like compartments of Trypanosoma cruzi trypomastigotes may originate 
directly from epimastigote reservosomes.

Vidal JC(1), Alcantara CL(1), DE Souza W(1), Cunha-E-Silva NL(1).

Author information:
(1)Instituto de Biofísica Carlos Chagas Filho, Universidade Federal do Rio de 
Janeiro,Rio de Janeiro,Brazil.

Trypanosoma cruzi epimastigote reservosomes store nutrients taken up during the 
intense endocytic activity exhibited by this developmental form. Reservosomes 
were classified as pre-lysosomal compartments. In contrast, trypomastigote forms 
are not able to take up nutrients from the medium. Interestingly, 
trypomastigotes also have acidic organelles with the same proteases contained in 
epimastigote reservosomes. Nevertheless, the origin and function of these 
organelles have not been disclosed so far. Given the similarities between the 
compartments of epimastigotes and trypomastigotes, the present study aimed to 
investigate the origin of metacyclic trypomastigote protease-containing 
organelles by tracking fluorospheres or colloidal gold particles previously 
stored in epimastigotes' reservosomes throughout metacyclogenesis. Using 
three-dimensional reconstruction of serial electron microscopy images, it was 
possible to find trypomastigote compartments containing the tracer. Our 
observations demonstrate that the protease-containing compartments from 
metacyclic trypomastigotes may originate directly from the reservosomes of 
epimastigotes.

DOI: 10.1017/S0031182016002602
PMID: 28077187 [Indexed for MEDLINE]


152. J Parasitol. 2000 Dec;86(6):1213-8. doi: 
10.1645/0022-3395(2000)086[1213:DOTCEM]2.0.CO;2.

Differentiation of Trypanosoma cruzi epimastigotes: metacyclogenesis and 
adhesion to substrate are triggered by nutritional stress.

Figueiredo RC(1), Rosa DS, Soares MJ.

Author information:
(1)Departamento de Patologia e Biologia Celular, Centro de Pesquisa Aggeu 
Magalhães/Fundação Instituto Oswaldo Cruz, Recife, PE, Brazil.

Differentiation of Trypanosoma cruzi epimastigotes to metacyclic trypomastigotes 
occurs in the insect rectum, after adhesion of the epimastigotes to the 
intestinal wall. We investigated the effect of the nutritional stress on the 
metacyclogenesis process in vitro by incubating epimastigotes in the chemically 
defined TAU3AAG medium supplemented with different nutrients. Addition of fetal 
bovine serum induced epimastigote growth but inhibited metacyclogenesis. In this 
medium, few parasites attached to the substrate. Ultrastructural analysis 
demonstrated reservosomes at the posterior end of the epimastigotes. Incubation 
of the cells in TAU3AAG medium containing gold-labeled transferrin resulted in 
high endocytosis of the marker by both adhered and free-swimming epimastigotes. 
No intracellular gold particles could be detected in trypomastigotes. Addition 
of transferrin gold complexes to adhered epimastigotes cultivated for 4 days in 
TAU3AAG medium resulted in decrease of both metacyclogenesis and adhesion to the 
substrate, as compared with parasites maintained in transferrin-free medium. 
Adhesion to the substrate is triggered by nutritional stress, and proteins 
accumulated in reservosomes are used as energy source during the 
differentiation. A close relationship exists among nutritional stress, 
endocytosis of nutrients, adhesion to the substrate, and cell differentiation in 
T. cruzi epimastigotes.

DOI: 10.1645/0022-3395(2000)086[1213:DOTCEM]2.0.CO;2
PMID: 11191893 [Indexed for MEDLINE]


153. Parasitology. 1994;108 Suppl:S37-44. doi: 10.1017/s0031182000075703.

Trans-sialidase, SAPA amino acid repeats and the relationship between 
Trypanosoma cruzi and the mammalian host.

Frasch AC(1).

Author information:
(1)Instituto de investigaciones Bioquímicas Fundación Campomar, Buenos Aires, 
Argentina.

During invasion of multicellular organisms, protozoan parasites expose 
functional molecules that become targets for the host immune response. Recent 
research on Trypanosoma cruzi, the agent of Chagas' disease, suggests a new 
model of how the parasite might deal with this problem. Several antigens of T. 
cruzi have tandemly repeated amino acid motifs in molecules with as yet unknown 
functions. In two cases, these repeats are in molecules with a defined structure 
or function. Both proteins are implicated in the invasion of host-cells by the 
parasite. One of these is the core protein of a putative mucin-like glycoprotein 
that has Thr/Pro-rich repeats which, by themselves, might define the structure 
of a highly O-glycosylated molecule. The other protein is 
SAPA/trans-sialidase/neuraminidase, a molecule able to transfer sialic acid, 
that has so far only been described in trypanosomes. The amino acid repeats 
present in SAPA/transsialidase/neuraminidase are unrelated to the enzymic 
activity and constitute an immunodominant C-terminal domain. The N-terminal 
domain of SAPA/trans-sialidase/neuraminidase controls the enzymic activity since 
a recombinant molecule lacking the repeats conserves trans-sialidase activity. 
That both domains are functionally independent is also indicated by experiments 
that show that antibodies directed against the amino acid repeats are unable to 
inhibit trans-sialidase activity. A large number of proteins having 
trans-sialidase related sequences but lacking enzymic activity are also present 
in the surface membrane of the parasite. The immunodominant 
SAPA/trans-sialidase/neuraminidase repeats, together with the complex network of 
cross-reacting epitopes present in related but enzymatically inactive proteins 
might contribute to the delay in mounting an effective antibody 
response.(ABSTRACT TRUNCATED AT 250 WORDS)

DOI: 10.1017/s0031182000075703
PMID: 8084653 [Indexed for MEDLINE]


154. Exp Parasitol. 1978 Jun;45(1):101-15. doi: 10.1016/0014-4894(78)90050-4.

Trypanosoma cruzi: ultrastructural, cytochemical and freeze-fracture studies of 
protein uptake.

de Souza W, de Carvalho TU, Benchimol M, Chiari E.

DOI: 10.1016/0014-4894(78)90050-4
PMID: 352715 [Indexed for MEDLINE]


155. Biochem Biophys Res Commun. 2012 Mar 2;419(1):38-42. doi: 
10.1016/j.bbrc.2012.01.119. Epub 2012 Feb 1.

The GTPase TcRjl of the human pathogen Trypanosoma cruzi is involved in the cell 
growth and differentiation.

dos Santos GR(1), Nepomuceno-Silva JL, de Melo LD, Meyer-Fernandes JR, Salmon D, 
Azevedo-Pereira RL, Lopes UG.

Author information:
(1)Laboratório de Parasitologia Molecular, Instituto de Biofísica Carlos Chagas 
Filho, CCS, UFRJ, Rio de Janeiro, Brazil. wykim@sookmyung.ac.kr

The protozoan parasite Trypanosoma cruzi, the etiological agent of Chagas 
Disease, undergoes through a complex life cycle where rounds of cell division 
and differentiation occur initially in the gut of triatominae vectors and, after 
transmission, inside of infected cells in vertebrate hosts. Members of the Ras 
superfamily of GTPases are molecular switches which play pivotal regulatory 
functions in cell growth and differentiation. We have previously described a 
novel GTPase in T. cruzi, TcRjl, which belongs to the RJL family of Ras-related 
GTP binding proteins. Here we show that most of TcRjl protein is found bound to 
GTP nucleotides and may be locked in this stage. In addition, we show that TcRjl 
is located close to the kinetoplast, in a region corresponding possibly to 
flagellar pocket of the parasite and the expression of a dominant-negative TcRjl 
construct (TcRjlS37N) displays a significative growth phenotype in reduced serum 
medium. Remarkably, overexpression of TcRjl inhibits differentiation of 
epimastigotes to trypomastigote forms and promotes the accumulation of 
intermediate differentiation stages. Our data suggest that TcRjl might play a 
role in the control of the parasite growth and differentiation.

Copyright © 2012 Elsevier Inc. All rights reserved.

DOI: 10.1016/j.bbrc.2012.01.119
PMID: 22326867 [Indexed for MEDLINE]


156. Biochimie. 2014 Nov;106:56-67. doi: 10.1016/j.biochi.2014.07.027. Epub 2014 Aug 
7.

Redox metabolism in Trypanosoma cruzi. Biochemical characterization of dithiol 
glutaredoxin dependent cellular pathways.

Márquez VE(1), Arias DG(1), Chiribao ML(2), Faral-Tello P(3), Robello C(2), 
Iglesias AA(1), Guerrero SA(4).

Author information:
(1)Instituto de Agrobiotecnología del Litoral, Facultad de Bioquímica y Ciencias 
Biológicas, CONICET-UNL, Santa Fe, Argentina.
(2)Departamento de Bioquímica, Facultad de Medicina, Universidad de la 
República, Montevideo, Uruguay; Unidad de Biología Molecular, Institut Pasteur, 
Montevideo, Uruguay.
(3)Unidad de Biología Molecular, Institut Pasteur, Montevideo, Uruguay.
(4)Instituto de Agrobiotecnología del Litoral, Facultad de Bioquímica y Ciencias 
Biológicas, CONICET-UNL, Santa Fe, Argentina. Electronic address: 
sguerrer@fbcb.unl.edu.ar.

In Trypanosoma cruzi, the modification of thiols by 
glutathionylation-deglutathionylation and its potential relation to protective, 
regulatory or signaling functions have been scarcely explored. Herein we 
characterize a dithiolic glutaredoxin (TcrGrx), a redox protein with 
deglutathionylating activity, having potential functionality to control 
intracellular homeostasis of protein and non-protein thiols. The catalytic 
mechanism followed by TcrGrx was found dependent on thiol concentration. Results 
suggest that TcrGrx operates as a dithiolic or a monothiolic Grx, depending on 
GSH concentration. TcrGrx functionality to mediate reduction of protein and 
non-protein disulfides was studied. TcrGrx showed a preference for 
glutathionylated substrates respect to protein disulfides. From in vivo assays 
involving TcrGrx overexpressing parasites, we observed the contribution of the 
protein to increase the general resistance against oxidative damage and 
intracellular replication of the amastigote stage. Also, studies performed with 
epimastigotes overexpressing TcrGrx strongly suggest the involvement of the 
protein in a cellular pathway connecting an apoptotic stimulus and 
apoptotic-like cell death. Novel information is presented about the 
participation of this glutaredoxin not only in redox metabolism but also in 
redox signaling pathways in T. cruzi. The influence of TcrGrx in several 
parasite physiological processes suggests novel insights about the protein 
involvement in redox signaling.

Copyright © 2014 Elsevier B.V. and Société française de biochimie et biologie 
Moléculaire (SFBBM). All rights reserved.

DOI: 10.1016/j.biochi.2014.07.027
PMID: 25110158 [Indexed for MEDLINE]


157. Mem Inst Oswaldo Cruz. 2018 Jul 26;113(9):e180162. doi: 
10.1590/0074-02760180162.

Overexpression of eukaryotic initiation factor 5A (eIF5A) affects susceptibility 
to benznidazole in Trypanosoma cruzi populations.

Moreira DS(1), Duarte AP(1), Pais FSM(1), Silva-Pereira RAD(1), Romanha AJ(1), 
Schenkman S(2), Murta SMF(1).

Author information:
(1)Fundação Oswaldo Cruz-Fiocruz, Instituto René Rachou, Belo Horizonte, MG, 
Brasil.
(2)Universidade Federal de São Paulo, Departamento de Microbiologia, Imunologia 
e Parasitologia, São Paulo, SP, Brasil.

Eukaryotic initiation factor 5A (eIF5A) is a conserved protein with an essential 
role in translation elongation. Using one and two-dimensional western blotting, 
we showed that the eIF5A protein level was 2-fold lower in benznidazole 
(BZ)-resistant (BZR and 17LER) Trypanosoma cruzi populations than in their 
respective susceptible counterparts (BZS and 17WTS). To confirm the role of 
eIF5A in BZ resistance, we transfected BZS and 17WTS with the wild-type eIF5A or 
mutant eIF5A-S2A (in which serine 2 was replaced by alanine). Upon 
overexpressing eIF5A, both susceptible lines became approximately 3- and 5-fold 
more sensitive to BZ. In contrast, the eIF5A-S2A mutant did not alter its 
susceptibility to BZ. These data suggest that BZ resistance might arise from 
either decreasing the translation of proteins that require eIF5A, or as a 
consequence of differential levels of precursors for the hypusination reactions 
(e.g., spermidine and trypanothione), both of which alter BZ's effects in the 
parasite.

DOI: 10.1590/0074-02760180162
PMCID: PMC6060400
PMID: 30066751 [Indexed for MEDLINE]


158. Mol Biochem Parasitol. 2003 Sep;131(1):35-44. doi: 
10.1016/s0166-6851(03)00187-7.

Trypanosoma cruzi poly-zinc finger protein: a novel DNA/RNA-binding CCHC-zinc 
finger protein.

Espinosa JM(1), Portal D, Lobo GS, Pereira CA, Alonso GD, Gómez EB, Lan GH, 
Pomar RV, Flawiá MM, Torres HN.

Author information:
(1)Facultad de Ciencias Exactas y Naturales, Instituto de Investigaciones en 
Ingeniería Genética y Biología Molecular, Consejo Nacional de Investigaciones 
Científicas y Técnicas, Universidad de Buenos Aires, Buenos Aires, Argentina.

A poly-zinc finger protein, designated PZFP1 was identified in Trypanosoma cruzi 
for the first time. The protein has 191 amino acids, contains seven motifs 
Cys(X)(2)Cys(X)(4)His(X)(4)Cys. A recombinant PZFP1 was generated in E. coli and 
the expected 21kDa polypeptide co-purified with two other inducible products of 
about 42 and 63kDa. Western blot analysis of cell extracts using an anti-PZFP1 
antibody recognized a major band of 41kDa. Electrophoretic mobility shift 
analysis demonstrated that both, recombinant and native PZFP1, specifically 
interact with single-stranded DNA or RNA oligonucleotides carrying recognition 
sequences of other CCHC proteins. The protein was localized mainly in the 
cytoplasm and nucleus as observed by indirect immunofluorescence analysis. PZFP1 
interacted specifically with a T. cruzi serine-arginine-rich protein (TcSR) in a 
yeast two-hybrid assay, suggesting a role in pre-mRNA processing.

DOI: 10.1016/s0166-6851(03)00187-7
PMID: 12967710 [Indexed for MEDLINE]


159. Small GTPases. 2015;6(1):8-10. doi: 10.4161/21541248.2014.978712.

A novel role of Rab11 in trafficking GPI-anchored trans-sialidase to the plasma 
membrane of Trypanosoma cruzi.

Niyogi S(1), Docampo R.

Author information:
(1)a Center for Tropical and Emerging Global Diseases and Department of Cellular 
Biology ; University of Georgia ; Athens , Georgia , USA.

Comment on
    doi: 10.1371/journal.ppat.1004224.

Trypanosoma cruzi, the causative agent of Chagas disease, is a unicellular 
parasite that possesses a contractile vacuole complex (CVC). This organelle is 
usually present in free-living protists and is mainly involved in 
osmoregulation. However, in some organisms, like for example Dictyostelium 
discoideum, other roles include calcium homeostasis and transference of proteins 
to the plasma membrane. T. cruzi plasma membrane is very rich in 
glycosylphosphatidylinositol anchored proteins (GPI-AP) and a very important 
group of GPI-AP is that of the trans-sialidases. These enzymes catalyze the 
transfer of sialic acid from host glycoconjugates to mucins present in the 
surface of the parasite and are important for host cell invasion among other 
functions. We recently reported that a pathway dependent on the Rab GTPase Rab11 
is involved in the traffic of trans-sialidases to the plasma membrane through 
the CVC of the infective stages of the parasite and that preventing this traffic 
results in considerable reduction in the ability of T. cruzi to infect host 
cells. We also found that traffic of other GPI-anchored proteins is also through 
the CVC but uses a Rab11-independent pathway. These represent unconventional 
pathways of GPI-anchored protein traffic to the plasma membrane.

DOI: 10.4161/21541248.2014.978712
PMCID: PMC4601394
PMID: 25862161 [Indexed for MEDLINE]


160. Mol Biochem Parasitol. 1999 Jul 30;102(1):21-33. doi: 
10.1016/s0166-6851(99)00076-6.

Molecular and biochemical characterization of a protein kinase B from 
Trypanosoma cruzi.

Pascuccelli V(1), Labriola C, Téllez-Iñón MT, Parodi AJ.

Author information:
(1)Instituto de Investigaciones Bioquímicas Fundación Campomar, Buenos Aires, 
Argentina.

A Trypanosoma cruzi gene, PKB, coding for a putative protein kinase was cloned 
and sequenced. Analysis of the sequence showed that the encoded protein (called 
PKB) corresponds to a relatively novel subgroup of Ser/Thr protein kinases 
denominated protein kinases B (PKB), related to A and C protein kinases (RAC), 
or protein kinases of the transforming retrovirus AKT8 (Akt) in which the 
catalytic domains show similarity to corresponding domains of protein kinases A 
and protein kinases C. Unlike mammalian enzymes belonging to the same subgroup, 
PKB did not have a pleckstrin (PH)-homologous domain. PKB was expressed in 
Escherichia coli and the recombinant protein was found to be a Thr-specific 
protein kinase that required Mn2+ for activity and used ATP as phosphate donor 
(Km = 1.8 microM). Classical protein kinase A and protein kinase C modulators 
and inhibitors were found to have only marginal or no effect on PKB activity. 
Antisera raised against the recombinant protein recognized PKB in Western 
blotting analysis of cell extracts as a membrane bound protein. Evidence was 
obtained suggesting the presence of a Cys-linked acyl anchor. Northern and 
Western blotting analysis showed that PKB was constitutively expressed in the 
lag, exponential and stationary phases of T. cruzi epimastigote growth, as well 
as in the amastigote and metacyclic trypomastigote stages of differentiation. 
This is the first description of the existence of a protein kinase B in 
trypanosomatid protozoa.

DOI: 10.1016/s0166-6851(99)00076-6
PMID: 10477173 [Indexed for MEDLINE]


161. Infect Immun. 2011 Oct;79(10):3993-4001. doi: 10.1128/IAI.05329-11. Epub 2011 
Jul 25.

Differential expression and characterization of a member of the mucin-associated 
surface protein family secreted by Trypanosoma cruzi.

De Pablos LM(1), González GG, Solano Parada J, Seco Hidalgo V, Díaz Lozano IM, 
Gómez Samblás MM, Cruz Bustos T, Osuna A.

Author information:
(1)Instituto de Biotecnología, Grupo de Bioquímica y Parasitología Molecular, 
Campus de Fuentenueva, Universidad de Granada, 18071 Granada, Spain.

We describe the characterization, purification, expression, and location of a 
52-kDa protein secreted during interaction between the metacyclic form of 
Trypanosoma cruzi and its target host cell. The protein, which we have named 
MASP52, belongs to the family of mucin-associated surface proteins (MASPs). The 
highest levels of expression of both the protein and mRNA occur during the 
metacyclic and bloodstream trypomastigote stages, the forms that infect the 
vertebrate host cells. The protein is located in the plasma membrane and in the 
flagellar pockets of the epimastigote, metacyclic, and trypomastigote forms and 
is secreted into the medium at the point of contact between the parasite and the 
cell membrane, as well as into the host-cell cytosol during the amastigote 
stage. IgG antibodies specific against a synthetic peptide corresponding to the 
catalytic zone of MASP52 significantly reduce the parasite's capacity to infect 
the host cells. Furthermore, when the protein is adsorbed onto inert particles 
of bentonite and incubated with a nonphagocytic cell culture, the particles are 
able to induce endocytosis in the cells, which seems to demonstrate that MASP52 
plays a role in a process whereby the trypomastigote forms of the parasite 
invade the host cell.

DOI: 10.1128/IAI.05329-11
PMCID: PMC3187265
PMID: 21788387 [Indexed for MEDLINE]


162. Mol Biochem Parasitol. 1986 May;19(2):183-94. doi: 10.1016/0166-6851(86)90123-4.

Identification and analysis of epimastigote surface and metabolic proteins in 
Trypanosoma cruzi.

McDaniel JP, Howard RJ, Dvorak JA.

Metabolic and surface membrane proteins of four epimastigote-stage Trypanosoma 
cruzi clones were analyzed by one and two-dimensional sodium dodecyl 
sulfate-polyacrylamide gel electrophoresis. No major inter-clonal differences 
were observed in the metabolic protein patterns, indicating that these proteins 
are highly conserved. However, marked quantitative and qualitative differences 
were observed in surface-labeled protein patterns following both one and 
two-dimensional electrophoretic analyses. Inter and intra-clonal differences in 
antigenic properties also were demonstrated by immunoprecipitation of the 
surface proteins with sera from animals immunized or infected with various T. 
cruzi stocks. Thus, a wide spectrum of both phenotypic and antigenic diversity 
exists in T. cruzi which may be relevant to problems of the diagnosis and 
immunotherapy of Chagas' disease.

DOI: 10.1016/0166-6851(86)90123-4
PMID: 3088447 [Indexed for MEDLINE]


163. ScientificWorldJournal. 2013;2013:156734. doi: 10.1155/2013/156734. Epub 2013 
Feb 4.

Genetic structure and expression of the surface glycoprotein GP82, the main 
adhesin of Trypanosoma cruzi metacyclic trypomastigotes.

Correa PR(1), Cordero EM, Gentil LG, Bayer-Santos E, da Silveira JF.

Author information:
(1)Departamento de Microbiologia, Imunologia e Parasitologia, Escola Paulista de 
Medicina, Universidade Federal de São Paulo, Rua Botucatu 862, 04023-062 São 
Paulo, SP, Brazil.

T. cruzi improves the likelihood of invading or adapting to the host through its 
capacity to present a large repertoire of surface molecules. The metacyclic 
stage-specific surface glycoprotein GP82 has been implicated in host cell 
invasion. GP82 is encoded by multiple genes from the trans-sialidase 
superfamily. GP82 shows a modular organization, with some variation of 
N-terminal region flanking a conserved central core where the binding sites to 
the mammalian cell and gastric mucin are located. The function of GP82 as 
adhesin in host cell invasion process could expose the protein to an intense 
conservative and selective pressure. GP82 is a GPI-anchored surface protein, 
synthesized as a 70 kDa precursor devoid of N-linked sugars. GPI-minus variants 
accumulate in the ER indicating that GPI anchor acts as a forward transport 
signal for progressing along the secretory pathway as suggested for T. cruzi 
mucins. It has been demonstrated that the expression of GP82 is constitutive and 
may be regulated at post-transcriptional level, for instance, at translational 
level and/or mRNA stabilization. GP82 mRNAs are mobilized to polysomes and 
consequently translated, but only in metacyclic trypomastigotes. Analysis of 
transgenic parasites indicates that the mechanism regulating GP82 expression 
involves multiple elements in the 3'UTR.

DOI: 10.1155/2013/156734
PMCID: PMC3575623
PMID: 23431251 [Indexed for MEDLINE]


164. J Mass Spectrom. 2007 Nov;42(11):1422-32. doi: 10.1002/jms.1267.

Proteomic analysis of metacyclic trypomastigotes undergoing Trypanosoma cruzi 
metacyclogenesis.

Parodi-Talice A(1), Monteiro-Goes V, Arrambide N, Avila AR, Duran R, Correa A, 
Dallagiovanna B, Cayota A, Krieger M, Goldenberg S, Robello C.

Author information:
(1)Institut Pasteur de Montevideo, Uruguay.

Trypanosoma cruzi, the causative agent of the Chagas disease, has a complex life 
cycle alternating between replicative and noninfective forms with nonreplicative 
and infective forms of the parasite. Metacyclogenesis is a process that takes 
place in the invertebrate host, comprising morphogenetic transformation from a 
noninfective form to an infective form, such that parasites acquire the ability 
to invade human cells. We analyze here the metacyclogenesis process by 2D 
electrophoresis coupled to MALDI-TOF MS. A large proportion of unique proteins 
expressed during metacyclogenesis were observed. Interestingly, 50% of the spots 
were found to differ between epimastigotes and trypomastigotes. We provide a 2D 
map of the infective metacyclic trypomastigotes. Sixty six protein spots were 
successfully identified corresponding to 43 different proteins. We analyzed the 
expression profiles for the identified proteins along metacyclogenesis and 
classified them into three groups according to their maximal level of 
expression. We detected several isoforms for a number of proteins, some 
displaying differential expression during metacyclogenesis. These results 
suggest that posttranslational modifications may be a fundamental part of the 
parasite's strategy for regulating gene expression during differentiation. This 
study contributes to the identification of relevant proteins involved in the 
metacyclogenesis process. The identification and molecular characterization of 
these proteins will render vital information about the steps of the parasite 
differentiation into the infective form.

Copyright 2007 John Wiley & Sons, Ltd.

DOI: 10.1002/jms.1267
PMID: 17960573 [Indexed for MEDLINE]


165. BMC Microbiol. 2015 May 19;15:104. doi: 10.1186/s12866-015-0436-2.

Eukaryotic translation elongation factor-1 alpha is associated with a specific 
subset of mRNAs in Trypanosoma cruzi.

Alves LR(1), Oliveira C(1), Goldenberg S(2).

Author information:
(1)Instituto Carlos Chagas, Fiocruz - PR, Curitiba, Parana, Brazil.
(2)Instituto Carlos Chagas, Fiocruz - PR, Curitiba, Parana, Brazil. 
sgoldenb@fiocruz.br.

BACKGROUND: Regulation of gene expression in trypanosomatids is mainly 
posttranscriptional. Tight regulation of mRNA stability and access to polysomes 
allows Trypanosoma cruzi to adapt to different environmental conditions during 
its life cycle. Posttranscriptional regulation requires association between 
mRNAs and specific proteins to form mRNP complexes. Proteins that lack a 
canonical RNA-binding domain, such as eukaryotic elongation factor-1α (EF-1α), 
may also associate with mRNPs. EF-1α is conserved in many organisms, and it 
plays roles in many cellular processes other than translation, including RNA 
transport, the cell cycle, and apoptosis.
RESULTS: In a previous study, EF-1α was found associated with mRNP-forming mRNAs 
in polysome-free fractions both in epimastigotes growing under normal conditions 
and in nutritionally stressed parasites. This finding suggested the possibility 
that EF-1α has a non-canonical function. Thus, we investigated the dynamics of 
EF-1α in association with T. cruzi epimastigote mRNAs under normal and stressed 
nutritional conditions. EF-1α is expressed throughout the parasite life cycle, 
but it shows a slight decrease in protein levels in the metacyclic 
trypomastigote form. The protein is cytoplasmically localized with a granular 
pattern in all forms analyzed. Following puromycin treatment, EF-1α migrated 
with the heaviest gradient fractions in a sucrose polysome profile, indicating 
that its association with large protein complexes was independent of the 
translation machinery. We next characterized the EF-1α-associated mRNAs in 
unstressed and stressed epimastigotes. We observed that specific subsets of 
mRNAs were associated with EF-1α-mRNPs in unstressed or stressed epimastigotes. 
Some mRNAs were identified in both physiological conditions, whereas others were 
condition-specific. Gene ontology analysis identified enrichment of gene sets 
involved in single-organism metabolic processes, amino acid metabolic processes, 
ATP and metal ion binding, glycolysis, glutamine metabolic processes, and cobalt 
and iron ion binding.
CONCLUSION: These results indicate that in T. cruzi, as in other eukaryotes, 
EF-1α may play a non-canonical cellular role. We observed the enrichment of 
functionally related transcripts bound to EF-1α in normal growth conditions as 
well as in nutritionally stressed cell indicating a potential role of EF-1α mRNP 
in stress response.

DOI: 10.1186/s12866-015-0436-2
PMCID: PMC4436862
PMID: 25986694 [Indexed for MEDLINE]


166. Folia Parasitol (Praha). 2017 Feb 17;64:2017.006. doi: 10.14411/fp.2017.006.

A novel stage-specific glycosomal nucleoside diphosphate kinase from Trypanosoma 
cruzi.

Los Milagros Camara M(1), Bouvier L(2), Reigada C(3), Digirolamo FA(3), Saye 
M(3), Pereira CA(3).

Author information:
(1)Instituto de Tecnologia, Universidad Argentina de la Empresa, Buenos Aires, 
Argentina.
(2)Instituto de Investigaciones Biotecnologicas, Buenos Aires, Argentina.
(3)Laboratorio de Parasitologia Molecular, Instituto de Investigaciones Medicas, 
Universidad de Buenos Aires and National Research Council (CONICET), Buenos 
Aires, Argentina.

Nucleoside diphosphate kinases (NDPK) are key enzymes involved in the 
intracellular nucleotide maintenance in all living organisms, especially in 
trypanosomatids which are unable to synthesise purines de novo. Four putative 
NDPK isoforms were identified in the Trypanosoma cruzi Chagas, 1909 genome but 
only two of them were characterised so far. In this work, we studied a novel 
isoform from T. cruzi called TcNDPK3. This enzyme presents an atypical 
N-terminal extension similar to the DM10 domains. In T. cruzi, DM10 sequences 
targeted other NDPK isoform (TcNDPK2) to the cytoskeleton, but TcNDPK3 was 
localised in glycosomes despite lacking a typical peroxisomal targeting signal. 
In addition, TcNDPK3 was found only in the bloodstream trypomastigotes where 
glycolytic enzymes are very abundant. However, TcNDPK3 mRNA was also detected at 
lower levels in amastigotes suggesting regulation at protein and mRNA level. 
Finally, 33 TcNDPK3 gene orthologs were identified in the available 
kinetoplastid genomes. The characterisation of new glycosomal enzymes provides 
novel targets for drug development to use in therapies of trypanosomatid 
associated diseases.

DOI: 10.14411/fp.2017.006
PMID: 28246372 [Indexed for MEDLINE]


167. PLoS One. 2011;6(10):e25914. doi: 10.1371/journal.pone.0025914. Epub 2011 Oct 
19.

Genomic analyses, gene expression and antigenic profile of the trans-sialidase 
superfamily of Trypanosoma cruzi reveal an undetected level of complexity.

Freitas LM(1), dos Santos SL, Rodrigues-Luiz GF, Mendes TA, Rodrigues TS, 
Gazzinelli RT, Teixeira SM, Fujiwara RT, Bartholomeu DC.

Author information:
(1)Departamento de Parasitologia, Universidade Federal de Minas Gerais, Belo 
Horizonte, Brazil.

The protozoan parasite Trypanosoma cruzi is the etiologic agent of Chagas 
disease, a highly debilitating human pathology that affects millions of people 
in the Americas. The sequencing of this parasite's genome reveals that 
trans-sialidase/trans-sialidase-like (TcS), a polymorphic protein family known 
to be involved in several aspects of T. cruzi biology, is the largest T. cruzi 
gene family, encoding more than 1,400 genes. Despite the fact that four TcS 
groups are well characterized and only one of the groups contains active 
trans-sialidases, all members of the family are annotated in the T. cruzi genome 
database as trans-sialidase. After performing sequence clustering analysis with 
all TcS complete genes, we identified four additional groups, demonstrating that 
the TcS family is even more heterogeneous than previously thought. 
Interestingly, members of distinct TcS groups show distinctive patterns of 
chromosome localization. Members of the TcSgroupII, which harbor proteins 
involved in host cell attachment/invasion, are preferentially located in 
subtelomeric regions, whereas members of the largest and new TcSgroupV have 
internal chromosomal locations. Real-time RT-PCR confirms the expression of 
genes derived from new groups and shows that the pattern of expression is not 
similar within and between groups. We also performed B-cell epitope prediction 
on the family and constructed a TcS specific peptide array, which was screened 
with sera from T. cruzi-infected mice. We demonstrated that all seven groups 
represented in the array are antigenic. A highly reactive peptide occurs in 
sixty TcS proteins including members of two new groups and may contribute to the 
known cross-reactivity of T. cruzi epitopes during infection. Taken together, 
our results contribute to a better understanding of the real complexity of the 
TcS family and open new avenues for investigating novel roles of this family 
during T. cruzi infection.

DOI: 10.1371/journal.pone.0025914
PMCID: PMC3198458
PMID: 22039427 [Indexed for MEDLINE]

Conflict of interest statement: Competing Interests: The authors have declared 
that no competing interests exist.


168. Mol Biochem Parasitol. 1984 Apr;11:119-31. doi: 10.1016/0166-6851(84)90059-8.

Major surface proteins and antigens on the different in vivo and in vitro forms 
of Trypanosoma cruzi.

Lanar DE, Manning JE.

The surface proteins of six stages of Trypanosoma cruzi were labeled by 
Iodogen-catalized surface iodination and analyzed by one and two dimensional 
polyacrylamide gel electrophoresis. These stages included bloodstream 
trypomastigotes, culture-form trypomastigotes, amastigotes, staphylomastigotes, 
epimastigotes, and metacyclic trypomastigotes. Antigens recognized by serum 
antibodies were detected by Western blotting against serum from mice 
hyperimmunized against bloodstream trypomastigotes. Bloodstream trypomastigotes, 
culture-form trypomastigotes and staphylomastigotes contained several surface 
proteins of molecular weight (Mr) 90 000 and isoelectric points (pI) between 5.0 
and 7.5. Western blotting reveals that at least two proteins of 90 000 Mr 
represent the major antigens seen on bloodstream trypomastigotes, culture-form 
trypomastigotes, staphylomastigotes and amastigotes. However, a 90 000 Mr 
protein was not detected by either Western blotting or surface iodination on 
epimastigotes or metacyclic trypomastigotes. The major surface proteins on these 
latter two stages were represented by several 72 000 Mr proteins with pI values 
between 5.2 and 5.8. An interesting result of this survey is that a 90 000 Mr 
surface antigen was present on staphylomastigotes, a stage which can be grown in 
cell free medium.

DOI: 10.1016/0166-6851(84)90059-8
PMID: 6431282 [Indexed for MEDLINE]


169. Infect Immun. 1996 Jul;64(7):2649-56. doi: 10.1128/IAI.64.7.2649-2656.1996.

The major surface glycoprotein of Trypanosoma cruzi amastigotes are ligands of 
the human serum mannose-binding protein.

Kahn SJ(1), Wleklinski M, Ezekowitz RA, Coder D, Aruffo A, Farr A.

Author information:
(1)Department of Pediatrics, University of Washington School of Medicine, 
Seattle, Washington 98195, USA.stujk@u.washington.edu

Trypanosoma cruzi, an obligate intracellular protozoan parasite, chronically 
infects mammals and causes Chagas' disease in humans. T. cruzi evasion of the 
mammalian immune response and establishment of chronic infection are poorly 
understood. During T. cruzi infection, amastigotes and trypomastigotes 
disseminate in the mammalian host and invade multiple cell types. Parasite 
surface carbohydrates and mammalian lectins have been implicated in the invasion 
of mammalian cells. A recent study has demonstrated that the human 
mannose-binding protein and the macrophage mannose receptor, two mammalian 
C-type lectins, bind to T. cruzi (S. J. Kahn, M. Wleklinski, A. Aruffo, A. Farr, 
D. Coder, and M. Kahn, J. Exp. Med. 182:1243-1258,1995). In this report we 
identify the major surface glycoproteins, including the SA85-1 glycoproteins, as 
T. cruzi ligands of the mannose-binding protein. Further characterization of the 
interaction between the mannose-binding protein and T. cruzi demonstrates that 
(i) the SA85-1 glycoproteins are expressed by amastigotes and trypomastigotes 
but only amastigotes express the mannose-binding protein ligand, (ii) treatment 
of amastigotes with alpha-mannosidase inhibits the binding of mannose-binding 
protein, and (iii) amastigote binding of mannose-binding protein is stable 
despite the spontaneous shedding of some glycoproteins from its surface. 
Together, the data indicate that developmentally regulated glycosylation of 
surface glycoproteins controls the expression of ligands that affect the 
interactions between T. cruzi and mannose-binding protein. It has been 
established that the binding of mannose-binding protein to microorganisms 
facilitates their uptake into phagocytic cells. Preferential opsonization of 
amastigotes with mannose-binding proteins may account for their clearance from 
the circulation and may contribute to the parasite's ability to invade different 
cell types.

DOI: 10.1128/IAI.64.7.2649-2656.1996
PMCID: PMC174122
PMID: 8698491 [Indexed for MEDLINE]


170. Acta Trop. 2006 Mar;97(3):239-46. doi: 10.1016/j.actatropica.2005.03.011. Epub 
2005 Dec 15.

Further genetic characterization of the two Trypanosoma cruzi Berenice strains 
(Be-62 and Be-78) isolated from the first human case of Chagas disease (Chagas, 
1909).

Cruz RE(1), Macedo AM, Barnabé C, Freitas JM, Chiari E, Veloso VM, Carneiro CM, 
Bahia MT, Tafuri WL, Lana M.

Author information:
(1)Núcleo de Pesquisas em Ciências Biológicas (NUPEB), Instituto de Ciências 
Exatas e Biológicas (ICEB), UFOP, Brazil.

We describe here an extension of a previous genetic characterization of 
Trypanosoma cruzi strains (Be-62 and Be-78) isolated from the patient Berenice, 
the first human case of Chagas disease [Chagas, C., 1909. Nova Tripanomíase 
humana. Estudos sobre morfologia e o ciclo evolutivo do Schizotrypanum cruzi, n. 
gen., n. sp., agente etiolójico da nova entidade morbida do homem. Mem. Inst. 
Oswaldo Cruz 1, 159-218]. We wanted to verify the composition of T. cruzi 
populations originated from these two isolates. In the present work, 22 
enzymatic loci (MLEE), nine RAPD primers and 7 microsatellite loci were 
analyzed. Clones from both strains were also characterized to verify whether 
these strains are mono or polyclonal. Be-62 and Be-78 strains were different in 
3 out of 22 enzymatic systems, in 3 out of 9 RAPD primers tested and in all 
microsatellite loci investigated. However, our data suggests that both strains 
are phylogenetically closely related, belonging to genetic group 32 from 
Tibayrenc and Ayala [Tibayrenc, M., Ayala, F.J., 1988. Isoenzime variability in 
Trypanosoma cruzi, the agent of Chagas' disease: genetical, taxonomical, and 
epidemiological significance. Evolution 42, 277-292], equivalent to zymodeme 2 
and T. cruzi II major lineage which, in Brazil, comprises parasites from the 
domestic cycle of the disease. Microsatellite analyses showed differences 
between the parental strains but suggested that both populations are monoclonal 
since each strain and their respective clones showed the same amplification 
products.

DOI: 10.1016/j.actatropica.2005.03.011
PMID: 16343412 [Indexed for MEDLINE]


171. Mol Microbiol. 1999 Jun;32(6):1273-86. doi: 10.1046/j.1365-2958.1999.01440.x.

Intracellular growth and metacyclogenesis defects in Trypanosoma cruzi carrying 
a targeted deletion of a Tc52 protein-encoding allele.

Allaoui A(1), François C, Zemzoumi K, Guilvard E, Ouaissi A.

Author information:
(1)CJF INSERM no. 96-04, Centre de l'Institut de Recherche pour le Développement 
(IRD ex-ORSTOM) de Montpellier, 911 Avenue Agropolis, BP 5045, 34032 Montpellier 
Cédex 1, France.

We have identified previously a Trypanosoma cruzi gene encoding a protein named 
Tc52 sharing structural and functional properties with the thioredoxin and 
glutaredoxin protein family involved in thiol-disulphide redox reactions. 
Furthermore, we have reported that Tc52 also played a role in T. 
cruzi-associated immunosuppression observed during Chagas' disease. In an effort 
to understand further the biological role of Tc52, we used a gene-targeted 
deletion strategy to create T. cruzi mutants. Although T. cruzi tolerates 
deletion of one wild-type Tc52 allele, deletion of both genes is a lethal event, 
indicating that at least one active Tc52 gene is required for parasite survival. 
Monoallelic disruption of Tc52 (Tc52+/-) resulted in the production of T. cruzi 
lines that express less Tc52 mRNA and produced lower amounts of Tc52 protein 
compared with wild-type cells. In axenic cultures, growth rates of epimastigote 
forms bearing an interrupted allele were not different from those of wild-type 
parasites. Furthermore, monoallelic disruption of the Tc52 gene did not modify 
the growth rate of epimastigotes or their sensitivity to inhibition by 
benznidazole and nifurtimox, the two drugs used to treat Chagasic patients. 
Moreover, the antimonial drug SbIII, which is known, at least in Leishmania 
parasites, to be conjugated to a thiol and extruded by an ATP-coupled pump, had 
a similar effect on wild-type and mutant parasites, being equally sensitive. 
Hence, parasite drug sensitivity was also observed in clones overexpressing the 
Tc52 protein as well as in those carrying an antisense plasmid construct. 
Surprisingly, a significant impairment of the ability of epimastigotes carrying 
a Tc52 single gene replacement or antisense construct to differentiate into 
metacyclic trypomastigotes and to proliferate in vitro and in vivo was observed, 
whereas no significant enhancement of these biological properties was seen in 
the case of parasites that overexpress Tc52 protein. Moreover, functional 
complementation of Tc52+/- single mutant or selection of antisense revertant 
clones demonstrated that the phenotype observed is a direct consequence of Tc52 
gene manipulation. Taken together, these results may suggest that Tc52 could 
participate among other factors in the phenotypic expression of T. cruzi 
virulence.

DOI: 10.1046/j.1365-2958.1999.01440.x
PMID: 10383767 [Indexed for MEDLINE]


172. Arch Microbiol. 2009 Feb;191(2):177-84. doi: 10.1007/s00203-008-0439-6. Epub 
2008 Nov 11.

Proteomic map of Trypanosoma cruzi CL Brener: the reference strain of the genome 
project.

Sodré CL(1), Chapeaurouge AD, Kalume DE, de Mendonça Lima L, Perales J, 
Fernandes O.

Author information:
(1)Laboratory of Molecular Epidemiology of Infectious Diseases, Oswaldo Cruz 
Institute-IOC, Oswaldo Cruz Foundation-FIOCRUZ. Av. Brasil, 4365-Manguinhos, Rio 
de Janeiro, RJ 21045-900, Brazi. csodre@fiocruz.br

In this work two-dimensional gel electrophoresis combined with mass spectrometry 
was carried out in order to start the construction of a map of soluble proteins 
from epimastigote form of Trypanosoma cruzi CL Brener. This strain is a hybrid 
organism derived from two genotypes, T. cruzi I and T. cruzi II and was chosen 
for genome sequencing. The two-dimensional gel electrophoresis showed that most 
of proteins focused at 4-7 pH range. The identification demonstrated that 
several proteins were in multiple isoforms, such as tubulin and heat shock 
proteins. Potential targets for development of chemotherapeutic agents like 
arginine kinase, an enzyme absent from mammalian tissues that is involved in the 
energy supply of the parasite, were also detected.

DOI: 10.1007/s00203-008-0439-6
PMID: 19002435 [Indexed for MEDLINE]


173. Mem Inst Oswaldo Cruz. 2018;113(8):e180086. doi: 10.1590/0074-02760180086. Epub 
2018 May 28.

Subcellular localisation of FLAG tagged enzymes of the dynamic protein 
S-palmitoylation cycle of Trypanosoma cruzi epimastigotes.

Batista CM(1), Saad F(1), Ceccoti SPC(1), Eger I(2), Soares MJ(1).

Author information:
(1)Laboratório de Biologia Celular, Instituto Carlos Chagas, Fundação Oswaldo 
Cruz-Fiocruz, Curitiba, PR, Brasil.
(2)Departamento de Biologia Geral, Universidade Estadual de Ponta Grossa, Ponta 
Grossa, PR, Brasil.

Dynamic S-palmitoylation of proteins is the addition of palmitic acid by zDHHC 
palmitoyl transferases (PATs) and depalmitoylation by palmitoyl protein 
thioesterases (PPTs). A putative PAT (TcPAT1) has been previously identified in 
Trypanosoma cruzi, the etiological agent of Chagas disease. Here we analyse 
other 14 putative TcPATs and 2 PPTs in the parasite genome. T. cruzi cell lines 
expressing TcPATs and TcPPTs plus a FLAG tag at the C terminus were produced for 
most enzymes, with positive detection by indirect immunofluorescence. 
Overexpressed TcPATs were mostly found as single spots at the parasite anterior 
end, while the TcPPTs were dispersed throughout the parasite body.

DOI: 10.1590/0074-02760180086
PMCID: PMC5967602
PMID: 29846394 [Indexed for MEDLINE]


174. Mol Biochem Parasitol. 2010 Aug;172(2):90-8. doi: 
10.1016/j.molbiopara.2010.03.014. Epub 2010 Apr 2.

Knockout of the gene encoding the kinetoplast-associated protein 3 (KAP3) in 
Trypanosoma cruzi: effect on kinetoplast organization, cell proliferation and 
differentiation.

de Souza FS(1), Rampazzo Rde C, Manhaes L, Soares MJ, Cavalcanti DP, Krieger MA, 
Goldenberg S, Fragoso SP.

Author information:
(1)Instituto Carlos Chagas, Fundação Oswaldo Cruz, Paraná, Brazil.

Kinetoplast DNA (kDNA) of trypanosomatid protozoa consists of an unusual 
arrangement of two types of circular molecules catenated into a single network: 
(1) a few maxicircles that encode various mitochondrial enzyme subunits and rRNA 
in a cryptic pattern and (2) thousands of minicircles that encode guide RNAs 
(gRNAs). kDNA is associated with proteins, known as kinetoplast-associated 
proteins (KAPs), which condense the kDNA network. However, little is known about 
the KAPs of Trypanosoma cruzi, a parasite that displays different kDNA 
condensation patterns during its complex morphogenetic development. We cloned 
the T. cruzi gene encoding TcKAP3 (kinetoplast-associated protein 3). TcKAP3 is 
a single-copy gene that is transcribed into a 1.8-kb mRNA molecule and expressed 
in all stages of the parasite. Mouse antiserum raised against recombinant TcKPA3 
recognized a 21.8kDa protein, which was found, by indirect immunofluorescence 
and immunoelectron microscopy, to be associated with the T. cruzi kinetoplast. 
Several features of TcKAP3, such as its small size, basic nature and similarity 
with KAP3 from the insect trypanosomatid Crithidia fasciculata, are consistent 
with a role in DNA charge neutralization and condensation. This suggests that 
this protein is involved in organizing the kDNA network. Gene deletion was used 
to investigate TcKAP3 function. Here we investigated the T. cruzi KAP3 null 
mutant, analyzing its fitness during proliferation, differentiation and 
infectivity.

DOI: 10.1016/j.molbiopara.2010.03.014
PMID: 20363262 [Indexed for MEDLINE]


175. J Parasitol. 2001 Oct;87(5):1178-81. doi: 
10.1645/0022-3395(2001)087[1178:TCDSCI]2.0.CO;2.

Trypanosoma cruzi: data supporting clonality in Mexican stocks.

Hernández R(1), Herrera J, Bosseno MF, Brenière SF, Espinoza B.

Author information:
(1)Instituto de Investigaciones Biomédicas, Universidad Nacional Autónoma de 
México, México City.

To further study genetic heterogeneity of Mexican stocks of Trypanosoma cruzi, 
genomic Southern analyses from 54 Mexican isolates and 5 South American 
reference stocks were carried out. The membranes were hybridized with a 
homologous cDNA clone from the ribosomal protein S4 that identifies allelic 
bands from a single gene type locus. These allelic bands were sequentially 
numbered depending on their relative size. Mexican T. cruzi stocks were quite 
homogeneous: 31 cases (57%) showed a homozygous genotype 3/3, and 21 isolates 
(38%) exhibited the heterozygote genotype 2/3. Just 2 Mexican stocks (3%) showed 
a different genotype 2/5, but the potential parental homozygous 2/2 was never 
observed. Being that T. cruzi is a diploid organism, the apparent absence of the 
presumptive parental homozygous genotype 2/2 argues against sexual reproduction 
within the population, at least as a common event. Therefore, these data support 
a clonal population structure of T. cruzi in Mexico.

DOI: 10.1645/0022-3395(2001)087[1178:TCDSCI]2.0.CO;2
PMID: 11695391 [Indexed for MEDLINE]


176. Parasitol Int. 2009 Dec;58(4):367-74. doi: 10.1016/j.parint.2009.07.012. Epub 
2009 Aug 8.

Molecular characterization and intracellular distribution of the alpha 5 subunit 
of Trypanosoma cruzi 20S proteasome.

Gutiérrez B(1), Osorio L, Motta MC, Huima-Byron T, Erdjument-Bromage H, Muñoz C, 
Sagua H, Mortara RA, Echeverría A, Araya JE, González J.

Author information:
(1)Health Sciences Faculty, University of Antofagasta, Antofagasta, Chile.

Three different monoclonal antibodies were produced against Trypanosona cruzi 
proteasomes. These antibodies were shown to react with a single 27-kDa band on 
immunoblots of purified proteasomes. Using a 7E5 monoclonal antibody (IgG1) that 
recognized the alpha5 subunit of protozoan protease we have studied the 
intracellular distribution of the T. cruzi 20S proteasome. Contrary to all cell 
types described to date, T. cruzi 20S proteasome was found not only in the 
cytoplasm and nucleus but also in the kinetoplast. As revealed by confocal 
microscopy, the reactivity of monoclonal antibody 7E5 was highly specific for 
protozoan proteasome because the antibody recognized only the proteasomes from 
parasites and not those from the mammalian host in T. cruzi infected cells. 
These findings were confirmed by immunoblots or immunoprecipitations, followed 
by chymotrypsin-like activity detection in kinetoplasts isolated by differential 
centrifugation and sucrose density gradients. Proteasome 20S was present in all 
T. cruzi stages and only slight differences in terms of relative abundance were 
found. The potential role of the proteasome in kinetoplast remodeling remains to 
be determined.

DOI: 10.1016/j.parint.2009.07.012
PMID: 19666140 [Indexed for MEDLINE]


177. J Parasitol. 2001 Oct;87(5):1016-22. doi: 
10.1645/0022-3395(2001)087[1016:EAPEAG]2.0.CO;2.

Enzymatic activity, protein expression, and gene sequence of cruzipain in 
virulent and attenuated Trypanosoma cruzi strains.

Duschak VG(1), Ciaccio M, Nassert JR, Basombrio MA.

Author information:
(1)Instituto de Investigaciones Biotecnológicas, Universidad de San Martin, 
INTI, Provincia de Buenos Aires, Argentina.

Protein expression, characterized in Western blots and gelatinolytic activity, 
of cruzipain (Cr), the major Trypanosoma cruzi cysteine proteinase, was compared 
among 3 attenuated T. cruzi strains (TUL 0, TCC, and Y null) and their virulent 
counterparts (TUL 2, Tulahuen, and Y). All attenuated strains displayed a weaker 
gelatinolytic activity as compared with their virulent counterparts. The 
electrophoretic mobility and immunological reactivity revealed quantitative and 
qualitative differences, with the attenuated parasites showing bands of less 
density in all strains and lower mobility in 2 of them, as compared with the 
virulent strains. Sequence analysis of 1 Cr gene in the Tulahuen and TCC strains 
indicated 37/1404 base pair substitutions, corresponding to 20 amino acid 
changes in the attenuated strain. A similar comparative analysis of 1 Cr gene 
between Y and Y null strains showed 13/1404 base pair substitutions, 
corresponding to 8 amino acid changes in the attenuated strain. Although enough 
variability exists in the Cr gene to allow for less- or nonfunctional isoforms 
of the protein, further clones should be analyzed to establish whether 
attenuation is regularly associated with specific sequence changes of this 
enzyme.

DOI: 10.1645/0022-3395(2001)087[1016:EAPEAG]2.0.CO;2
PMID: 11695358 [Indexed for MEDLINE]


178. J Parasitol. 2009 Dec;95(6):1525-31. doi: 10.1645/GE-1899.1.

Distinct phosphatase activity profiles in two strains of Trypanosoma cruzi.

Morales-Neto R(1), Hulshof L, Ferreira CV, Gadelha FR.

Author information:
(1)Departamento de Bioquímica, IB, UNICAMP, Campinas, SP, Brazil.

Phosphorylation of parasite proteins plays a key role in the process of cell 
invasion by Trypanosoma cruzi, the etiologic agent of Chagas' disease. In this 
sense, characterization of parasite kinases and phosphatases could open new 
possibilities for the rational design of chemotherapeutic agents for the 
treatment of Chagas' disease. In this work, we analyzed phosphatase activities 
in T. cruzi homogenates from 2 strains belonging to different lineages and with 
different resistance to oxidative stress. Tulahuen 2 cells (Lineage I) showed 
higher phosphatase activities and specificity constants when compared to the Y 
strain (Lineage II). Tulahuen 2 had an optimum phosphatase activity at pH 4.0 
and the Y strain at pH 7.0. In both cases, neutral–basic, but not acid, 
phosphatase activities were increased in the presence of Mg2+. Although calcium 
had an inhibitory effect at a pH of 7.0 and 8.0 in the Y strain, this inhibition 
was restricted to pH 8.0 in the other strain. Different substrates and acid 
phosphotyrosine and alkaline phosphatase inhibitors exhibited distinct effects 
on the phosphatase activity of both strains. Our results provide a better 
understanding of T. cruzi phosphatases and reinforce the notion of heterogeneity 
among T. cruzi populations.

DOI: 10.1645/GE-1899.1
PMID: 19476404 [Indexed for MEDLINE]


179. J Cell Biol. 1988 Apr;106(4):1349-58. doi: 10.1083/jcb.106.4.1349.

Cell-substrate adhesion during Trypanosoma cruzi differentiation.

Bonaldo MC(1), Souto-Padron T, de Souza W, Goldenberg S.

Author information:
(1)Fundacao Oswaldo Cruz (FIOCRUZ), Departamento de Bioquímica e Biologia 
Molecular, Rio de Janeiro, Brazil.

The transformation of Trypanosoma cruzi epimastigotes to the mammal infective 
metacyclic trypomastigotes (metacyclogenesis) can be performed in vitro under 
chemically defined conditions. Under these conditions, differentiating 
epimastigotes adhere to a surface before their transformation into metacyclic 
trypomastigotes. Scanning and transmission electron microscopy of adhered and 
non-adhered parasites during the metacyclogenesis process show that only 
epimastigotes and few transition forms are found in the first population, 
whereas metacyclic trypomastigotes are exclusively found in the cell culture 
supernatant. PAGE analysis of the [35S]methionine metabolic labeling products of 
adhered and non-adhered parasites shows that although most of the polypeptides 
are conserved, adhered parasites express specifically four polypeptides in the 
range of 45-50 kD with an isoelectric point of 4.8. These proteins might be 
involved in the adhesion process and are recognized by an antiserum against 
total adhered parasite proteins. This antiserum also recognized a group of 45-50 
kD in the iodine-radiolabeled surface proteins of differentiating cells, 
providing direct evidence that these components are indeed surface antigens. The 
results suggest that epimastigotes must adhere to a substrate before their 
transformation to metacyclic trypomastigotes, being released to the medium as 
the metacyclogenesis process is accomplished. This could correspond to the 
process naturally occurring within the triatomine invertebrate host.

DOI: 10.1083/jcb.106.4.1349
PMCID: PMC2115030
PMID: 3283152 [Indexed for MEDLINE]


180. Mol Biochem Parasitol. 2015 Mar-Apr;200(1-2):9-18. doi: 
10.1016/j.molbiopara.2015.04.002. Epub 2015 Apr 23.

In vitro metacyclogenesis of Trypanosoma cruzi induced by starvation correlates 
with a transient adenylyl cyclase stimulation as well as with a constitutive 
upregulation of adenylyl cyclase expression.

Hamedi A(1), Botelho L(2), Britto C(2), Fragoso SP(3), Umaki AC(4), Goldenberg 
S(3), Bottu G(5), Salmon D(6).

Author information:
(1)Fiocruz, Instituto Oswaldo Cruz, Av. Brasil 4365, 21040-900 Rio de Janeiro, 
RJ, Brazil.
(2)Laboratório de Biologia Molecular e Doenças Endêmicas, Instituto Oswaldo 
Cruz, Fiocruz, Av. Brasil 4365, 21040-900 Rio de Janeiro, Brazil.
(3)Instituto de Biologia Molecular do Paraná, Rua Professor Algacyr Munhoz Mader 
3775, Curitiba 81350-010, PR, Brazil.
(4)Instituto Carlos Chagas, Fiocruz, PR, Rua Professor Algacyr Munhoz Mader 
3775, Curitiba 81350-010, PR, Brazil.
(5)Université Libre de Bruxelles, Campus de la Plaine, Boulevard du Triomphe, 
1050 Brussels, Belgium.
(6)Institute of Medical Biochemistry Leopoldo de Meis, Centro de Ciências e da 
Saúde, Federal University of Rio de Janeiro, Av. Brigadeiro Trompowsky, Rio de 
Janeiro 21941-590, Brazil. Electronic address: salmon@bioqmed.ufrj.br.

The Trypanosoma cruzi adenylyl cyclase (AC) multigene family encodes different 
isoforms (around 15) sharing a variable large N-terminal domain, which is 
extracellular and receptor-like, followed by a transmembrane helix and a 
conserved C-terminal catalytic domain. It was proposed that these key enzymes in 
the cAMP signalling pathway allow the parasite to sense its changing 
extracellular milieu in order to rapidly adapt to its new environment, which is 
generally achieved through a differentiation process. One of the critical 
differentiation events the parasitic protozoan T. cruzi undergoes during its 
life cycle, known as metacyclogenesis, occurs in the digestive tract of the 
insect and corresponds to the differentiation from noninfective epimastigotes to 
infective metacyclic trypomastigote forms. By in vitro monitoring the activity 
of AC during metacyclogenesis, we showed that both the activity of AC and the 
intracellular cAMP content follow a similar pattern of transient stimulation in 
a two-step process, with a first activation peak occurring during the first 
hours of nutritional stress and a second peak between 6 and 48 h, corresponding 
to the cellular adhesion. During this differentiation process, a general 
mechanism of upregulation of AC expression of both mRNA and protein is triggered 
and in particular for a major subclass of these enzymes that are present in 
various gene copies commonly associated to the THT gene clusters. Although the 
scattered genome distribution of these gene copies is rather unusual in 
trypanosomatids and seems to be a recent acquisition in the evolution of the T. 
cruzi clade, their encoded product redistributed on the flagellum of the 
parasite upon differentiation could be important to sense the extracellular 
milieu.

Copyright © 2015 Elsevier B.V. All rights reserved.

DOI: 10.1016/j.molbiopara.2015.04.002
PMID: 25912925 [Indexed for MEDLINE]


181. Lipids. 2005 Dec;40(12):1257-62. doi: 10.1007/s11745-005-1493-y.

Analogs of squalene and oxidosqualene inhibit oxidosqualene cyclase of 
Trypanosoma cruzi expressed in Saccharomyces cerevisiae.

Oliaro-Bosso S(1), Ceruti M, Balliano G, Milla P, Rocco F, Viola F.

Author information:
(1)Dipartimento di Scienza e Tecnologia del Farmaco, Università di Torino, 10125 
Turin, Italy.

Recently, a number of inhibitors of the enzyme oxidosqualene cyclase (OSC; EC 
5.4.99.7), a key enzyme in sterol biosynthesis, were shown to inhibit in 
mammalian cells the multiplication of Trypanosoma cruzi, the parasite agent of 
Chagas' disease. The gene coding for the OSC of T. cruzi has been cloned and 
expressed in Saccharomyces cerevisiae. The expression in yeast cells could be a 
safe and easy model for studying the activity and the selectivity of the 
potential inhibitors of T. cruzi OSC. Using a homogenate of S. cerevisiae cells 
expressing T. cruzi OSC, we have tested 19 inhibitors: aza, methylidene, vinyl 
sulfide, and conjugated vinyl sulfide derivatives of oxidosqualene and squalene, 
selected as representative of different classes of substrate analog inhibitors 
of OSC. The IC50 values of inhibition (the compound concentration at which the 
enzyme is inhibited by 50%) are compared with the values obtained using OSC of 
pig liver and S. cerevisiae. Many inhibitors of pig liver and S. cerevisiae OSC 
show comparable IC50 for T. cruzi OSC, but some phenylthiovinyl derivatives are 
10-100 times more effective on the T. cruzi enzyme than on the pig or S. 
cerevisiae enzymes. The expression of proteins of pathogenic organisms in yeast 
seems very promising for preliminary screening of compounds that have potential 
therapeutic activity.

DOI: 10.1007/s11745-005-1493-y
PMID: 16477810 [Indexed for MEDLINE]


182. Mem Inst Oswaldo Cruz. 2003 Jan;98(1):83-91. doi: 
10.1590/s0074-02762003000100012. Epub 2003 Apr 9.

Morphological comparison of axenic amastigogenesis of trypomastigotes and 
metacyclic forms of Trypanosoma cruzi.

Navarro MC(1), De Lima AR, Askue J, Contreras VT.

Author information:
(1)Laboratorio de Protozoolog a, Centro BioMolP, Facultad de Ciencias de la 
Salud, Universidad de Carabobo, Valencia, Estado Carabobo, Venezuela.

Amastigogenesis occurs first when metacyclic trypomastigotes from triatomine 
urine differentiate into amastigotes inside mammalian host cells and a secondary 
process when tissue-derived trypomastigotes invade new cells and differentiate 
newly to amastigotes. Using scanning electron microscopy, we compared the 
morphological patterns manifested by trypomastigotes and metacyclic forms of 
Trypanosoma cruzi during their axenic-transformation to amastigotes in acidic 
medium at 37 C. We show here that in culture MEMTAU medium, secondary and 
primary axenic amastigogenesis display different morphologies. As already 
described, we also observed a high differentiation rate of trypomastigotes into 
amastigotes. Conversely, the transformation rate of in vitro-induced-metacyclic 
trypomastigotes to amastigotes was significantly slower and displayed distinct 
patterns of transformation that seem environment-dependent. Morphological 
comparisons of extracelullar and intracellular amastigotes showed marked 
similarities, albeit some differences were also detected. SDS-PAGE analyses of 
protein and glycoprotein from primary and axenic extracelullar amastigotes 
showed similarities in glycopeptide profiles, but variations between their 
proteins demonstrated differences in their respective macromolecular 
constitutions. The data indicate that primary and axenic secondary 
amastigogenesis of T. cruzi may be the result of different developmental 
processes and suggest that the respective intracellular mechanisms driving 
amastigogenesis may not be the same.

DOI: 10.1590/s0074-02762003000100012
PMID: 12700866 [Indexed for MEDLINE]


183. Nucleic Acids Res. 2009 Jun;37(10):3407-17. doi: 10.1093/nar/gkp172. Epub 2009 
Mar 31.

Genomic organization and expression profile of the mucin-associated surface 
protein (masp) family of the human pathogen Trypanosoma cruzi.

Bartholomeu DC(1), Cerqueira GC, Leão AC, daRocha WD, Pais FS, Macedo C, Djikeng 
A, Teixeira SM, El-Sayed NM.

Author information:
(1)Department of Parasitology, Federal University of Minas Gerais, Belo 
Horizonte, MG, Brazil. daniella@icb.ufmg.br

A novel large multigene family was recently identified in the human pathogen 
Trypanosoma cruzi, causative agent of Chagas disease, and corresponds to 
approximately 6% of the parasite diploid genome. The predicted gene products, 
mucin-associated surface proteins (MASPs), are characterized by highly conserved 
N- and C-terminal domains and a strikingly variable and repetitive central 
region. We report here an analysis of the genomic organization and expression 
profile of masp genes. Masps are not randomly distributed throughout the genome 
but instead are clustered with genes encoding mucin and other surface protein 
families. Masp transcripts vary in size, are preferentially expressed during the 
trypomastigote stage and contain highly conserved 5' and 3' untranslated 
regions. A sequence analysis of a trypomastigote cDNA library reveals the 
expression of multiple masp variants with a bias towards a particular masp 
subgroup. Immunofluorescence assays using antibodies generated against a MASP 
peptide reveals that the expression of particular MASPs at the cell membrane is 
limited to subsets of the parasite population. Western blots of 
phosphatidylinositol-specific phospholipase C (PI-PLC)-treated parasites suggest 
that MASP may be GPI-anchored and shed into the medium culture, thus 
contributing to the large repertoire of parasite polypeptides that are exposed 
to the host immune system.

DOI: 10.1093/nar/gkp172
PMCID: PMC2691823
PMID: 19336417 [Indexed for MEDLINE]


184. J Biol Chem. 1983 May 10;258(9):5589-95.

Protein glycosylation in Trypanosoma cruzi. The mechanism of glycosylation and 
structure of protein-bound oligosaccharides.

Parodi AJ, Lederkremer GZ, Mendelzon DH.

As reported previously (Parodi, A.J., and Cazzulo, J.J. (1982) J. Biol. Chem. 
257, 7641-7645), label was incorporated first to the glucose residues of 
protein-bound Glc1Man9GlcNAc2, Glc1Man8GlcNAc2, and Glc1Man7GlcNAc2 when 
Trypanosoma cruzi cells, the causative agent of Chagas disease, were incubated 
with [U-14C]glucose. It is now reported that the glucose residues are removed 
from the oligosaccharides after a chase period. The relative proportion of 
Man9GlcNAc2, Man8GlcNAc2, Man7GlcNAc2, and Man6GlcNAc2 appeared to be the same 
after 120 and 180 min of chase, thus indicating that these compounds were the 
fully processed protein-bound oligosaccharides. No complex type protein-bound 
oligosaccharides were detected. Evidence is presented indicating that 
Glc1Man7GlcNAc2 was formed mainly by glucosylation of Man7GlcNAc2 and not by 
demannosylation of Glc1Man9GlcNAc2. Man9GlcNAc2 was the first oligosaccharide to 
be labeled when cells were incubated with [2-3H]mannose. Based on these and 
previous results, the overall mechanism of protein N-glycosylation appeared to 
be: (formula; see text) The structure of the oligosaccharides appeared to be 
similar to some of those present in human glycoproteins. T. cruzi cells isolated 
from distant locations in South America were found to share a common mechanism 
of protein glycosylation.

PMID: 6343389 [Indexed for MEDLINE]


185. Exp Parasitol. 1993 Nov;77(3):334-48. doi: 10.1006/expr.1993.1091.

Trypanosoma cruzi: correlation between karyotype variability and isoenzyme 
classification.

Henriksson J(1), Pettersson U, Solari A.

Author information:
(1)Department of Medical Genetics, Biomedical Center, Uppsala, Sweden.

Forty-three Trypanosoma cruzi isolates from Chile and Colombia and three cloned 
stocks from Bolivia and Brazil were studied at the karyotype level by 
hybridization with four different parasite gene probes to chromosomes separated 
by pulsed-field gel electrophoresis. The results showed that classification of 
parasite isolates based on isoenzyme analysis at 12 or more genetic loci 
correlated with the classification obtained by molecular karyotype analysis. 
However, less correlation was found between molecular karyotypes and the 
zymodemes Z1, Z2Bra, Z2Bol, and Z3 based on analysis at only two genetic loci. 
All the four probes used in this study allowed differentiation between different 
T. cruzi stocks but the SAPA and the antigen 13 probes were most informative. 
Isolates which were unclassified at the isoenzyme level were also studied and in 
most cases similar hybridization patterns were observed as obtained with one or 
more isoenzyme-classified isolates. The results demonstrate the potential of 
using molecular karyotyping as a tool for classification. A few pulsed-field gel 
electrophoresis hybridization experiments provide the same information as 
obtained by isoenzyme analysis using a dozen or more enzymes. The clonal theory 
of T. cruzi propagation is supported by our results since the strong correlation 
between isoenzyme classification and molecular karyotype is difficult to explain 
with a sexual mode of replication. No minichromosomes were detected in any of 
the T. cruzi samples studied. Neither was any strong correlation found between 
the clinical manifestations of Chagas' disease and the molecular karyotypes of 
the T. cruzi isolates.

DOI: 10.1006/expr.1993.1091
PMID: 8224089 [Indexed for MEDLINE]


186. Parasitol Res. 2012 Aug;111(2):509-14. doi: 10.1007/s00436-012-2974-y. Epub 2012 
May 31.

Stationary phase in Trypanosoma cruzi epimastigotes as a preadaptive stage for 
metacyclogenesis.

Hernández R(1), Cevallos AM, Nepomuceno-Mejía T, López-Villaseñor I.

Author information:
(1)Departamento de Biología Molecular y Biotecnología, Instituto de 
Investigaciones Biomédicas, Universidad Nacional Autónoma de México, Apartado 
Postal 70228, Ciudad Universitaria, 04510 México DF, Mexico. 
robertohf@biomedicas.unam.mx

Trypanosoma cruzi is a species of parasitic protozoa that causes American 
trypanosomiasis or Chagas disease. These parasites go through a complex life 
cycle in Triatominae insects and vertebrate hosts. Epimastigotes are replicative 
forms that colonize the digestive tract of the vector and can be cultured in 
axenic media. The growth curve of epimastigotes allows assessment of differences 
in cells undergoing growth rate transitions from an exponential growth to a 
stationary phase. Since the classical descriptions of T. cruzi, it has been 
noted that the growth curve of epimastigotes in culture can give rise, in the 
stationary phase, to nonreplicating forms of metacyclic trypomastigotes. 
Metacyclogenesis therefore regards to the development process by which 
epimastigote transform into infective metacyclic trypomastigotes. In nature, 
these metacyclic forms allow the spread of Chagas disease when transmitted from 
an infected vector to a vertebrate host. This work reviews cellular phenomena 
that occur during the growth rate transitions of epimastigotes in culture, which 
may be related to very early physiological conditions for metacyclogenesis. Many 
of these events have not been thoroughly investigated. Their analysis can 
stimulate new hypotheses and future research in an important area not fully 
exploited.

DOI: 10.1007/s00436-012-2974-y
PMID: 22648053 [Indexed for MEDLINE]


187. Parasitology. 2007 Jul;134(Pt 7):959-65. doi: 10.1017/S0031182007002399. Epub 
2007 Feb 22.

Effect of haemin on growth, protein content and the antioxidant defence system 
in Trypanosoma cruzi.

Ciccarelli A(1), Araujo L, Batlle A, Lombardo E.

Author information:
(1)Centro de Investigaciones sobre Porfirinas y Porfirias, CONICET-UBA, 
Argentina.

A nutritional characteristic of trypanosomatid protozoa is that in vitro they 
need a haem-compound as a growth factor, which is supplied as haemoglobin, 
haematin or haemin. Because haemin and related porphyrins are an important 
source of oxidative stress in biological systems, the effect of haemin on 
growth, protein content and the antioxidant defence system in Trypanosoma cruzi 
was evaluated. We have observed that, in epimastigotes grown under different 
haemin concentrations in the culture medium (0-30 mg/l), 5 mg/l was the haemin 
concentration yielding optimum growth. Above 15 mg/l there was a clear decrease 
in growth rate, producing the epimastigote to amastigote transformation. Such 
morphological change was observed together with a marked injury of the enzymatic 
machinery of the parasite, leading to diminished protein synthesis as well as 
lower activity of the antioxidant enzymes (superoxide dismutase, ascorbate 
peroxidase and trypanothione reductase), reduced total thiol content and a 
marked increase in the HaemOx-1 activity and expression. The current work 
demonstrates that there is a correlation between higher haemin concentrations in 
the culture medium and oxidative damage in the cells. Under these conditions 
induction of HaemOx-1 would indicate the important role of this enzyme as an 
antioxidant defence response in Trypanosoma cruzi.

DOI: 10.1017/S0031182007002399
PMID: 17316475 [Indexed for MEDLINE]


188. Infect Immun. 2003 Oct;71(10):5739-49. doi: 10.1128/iai.71.10.5739-5749.2003.

gp63 homologues in Trypanosoma cruzi: surface antigens with metalloprotease 
activity and a possible role in host cell infection.

Cuevas IC(1), Cazzulo JJ, Sánchez DO.

Author information:
(1)Instituto de Investigaciones Biotecnológicas-Instituto Tecnológico de 
Chascomús, Universidad Nacional de General San Martín, 1650 San Martín, Consejo 
Nacional de Investigaciones Científicas y Técnicas, San Martín, Provincia de 
Buenos Aires, Argentina.

gp63 is a highly abundant glycosylphosphatidylinositol (GPI)-anchored membrane 
protein expressed predominantly in the promastigote but also in the amastigote 
stage of Leishmania species. In Leishmania spp., gp63 has been implicated in a 
number of steps in establishment of infection. Here we demonstrate that 
Trypanosoma cruzi, the etiological agent of Chagas' disease, has a family of 
gp63 genes composed of multiple groups. Two of these groups, Tcgp63-I and -II, 
are present as high-copy-number genes. The genomic organization and mRNA 
expression pattern were specific for each group. Tcgp63-I was widely expressed, 
while the Tcgp63-II group was scarcely detected in Northern blots, even though 
it is well represented in the T. cruzi genome. Western blots using sera directed 
against a synthetic peptide indicated that the Tcgp63-I group produced proteins 
of approximately 78 kDa, differentially expressed during the life cycle. 
Immunofluorescence staining and phosphatidylinositol-specific phospholipase C 
digestion confirmed that Tcgp63-I group members are surface proteins bound to 
the membrane by a GPI anchor. We also demonstrate the presence of 
metalloprotease activity which is attributable, at least in part, to Tcgp63-I 
group. Since antibodies against Tcgp63-I partially blocked infection of Vero 
cells by trypomastigotes, a possible role for this group in infection is 
suggested.

DOI: 10.1128/iai.71.10.5739-5749.2003
PMCID: PMC201075
PMID: 14500495 [Indexed for MEDLINE]


189. J Struct Biol. 2006 Apr;154(1):89-99. doi: 10.1016/j.jsb.2005.11.008. Epub 2005 
Dec 22.

The flagellar attachment zone of Trypanosoma cruzi epimastigote forms.

Rocha GM(1), Brandão BA, Mortara RA, Attias M, de Souza W, Carvalho TM.

Author information:
(1)Laboratório de Ultraestrutura Celular Hertha Meyer, Instituto de Biofísica 
Carlos Chagas Filho, Universidade Federal do Rio de Janeiro, CCS, Bloco G, llha 
do Fundão, Rio de Janeiro, RJ 21949-900, Brazil.

The flagellar attachment zone (FAZ) is an adhesion region of Trypanosoma cruzi 
epimastigote forms where the flagellum emerges from the flagellar pocket and 
remains attached to the cell body. This region shows a junctional complex which 
is formed by a linear series of apposed macular structures that are separated by 
amorphous material and clusters of intramembranous particles. Two protein groups 
appear to be important in the FAZ region: a membrane glycoprotein of 72kDa and 
several high molecular weight proteins. To gain a better understanding of the 
FAZ region, we compared wild-type Y strain T. cruzi epimastigotes with a mutant 
cell in which the 72-kDa surface glycoprotein (Gp72), involved in cell 
body-flagellum adhesion, had been deleted by target gene replacement. Using 
immunofluorescence confocal microscopy and electron microscopy techniques to 
analyze the FAZ region the results suggest that, in the absence of Gp72, other 
proteins involved in the formation of FAZ remain concentrated in the flagellar 
pocket region. The analysis of a 3-D reconstruction model of wild-type 
epimastigotes showed that the endoplasmic reticulum and mitochondrion are in 
intimate association with FAZ, in contrast to the null mutant cells where the 
endoplasmic reticulum was not visualized.

DOI: 10.1016/j.jsb.2005.11.008
PMID: 16414276 [Indexed for MEDLINE]


190. FEMS Microbiol Lett. 1994 Nov 15;124(1):81-6. doi: 
10.1111/j.1574-6968.1994.tb07265.x.

Effects of proteinase inhibitors on the growth and differentiation of 
Trypanosoma cruzi.

Franke de Cazzulo BM(1), Martínez J, North MJ, Coombs GH, Cazzulo JJ.

Author information:
(1)Instituto de Investigaciones Bioquímicas, Fundación Campomar, Buenos Aires, 
Argentina.

Three proteinase inhibitors, one peptidyl acyloxymethyl ketone (AMK), 
Z-Phe-Lys-CH2-OCO-(2,4,6-Me3)Ph.HCl, and two diazomethyl ketones (DMKs), 
Z-Phe-Phe-DMK and Z-Phe-Ala-DMK, have been studied for their effects in vitro on 
the four developmental stages of Trypanosoma cruzi. The three inhibitors 
penetrated living parasites and inhibited the major cysteine proteinase, 
cruzipain. The AMK was the most potent inhibitor of cruzipain itself and at 20 
microM caused lysis of epimastigotes and trypomastigotes. When at lower 
concentrations, however, it had little effect on epimastigote growth but reduced 
metacyclogenesis. The DMKs had no effect against epimastigotes but inhibited 
differentiation to metacyclics. All three inhibitors markedly reduced infection 
of Vero cells by the parasite and the multiplication of the intracellular 
amastigotes, whereas release of trypomastigotes was almost entirely prevented. 
The results confirm the importance of cysteine proteinases in the life cycle of 
T. cruzi, and suggest that the differentiation steps are the most susceptible to 
cysteine proteinase inhibitors.

DOI: 10.1111/j.1574-6968.1994.tb07265.x
PMID: 8001773 [Indexed for MEDLINE]


191. Acta Trop. 1998 Jun;69(3):239-54. doi: 10.1016/s0001-706x(97)00131-9.

Biological characterization and genetic diversity of Mexican isolates of 
Trypanosoma cruzi.

López-Olmos V(1), Pérez-Nasser N, Piñero D, Ortega E, Hernandez R, Espinoza B.

Author information:
(1)Departamento de Inmunología, UNAM, Ciudad Universitaria, D.F., México City, 
Mexico.

The present work reports the in vitro biological characterization of 17 
Trypanosoma cruzi isolates from southern and central México, and compares these 
results to those of four South American strains and one clone from Brazil. The 
parameters evaluated were growth rates, percentage of parasites undergoing 
transformation from epimastigotes to trypomastigotes, infectivity to, and in 
vitro killing of cultured Vero and P388 cells. Isoenzyme patterns of 11 
enzymatic systems and 16 loci were also determined for the Mexican isolates. The 
parasites showed differences in growth, depending if they were cultured in LIT 
with hemin or in Grace's media. Transformation was obtained only in Grace's 
medium and differences were observed between the stocks. Stocks Z10 and Z21 
showed the highest percentage of transformation within the Mexican isolates (39 
and 41%, respectively). A second group showed percentages of transformation 
between 15 and 28%. In contrast, the South American strains showed higher rates 
of transformation (36-65%). Infection of cultured cells by isolates Z10 and H5 
was evaluated in both Vero and P388 cells. Differences were observed both in the 
percentage of infected cells as well as in the number of amastigotes per cell. 
Differences in the ability to cause in vitro killing of P388 cells were also 
observed among the isolates. Isoenzyme analysis revealed genetic variation 
between the isolates, each of them with an unique zymodeme. This genetic 
analysis revealed, in general, a clustering based on the geographical origin of 
the isolates. Finally, correlation with clinical symptoms is discussed.

DOI: 10.1016/s0001-706x(97)00131-9
PMID: 9638276 [Indexed for MEDLINE]


192. Int J Parasitol. 2011 Mar;41(3-4):405-16. doi: 10.1016/j.ijpara.2010.11.008.
[truncated: 13,965,534 more chars]
