# Supplementary material for: A Data-Driven Approach to Construct a Molecular Map of Trypanosoma cruzi to Identify Drugs and Vaccine Targets
Source: Vaccines (Basel). 2023 Jan 26;11(2):267. doi: 10.3390/vaccines11020267 (PMC9963959; doi:10.3390/vaccines11020267)
Supplement: Supplementary file 1 [file vaccines-11-00267-s001.zip › Supplementary Files/Supplementary file 3.txt]

1. Elife. 2018 Mar 26;7:e34039. doi: 10.7554/eLife.34039.

Spontaneous dormancy protects Trypanosoma cruzi during extended drug exposure.

Sánchez-Valdéz FJ(#)(1), Padilla A(#)(1)(2), Wang W(1), Orr D(1), Tarleton 
RL(1)(2).

Author information:
(1)Center for Tropical and Emerging Global Diseases, University of Georgia, 
Athens, United States.
(2)Department of Cellular Biology, University of Georgia, Athens, United States.
(#)Contributed equally

The ability of the Chagas disease agent Trypanosoma cruzi to resist extended in 
vivo exposure to highly effective trypanocidal compounds prompted us to explore 
the potential for dormancy and its contribution to failed drug treatments in 
this infection. We document the development of non-proliferating intracellular 
amastigotes in vivo and in vitro in the absence of drug treatment. 
Non-proliferative amastigotes ultimately converted to trypomastigotes and 
established infections in new host cells. Most significantly, dormant 
amastigotes were uniquely resistant to extended drug treatment in vivo and in 
vitro and could re-establish a flourishing infection after as many as 30 days of 
drug exposure. These results demonstrate a dormancy state in T. cruzi that 
accounts for the failure of highly cytotoxic compounds to completely resolve the 
infection. The ability of T. cruzi to establish dormancy throws into question 
current methods for identifying curative drugs but also suggests alternative 
therapeutic approaches.

© 2018, Sánchez-Valdéz et al.

DOI: 10.7554/eLife.34039
PMCID: PMC5906098
PMID: 29578409 [Indexed for MEDLINE]

Conflict of interest statement: FS, AP, WW, DO, RT No competing interests 
declared


2. Metabolomics. 2019 Aug 22;15(9):117. doi: 10.1007/s11306-019-1583-5.

Metabolomics, lipidomics and proteomics profiling of myoblasts infected with 
Trypanosoma cruzi after treatment with different drugs against Chagas disease.

Hennig K(1), Abi-Ghanem J(1), Bunescu A(1), Meniche X(1), Biliaut E(1), Ouattara 
AD(1), Lewis MD(2), Kelly JM(2), Braillard S(3), Courtemanche G(1), Chatelain 
E(3), Béquet F(4).

Author information:
(1)BIOASTER, 40 avenue Tony Garnier, 69007, Lyon, France.
(2)Department of Pathogen Molecular Biology, London School of Hygiene and 
Tropical Medicine, Keppel Street, London, WC1E 7HT, UK.
(3)Drugs for Neglected Diseases Initiative (DNDi), 15 Chemin Louis-Dunant, 1202, 
Geneva, Switzerland.
(4)BIOASTER, 40 avenue Tony Garnier, 69007, Lyon, France. 
frederic.bequet@bioaster.org.

INTRODUCTION: Chagas disease, the most important parasitic infection in Latin 
America, is caused by the intracellular protozoan Trypanosoma cruzi. To treat 
this disease, only two nitroheterocyclic compounds with toxic side effects exist 
and frequent treatment failures are reported. Hence there is an urgent need to 
develop new drugs. Recently, metabolomics has become an efficient and 
cost-effective strategy for dissecting drug mode of action, which has been 
applied to bacteria as well as parasites, such as different Trypanosome species 
and forms.
OBJECTIVES: We assessed if the metabolomics approach can be applied to study 
drug action of the intracellular amastigote form of T. cruzi in a parasite-host 
cell system.
METHODS: We applied a metabolic fingerprinting approach (DI-MS and NMR) to 
evaluate metabolic changes induced by six different (candidate) drugs in a 
parasite-host cell system. In a second part of our study, we analyzed the impact 
of two drugs on polar metabolites, lipid and proteins to evaluate if affected 
pathways can be identified.
RESULTS: Metabolic signatures, obtained by the fingerprinting approach, resulted 
in three different clusters. Two can be explained by already known of mode 
actions, whereas the three experimental drugs formed a separate cluster. 
Significant changes induced by drug action were observed in all the three 
metabolic fractions (polar metabolites, lipids and proteins). We identified a 
general impact on the TCA cycle, but no specific pathways could be attributed to 
drug action, which might be caused by a high percentage of common metabolome 
between a eukaryotic host cell and a eukaryotic parasite. Additionally, ion 
suppression effects due to differences in abundance between host cells and 
parasites may have occurred.
CONCLUSION: We validated the metabolic fingerprinting approach to a complex 
host-cell parasite system. This technique can potentially be applied in the 
early stage of drug discovery and could help to prioritize early leads or 
reconfirmed hits for further development.

DOI: 10.1007/s11306-019-1583-5
PMID: 31440849 [Indexed for MEDLINE]


3. Comp Biochem Physiol A Mol Integr Physiol. 2007 Apr;146(4):601-20. doi: 
10.1016/j.cbpa.2006.03.004. Epub 2006 Mar 12.

Mode of action of natural and synthetic drugs against Trypanosoma cruzi and 
their interaction with the mammalian host.

Maya JD(1), Cassels BK, Iturriaga-Vásquez P, Ferreira J, Faúndez M, Galanti N, 
Ferreira A, Morello A.

Author information:
(1)Instituto de Ciencias Biomédicas, Facultad de Medicina, Universidad de Chile, 
P.O. Box 70000, Santiago 7, Santiago, Chile.

Current knowledge of the biochemistry of Trypanosoma cruzi has led to the 
development of new drugs and the understanding of their mode of action. Some 
trypanocidal drugs such as nifurtimox and benznidazole act through free radical 
generation during their metabolism. T. cruzi is very susceptible to the cell 
damage induced by these metabolites because enzymes scavenging free radicals are 
absent or have very low activities in the parasite. Another potential target is 
the biosynthetic pathway of glutathione and trypanothione, the low molecular 
weight thiol found exclusively in trypanosomatids. These thiols scavenge free 
radicals and participate in the conjugation and detoxication of numerous drugs. 
Inhibition of this key pathway could render the parasite much more susceptible 
to the toxic action of drugs such as nifurtimox and benznidazole without 
affecting the host significantly. Other drugs such as allopurinol and purine 
analogs inhibit purine transport in T. cruzi, which cannot synthesize purines de 
novo. Nitroimidazole derivatives such as itraconazole inhibit sterol metabolism. 
The parasite's respiratory chain is another potential therapeutic target because 
of its many differences with the host enzyme complexes. The pharmacological 
modulation of the host's immune response against T. cruzi infection as a 
possible chemotherapeutic target is discussed. A large set of chemicals of plant 
origin and a few animal metabolites active against T. cruzi are enumerated and 
their likely modes of action are briefly discussed.

DOI: 10.1016/j.cbpa.2006.03.004
PMID: 16626984 [Indexed for MEDLINE]


4. Expert Opin Ther Pat. 2016 Sep;26(9):993-1015. doi: 
10.1080/13543776.2016.1209487. Epub 2016 Jul 19.

Detection and treatment of Trypanosoma cruzi: a patent review (2011-2015).

Rodriguez JB(1), Falcone BN(1), Szajnman SH(1).

Author information:
(1)a Departamento de Química Orgánica and UMYMFOR (CONICET-FCEyN), Facultad de 
Ciencias Exactas y Naturales , Universidad de Buenos Aires , Buenos Aires , 
Argentina.

INTRODUCTION: Trypanosoma cruzi is the etiologic agent of American 
trypanosomiasis (Chagas disease), which is one of the important parasitic 
diseases worldwide. The number of infected people with T. cruzi diminished from 
18 million in 1991 to 6 million in 2010, but it is still the most prevalent 
parasitic disease in the Americas. The existing chemotherapy is still deficient 
and based on two drugs: nifurtimox and benznidazole, which are not FDA-approved 
in the United States.
AREAS COVERED: This review covers the current and future directions of Chagas 
disease chemotherapy based on drugs that interfere with relevant metabolic 
pathways. This article also illustrates the challenges of diagnosis, which in 
recent infections, is only detected when the parasitemia is high (direct 
detection); whereas, in the chronic phase is reached after multiple serological 
tests.
EXPERT OPINION: The current chemotherapy is associated with long term treatments 
and severe side effects. Nifurtimox and benznidazole are able to cure at least 
50% of recent infections. Nevertheless, they suffer from major drawbacks: 
selective drug sensitivity on different T. cruzi strains and serious side 
effects. The aim of this review is focused on presenting an up-to-date status of 
the chemotherapy and diagnosis.

DOI: 10.1080/13543776.2016.1209487
PMID: 27376456 [Indexed for MEDLINE]


5. Curr Med Chem. 2019;26(36):6614-6635. doi: 10.2174/0929867325666180926151059.

The Thiol-polyamine Metabolism of Trypanosoma cruzi: Molecular Targets and Drug 
Repurposing Strategies.

Talevi A(1), Carrillo C(2), Comini M(3).

Author information:
(1)Medicinal Chemistry, Department of Biological Sciences, Faculty of Exact 
Sciences, University of La Plata, La Plata, Argentina.
(2)Instituto de Ciencias y Tecnología Dr. César Milstein (ICT Milstein) - 
CONICET. Ciudad Autónoma de Buenos Aires, Argentina.
(3)Institut Pasteur de Montevideo, Mataojo 2020, Montevideo 11400, Uruguay.

Chagas´ disease continues to be a challenging and neglected public health 
problem in many American countries. The etiologic agent, Trypanosoma cruzi, 
develops intracellularly in the mammalian host, which hinders treatment 
efficacy. Progress in the knowledge of parasite biology and host-pathogen 
interaction has not been paralleled by the development of novel, safe and 
effective therapeutic options. It is then urgent to seek for novel therapeutic 
candidates and to implement drug discovery strategies that may accelerate the 
discovery process. The most appealing targets for pharmacological intervention 
are those essential for the pathogen and, whenever possible, absent or 
significantly different from the host homolog. The thiol-polyamine metabolism of 
T. cruzi offers interesting candidates for a rational design of selective drugs. 
In this respect, here we critically review the state of the art of the 
thiolpolyamine metabolism of T. cruzi and the pharmacological potential of its 
components. On the other hand, drug repurposing emerged as a valid strategy to 
identify new biological activities for drugs in clinical use, while 
significantly shortening the long time and high cost associated with de novo 
drug discovery approaches. Thus, we also discuss the different drug repurposing 
strategies available with a special emphasis in their applications to the 
identification of drug candidates targeting essential components of the 
thiol-polyamine metabolism of T. cruzi.

Copyright© Bentham Science Publishers; For any queries, please email at 
epub@benthamscience.net.

DOI: 10.2174/0929867325666180926151059
PMID: 30259812 [Indexed for MEDLINE]


6. Curr Med Chem. 2019;26(36):6636-6651. doi: 10.2174/0929867326666190620094710.

Amino Acid and Polyamine Membrane Transporters in Trypanosoma cruzi: Biological 
Function and Evaluation as Drug Targets.

Sayé M(1)(2), Reigada C(1)(2), Gauna L(1)(2), Valera-Vera EA(1)(2), Pereira 
CA(1)(2), Miranda MR(1)(2).

Author information:
(1)Universidad de Buenos Aires, Facultad de Medicina, Instituto de 
Investigaciones Medicas A. Lanari, Buenos Aires, Argentina.
(2)Consejo Nacional de Investigaciones Científicas y Técnicas, Universidad de 
Buenos Aires, Instituto de Investigaciones Médicas (IDIM), Laboratorio de 
Parasitología Molecular, Buenos Aires, Argentina.

Amino acids and polyamines are involved in relevant processes for the parasite 
Trypanosoma cruzi, like protein synthesis, stress resistance, life cycle 
progression, infection establishment and redox balance, among others. In 
addition to the biosynthetic routes of amino acids, T. cruzi possesses transport 
systems that allow the active uptake from the extracellular medium; and in the 
case of polyamines, the uptake is the unique way to obtain these compounds. The 
TcAAAP protein family is absent in mammals and its members are responsible for 
amino acid and derivative uptake, thus the TcAAAP permeases are not only 
interesting and promising therapeutic targets but could also be used to direct 
the entry of toxic compounds into the parasite. Although there is a treatment 
available for Chagas disease, its limited efficacy in the chronic stage of the 
disease, as well as the side effects reported, highlight the urgent need to 
develop new therapies. Discovery of new drugs is a slow and cost-consuming 
process, and even during clinical trials the drugs can fail. In this context, 
drug repositioning is an interesting and recommended strategy by the World 
Health Organization since costs and time are significantly reduced. In this 
article, amino acids and polyamines transport and their potential as therapeutic 
targets will be revised, including examples of synthetic drugs and drug 
repurposing.

Copyright© Bentham Science Publishers; For any queries, please email at 
epub@benthamscience.net.

DOI: 10.2174/0929867326666190620094710
PMID: 31218951 [Indexed for MEDLINE]


7. Bioorg Med Chem. 2017 Mar 1;25(5):1543-1555. doi: 10.1016/j.bmc.2017.01.034. 
Epub 2017 Jan 24.

Carbonic anhydrases from Trypanosoma and Leishmania as anti-protozoan drug 
targets.

Vermelho AB(1), Capaci GR(2), Rodrigues IA(3), Cardoso VS(4), Mazotto AM(4), 
Supuran CT(5).

Author information:
(1)BIOINOVAR - Biotechnology Laboratories: Biocatalysis, Bioproducts and 
Bioenergy, Institute of Microbiology Paulo de Goes, Federal University of Rio de 
Janeiro, Rio de Janeiro, Brazil. Electronic address: abvermelho@micro.ufrj.br.
(2)School of Science and Technology and Graduate Studies in Science Education 
Program, University of Rio Grande, Duque de Caxias, RJ, Brazil.
(3)Department of Natural Products and Food, School of Pharmacy, Federal 
University of Rio de Janeiro, Rio de Janeiro, RJ, Brazil.
(4)BIOINOVAR - Biotechnology Laboratories: Biocatalysis, Bioproducts and 
Bioenergy, Institute of Microbiology Paulo de Goes, Federal University of Rio de 
Janeiro, Rio de Janeiro, Brazil.
(5)Neurofarba Department and Laboratorio di Chimica Bioinorganica, Università 
degli Studi di Firenze, Via U. Schiff 6, 50019 Sesto Fiorentino, Florence, 
Italy. Electronic address: claudiu.supuran@unifi.it.

Trypanosoma cruzi and Leishmania spp. are protozoa of the Trypanosomatidae 
family, being the etiological agents of two widespread parasitic diseases, 
Chagas disease and leishmaniasis, respectively. Both parasites are the focus of 
worldwide research with the aim to find effective and less toxic drugs than the 
few ones available so far, and for controlling the spread of the diseases. 
Carbonic anhydrases (CAs, EC 4.2.1.1) belonging to the α- and β-class were 
recently identified in these protozoans and several studies suggested that they 
could be new targets for drug development. Sulfonamide, thiol and hydroxamate 
inhibitors effectively inhibited the α-CA from T. cruzi (TcCA) and the β-CA from 
L. donovani chagasi (LdccCA) in vitro, and some of them also showed in vivo 
efficacy in inhibiting the growth of the parasites in animal models of Chagas 
disease and leishmaniasis. As few therapeutic options are presently available 
for these orphan diseases, protozoan CA inhibition may represent a novel 
strategy to address this stringent health problem.

Copyright © 2017 Elsevier Ltd. All rights reserved.

DOI: 10.1016/j.bmc.2017.01.034
PMID: 28161253 [Indexed for MEDLINE]


8. J Proteomics. 2017 Jan 16;151:182-192. doi: 10.1016/j.jprot.2016.05.034. Epub 
2016 Jun 16.

Comprehensive glycoprofiling of the epimastigote and trypomastigote stages of 
Trypanosoma cruzi.

Alves MJ(1), Kawahara R(2), Viner R(3), Colli W(1), Mattos EC(1), 
Thaysen-Andersen M(4), Larsen MR(5), Palmisano G(6).

Author information:
(1)Instituto de Química, Departamento de Bioquímica, Universidade de São Paulo, 
USP, São Paulo, Brazil.
(2)Instituto de Ciências Biomédicas, Departamento de Parasitologia, Universidade 
de São Paulo, USP, São Paulo, Brazil.
(3)Thermo Fisher Scientific, San Jose, CA, USA.
(4)Department of Chemistry and Biomolecular Sciences, Macquarie University, 
Sydney, Australia.
(5)Department of Biochemistry and Molecular Biology, University of Southern, 
Odense, DK, Denmark.
(6)Instituto de Ciências Biomédicas, Departamento de Parasitologia, Universidade 
de São Paulo, USP, São Paulo, Brazil. Electronic address: palmisano.gp@usp.br.

Trypanosoma cruzi, the protozoan that causes Chagas disease, has a complex life 
cycle involving insect and mammalian hosts and distinct developmental stages. 
During T. cruzi developmental stages, glycoproteins play important role in the 
host-parasite interaction, such as cellular recognition, host cell invasion and 
adhesion, and immune evasion. In this study, comprehensive glycoprofiling 
analysis was performed in the epimastigote and trypomastigote stages of T. cruzi 
using two glycopeptide enrichment strategies, lectin-based and hydrophilic 
interaction liquid chromatography, followed by high resolution LC-MS/MS. 
Following deglycosylation, a total of 1306 N-glycosylation sites in NxS/T/C 
motifs were identified from 690 T. cruzi glycoproteins. Among them, 170 and 334 
glycoproteins were exclusively identified in epimastigotes and trypomastigotes, 
respectively. Besides, global site-specific characterization of the N- and 
O-linked glycan heterogeneity in the two life stages of T. cruzi was achieved by 
intact glycopeptide analysis, revealing 144/466 unique N-linked and 10/97 unique 
O-linked intact glycopeptides in epimastigotes/trypomastigotes, respectively. 
Conclusively, this study documents the significant T. cruzi stage-specific 
expression of glycoproteins that can help to better understand the T. cruzi 
phenotype and response caused by the interaction with different hosts during its 
complex life cycle.
BIOLOGICAL SIGNIFICANCE: Chagas disease caused by the protozoan Trypanosoma 
cruzi is a neglected disease which affects millions of people especially in 
Latin America. The absence of efficient drugs and vaccines against Chagas 
disease stimulates the search for novel targets. Glycoproteins are very 
attractive therapeutic candidate targets since they mediate key processes in the 
host-parasite interaction, such as cellular recognition, host cell invasion and 
adhesion, and immune evasion. This study aimed to provide an in depth 
characterization of the N-linked and O-linked glycoproteome of two T. cruzi life 
stages: epimastigotes and trypomastigotes. Mass spectrometry-based proteomics 
showed interesting stage-specific glycoproteome signatures that are valuable to 
better understand the importance of protein glycosylation in epimastigotes and 
trypomastigotes and to expand the repertoire of potential therapeutic targets 
against Chagas disease.

Copyright © 2016. Published by Elsevier B.V.

DOI: 10.1016/j.jprot.2016.05.034
PMID: 27318177 [Indexed for MEDLINE]


9. Eur J Med Chem. 2017 Aug 18;136:223-234. doi: 10.1016/j.ejmech.2017.04.075. Epub 
2017 May 1.

Novel Imidazo[4,5-c][1,2,6]thiadiazine 2,2-dioxides as antiproliferative 
trypanosoma cruzi drugs: Computational screening from neural network, synthesis 
and in vivo biological properties.

Guerra A(1), Gonzalez-Naranjo P(1), Campillo NE(2), Varela J(3), Lavaggi ML(3), 
Merlino A(3), Cerecetto H(3), González M(3), Gomez-Barrio A(4), Escario JA(4), 
Fonseca-Berzal C(4), Yaluf G(5), Paniagua-Solis J(6), Páez JA(7).

Author information:
(1)Instituto de Química Médica, Consejo Superior de Investigaciones Científicas 
(CSIC), Juan de la Cierva 3, 28006 Madrid, Spain.
(2)Centro de Investigaciones Biológicas, Consejo Superior de Investigaciones 
Científicas (CSIC), Ramiro de Maeztu 9, 28040 Madrid, Spain.
(3)Grupo de Química Medicinal, Laboratorio de Química Orgánica, Facultad de 
Ciencias-Facultad de Química, Universidad de la República, Iguá 4225, 11400 
Montevideo, Uruguay.
(4)Departamento de Parasitología, Facultad de Farmacia, Universidad Complutense 
de Madrid, Pza, Ramón y Cajal s/n, 28040, Madrid, Spain.
(5)Instituto de Investigaciones en Ciencias de la Salud (iics), Universidad 
Nacional de Asunción, Asunción, Paraguay.
(6)Laboratorios Silanes IDF, S.L. Calle Santiago Grisolia, Nº 2- PTM 148 Parque 
Tecnologico de Madrid 28760, Tres Cantos, Madrid, Spain.
(7)Instituto de Química Médica, Consejo Superior de Investigaciones Científicas 
(CSIC), Juan de la Cierva 3, 28006 Madrid, Spain. Electronic address: 
jpaez@iqm.csic.es.

A new family of imidazo[4,5-c][1,2,6]thiadiazine 2,2-dioxide with 
antiproliferative Trypanosoma cruzi properties was identified from a neural 
network model published by our group. The synthesis and evaluation of this new 
class of trypanocidal agents are described. These compounds inhibit the growth 
of Trypanosoma cruzi, comparable with benznidazole or nifurtimox. In vitro 
assays were performed to study their effects on the growth of the epimastigote 
form of the Tulahuen 2 strain, as well as the epimastigote and amastigote forms 
of CL clone B5 of Trypanosoma cruzi. To verify selectivity towards parasite 
cells, the non-specific cytotoxicity of the most relevant compounds was studied 
in mammalian cells, i.e. J774 murine macrophages and NCTC clone 929 fibroblasts. 
Furthermore, these compounds were assayed regarding the inhibition of cruzipain. 
In vivo studies revealed that one of the compounds, 19, showed interesting 
trypanocidal activity, and could be a very promising candidate for the treatment 
of Chagas disease.

Copyright © 2017 Elsevier Masson SAS. All rights reserved.

DOI: 10.1016/j.ejmech.2017.04.075
PMID: 28499168 [Indexed for MEDLINE]


10. Micron. 2020 Feb;129:102781. doi: 10.1016/j.micron.2019.102781. Epub 2019 Nov 
12.

Lippia sidoides and Lippia origanoides essential oils affect the viability, 
motility and ultrastructure of Trypanosoma cruzi.

de Melo ARB(1), Maciel Higino TM(1), da Rocha Oliveira ADP(2), Fontes A(2), da 
Silva DCN(3), de Castro MCAB(4), Dantas Lopes JA(5), de Figueiredo RCBQ(6).

Author information:
(1)Departamento de Microbiologia, Centro de Pesquisa Aggeu Magalhães, FIOCRUZ, 
PE, Av. Prof. Moraes Rego s/n Cidade Universitária-Campus da UFPE, Recife, PE, 
50670-420, Brazil.
(2)Departamento de Biofísica e Radiobiologia, Centro de Biociências, 
Universidade Federal de Pernambuco, Av. Professor Moraes Rego s/n Cidade 
Universitária, 50670-901, Recife, PE, Brazil.
(3)Colegiado de Ciências Biológicas, UNIVASF, Av. José de Sá Maniçoba, S/N CEP 
56304-917, Petrolina, PE, Brazil.
(4)Núcleo de Enfermagem, Centro Acadêmico de Vitória, Universidade Federal de 
Pernambuco, Vitória de Santo Antão, Brazil.
(5)Departamento de Química, Universidade Federal do Piauí, Campus Universitário 
Ministro Petrônio Portela-Ininga, Teresina, PI, 64049-550, Brazil.
(6)Departamento de Microbiologia, Centro de Pesquisa Aggeu Magalhães, FIOCRUZ, 
PE, Av. Prof. Moraes Rego s/n Cidade Universitária-Campus da UFPE, Recife, PE, 
50670-420, Brazil. Electronic address: bressan@cpqam.fiocruz.br.

Chagas disease, caused by the protozoan Trypanosoma cruzi, is considered a 
public health problem. The current chemotherapy for this illness causes serious 
side effects and its use in the chronic phase of the disease is still 
controversial. In this regard, the investigation of novel therapeutic strategies 
remains a priority. The essential oils (EOs) from aromatic plants emerge as a 
promising source of bioactive compounds. In a previous work we reported the 
trypanocidal activity of the essential oils from the medicinal plants Lippia 
sidoides (LSEO) and Lippia origanoides (LOEO) against T. cruzi. Herein, we aimed 
to further investigate, in more details, the mode of action of LSEO and LOEO on 
the different developmental stages of this parasite. We showed that Lippia 
sidoides (LSEO) and Lippia origanoides (LOEO) induced a significant reduction in 
the percentage of macrophages infected by T. cruzi and in the number of 
intracellular parasites. Ultrastructural analysis showed that the treatment with 
both oils caused morphological changes consistent with loss of viability and 
cell death. The reduced staining with calcein and the increase in the proportion 
of HE-positive cells also demonstrated that LSEO and LOEO caused loss of 
parasite viability and membrane integrity. A considerable decrease in Rhodamine 
123 and an increase in fluorescence intensity of MitoSox in LOEO were indicative 
of loss of mitochondrial potential and generation of reactive oxygen species, 
which ultimately lead to parasite death. Moreover, the optical tweezer analysis 
indicated that LOEO was more effective in reducing the motility of the 
epimastigotes. Taken together, our results demonstrated that the LSEO and LOEO 
are active against T. cruzi and constitute a promising drugs for the therapy of 
Chagas disease.

Copyright © 2019 Elsevier Ltd. All rights reserved.

DOI: 10.1016/j.micron.2019.102781
PMID: 31830667 [Indexed for MEDLINE]


11. Am J Trop Med Hyg. 2019 Dec;101(6):1359-1368. doi: 10.4269/ajtmh.19-0350.

Vismione B Interferes with Trypanosoma cruzi Infection of Vero Cells and Human 
Stem Cell-Derived Cardiomyocytes.

Sass G(1), Tsamo AT(2), Chounda GAM(2), Nangmo PK(2), Sayed N(3)(4)(5)(6), Bozzi 
A(1)(4)(5)(7)(6)(3), Wu JC(4)(3)(5)(6), Nkengfack AE(2), Stevens DA(7)(1).

Author information:
(1)California Institute for Medical Research, San Jose, California.
(2)Department of Organic Chemistry, Faculty of Science, University of Yaoundé I, 
Yaoundé, Cameroon.
(3)Department of Radiology, School of Medicine, Stanford University, Stanford, 
California.
(4)Division of Cardiology, Department of Medicine, School of Medicine, Stanford 
University, Stanford, California.
(5)Institute of Stem Cell Biology and Regenerative Medicine, School of Medicine, 
Stanford University, Stanford, California.
(6)Department of Medicine, School of Medicine, Stanford University, Stanford, 
California.
(7)Institute of Research René Rachou, Oswaldo Cruz Foundation (FIOCRUZ), Belo 
Horizonte, Brazil.

Traditional African medicine is a source of new molecules that might be useful 
in modern therapeutics. We tested ten limonoids, six quinones, one xanthone, one 
alkaloid, and one cycloartane, isolated from four Cameroonian medicinal plants, 
and one plant-associated endophytic fungus, against Trypanosoma cruzi, the 
etiological agent of Chagas disease (CD). Vero cells, or human-induced 
pluripotent stem cells (hiPSC)-derived cardiomyocytes (hiPSC-CM) were infected 
with T. cruzi trypomastigotes (discrete typing unit types I or II). Infection 
took place in the presence of drugs, or 24 hours before drug treatment. 
Forty-eight hours after infection, infection rates and parasite multiplication 
were evaluated by Giemsa stain. Cell metabolism was measured to determine 
functional integrity. In Vero cells, several individual molecules significantly 
affected T. cruzi infection and multiplication with no, or minor, effects on 
cell viability. Reduced infection rates and multiplication by the quinone 
vismione B was superior to the commonly used therapeutic benznidazole (BNZ). The 
vismione B concentration inhibiting 50% of T. cruzi infection (IC50) was 1.3 µM. 
When drug was applied after infection, anti-Trypanosoma effects of vismione B 
[10 µM) were significantly stronger than effects of BNZ (23 µM). Furthermore, in 
hiPSC-CM cultures, infection and multiplication rates in the presence of 
vismione B (10 µM) were significantly lower than in BNZ (11.5 µM), without 
showing signs of cytotoxicity. Our data indicate that vismione B is more potent 
against T. cruzi infection and multiplication than BNZ, with stronger effects on 
established infection. Vismione B, therefore, might become a promising lead 
molecule for treatment development for CD.

DOI: 10.4269/ajtmh.19-0350
PMCID: PMC6896885
PMID: 31571568 [Indexed for MEDLINE]


12. Braz J Infect Dis. 2018 May-Jun;22(3):208-218. doi: 10.1016/j.bjid.2018.02.009. 
Epub 2018 Jun 5.

Trypanosoma cruzi: analysis of two different strains after piplartine treatment.

Vieira GAL(1), Silva MTAD(2), Regasini LO(3), Cotinguiba F(4), Laure HJ(5), Rosa 
JC(5), Furlan M(1), Cicarelli RMB(6).

Author information:
(1)Universidade Estadual Paulista - UNESP, Instituto de Química, Araraquara, SP, 
Brazil.
(2)Universidade de São Paulo, Instituto de Física de São Carlos, São Carlos, SP, 
Brazil. Electronic address: silvamta@gmail.com.
(3)Universidade Estadual Paulista - UNESP, Instituto de Biociências, Letras e 
Ciências Exatas, São José do Rio Preto, SP, Brazil.
(4)Universidade Estadual Paulista - UNESP, Instituto de Química, Araraquara, SP, 
Brazil; Instituto de Pesquisas de Produtos Naturais (IPPN), Centro de Ciências 
da Saúde, Universidade Federal do Rio de Janeiro (UFRJ), Rio de Janeiro, RJ, 
Brazil.
(5)Universidade de São Paulo, Faculdade de Medicina de Ribeirão Preto, Centro de 
Química de Proteínas, Ribeirão Preto, SP, Brazil.
(6)Universidade Estadual Paulista - UNESP, Faculdade de Ciências Farmacêuticas, 
Araraquara, SP, Brazil. Electronic address: cicarell@fcfar.unesp.br.

The hemoflagellate protozoan, Trypanosoma cruzi, mainly transmitted by 
triatomine insects through blood transfusion or from mother-to-child, causes 
Chagas' disease. This is a serious parasitic disease that occurs in Latin 
America, with considerable social and economic impact. Nifurtimox and 
benznidazole, drugs indicated for treating infected persons, are effective in 
the acute phase, but poorly effective during the chronic phase. Therefore, it is 
extremely urgent to find innovative chemotherapeutic agents and/or effective 
vaccines. Since piplartine has several biological activities, including 
trypanocidal activity, the present study aimed to evaluate it on two T. cruzi 
strains proteome. Considerable changes in the expression of some important 
enzymes involved in parasite protection against oxidative stress, such as 
tryparedoxin peroxidase (TXNPx) and methionine sulfoxide reductase (MSR) was 
observed in both strains. These findings suggest that blocking the expression of 
the two enzymes could be potential targets for therapeutic studies.

Copyright © 2018 Sociedade Brasileira de Infectologia. Published by Elsevier 
Editora Ltda. All rights reserved.

DOI: 10.1016/j.bjid.2018.02.009
PMID: 29879424 [Indexed for MEDLINE]


13. Phytomedicine. 2019 Aug;61:152827. doi: 10.1016/j.phymed.2019.152827. Epub 2019 
Jan 11.

Coumarins isolated from Calophyllum brasiliense produce ultrastructural 
alterations and affect in vitro infectivity of Trypanosoma cruzi.

Rodríguez-Hernández KD(1), Martínez I(1), Agredano-Moreno LT(2), Jiménez-García 
LF(2), Reyes-Chilpa R(3), Espinoza B(4).

Author information:
(1)Laboratorio de Estudios sobre Tripanosomiasis. Departamento de Inmunología, 
Instituto de Investigaciones Biomédicas, Universidad Nacional Autónoma de 
México, C.P. 04510 México Distrito Federal, Mexico.
(2)Departamento de Biología Celular, Facultad de Ciencias, Universidad Nacional 
Autónoma de México, C.P. 04510 México Distrito Federal, Mexico.
(3)Departamento de Productos Naturales, Instituto de Química, Universidad 
Nacional Autónoma de México, C.P. 04510 México Distrito Federal, Mexico. 
Electronic address: chilpa@unam.mx.
(4)Laboratorio de Estudios sobre Tripanosomiasis. Departamento de Inmunología, 
Instituto de Investigaciones Biomédicas, Universidad Nacional Autónoma de 
México, C.P. 04510 México Distrito Federal, Mexico. Electronic address: 
besgu@iibiomedicas.unam.mx.

BACKGROUND: The current drugs for Chagas Disease caused by the protozoan 
Trypanosoma cruzi have limited therapeutic potential and are associated with 
serious side effects. Natural products can aid to develop new chemotherapeutic 
agents. Several natural coumarins, especially Mammea A/BA, have shown 
significant activity against T. cruzi and low toxicity on human lymphocytes, but 
its effectivity on a wide range of strains need to be tested, as well as to 
deepen in their mode of action and safety.
HYPOTHESIS/PURPOSE: To discern the effects and explore the action mechanisms of 
mammea A/BA and a mixture of mammea coumarins isolated from Calophyllum 
brasiliense on Mexican strains of T. cruzi belonging to different genotypes and 
compare its effectivity with the drug benznidazole.
STUDY DESIGN: We evaluated the trypanocidal activity in vitro of mammea A/BA 
(93.6%), and a mixture of coumarins, mammea A/BA + A/BB + A/BD (86:10:1%) on 
Mexican T. cruzi strains belonging to different genotypes Ninoa, Querétaro (TcI) 
and Ver6 (TcVI).
MATERIAL AND METHODS: Mammea A/BA and the mixture of coumarins, were isolated 
from Calophyllum brasiliense, identified by proton NMR and purity determined by 
HPLC. The in vitro trypanocidal activity was evaluated on mobility, growth 
recovery, morphology and infectivity of T. cruzi. The cytotoxicity on mammalian 
cells was compared with benznidazole. The ultrastructure of the treated 
epimastigotes was analyzed by transmission electron microscopy (TEM).
RESULTS: Mammea A/BA and the mixture of coumarins showed high trypanocidal 
activity, affecting the mobility, growth recovery, morphology, ultrastructure of 
epimastigotes, and drastically reduce trypomastigotes infectivity on Vero cells. 
These substances were four times more potent than benznidazole and showed low 
cytotoxicity and high selectivity index. The TEM showed severe alterations on 
the plasmatic membrane, nuclear envelope, as well as, mitochondrial swelling, 
that leads to the death of parasites.
CONCLUSION: Mammea A/BA (93.6%) and a mixture of mammea A/BA + A/BB and A/BD 
(86: 10: 1%) isolated from the tropical tree C. brasiliense showed higher 
trypanocidal activity than the current drug benznidazole on three Mexican 
strains of T. cruzi. These compounds induced severe physiological and 
morphological alterations. These results suggest their possible use in 
preclinical studies.

Copyright © 2019 Elsevier GmbH. All rights reserved.

DOI: 10.1016/j.phymed.2019.152827
PMID: 31039535 [Indexed for MEDLINE]


14. Molecules. 2020 Apr 2;25(7):1628. doi: 10.3390/molecules25071628.

Glutamine Analogues Impair Cell Proliferation, the Intracellular Cycle and 
Metacyclogenesis in Trypanosoma cruzi.

Souza ROO(1), Crispim M(1), Silber AM(1), Damasceno FS(1).

Author information:
(1)Laboratory of Biochemistry of Tryps-LaBTryps, Department of Parasitology, 
Institute of Biomedical Sciences, University of São Paulo, Av. Prof. Lineu 
Prestes 1374, 05508000 Sao Paulo, Brazil.

Trypanosoma cruzi is the aetiologic agent of Chagas disease, which affects 
people in the Americas and worldwide. The parasite has a complex life cycle that 
alternates among mammalian hosts and insect vectors. During its life cycle, T. 
cruzi passes through different environments and faces nutrient shortages. It has 
been established that amino acids, such as proline, histidine, alanine, and 
glutamate, are crucial to T. cruzi survival. Recently, we described that T. 
cruzi can biosynthesize glutamine from glutamate and/or obtain it from the 
extracellular environment, and the role of glutamine in energetic metabolism and 
metacyclogenesis was demonstrated. In this study, we analysed the effect of 
glutamine analogues on the parasite life cycle. Here, we show that glutamine 
analogues impair cell proliferation, the developmental cycle during the 
infection of mammalian host cells and metacyclogenesis. Taken together, these 
results show that glutamine is an important metabolite for T. cruzi survival and 
suggest that glutamine analogues can be used as scaffolds for the development of 
new trypanocidal drugs. These data also reinforce the supposition that glutamine 
metabolism is an unexplored possible therapeutic target.

DOI: 10.3390/molecules25071628
PMCID: PMC7180609
PMID: 32252252 [Indexed for MEDLINE]

Conflict of interest statement: The authors declare no conflicts of interest.


15. Int J Mol Sci. 2019 Apr 9;20(7):1742. doi: 10.3390/ijms20071742.

Structure-Based Virtual Screening and In Vitro Evaluation of New Trypanosoma 
cruzi Cruzain Inhibitors.

Herrera-Mayorga V(1)(2), Lara-Ramírez EE(3), Chacón-Vargas KF(4), 
Aguirre-Alvarado C(5)(6), Rodríguez-Páez L(7), Alcántara-Farfán V(8), 
Cordero-Martínez J(9), Nogueda-Torres B(10), Reyes-Espinosa F(11), 
Bocanegra-García V(12), Rivera G(13).

Author information:
(1)Laboratorio de Biotecnología Farmacéutica, Centro de Biotecnología Genómica, 
Instituto Politécnico Nacional, Reynosa 88710, Mexico. veronica_qfb@hotmail.com.
(2)Departamento de Ingeniería Bioquímica, Unidad Académica Multidisciplinaria 
Mante, Universidad Autónoma de Tamaulipas, Mante 89840, Mexico. 
veronica_qfb@hotmail.com.
(3)Unidad de Investigación Biomédica de Zacatecas, Instituto Mexicano del Seguro 
Social (IMSS), Zacatecas 98000, Mexico. elarar0700@hotmail.com.
(4)Departamento de Parasitología, Escuela Nacional de Ciencias Biológicas, 
Ciudad de México 11340, Mexico. perez_fabiola@outlook.com.
(5)Departamento de Bioquímica, Escuela Nacional de Ciencias Biológicas, 
Instituto Politécnico Nacional, Ciudad de México 11340, Mexico. 
charmina_burana@hotmail.com.
(6)Unidad de Investigación en Infectología e Inmunología, Centro Médico Nacional 
La Raza, Instituto Mexicano del Seguro Social (IMSS), Ciudad de México 029990, 
Mexico. charmina_burana@hotmail.com.
(7)Departamento de Bioquímica, Escuela Nacional de Ciencias Biológicas, 
Instituto Politécnico Nacional, Ciudad de México 11340, Mexico. 
lorena_rpaez@yahoo.com.mx.
(8)Departamento de Bioquímica, Escuela Nacional de Ciencias Biológicas, 
Instituto Politécnico Nacional, Ciudad de México 11340, Mexico. 
veroalf@yahoo.com.
(9)Departamento de Bioquímica, Escuela Nacional de Ciencias Biológicas, 
Instituto Politécnico Nacional, Ciudad de México 11340, Mexico. 
gahan81@hotmail.com.
(10)Departamento de Parasitología, Escuela Nacional de Ciencias Biológicas, 
Ciudad de México 11340, Mexico. bnogueda@hotmail.com.
(11)Laboratorio de Biotecnología Farmacéutica, Centro de Biotecnología Genómica, 
Instituto Politécnico Nacional, Reynosa 88710, Mexico. frelibi@hotmail.com.
(12)Laboratorio de Biotecnología Farmacéutica, Centro de Biotecnología Genómica, 
Instituto Politécnico Nacional, Reynosa 88710, Mexico. vbocanegg@hotmail.com.
(13)Laboratorio de Biotecnología Farmacéutica, Centro de Biotecnología Genómica, 
Instituto Politécnico Nacional, Reynosa 88710, Mexico. gildardors@hotmail.com.

Chagas disease (CD), or American trypanosomiasis, causes more than 10,000 deaths 
per year in the Americas. Current medical therapy for CD has low efficacy in the 
chronic phase of the disease and serious adverse effects; therefore, it is 
necessary to search for new pharmacological treatments. In this work, the ZINC15 
database was filtered using the N-acylhydrazone moiety and a subsequent 
structure-based virtual screening was performed using the cruzain enzyme of 
Trypanosoma cruzi to predict new potential cruzain inhibitors. After a rational 
selection process, four compounds, Z2 (ZINC9873043), Z3 (ZINC9870651), Z5 
(ZINC9715287), and Z6 (ZINC9861447), were chosen to evaluate their in vitro 
trypanocidal activity and enzyme inhibition. Compound Z5 showed the best 
trypanocidal activity against epimatigote (IC50 = 36.26 ± 9.9 μM) and 
trypomastigote (IC50 = 166.21 ± 14.5 μM and 185.1 ± 8.5 μM on NINOA and INC-5 
strains, respectively) forms of Trypanosoma cruzi. In addition, Z5 showed a 
better inhibitory effect on Trypanosoma cruzi proteases than S1 (STK552090, 
8-chloro-N-(3-morpholinopropyl)-5H-pyrimido[5,4-b]-indol-4-amine), a known 
cruzain inhibitor. This study encourages the use of computational tools for the 
rational search for trypanocidal drugs.

DOI: 10.3390/ijms20071742
PMCID: PMC6479639
PMID: 30970549 [Indexed for MEDLINE]

Conflict of interest statement: The authors declare no conflict of interest.


16. Acta Trop. 2020 Nov;211:105653. doi: 10.1016/j.actatropica.2020.105653. Epub 
2020 Aug 8.

Antiproliferative activity of the dibenzylideneacetone derivate 
(E)-3-ethyl-4-(4-nitrophenyl)but‑3-en-2-one in Trypanosoma cruzi.

de Paula JC(1), Bakoshi ABK(1), Lazarin-Bidóia D(1), Ud Din Z(2), 
Rodrigues-Filho E(2), Ueda-Nakamura T(1), Nakamura CV(3).

Author information:
(1)Programa de Pós-graduação em Ciências Biológicas, Laboratório de Inovação 
Tecnológica no Desenvolvimento de Fármacos e Cosméticos, Universidade Estadual 
de Maringá, Bloco B-08, Av. Colombo 5790, Maringá, PR CEP 87020-900, Brazil.
(2)LaBioMMi, Departamento de Química, Universidade Federal de São Carlos, CP 
676, São Carlos, SP 13.565-905, Brazil.
(3)Programa de Pós-graduação em Ciências Biológicas, Laboratório de Inovação 
Tecnológica no Desenvolvimento de Fármacos e Cosméticos, Universidade Estadual 
de Maringá, Bloco B-08, Av. Colombo 5790, Maringá, PR CEP 87020-900, Brazil. 
Electronic address: cvnakamura@uem.br.

Chagas disease is one of the most prevalent neglected diseases in the world. The 
illness is caused by Trypanosoma cruzi, a protozoan parasite with a complex life 
cycle and three morphologically distinct developmental stages. Nowadays, the 
only treatment is based on two nitro-derivative drugs, benznidazole and 
nifurtimox, which cause serious side effects. Since the treatment is limited, 
the search for new treatment options for patients with Chagas disease is highly 
necessary. In this study we analyzed the substance A11K3, a dibenzylideneacetone 
(DBA). DBAs have an acyclic dienone attached to aryl groups in both β-positions 
and studies have shown that they have biological activity against tumors cells, 
bacteria, and protozoa such as T. cruzi and Leishmania spp. Here we show that 
A11K3 is active against all three T. cruzi evolutionary forms: the epimastigote 
(IC50 = 3.3 ± 0.8), the trypomastigote (EC50 = 24 ± 4.3) and the intracellular 
amastigote (IC50 = 9.3 ± 0.5 µM). A cytotoxicity assay in LLCMK2 cells showed a 
CC50 of 239.2 ± 15.7 µM giving a selectivity index (CC50/IC50) of 72.7 for 
epimastigotes, 9.9 for trypomastigotes and 25.9 for intracellular amastigotes. 
Morphological and ultrastructural analysis of the parasites treated with A11K3 
by TEM and SEM revealed alterations in the Golgi complex, mitochondria, plasma 
membrane and cell body, with an increase of autophagic vacuoles and lipid 
bodies. Biochemical assays of A11K3-treated T. cruzi showed an increase of ROS, 
plasma membrane ruptures, lipid peroxidation, mitochondrial membrane 
depolarization with a decrease in ATP and accumulation of autophagic vacuoles. 
The results lead to the hypothesis that A11K3 causes death of the protozoan 
through events such as plasma membrane and mitochondrial alterations and 
autophagy, characteristic of cell collapse.

Copyright © 2020 Elsevier B.V. All rights reserved.

DOI: 10.1016/j.actatropica.2020.105653
PMID: 32777226 [Indexed for MEDLINE]

Conflict of interest statement: Declaration of Competing Interests The authors 
declare that they have no known competing financial interests or personal 
relationships that could have appeared to influence the work reported in this 
paper.


17. Mutat Res Rev Mutat Res. 2016 Jan-Mar;767:8-22. doi: 
10.1016/j.mrrev.2015.12.003. Epub 2015 Dec 29.

How Trypanosoma cruzi deals with oxidative stress: Antioxidant defence and DNA 
repair pathways.

Machado-Silva A(1), Cerqueira PG(2), Grazielle-Silva V(2), Gadelha FR(3), Peloso 
Ede F(3), Teixeira SM(2), Machado CR(4).

Author information:
(1)Fundação Oswaldo Cruz, Centro de Desenvolvimento Tecnológico em Saúde (CDTS), 
Rio de Janeiro, Brazil.
(2)Universidade Federal de Minas Gerais, Instituto de Ciências Biológicas, 
Departamento de Bioquímica e Imunologia, Belo Horizonte, Brazil.
(3)Universidade Estadual de Campinas, Instituto de Biologia, Departamento de 
Bioquímica e Biologia Tecidual, São Paulo, Brazil.
(4)Universidade Federal de Minas Gerais, Instituto de Ciências Biológicas, 
Departamento de Bioquímica e Imunologia, Belo Horizonte, Brazil. Electronic 
address: crmachad@icb.ufmg.br.

Trypanosoma cruzi, the causative agent of Chagas disease, is an obligatory 
intracellular parasite with a digenetic life cycle. Due to the variety of host 
environments, it faces several sources of oxidative stress. In addition to 
reactive oxygen species (ROS) produced by its own metabolism, T. cruzi must deal 
with high ROS levels generated as part of the host's immune responses. Hence, 
the conclusion that T. cruzi has limited ability to deal with ROS (based on the 
lack of a few enzymes involved with oxidative stress responses) seems somewhat 
paradoxical. Actually, to withstand such variable sources of oxidative stress, 
T. cruzi has developed complex defence mechanisms. This includes ROS 
detoxification pathways that are distinct from the ones in the mammalian host, 
DNA repair pathways and specialized polymerases, which not only protect its 
genome from the resulting oxidative damage but also contribute to the generation 
of genetic diversity within the parasite population. Recent studies on T. 
cruzi's DNA repair pathways as mismatch repair (MMR) and GO system suggested 
that, besides a role associated with DNA repair, some proteins of these pathways 
may also be involved in signalling oxidative damage. Recent data also suggested 
that an oxidative environment might be beneficial for parasite survival within 
the host cell as it contributes to iron mobilization from the host's 
intracellular storages. Besides contributing to the understanding of basic 
aspects of T. cruzi biology, these studies are highly relevant since oxidative 
stress pathways are part of the poorly understood mechanisms behind the mode of 
action of drugs currently used against this parasite. By unveiling new peculiar 
aspects of T. cruzi biology, emerging data on DNA repair pathways and other 
antioxidant defences from this parasite have revealed potential new targets for 
a much needed boost in drug development efforts towards a better treatment for 
Chagas disease.

Copyright © 2015. Published by Elsevier B.V.

DOI: 10.1016/j.mrrev.2015.12.003
PMID: 27036062 [Indexed for MEDLINE]


18. J Membr Biol. 2016 Aug;249(4):475-81. doi: 10.1007/s00232-016-9888-z. Epub 2016 
Mar 16.

Trypanosoma cruzi Polyamine Transporter: Its Role on Parasite Growth and 
Survival Under Stress Conditions.

Reigada C(1), Sayé M(1), Vera EV(1), Balcazar D(2), Fraccaroli L(2), Carrillo 
C(2), Miranda MR(1), Pereira CA(3).

Author information:
(1)Laboratorio de Parasitología Molecular, Instituto de Investigaciones Médicas 
"Alfredo Lanari", Universidad de Buenos Aires and CONICET, Av. Combatientes de 
Malvinas 3150, 1427, Buenos Aires, Argentina.
(2)Instituto de Ciencias y Tecnología "Dr. César Milstein", CONICET, Buenos 
Aires, Argentina.
(3)Laboratorio de Parasitología Molecular, Instituto de Investigaciones Médicas 
"Alfredo Lanari", Universidad de Buenos Aires and CONICET, Av. Combatientes de 
Malvinas 3150, 1427, Buenos Aires, Argentina. cpereira@retina.ar.

Trypanosoma cruzi is the etiological agent of Chagas disease, a major health 
problem in Latin America. Polyamines are polycationic compounds that play a 
critical role as regulators of cell growth and differentiation. In contrast with 
other protozoa, T. cruzi is auxotrophic for polyamines because of its inability 
to synthesize putrescine due to the lack of both, arginine and ornithine 
decarboxylase; therefore, the intracellular availability of polyamines depends 
exclusively on transport processes. In this work, the polyamine transporter 
TcPAT12 was overexpressed in T. cruzi epimastigotes demonstrating that growth 
rates at different concentrations of polyamines strongly depend on the 
regulation of the polyamine transport. In addition, parasites overexpressing 
TcPAT12 showed a highly increased resistance to hydrogen peroxide and the 
trypanocidal drugs nifurtimox and benznidazole, which act by oxidative stress 
and interfering the synthesis of polyamine derivatives, respectively. Finally, 
the presence of putative polyamine transporters was analyzed in T. cruzi, 
Trypanosoma brucei, and Leishmania major genomes identifying 3-6 genes in these 
trypanosomatids.

DOI: 10.1007/s00232-016-9888-z
PMID: 26983938 [Indexed for MEDLINE]


19. J Enzyme Inhib Med Chem. 2018 Dec;33(1):286-289. doi: 
10.1080/14756366.2017.1414808.

Carbonic anhydrases from Trypanosoma cruzi and Leishmania donovani chagasi are 
inhibited by benzoxaboroles.

Nocentini A(1)(2), Cadoni R(1), Dumy P(1), Supuran CT(2), Winum JY(1).

Author information:
(1)a Institut des Biomolécules Max Mousseron (IBMM), UMR 5247 CNRS, ENSCM, 
Université de Montpellier , Montpellier Cedex , France.
(2)b NEUROFARBA Department, Section of Pharmaceutical and Nutraceutical Sciences 
, University of Florence, Polo Scientifico , Firenze , Italy.

A series of 6-substituted ureido- and thioureido-benzoxaboroles were 
investigated as inhibitors of carbonic anhydrases from Trypanosoma cruzi (TcCA), 
and Leishmania donovani chagasi (LdcCA). Both enzymes were inhibited by 
benzoxaboroles in the micromolar range. Preferential inhibitory potency against 
the β-CA LdcCA versus the α-CA TcCA was observed with submicromolar inhibitory 
activities. Some derivatives displayed excellent inhibitory and selectivity 
profile over the ubiquitous and physiological relevant human off-target hCA II. 
This study provides a convincing opportunity to study benzoxaborole scaffold for 
the design of antiprotozoan potential drugs targeting the pathogen's carbonic 
anhydrases.

DOI: 10.1080/14756366.2017.1414808
PMCID: PMC6009872
PMID: 29278948 [Indexed for MEDLINE]


20. Protein Sci. 2020 Apr;29(4):991-1003. doi: 10.1002/pro.3834. Epub 2020 Feb 7.

Establishing Trypanosoma cruzi farnesyl pyrophosphate synthase as a viable 
target for biosensor driven fragment-based lead discovery.

Opassi G(1), Nordström H(1)(2), Lundin A(3), Napolitano V(4)(5), Magari F(6), 
Dzus T(1), Klebe G(6), Danielson UH(1)(2).

Author information:
(1)Department of Chemistry-BMC, Uppsala University, Uppsala, Sweden.
(2)SciLifeLab, Uppsala, Sweden.
(3)BioThema, Handen, Sweden.
(4)Malopolska Centre of Biotechnology, Jagiellonian University, Krakow, Poland.
(5)Faculty of Biochemistry, Biophysics and Biotechnology, Jagiellonian 
University, Gronostajowa, Krakow, Poland.
(6)Institut für Pharmazeutische Chemie, Phillips-Universität Marburg, Marburg, 
Germany.

Procedures for producing and exploring Trypanosoma cruzi farnesyl pyrophosphate 
synthase (tcFPPS) for surface plasmon resonance (SPR) biosensor-driven 
fragment-based discovery have been established. The method requires functional 
sensor surfaces with high sensitivity for extended times and appropriate 
controls. Initial problems with protein stability and lack of useful reference 
compounds motivated optimization of experimental procedures and conditions. The 
improved methods enabled the production of pure, folded and dimeric protein, and 
identified procedures for storage and handling. A new coupled enzymatic assay, 
using luciferase for detection of pyrophosphate, was developed and used to 
confirm that the purified enzyme was active after purification and storage. It 
also confirmed that sensor surfaces prepared with structurally intact protein 
was active. An SPR-biosensor assay for fragment library screening and hit 
confirmation was developed. A thermal shift assay was used in parallel. A 
library of 90 fragments was efficiently screened by both assays at a single 
concentration in the presence and absence of the catalytic cofactor Mg2+ . Hits 
were selected on the basis of response levels or ΔT m  > 1°C and selectivity for 
tcFPPS in the presence of Mg2+ . Characterization of hits by SPR showed that all 
had low affinities and the relationships between steady-state responses and 
concentrations were not sufficiently hyperbolic for determination of KD -values. 
Instead, ranking could be performed from the slope of the linear relationship at 
low concentrations. This pilot screen confirms that the procedures developed 
herein enables SPR-biosensor driven fragment-based discovery of leads targeting 
tcFPPS, despite the lack of a reference compound. SIGNIFICANCE STATEMENT: To 
enable the discovery of drugs, it is essential to have access to relevant forms 
of the target protein and valid biochemical methods for studying the protein and 
effects of compounds that may be evolved into drugs. We have established methods 
for the discovery of drugs for treatment of American Trypanosomiasis (Chagas 
disease), using farnesyl pyrophosphate synthase from Trypanosoma cruzi as a 
target.

© 2020 The Authors. Protein Science published by Wiley Periodicals, Inc. on 
behalf of The Protein Society.

DOI: 10.1002/pro.3834
PMCID: PMC7096706
PMID: 31994261 [Indexed for MEDLINE]

Conflict of interest statement: A.L. is employed by BioThema AB as CEO of the 
company that develops and sells firefly luciferase ATP reagents.


21. J Proteomics. 2015 Apr 29;120:95-104. doi: 10.1016/j.jprot.2015.03.001. Epub 
2015 Mar 10.

Molecular characterization and interactome analysis of Trypanosoma cruzi 
tryparedoxin II.

Arias DG(1), Piñeyro MD(2), Iglesias AA(3), Guerrero SA(3), Robello C(4).

Author information:
(1)Instituto de Agrobiotecnología del Litoral, Facultad de Bioquímica y Ciencias 
Biológicas (CONICET, Universidad Nacional del Litoral), Santa Fe, Argentina. 
Electronic address: darias@fbcb.unl.edu.ar.
(2)Unidad de Biología Molecular-Institut Pasteur de Montevideo, Montevideo, 
Uruguay; Departamento de Bioquímica, Facultad de Medicina, Universidad de la 
República, Montevideo, Uruguay.
(3)Instituto de Agrobiotecnología del Litoral, Facultad de Bioquímica y Ciencias 
Biológicas (CONICET, Universidad Nacional del Litoral), Santa Fe, Argentina.
(4)Unidad de Biología Molecular-Institut Pasteur de Montevideo, Montevideo, 
Uruguay; Departamento de Bioquímica, Facultad de Medicina, Universidad de la 
República, Montevideo, Uruguay. Electronic address: robello@pasteur.edu.uy.

Trypanosoma cruzi, the causative agent of Chagas disease, possesses two 
tryparedoxins (TcTXNI and TcTXNII), belonging to the thioredoxin superfamily. 
TXNs are oxidoreductases which mediate electron transfer between trypanothione 
and peroxiredoxins. This constitutes a difference with the host cells, in which 
these activities are mediated by thioredoxins. These differences make TXNs an 
attractive target for drug development. In a previous work we characterized 
TcTXNI, including the redox interactome. In this work we extend the study to 
TcTXNII. We demonstrate that TcTXNII is a transmembrane protein anchored to the 
surface of the mitochondria and endoplasmic reticulum, with a cytoplasmatic 
orientation of the redox domain. It would be expressed during the 
metacyclogenesis process. In order to continue with the characterization of the 
redox interactome of T. cruzi, we designed an active site mutant TcTXNII lacking 
the resolving cysteine, and through the expression of this mutant protein and 
incubation with T. cruzi proteins, heterodisulfide complexes were isolated by 
affinity chromatography and identified by mass spectrometry. This allowed us to 
identify sixteen TcTXNII interacting proteins, which are involved in a wide 
range of cellular processes, indicating the relevance of TcTXNII, and 
contributing to our understanding of the redox interactome of T. cruzi.
BIOLOGICAL SIGNIFICANCE: T. cruzi, the causative agent of Chagas disease, 
constitutes a major sanitary problem in Latin America. The number of estimated 
infected persons is ca. 8 million, 28 million people are at risk of infection 
and ~20,000 deaths occur per year in endemic regions. No vaccines are available 
at present, and most drugs currently in use were developed decades ago and show 
variable efficacy with undesirable side effects. The parasite is able to live 
and prolipherate inside macrophage phagosomes, where it is exposed to cytotoxic 
reactive oxygen and nitrogen species, derived from macrophage activation. 
Therefore, T. cruzi antioxidant mechanisms constitute an active field of 
investigation, since they could provide the basis for a rational drug 
development. Peroxide detoxification in this parasite is achieved by ascorbate 
peroxidase and different thiol-dependent peroxidases. Among them, both 
mitochondrial and cytosolic tryparedoxin peroxidases, typical two-cysteine 
peroxiredoxins, were found to be important for hydrogen peroxide and 
peroxynitrite detoxification and their expression levels correlated with 
parasite infectivity and virulence. In trypanosomes tryparedoxins and not 
thioredoxins act as peroxiredoxin reductases, suggesting that these enzymes 
substitute thioredoxins in these parasites. T. cruzi possesses two tryparedoxin 
genes, TcTXNI and TcTXN II. Since thioredoxins are proteins with several targets 
actively participating of complex redox networks, we have previously 
investigated if this is the case also for TcTXNI, for which we described 
relevant partners (J Proteomics. 2011;74(9):1683-92). In this manuscript we 
investigated the interactions of TcTXNII. We have designed an active site mutant 
tryparedoxin II lacking the resolving cysteine and, through the expression of 
this mutant protein and its incubation with T. cruzi proteins, hetero disulfide 
complexes were isolated by affinity chromatography purification and identified 
by electrophoresis separation and MS identification. This allowed us to identify 
sixteen TcTXNII interacting proteins which are involved in different and 
relevant cellular processes. Moreover, we demonstrate that TcTXNII is a 
transmembrane protein anchored to the surface of the mitochondria and 
endoplasmic reticulum.

Copyright © 2015 Elsevier B.V. All rights reserved.

DOI: 10.1016/j.jprot.2015.03.001
PMID: 25765699 [Indexed for MEDLINE]


22. Molecules. 2019 Apr 3;24(7):1299. doi: 10.3390/molecules24071299.

Chemical Constituents of Anacardium occidentale as Inhibitors of Trypanosoma 
cruzi Sirtuins.

Matutino Bastos T(1), Mannochio Russo H(2), Silvio Moretti N(3), Schenkman S(4), 
Marcourt L(5), Gupta MP(6), Wolfender JL(7), Ferreira Queiroz E(8), Botelho 
Pereira Soares M(9).

Author information:
(1)Instituto Gonçalo Moniz, FIOCRUZ, Salvador, BA 40296-710, Brazil. 
tancomb@hotmail.com.
(2)School of Pharmaceutical Sciences, EPGL, University of Geneva, University of 
Lausanne, CMU, 1, Rue Michel Servet, 1211 Geneva, Switzerland. 
helenamrusso@gmail.com.
(3)Departmento de Microbiologia, Imunologia e Parasitologia, UNIFESP, São Paulo, 
SP 04039-032, Brazil. nilmar.moretti@unifesp.br.
(4)Departmento de Microbiologia, Imunologia e Parasitologia, UNIFESP, São Paulo, 
SP 04039-032, Brazil. sergioschenkman@gmail.com.
(5)School of Pharmaceutical Sciences, EPGL, University of Geneva, University of 
Lausanne, CMU, 1, Rue Michel Servet, 1211 Geneva, Switzerland. 
laurence.marcourt@unige.ch.
(6)Center for Pharmacognostic Research on Panamanian Flora (CIFLORPAN), College 
of Pharmacy, University of Panama, Panama 0824-00172, Panama. 
mahabirgupta@gmail.com.
(7)School of Pharmaceutical Sciences, EPGL, University of Geneva, University of 
Lausanne, CMU, 1, Rue Michel Servet, 1211 Geneva, Switzerland. 
jean-luc.wolfender@unige.ch.
(8)School of Pharmaceutical Sciences, EPGL, University of Geneva, University of 
Lausanne, CMU, 1, Rue Michel Servet, 1211 Geneva, Switzerland. 
emerson.ferreira@unige.ch.
(9)Instituto Gonçalo Moniz, FIOCRUZ, Salvador, BA 40296-710, Brazil. 
milena@bahia.fiocruz.br.

Benznidazole and nifurtimox, the only drugs available for the treatment of 
Chagas disease, have limited efficacy and have been associated with severe 
adverse side effects. Thus, there is an urgent need to find new biotargets for 
the identification of novel bioactive compounds against the parasite and with 
low toxicity. Silent information regulator 2 (Sir2) enzymes, or sirtuins, have 
emerged as attractive targets for the development of novel antitrypanosomatid 
agents. In the present work, we evaluated the inhibitory effect of natural 
compounds isolated from cashew nut (Anacardium occidentale, L. Anacardiaceae) 
against the target enzymes TcSir2rp1 and TcSir2rp3 as well as the parasite. Two 
derivates of cardol (1, 2), cardanol (3, 4), and anacardic acid (5, 6) were 
investigated. The two anacardic acids (5, 6) inhibited both TcSir2rp1 and 
TcSir2rp3, while the cardol compound (2) inhibited only TcSir2rp1. The most 
potent sirtuin inhibitor active against the parasite was the cardol compound 
(2), with an EC50 value of 12.25 µM, similar to that of benznidazole. 
Additionally, compounds (1, 4), which were inactive against the sirtuin targets, 
presented anti-T. cruzi effects. In conclusion, our results showed the potential 
of Anacardium occidentale compounds for the development of potential sirtuin 
inhibitors and anti-Trypanosoma cruzi agents.

DOI: 10.3390/molecules24071299
PMCID: PMC6479711
PMID: 30987092 [Indexed for MEDLINE]

Conflict of interest statement: The authors declare no conflict of interest.


23. Int J Antimicrob Agents. 2011 May;37(5):449-56. doi: 
10.1016/j.ijantimicag.2010.11.031. Epub 2011 Feb 2.

Effect of topoisomerase inhibitors and DNA-binding drugs on the cell 
proliferation and ultrastructure of Trypanosoma cruzi.

Zuma AA(1), Cavalcanti DP, Maia MC, de Souza W, Motta MC.

Author information:
(1)Laboratório de Ultraestrutura Celular Hertha Meyer, Instituto de Biofísica 
Carlos Chagas Filho, Universidade Federal do Rio de Janeiro, 21941-590 Rio de 
Janeiro, RJ, Brazil.

Trypanosomatids present unusual organelles, such as the kinetoplast that 
contains the mitochondrial DNA arranged in catenated circles. The nucleus of 
these protozoa presents distinct domains during interphase as well as a closed 
mitosis. DNA topoisomerases modulate the topological state of DNA by regulating 
supercoiling of the double-stranded DNA during replication, transcription, 
recombination and repair. Because topoisomerases play essential roles in 
cellular processes, they constitute a potential target for antitumour and 
antimicrobial drugs. In this study, the effects of various topoisomerase 
inhibitors and DNA-binding drugs were tested on the cellular proliferation and 
ultrastructure of the Trypanosoma cruzi epimastigote form Blastocrithidia 
culicis was used as a comparative model, which has a more relaxed kinetoplast 
DNA (kDNA) organization. The results showed that the eukaryotic topoisomerase I 
inhibitors camptothecin and rebeccamycin were the most effective compounds in 
the arrest of T. cruzi proliferation. Of the eukaryotic topoisomerase II 
inhibitors, mitoxantrone, but not merbarone, was effective against cell 
proliferation. The prokaryotic topoisomerase II inhibitors norfloxacin and 
enoxacin targeted the kinetoplast specifically, thus promoting ultrastructural 
kDNA rearrangement in B. culicis. Of the DNA-binding drugs, berenil caused 
remarkable kDNA disorganization. With the exception of camptothecin, there have 
been no previous evaluations of the compounds tested here on trypanosomatid 
ultrastructure. In conclusion, inhibitors of the same class may have different 
effects on trypanosomatid proliferation and ultrastructure. The results obtained 
in this work may help to reveal the mechanism of action of different 
topoisomerase inhibitors in trypanosomatids.

Copyright © 2010 Elsevier B.V. and the International Society of Chemotherapy. 
All rights reserved.

DOI: 10.1016/j.ijantimicag.2010.11.031
PMID: 21292448 [Indexed for MEDLINE]


24. Int J Parasitol Drugs Drug Resist. 2016 Dec;6(3):154-164. doi: 
10.1016/j.ijpddr.2016.07.001. Epub 2016 Jul 14.

Interactions between 4-aminoquinoline and heme: Promising mechanism against 
Trypanosoma cruzi.

Lechuga GC(1), Borges JC(2), Calvet CM(3), de Araújo HP(4), Zuma AA(5), do 
Nascimento SB(1), Motta MCM(5), Bernardino AMR(6), Pereira MCS(7), Bourguignon 
SC(8).

Author information:
(1)Laboratório de Interação celular e molecular, Departamento de Biologia 
Celular e Molecular, Universidade Federal Fluminense, Rua Outeiro São João 
Batista, 24020-141, Niterói, Rio de Janeiro, Brazil.
(2)Departamento de Química Orgânica, Universidade Federal Fluminense, Rua 
Outeiro São João Batista, 24020-141, Niterói, Rio de Janeiro, Brazil; Instituto 
Federal de Educação, Ciência e Tecnologia do Rio de Janeiro, Campus Nilópolis, 
26530-060, RJ, Brazil.
(3)Laboratório de Ultraestrutura Celular, Instituto Oswaldo Cruz, Fundação 
Oswaldo Cruz, Avenida Brasil 4365, 21040-360, Rio de Janeiro, RJ, Brazil.
(4)Departamento de Imunologia, Instituto Nacional de Controle de Qualidade em 
Saúde, Fundação Oswaldo Cruz, Avenida Brasil 4365, 21040-360, Rio de Janeiro, 
RJ, Brazil.
(5)Laboratório de Ultraestrutura Celular Hertha Meyer, Instituto de Biofísica 
Carlos Chagas Filho, Universidade Federal do Rio de Janeiro, Avenida Carlos 
Chagas Filho, 373-bloco G. Cidade Universitária, Ilha do Fundão, Rio de Janeiro, 
RJ, Brazil.
(6)Instituto Federal de Educação, Ciência e Tecnologia do Rio de Janeiro, Campus 
Nilópolis, 26530-060, RJ, Brazil.
(7)Laboratório de Ultraestrutura Celular, Instituto Oswaldo Cruz, Fundação 
Oswaldo Cruz, Avenida Brasil 4365, 21040-360, Rio de Janeiro, RJ, Brazil. 
Electronic address: mirian@ioc.fiocruz.br.
(8)Laboratório de Interação celular e molecular, Departamento de Biologia 
Celular e Molecular, Universidade Federal Fluminense, Rua Outeiro São João 
Batista, 24020-141, Niterói, Rio de Janeiro, Brazil. Electronic address: 
saulocb@globo.com.

Chagas disease is a neglected tropical disease caused by the flagellated 
protozoan Trypanosoma cruzi. The current drugs used to treat this disease have 
limited efficacy and produce severe side effects. Quinolines, nitrogen 
heterocycle compounds that form complexes with heme, have a broad spectrum of 
antiprotozoal activity and are a promising class of new compounds for Chagas 
disease chemotherapy. In this study, we evaluated the activity of a series of 
4-arylaminoquinoline-3-carbonitrile derivatives against all forms of Trypanosoma 
cruzi in vitro. Compound 1g showed promising activity against epimastigote forms 
when combined with hemin (IC50<1 μM), with better performance than benznidazole, 
the reference drug. This compound also inhibited the viability of 
trypomastigotes and intracellular amastigotes. The potency of 1g in combination 
with heme was enhanced against epimastigotes and trypomastigotes, suggesting a 
similar mechanism of action that occurs in Plasmodium spp. The addition of hemin 
to the culture medium increased trypanocidal activity of analog 1g without 
changing the cytotoxicity of the host cell, reaching an IC50 of 11.7 μM for 
trypomastigotes. The mechanism of action was demonstrated by the interaction of 
compound 1g with hemin in solution and prevention of heme peroxidation. Compound 
1g and heme treatment induced alterations of the mitochondrion-kinetoplast 
complex in epimastigotes and trypomastigotes and also, accumulation of 
electron-dense deposits in amastigotes as visualized by transmission electron 
microscopy. The trypanocidal activity of 4-aminoquinolines and the elucidation 
of the mechanism involving interaction with heme is a neglected field of 
research, given the parasite's lack of heme biosynthetic pathway and the 
importance of this cofactor for parasite survival and growth. The results of 
this study can improve and guide rational drug development and combination 
treatment strategies.

Copyright © 2016 The Authors. Published by Elsevier Ltd.. All rights reserved.

DOI: 10.1016/j.ijpddr.2016.07.001
PMCID: PMC4971285
PMID: 27490082 [Indexed for MEDLINE]


25. Mem Inst Oswaldo Cruz. 2018 Mar;113(3):153-160. doi: 10.1590/0074-02760170267.

Looking for combination of benznidazole and Trypanosoma cruzi-triosephosphate 
isomerase inhibitors for Chagas disease treatment.

Aguilera E(1), Varela J(1), Serna E(2), Torres S(2), Yaluff G(2), Bilbao NV(2), 
Cerecetto H(1)(3), Alvarez G(1)(4), González M(4).

Author information:
(1)Universidad de la República, Facultad de Ciencias, Grupo de Química 
Medicinal, Montevideo, Uruguay.
(2)Universidad Nacional de Asunción, Instituto de Investigaciones en Ciencias de 
la Salud, Departamento de Medicina Tropical, Asunción, Paraguay.
(3)Universidad de la República, Facultad de Ciencias, Centro de Investigaciones 
Nucleares, Área de Radiofarmacia, Montevideo, Uruguay.
(4)Universidad de la República, Centro Universitario Regional Litoral Norte, 
Laboratorio de Moléculas Bioactivas, Paysandú, Uruguay.

BACKGROUND: The current chemotherapy for Chagas disease is based on 
monopharmacology with low efficacy and drug tolerance. Polypharmacology is one 
of the strategies to overcome these limitations.
OBJECTIVES: Study the anti-Trypanosoma cruzi activity of associations of 
benznidazole (Bnz) with three new synthetic T. cruzi-triosephosphate isomerase 
inhibitors, 2, 3, and 4, in order to potentiate their actions.
METHODS: The in vitro effect of the drug combinations were determined 
constructing the corresponding isobolograms. In vivo activities were assessed 
using an acute murine model of Chagas disease evaluating parasitaemias, 
mortalities and IgG anti-T. cruzi antibodies.
FINDINGS: The effect of Bnz combined with each of these compounds, on the growth 
of epimastigotes, indicated an additive action or a synergic action, when 
combining it with 2 or 3, respectively, and an antagonic action when combining 
it with 4. In vivo studies, for the two chosen combinations, 2 or 3 plus one 
fifth equivalent of Bnz, showed that Bnz can also potentiate the in vivo 
therapeutic effects. For both combinations a decrease in the number of 
trypomastigote and lower levels of anti-T. cruzi IgG-antibodies were detected, 
as well clear protection against death.
MAIN CONCLUSIONS: These results suggest the studied combinations could be used 
in the treatment of Chagas disease.

DOI: 10.1590/0074-02760170267
PMCID: PMC5804306
PMID: 29412353 [Indexed for MEDLINE]


26. Antimicrob Agents Chemother. 2020 Jan 27;64(2):e01742-19. doi: 
10.1128/AAC.01742-19. Print 2020 Jan 27.

A Fluorinated Phenylbenzothiazole Arrests the Trypanosoma cruzi Cell Cycle and 
Diminishes the Infection of Mammalian Host Cells.

Cuevas-Hernández RI(1)(2), Girard RMBM(2), Martínez-Cerón S(1), Santos da Silva 
M(3)(4), Elias MC(3)(4), Crispim M(2), Trujillo-Ferrara JG(5), Silber AM(6).

Author information:
(1)Laboratory of Biochemistry Research, Escuela Superior de Medicina, Instituto 
Politécnico Nacional, México Plan de San Luis Y Díaz Mirón S/N, Casco de Santo 
Tomas, Miguel Hidalgo, Mexico City, Mexico.
(2)Laboratory of Biochemistry of Tryps-LaBTryps, Department of Parasitology, 
Institute of Biomedical Sciences, University of São Paulo, Cidade Universitária, 
São Paulo, Brazil.
(3)Special Laboratory of Cell Cycle, Butantan Institute, São Paulo, Brazil.
(4)Centre of Toxins, Immune Response and Cell Signalling-CeTICS, Butantan 
Institute, São Paulo, Brazil.
(5)Laboratory of Biochemistry Research, Escuela Superior de Medicina, Instituto 
Politécnico Nacional, México Plan de San Luis Y Díaz Mirón S/N, Casco de Santo 
Tomas, Miguel Hidalgo, Mexico City, Mexico jtrujillo@ipn.mx asilber@usp.br.
(6)Laboratory of Biochemistry of Tryps-LaBTryps, Department of Parasitology, 
Institute of Biomedical Sciences, University of São Paulo, Cidade Universitária, 
São Paulo, Brazil jtrujillo@ipn.mx asilber@usp.br.

Chagas disease (CD) is a human infection caused by Trypanosoma cruzi CD was 
traditionally endemic to the Americas; however, due to migration it has spread 
to countries where it is not endemic. The current chemotherapy to treat CD 
induces several side effects, and its effectiveness in the chronic phase of the 
disease is controversial. In this contribution, substituted phenylbenzothiazole 
derivatives were synthesized and biologically evaluated as trypanocidal agents 
against Trypanosoma cruzi The trypanocidal activities of the most promising 
compounds were determined through systematic in vitro screening, and their modes 
of action were determined as well. The physicochemical-structural 
characteristics responsible for the trypanocidal effects were identified, and 
their possible therapeutic application in Chagas disease is discussed. Our 
results show that the fluorinated compound 
2-methoxy-4-[5-(trifluoromethyl)-1,3-benzothiazol-2-yl] phenol (BT10) has the 
ability to inhibit the proliferation of epimastigotes [IC50(Epi) = 
23.1 ± 1.75 μM] and intracellular forms of trypomastigotes [IC50(Tryp) = 
8.5 ± 2.9 μM] and diminishes the infection index by more than 80%. In addition, 
BT10 has the ability to selectively fragment 68% of the kinetoplastid DNA 
compared with 5% of nucleus DNA. The mode of action for BT10 on T. cruzi 
suggests that the development of fluorinated phenylbenzothiazole with 
electron-withdrawing substituent is a promising strategy for the design of 
trypanocidal drugs.

Copyright © 2020 American Society for Microbiology.

DOI: 10.1128/AAC.01742-19
PMCID: PMC6985729
PMID: 31712204 [Indexed for MEDLINE]


27. Antimicrob Agents Chemother. 2019 May 24;63(6):e02264-18. doi: 
10.1128/AAC.02264-18. Print 2019 Jun.

Synergic Effect of Allopurinol in Combination with Nitroheterocyclic Compounds 
against Trypanosoma cruzi.

Mazzeti AL(1), Diniz LF(2), Gonçalves KR(1), WonDollinger RS(1), Assíria T(3), 
Ribeiro I(4), Bahia MT(5).

Author information:
(1)Laboratório de Doenças Parasitárias, Escola de Medicina & Núcleo de Pesquisas 
em Ciências Biológicas, Universidade Federal de Ouro Preto, Campus Universitário 
Morro do Cruzeiro, Ouro Preto, Minas Gerais, Brazil.
(2)Laboratório de Parasitologia Básica, Departamento de Patologia e 
Parasitologia, Instituto de Ciências Biomédicas, Universidade Federal de 
Alfenas, Alfenas, Minas Gerais, Brazil.
(3)Laboratório de Imunopatologia, Fundação Oswaldo Cruz, Centro de Pesquisa René 
Rachou, Belo Horizonte, Minas Gerais, Brazil.
(4)Drugs for Neglected Diseases Initiative, Geneva, Switzerland.
(5)Laboratório de Doenças Parasitárias, Escola de Medicina & Núcleo de Pesquisas 
em Ciências Biológicas, Universidade Federal de Ouro Preto, Campus Universitário 
Morro do Cruzeiro, Ouro Preto, Minas Gerais, Brazil mtbahia@ufop.edu.br.

Combination therapy has gained attention as a possible strategy for overcoming 
the limitations of the present therapeutic arsenal for Chagas disease. The aim 
of this study was to evaluate the effect of allopurinol in association with 
nitroheterocyclic compounds on infection with the Y strain of Trypanosoma cruzi 
The in vitro effect of allopurinol plus benznidazole or nifurtimox on 
intracellular amastigotes in infected H9c2 cells was assessed in a 72-h assay. 
The interactions were classified as synergic for both allopurinol-nifurtimox 
(sums of fractional inhibitory concentrations [∑FICs] = 0.49 ± 0.08) and 
allopurinol-benznidazole (∑FICs = 0.48 ± 0.09). In the next step, infected Swiss 
mice were treated with allopurinol at 30, 60, and 90 mg/kg of body weight and 
with benznidazole at 25, 50, and 75 mg/kg in monotherapy and in combination at 
the same doses; as a reference treatment, another group of animals received 
benznidazole at 100 mg/kg. Allopurinol in monotherapy led to a smaller or nil 
effect in the reduction of parasite load and mortality rate. Treatment with 
benznidazole at suboptimal doses induced a transient suppression of parasitaemia 
with subsequent relapse in all animals treated with 25 and 50 mg/kg and in 80% 
of those that received 75 mg/kg. Administration of the drugs in combination 
significantly increased the cure rate to 60 to 100% among mice treated with 
benznidazole at 75 mg/kg plus 30, 60, or 90 mg/kg of allopurinol. These results 
show a positive interaction between allopurinol and benznidazole, and since both 
drugs are commercially available, their use in combination may be considered for 
the assessment in the treatment of Chagas disease patients.

Copyright © 2019 Mazzeti et al.

DOI: 10.1128/AAC.02264-18
PMCID: PMC6535576
PMID: 30962342 [Indexed for MEDLINE]


28. Expert Opin Ther Targets. 2009 Jan;13(1):105-21. doi: 10.1517/14728220802623881.

Trypanosoma cruzi targets for new chemotherapeutic approaches.

Soeiro MN(1), de Castro SL.

Author information:
(1)Instituto Oswaldo Cruz, Fundação Oswaldo Cruz, Laboratório de Biologia 
Celular, Avenue Brazil 4365, Manguinhos, 21045-900, Rio de Janeiro, RJ, Brazil. 
soeiro@ioc.fiocruz.br

BACKGROUND: Strategies for development of anti-parasite chemotherapy involve 
identification of active principles of plants, investigation of drugs already 
licensed for other pathologies, or validation of specific targets identified 
within key metabolic pathways.
OBJECTIVE: To review the state of the art of drug targets against Trypanosoma 
cruzi with emphasis on sterol metabolism, kinetoplast DNA (kDNA) sites, 
trypanothione reductase, cysteine proteinase, hypoxanthine-guanine 
phosphoribosyltransferase, dihydrofolate reductase and 
glyceraldehyde-3-phosphate dehydrogenase.
METHODS: Current knowledge, accumulated over the last three decades, on targets 
for design and development of new trypanocidal compounds is described.
RESULTS/CONCLUSION: There is an urgent need for better drugs to treat chagasic 
patients. Since the introduction of benznidazole and nifurtimox only allopurinol 
and a few sterol inhibitors have moved to clinical trials, despite the long list 
of natural and synthetic compounds assayed against T. cruzi. This reflects, at 
least in part, the absence of well-established universal protocols to screen and 
compare drug activity associated with a lack of definitive preclinical evidence 
of parasitological cure in animal models.

DOI: 10.1517/14728220802623881
PMID: 19063710 [Indexed for MEDLINE]


29. Curr Drug Targets. 2014 Mar;15(3):255-71. doi: 10.2174/13894501113146660218.

Proteomic and bioinformatic analysis of Trypanosoma cruzi chemotherapy and 
potential drug targets: new pieces for an old puzzle.

Sadok Menna-Barreto RF, Belloze KT, Perales J, Silva FP Jr(1).

Author information:
(1)Laboratorio de Bioquimica de Proteinas e Peptideos, Instituto Oswaldo Cruz, 
FIOCRUZ, Av. Brasil 4365 - 21040-360, Manguinhos, Rio de Janeiro, Brazil. 
floriano@ioc.fiocruz.br.

Chagas disease is endemic in Latin America and is caused by the protozoan 
hemoflagellate parasite Trypanosoma cruzi. Nowadays, it has also been 
disseminated to non-endemic countries due to the ease of global mobility. The 
nitroheterocycle benznidazole is currently used to treat this neglected tropical 
disease, although this drug causes severe side effects and has limited efficacy 
during the chronic phase of the disease. Proteomics and bioinformatics have 
recently become powerful tools in the identification of new drug targets. In the 
last decade, proteomic profiles of different T. cruzi forms under distinct 
experimental conditions were assessed. These reports have pointed to many 
potential drug targets, with ergosterol biosynthesis-related proteins and redox 
system enzymes being the most promising candidates. Nevertheless, the majority 
of the compounds active against T. cruzi still have unclear mechanisms of 
action, and most proteomic efforts have studied epimastigotes (the 
non-clinically relevant insect form of the parasite). Additional analyses with 
the clinically relevant parasite forms should be performed to identify proteins 
that actually bind drugs active against T. cruzi. Nonetheless, due to the known 
technical hurdles in generating such experimental data, bioinformatic approaches 
that integrate currently available data to generate additional knowledge will 
also be useful. Here, we review T. cruzi proteomics and describe the main 
chemoproteomic methods and their application to the identification of 
trypanosomatid drug targets. Finally, we discuss the potential benefits of more 
extensively integrating all proteomic data with other molecular databases via 
bioinformatic analyses to develop novel, viable strategies for alternative 
treatments of Chagas disease.

DOI: 10.2174/13894501113146660218
PMID: 24041335 [Indexed for MEDLINE]


30. Oxid Med Cell Longev. 2018 Oct 24;2018:8676578. doi: 10.1155/2018/8676578. 
eCollection 2018.

Relevance of Trypanothione Reductase Inhibitors on Trypanosoma cruzi Infection: 
A Systematic Review, Meta-Analysis, and In Silico Integrated Approach.

Mendonça AAS(1)(2), Coelho CM(3), Veloso MP(3), Caldas IS(1)(4), Gonçalves 
RV(5), Teixeira AL(6), de Miranda AS(6)(7), Novaes RD(1)(2).

Author information:
(1)Institute of Biomedical Sciences, Federal University of Alfenas, Alfenas, 
37130-001 Minas Gerais, Brazil.
(2)Department of Structural Biology, Federal University of Alfenas, Alfenas, 
37130-001 Minas Gerais, Brazil.
(3)Faculty of Pharmaceutical Sciences, Federal University of Alfenas, Alfenas, 
37130-001 Minas Gerais, Brazil.
(4)Department of Pathology and Parasitology, Federal University of Alfenas, 
Alfenas, 37130-001 Minas Gerais, Brazil.
(5)Department of Animal Biology, Federal University of Viçosa, Viçosa, 36570-000 
Minas Gerais, Brazil.
(6)Interdisciplinary Laboratory of Medical Investigation, School of Medicine, 
Federal University of Minas Gerais, Belo Horizonte, 30130-100 Minas Gerais, 
Brazil.
(7)Institute of Biological Sciences, Department of Morphology, Federal 
University of Minas Gerais, Belo Horizonte, 30130-100 Minas Gerais, Brazil.

Due to the rudimentary antioxidant defenses in Trypanosoma cruzi, disruptors of 
redox balance are promising candidates for new antitrypanosomal drugs. We 
developed an integrated model based on systematic review, meta-analyses, and 
molecular modeling to evaluate the effect of trypanothione reductase (TR) 
inhibitors in T. cruzi infections. Our findings indicated that the TR inhibitors 
analyzed were effective in reducing parasitemia and mortality due to Trypanosoma 
cruzi infection in animal models. The most investigated drugs (clomipramine and 
thioridazine) showed no beneficial effects on the occurrence of 
infection-related electrocardiographic abnormalities or the affinity and density 
of cardiac β-adrenergic receptors. The affinity between the tested ligands and 
the active site of TR was confirmed by molecular docking. However, the molecular 
affinity score was unable to explain TR inhibition and T. cruzi death in vitro 
or the antiparasitic potential of these drugs when tested in preclinical models 
of T. cruzi infection. The divergence of in silico, in vitro, and in vivo 
findings indicated that the anti-T. cruzi effects of the analyzed drugs were not 
restricted to TR inhibition. As in vivo studies on TR inhibitors are still 
scarce and exhibit methodological limitations, mechanistic and highly controlled 
studies are required to improve the quality of evidence.

DOI: 10.1155/2018/8676578
PMCID: PMC6220389
PMID: 30473742 [Indexed for MEDLINE]


31. Exp Parasitol. 2018 Jun;189:34-42. doi: 10.1016/j.exppara.2018.04.009. Epub 2018 
Apr 12.

Activity in vitro and in vivo against Trypanosoma cruzi of a furofuran lignan 
isolated from Piper jericoense.

García-Huertas P(1), Olmo F(2), Sánchez-Moreno M(3), Dominguez J(4), Chahboun 
R(5), Triana-Chávez O(6).

Author information:
(1)Grupo Biología y Control de Enfermedades Infecciosas - BCEI, Universidad de 
Antioquia, Medellín, Colombia. Electronic address: paolaalexandrag@gmail.com.
(2)Departamento de Parasitología, Instituto de Investigación Biosanitaria (IBS, 
Granada), Hospitales Universitarios de Granada, Universidad de Granada, Granada, 
Spain. Electronic address: folmoarevalo@ugr.es.
(3)Departamento de Parasitología, Instituto de Investigación Biosanitaria (IBS, 
Granada), Hospitales Universitarios de Granada, Universidad de Granada, Granada, 
Spain. Electronic address: msanchezm@gr.es.
(4)Grupo de Química Orgánica de Productos Naturales, Universidad de Antioquia, 
Medellín, Colombia. Electronic address: jorgejuandominguez@gmail.com.
(5)Department of Organic Chemistry, Institute of Biotechnology, University of 
Granada, Avda. Fuentenueva, 18071, Granada, Spain. Electronic address: 
rachid@ugr.es.
(6)Grupo Biología y Control de Enfermedades Infecciosas - BCEI, Universidad de 
Antioquia, Medellín, Colombia. Electronic address: omar.triana@udea.edu.co.

Piperaceae species are abundant in the tropics and are important components of 
secondary vegetation. Many of these plants have received considerable attention 
due to their wide range of biological activities. Here, the trypanocidal 
activity of extracts and fractions with different polarities obtained from 
Colombian Piper jericoense plant was evaluated. A furofuran lignan, 
(1S,3aS,4S,6aS)-1-(3',4'-dimethoxyphenyl)-4-(3″,4″-methylendioxyphenyl)hexahydrofuro[3,4-c]furan, 
(1), was isolated from Colombian Piper jericoense leaves ethyl acetate extract. 
Its relative configuration at the stereogenic centers was established on the 
basis of various spectroscopic analyses, including 1D- (1H, 13C, and DEPT) and 
2D-NMR (COSY, NOESY, HMQC and HMBC) and a 2D INADEQUATE NMR experiment as well 
as by comparison of their spectral data with those of related compounds such as 
(+)-Kobusin (2). The activity against Trypanosoma cruzi indicated that compound 
1 was active against all parasite forms (epimastigote, amastigote and 
trypomastigote) and presented lower toxicity than the reference drug, 
benznidazole (Bz), evidenced by a selective index of 18.4 compared to that of 
Bz, which was 6.7. Moreover, this compound inhibited the infectious process, and 
it was active in infected mice in the acute phase. This compound significantly 
inhibited the T. cruzi Fe-SOD enzyme, whereas Cu/Zn-SOD from human cells was not 
affected. Ultrastructural analyses, together with metabolism-excretion studies 
in the parasite, were also performed to identify the possible mechanism of 
action of the tested compound. Interestingly, the lignan affected the parasite 
structure, but it did not alter the energetic metabolism.

Copyright © 2018 Elsevier Inc. All rights reserved.

DOI: 10.1016/j.exppara.2018.04.009
PMID: 29656102 [Indexed for MEDLINE]


32. PLoS One. 2014 Mar 17;9(3):e92028. doi: 10.1371/journal.pone.0092028. 
eCollection 2014.

Proline modulates the Trypanosoma cruzi resistance to reactive oxygen species 
and drugs through a novel D, L-proline transporter.

Sayé M(1), Miranda MR(1), di Girolamo F(1), de los Milagros Cámara M(1), Pereira 
CA(1).

Author information:
(1)Laboratorio de Biología Molecular de Trypanosoma cruzi (LBMTC), Instituto de 
Investigaciones Médicas "Alfredo Lanari", Universidad de Buenos Aires and 
CONICET, Buenos Aires, Argentina.

Trypanosoma cruzi, the etiological agent of Chagas' disease, has a metabolism 
largely based on the consumption of glucose and proline. This amino acid is 
essential for host cells infection and intracellular differentiation. In this 
work we identified a proline transporter (TcAAAP069) by yeasts complementation 
assays and overexpression in Trypanosoma cruzi epimastigotes. TcAAAP069 is 
mono-specific for proline but presents an unusual feature; the lack of 
stereospecificity, because it is competitively inhibited by the D- enantiomer. 
Parasites overexpressing TcAAAP069 have an increased intracellular proline 
concentration, 2.6-fold higher than controls, as a consequence of a higher 
proline transport rate. Furthermore, augmented proline concentration correlates 
with an improved resistance to trypanocidal drugs and also to reactive oxygen 
species including hydrogen peroxide and nitric oxide, emulating natural 
physiological situations. The IC50s for nifurtimox, benznidazole, H2O2 and NO. 
were 125%, 68%, 44% and 112% higher than controls, respectively. Finally, 
proline metabolism generates a higher concentration (48%) of ATP in TcAAAP069 
parasites. Since proline participates on essential energy pathways, stress and 
drug resistance responses, these results provide a novel target for the 
development of new drugs for the treatments for Chagas' disease.

DOI: 10.1371/journal.pone.0092028
PMCID: PMC3956872
PMID: 24637744 [Indexed for MEDLINE]

Conflict of interest statement: Competing Interests: The authors have declared 
that no competing interests exist.


33. Adv Parasitol. 2004;56:1-41. doi: 10.1016/s0065-308x(03)56001-8.

Glycoinositolphospholipid from Trypanosoma cruzi: structure, biosynthesis and 
immunobiology.

Previato JO(1), Wait R, Jones C, DosReis GA, Todeschini AR, Heise N, Previato 
LM.

Author information:
(1)Instituto de Biofísica Carlos Chagas Filho, Centro de Ciências da Saúde, 
Bloco G, Universidade Federal do Rio de Janeiro, 21 944 970-Ilha do Fundão, 
Cidade Universitária, Rio de Janeiro, RJ, Brazil.

The pathogenic protozoan parasite Trypanosoma cruzi expresses on its surface an 
unusual family of glycoinositolphospholipids (GIPLs) closely related to 
glycosylphosphatidylinositol (GPI) anchors. Different parasite isolates express 
distinct GIPLs which fall into two series, depending on the substitution of the 
third mannosyl residue in the conserved glycan sequence Man4-(AEP)-GlcN-InsPO4 
by ethanolamine phosphate or beta-galactofuranose. Although the exact role of 
these molecules in the cell biology and pathogenicity of T. cruzi remains 
unknown, the lipid and glycan moieties impart distinct responses to host T and B 
lymphocytes and phagocytes, overall favouring an immune response permissive to 
the parasite. The biosynsthesis of GIPLs follows a pathway similar to that 
observed for GPI anchors. However, a more detailed understanding might enable 
the development of specific inhibitors of parasite-specific enzymes and lead to 
novel drugs to ameliorate Chagas disease.

DOI: 10.1016/s0065-308x(03)56001-8
PMID: 14710995 [Indexed for MEDLINE]


34. Mini Rev Med Chem. 2017;17(11):939-946. doi: 10.2174/1389557517666170315145410.

Trypanothione Reductase: A Target for the Development of Anti- Trypanosoma cruzi 
Drugs.

Vázquez K(1), Paulino M(2), Salas CO(3), Zarate-Ramos JJ(1), Vera B(2), Rivera 
G(4).

Author information:
(1)Facultad de Medicina Veterinaria y Zootecnia, Universidad Autónoma de Nuevo 
León, Escobedo, 66050, Mexico.
(2)Centro de Bioinformática Estructural DETEMA, Facultad de Química, Universidad 
de la Republica, P.O. 1157, Montevideo, Uruguay.
(3)Departamento de Química Orgánica, Facultad de Química, Pontificia Universidad 
Católica de Chile, Santiago, 6094411, Chile.
(4)Centro de Biotecnologia Genomica, Instituto Politecnico Nacional, Boulevard 
del Maestro, s/n, Esquina Elías Piña, Reynosa, 88710, Mexico.

BACKGROUND & OBJECTIVE: Chagas disease or American trypanosomiasis is a major 
parasitic disease in Latin America with restricted available treatment: 
nifurtimox and benznidazole. These two drugs are ineffective in the chronic 
phase of the disease; therefore, there is a need for the development of new, 
efficient and safe drugs for the treatment of this pathology. With this goal, 
one of the promising targets is trypanothione reductase (TR), a key enzyme in 
the metabolism of Trypanosoma cruzi.
CONCLUSION: In this review, we analyse the importance of TR as a drug target, as 
well as the well-known and new inhibitors reported in the last decade as 
potential therapeutic agents for Chagas disease.

Copyright© Bentham Science Publishers; For any queries, please email at 
epub@benthamscience.org.

DOI: 10.2174/1389557517666170315145410
PMID: 28302040 [Indexed for MEDLINE]


35. Parasitology. 2019 Jun;146(7):849-856. doi: 10.1017/S0031182019000052. Epub 2019 
Feb 13.

Antiprotozoal investigation of 20 plant metabolites on Trypanosoma cruzi and 
Leishmania amazonensis amastigotes. Atalantoflavone alters the mitochondrial 
membrane potential.

Lemos da Silva LA(1), Höehr de Moraes M(2), Scotti MT(3), Scotti L(3), de Jesus 
Souza R(1), Nantchouang Ouete JL(4), Biavatti MW(1), Steindel M(2), Sandjo 
LP(1).

Author information:
(1)Department of Pharmaceutical Sciences,Universidade Federal de Santa 
Catarina,88040-900, Florianópolis, SC,Brazil.
(2)Department of Microbiology,Immunology and Parasitology, Universidade Federal 
de Santa Catarina,88040-900, Florianópolis-SC,Brazil.
(3)Post-Graduate Program in Natural and Synthetic Bioactive Products Federal 
University of Paraíba Cidade Universitária-Castelo Branco III,João Pessoa, 
PB,Brazil.
(4)Department of Organic Chemistry,University of Yaoundé I,P. O. Box 812, 
Yaoundé,Cameroon.

The study aims to evaluate the antiprotozoal activities of 20 plant metabolites 
on Trypanosoma cruzi and Leishmania amazonensis amastigotes. Compounds 1-20 were 
obtained and identified by using chromatographic and spectroscopic techniques. 
The antiparasitic assays were performed on the intracellular form of T. cruzi 
and L. amazonensis using human leukaemic THP-1 cells as the host. The mechanism 
of action of the most active compounds was explored in silico by molecular 
docking using T. cruzi trypanothione reductase (TR) as a target, whereas the in 
vitro studies were performed by enzymatic assay using T. cruzi recombinant TR. 
In addition, the mitochondrial membrane potential was evaluated by flow 
cytometry. Two flavonoids, one triterpene and three acetogenins showed from high 
to moderate trypanocidal activities with IC50 values ranging 3.6-37.2 µm while 
three of the metabolites were moderately leishmanicidal. The molecular docking 
study revealed interactions between TR and the most trypanocidal compounds 1 
(abyssinone IV) and 2 (atalantoflavone). In contrast, both showed no effect on 
TR in vitro. For the mitochondrial membrane potential assay, atalantoflavone (2) 
displayed a dose-dependent depolarization. On the basis of the aforementioned 
results, this compound's structure could be chemically explored in order to 
develop more potent trypanocidal derivatives.

DOI: 10.1017/S0031182019000052
PMID: 30755289 [Indexed for MEDLINE]


36. Proc Natl Acad Sci U S A. 2016 Oct 25;113(43):12174-12179. doi: 
10.1073/pnas.1614594113. Epub 2016 Oct 10.

Structure and assembly model for the Trypanosoma cruzi 60S ribosomal subunit.

Liu Z(1), Gutierrez-Vargas C(2), Wei J(2), Grassucci RA(3), Ramesh M(4), Espina 
N(5), Sun M(2), Tutuncuoglu B(4), Madison-Antenucci S(5), Woolford JL Jr(4), 
Tong L(2), Frank J(6).

Author information:
(1)Department of Biochemistry and Molecular Biophysics, Columbia University, New 
York, NY 10032.
(2)Department of Biological Sciences, Columbia University, New York, NY 10027.
(3)Department of Biochemistry and Molecular Biophysics, Columbia University, New 
York, NY 10032; Howard Hughes Medical Institute, Columbia University, New York, 
NY 10027.
(4)Department of Biological Sciences, Carnegie Mellon University, Pittsburgh, PA 
15213.
(5)Parasitology Laboratory, Wadsworth Center, New York State Department of 
Health, Albany, NY 12208.
(6)Department of Biochemistry and Molecular Biophysics, Columbia University, New 
York, NY 10032; Department of Biological Sciences, Columbia University, New 
York, NY 10027; Howard Hughes Medical Institute, Columbia University, New York, 
NY 10027; jf2192@cumc.columbia.edu.

Comment in
    Trends Parasitol. 2017 Apr;33(4):256-257.

Ribosomes of trypanosomatids, a family of protozoan parasites causing 
debilitating human diseases, possess multiply fragmented rRNAs that together are 
analogous to 28S rRNA, unusually large rRNA expansion segments, and r-protein 
variations compared with other eukaryotic ribosomes. To investigate the 
architecture of the trypanosomatid ribosomes, we determined the 2.5-Å structure 
of the Trypanosoma cruzi ribosome large subunit by single-particle cryo-EM. 
Examination of this structure and comparative analysis of the yeast ribosomal 
assembly pathway allowed us to develop a stepwise assembly model for the eight 
pieces of the large subunit rRNAs and a number of ancillary "glue" proteins. 
This model can be applied to the characterization of Trypanosoma brucei and 
Leishmania spp. ribosomes as well. Together with other details, our atomic-level 
structure may provide a foundation for structure-based design of antitrypanosome 
drugs.

DOI: 10.1073/pnas.1614594113
PMCID: PMC5087005
PMID: 27791004 [Indexed for MEDLINE]

Conflict of interest statement: The authors declare no conflict of interest.


37. Infect Genet Evol. 2014 Jul;25:157-65. doi: 10.1016/j.meegid.2014.03.022. Epub 
2014 Apr 13.

Trypanosoma cruzi: Genome characterization of phosphatidylinositol kinase gene 
family (PIK and PIK-related) and identification of a novel PIK gene.

Oliveira P(1), Lima FM(1), Cruz MC(1), Ferreira RC(1), Sanchez-Flores A(2), 
Cordero EM(1), Cortez DR(1), Ferreira ÉR(1), Briones MR(1), Mortara RA(1), da 
Silveira JF(1), Bahia D(3).

Author information:
(1)Departamento de Microbiologia, Imunologia e Parasitologia, Escola Paulista de 
Medicina, Universidade Federal de São Paulo, São Paulo, SP, Brazil.
(2)Unidad Universitaria de Apoyo Bioinformático, Instituto de Biotecnología de 
la UNAM, Mexico.
(3)Departamento de Microbiologia, Imunologia e Parasitologia, Escola Paulista de 
Medicina, Universidade Federal de São Paulo, São Paulo, SP, Brazil; Departamento 
de Biologia Geral, Instituto de Ciências Biológicas, Universidade Federal de 
Minas Gerais, Av. Antonio Carlos 6627, Pampulha, Caixa Postal 486, Belo 
Horizonte, Minas Gerais CEP 31270-910, Brazil. Electronic address: 
dianabahia@hotmail.com.

Chagas disease is caused by the protozoan Trypanosoma cruzi which affects 10 
million people worldwide. Very few kinases have been characterized in this 
parasite, including the phosphatidylinositol kinases (PIKs) that are at the 
heart of one of the major pathways of intracellular signal transduction. 
Recently, we have classified the PIK family in T. cruzi using five different 
models based on the presence of PIK conserved domains. In this study, we have 
mapped PIK genes to the chromosomes of two different T. cruzi lineages (G and CL 
Brener) and determined the cellular localization of two PIK members. The kinases 
have crucial roles in metabolism and are assumed to be conserved throughout 
evolution. For this reason, they should display a conserved localization within 
the same eukaryotic species. In spite of this, there is an extensive 
polymorphism regarding PIK localization at both genomic and cellular levels, 
among different T. cruzi isolates and between T. cruzi and Trypanosomabrucei, 
respectively. We showed in this study that the cellular localization of two 
PIK-related proteins (TOR1 and 2) in the T. cruzi lineage is distinct from that 
previously observed in T. brucei. In addition, we identified a new PIK gene with 
peculiar feature, that is, it codes for a FYVE domain at N-terminal position. 
FYVE-PIK genes are phylogenetically distant from the groups containing 
exclusively the FYVE or PIK domain. The FYVE-PIK architecture is only present in 
trypanosomatids and in virus such as Acanthamoeba mimivirus, suggesting a 
horizontal acquisition. Our Bayesian phylogenetic inference supports this 
hypothesis. The exact functions of this FYVE-PIK gene are unknown, but the 
presence of FYVE domain suggests a role in membranous compartments, such as 
endosome. Taken together, the data presented here strengthen the possibility 
that trypanosomatids are characterized by extensive genomic plasticity that may 
be considered in designing drugs and vaccines for prevention of Chagas disease.

Copyright © 2014 Elsevier B.V. All rights reserved.

DOI: 10.1016/j.meegid.2014.03.022
PMID: 24727645 [Indexed for MEDLINE]


38. Antioxid Redox Signal. 2013 Sep 1;19(7):723-34. doi: 10.1089/ars.2012.4618. Epub 
2012 May 21.

Trypanosoma cruzi antioxidant enzymes as virulence factors in Chagas disease.

Piacenza L(1), Peluffo G, Alvarez MN, Martínez A, Radi R.

Author information:
(1)Departamento de Bioquímica, Facultad de Medicina, Universidad de la 
República, Montevideo, Uruguay.

SIGNIFICANCE: Chagas disease (CD) affects several million people in Latin 
America and is spreading beyond its classical boundaries due to the migration of 
infected host and insect vectors, HIV co-infection, and blood transfusion. The 
current therapy is not adequate for treatment of the chronic phase of CD, and 
new drugs are warranted.
RECENT ADVANCES: Trypanosoma cruzi is equipped with a specialized and complex 
network of antioxidant enzymes that are located at different subcellular 
compartments which defend the parasite against host oxidative assaults. 
Recently, strong evidence has emerged which indicates that enzyme components of 
the T. cruzi antioxidant network (cytosolic and mitochondrial peroxiredoxins and 
trypanothione synthetase) in naturally occurring strains act as a virulence 
factor for CD. This precept is recapitulated with the observed increased 
resistance of T. cruzi peroxirredoxins overexpressers to in vivo or in vitro 
nitroxidative stress conditions. In addition, the modulation of mitochondrial 
superoxide radical levels by iron superoxide dismutase (FeSODA) influences 
parasite programmed cell death, underscoring the role of this enzyme in parasite 
survival.
CRITICAL ISSUES: The unraveling of the biological significance of FeSODs in T. 
cruzi programmed cell death in the context of chronic infection in CD is still 
under examination.
FUTURE DIRECTIONS: The role of the antioxidant enzymes in the pathogenesis of 
CD, including parasite virulence and persistence, and their feasibility as 
pharmacological targets justifies further investigation.

DOI: 10.1089/ars.2012.4618
PMCID: PMC3739954
PMID: 22458250 [Indexed for MEDLINE]


39. J Cell Biochem. 2017 Jul;118(7):1936-1945. doi: 10.1002/jcb.25978. Epub 2017 Mar 
31.

Transcriptome and Functional Genomics Reveal the Participation of Adenine 
Phosphoribosyltransferase in Trypanosoma cruzi Resistance to Benznidazole.

García-Huertas P(1), Mejía-Jaramillo AM(1), González L(1), Triana-Chávez O(1).

Author information:
(1)Grupo Biología y Control de Enfermedades Infecciosas-BCEI, Universidad de 
Antioquia, UdeA, Medellín, Colombia.

Currently, the only available treatments for Trypanosoma cruzi are benznidazole 
(Bz) and nifurtimox (Nfx). The mechanisms of action and resistance to these 
drugs in this parasite are not complete known. In order to identify 
differentially expressed transcripts between sensitive and resistant parasites, 
a massive pyrosequencing of the T. cruzi transcriptome was carried out. 
Additionally, the 2D gel electrophoresis profile of sensitive and resistant 
parasites was analyzed and the data were supported with functional genomics. The 
results showed 133 differentially expressed genes in resistant parasites. The 
transcriptome analysis revealed the regulation of different genes with several 
functions and metabolic pathways, which could suggest that resistance in T. 
cruzi is a multigenic process. Additionally, using transcriptomics, one gene, 
adenine phosphoribosyltransferase (APRT), was found to be down-regulated in the 
resistant parasites and its expression profile was confirmed by 2D 
electrophoresis analysis. The role of this gene in the resistance to Bz was 
confirmed overexpressing it in sensitive and resistant parasites. Interestingly, 
both parasites became more sensitive to Bz and H2 O2 . This is the first RNA-seq 
study to identify regulated genes in T. cruzi associated with Bz resistance and 
to show the role of APRT in T. cruzi resistance. Although T. cruzi regulation is 
mainly post-transcriptional, the transcriptome analysis, supported by 2D gel 
analysis and functional genomic, provides an overall idea of the expression 
profiles of genes under resistance conditions. These results contribute 
essential information to further the understanding of the mechanisms of action 
and resistance to Bz in T. cruzi. J. Cell. Biochem. 118: 1936-1945, 2017. © 2017 
Wiley Periodicals, Inc.

© 2017 Wiley Periodicals, Inc.

DOI: 10.1002/jcb.25978
PMID: 28276600 [Indexed for MEDLINE]


40. Exp Parasitol. 2018 Jun;189:8-15. doi: 10.1016/j.exppara.2018.04.010. Epub 2018 
Apr 11.

Anti-Trypanosoma cruzi action of a new benzofuran derivative based on amiodarone 
structure.

Pinto-Martinez A(1), Hernández-Rodríguez V(1), Rodríguez-Durán J(1), Hejchman 
E(2), Benaim G(3).

Author information:
(1)Instituto de Estudios Avanzados (IDEA), Caracas, Venezuela.
(2)Department of Organic Chemistry, Faculty of Pharmacy, Medical University of 
Warsaw, Warsaw, Poland.
(3)Instituto de Estudios Avanzados (IDEA), Caracas, Venezuela; Instituto de 
Biología Experimental, Facultad de Ciencias, Universidad Central de Venezuela, 
Caracas, Venezuela. Electronic address: gbenaim@idea.gob.ve.

Chagas disease is a neglected tropical affection caused by the protozoan 
parasite Trypanosoma cruzi. There is no current effective treatment since the 
only two available drugs have a limited efficacy and produce side effects. Thus, 
investigation efforts have been directed to the identification of new drug 
leads. In this context, Ca2+ regulating mechanisms have been postulated as 
targets for antiparasitic compounds, since they present paramount differences 
when compared to host cells. Amiodarone is an antiarrhythmic with demonstrated 
trypanocidal activity acting through the disruption of the parasite 
intracellular Ca2+ homeostasis. We now report the effect of a benzofuran 
derivative based on the structure of amiodarone on T. cruzi. This derivative was 
able to inhibit the growth of epimastigotes in culture and of amastigotes inside 
infected cells, the clinically relevant phase. We also show that this compound, 
similarly to amiodarone, disrupts Ca2+ homeostasis in T. cruzi epimastigotes, 
via two organelles involved in the intracellular Ca2+ regulation and the 
bioenergetics of the parasite. We demonstrate that the benzofuran derivative was 
able to totally collapse the membrane potential of the unique giant 
mitochondrion of the parasite and simultaneously produced the alkalinization of 
the acidocalcisomes. Both effects are evidenced by a large increase in the 
intracellular Ca2+ concentration of T. cruzi.

Copyright © 2018 Elsevier Inc. All rights reserved.

DOI: 10.1016/j.exppara.2018.04.010
PMID: 29684665 [Indexed for MEDLINE]


41. Int J Parasitol. 2014 Jun;44(7):447-56. doi: 10.1016/j.ijpara.2014.03.009. Epub 
2014 Apr 20.

Cloning and expression of transgenes using linear vectors in Trypanosoma cruzi.

Curto Mde L(1), Lorenzi HA(1), Moraes Barros RR(2), Souza RT(2), Levin MJ(1), Da 
Silveira JF(2), Schijman AG(3).

Author information:
(1)Laboratorio de Biología Molecular de la Enfermedad de Chagas, Instituto de 
Investigaciones en Ingeniería Genética y Biología Molecular (INGEBI-CONICET), 
Buenos Aires, Argentina.
(2)Departamento de Microbiologia, Imunologia e Parasitologia, Escola Paulista de 
Medicina, UNIFESP, Sao Paulo, Brazil.
(3)Laboratorio de Biología Molecular de la Enfermedad de Chagas, Instituto de 
Investigaciones en Ingeniería Genética y Biología Molecular (INGEBI-CONICET), 
Buenos Aires, Argentina. Electronic address: aleschijman@gmail.com.

The identification of new targets for vaccine and drug development for the 
treatment of Chagas' disease is dependent on deepening our understanding of the 
parasite genome. Vectors for genetic manipulation in Trypanosoma cruzi basically 
include those that remain as circular episomes and those that integrate into the 
parasite's genome. Artificial chromosomes are alternative vectors to overcome 
problematic transgene expression often occurring with conventional vectors in 
this parasite. We have constructed a series of vectors named pTACs (Trypanosome 
Artificial Chromosomes), all of them carrying telomeric and subtelomeric 
sequences and genes conferring resistance to different selection drugs. In 
addition, one pTAC harbours a modified GFP gene (pTAC-gfp), and another one 
carries the ornithine decarboxilase gene from Crithidia fasciculata (pTAC-odc). 
We have encountered artificial chromosomes generated from pTACs in transformed 
T. cruzi epimastigotes for every version of the designed vectors. These 
extragenomic elements, in approximately 6-8 copies per cell, remained as linear 
episomes, contained telomeres and persisted after 150 and 60 generations with or 
without selection drugs, respectively. The linear molecules remained stable 
through the different T. cruzi developmental forms. Furthermore, derived 
artificial chromosomes from pTAC-odc could complement the auxotrophy of T. cruzi 
for polyamines. Our results show that pTACs constitute useful tools for reverse 
functional genetics in T. cruzi that will contribute to a better understanding 
of T. cruzi biology.

Copyright © 2014. Published by Elsevier Ltd.

DOI: 10.1016/j.ijpara.2014.03.009
PMID: 24759431 [Indexed for MEDLINE]


42. Eur J Med Chem. 2019 Aug 15;176:162-174. doi: 10.1016/j.ejmech.2019.05.001. Epub 
2019 May 2.

Dehydrodieugenol B derivatives as antiparasitic agents: Synthesis and biological 
activity against Trypanosoma cruzi.

Ferreira DD(1), Sousa FS(2), Costa-Silva TA(3), Reimão JQ(4), Torrecilhas AC(2), 
Johns DM(5), Sear CE(6), Honorio KM(7), Lago JHG(3), Anderson EA(8), Tempone 
AG(9).

Author information:
(1)Centre for Parasitology and Mycology, Instituto Adolfo Lutz, São Paulo, 
01246-000, Brazil.
(2)Institute of Environmental, Chemical and Pharmaceutical Sciences, Federal 
University of São Paulo, Diadema, 09972-270, Brazil.
(3)Center of Natural and Human Sciences, Federal University of ABC, Santo André, 
09210-580, Brazil.
(4)Faculdade de Medicina de Jundiaí, Rua Francisco Telles, 250 Vila Arens II 
13202550, Jundiaí, SP, Brazil.
(5)Department of Biomedical Sciences, Carlson College of Veterinary Medicine, 
Oregon State University, Corvallis, OR, 97331, USA.
(6)Chemistry Research Laboratory, University of Oxford, 12 Mansfield Road, 
Oxford, OX1 3TA, UK.
(7)Escola de Artes, Ciências e Humanidades, Universidade de São Paulo, São 
Paulo, 03828-000, Brazil.
(8)Chemistry Research Laboratory, University of Oxford, 12 Mansfield Road, 
Oxford, OX1 3TA, UK. Electronic address: edward.anderson@chem.ox.ac.uk.
(9)Centre for Parasitology and Mycology, Instituto Adolfo Lutz, São Paulo, 
01246-000, Brazil. Electronic address: andre.tempone@ial.sp.gov.br.

Chagas disease is a neglected protozoan disease that affects more than eight 
million people in developing countries. Due to the limited number and toxicity 
profiles of therapies in current use, new drugs are urgently needed. In previous 
studies, we reported the isolation of two related antitrypanosomal neolignans 
from Nectandra leucantha (Lauraceae). In this work, a semi-synthetic library of 
twenty-three neolignan derivatives was prepared to explore synthetically 
accessible structure activity relationships (SAR) against Trypanosoma cruzi. 
Five compounds demonstrated activity against trypomastigotes (IC50 values from 8 
to 64 μM) and eight showed activity against intracellular amastigotes (IC50 
values from 7 to 16 μM). Eighteen derivatives demonstrated no mammalian 
cytotoxicity up to 200 μM. The phenolic acetate derivative of natural 
dehydrodieugenol B was effective against both parasite forms and eliminated 100% 
of amastigotes inside macrophages. This compound caused rapid and intense 
depolarization of the mitochondrial membrane potential, with decreased levels of 
intracellular reactive oxygen species being observed. Fluorescence assays 
demonstrated that this derivative affected neither the permeability nor the 
electric potential of the parasitic plasma membrane, an effect also corroborated 
by scanning electron microscopy studies. Structure-activity relationship studies 
(SARs) demonstrated that the presence of at least one allyl side chain on the 
biaryl ether core was important for antitrypanosomal activity, and that the free 
phenol is not essential. This set of neolignan derivatives represents a 
promising starting point for future Chagas disease drug discovery studies.

Copyright © 2019 Elsevier Masson SAS. All rights reserved.

DOI: 10.1016/j.ejmech.2019.05.001
PMID: 31103897 [Indexed for MEDLINE]


43. Vector Borne Zoonotic Dis. 2007 Fall;7(3):330-6. doi: 10.1089/vbz.2006.0604.

Mexican Trypanosoma cruzi isolates: in vitro susceptibility of epimastigotes to 
anti-trypanosoma cruzi drugs and metacyclic forms to complement-mediated lysis.

León-Pérez F(1), Gómez-Garcia L, Alejandre-Aguilar R, López R, Monteón VM.

Author information:
(1)Centro Investigación Enfermedades Tropicales, Universidad Autónoma de 
Campeche, Campeche, Mexico.

Trypanosoma cruzi has a clonal organization with an ample array of genetic and 
phenotypic features and probably anaploid constitution. Consequently, the 
biological behavior, biochemistry, and molecular attributes may be distinctive 
for each parasite strain in different geographical regions. As far as we know, 
there is no published information on the susceptibility of Mexican T. cruzi 
stocks to anti-T. cruzi drugs such as benznidazole and gentian violet, or on its 
resistance to complement-mediated lysis. We studied 10 Mexican T. cruzi isolates 
from different geographical areas, such as the pacific coast (Oaxaca, Guerrero, 
and Nayarit States), central part of Mexico (Guanajuato State), Gulf of Mexico 
(Veracruz State), and the Yucatan Peninsula (Campeche State). We searched for 
the natural resistance to drugs in in vitro assay against the 10 Mexican 
isolates using epimastigote forms and the complement-mediated lysis using 
metacyclic trypomastigotes insect-derived in three of them (one for each 
geographic region). In general, we observed high resistance to benznidazole in 
all the Mexican isolates tested, but in the complement-mediated lysis test, they 
showed moderate to high susceptibility. Although it is necessary to expand this 
study by using trypomastigotes and the intracellular form to verify its 
biological role, we suggest that Mexican T. cruzi parasites may have a variable 
susceptibility to antibody-mediated lysis and high resistance to benznidazole.

DOI: 10.1089/vbz.2006.0604
PMID: 17760512 [Indexed for MEDLINE]


44. BMC Complement Altern Med. 2018 Jul 27;18(1):225. doi: 
10.1186/s12906-018-2293-7.

Induction of programmed cell death in Trypanosoma cruzi by Lippia alba essential 
oils and their major and synergistic terpenes (citral, limonene and 
caryophyllene oxide).

Moreno ÉM(1), Leal SM(1)(2), Stashenko EE(3), García LT(4).

Author information:
(1)Infectious Disease Research Program, Universidad de Santander, 680006, 
Bucaramanga, Colombia.
(2)Bacteriology and Clinical Laboratory Program, Universidad de Santander, 
680006, Bucaramanga, Colombia.
(3)National Research Center for Agroindustrialization of Aromatic Medical and 
Tropical Species (CENIVAM), Universidad Industrial de Santander, 680002, 
Bucaramanga, Colombia.
(4)Infectious Disease Research Program, Universidad de Santander, 680006, 
Bucaramanga, Colombia. l.torcoroma@udes.edu.co.

BACKGROUND: Chagas Disease caused by Trypanosoma cruzi infection, is one of the 
most important neglected tropical diseases (NTD), without an effective therapy 
for the successful parasite eradication or for the blocking of the disease's 
progression, in its advanced stages. Due to their low toxicity, wide 
pharmacologic spectrum, and potential synergies, medicinal plants as Lippia 
alba, offer a promising reserve of bioactive molecules. The principal goal of 
this work is to characterize the inhibitory properties and cellular effects of 
the Citral and Carvone L. alba chemotype essential oils (EOs) and their main 
bioactive terpenes (and the synergies among them) on T. cruzi forms.
METHODS: Twelve L. alba EOs, produced under diverse environmental conditions, 
were extracted by microwave assisted hydrodistillation, and chemically 
characterized using gas chromatography coupled mass spectrometry. Trypanocidal 
activity and cytotoxicity were determined for each oil, and their major 
compounds, on epimastigotes (Epi), trypomastigotes (Tryp), amastigotes (Amas), 
and Vero cells. Pharmacologic interactions were defined by a matrix of 
combinations among the most trypanocidal terpenes (limonene, carvone; citral and 
caryophyllene oxide). The treated cell phenotype was assessed by fluorescent and 
optic microscopy, flow cytometry, and DNA electrophoresis assays.
RESULTS: The L. alba EOs displayed significant differences in their chemical 
composition and trypanocidal performance (p = 0.0001). Citral chemotype oils 
were more trypanocidal than Carvone EOs, with Inhibitory Concentration 50 (IC50) 
of 14 ± 1.5 μg/mL, 22 ± 1.4 μg/mL and 74 ± 4.4 μg/mL, on Epi, Tryp and Amas, 
respectively. Limonene exhibited synergistic interaction with citral, 
caryophyllene oxide and Benznidazole (decreasing by 17 times its IC50) and was 
the most effective and selective treatment. The cellular analysis suggested that 
these oils or their bioactive terpenes (citral, caryophyllene oxide and 
limonene) could be inducing T. cruzi cell death by an apoptotic-like mechanism.
CONCLUSIONS: EOs extracted from L. alba Citral chemotype demonstrated 
significant trypanocidal activity on the three forms of T. cruzi studied, and 
their composition and trypanocidal performance were influenced by production 
parameters. Citral, caryophyllene oxide, and limonene showed a possible 
induction of an apoptotic-like phenotype. The best selective anti-T. cruzi 
activity was achieved by limonene, the effects of which were also synergic with 
citral, caryophyllene oxide and benznidazole.

DOI: 10.1186/s12906-018-2293-7
PMCID: PMC6062979
PMID: 30053848 [Indexed for MEDLINE]

Conflict of interest statement: ETHICS APPROVAL AND CONSENT TO PARTICIPATE: Not 
applicable. CONSENT FOR PUBLICATION: Not applicable. COMPETING INTERESTS: The 
authors declare that they have no competing interests. PUBLISHER’S NOTE: 
Springer Nature remains neutral with regard to jurisdictional claims in 
published maps and institutional affiliations.


45. Int J Antimicrob Agents. 2012 Jul;40(1):61-71. doi: 
10.1016/j.ijantimicag.2012.03.009. Epub 2012 May 14.

Effects of amiodarone and posaconazole on the growth and ultrastructure of 
Trypanosoma cruzi.

Veiga-Santos P(1), Barrias ES, Santos JF, de Barros Moreira TL, de Carvalho TM, 
Urbina JA, de Souza W.

Author information:
(1)Laboratório de Ultraestrutura Celular Hertha Meyer, CCS, Instituto de 
Biofísica Carlos Chagas Filho, Universidade Federal do Rio de Janeiro, Bloco G, 
Ilha do Fundão, Rio de Janeiro, CEP 21941-902, Brazil.

The antifungal posaconazole (PCZ) is the most advanced candidate for the 
treatment of Chagas disease, having potent anti-Trypanosoma cruzi activity in 
vitro and in animal models of the disease as well as an excellent safety profile 
in humans. Amiodarone (AMD) is the antiarrhythmic drug most frequently used for 
the symptomatic treatment of chronic Chagas disease patients, but it also has 
specific anti-T. cruzi activity. When used in combination, these drugs exhibit 
potent synergistic activity against the parasite. In the present work, electron 
microscopy was used to analyse the effects of both compounds, acting 
individually or in combination, against T. cruzi. The 50% inhibitory 
concentration (IC(50)) against epimastigote and amastigote forms was 25 nM and 
1.0 nM for PCZ and 8 μM and 5.6 μM for AMD, respectively. The antiproliferative 
synergism of the drugs (fractional inhibitory concentration<0.5) was confirmed 
and the ultrastructural alterations in the parasite induced by them, leading to 
cell death, were characterised using electron microscopy. These alterations 
include intense wrinkling of the protozoan surface, swelling of the 
mitochondrion, shedding of plasma membrane vesicles, the appearance of vesicles 
in the flagellar pocket, alterations in the kinetoplast, disorganisation of the 
Golgi complex, accumulation of lipid inclusions in the cytoplasm, and the 
formation of autophagic vacuoles, the latter confirmed by immunofluorescence 
microscopy. These findings indicate that the association of PCZ and AMD may 
constitute an effective anti-T. cruzi therapy with low side effects.

Copyright © 2012 Elsevier B.V. and the International Society of Chemotherapy. 
All rights reserved.

DOI: 10.1016/j.ijantimicag.2012.03.009
PMID: 22591838 [Indexed for MEDLINE]


46. Rev Soc Bras Med Trop. 2018 Jan-Feb;51(1):52-56. doi: 
10.1590/0037-8682-0285-2017.

Evaluation of in vitro anti-Trypanosoma cruzi activity of medications 
benznidazole, amiodarone hydrochloride, and their combination.

Lourenço AM(1), Faccini CC(1), Costa CAJ(1), Mendes GB(1), Fragata Filho AA(1).

Author information:
(1)Laboratório de Doença de Chagas, Instituto de Cardiologia Dante Pazzanese, 
São Paulo, SP, Brasil.

INTRODUCTION: Approximately seven to eight million people worldwide have Chagas 
disease. In Brazil, benznidazole is the most commonly used active drug against 
Trypanosoma cruzi; however, its efficacy is limited, and side effects are 
frequent. Recent studies suggest that amiodarone may be beneficial in the 
treatment of this disease, by exerting anti-T. cruzi action. This study 
evaluated changes in T. cruzi cell count in in vitro cultures subjected to 
different doses of benznidazole, amiodarone, and their combination.
METHODS: T. cruzi (Y strain) cultures containing approximately 100,000 cells 
were treated with either 100mg, 50mg, 25mg, 12.5mg, or 10mg of benznidazole, 
amiodarone, or their combination. On the 4th day, cell count was compared to the 
baseline data.
RESULTS: On the 4th day, no parasites were observed in any of the treated 
cultures.
CONCLUSIONS: Benznidazole and amiodarone were equally effective in eliminating 
T. cruzi in culture. The combination of the two drugs was also equally 
effective, but our data cannot demonstrate synergism, as similar results were 
obtained when the drugs were tested individually or in combination. It is 
suggested that this study be repeated with other T. cruzi strains to determine 
whether similar results can be obtained again.

DOI: 10.1590/0037-8682-0285-2017
PMID: 29513842 [Indexed for MEDLINE]


47. Antimicrob Agents Chemother. 2020 Mar 24;64(4):e01937-19. doi: 
10.1128/AAC.01937-19. Print 2020 Mar 24.

Lychnopholide in Poly(d,l-Lactide)-Block-Polyethylene Glycol Nanocapsules Cures 
Infection with a Drug-Resistant Trypanosoma cruzi Strain at Acute and Chronic 
Phases.

Branquinho RT(1)(2), de Mello CGC(1), Oliveira MT(2), Reis LES(2), Vieira 
PMA(2), Saúde-Guimarães DA(1), Mosqueira VCF(1)(2), de Lana M(3)(2).

Author information:
(1)Programa de Pós-Graduação em Ciências Farmacêuticas, Escola de Farmácia, 
Universidade Federal de Ouro Preto, Minas Gerais, Brazil.
(2)Programa de Pós-Graduação em Ciências Biológicas, Núcleo de Pesquisa em 
Ciências Biológicas (NUPEB), Universidade Federal de Ouro Preto, Minas Gerais, 
Brazil.
(3)Programa de Pós-Graduação em Ciências Farmacêuticas, Escola de Farmácia, 
Universidade Federal de Ouro Preto, Minas Gerais, Brazil delana@nupeb.ufop.br.

Chagas disease remains neglected, and current chemotherapeutics present severe 
limitations. Lychnopholide (LYC) at low doses loaded in polymeric 
poly(d,l-lactide)-block-polyethylene glycol (PLA-PEG) nanocapsules 
(LYC-PLA-PEG-NC) exhibits anti-Trypanosoma cruzi efficacy in mice infected with 
a partially drug-resistant strain. This study reports the efficacy of 
LYC-PLA-PEG-NC at higher doses in mice infected with a T. cruzi strain resistant 
to benznidazole (BZ) and nifurtimox (NF) treated at both the acute phase (AP) 
and the chronic phase (CP) of infection by the oral route. Mice infected with 
the T. cruzi VL-10 strain were treated by the oral route with free LYC (12 mg/kg 
of body weight/day), LYC-PLA-PEG-NC (8 or 12 mg/kg/day), or BZ at 100 mg/kg/day 
or were not treated (controls). Treatment efficacy was assessed by hemoculture 
(HC), PCR, enzyme-linked immunosorbent assay (ELISA), heart tissue quantitative 
PCR (qPCR), and histopathology. According to classical cure criteria, treatment 
with LYC-PLA-PEG-NC at 12 mg/kg/day cured 75% (AP) and 88% (CP) of the animals, 
while at a dose of 8 mg/kg/day, 43% (AP) and 43% (CP) were cured, showing 
dose-dependent efficacy. The negative qPCR results for heart tissue and the 
absence of inflammation/fibrosis agreed with the negative results obtained by HC 
and PCR. Thus, the mice treated with the highest dose could be considered 100% 
cured, in spite of a low ELISA reactivity in some animals. No cure was observed 
in animals treated with free LYC or BZ or the controls. These results are 
exceptional in terms of experimental Chagas disease chemotherapy and provide 
evidence of the outstanding contribution of nanotechnology in mice infected with 
a T. cruzi strain totally resistant to BZ and NF at both phases of infection. 
Therefore, LYC-PLA-PEG-NC has great potential as a new treatment for Chagas 
disease and deserves further investigations in clinical trials.

Copyright © 2020 American Society for Microbiology.

DOI: 10.1128/AAC.01937-19
PMCID: PMC7179286
PMID: 31988096 [Indexed for MEDLINE]


48. Parasit Vectors. 2017 Nov 13;10(1):567. doi: 10.1186/s13071-017-2509-6.

Germacranolide-type sesquiterpene lactones from Smallanthus sonchifolius with 
promising activity against Leishmania mexicana and Trypanosoma cruzi.

Ulloa JL(1), Spina R(2), Casasco A(3)(4), Petray PB(3), Martino V(1), Sosa 
MA(2), Frank FM(3)(4), Muschietti LV(5).

Author information:
(1)Facultad de Farmacia y Bioquímica, Cátedra de Farmacognosia, IQUIMEFA 
(UBA-CONICET), Universidad de Buenos Aires, Junín 956 2° F (1113), Buenos Aires, 
Argentina.
(2)Instituto de Histología y Embriología "Dr. Mario H. Burgos", Facultad de 
Ciencias Médicas, Universidad Nacional de Cuyo-CONICET, (56 5500), Mendoza, CC, 
Argentina.
(3)CONICET, Instituto de Microbiología y Parasitología Médica (IMPaM), 
Universidad de Buenos Aires, Paraguay 2155 13° F (1211), Buenos Aires, 
Argentina.
(4)Departamento de Microbiología, Facultad de Farmacia y Bioquímica, Inmunología 
y Biotecnología, Cátedra de Inmunología, Universidad de Buenos Aires, Junín 956 
4° F (1113), Buenos Aires, Argentina.
(5)Facultad de Farmacia y Bioquímica, Cátedra de Farmacognosia, IQUIMEFA 
(UBA-CONICET), Universidad de Buenos Aires, Junín 956 2° F (1113), Buenos Aires, 
Argentina. lmusch@ffyb.uba.ar.

BACKGROUND: Leishmaniasis and Chagas disease are life-threatening illnesses 
caused by the protozoan parasites Leishmania spp. and Trypanosoma cruzi, 
respectively. They are known as "neglected diseases" due to the lack of 
effective drug treatments and the scarcity of research work devoted to them. 
Therefore, the development of novel and effective drugs is an important and 
urgent need. Natural products are an important source of bioactive molecules for 
the development of new drugs. In this study, we evaluated the activity of 
enhydrin, uvedalin and polymatin B, three sesquiterpene lactones (STLs) isolated 
from Smallanthus sonchifolius, on Leishmania mexicana (MNYC/BZ/62/M) and 
Trypanosoma cruzi (Dm28c). In addition, the in vivo trypanocidal activity of 
enhydrin and uvedalin and the effects of these STLs on parasites' ultrastructure 
were evaluated.
METHODS: The inhibitory effect of the three STLs on the growth of L. mexicana 
amastigotes and promastigotes as well as T. cruzi epimastigotes was evaluated in 
vitro. The changes produced by the STLs on the ultrastructure of parasites were 
examined by transmission electron microscopy (TEM). Enhydrin and uvedalin were 
also studied in a murine model of acute T. cruzi infection (RA strain). Serum 
activities of the hepatic enzymes alanine aminotransferase, aspartate 
aminotransferase and lactate dehydrogenase were used as biochemical markers of 
hepatotoxicity.
RESULTS: The three compounds exhibited leishmanicidal activity on both parasite 
forms with IC50 values of 0.42-0.54 μg/ml for promastigotes and 0.85-1.64 μg/ml 
for intracellular amastigotes. Similar results were observed on T. cruzi 
epimastigotes (IC50 0.35-0.60 μg/ml). The TEM evaluation showed marked 
ultrastructural alterations, such as an intense vacuolization and mitochondrial 
swelling in both L. mexicana promastigotes and T. cruzi epimastigotes exposed to 
the STLs. In the in vivo study, enhydrin and uvedalin displayed a significant 
decrease in circulating parasites (50-71%) and no signs of hepatotoxicity were 
detected.
CONCLUSIONS: Enhydrin, uvedalin and polymatin B possess significant 
leishmanicidal and trypanocidal activity on different parasite stages. These 
results show that these compounds may provide valuable leads for the development 
of new drugs against these neglected parasitic diseases.

DOI: 10.1186/s13071-017-2509-6
PMCID: PMC5683217
PMID: 29132413 [Indexed for MEDLINE]

Conflict of interest statement: ETHICS APPROVAL AND CONSENT TO PARTICIPATE: All 
experimental protocols with animals were performed in agreement with the 
principles of international ethical standards (Guide for the Care and Use of 
Laboratory Animals Helsinki Declaration and its amendments, Amsterdam Protocol 
of Welfare and Animal Protection and National Institute of Health, USA) and with 
the approval of the Institutional Committee for the Care and Use of Laboratory 
Animals (CICUAL, University of Buenos Aires, Argentina). CONSENT FOR 
PUBLICATION: Not applicable. COMPETING INTERESTS: The authors declare that they 
have no competing interests. PUBLISHER’S NOTE: Springer Nature remains neutral 
with regard to jurisdictional claims in published maps and institutional 
affiliations.


49. J Eukaryot Microbiol. 2011 Mar-Apr;58(2):79-87. doi: 
10.1111/j.1550-7408.2011.00533.x. Epub 2011 Feb 21.

Inositolphosphoceramide metabolism in Trypanosoma cruzi as compared with other 
trypanosomatids.

De Lederkremer RM(1), Agusti R, Docampo R.

Author information:
(1)CHIDECAR, Facultad de Ciencias Exactas y Naturales, Universidad de Buenos 
Aires, Buenos Aires, Argentina. lederk@quimor.qo.fcen.uba.ar

Chagas disease is caused by Trypanosoma cruzi and is endemic to North, Central 
and South American countries. Current therapy against this disease is only 
partially effective and produces adverse side effects. Studies on the metabolic 
pathways of T. cruzi, in particular those with no equivalent in mammalian cells, 
might identify targets for the development of new drugs. Ceramide is metabolized 
to inositolphosphoceramide (IPC) in T. cruzi and other kinetoplastid protists 
whereas in mammals it is mainly incorporated into sphingomyelin. In T. cruzi, in 
contrast to Trypanosoma brucei and Leishmania spp., IPC functions as lipid 
anchor constituent of glycoproteins and free glycosylinositolphospholipids 
(GIPLs). Inhibition of IPC and GIPLs biosynthesis impairs differentiation of 
trypomastigotes into the intracellular amastigote forms. The gene encoding IPC 
synthase in T. cruzi has been identified and the enzyme has been expressed in a 
cell-free system. The enzyme involved in IPC degradation and the remodelases 
responsible for the incorporation of ceramide into free GIPLs or into the 
glycosylphosphatidylinositols anchoring glycoproteins, and in fatty acid 
modifications of these molecules of T. cruzi have been understudied. 
Inositolphosphoceramide metabolism and remodeling could be exploited as targets 
for Chagas disease chemotherapy.

© 2011 The Author(s). Journal of Eukaryotic Microbiology© 2011 International 
Society of Protistologists.

DOI: 10.1111/j.1550-7408.2011.00533.x
PMCID: PMC3444516
PMID: 21332877 [Indexed for MEDLINE]


50. Exp Parasitol. 2021 Feb;221:108061. doi: 10.1016/j.exppara.2020.108061. Epub 
2020 Dec 28.

Benznidazole modulates release of inflammatory mediators by cardiac spheroids 
infected with Trypanosoma cruzi.

de Almeida Fiuza LF(1), Batista DDGJ(1), Nunes DF(2), Moreira OC(2), Cascabulho 
C(3), Soeiro MNC(4).

Author information:
(1)Laboratório de Biologia Celular, Instituto Oswaldo Cruz, Fundação Oswaldo 
Cruz, Rio de Janeiro, Rio de Janeiro, Brazil.
(2)Laboratório de Biologia Molecular e Doenças Endêmicas, Instituto Oswaldo 
Cruz, Fundação Oswaldo Cruz, Rio de Janeiro, Rio de Janeiro, Brazil.
(3)Laboratório de Inovações Em Terapias, Ensino e Bioprodutos, Instituto Oswaldo 
Cruz, Fundação Oswaldo Cruz, Rio de Janeiro, Rio de Janeiro, Brazil.
(4)Laboratório de Biologia Celular, Instituto Oswaldo Cruz, Fundação Oswaldo 
Cruz, Rio de Janeiro, Rio de Janeiro, Brazil. Electronic address: 
soeiro@ioc.fiocruz.br.

Chagas disease (CD) caused by Trypanosoma cruzi remains a serious public health 
problem in Latin America. The available treatment is limited to two old drugs, 
benznidazole (Bz) and nifurtimox, which exhibit limited efficacy and trigger 
side effects, justifying the search for new therapies. Also, more accurate and 
sensitive experimental protocols for drug discovery programs are necessary to 
shrink the translational gaps found among pre-clinical and clinical trials. 
Presently, cardiac spheroids were used to evaluate host cell cytotoxicity and 
anti-T.cruzi activity of benznidazole, exploring its effect on the release of 
inflammatory mediators. Bz presented low toxic profile on 3D matrices 
(LC50 > 200 μM) and high potency in vitro (EC50 = 0.99 μM) evidenced by qPCR 
analysis of T.cruzi-infected cardiac spheroids. Flow cytometry appraisal of 
inflammatory mediators released at the cellular supernatant showed increases in 
IL - 6 and TNF contents (≈190 and ≈ 25-fold) in parasitized spheroids as 
compared to uninfected cultures. Bz at 10 μM suppressed parasite load (92%) 
concomitantly decreasing in IL-6 (36%) and TNF (68%). Our findings corroborate 
the successful use of 3D cardiac matrices for in vitro identification of novel 
anti-parasitic agents and potential impact in host cell physiology.

Copyright © 2021 Elsevier Inc. All rights reserved.

DOI: 10.1016/j.exppara.2020.108061
PMID: 33383023 [Indexed for MEDLINE]


51. PLoS Negl Trop Dis. 2014 Jul 17;8(7):e2977. doi: 10.1371/journal.pntd.0002977. 
eCollection 2014 Jul.

Synergy testing of FDA-approved drugs identifies potent drug combinations 
against Trypanosoma cruzi.

Planer JD(1), Hulverson MA(1), Arif JA(1), Ranade RM(1), Don R(2), Buckner 
FS(1).

Author information:
(1)Department of Medicine, University of Washington, Seattle, Washington, United 
States of America.
(2)Drugs for Neglected Diseases Initiative, Geneva, Switzerland.

An estimated 8 million persons, mainly in Latin America, are infected with 
Trypanosoma cruzi, the etiologic agent of Chagas disease. Existing antiparasitic 
drugs for Chagas disease have significant toxicities and suboptimal 
effectiveness, hence new therapeutic strategies need to be devised to address 
this neglected tropical disease. Due to the high research and development costs 
of bringing new chemical entities to the clinic, we and others have investigated 
the strategy of repurposing existing drugs for Chagas disease. Screens of 
FDA-approved drugs (described in this paper) have revealed a variety of chemical 
classes that have growth inhibitory activity against mammalian stage Trypanosoma 
cruzi parasites. Aside from azole antifungal drugs that have low or 
sub-nanomolar activity, most of the active compounds revealed in these screens 
have effective concentrations causing 50% inhibition (EC50's) in the low 
micromolar or high nanomolar range. For example, we have identified an 
antihistamine (clemastine, EC50 of 0.4 µM), a selective serotonin reuptake 
inhibitor (fluoxetine, EC50 of 4.4 µM), and an antifolate drug (pyrimethamine, 
EC50 of 3.8 µM) and others. When tested alone in the murine model of Trypanosoma 
cruzi infection, most compounds had insufficient efficacy to lower parasitemia 
thus we investigated using combinations of compounds for additive or synergistic 
activity. Twenty-four active compounds were screened in vitro in all possible 
combinations. Follow up isobologram studies showed at least 8 drug pairs to have 
synergistic activity on T. cruzi growth. The combination of the calcium channel 
blocker, amlodipine, plus the antifungal drug, posaconazole, was found to be 
more effective at lowering parasitemia in mice than either drug alone, as was 
the combination of clemastine and posaconazole. Using combinations of 
FDA-approved drugs is a promising strategy for developing new treatments for 
Chagas disease.

DOI: 10.1371/journal.pntd.0002977
PMCID: PMC4102417
PMID: 25033456 [Indexed for MEDLINE]

Conflict of interest statement: I have read the journal's policy and have the 
following conflicts. One of the co-authors, Robert Don, works for DNDi which 
provided some of the financial support for the project. Dr. Don was involved in 
early stages of the study design and approved the manuscript. This does not 
alter our adherence to all PLOS policies on sharing data and materials.


52. Biochim Biophys Acta Mol Basis Dis. 2020 Mar 1;1866(3):165628. doi: 
10.1016/j.bbadis.2019.165628. Epub 2019 Dec 4.

The unmet medical need for Trypanosoma cruzi-infected patients: Monitoring the 
disease status.

Zrein M(1), Chatelain E(2).

Author information:
(1)InfYnity Biomarkers, France. Electronic address: 
mzrein@infynity-biomarkers.com.
(2)Drugs for Neglected Diseases initiative (DNDi), Switzerland.

Patients infected by Trypanosoma cruzi are typically diagnosed by detecting 
specific antibodies in serological assays. Persistence of the parasitic 
infection increases the risk of morbidity and mortality. There are indications 
that anti-parasitic therapies help to reduce these risks when comparing treated 
and untreated populations. However, at present, treatment efficacy cannot be 
properly evaluated on an individual patient basis by available laboratory 
methods. To monitor parasite clearance, it is essential to change the paradigm 
of serological methods: analyzing the broad spectrum of antibody diversity is 
more informative about clinical status than conventional serology tests designed 
merely for global detection of antibodies.

Copyright © 2019 The Author(s). Published by Elsevier B.V. All rights reserved.

DOI: 10.1016/j.bbadis.2019.165628
PMID: 31809789 [Indexed for MEDLINE]


53. Future Med Chem. 2013 Oct;5(15):1889-900. doi: 10.4155/fmc.13.129.

Trypanosoma cruzi trans-sialidase as a drug target against Chagas disease 
(American trypanosomiasis).

Miller BR 3rd(1), Roitberg AE.

Author information:
(1)Department of Chemistry, Quantum Theory Project, University of Florida, 
Gainesville, FL, 32611, USA.

Chagas disease (or American trypanosomiasis) is a deadly tropical disease that 
affects millions of people worldwide, primarily in rural regions of South 
America. Trypanosoma cruzi, the parasitic cause of Chagas disease, possesses a 
membrane-anchored trans-sialidase enzyme that transfers sialic acids from the 
host cell surface to the parasitic cell surface, allowing T. cruzi to 
effectively evade the host's immune system. This enzyme has no analogous human 
counterpart and thus has become an interesting drug target to combat the 
parasite. Recent computational efforts have improved our knowledge about the 
enzyme's structure, dynamics and catalyzed reaction. Many compounds have been 
tested against trans-sialidase activity, but no strong inhibitors have been 
identified yet. The current lack of drugs for Chagas disease necessitates more 
R&D into the design and discovery of strong inhibitors of T. cruzi 
trans-sialidase.

DOI: 10.4155/fmc.13.129
PMID: 24144418 [Indexed for MEDLINE]


54. PLoS Negl Trop Dis. 2020 Oct 6;14(10):e0008728. doi: 
10.1371/journal.pntd.0008728. eCollection 2020 Oct.

Genome-scale metabolic models highlight stage-specific differences in essential 
metabolic pathways in Trypanosoma cruzi.

Shiratsubaki IS(1)(2), Fang X(2), Souza ROO(3), Palsson BO(2)(4)(5), Silber 
AM(3), Siqueira-Neto JL(1).

Author information:
(1)Skaggs School of Pharmacy and Pharmaceutical Sciences, UC San Diego, La 
Jolla, California, United States of America.
(2)Department of Bioengineering, UC San Diego, La Jolla, California, United 
States of America.
(3)Laboratory of Biochemistry of Tryps - LaBTryps, Department of Parasitology, 
Institute of Biomedical Science, University of São Paulo, São Paulo, São Paulo, 
Brazil.
(4)Department of Pediatrics, UC San Diego, La Jolla, California, United States 
of America.
(5)The Novo Nordisk Foundation Center for Biosustainability, Technical 
University of Denmark, Lyngby, Denmark.

Chagas disease is a neglected tropical disease and a leading cause of heart 
failure in Latin America caused by a protozoan called Trypanosoma cruzi. This 
parasite presents a complex multi-stage life cycle. Anti-Chagas drugs currently 
available are limited to benznidazole and nifurtimox, both with severe side 
effects. Thus, there is a need for alternative and more efficient drugs. 
Genome-scale metabolic models (GEMs) can accurately predict metabolic 
capabilities and aid in drug discovery in metabolic genes. This work developed 
an extended GEM, hereafter referred to as iIS312, of the published and validated 
T. cruzi core metabolism model. From iIS312, we then built three stage-specific 
models through transcriptomics data integration, and showed that epimastigotes 
present the most active metabolism among the stages (see S1-S4 GEMs). 
Stage-specific models predicted significant metabolic differences among stages, 
including variations in flux distribution in core metabolism. Moreover, the gene 
essentiality predictions suggest potential drug targets, among which some have 
been previously proven lethal, including glutamate dehydrogenase, glucokinase 
and hexokinase. To validate the models, we measured the activity of enzymes in 
the core metabolism of the parasite at different stages, and showed the results 
were consistent with model predictions. Our results represent a potential step 
forward towards the improvement of Chagas disease treatment. To our knowledge, 
these stage-specific models are the first GEMs built for the stages Amastigote 
and Trypomastigote. This work is also the first to present an in silico GEM 
comparison among different stages in the T. cruzi life cycle.

DOI: 10.1371/journal.pntd.0008728
PMCID: PMC7567352
PMID: 33021977 [Indexed for MEDLINE]

Conflict of interest statement: The authors have declared that no competing 
interests exist.


55. J Infect Dis. 2014 Jan 1;209(1):150-62. doi: 10.1093/infdis/jit420. Epub 2013 
Aug 14.

New, combined, and reduced dosing treatment protocols cure Trypanosoma cruzi 
infection in mice.

Bustamante JM(1), Craft JM, Crowe BD, Ketchie SA, Tarleton RL.

Author information:
(1)Center for Tropical and Emerging Global Diseases.

The development of treatment protocols with reduced toxicity and equivalent or 
improved efficacy for Trypanosoma cruzi infection is a priority. We tested the 
effectiveness of benznidazole (BZ), nifurtimox (NFX), other prospective drugs in 
intermittent and combined treatment protocols to cure T. cruzi infection 
initiated with susceptible and drug-resistant parasite strains. A 40-day course 
of BZ, NFX, or the oxaborale AN4169 cured 100% of mice, whereas posaconazole 
(POS), and NTLA-1 (a nitro-triazole) cured approximately 90% and 20% of mice, 
respectively. Reducing the overall dosage of BZ or NFX by using an intermittent 
(once every 5 days) schedule or combining 5 daily doses of POS with 7 
intermittent doses of BZ also provided approximately 100% cure. T. cruzi strains 
resistant to BZ were also found to be resistant to other drugs (POS), and 
extending the time of treatment or combining drugs did not increase cure rates 
with these isolates. Thus, dosing schedules for anti-T. cruzi compounds should 
be determined empirically, and compounds targeting different pathways may be 
combined to yield effective therapies with reduced toxicity. This work also 
suggests that standard treatment protocols using BZ and NFX may be significantly 
overdosing patients, perhaps contributing to the adverse events.

DOI: 10.1093/infdis/jit420
PMCID: PMC3864384
PMID: 23945371 [Indexed for MEDLINE]


56. PLoS Negl Trop Dis. 2014 Dec 4;8(12):e3259. doi: 10.1371/journal.pntd.0003259. 
eCollection 2014 Dec.

High throughput screening for anti-Trypanosoma cruzi drug discovery.

Alonso-Padilla J(1), Rodríguez A(1).

Author information:
(1)New York University School of Medicine, Department of Microbiology, Division 
of Parasitology, New York, New York, United States of America.

The discovery of new therapeutic options against Trypanosoma cruzi, the 
causative agent of Chagas disease, stands as a fundamental need. Currently, 
there are only two drugs available to treat this neglected disease, which 
represents a major public health problem in Latin America. Both available 
therapies, benznidazole and nifurtimox, have significant toxic side effects and 
their efficacy against the life-threatening symptomatic chronic stage of the 
disease is variable. Thus, there is an urgent need for new, improved anti-T. 
cruzi drugs. With the objective to reliably accelerate the drug discovery 
process against Chagas disease, several advances have been made in the last few 
years. Availability of engineered reporter gene expressing parasites triggered 
the development of phenotypic in vitro assays suitable for high throughput 
screening (HTS) as well as the establishment of new in vivo protocols that allow 
faster experimental outcomes. Recently, automated high content microscopy 
approaches have also been used to identify new parasitic inhibitors. These in 
vitro and in vivo early drug discovery approaches, which hopefully will 
contribute to bring better anti-T. cruzi drug entities in the near future, are 
reviewed here.

DOI: 10.1371/journal.pntd.0003259
PMCID: PMC4256210
PMID: 25474364 [Indexed for MEDLINE]

Conflict of interest statement: The authors have declared that no competing 
interests exist.


57. Methods Mol Biol. 2019;1955:179-186. doi: 10.1007/978-1-4939-9148-8_13.

In Situ Detection of Dormant Trypanosoma cruzi Amastigotes Using 
Bioluminescent-Fluorescent Reporters.

Sánchez-Valdéz F(1)(2), Padilla A(3).

Author information:
(1)Center for Tropical and Emerging Global Diseases, University of Georgia, 
Athens, GA, USA. fersanchez80@hotmail.com.
(2)Instituto de Patología Experimental-CONICET, Universidad Nacional de Salta, 
Salta, Argentina. fersanchez80@hotmail.com.
(3)Center for Tropical and Emerging Global Diseases, University of Georgia, 
Athens, GA, USA.

Chagas disease agent, Trypanosoma cruzi, is capable to persist after prolonged 
drug treatment using effective drugs. The reason of treatment failure is not 
known, but recent development of highly sensible bioluminescence imaging coupled 
to tissue clarification techniques has made possible the detection of individual 
amastigotes within chronically infected murine tissues and the study of their 
replicative status. In this chapter, we provide a step-by-step explanation for 
these protocols that allowed the visualization of nonproliferating amastigotes 
in tissues of chronically infected mice for the first time.

DOI: 10.1007/978-1-4939-9148-8_13
PMID: 30868527 [Indexed for MEDLINE]


58. Biochem Pharmacol. 1985 Apr 15;34(8):1331-6. doi: 10.1016/0006-2952(85)90514-3.

Effects of nitroheterocyclic drugs on macromolecule synthesis and degradation in 
Trypanosoma cruzi.

Goijman SG, Stoppani AO.

Nifurtimox and benznidazole, two nitroheterocyclic drugs, inhibited DNA, RNA and 
protein synthesis, stimulated macromolecular degradation, and stimulated 
unscheduled DNA synthesis in Trypanosoma cruzi (Tulahuen strain). Significant 
differences in the mode of action of these drugs could be established and, in 
every case, nifurtimox was more active than benznidazole. The inhibition of 
macromolecular synthesis varied with drug concentration, precursor and 
incubation time. Nifurtimox effect was time dependent and irreversible. When 
assayed on macromolecular degradation, nifurtimox was more effective on DNA and 
protein than on RNA, while benznidazole displayed almost the same activity on 
DNA, RNA and protein. Labeling of RNA with [3H]uridine in the presence of 
nifurtimox followed atypical kinetics since, depending on incubation time and 
concentration, RNA degradation prevailed over RNA synthesis.

DOI: 10.1016/0006-2952(85)90514-3
PMID: 2581582 [Indexed for MEDLINE]


59. PLoS Negl Trop Dis. 2018 Apr 2;12(4):e0006388. doi: 
10.1371/journal.pntd.0006388. eCollection 2018 Apr.

Expanding the toolbox for Trypanosoma cruzi: A parasite line incorporating a 
bioluminescence-fluorescence dual reporter and streamlined CRISPR/Cas9 
functionality for rapid in vivo localisation and phenotyping.

Costa FC(1)(2), Francisco AF(1), Jayawardhana S(1), Calderano SG(1)(3), Lewis 
MD(1), Olmo F(1), Beneke T(4), Gluenz E(4), Sunter J(5), Dean S(4), Kelly JM(1), 
Taylor MC(1).

Author information:
(1)Faculty of Infectious and Tropical diseases, London School of Hygiene and 
Tropical Medicine, London, United Kingdom.
(2)Institute of Physics of São Carlos, University of São Paulo, São Carlos, 
Brazil.
(3)Laboratory of Parasitology, Instituto Butantan, São Paulo, Brazil.
(4)Sir William Dunn School of Pathology, University of Oxford, Oxford, United 
Kingdom.
(5)Department of Biological and Medical Sciences, Oxford Brookes University, 
Oxford, United Kingdom.

BACKGROUND: Infection with Trypanosoma cruzi causes Chagas disease, a major 
public health problem throughout Latin America. There is no vaccine and the only 
drugs have severe side effects. Efforts to generate new therapies are hampered 
by limitations in our understanding of parasite biology and disease 
pathogenesis. Studies are compromised by the complexity of the disease, the 
long-term nature of the infection, and the fact that parasites are barely 
detectable during the chronic stage. In addition, functional dissection of T. 
cruzi biology has been restricted by the limited flexibility of the genetic 
manipulation technology applicable to this parasite.
METHODOLOGY/PRINCIPAL FINDINGS: Here, we describe two technical innovations, 
which will allow the role of the parasite in disease progression to be better 
assessed. First, we generated a T. cruzi reporter strain that expresses a fusion 
protein comprising red-shifted luciferase and green fluorescent protein domains. 
Bioluminescence allows the kinetics of infection to be followed within a single 
animal, and specific foci of infection to be pinpointed in excised tissues. 
Fluorescence can then be used to visualise individual parasites in tissue 
sections to study host-parasite interactions at a cellular level. Using this 
strategy, we have been routinely able to find individual parasites within 
chronically infected murine tissues for the first time. The second advance is 
the incorporation of a streamlined CRISPR/Cas9 functionality into this reporter 
strain that can facilitate genome editing using a PCR-based approach that does 
not require DNA cloning. This system allows the rapid generation of null mutants 
and fluorescently tagged parasites in a background where the in vivo phenotype 
can be rapidly assessed.
CONCLUSIONS/SIGNIFICANCE: The techniques described here will have multiple 
applications for studying aspects of T. cruzi biology and Chagas disease 
pathogenesis previously inaccessible to conventional approaches. The reagents 
and cell lines have been generated as a community resource and are freely 
available on request.

DOI: 10.1371/journal.pntd.0006388
PMCID: PMC5897030
PMID: 29608569 [Indexed for MEDLINE]

Conflict of interest statement: The authors have declared that no competing 
interests exist.


60. Planta Med. 2017 Feb;83(3-04):306-311. doi: 10.1055/s-0042-115646. Epub 2016 Sep 
6.

Antiparasitic Activity of Diterpenoids Against Trypanosoma cruzi.

Alegre-Gómez S(1), Sainz P(1), Simões MF(2), Rijo P(2), Moiteiro C(3), 
González-Coloma A(1), Martínez-Díaz RA(4).

Author information:
(1)Instituto de Ciencias Agrarias, Consejo Superior de Investigaciones 
Científicas, Madrid, Spain.
(2)Universidade Lusófona Research Center for Biosciences & Health Technologies 
(CBIOS), Campo Grande, Lisboa, Portugal.
(3)Centro de Química e Bioquímica, Faculdade de Ciências, Universidade de 
Lisboa, Campo Grande, Lisboa, Portugal.
(4)Departamento de Medicina Preventiva, Salud Pública y Microbiología, Facultad 
de Medicina, Universidad Autónoma de Madrid, Madrid, Spain.

Twenty-seven diterpenes, including abietanes, labdanes, abeoabietanes, 
halimanes, and pimaranes, have been evaluated against epimastigote and 
intracellular amastigote forms of Trypanosoma cruzi and also against LC5 and 
NCTC cell lines. Royleanones (3, 4, and 5) and a further abietane (12), obtained 
by purification of Plectranthus spp. extracts, were the most active compounds on 
epimastigotes, showing IC50 values similar (1.73 µg/mL, 12) or even lower (0.39, 
0.99, and 1.20 µg/mL, 3, 4, and 5 respectively) than the positive control 
nifurtimox (2.3 µg/mL). On intracellular amastigotes, abietanes 3, 4, and 5 
showed a significant activity with IC50 values of 0.83, < 0.31, and 0.62 µg/mL, 
respectively, but were less potent than the positive control nifurtimox (IC50 
< 0.16 µg/mL). Compounds 3, 4, and 5 were not cytotoxic to LC5 and NCTC 929 
cells at 1 µg/mL.

Georg Thieme Verlag KG Stuttgart · New York.

DOI: 10.1055/s-0042-115646
PMID: 27599261 [Indexed for MEDLINE]


61. Comb Chem High Throughput Screen. 2017;20(1):20-24. doi: 
10.2174/1386207320666170110141907.

New Imidazole-Based Compounds Active Against Trypanosoma cruzi.

Adeyemi OS(1), Molina MT(2), Eseola AO(3), Fonseca-Berzal C(4), Gómez-Barrio 
A(5).

Author information:
(1)Medicinal Biochemistry and Toxicology Laboratory, Department of Biological 
Sciences, PMB 1004, Landmark University, Omu-Aran. Nigeria.
(2)Instituto de Química Médica (IQM-CSIC), Juan de la Cierva 3, 28006, Madrid. 
Spain.
(3)Department of Chemical Sciences, Redeemer`s University, Ede. Nigeria.
(4)CEI Campus Moncloa, UCM-UPM & CSIC, Madrid. Spain.
(5)Departamento de Parasitología, Facultad de Farmacia, Universidad Complutense 
de Madrid, Pza. Ramón y Cajal s/n, 28040 Madrid. Spain.

BACKGROUND: Current drugs available for the treatment of Chagas disease are 
fraught with several challenges including severe toxicity and limited efficacy. 
These factors coupled with the absence of effective drugs for treating the 
chronic stage of the disease have rendered the development of new drugs against 
Chagas disease a priority.
OBJECTIVE: This study screened several imidazole-based compounds for 
anti-Trypanosoma potential.
METHOD: Using an in vitro experimental infection model, several imidazole-based 
compounds were screened for anti-proliferative effect on Trypanosoma cruzi 
epimastigotes. Additionally, all test compounds were evaluated for unspecific 
cytotoxicity on L929 murine fibroblasts. Benznidazole (BZN) served as reference 
drug.
RESULTS: All test compounds demonstrated interesting trypanocidal potential with 
IC50 values in the μM range (1< 1C50 <8 μM). The activities of the test 
compounds compared favorably with BZN, which had an IC50 value ca. 30 μM. 
Conversely, most of the test compounds were highly cytotoxic, resulting in 
selectivity lower than that of BZN (SI > 9.42).
CONCLUSION: We provide evidence which implicate the imidazole-based compounds as 
potential prototypes for the development of anti-parasitic agents. Findings have 
far-reaching relevance to drug discovery efforts for trypanosomiasis.

Copyright© Bentham Science Publishers; For any queries, please email at 
epub@benthamscience.org.

DOI: 10.2174/1386207320666170110141907
PMID: 28071587 [Indexed for MEDLINE]


62. Parasitology. 2017 Sep;144(10):1275-1287. doi: 10.1017/S0031182017000634. Epub 
2017 Jun 5.

Applicability of plant-based products in the treatment of Trypanosoma cruzi and 
Trypanosoma brucei infections: a systematic review of preclinical in vivo 
evidence.

Pereira RM(1), Greco GMZ(1), Moreira AM(1), Chagas PF(1), Caldas IS(1), 
Gonçalves RV(2), Novaes RD(1).

Author information:
(1)Institute of Biomedical Sciences,Federal University of 
Alfenas,37130-001,Minas Gerais,Brazil.
(2)Department of Animal Biology,Federal University of Viçosa,36570-000,Minas 
Gerais,Brazil.

Chagas disease and sleeping sickness are neglected tropical diseases closely 
related to poverty, for which the development of plant-derived treatments has 
not been a promising prospect. Thus, we systematicaly review the preclinical in 
vivo evidence on the applicability of plant-based products in the treatment of 
Trypanosoma cruzi and Trypanosoma brucei infections. Characteristics such as 
disease models, treatments, toxicological safety and methodological bias were 
analysed. We recovered 66 full text articles from 16 countries investigating 91 
plant species. The disease models and treatments were highly variable. Most 
studies used native (n = 36, 54·54%) or exotic (n = 30, 45·46%) plants with 
ethnodirected indication (n = 45, 68·18%) for trypanosomiasis treatment. 
Complete phytochemical screening and toxicity assays were reported in only 15 
(22·73%) and 32 (48·49%) studies, respectively. The currently available 
preclinical evidence is at high risk of bias. The absence of or incomplete 
characterization of animal models, treatment protocols, and 
phytochemical/toxicity analyses impaired the internal validity of the individual 
studies. Contradictory results of a same plant species compromise the external 
validity of the evidence, making it difficult determine the effectiveness, 
safety and biotechnological potential of plant-derived products in the 
development of new anti-infective agents to treat T. cruzi and T. brucei 
infections.

DOI: 10.1017/S0031182017000634
PMID: 28578742 [Indexed for MEDLINE]


63. Adv Parasitol. 2011;75:89-119. doi: 10.1016/B978-0-12-385863-4.00005-8.

Experimental chemotherapy and approaches to drug discovery for Trypanosoma cruzi 
infection.

Buckner FS(1).

Author information:
(1)Department of Medicine, University of Washington, Seattle, Washington, USA.

In the 100 years since the discovery of Chagas disease, only two drugs have been 
developed and introduced into clinical practice, and these drugs were introduced 
over 40 years ago. The tools of drug discovery have improved dramatically in the 
interim; however, this has not translated into new drugs for Chagas disease. 
This has been largely because the main practitioners of drug discovery are 
pharmaceutical companies who are not financially motivated to invest in Chagas 
disease and other "orphan" diseases. As a result, it has largely been up to 
academic groups to bring drug candidates through the discovery pipeline and to 
clinical trials. The difficulty with drug discovery in academia has been the 
challenge of bringing together the diverse expertise in biology, chemistry, and 
pharmacology in concerted efforts towards a common goal of developing 
therapeutics. Funding is often inadequate, but lack of coordination amongst 
academic investigators with different expertise has also contributed to the slow 
progress. The purpose of this chapter is to provide an overview of approaches 
that can be accomplished in academic settings for preclinical drug discovery for 
Chagas disease. The chapter addresses methods of drug screening against 
Trypanosoma cruzi cultures and in animal models and includes general topics on 
compound selection, testing for drug-like properties (including oral 
bioavailability), investigating the pharmacokinetics and toxicity of compounds, 
and finally providing parameters to help with triaging compounds.

Copyright © 2011 Elsevier Ltd. All rights reserved.

DOI: 10.1016/B978-0-12-385863-4.00005-8
PMID: 21820553 [Indexed for MEDLINE]


64. Eur J Med Chem. 2011 Jul;46(7):3071-7. doi: 10.1016/j.ejmech.2011.03.012. Epub 
2011 Mar 15.

Synthesis and anti-Trypanosoma cruzi activity of β-lapachone analogues.

Ferreira SB(1), Salomão K, de Carvalho da Silva F, Pinto AV, Kaiser CR, Pinto 
AC, Ferreira VF, de Castro SL.

Author information:
(1)Departamento de Química Orgânica, Instituto de Química, UFRJ, 21949-900 Rio 
de Janeiro, RJ, Brazil.

The available chemotherapy for Chagas disease, caused by Trypanosoma cruzi, is 
unsatisfactory; therefore, there is an intense effort to find new drugs for the 
treatment of this disease. In our laboratory, we have analyzed the effect on 
bloodstream trypomastigotes of 16 new naphthoquinone analogues of β-lapachone 
modified in the pyran ring, aiming to find a new prototype with high 
trypanocidal activity. The new compounds presented a broad spectrum of activity, 
and five of them presented IC(50)/24 h in the range of 22-63 μM, whereas 
β-lapachone had a higher value of 391.5 ± 16.5 μM.

Copyright © 2011 Elsevier Masson SAS. All rights reserved.

DOI: 10.1016/j.ejmech.2011.03.012
PMID: 21450374 [Indexed for MEDLINE]


65. PLoS Negl Trop Dis. 2020 Jan 21;14(1):e0007481. doi: 
10.1371/journal.pntd.0007481. eCollection 2020 Jan.

Crystal violet structural analogues identified by in silico drug repositioning 
present anti-Trypanosoma cruzi activity through inhibition of proline 
transporter TcAAAP069.

Sayé M(1)(2), Gauna L(1)(2), Valera-Vera E(1)(2), Reigada C(1)(2), Miranda 
MR(1)(2), Pereira CA(1)(2).

Author information:
(1)Universidad de Buenos Aires, Facultad de Medicina, Instituto de 
Investigaciones Médicas A. Lanari, Buenos Aires, Argentina.
(2)Consejo Nacional de Investigaciones Científicas y Técnicas, Universidad de 
Buenos Aires, Instituto de Investigaciones Médicas (IDIM), Laboratorio de 
Parasitología Molecular, Buenos Aires, Argentina.

BACKGROUND: Crystal violet (CV) was used for several years in blood banks to 
eliminate the parasite Trypanosoma cruzi in endemic areas in order to prevent 
transfusion-transmitted Chagas disease. One mechanism of action described for CV 
involves inhibition of proline uptake. In T. cruzi, proline is essential for 
host cell infection and intracellular differentiation among other processes, and 
can be obtained through the proline permease TcAAAP069.
METHODOLOGY/PRINCIPAL FINDINGS: CV inhibited proline transporter TcAAAP069 and 
parasites overexpressing this permease were 47-fold more sensitive to this 
compound than control parasites. Using CV as reference molecule, loratadine, 
cyproheptadine, olanzapine and clofazimine were identified as structurally 
related compounds to CV (structural analogues) by in silico drug repurposing 
through a similarity-based virtual screening protocol. All these 
already-approved drugs for clinical use inhibited TcAAAP069 activity with 
different efficacies and also presented trypanocidal action in epimastigotes, 
trypomastigotes and amastigotes of the Y, CL Brener and Dm28c T. cruzi strains. 
Finally, a synergistic effect between benznidazole and the CV chemical analogues 
was evidenced by combination and dose-reduction indexes values in epimastigotes 
and trypomastigotes of the Y strain.
CONCLUSIONS/SIGNIFICANCE: Loratadine, cyproheptadine and clofazimine inhibit 
TcAAAP069 proline transporter and also present trypanocidal effect against all 
T. cruzi life stages in strains from three different DTUs. These CV structural 
analogues could be a starting point to design therapeutic alternatives to treat 
Chagas disease by finding new indications for old drugs. This approach, called 
drug repurposing is a recommended strategy by the World Health Organization to 
treat neglected diseases, like Chagas disease, and combination therapy may 
improve the possibility of success of repositioned drugs.

DOI: 10.1371/journal.pntd.0007481
PMCID: PMC6994103
PMID: 31961864 [Indexed for MEDLINE]

Conflict of interest statement: The authors have declared that no competing 
interests exist. CAP and MRM are members of the career of scientific 
investigator (CONICET); MS is a research fellow from the Global Challenges 
Research Fund (GCRF), Neglected Tropical Diseases Network; EVV and CR are 
research fellows from CONICET, LG is a undergraduate student fellow.


66. Recent Pat Antiinfect Drug Discov. 2011 Sep 1;6(3):216-59. doi: 
10.2174/157489111796887864.

A decade of targets and patented drugs for chemotherapy of Chagas disease.

Duschak VG(1).

Author information:
(1)Instituto Nacional de Parasitología Dr. Mario Fatala Chaben, ANLIS-Malbrán, 
Ministerio de Salud de la nación. Av. Paseo Colon 568 (1063), Buenos Aires, 
Argentina. vduschak@conicet.gov.ar

Chagas disease, a parasitic infection typically spread by triatomine bugs, 
affects millions of people throughout Latin America. Current chemotherapy based 
on the nitroaromatic compounds, benzonidazole and nifurtimox provides 
unsatisfactory results and suffers from considerable side effects. Therefore, 
there is still an urgent need for new drugs to treat this neglected disease. 
During the last decade, the advances and understanding in the biology and 
biochemistry of Trypanosoma cruzi have allowed the identification of multiple 
new targets for Chagas' disease chemotherapy. Among the most promising targets 
for antiparasitic drugs are: cruzipain, the main cysteine protease of T. cruzi, 
essential for parasite survival and proliferation in mammalian host; ergosterol 
biosynthesis pathway; trypanothione synthesis and thiol-dependant redox 
metabolism. Specific enzymes of the glycolytic, pentose phosphate, 
polyisoprenoid (farnesylpyrophosphate synthase) and other particular 
biosynthetic pathways as well as enzymes from purine salvage 
(hypoxanthine-guanine phosphoribosyl-transferase, dihydrofolate reductase) have 
also been intensively studied in T. cruzi. In particular, trypanocidal agents 
that target the validated biochemical pathways of the parasite including 
cysteine proteinase inhibitors and inhibitors capable to block ergosterol 
biosynthesis are currently in the pipeline. Among the latter, posaconazole and 
ravuconazole, are planned to enter in clinical trials for trypanocidal 
chemotherapy in the near future. This review will summarize advances on 
antichagasic agents directed to specific parasite targets such as metabolic 
pathways or specific enzymes. Related patents filed and issued from 2000 to 2010 
claiming inhibitors for specific parasite targets will be also discussed. Among 
them, the most represented were those related with cysteine proteinase 
inhibitors.

DOI: 10.2174/157489111796887864
PMID: 21824073 [Indexed for MEDLINE]


67. Exp Parasitol. 2012 May;131(1):130-2. doi: 10.1016/j.exppara.2012.02.019. Epub 
2012 Mar 7.

Anti-Trypanosoma cruzi and cytotoxic activities of Eugenia uniflora L.

Santos KK(1), Matias EF, Tintino SR, Souza CE, Braga MF, Guedes GM, Rolón M, 
Vega C, de Arias AR, Costa JG, Menezes IR, Coutinho HD.

Author information:
(1)Laboratório de Microbiologia e Biologia Molecular, Universidade Regional do 
Cariri, Crato, CE, Brazil.

Chagas disease is caused by Trypanosoma cruzi, being considered a public health 
problem. An alternative to combat this pathogen is the use of natural products 
isolated from fruits such as Eugenia uniflora, a plant used by traditional 
communities as food and medicine due to its antimicrobial and biological 
activities. Ethanolic extract from E. uniflora was used to evaluate in vitro 
anti-epimastigote and cytotoxic activity. This is the first record of 
anti-Trypanosoma activity of E. uniflora, demonstrating that a concentration 
presenting 50% of activity (EC(50)) was 62.76 μg/mL. Minimum inhibitory 
concentration (MIC) was ≤ 1024 μg/mL. Our results indicate that E. uniflora 
could be a source of plant-derived natural products with anti-epimastigote 
activity with low toxicity.

Copyright © 2012 Elsevier Inc. All rights reserved.

DOI: 10.1016/j.exppara.2012.02.019
PMID: 22426246 [Indexed for MEDLINE]


68. Sci Rep. 2018 May 30;8(1):8399. doi: 10.1038/s41598-018-26532-z.

Ubiquitin Proteasome pathway proteins as potential drug targets in parasite 
Trypanosoma cruzi.

Gupta I(1)(2), Aggarwal S(2), Singh K(2), Yadav A(2), Khan S(3).

Author information:
(1)Structural Immunology Group, International Centre for Genetic Engineering and 
Biotechnology, New Delhi, 110067, India.
(2)Drug Discovery Research Centre, Translational Health Science and Technology 
Institute, Faridabad, 121001, India.
(3)Drug Discovery Research Centre, Translational Health Science and Technology 
Institute, Faridabad, 121001, India. sameena@thsti.res.in.

Trypanosomiasis infects more than 21 million people and claims approximately 
2 million lives annually. Due to the development of resistance against currently 
available anti-trypanosomal drugs, there is a growing need for specific 
inhibitors and novel drug targets. Of late, the proteins from the Ubiquitin 
Proteasome Pathway (UPP): ubiquitin ligases and deubiquitinase have received 
attention as potential drug targets in other parasites from the apicomplexan 
family. The completion of Trypanosoma cruzi (Tc) genome sequencing in 2005 and 
subsequent availability of database resources like TriTrypDB has provided a 
platform for the systematic study of the proteome of this parasite. Here, we 
present the first comprehensive survey of the UPP enzymes, their homologs and 
other associated proteins in trypanosomes and the UPPs from T. cruzi were 
explored in detail. After extensive computational analyses using various 
bioinformatics tools, we have identified 269 putative UPP proteins in the T. 
cruzi proteome along with their homologs in other Trypanosoma species. 
Characterization of T. cruzi proteome was done based on their predicted 
subcellular localization, domain architecture and overall expression profiles. 
Specifically, unique domain architectures of the enzymes and the UPP players 
expressed exclusively in the amastigote stage provide a rationale for designing 
inhibitors against parasite UPP proteins.

DOI: 10.1038/s41598-018-26532-z
PMCID: PMC5976635
PMID: 29849031 [Indexed for MEDLINE]

Conflict of interest statement: The authors declare no competing interests.


69. J Negat Results Biomed. 2014 Jun 10;13(1):11. doi: 10.1186/1477-5751-13-11.

Effects of camptothecin derivatives and topoisomerase dual inhibitors on 
Trypanosoma cruzi growth and ultrastructure.

Lacombe OK, Zuma AA, da Silva CC, de Souza W, Motta MC(1).

Author information:
(1)Laboratório de Ultraestrutura Celular Hertha Meyer, Instituto de Biofísica 
Carlos Chagas Filho, Universidade Federal do Rio de Janeiro, 21491-590 Rio de 
Janeiro, RJ, Brazil. motta@biof.ufrj.br.

BACKGROUND: Trypanosoma cruzi is the etiological agent of Chagas' disease that 
is an endemic disease in Latin America and affects about 8 million people. This 
parasite belongs to the Trypanosomatidae family which contains a single 
mitochondrion with an enlarged region, named kinetoplast that harbors the 
mitochondrial DNA (kDNA). The kinetoplast and the nucleus present a great 
variety of essential enzymes involved in DNA replication and topology, including 
DNA topoisomerases. Such enzymes are considered to be promising molecular 
targets for cancer treatment and for antiparasitic chemotherapy. In this work, 
the proliferation and ultrastructure of T. cruzi epimastigotes were evaluated 
after treatment with eukaryotic topoisomerase I inhibitors, such as topotecan 
and irinotecan, as well as with dual inhibitors (compounds that block eukaryotic 
topoisomerase I and topoisomerase II activities), such as baicalein, luteolin 
and evodiamine. Previous studies have shown that such inhibitors were able to 
block the growth of tumor cells, however most of them have never been tested on 
trypanosomatids.
RESULTS: Considering the effects of topoisomerase I inhibitors, our results 
showed that topotecan decreased cell proliferation and caused unpacking of 
nuclear heterochromatin, however none of these alterations were observed after 
treatment with irinotecan. The dual inhibitors baicalein and evodiamine 
decreased cell growth; however the nuclear and kinetoplast ultrastructures were 
not affected.
CONCLUSIONS: Taken together, our data showed that camptothecin is more efficient 
than its derivatives in decreasing T. cruzi proliferation. Furthermore, we 
conclude that drugs pertaining to a certain class of topoisomerase inhibitors 
may present different efficiencies as chemotherapeutical agents.

DOI: 10.1186/1477-5751-13-11
PMCID: PMC4066697
PMID: 24917086 [Indexed for MEDLINE]


70. Med Chem. 2017;13(2):149-158. doi: 10.2174/1573406412666160701022230.

Synthesis, Biological Evaluation and Molecular Docking of New 
Benzenesulfonylhydrazone as Potential anti-Trypanosoma cruzi Agents.

Elizondo-Jimenez S, Moreno-Herrera A, Reyes-Olivares R, Dorantes-Gonzalez E, 
Nogueda-Torres B, Oliveira EAG, Romeiro NC, Lima LM, Palos I, Rivera G(1).

Author information:
(1)Centro de Biotecnología Genómica, Instituto Politécnico Nacional, Boulevard 
del Maestro, s/n, Esq. Elias Pina, 88710, Reynosa, Mexico.

BACKGROUND: Chagas disease is a public health problem caused by Trypanosoma 
cruzi. Cruzain is a pharmacological target for designing a new drug against this 
parasite. Hydrazone and Nacylhydrazone derivatives have been traditionally 
associated as potential Cruzain inhibitors. Additionally, benzenesulfonyl 
derivatives show trypanocidal activity. Therefore, in this study, the 
combination of both structures has been taken into account for drug design.
METHODS: Seven benzenesulfonylhydrazone (BS-H) and seven N-propionyl 
benzenesulfonylhydrazone (BS-NAH) derivatives were synthetized and elucidated by 
infrared spectroscopy, nuclear magnetic resonance, and elemental analysis. All 
compounds were evaluated biologically in vitro against two strains of 
Trypanosoma cruzi (NINOA and INC-5), which are endemic in Mexico, and compared 
with the reference drugs nifurtimox and benznidazole. In order to gain insight 
into the putative molecular origin of the trypanocidal properties of these 
derivatives, docking studies were carried out with Cruzain.
RESULTS: Compounds 4 and 6 (BS-H) and 10, 12-14 (BS-NAH) showed the best 
biological activity against NINOA and INC-5 strains, respectively. Compound 13 
was the most potent trypanocidal compound showing a LC50 of 0.06 µM against 
INC-5 strain. However, compound 4 showed the best activity against both strains 
(LC50 <30 µM). Theoretical binding modes obtained suggested covalent binding 
that could explain their biological activity.
CONCLUSION: Benzenesulfonyl and N-propionyl benzenesulfonyl hydrazone 
derivatives are good options for developing new trypanocidal agents. 
Particularly, compound 4 could be considered a lead compound.

Copyright© Bentham Science Publishers; For any queries, please email at 
epub@benthamscience.org.

DOI: 10.2174/1573406412666160701022230
PMID: 27396731 [Indexed for MEDLINE]


71. Phytomedicine. 2017 Jan 15;24:62-67. doi: 10.1016/j.phymed.2016.11.015. Epub 
2016 Nov 21.

Antitrypanosomal activity and evaluation of the mechanism of action of 
dehydrodieugenol isolated from Nectandra leucantha (Lauraceae) and its 
methylated derivative against Trypanosoma cruzi.

Grecco SS(1), Costa-Silva TA(2), Jerz G(3), de Sousa FS(4), Alves Conserva 
GA(5), Mesquita JT(2), Galuppo MK(2), Tempone AG(2), Neves BJ(6), Andrade CH(6), 
Cunha RL(7), Uemi M(4), Sartorelli P(4), Lago JH(8).

Author information:
(1)Center of Natural Sciences and Humanities, Federal University of ABC, Santo 
Andre, São Paulo 09210-180, Brazil; Institute of Food Chemistry, Technische 
Universität Braunschweig, Braunschweig, 38106, Germany.
(2)Center of Parasitology and Mycology, Adolfo Lutz Institute, São Paulo 
01246-902, Brazil.
(3)Institute of Food Chemistry, Technische Universität Braunschweig, 
Braunschweig, 38106, Germany.
(4)Institute of Environmental, Chemical and Pharmaceutical Sciences, Federal 
University of São Paulo, Diadema, São Paulo 09972-270, Brazil.
(5)Center of Natural Sciences and Humanities, Federal University of ABC, Santo 
Andre, São Paulo 09210-180, Brazil; Institute of Environmental, Chemical and 
Pharmaceutical Sciences, Federal University of São Paulo, Diadema, São Paulo 
09972-270, Brazil.
(6)LabMol, Laboratory for Molecular Modeling and Drug Design, Faculty of 
Pharmacy, Federal University of Goias, Goiânia, Goiás 74605-170, Brazil.
(7)Center of Natural Sciences and Humanities, Federal University of ABC, Santo 
Andre, São Paulo 09210-180, Brazil.
(8)Center of Natural Sciences and Humanities, Federal University of ABC, Santo 
Andre, São Paulo 09210-180, Brazil. Electronic address: joao.lago@ufabc.edu.br.

BACKGROUND: From a previous screening of Brazilian biodiversity for 
antiprotozoal activity, the hexane extract from leaves of Nectandra leucantha 
(Nees & Mart.) (Lauraceae) demonstrated activity against Trypanosoma cruzi. 
Chromatographic separation of this extract afforded bioactive dehydrodieugenol 
(1). Furthermore, methylated derivative 2 (dehydrodieugenol dimethyl ether) was 
prepared and also tested against T. cruzi.
PURPOSE: To examine the therapeutical potential of compounds 1 and 2 against T. 
cruzi as well as to elucidate the mechanism of action of bioactive compound 1 
against T. cruzi.
METHODS/STUDY DESIGN: Crude hexane extract from leaves was subjected to 
chromatographic steps to afford bioactive compound 1. In order to analyze the 
effect of additional methyl group in the antiparasitic activity of 1, derivative 
2 was prepared (both are no pan-assay interference compounds - PAINS). These 
compounds were evaluated in vitro against T. cruzi (trypomastigote and 
amastigote forms) and analyzed for the potential effect in host cells through 
the production of nitric oxide and reactive oxygen species. Finally, the plasma 
membrane effect of the most potent compound 1 was investigated in T. cruzi 
trypomastigotes.
RESULTS: Compounds 1 and 2 displayed activity against amastigotes of T. cruzi. 
Although both compounds promoted activity against intracellular amastigotes, the 
production of nitric oxide and reactive oxygen species of host cells were 
unaltered, suggesting an antiparasitic activity other than host cell activation. 
Considering 1 the most effective compound against T. cruzi, the interference in 
the plasma membrane of the trypomastigotes was investigated using the 
fluorescent probe SYTOX® Green. After a short-term incubation, the fluidity and 
integrity of the plasma membrane was completely altered, suggesting it as a 
primary target for compound 1 in T. cruzi.
CONCLUSION: Compounds 1 and 2 selectively eliminated the intracellular parasites 
without host cell activation and could be important scaffolds for the search of 
new hit compounds.

Copyright © 2016 Elsevier GmbH. All rights reserved.

DOI: 10.1016/j.phymed.2016.11.015
PMID: 28160863 [Indexed for MEDLINE]


72. Handb Clin Neurol. 2013;114:103-23. doi: 10.1016/B978-0-444-53490-3.00007-8.

American trypanosomiasis.

Carod-Artal FJ(1).

Author information:
(1)Neurology Department, Raigmore Hospital, Inverness, UK and Health Sciences 
and Medicine Faculty, Universitat Internacional de Catalunya (UIC), Barcelona, 
Spain. Electronic address: fjcarod-artal@hotmail.com.

American trypanosomiasis is a parasitic disease caused by the flagellate 
protozoan Trypanosoma cruzi. Chagas disease is endemic in Latin America, where 
an estimated 10-14 million people are infected, and an emerging disease in 
Europe and the USA. Trypanosoma cruzi is transmitted by blood-sucking bugs of 
the family Reduviidae. Rhodnius prolixus, Panstrongylus megistus, Triatoma 
infestans, and T. dimidiata are the main vectors in the sylvatic cycle. Non 
vector-borne transmission includes blood transfusion, congenital and oral 
transmission, transplantation, and accidental infections. Most cases of acute 
infection occur in childhood and are usually asymptomatic, although severe 
myocarditis and meningoencephalitis may occur. Approximately 30% of T. 
cruzi-infected people will develop the chronic stage of the disease. Chronic 
chagasic cardiomyopathy is characterized by progressive heart failure, 
arrhythmias, intraventricular conduction defects, sudden death, and peripheral 
thromboembolism. Acute exacerbation can occur in individuals with involvement of 
cellular immunity such as advanced AIDS (acquired immunodeficiency syndrome), 
and transplant-associated immunosuppression. Neurological involvement may 
present with encephalitis, meningoencephalitis, or a space-occupying cerebral 
lesion called chagoma. Chagas disease is a major cause of ischemic stroke in 
Latin America. Several epidemiological studies have found an association between 
T. cruzi infection and cardioembolic ischemic stroke. Benznidazole and 
nifurtimox are the two available trypanocide drugs against T. cruzi.

Copyright © 2013 Elsevier B.V. All rights reserved.

DOI: 10.1016/B978-0-444-53490-3.00007-8
PMID: 23829903 [Indexed for MEDLINE]


73. PLoS One. 2016 Mar 3;11(3):e0150526. doi: 10.1371/journal.pone.0150526. 
eCollection 2016.

Mode of Action of the Sesquiterpene Lactones Psilostachyin and Psilostachyin C 
on Trypanosoma cruzi.

Sülsen VP(1), Puente V(2), Papademetrio D(3), Batlle A(2), Martino VS(1), Frank 
FM(3)(4), Lombardo ME(2)(5).

Author information:
(1)Cátedra de Farmacognosia, Instituto de Química y Metabolismo del Fármaco 
(Universidad de Buenos Aires - Consejo Nacional de Investigaciones Científicas y 
Técnicas), Facultad de Farmacia y Bioquímica, Universidad de Buenos Aires, 
Buenos Aires, Argentina.
(2)Centro de Investigaciones sobre Porfirinas y Porfirias (Universidad de Buenos 
Aires - Consejo Nacional de Investigaciones Científicas y Técnicas), Hospital de 
Clínicas José de San Martín, Universidad de Buenos Aires, Buenos Aires, 
Argentina.
(3)Cátedra de Inmunología, Facultad de Farmacia y Bioquímica, Universidad de 
Buenos Aires, Buenos Aires, Argentina.
(4)Instituto de Microbiología y Parasitología Médica (Universidad de Buenos 
Aires - Consejo Nacional de Investigaciones Científicas y Técnicas), Facultad de 
Medicina, UBA, Buenos Aires, Argentina.
(5)Departamento de Química Biológica, Facultad de Ciencias Exactas y Naturales, 
Universidad de Buenos Aires, Buenos Aires, Argentina.

Trypanosoma cruzi is the causative agent of Chagas' disease, which is a major 
endemic disease in Latin America and is recognized by the WHO as one of the 17 
neglected tropical diseases in the world. Psilostachyin and psilostachyin C, two 
sesquiterpene lactones isolated from Ambrosia spp., have been demonstrated to 
have trypanocidal activity. Considering both the potential therapeutic targets 
present in the parasite, and the several mechanisms of action proposed for 
sesquiterpene lactones, the aim of this work was to characterize the mode of 
action of psilostachyin and psilostachyin C on Trypanosoma cruzi and to identify 
the possible targets for these molecules. Psilostachyin and psilostachyin C were 
isolated from Ambrosia tenuifolia and Ambrosia scabra, respectively. Interaction 
of sesquiterpene lactones with hemin, the induction of oxidative stress, the 
inhibition of cruzipain and trypanothione reductase and their ability to inhibit 
sterol biosynthesis were evaluated. The induction of cell death by apoptosis was 
also evaluated by analyzing phosphatidylserine exposure detected using 
annexin-V/propidium iodide, decreased mitochondrial membrane potential, assessed 
with Rhodamine 123 and nuclear DNA fragmentation evaluated by the TUNEL assay. 
Both STLs were capable of interacting with hemin. Psilostachyin increased about 
5 times the generation of reactive oxygen species in Trypanosoma cruzi after a 
4h treatment, unlike psilostachyin C which induced an increase in reactive 
oxygen species levels of only 1.5 times. Only psilostachyin C was able to 
inhibit the biosynthesis of ergosterol, causing an accumulation of squalene. 
Both sesquiterpene lactones induced parasite death by apoptosis. Upon evaluating 
the combination of both compounds, and additive trypanocidal effect was 
observed. Despite their structural similarity, both sesquiterpene lactones 
exerted their anti-T. cruzi activity through interaction with different targets. 
Psilostachyin accomplished its antiparasitic effect by interacting with hemin, 
while psilostachyin C interfered with sterol synthesis.

DOI: 10.1371/journal.pone.0150526
PMCID: PMC4777292
PMID: 26939119 [Indexed for MEDLINE]

Conflict of interest statement: Competing Interests: The authors have declared 
that no competring interests exist.


74. PLoS Negl Trop Dis. 2018 Jul 12;12(7):e0006612. doi: 
10.1371/journal.pntd.0006612. eCollection 2018 Jul.

Development of Trypanosoma cruzi in vitro assays to identify compounds suitable 
for progression in Chagas' disease drug discovery.

MacLean LM(1), Thomas J(1), Lewis MD(2), Cotillo I(3), Gray DW(1), De Rycker 
M(1).

Author information:
(1)Drug Discovery Unit, Wellcome Centre for Anti-Infectives Research, School of 
Life Sciences, University of Dundee, Dundee, United Kingdom.
(2)London School of Hygiene & Tropical Medicine, London, United Kingdom.
(3)GlaxoSmithKline, Diseases of the Developing World, Tres Cantos, Madrid, 
Spain.

Chagas' disease is responsible for significant mortality and morbidity in Latin 
America. Current treatments display variable efficacy and have adverse side 
effects, hence more effective, better tolerated drugs are needed. However, 
recent efforts have proved unsuccessful with failure of the ergosterol 
biosynthesis inhibitor posaconazole in phase II clinical trials despite 
promising in vitro and in vivo studies. The lack of translation between 
laboratory experiments and clinical outcome is a major issue for further drug 
discovery efforts. Our goal was to identify cell-based assays that could 
differentiate current nitro-aromatic drugs nifurtimox and benznidazole from 
posaconazole. Using a panel of T. cruzi strains including the six major lineages 
(TcI-VI), we found that strain PAH179 (TcV) was markedly less susceptible to 
posaconazole in vitro. Determination of parasite doubling and cycling times as 
well as EdU labelling experiments all indicate that this lack of sensitivity is 
due to the slow doubling and cycling time of strain PAH179. This is in 
accordance with ergosterol biosynthesis inhibition by posaconazole leading to 
critically low ergosterol levels only after multiple rounds of division, and is 
further supported by the lack of effect of posaconazole on the non-replicative 
trypomastigote form. A washout experiment with prolonged posaconazole treatment 
showed that, even for more rapidly replicating strains, this compound cannot 
clear all parasites, indicative of a heterogeneous parasite population in vitro 
and potentially the presence of quiescent parasites. Benznidazole in contrast 
was able to kill all parasites. The work presented here shows clear 
differentiation between the nitro-aromatic drugs and posaconazole in several 
assays, and suggests that in vitro there may be clinically relevant 
heterogeneity in the parasite population that can be revealed in long-term 
washout experiments. Based on these findings we have adjusted our in vitro 
screening cascade so that only the most promising compounds are progressed to in 
vivo experiments.

DOI: 10.1371/journal.pntd.0006612
PMCID: PMC6057682
PMID: 30001347 [Indexed for MEDLINE]

Conflict of interest statement: I have read the journal’s policy and the authors 
of this manuscript have the following competing interests: IC is an employee of 
GSK.


75. J Mol Biol. 2019 May 17;431(11):2143-2162. doi: 10.1016/j.jmb.2019.03.023. Epub 
2019 Mar 28.

Glucose-6-Phosphate Dehydrogenase from the Human Pathogen Trypanosoma cruzi 
Evolved Unique Structural Features to Support Efficient Product Formation.

Ortíz C(1), Botti H(2), Buschiazzo A(3), Comini MA(4).

Author information:
(1)Laboratory Redox Biology of Trypanosomes, Institut Pasteur de Montevideo, 
Mataojo 2020, 11400 Montevideo, Uruguay.
(2)Laboratory of Molecular & Structural Microbiology, Institut Pasteur de 
Montevideo, Mataojo 2020, 11400 Montevideo, Uruguay; Laboratory of Integrative 
Biophysics, Departamento de Biofísica, Facultad de Medicina, Universidad de la 
República, Montevideo, Uruguay.
(3)Laboratory of Molecular & Structural Microbiology, Institut Pasteur de 
Montevideo, Mataojo 2020, 11400 Montevideo, Uruguay; Department of Microbiology, 
Institut Pasteur, rue du Dr Roux, 75015 Paris, France. Electronic address: 
alebus@pasteur.edu.uy.
(4)Laboratory Redox Biology of Trypanosomes, Institut Pasteur de Montevideo, 
Mataojo 2020, 11400 Montevideo, Uruguay. Electronic address: 
mcomini@pasteur.edu.uy.

Glucose-6-phosphate dehydrogenase (G6PDH) is the key enzyme supplying reducing 
power (NADPH) to the cells, by oxidation of glucose-6-phosphate (G6P), and in 
the process providing a precursor of ribose-5-phosphate. G6PDH is also a 
virulence factor of pathogenic trypanosomatid parasites. To uncover the 
biochemical and structural features that distinguish TcG6PDH from its human 
homolog, we have solved and analyzed the crystal structures of the G6PDH from 
Trypanosoma cruzi (TcG6PDH), alone and in complex with G6P. TcG6PDH crystallized 
as a tetramer and enzymatic assays further indicated that the tetramer is the 
active form in the parasite, in contrast to human G6PDH, which displays higher 
activity as a dimer. This quaternary structure was shown to be particularly 
stable. The molecular reasons behind this disparity were unveiled by structural 
analyses: a TcG6PDH-specific residue, R323, is located at the dimer-dimer 
interface, critically contributing with two salt bridges per subunit that are 
absent in the human enzyme. This explains why TcG6PDH dimerization impaired 
enzyme activity. The parasite protein is also distinct in displaying a 
37-amino-acid extension at the N-terminus, which comprises the non-conserved C8 
and C34 involved in the covalent linkage of two neighboring protomers. In 
addition, a cysteine triad (C53, C94 and C135) specific of Kinetoplastid G6PDHs 
proved critical for stabilization of TcG6PDH active site. Based on the 
structural and biochemical data, we posit that the N-terminal region and the 
catalytic site are highly dynamic. The unique structural features of TcG6PDH 
pave the way toward the design of efficacious and highly specific 
anti-trypanosomal drugs.

Copyright © 2019 Elsevier Ltd. All rights reserved.

DOI: 10.1016/j.jmb.2019.03.023
PMID: 30930048 [Indexed for MEDLINE]


76. Exp Parasitol. 2010 Oct;126(2):239-44. doi: 10.1016/j.exppara.2010.05.010. Epub 
2010 May 21.

Trypanosoma cruzi: biological characterization of a isolate from an endemic area 
and its susceptibility to conventional drugs.

Grosso NL(1), Bua J, Perrone AE, Gonzalez MN, Bustos PL, Postan M, Fichera LE.

Author information:
(1)Instituto Nacional de Parasitología, Dr. M. Fatala Chaben, ANLIS C.G. 
Malbrán, Paseo Colón 568, Ciudad de Buenos Aires, Argentina. 
noelialorenag@yahoo.com.ar

We describe some biological and molecular characteristics of a Trypanosoma cruzi 
isolate derived from a Triatomine captured in Nicaragua. PCR based typification 
showed that this isolate, named Nicaragua, belonged to the lineage Tc I. 
Nicaragua infected culture cells were treated with allopurinol, showing 
different behavior according to the cellular compartment, being cardiomyocyte 
primary cultures more resistant to this drug. The course of the infection in a 
mice experimental model and its susceptibility to benznidazole and allopurinol 
was analyzed. In benznidazole treatment, mice reverted the high lethal effect of 
parasites during the acute infection, however, a few parasites were detected in 
the heart of 88% of mice 1 year post-infection. Since T. cruzi is a 
heterogeneous species population it is important to study and characterize 
different parasites actually circulating in humans in endemic areas. In this 
work we show that T. cruzi Nicaragua isolate, is sensitive to early benznidazole 
treatment.

Copyright 2010 Elsevier Inc. All rights reserved.

DOI: 10.1016/j.exppara.2010.05.010
PMCID: PMC2927352
PMID: 20493848 [Indexed for MEDLINE]


77. Antimicrob Agents Chemother. 2011 Jan;55(1):203-10. doi: 10.1128/AAC.01129-10. 
Epub 2010 Nov 15.

Amiodarone inhibits Trypanosoma cruzi infection and promotes cardiac cell 
recovery with gap junction and cytoskeleton reassembly in vitro.

Adesse D(1), Azzam EM, Meirelles Mde N, Urbina JA, Garzoni LR.

Author information:
(1)Laboratório de Ultraestrutura Celular, Instituto Oswaldo Cruz, Rio de 
Janeiro, Brazil.

We present the results of the first detailed study of the antiproliferative and 
ultrastructural effects of amiodarone on Trypanosoma cruzi, the causative agent 
of Chagas' disease. Moreover, we report the effects of this compound on the 
recovery of F-actin fibrils, connexin43, and contractility in T. cruzi-infected 
cardiac myocytes. Amiodarone is the most prescribed class III antiarrhythmic 
agent and is frequently used for the symptomatic treatment of Chagas' disease 
patients with cardiac compromise. In addition, recent studies identified its 
antifungal and antiprotozoal activities, which take place through Ca(2+) 
homeostasis disruption and ergosterol biosynthesis blockade. We tested different 
concentrations of amiodarone (2.5 to 10 μM) on infected primary cultures of 
heart muscle cells and observed a dose- and time-dependent effect on growth of 
the clinically relevant intracellular amastigote form of T. cruzi. 
Ultrastructural analyses revealed that amiodarone had a profound effect on 
intracellular amastigotes, including mitochondrial swelling and disorganization 
of reservosomes and the kinetoplast and a blockade of amastigote-trypomastigote 
differentiation. Amiodarone showed no toxic effects on host cells, which 
recovered their F-actin fibrillar organization, connexin43 distribution, and 
spontaneous contractility concomitant with the drug-induced eradication of the 
intracellular parasites. Amiodarone is, therefore, a promising compound for the 
development of new drugs against T. cruzi.

DOI: 10.1128/AAC.01129-10
PMCID: PMC3019665
PMID: 21078932 [Indexed for MEDLINE]


78. Microbes Infect. 2018 May;20(5):312-316. doi: 10.1016/j.micinf.2018.03.002. Epub 
2018 Mar 22.

Trypanosoma cruzi infection of human induced pluripotent stem cell-derived 
cardiomyocytes: an in vitro model for drug screening for Chagas disease.

da Silva Lara L(1), Andrade-Lima L(2), Magalhães Calvet C(1), Borsoi J(2), Lopes 
Alberto Duque T(3), Henriques-Pons A(4), Souza Pereira MC(5), Veiga Pereira 
L(6).

Author information:
(1)Laboratório de Ultraestrutura Celular, Instituto Oswaldo Cruz, Fiocruz, Av. 
Brasil 4365, Manguinhos, RJ, 21045-900, Brazil.
(2)National Laboratory for Embryonic Stem Cells (LaNCE), Institute of 
Biosciences, University of São Paulo, SP, 05508-090, Brazil.
(3)Laboratório de Biologia Celular, Instituto Oswaldo Cruz, Fiocruz, Brazil.
(4)Laboratório de Inovações em Terapias, Ensino e Bioprodutos, Instituto Oswaldo 
cruz, Fiocruz - Av. Brasil 4365, Manguinhos, RJ, 21045-900, Brazil.
(5)Laboratório de Ultraestrutura Celular, Instituto Oswaldo Cruz, Fiocruz, Av. 
Brasil 4365, Manguinhos, RJ, 21045-900, Brazil. Electronic address: 
mirian@ioc.fiocruz.br.
(6)National Laboratory for Embryonic Stem Cells (LaNCE), Institute of 
Biosciences, University of São Paulo, SP, 05508-090, Brazil. Electronic address: 
lpereira@usp.br.

Chagas disease, caused by Trypanosoma cruzi, is an important global public 
health problem which, despite partial efficacy of benznidazole (Bz) in acute 
phase, urgently needs an effective treatment. Cardiotoxicity is a major safety 
concern for conduction of more accurate preclinical drug screening platforms. 
Human induced pluripotent stem cells derived cardiomyocytes (hiPSC-CM) are a 
reliable model to study genetic and infectious cardiac alterations and may 
improve drug development. Herein, we introduce hiPSC-CM as a suitable model to 
study T. cruzi heart infection and to predict the safety and efficacy of 
anti-T. cruzi drugs.

Copyright © 2018 Institut Pasteur. Published by Elsevier Masson SAS. All rights 
reserved.

DOI: 10.1016/j.micinf.2018.03.002
PMID: 29577969 [Indexed for MEDLINE]


79. Mol Pharm. 2017 Apr 3;14(4):1095-1106. doi: 10.1021/acs.molpharmaceut.6b01034. 
Epub 2017 Mar 3.

Engineering Oral and Parenteral Amorphous Amphotericin B Formulations against 
Experimental Trypanosoma cruzi Infections.

Rolón M(1), Serrano DR(2)(3), Lalatsa A(4), de Pablo E(2), Torrado JJ(2)(3), 
Ballesteros MP(2)(3), Healy AM(5), Vega C(1), Coronel C(1), Bolás-Fernández 
F(6), Dea-Ayuela MA(7).

Author information:
(1)Centro para el Desarrollo de la Investigación Científica (CEDIC) , Manduvirá 
635 entre 15 de Agosto y O'Leary, 1255 Asunción, Paraguay.
(2)Departamento de Farmacia y Tecnología Farmacéutica, Facultad de Farmacia, 
Universidad Complutense de Madrid , Plaza Ramón y Cajal s/n, 28040 Madrid, 
Spain.
(3)Instituto Universitario de Farmacia Industrial (IUFI), School of Pharmacy, 
University Complutense , Avenida Complutense, 28040 Madrid, Spain.
(4)School of Pharmacy and Biomedical Sciences, University of Portsmouth , St. 
Michael's Building, White Swan Road, Portsmouth PO1 2DT, U.K.
(5)School of Pharmacy and Pharmaceutical Sciences, Trinity College Dublin , 
Dublin 2, Ireland.
(6)Departamento de Parasitología, Facultad de Farmacia, Universidad Complutense 
de Madrid , Plaza Ramón y Cajal s/n, 28040 Madrid, Spain.
(7)Departamento de Farmacia, Facultad de Ciencias de la Salud, Universidad CEU 
Cardenal Herrera , Edificio Seminario s/n, 46113 Moncada, Valencia, Spain.

Chagas disease (CD) is a parasitic zoonosis endemic in most mainland countries 
of Central and South America affecting nearly 10 million people, with 100 
million people at high risk of contracting the disease. Treatment is only 
effective if received at the early stages of the disease. Only two drugs 
(benznidazole and nifurtimox) have so far been marketed, and both share various 
limitations such as variable efficacy, many side effects, and long duration of 
treatment, thus reducing compliance. The in vitro and in vivo efficacy of 
poly-aggregated amphotericin B (AmB), encapsulated poly-aggregated AmB in 
albumin microspheres (AmB-AME), and dimeric AmB-sodium deoxycholate micelles 
(AmB-NaDC) was evaluated. Dimeric AmB-NaDC exhibited a promising selectivity 
index (SI = 3164) against amastigotes, which was much higher than those obtained 
for licensed drugs (benznidazole and nifurtimox). AmB-AME, but not AmB-NaDC, 
significantly reduced the parasitemia levels (3.6-fold) in comparison to the 
control group after parenteral administration at day 7 postinfection. However, 
the oral administration of AmB-NaDC (10-15 mg/kg/day for 10 days) resulted in a 
75% reduction of parasitemia levels and prolonged the survival rate in 100% of 
the tested animals. Thus, the results presented here illustrate for the first 
time the oral efficacy of AmB in the treatment of trypanosomiasis. AmB-NaDC is 
an easily scalable, affordable formulation prepared from GRAS excipients, 
enabling treatment access worldwide, and therefore it can be regarded as a 
promising therapy for trypanosomiasis.

DOI: 10.1021/acs.molpharmaceut.6b01034
PMID: 28198632 [Indexed for MEDLINE]


80. Int J Parasitol Drugs Drug Resist. 2017 Apr;7(1):34-41. doi: 
10.1016/j.ijpddr.2016.12.004. Epub 2016 Dec 23.

In vitro drug susceptibility of two strains of the wildlife trypanosome, 
Trypanosoma copemani: A comparison with Trypanosoma cruzi.

Botero A(1), Keatley S(2), Peacock C(3), Thompson RC(2).

Author information:
(1)School of Veterinary and Life Sciences, Murdoch University, South Street, 
Murdoch, WA 6150, Australia. Electronic address: L.Boterogomez@murdoch.edu.au.
(2)School of Veterinary and Life Sciences, Murdoch University, South Street, 
Murdoch, WA 6150, Australia.
(3)The Marshall Center, School of Pathology and Laboratory Medicine, University 
of Western Australia, Crawley, WA 6009, Australia; Telethon Kids Institute, 100 
Roberts Road, Subiaco, WA 6008, Australia.

Trypanosomes are blood protozoan parasites that are capable of producing illness 
in the vertebrate host. Within Australia, several native Trypanosoma species 
have been described infecting wildlife. However, only Trypanosoma copemani has 
been associated with pathological lesions in wildlife hosts and more recently 
has been associated with the drastic decline of the critically endangered woylie 
(Bettongia penicillata). The impact that some trypanosomes have on the health of 
the vertebrate host has led to the development of numerous drug compounds that 
could inhibit the growth or kill the parasite. This study investigated and 
compared the in vitro susceptibility of two strains of T. copemani (G1 and G2) 
and one strain of Trypanosoma cruzi (10R26) against drugs that are known to show 
trypanocidal activity (benznidazole, posaconazole, miltefosine and melarsoprol) 
and against four lead compounds, two fenarimols and two pyridine derivatives 
(EPL-BS1937, EPL-BS2391, EPL-BS0967, and EPL-BS1246), that have been developed 
primarily against T.cruzi. The in vitro cytotoxicity of all drugs against L6 rat 
myoblast cells was also assessed. Results showed that both strains of 
T. copemani were more susceptible to all drugs and lead compounds than T. cruzi, 
with all IC50 values in the low and sub-μM range for both species. Melarsoprol 
and miltefosine exhibited the highest drug activity against both T. copemani and 
T. cruzi, but they also showed the highest toxicity in L6 cells. Interestingly, 
both fenarimol and pyridine derivative compounds were more active against 
T. copemani and T. cruzi than the reference drugs benznidazole and posaconazole. 
T. copemani strains exhibited differences in susceptibility to all drugs 
demonstrating once again considerable differences in their biological behaviour.

Copyright © 2016 The Authors. Published by Elsevier Ltd.. All rights reserved.

DOI: 10.1016/j.ijpddr.2016.12.004
PMCID: PMC5219620
PMID: 28040568 [Indexed for MEDLINE]


81. Vector Borne Zoonotic Dis. 2013 Mar;13(3):181-7. doi: 10.1089/vbz.2012.1072. 
Epub 2013 Feb 19.

Microsatellite and mini-exon analysis of Mexican human DTU I Trypanosoma cruzi 
strains and their susceptibility to nifurtimox and benznidazole.

Martínez I(1), Nogueda B, Martínez-Hernández F, Espinoza B.

Author information:
(1)Departamento de Inmunología, Instituto de Investigaciones Biomédicas, 
Universidad Nacional Autónoma de México .

Chagas disease is caused by the protozoan parasite Trypanosoma cruzi, and it 
affects as many as 10 million people in North and South America, where it 
represents a major public health problem. T. cruzi is a parasite with high 
genetic diversity, and it has been grouped into 6 discrete typing units (DTUs), 
designated as T. cruzi I (TcI) to T. cruzi VI (TcVI). Mexican isolates from 
humans and from vector insects have been primarily found to be TcI, and these 
isolates are likely to be the strains that cause the clinical manifestations 
observed in Mexico. However, genetic characterization and drug susceptibility 
assays are limited in Mexican TcI strains. In this work, 24 Mexican T. cruzi 
strains, obtained primarily from humans, were studied with 7 locus 
microsatellites and mini-exon gene by PCR. Also, drug susceptibility was 
evaluated by growth and mobility assays. All of the human strains belonged to 
TcI, and they could be further grouped through microsatellite analysis into 2 
subgroups (microsatellite genotypes 1 and 2), which were not related to the host 
clinical status or biological origin of the strain. Two strains, both from wild 
mammals, belonged to the TcII-TcVI groups; these strains and the CL Brener 
strain constituted microsatellite genotype 3. The number of alleles in each 
locus was lower than reported for South American strains, and a departure from 
the Hardy-Weinberg equilibrium was observed. The susceptibility of these strains 
to nifurtimox and benznidazole was heterogeneous. T. cruzi strains characterized 
as microsatellite genotypes 2 and 3 were significantly more susceptible to 
benznidazole than strains of microsatellite genotype 1. Only 1 Mexican strain 
resistant to both drugs was found in this study.

DOI: 10.1089/vbz.2012.1072
PMCID: PMC3601808
PMID: 23421890 [Indexed for MEDLINE]


82. Adv Exp Med Biol. 2008;625:61-80. doi: 10.1007/978-0-387-77570-8_6.

Sterol 14-demethylase inhibitors for Trypanosoma cruzi infections.

Buckner FS(1).

Author information:
(1)Department of Medicine, University of Washington, Seattle, Washington, USA. 
fbuckner@u.washington.edu

Chagas disease is caused by infection with the protozoan pathogen, Trypanosoma 
cruzi. The only approved therapeutics for treating Chagas disease are two 
nitroheterocyclic compounds (benznidazole and nifurtimox) that are suboptimal 
due to poor curative activity for chronic Chagas disease and high rates of 
adverse drug reactions. Sterol 14-demethylase inhibitors include azole 
antifungal drugs such as ketoconazole, fluconazole, itraconazole, and others. 
The first reports of potent activity of azole antifungal drugs against 
Trypanosoma cruzi came out about 25 years ago. Since then, a sizeable literature 
has accumulated on this topic. Newer triazole compounds such as posaconazole and 
D0870 have been shown to be effective at curing mice with chronic Trypanosoma 
cruzi infection. Small clinical studies with-ketoconazole or itraconazole in 
humans with chronic Chagas disease have not demonstrated significant curative 
activity. However, there is good reason for optimism that newer compounds with 
greater potency and improved pharmacokinetic properties might be more 
efficacious. Data have been published demonstrating synergistic activity of 
azole drugs with various other compounds, indicating that combination 
chemotherapy may be an effective strategy as this field moves ahead. In light of 
the near absence of adequate therapeutics for curing patients with chronic 
Chagas disease, additional effort to develop better drugs needs to be a 
priority.

DOI: 10.1007/978-0-387-77570-8_6
PMID: 18365659 [Indexed for MEDLINE]


83. Exp Parasitol. 2018 Mar;186:50-58. doi: 10.1016/j.exppara.2018.02.002. Epub 2018 
Feb 13.

Molecular and biological characterization of a highly pathogenic Trypanosoma 
cruzi strain isolated from a patient with congenital infection.

Gulin JEN(1), Bisio M(2), Rocco DM(2), Altcheh J(2), Solana ME(3), 
García-Bournissen F(2).

Author information:
(1)Servicio de Parasitología y enfermedad de Chagas - Hospital General de Niños 
"Dr. Ricardo Gutiérrez", Gallo 1330, CP: 1425, Ciudad Autónoma de Buenos Aires, 
Argentina; Consejo Nacional de Investigaciones Científicas y Técnicas (CONICET), 
Argentina. Electronic address: jgulin@fvet.uba.ar.
(2)Servicio de Parasitología y enfermedad de Chagas - Hospital General de Niños 
"Dr. Ricardo Gutiérrez", Gallo 1330, CP: 1425, Ciudad Autónoma de Buenos Aires, 
Argentina; Consejo Nacional de Investigaciones Científicas y Técnicas (CONICET), 
Argentina.
(3)Facultad de Medicina, Instituto de Investigaciones en Microbiología y 
Parasitología Médicas (IMPaM), UBA-CONICET, Universidad de Buenos Aires, 
Paraguay 2155, CP: 1121, Ciudad Autónoma de Buenos Aires, Argentina; 
Departamento de Cs. Básicas, Universidad Nacional de Luján, Ruta 5 y Avenida 
Constitución - (6700) Luján, Buenos Aires, Argentina.

Although many Trypanosoma cruzi (T. cruzi) strains isolated from a wide range of 
hosts have been characterized, there is a lack of information about biological 
features from vertically transmitted strains. We describe the molecular and 
biological characteristics of the T. cruzi VD strain isolated from a congenital 
Chagas disease patient. The VD strain was typified as DTU TcVI; in vitro 
sensitivity to nifurtimox (NFX) and beznidazole (BZ) were 2.88 μM and 6.19 μM 
respectively, while inhibitory concentrations for intracellular amastigotes were 
0.24 μM for BZ, and 0.66 μM for NFX. Biological behavior of VD strain was 
studied in a mouse model of acute infection, resulting in high levels of 
parasitemia and mortality with a rapid clearence of bloodstream trypomastigotes 
when treated with BZ or NFX, preventing mortality and reducing parasitic load 
and intensity of inflammatory infiltrate in skeletal and cardiac muscle. 
Treatment-induced parasitological cure, evaluated after immunossupression were 
41% and 35% for BZ and NFX treatment respectively, suggesting a partial response 
to these drugs in elimination of parasite burden. This exhaustive 
characterization of this T. cruzi strain provides the basis for inclusion of 
this strain in a panel of reference strains for drug screening and adds a new 
valuable tool for the study of experimental T. cruzi infection.

Copyright © 2018 Elsevier Inc. All rights reserved.

DOI: 10.1016/j.exppara.2018.02.002
PMID: 29448038 [Indexed for MEDLINE]


84. Curr Med Chem. 2009;16(25):3286-93. doi: 10.2174/092986709788803303. Epub 2009 
Sep 1.

New therapeutic targets for drug design against Trypanosoma cruzi, advances and 
perspectives.

Rivera G(1), Bocanegra-García V, Ordaz-Pichardo C, Nogueda-Torres B, Monge A.

Author information:
(1)Departamento de Farmacia y Química Medicinal, Unidad Académica 
Multidisciplinaria Reynosa-Aztlán, Universidad Autónoma de Tamaulipas, Reynosa, 
Tamaulipas, México.

Chagas disease is one of the most important parasitic diseases in Latin America, 
affecting 16 to 18 million people. Nifurtimox and Benznidazol are drugs that are 
commonly used in its treatment; however, these drugs produce several adverse 
reactions and are not effective in the chronic phase of the disease. Therefore, 
the design, synthesis, and biological evaluation of new compounds with potential 
activity against Trypanozoma cruzi are of great importance. We review six 
proteins involved in the biochemical metabolism of Trypanosoma cruzi that have 
recently been studied as potential targets for designing new drugs for Chagas 
disease. These are farnesyl pyrophosphate synthase, trans-sialidase, cruzain 
cystein protease, trypanothione reductase, glucose 6-phosphate-dehydrogenase, 
glyceraldehyde 3-phosphate-dehydrogenase, and alpha-hydroxy acid dehydrogenase. 
We also review the advances of compounds recently designed based on 
structure-activity, and the perspectives of new compounds that inhibit these 
therapeutic targets.

DOI: 10.2174/092986709788803303
PMID: 19548870 [Indexed for MEDLINE]


85. Microb Pathog. 2017 Nov;112:1-4. doi: 10.1016/j.micpath.2017.09.026. Epub 2017 
Sep 18.

Beneficial immunomodulatory and neuro digestive effect in Trypanosoma cruzi 
infection after Lycopodium clavatum 13c treatment.

Brustolin Aleixo CF(1), Ferraz FN(2), Massini PF(3), Lopes CR(4), Falkowski 
Temporini GJ(5), Aleixo DL(6), de Araújo SM(7).

Author information:
(1)Department of Basic Health Sciences, Laboratory of Parasitology, Universidade 
Estadual de Maringá, Avenida Colombo, 5790, Jd. Universitário, bloco I90, sala 
11, 87020-900 Maringá, Paraná, Brazil. Electronic address: 
brustolin_camilaf@hotmail.com.
(2)Department of Basic Health Sciences, Laboratory of Parasitology, Universidade 
Estadual de Maringá, Avenida Colombo, 5790, Jd. Universitário, bloco I90, sala 
11, 87020-900 Maringá, Paraná, Brazil. Electronic address: 
fabiana_nabarro@hotmail.com.
(3)Department of Basic Health Sciences, Laboratory of Parasitology, Universidade 
Estadual de Maringá, Avenida Colombo, 5790, Jd. Universitário, bloco I90, sala 
11, 87020-900 Maringá, Paraná, Brazil. Electronic address: 
paulavet_massini@hotmail.com.
(4)Department of Basic Health Sciences, Laboratory of Parasitology, Universidade 
Estadual de Maringá, Avenida Colombo, 5790, Jd. Universitário, bloco I90, sala 
11, 87020-900 Maringá, Paraná, Brazil. Electronic address: 
lopescarina@hotmail.com.
(5)Department of Basic Health Sciences, Laboratory of Parasitology, Universidade 
Estadual de Maringá, Avenida Colombo, 5790, Jd. Universitário, bloco I90, sala 
11, 87020-900 Maringá, Paraná, Brazil. Electronic address: 
gisajanaina@hotmail.com.
(6)Department of Basic Health Sciences, Laboratory of Parasitology, Universidade 
Estadual de Maringá, Avenida Colombo, 5790, Jd. Universitário, bloco I90, sala 
11, 87020-900 Maringá, Paraná, Brazil. Electronic address: 
deniseparasito@gmail.com.
(7)Department of Basic Health Sciences, Laboratory of Parasitology, Universidade 
Estadual de Maringá, Avenida Colombo, 5790, Jd. Universitário, bloco I90, sala 
11, 87020-900 Maringá, Paraná, Brazil. Electronic address: smaraujo@uem.br.

Studies show that highly diluted medications demonstrate benefits in treating 
infections, constituting an alternative for their treatment. The present study 
evaluated the effects of Lycopodium clavatum, dynamization 13c, in Wistar rats 
infected with T. cruzi. In this study 42 male rats were intraperitoneally 
inoculated with T. cruzi - Y strain and allocated into groups: IC (infected 
control group) and Ly (treated with L. clavatum 13c). The cytokines dosage 
(IFN-γ, IL-12, IL-10, IL-4), quantification and morphometry of myenteric neurons 
were evaluated. The treatment with L. clavatum modifies the immune response, 
with increase of IFN-γ on day 10 a.i. and IL-12 on day 24 a.i., decrease of 
IL-10 concentration on day 10 a.i. and subsequent increase of this cytokine and 
IL-4 on day 24 a.i., affording a bigger number of myenteric neurons compared to 
IC group. Thus, L. clavatum 13c promoted on rats infected with T. cruzi a 
beneficial immunomodulatory action reducing the pathogenic progression of 
digestive Chagas disease.

Copyright © 2017. Published by Elsevier Ltd.

DOI: 10.1016/j.micpath.2017.09.026
PMID: 28923601 [Indexed for MEDLINE]


86. Antimicrob Agents Chemother. 1990 Sep;34(9):1707-14. doi: 10.1128/aac.34.9.1707.

Trypanosoma cruzi proliferation and differentiation are blocked by topoisomerase 
II inhibitors.

Gonzales-Perdomo M(1), de Castro SL, Meirelles MN, Goldenberg S.

Author information:
(1)Departamento de Bioquimica e Biologia Molecular, Fundação Oswaldo Cruz, Rio 
de Janeiro, Brazil.

Bacterial topoisomerase II inhibitors (ofloxacin and its commercial derivative 
Tarivid, nalidixic acid, and novobiocin) were tested as blockers of Trypanosoma 
cruzi differentiation and proliferation. The transformation of either 
epimastigotes into metacyclic trypomastigotes or amastigotes into 
trypomastigotes was inhibited by the drugs in a dose-dependent manner. The 
inhibition of epimastigote differentiation was also dependent on the time of 
drug addition to the medium. Proliferation of T. cruzi was also blocked in a 
dose-dependent manner by the drugs, with the exception of novobiocin, which did 
not inhibit epimastigote replication and resulted in cell lysis when it was used 
at high concentrations. On the other hand, the transformation of amastigotes 
into epimastigotes in axenic culture was not inhibited; this process did not 
require either kinetoplast (mitochondrial) DNA replication or changes in the DNA 
network organization. Electron microscopy of cells treated with Tarivid 
(ofloxacin) showed damage to the kinetoplast, suggesting that this organelle 
might be the target of the drug. These results indicate that a bacterial-like 
topoisomerase II plays an important role in T. cruzi proliferation and 
differentiation.

DOI: 10.1128/aac.34.9.1707
PMCID: PMC171910
PMID: 2178335 [Indexed for MEDLINE]


87. Future Med Chem. 2013 Oct;5(15):1843-59. doi: 10.4155/fmc.13.144.

Indazoles: a new top seed structure in the search of efficient drugs against 
Trypanosoma cruzi.

Aguilera-Venegas B(1), Olea-Azar C, Arán VJ, Speisky H.

Author information:
(1)Laboratory of Antioxidants, Institute of Nutrition & Food Technology, 
University of Chile, Av. Macul 5540, Santiago, PO Box 138-11, Chile.

For years, Chagas disease treatment has been limited to only two drugs of highly 
questionable and controversial use (Nifurtimox(®) and Benznidazole(®)). In the 
search of effective drugs, many efforts have been made, but only a few 
structures have emerged as actual candidates. Heading into this, the 
multitarget-directed approach appears as the best choice. In this framework, 
indazoles were shown to be potent Trypanosoma cruzi growth inhibitors, being 
able to lead both the formation of reactive oxygen species and the inhibition of 
trypanothione reductase. Herein, we discuss the main structural factors that 
rule the anti-T. cruzi properties of indazoles, and how they would be involved 
in the biological properties as well as in the action mechanisms, attempting to 
make parallels between the old paradigms and current evidences in order to 
outline what could be the next steps to follow in regard to the future drug 
design for Chagas disease treatment.

DOI: 10.4155/fmc.13.144
PMID: 24144415 [Indexed for MEDLINE]


88. Mol Biochem Parasitol. 1989 Jan 15;32(2-3):179-89. doi: 
10.1016/0166-6851(89)90069-8.

The activity of ketoconazole and other azoles against Trypanosoma cruzi: 
biochemistry and chemotherapeutic action in vitro.

Goad LJ(1), Berens RL, Marr JJ, Beach DH, Holz GG Jr.

Author information:
(1)Department of Biochemistry, University of Liverpool, U.K.

Trypanosoma cruzi epimastigotes in culture medium, and amastigotes and 
trypomastigotes in cultured human diploid lung cells were exposed to the 
antimycotic agent ketoconazole and their growth and/or sterol biosynthesis 
observed. Propagation of epimastigotes and amastigotes was impaired by 
concentrations of ketoconazole achievable in human serum, and amastigotes were 
more sensitive than were epimastigotes. Epimastigotes and trypomastigotes 
(non-dividing stage) displayed changes in their membrane sterol content such 
that the amounts of normal, end-product sterols (ergosterol, ergosta-5,7-dien-3 
beta-ol, 24-ethylcholesta-5,7,22-trien-3 beta-ol, 24-ethylcholesta-5,7-dien-3 
beta-ol) were notably decreased and the amounts of 14 alpha-methyl sterol 
precursors of these sterols (24-methylenedihydrolanosterol, obtusifoliol, 
lanosterol) were increased. Other azole drugs, itraconazole and fluconazole, 
when tested on epimastigotes, evoked the same qualitative pattern of changes in 
free sterols. Itraconazole was nearly as potent as ketoconazole, but fluconazole 
was significantly less potent. The nature of the sterols found in T. cruzi and 
the actions of azole drugs on their biosynthesis were similar in many respects 
to those observed in fungi and in Leishmania species. By analogy, it would seem 
that the primary mechanism of action of azole drugs on T. cruzi life-cycle 
stages is the impairment of the cytochrome P-450 sterol 14 alpha-demethylase. 
The consequent loss of normal sterols and accumulation of 14 alpha-methyl 
sterols may be responsible for the coincident retardation or cessation of 
growth.

DOI: 10.1016/0166-6851(89)90069-8
PMID: 2494453 [Indexed for MEDLINE]


89. Biochim Biophys Acta. 2012 Jan;1824(1):195-206. doi: 
10.1016/j.bbapap.2011.05.011. Epub 2011 May 19.

The peptidases of Trypanosoma cruzi: digestive enzymes, virulence factors, and 
mediators of autophagy and programmed cell death.

Alvarez VE(1), Niemirowicz GT, Cazzulo JJ.

Author information:
(1)Instituto de Investigaciones Biotecnológicas (IIB-INTECH, Universidad 
Nacional de San Martín-CONICET), Buenos Aires, Argentina.

Trypanosoma cruzi, the agent of the American Trypanosomiasis, Chagas disease, 
contains cysteine, serine, threonine, aspartyl and metallo peptidases. The most 
abundant among these enzymes is cruzipain, a cysteine proteinase expressed as a 
mixture of isoforms, some of them membrane-bound. The enzyme is an 
immunodominant antigen in human chronic Chagas disease and seems to be important 
in the host/parasite relationship. Inhibitors of cruzipain kill the parasite and 
cure infected mice, thus validating the enzyme as a very promising target for 
the development of new drugs against the disease. In addition, a 30kDa cathepsin 
B-like enzyme, two metacaspases and two autophagins have been described. Serine 
peptidases described in the parasite include oligopeptidase B, a member of the 
prolyl oligopeptidase family involved in Ca(2+)-signaling during mammalian cell 
invasion; a prolyl endopeptidase (Tc80), against which inhibitors are being 
developed, and a lysosomal serine carboxypeptidase. Metallopeptidases homologous 
to the gp63 of Leishmania spp. are present, as well as two 
metallocarboxypeptidases belonging to the M32 family, previously found only in 
prokaryotes. The proteasome has properties similar to those of other eukaryotes, 
and its inhibition by lactacystin blocks some differentiation steps in the life 
cycle of the parasite. This article is part of a Special Issue entitled: 
Proteolysis 50 years after the discovery of lysosome.

Copyright © 2011 Elsevier B.V. All rights reserved.

DOI: 10.1016/j.bbapap.2011.05.011
PMID: 21621652 [Indexed for MEDLINE]


90. Curr Med Chem. 2010;17(33):4027-51. doi: 10.2174/092986710793205345.

The kinetoplastid chemotherapy revisited: current drugs, recent advances and 
future perspectives.

Castillo E(1), Dea-Ayuela MA, Bolás-Fernández F, Rangel M, González-Rosende ME.

Author information:
(1)Department of Physiology, Pharmacology and Toxicology, University 
CEU-Cardenal Herrera, Edificio Seminario s/n, 46113-Moncada, Valencia, Spain.

Leishmaniasis, African sleeping sickness and Chagas disease, caused by the 
kinetoplastid parasites Leishmania spp, Trypanosoma brucei and Trypanosoma 
cruzi, respectively, are among the most important parasitic diseases, affecting 
millions of people and considered to be within the most relevant group of 
neglected tropical diseases. The main alternative to control such parasitosis is 
chemotherapy. Nevertheless, the current chemotherapeutic treatments are far from 
being satisfactory. This review outlines the current understanding of different 
drugs against leishmaniasis, African sleeping sickness and Chagas disease, their 
mechanism of action and resistance. Recent approaches in the area of 
anti-leishmanial and trypanocidal therapies are also enumerated, new modulators 
from the mode of action, development of new formulations of old drugs, 
therapeutic switching and "in silico" drug design.

DOI: 10.2174/092986710793205345
PMID: 20939823 [Indexed for MEDLINE]


91. Biomed Res Int. 2017;2017:7254193. doi: 10.1155/2017/7254193. Epub 2017 May 23.

Effects of (1E,4E)-2-Methyl-1,5-bis(4-nitrophenyl)penta-1,4-dien-3-one on 
Trypanosoma cruzi and Its Combinational Effect with Benznidazole, Ketoconazole, 
or Fluconazole.

Peron F(1), Lazarin-Bidóia D(2), Ud Din Z(3), Rodrigues-Filho E(3), 
Ueda-Nakamura T(2), Silva SO(2), Nakamura CV(1)(2).

Author information:
(1)Programa de Pós-Graduação em Ciências Biológicas, Universidade Estadual de 
Maringá, Av. Colombo 5790, 87020-900 Maringá, PR, Brazil.
(2)Programa de Pós-Graduação em Ciências Farmacêuticas, Universidade Estadual de 
Maringá, Av. Colombo 5790, 87020-900 Maringá, PR, Brazil.
(3)LaBioMMi, Departamento de Química, Universidade Federal de São Carlos, CP 
676, 13.565-905 São Carlos, SP, Brazil.

This study reports the activity induced by 
(1E,4E)-2-methyl-1,5-bis(4-nitrophenyl)penta-1,4-dien-3-one (A3K2A3) against 
Trypanosoma cruzi. This compound showed trypanocidal activity against the 
multiplicative epimastigote and amastigote forms of this protozoan, with IC50 
values of 1.99 ± 0.17 and 1.20 ± 0.16 μM, respectively, and EC50 value of 15.57 
± 0.34 μM against trypomastigotes. The combination of A3K2A3 with benznidazole 
or ketoconazole demonstrated strong synergism, increasing effectiveness against 
trypomastigotes or epimastigotes of T. cruzi. In addition, the drug combination 
of A3K2A3 with benznidazole or ketoconazole on LLCMK2 cells demonstrated an 
antagonist effect, which resulted in greater protection of the cells from drug 
damage. The combination of the compound with fluconazole was not effective. 
Transmission and scanning electron micrographs showed changes on parasites, 
mainly in the cytoplasmatic membrane, nucleus, mitochondrion, and Golgi complex, 
and a large increase in the number of autophagosome-like structures and 
lipid-storage bodies, accompanied by volume reduction and rounding of the 
parasite. A3K2A3 might be a promising compound against T. cruzi.

DOI: 10.1155/2017/7254193
PMCID: PMC5460392
PMID: 28620619 [Indexed for MEDLINE]


92. Micron. 2009 Feb;40(2):157-68. doi: 10.1016/j.micron.2008.08.003. Epub 2008 Sep 
4.

Different cell death pathways induced by drugs in Trypanosoma cruzi: an 
ultrastructural study.

Menna-Barreto RF(1), Salomão K, Dantas AP, Santa-Rita RM, Soares MJ, Barbosa HS, 
de Castro SL.

Author information:
(1)Laboratório de Biologia Celular, Instituto Oswaldo Cruz, Fundação Oswaldo 
Cruz, Rio de Janeiro, RJ 21040-900, Brazil.

Electron microscopy has proven to be a reliable and essential tool to determine 
morphological alterations and target organelles in the investigation of new 
drugs for Chagas disease. In this review, we focused on evaluating different 
agents that induce death of Trypanosoma cruzi, i.e. lysophospholipids analogues, 
naphthoquinones and derivatives, cytoskeletal inhibitors and natural products. 
Apoptosis-like presents as morphological characteristics DNA fragmentation, 
membrane blebbing and apoptotic body formation. Autophagy involves autophagosome 
formation, with the appearance of membranes surrounding organelles and cytosolic 
structures. Necrosis causes the loss of osmotic balance, an increase of 
cytoplasmic vacuolization and plasma membrane disruption. Mitochondrion appears 
as a central checkpoint in both apoptosis and necrosis. Our evidences of 
ultrastructural changes to T. cruzi treated with the different classes of 
compounds point to dramatic mitochondrial alterations and similar autophagic 
phenotypes. Lysophospholipid analogues interfere in the lipid biosynthesis in 
epimastigotes, altering the amount of both phospholipids and sterols, and 
consequently the physical properties of the membrane. Naphthoquinone derivatives 
led to a strong DNA fragmentation in trypomastigotes and to the release of 
cysteine proteases from reservosomes to cytosol in epimastigotes, starting a 
proteolytic process which results in parasite death. The susceptibility of 
reservosomes was also observed in parasites treated with propolis, suggesting 
impairment of lipid metabolism, compromising membrane fluidity and leading to 
lysis. The cytoskeletal agents blocked mitosis of epimastigotes, arresting cell 
cycle and impairing the parasite proliferation. The variety of drug stimuli 
converge to the same pathway of death suggests an intense cross-talking between 
the three types of PCD in the protozoa.

DOI: 10.1016/j.micron.2008.08.003
PMID: 18849169 [Indexed for MEDLINE]


93. Int J Parasitol Drugs Drug Resist. 2017 Apr;7(1):23-33. doi: 
10.1016/j.ijpddr.2016.12.003. Epub 2016 Dec 21.

Comparative effects of histone deacetylases inhibitors and resveratrol on 
Trypanosoma cruzi replication, differentiation, infectivity and gene expression.

Campo VA(1).

Author information:
(1)Instituto de Investigaciones Biotecnológicas "Dr. Rodolfo Ugalde" 
(IIB-INTECH), Universidad Nacional San Martín (UNSAM), Av. 25 de Mayo y Francia, 
Campus Miguelete, CP1650, San Martín, Provincia de Buenos Aires, Argentina. 
Electronic address: vcampo@iibintech.com.ar.

Histone post-translational modification, mediated by histone acetyltransferases 
and deacetylases, is one of the most studied factors affecting gene expression. 
Recent data showing differential histone acetylation states during the 
Trypanosoma cruzi cell cycle suggest a role for epigenetics in the control of 
this process. As a starting point to study the role of histone deacetylases in 
the control of gene expression and the consequences of their inhibition and 
activation in the biology of T. cruzi, two inhibitors for different histone 
deacetylases: trichostatin A for class I/II and sirtinol for class III and the 
activator resveratrol for class III, were tested on proliferative and infective 
forms of this parasite. The two inhibitors tested caused histone 
hyperacetylation whereas resveratrol showed the opposite effect on both parasite 
forms, indicating that a biologically active in vivo level of these compounds 
was achieved. Histone deacetylase inhibitors caused life stage-specific effects, 
increasing trypomastigotes infectivity and blocking metacyclogenesis. Moreover, 
these inhibitors affected specific transcript levels, with sirtinol causing the 
most pronounced change. On the other hand, resveratrol showed strong 
anti-parasitic effects. This compound diminished epimastigotes growth, promoted 
metacyclogenesis, reduced in vitro infection and blocked differentiation and/or 
replication of intracellular amastigotes. In conclusion, the data presented here 
supports the notion that these compounds can modulate T. cruzi gene expression, 
differentiation, infection and histones deacetylase activity. Furthermore, among 
the compounds tested in this study, the results point to Resveratrol as 
promising trypanocidal drug candidate.

Copyright © 2017 The Author. Published by Elsevier Ltd.. All rights reserved.

DOI: 10.1016/j.ijpddr.2016.12.003
PMCID: PMC5199159
PMID: 28038431 [Indexed for MEDLINE]


94. Curr Med Chem. 2019;26(36):6572-6589. doi: 10.2174/0929867326666190620093029.

Signal Transduction Pathways as Therapeutic Target for Chagas Disease.

Schoijet AC(1), Sternlieb T(1), Alonso GD(1)(2).

Author information:
(1)Laboratorio de Senalizacion y Mecanismos Adaptativos en Tripanosomatidos, 
Instituto de Investigaciones en Ingenieria Genetica y Biologia Molecular "Dr. 
Hector N. Torres"; Vuelta de Obligado 2490 (C1428ADN), Buenos Aires, Argentina.
(2)Departamento de Fisiología, Biología Molecular y Celular, Facultad de 
Ciencias Exactas y Naturales, Universidad de Buenos Aires, Argentina.

Trypanosomatids are a group of flagellated unicellular eukaryotes, causing 
serious human diseases including Chagas disease (Trypanosoma cruzi), sleeping 
sickness (Trypanosoma brucei spp.) and Leishmaniasis (Leishmania spp.). The 
second messenger cAMP is involved in numerous and fundamental processes in these 
parasites including differentiation between stages, proliferation, 
osmoregulation, oxidative stress and quorum sensing. Interestingly, its 
signaling pathway is quite different from that of mammals, including 
structurally different adenylyl cyclases, the shortage of orthologous effector 
proteins and the absence of G-protein-coupled-receptors, among others. These 
characteristics make the proteins involved in these transduction pathways good 
candidates for therapeutic targets. However, the identification of new unknown 
druggable targets involves extensive research time and is economically very 
expensive, making difficult the transition from basic research to the clinical 
phase. Trypanosomatid PDEs have characteristic binding pockets that allow for a 
differential inhibition from their human orthologs. Modification in the approved 
drugs for human to convert them into trypanocidal treatments could lead to more 
effective therapies, shorter lab time and lower costs. In view of the fact that 
kinetoplastid PDEs are highly conserved with their mammalian counterparts, and 
since there are already numerous drugs on the market against human PDEs, the 
drug repositioning approach is highly promising. The development of new 
technologies, higher government and industrial involvement and more scientists 
committed to basic investigation, are the key to ultimately find an effective 
treatment and cure for the neglected tropical diseases.

Copyright© Bentham Science Publishers; For any queries, please email at 
epub@benthamscience.net.

DOI: 10.2174/0929867326666190620093029
PMID: 31218950 [Indexed for MEDLINE]


95. FEMS Microbiol Lett. 2017 Feb 1;364(4). doi: 10.1093/femsle/fnx020.

Biological activity of the azlactone derivative EPA-35 against Trypanosoma 
cruzi.

de Azeredo CM(1), Ávila EP(2), Pinheiro DL(2), Amarante GW(2), Soares MJ(1).

Author information:
(1)Laboratory of Cell Biology, Carlos Chagas Institute/Fiocruz-PR, 81350-010 
Curitiba-PR, Brazil.
(2)Department of Chemistry, Federal University of Juiz de Fora, 36036-900 Juiz 
de Fora, MG, Brazil.

Chagas disease, caused by Trypanosoma cruzi, affects six to seven million people 
worldwide. Treatment is based on benznidazole, producing several side effects 
and debatable efficacy, highlighting the need for new alternative drugs. We 
investigated the activity of four C-4 functionalized azlactone derivatives 
(EPA-27, EPA-35, EPA-63 and EPA-91) as potential T. cruzi inhibitors. Screening 
with epimastigotes indicated EPA-35 as the best compound (IC50/24 h: 33 μM). 
This compound was 14.1 times more potent against intracellular amastigotes 
(IC50/24 h: 2.34 μM). Treatment of infected Vero cells for 72 h (up to 30 μM 
EPA-35) resulted in a dose-dependent decrease in number of trypomastigotes and 
amastigotes released in the supernatant, but the amastigote/trypomastigote ratio 
remained constant, indicating that amastigote growth was disturbed, but cell 
differentiation was unaffected. Analysis of treated epimastigotes by flow 
cytometry indicated that the plasma membrane remained intact, but there was a 
significant decrease in mitochondrial membrane potential. The pattern of cell 
distribution in the cell cycle stages (G1, G2, M) was unaltered in treated 
epimastigotes, indicating a trypanocidal rather than a trypanostatic activity. 
Scanning electron microscopy and flow cytometry showed epimastigotes with a 
round shape and decrease in cell size. Taken together, our data indicate that 
the EPA-35 is effective against T. cruzi. Synthetic transformation of EPA-35 
into other derivatives may provide promising compounds for further evaluation 
against this parasite.

© FEMS 2017. All rights reserved. For permissions, please e-mail: 
journals.permissions@oup.com.

DOI: 10.1093/femsle/fnx020
PMID: 28130370 [Indexed for MEDLINE]


96. PLoS Negl Trop Dis. 2009;3(3):e387. doi: 10.1371/journal.pntd.0000387. Epub 2009 
Mar 3.

Influence of Ecto-nucleoside triphosphate diphosphohydrolase activity on 
Trypanosoma cruzi infectivity and virulence.

Santos RF(1), Pôssa MA, Bastos MS, Guedes PM, Almeida MR, Demarco R, 
Verjovski-Almeida S, Bahia MT, Fietto JL.

Author information:
(1)Núcleo de Pesquisa em Ciências Biológicas Universidade Federal de Ouro Preto, 
Minas Gerais, Brazil.

BACKGROUND: The protozoan Trypanosoma cruzi is the causative agent of Chagas 
disease. There are no vaccines or effective treatment, especially in the chronic 
phase when most patients are diagnosed. There is a clear necessity to develop 
new drugs and strategies for the control and treatment of Chagas disease. Recent 
papers have suggested the ecto-nucleotidases (from CD39 family) from pathogenic 
agents as important virulence factors. In this study we evaluated the influence 
of Ecto-Nucleoside-Triphosphate-Diphosphohydrolase (Ecto-NTPDase) activity on 
infectivity and virulence of T. cruzi using both in vivo and in vitro models.
METHODOLOGY/PRINCIPAL FINDINGS: We followed Ecto-NTPDase activities of Y strain 
infective forms (trypomastigotes) obtained during sequential sub-cultivation in 
mammalian cells. ATPase/ADPase activity ratios of cell-derived trypomastigotes 
decreased 3- to 6-fold and infectivity was substantially reduced during 
sequential sub-cultivation. Surprisingly, at third to fourth passages most of 
the cell-derived trypomastigotes could not penetrate mammalian cells and had 
differentiated into amastigote-like parasites that exhibited 3- to 4-fold lower 
levels of Ecto-NTPDase activities. To evidence the participation of T. cruzi 
Ecto-NTPDase1 in the infective process, we evaluated the effect of known 
Ecto-ATPDase inhibitors (ARL 67156, Gadolinium and Suramin), or anti-NTPDase-1 
polyclonal antiserum on ATPase and ADPase hydrolytic activities in recombinant 
T. cruzi NTPDase-1 and in live trypomastigotes. All tests showed a partial 
inhibition of Ecto-ATPDase activities and a marked inhibition of trypomastigotes 
infectivity. Mice infections with Ecto-NTPDase-inhibited trypomastigotes 
produced lower levels of parasitemia and higher host survival than with 
non-inhibited control parasites.
CONCLUSIONS/SIGNIFICANCE: Our results suggest that Ecto-ATPDases act as 
facilitators of infection and virulence in vitro and in vivo and emerge as 
target candidates in chemotherapy of Chagas disease.

DOI: 10.1371/journal.pntd.0000387
PMCID: PMC2644763
PMID: 19255624 [Indexed for MEDLINE]

Conflict of interest statement: The authors have declared that no competing 
interests exist.


97. J Mol Graph Model. 2017 Oct;77:168-180. doi: 10.1016/j.jmgm.2017.08.007. Epub 
2017 Aug 12.

In silico identification of inhibitors of ribose 5-phosphate isomerase from 
Trypanosoma cruzi using ligand and structure based approaches.

de V C Sinatti V(1), R Baptista LP(2), Alves-Ferreira M(3), Dardenne L(4), 
Hermínio Martins da Silva J(5), Guimarães AC(2).

Author information:
(1)Fiocruz, Instituto Oswaldo Cruz, Laboratório de Genômica Funcional e 
Bioinformática, Av. Brasil 4365, Manguinhos, 21040-900, Rio de Janeiro, RJ, 
Brazil. Electronic address: nessasinatti@gmail.com.
(2)Fiocruz, Instituto Oswaldo Cruz, Laboratório de Genômica Funcional e 
Bioinformática, Av. Brasil 4365, Manguinhos, 21040-900, Rio de Janeiro, RJ, 
Brazil.
(3)Fiocruz, Laboratório de Modelagem de Sistemas Biológicos, Centro de 
Desenvolvimento Tecnológico em Saúde, Av. Brasil 4036, Manguinhos, 21040-361, 
Rio de Janeiro, Brazil; Instituto Nacional de Ciência e Tecnologia em Inovação 
em Doenças de Populações Negligenciadas, INCT-IDPN, CNPq, Brazil.
(4)Laboratório Nacional de Computação Científica, Grupo de Modelagem Molecular 
de Sistemas Biológicos, Av. Getúlio Vargas, 333, Quitandinha, 25651-075, 
Petrópolis, RJ, Brazil.
(5)Fiocruz-Ceará, Computational Modeling Group, Avenida Santos Dumont, 5753, 
Papicu, 60175-047, Fortaleza, CE, Brazil.

Chagas disease, caused by the protozoan Trypanosoma cruzi, affects approximately 
seven million people, mainly in Latin America, and causes about 7000 deaths 
annually. The available treatments are unsatisfactory and search for more 
effective drugs against this pathogen is critical. In this context, the ribose 
5-phosphate isomerase (Rpi) enzyme is a potential drug target mainly due to its 
function in the pentose phosphate pathway and its essentiality (previously shown 
in other trypanosomatids). In this study, we propose novel potential inhibitors 
for the Rpi of T. cruzi (TcRpi) based on a computer-aided approach, including 
structure-based and ligand-based pharmacophore modeling. Along with a 
substructural and similarity search, the selected pharmacophore hypotheses were 
used to screen the purchasable subset of the ZINC Database, yielding 20,183 
candidate compounds. These compounds were submitted to molecular docking studies 
in the TcRpi and Human Rpi (HsRpi) active sites in order to identify potential 
selective inhibitors for the T. cruzi enzyme. After the molecular docking and 
ADME-T (absorption, distribution, metabolism, excretion and toxicity)/PAINS 
(pan-assay interference compounds) screenings, 211 molecules were selected as 
potential TcRpi inhibitors. Out of these, three compounds - ZINC36975961, 
ZINC63480117, and ZINC43763931 - were submitted to molecular dynamics 
simulations and two of them - ZINC36975961 and ZINC43763931- had good 
performance and made interactions with important active site residues over all 
the simulation time. These compounds could be considered potential TcRpi 
inhibitors candidates and also may be used as leads for developing new TcRpi 
inhibitors.

Copyright © 2017 Elsevier Inc. All rights reserved.

DOI: 10.1016/j.jmgm.2017.08.007
PMID: 28865321 [Indexed for MEDLINE]


98. PLoS Negl Trop Dis. 2013 Aug 8;7(8):e2369. doi: 10.1371/journal.pntd.0002369. 
eCollection 2013.

Identification and functional analysis of Trypanosoma cruzi genes that encode 
proteins of the glycosylphosphatidylinositol biosynthetic pathway.

Cardoso MS(1), Junqueira C, Trigueiro RC, Shams-Eldin H, Macedo CS, Araújo PR, 
Gomes DA, Martinelli PM, Kimmel J, Stahl P, Niehus S, Schwarz RT, Previato JO, 
Mendonça-Previato L, Gazzinelli RT, Teixeira SM.

Author information:
(1)Departamento de Bioquímica e Imunologia, Universidade Federal de Minas 
Gerais, Belo Horizonte, Minas Gerais, Brazil.

BACKGROUND: Trypanosoma cruzi is a protist parasite that causes Chagas disease. 
Several proteins that are essential for parasite virulence and involved in host 
immune responses are anchored to the membrane through 
glycosylphosphatidylinositol (GPI) molecules. In addition, T. cruzi GPI anchors 
have immunostimulatory activities, including the ability to stimulate the 
synthesis of cytokines by innate immune cells. Therefore, T. cruzi genes related 
to GPI anchor biosynthesis constitute potential new targets for the development 
of better therapies against Chagas disease.
METHODOLOGY/PRINCIPAL FINDINGS: In silico analysis of the T. cruzi genome 
resulted in the identification of 18 genes encoding proteins of the GPI 
biosynthetic pathway as well as the inositolphosphorylceramide (IPC) synthase 
gene. Expression of GFP fusions of some of these proteins in T. cruzi 
epimastigotes showed that they localize in the endoplasmic reticulum (ER). 
Expression analyses of two genes indicated that they are constitutively 
expressed in all stages of the parasite life cycle. T. cruzi genes TcDPM1, 
TcGPI10 and TcGPI12 complement conditional yeast mutants in GPI biosynthesis. 
Attempts to generate T. cruzi knockouts for three genes were unsuccessful, 
suggesting that GPI may be an essential component of the parasite. Regarding 
TcGPI8, which encodes the catalytic subunit of the transamidase complex, 
although we were able to generate single allele knockout mutants, attempts to 
disrupt both alleles failed, resulting instead in parasites that have undergone 
genomic recombination and maintained at least one active copy of the gene.
CONCLUSIONS/SIGNIFICANCE: Analyses of T. cruzi sequences encoding components of 
the GPI biosynthetic pathway indicated that they are essential genes involved in 
key aspects of host-parasite interactions. Complementation assays of yeast 
mutants with these T. cruzi genes resulted in yeast cell lines that can now be 
employed in high throughput screenings of drugs against this parasite.

DOI: 10.1371/journal.pntd.0002369
PMCID: PMC3738449
PMID: 23951384 [Indexed for MEDLINE]

Conflict of interest statement: The authors have declared that no competing 
interests exist.


99. Antimicrob Agents Chemother. 2003 Jan;47(1):223-30. doi: 
10.1128/aac.47.1.223-230.2003.

Chemotherapy with benznidazole and itraconazole for mice infected with different 
Trypanosoma cruzi clonal genotypes.

Toledo MJ(1), Bahia MT, Carneiro CM, Martins-Filho OA, Tibayrenc M, Barnabé C, 
Tafuri WL, de Lana M.

Author information:
(1)Departamento Análises Clínicas, Centro de Ciências da Saúde, Universidade 
Estadual de Maringá, Maringá, Brazil. mjotoledo@uem.br

The benznidazole (BZ) and itraconazole (ITC) susceptibilities of a standard set 
of Trypanosoma cruzi natural stocks were evaluated during the acute phase and 
the chronic phase of experimental chagasic infection in BALB/c mice. Twenty 
laboratory-cloned stocks representative of the total phylogenetic diversity of 
T. cruzi, including genotypes 20 and 19 (T. cruzi I) and genotypes 39 and 32 (T. 
cruzi II), were analyzed. Our results demonstrate important differences among 
stocks that could be pointed out as markers of biological behavior. Members of 
the T. cruzi I group were highly resistant to both BZ and ITC, whereas members 
of the T. cruzi II group were partially resistant to both drugs, despite their 
susceptibilities to ITC during the chronic phase of infection. The resistance to 
BZ observed for T. cruzi I was mainly triggered by genotype 20 isolates, whereas 
resistance to ITC was due to both genotype 20 and 19 isolates. Two polar 
patterns of response to BZ observed for genotype 39 isolates had a major impact 
on the partial resistance pattern observed for members of the T. cruzi II group. 
Genotype 32 isolates showed a typical profile of susceptibility. The correlation 
between the response to treatment and phylogenetic classification of T. cruzi 
stocks was clearer for ITC than for BZ. In conclusion, the data presented show a 
correlation between phylogenetic divergence among T. cruzi stocks and their 
susceptibilities to chemotherapeutic agents in vivo. Our results warn of the 
necessity to take into account the lesser genetic subdivisions of T. cruzi 
stocks since the upper subdivisions (T. cruzi I and II) show a great deal of 
heterogeneity for in vivo drug susceptibility.

DOI: 10.1128/aac.47.1.223-230.2003
PMCID: PMC149031
PMID: 12499195 [Indexed for MEDLINE]


100. Trans R Soc Trop Med Hyg. 1987;81(5):755-9. doi: 10.1016/0035-9203(87)90020-4.

Susceptibility and natural resistance of Trypanosoma cruzi strains to drugs used 
clinically in Chagas disease.

Filardi LS(1), Brener Z.

Author information:
(1)Centro de Pesquisas René Rachou, FIOCRUZ, Belo Horizonte, Brazil.

The susceptibility and natural resistance to two nitroheterocyclic derivatives 
used clinically in Chagas disease (nifurtimox and benznidazole) were 
investigated in 47 Trypanosoma cruzi strains isolated from human patients, 
domestic vectors and sylvatic reservoirs or vectors. A large gradient of drug 
efficacy from 0% to 100% was detected. Drug susceptibility apparently related to 
geographical distribution of some T. cruzi strains was also observed. Drug 
resistance was identified among T. cruzi populations isolated from sylvatic 
vectors from an area where autochthonous human Chagas disease does not exist. 
Thus, natural drug-resistance of sylvatic strains might be a way of introducing 
this character into a T. cruzi domestic cycle. Most of the 47 studied strains 
were either sensitive or resistant to both compounds, an intriguing finding 
considering that nifurtimox and benznidazole apparently have different 
mechanisms of action against T. cruzi.

DOI: 10.1016/0035-9203(87)90020-4
PMID: 3130683 [Indexed for MEDLINE]


101. Int J Nanomedicine. 2017 May 17;12:3785-3799. doi: 10.2147/IJN.S133708. 
eCollection 2017.

Ravuconazole self-emulsifying delivery system: in vitro activity against 
Trypanosoma cruzi amastigotes and in vivo toxicity.

Spósito PÁ(1), Mazzeti AL(1)(2), de Oliveira Faria C(1), Urbina JA(3), 
Pound-Lana G(1), Bahia MT(2), Mosqueira VF(1).

Author information:
(1)Laboratory of Pharmaceutics and Nanotechnology Research, Pharmacy Department, 
School of Pharmacy, Universidade Federal de Ouro Preto, Minas Gerais, Brazil.
(2)Parasite Diseases Research Laboratory, NUPEB, Medical School, Universidade 
Federal de Ouro Preto, MG, Brazil.
(3)Venezuelan Institute for Scientific Research, Apartado, Caracas, Venezuela.

Self-emulsifying drug delivery systems (SEDDSs) are lipid-based anhydrous 
formulations composed of an isotropic mixture of oil, surfactant, and 
cosurfactants usually presented in gelatin capsules. Ravuconazole 
(Biopharmaceutics Classification System [BCS] Class II) is a poorly 
water-soluble drug, and a SEDDS type IIIA was designed to deliver it in a 
predissolved state, improving dissolution in gastrointestinal fluids. After 
emulsification, the droplets had mean hydrodynamic diameters <250 nm, zeta 
potential values in the range of -45 mV to -57 mV, and showed no signs of 
ravuconazole precipitation. Asymmetric flow field-flow fractionation with 
dynamic and multiangle laser light scattering was used to characterize these 
formulations in terms of size distribution and homogeneity. The fractograms 
obtained at 37°C showed a polydisperse profile for all blank and 
ravuconazole-SEDDS formulations but no large aggregates. SEDDS increased 
ravuconazole in vitro dissolution extent and rate (20%) compared to free drug 
(3%) in 6 h. The in vivo toxicity of blank SEDDS comprising Labrasol® surfactant 
in different concentrations and preliminary safety tests in repeated-dose oral 
administration (20 days) showed a dose-dependent Labrasol toxicity in healthy 
mice. Ravuconazole-SEDDS at low surfactant content (10%, v/v) in Trypanosoma 
cruzi-infected mice was safe during the 20-day treatment. The anti-T. cruzi 
activity of free ravuconazole, ravuconazole-SEDDS and each excipient were 
evaluated in vitro at equivalent ravuconazole concentrations needed to inhibit 
50% or 90% (IC50 and IC90), respectively of the intracellular amastigote form of 
the parasite in a cardiomyocyte cell line. The results showed a clear 
improvement of the ravuconazole anti-T. cruzi activity when associated with 
SEDDS. Based on our results, the repurposing of ravuconazole in SEDDS dosage 
form is a strategy that deserves further in vivo investigation in preclinical 
studies for the treatment of human T. cruzi infections.

DOI: 10.2147/IJN.S133708
PMCID: PMC5439725
PMID: 28553114 [Indexed for MEDLINE]

Conflict of interest statement: Disclosure The authors report no conflicts of 
interest in this work.


102. Int J Antimicrob Agents. 2013 Feb;41(2):183-7. doi: 
10.1016/j.ijantimicag.2012.09.018. Epub 2012 Dec 4.

Effect of thiazolidine LPSF SF29 on the growth and morphology of Trypanosoma 
cruzi.

de B Moreira TL(1), Barbosa AF, Veiga-Santos P, Henriques C, Henriques-Pons A, 
Galdino SL, de Lima Mdo C, Pitta Ida R, de Souza W, de Carvalho TM.

Author information:
(1)Laboratório de Ultraestrutura Celular Hertha Meyer, Instituto de Biofísica 
Carlos Chagas Filho, Universidade Federal do Rio de Janeiro, Rio de Janeiro, RJ, 
CEP 21949-900, Brazil.

Chagas disease, caused by the protozoan Trypanosoma cruzi, is an endemic illness 
in Latin America. Efforts have been made by several groups to develop new 
effective and safe anti-T. cruzi drugs. In the present work, we show that 
thiazolidine LPSF SF29 inhibited growth of the epimastigote and amastigote forms 
and caused lysis in the trypomastigote form of T. cruzi, leading to death of the 
protozoan. Mitochondrial dysfunction was also observed. The thiazolidine induced 
ultrastructural alterations such as detachment of the flagellar membrane, 
intense mitochondrial swelling, formation of myelin-like figures and the 
appearance of autophagosomes. Taken together, these results suggest that this 
new thiazolidine is active against T. cruzi and constitutes a promising drug for 
the therapy of Chagas disease.

Copyright © 2012 Elsevier B.V. and the International Society of Chemotherapy. 
All rights reserved.

DOI: 10.1016/j.ijantimicag.2012.09.018
PMID: 23219247 [Indexed for MEDLINE]


103. Antimicrob Agents Chemother. 1998 Dec;42(12):3245-50. doi: 
10.1128/AAC.42.12.3245.

Induction of resistance to azole drugs in Trypanosoma cruzi.

Buckner FS(1), Wilson AJ, White TC, Van Voorhis WC.

Author information:
(1)Department of Medicine, Infectious Diseases, University of Washington, 
Seattle, Washington 98195-7185, USA. fbuckner@u.washington.edu

Trypanosoma cruzi is the protozoan parasite that causes Chagas' disease, a 
frequently fatal illness affecting the heart and gastrointestinal systems. An 
estimated 16 million to 18 million people in Latin America and 50,000 to 100,000 
people in the United States are infected with this pathogen. Treatment options 
for T. cruzi infections are suboptimal due to the toxicities and limited 
effectiveness of the available drugs. Azole antimicrobial agents have been 
discovered to have antitrypanosomal activity by inhibition of ergosterol 
synthesis. The triazole itraconazole was recently shown to produce a 
parasitologic cure rate of 53% in chronically infected patients (W. Apt et al., 
Am. J. Trop. Med. Hyg. 59:133-138, 1998), a result which may lead to more use of 
this family of drugs for the treatment of T. cruzi infections. In the 
experiments reported on here, resistance to azoles was induced in vitro by 
serial passage of mammalian-stage parasites in the presence of fluconazole for 4 
months. These parasites were cross resistant to the other azoles, ketoconazole, 
miconazole, and itraconazole. They remained susceptible to benznidazole and 
amphotericin B. The azole-resistant phenotype was stable for more than 2 months 
of in vitro serial passage without fluconazole. In addition, the parasites 
resisted treatment in mice receiving ketoconazole. The rapid development of 
azole resistance in T. cruzi in vitro suggests that resistance to azole drugs 
has the potential to occur in patients and may pose an impediment to the 
progress being made in the treatment of T. cruzi infection.

DOI: 10.1128/AAC.42.12.3245
PMCID: PMC106029
PMID: 9835521 [Indexed for MEDLINE]


104. PLoS Negl Trop Dis. 2017 Mar 17;11(3):e0005472. doi: 
10.1371/journal.pntd.0005472. eCollection 2017 Mar.

Trypanocidal Effect of Isotretinoin through the Inhibition of Polyamine and 
Amino Acid Transporters in Trypanosoma cruzi.

Reigada C(1), Valera-Vera EA(1), Sayé M(1), Errasti AE(2), Avila CC(3), Miranda 
MR(1), Pereira CA(1).

Author information:
(1)Laboratorio de Parasitología Molecular, Instituto de Investigaciones Médicas 
"A. Lanari", IDIM-CONICET, Universidad de Buenos Aires, Buenos Aires, Argentina.
(2)Instituto de Farmacología, Facultad de Medicina, Universidad de Buenos Aires, 
Ciudad Autónoma de Buenos Aires, Argentina.
(3)Department of Pharmacy, University of São Paulo, São Paulo, SP, Brazil.

Polyamines are essential compounds to all living organisms and in the specific 
case of Trypanosoma cruzi, the causative agent of Chagas disease, they are 
exclusively obtained through transport processes since this parasite is 
auxotrophic for polyamines. Previous works reported that retinol acetate 
inhibits Leishmania growth and decreases its intracellular polyamine 
concentration. The present work describes a combined strategy of drug 
repositioning by virtual screening followed by in vitro assays to find drugs 
able to inhibit TcPAT12, the only polyamine transporter described in T. cruzi. 
After a screening of 3000 FDA-approved drugs, 7 retinoids with medical use were 
retrieved and used for molecular docking assays with TcPAT12. From the docked 
molecules, isotretinoin, a well-known drug used for acne treatment, showed the 
best interaction score with TcPAT12 and was selected for further in vitro 
studies. Isotretinoin inhibited the polyamine transport, as well as other amino 
acid transporters from the same protein family (TcAAAP), with calculated IC50 
values in the range of 4.6-10.3 μM. It also showed a strong inhibition of 
trypomastigote burst from infected cells, with calculated IC50 of 130 nM (SI = 
920) being significantly less effective on the epimastigote stage (IC50 = 30.6 
μM). The effect of isotretinoin on the parasites plasma membrane permeability 
and on mammalian cell viability was tested, and no change was observed. 
Autophagosomes and apoptotic bodies were detected as part of the mechanisms of 
isotretinoin-induced death indicating that the inhibition of transporters by 
isotretinoin causes nutrient starvation that triggers autophagic and apoptotic 
processes. In conclusion, isotretinoin is a promising trypanocidal drug since it 
is a multi-target inhibitor of essential metabolites transporters, in addition 
to being an FDA-approved drug largely used in humans, which could reduce 
significantly the requirements for its possible application in the treatment of 
Chagas disease.

DOI: 10.1371/journal.pntd.0005472
PMCID: PMC5371382
PMID: 28306713 [Indexed for MEDLINE]

Conflict of interest statement: The authors have declared that no competing 
interests exist.


105. Infect Genet Evol. 2015 Jul;33:37-46. doi: 10.1016/j.meegid.2015.04.008. Epub 
2015 Apr 17.

Differences in inferred genome-wide signals of positive selection during the 
evolution of Trypanosoma cruzi and Leishmania spp. lineages: A result of 
disparities in host and tissue infection ranges?

Flores-López CA(1), Machado CA(2).

Author information:
(1)Facultad de Ciencias, Universidad Autónoma de Baja California, Km. 103 
Carretera Tijuana - Ensenada, Pedregal Playitas, 22860 Ensenada, Baja 
California, Mexico.
(2)Department of Biology, University of Maryland, College Park, MD 20742, United 
States. Electronic address: machado@umd.edu.

Trypanosoma cruzi and Leishmania spp. are kinetoplastids responsible for Chagas 
disease and Leishmaniasis, neglected tropical diseases for which there are no 
effective methods of control. These two human pathogens differ widely in the 
range of mammal species they can infect, their cell/tissue tropism and cell 
invasion mechanisms. Whether such major biological differences have had any 
impact on genome-wide patterns of genetic diversification in both pathogens has 
not been explored. The recent genome sequencing projects of medically important 
species of Leishmania and T. cruzi lineages provide unique resources for 
performing comparative evolutionary analyses to address that question. We show 
that inferred genome-wide signals of positive selection are higher in T. cruzi 
proteins than in Leishmania spp. proteins. We report significant differences in 
the fraction of protein-coding genes showing evidence of positive selection in 
the two groups of parasites, and also report that the intensity of positive 
selection and the proportion of sites under selection are higher in T. cruzi 
than in Leishmania spp. The pattern is unlikely to be the result of confounding 
factors like differences in GC content, average gene length or differences in 
reproductive mode between the two taxa. We propose that the greater versatility 
of T. cruzi in its host range, cell tropism and cell invasion mechanisms may 
explain the observed differences between the two groups of parasites. Genes 
showing evidence of positive selection within each taxonomic group may be under 
diversifying selection to evade the immune system and thus, depending on their 
functions, could represent viable candidates for the development of drugs or 
vaccines for these neglected human diseases.

Copyright © 2015 Elsevier B.V. All rights reserved.

DOI: 10.1016/j.meegid.2015.04.008
PMID: 25891283 [Indexed for MEDLINE]


106. Eur J Med Chem. 2013 Nov;69:455-64. doi: 10.1016/j.ejmech.2013.08.045. Epub 2013 
Sep 13.

Synthesis, physicochemical properties of allopurinol derivatives and their 
biological activity against Trypanosoma cruzi.

Raviolo MA(1), Solana ME, Novoa MM, Gualdesi MS, Alba-Soto CD, Briñón MC.

Author information:
(1)Departamento de Farmacia, Facultad de Ciencias Químicas, Universidad Nacional 
de Córdoba, 5000 Córdoba, Argentina. Electronic address: 
moraviolo@fcq.unc.edu.ar.

Chagas disease is caused by Trypanosoma cruzi (T. cruzi) leading to a huge 
number of infections and deaths per year, because in addition to many sufferers 
only having limited access to health services only an inefficient chemotherapy 
is available using drugs such as benznidazole and nifurtimox. Here, C6-alkyl 
(2a-c) and N1-acyl (3a-c) derivatives of Allopurinol (Allop, compound with 
activity against T. cruzi) were synthesized in good yields and their structures 
were unambiguously characterized. Only 2a, 2b and 3c showed inhibitory activity 
against the proliferative stages of the parasite when tested at 1 μg mL(-1) with 
the 3c derivative exhibiting an IC50 value similar to that of Allop and not 
being toxic for mammalian cells. Relevant pharmaceutical physicochemical 
properties (pKa, stability, solubility, lipophilicity) were also determined as 
well by using Lipinski's rule, polar surface area and molecular rigidity. Taken 
together, the results demonstrated that the studied derivatives had optimal 
properties for bioavailability and oral absorption. For the stability studies, 
Micellar Liquid Chromatography was used as the analytical method which was fully 
validated according to the FDA guidelines and shown to be a suitable, sensitive 
and simple method for routine analysis of these Allop derivatives.

Copyright © 2013 Elsevier Masson SAS. All rights reserved.

DOI: 10.1016/j.ejmech.2013.08.045
PMID: 24090917 [Indexed for MEDLINE]


107. Comp Biochem Physiol C Comp Pharmacol Toxicol. 1988;90(1):1-12. doi: 
10.1016/0742-8413(88)90090-4.

The biochemistry of the mode of action of drugs and the detoxication mechanisms 
in Trypanosoma cruzi.

Morello A(1).

Author information:
(1)Department of Biochemistry and Chemistry, Faculty of Medicine, University of 
Chile, Santiago.

DOI: 10.1016/0742-8413(88)90090-4
PMID: 2904850 [Indexed for MEDLINE]


108. Phytomedicine. 2015 Oct 15;22(11):969-74. doi: 10.1016/j.phymed.2015.07.004. 
Epub 2015 Jul 29.

In vitro and in vivo antiparasitic activity of Physalis angulata L. concentrated 
ethanolic extract against Trypanosoma cruzi.

Meira CS(1), Guimarães ET(2), Dos Santos JA(2), Moreira DR(1), Nogueira RC(1), 
Tomassini TC(3), Ribeiro IM(3), de Souza CV(3), Ribeiro Dos Santos R(4), Soares 
MB(5).

Author information:
(1)Centro de Pesquisas Gonçalo Moniz, Fundação Oswaldo Cruz, Salvador, Bahia, 
Brazil.
(2)Centro de Pesquisas Gonçalo Moniz, Fundação Oswaldo Cruz, Salvador, Bahia, 
Brazil; Universidade do Estado da Bahia, Salvador, Bahia, Brazil.
(3)Laboratório de Química de Produtos Naturais-PN2-Extração, Isolamento e 
Purificação, Farmanguinhos-Fiocruz, Rio de Janeiro, RJ, Brazil.
(4)Centro de Biotecnologia e Terapia Celular, Hospital São Rafael, Salvador, BA, 
Brazil.
(5)Centro de Pesquisas Gonçalo Moniz, Fundação Oswaldo Cruz, Salvador, Bahia, 
Brazil; Centro de Biotecnologia e Terapia Celular, Hospital São Rafael, 
Salvador, BA, Brazil. Electronic address: milenabpsoares@gmail.com.

BACKGROUND: The current treatment of Chagas disease, endemic in Latin America 
and emerging in several countries, is limited by the frequent side effects and 
variable efficacy of benznidazole. Natural products are an important source for 
the search for new drugs.
AIM/HYPOTHESIS: Considering the great potential of natural products as 
antiparasitic agents, we investigated the anti-Trypanosoma cruzi activity of a 
concentrated ethanolic extract of Physalis angulata (EEPA).
METHODS: Cytotoxicity to mammalian cells was determined using mouse peritoneal 
macrophages. The antiparasitic activity was evaluated against axenic 
epimastigote and bloodstream trypomastigote forms of T. cruzi, and against 
amastigote forms using T. cruzi-infected macrophages. Cell death mechanism was 
determined in trypomastigotes by flow cytometry analysis after annexin V and 
propidium iodide staining. The efficacy of EEPA was examined in vivo in an acute 
model of infection by monitoring blood parasitaemia and survival rate 30 days 
after treatment. The effect against trypomastigotes of EEPA and benznidazole 
acting in combination was evaluated.
RESULTS: EEPA effectively inhibits the epimastigote growth (IC50 2.9 ± 0.1 µM) 
and reduces bloodstream trypomastigote viability (EC50 1.7 ± 0.5 µM). It causes 
parasite cell death by necrosis. EEPA impairs parasite infectivity as well as 
amastigote development in concentrations noncytotoxic to mammalian cells. In 
mice acutely-infected with T. cruzi, EEPA reduced the blood parasitaemia in 
72.7%. When combined with benznidazole, EEPA showed a synergistic anti-T. cruzi 
activity, displaying CI values of 0.8 ± 0.07 at EC50 and 0.83 ± 0.1 at EC90.
CONCLUSION: EEPA has antiparasitic activity against T. cruzi, causing cell death 
by necrosis and showing synergistic activity with benznidazole. These findings 
were reinforced by the observed efficacy of EEPA in reducing parasite load in T. 
cruzi-mice. Therefore, this represents an important source of antiparasitic 
natural products.

Copyright © 2015 Elsevier GmbH. All rights reserved.

DOI: 10.1016/j.phymed.2015.07.004
PMID: 26407938 [Indexed for MEDLINE]


109. Acta Trop. 2000 Mar 25;75(2):219-28. doi: 10.1016/s0001-706x(00)00052-8.

Effect of the alkyl-lysophospholipids on the proliferation and differentiation 
of Trypanosoma cruzi.

Santa-Rita RM(1), Santos Barbosa H, Meirelles MN, de Castro SL.

Author information:
(1)Laboratório de Biologia Celular, DUBC, Instituto Oswaldo Cruz, Fundação 
Oswaldo Cruz, CP 926, 21045-900, Rio de Janeiro, Brazil.

Alkyl-lysophospholipids (ALPs), designed as potential immunomodulators, have 
been shown to be cytotoxic for a variety of tumour cells and are under clinical 
studies for cancer chemotherapy. ET-18-OCH(3), hexadecylphosphocholine and 
ilmofosine were assayed against the three forms of Trypanosoma cruzi. Incubation 
with bloodstream trypomastigotes resulted, under different experimental 
conditions, in higher activity of the compounds in comparison with crystal 
violet. The ED(50)/24 h values were 13.4+/-2.8 microM and 11. 7+/-0.6 microM for 
amastigotes and epimastigotes, respectively. ET-18-OCH(3) (0.3 and 0.6 microM) 
inhibited the differentiation of epimastigotes to trypomastigotes (Dm28C clone) 
in the range 40-57%. This drug (3.75-15 microM) also caused a time- and 
dose-dependent inhibition of the intracellular proliferation of amastigotes in 
heart muscle cells with ED(50) values of 14.3+/-4.2, 8.9+/-1.9 and 6. 8+/-0.4 
microM, after 1, 2 and 3 days of treatment. Pre-treatment of the parasite with 
this drug inhibited its interiorization into the host cell. Interestingly, the 
intracellular differentiation of amastigotes to trypomastigotes was not hampered 
by the drug. The present results demonstrate the lytic effect of ALPs on the 
three forms of T. cruzi, as well as the inhibition of both the differentiation 
to the infective form and the proliferation of parasites interiorized in heart 
cells. Ultrastructural analysis of epimastigotes treated with the three ALPs 
showed extensive blebing of the flagellar membrane. As described in tumour 
cells, the membrane seems to be a primary target of the drugs.

DOI: 10.1016/s0001-706x(00)00052-8
PMID: 10708662 [Indexed for MEDLINE]


110. Curr Med Chem. 2019;26(36):6564-6571. doi: 10.2174/0929867325666181009152844.

NADPH Producing Enzymes as Promising Drug Targets for Chagas Disease.

Cordeiro AT(1).

Author information:
(1)Brazilian Bioscience National Laboratory, Brazilian Center for Research in 
Energy and Materials, Campinas- SP, Brazil.

Reduced Nicotinamide Adenine Dinucleotide Phosphate (NADPH) is a cofactor used 
in different anabolic reactions, such as lipid and nucleic acid synthesis, and 
for oxidative stress defense. NADPH is essential for parasite growth and 
viability. In trypanosomatid parasites, NADPH is supplied by the oxidative 
branch of the pentose phosphate pathway and by enzymes associated with the 
citric acid cycle. The present article will review recent achievements that 
suggest glucose-6-phosphate dehydrogenase and the cytosolic isoform of the malic 
enzyme as promising drug targets for the discovery of new drugs against 
Trypanosoma cruzi and T. brucei. Topics involving an alternative strategy in 
accelerating T. cruzi drug-target validation and the concept of drug-target 
classification will also be revisited.

Copyright© Bentham Science Publishers; For any queries, please email at 
epub@benthamscience.net.

DOI: 10.2174/0929867325666181009152844
PMID: 30306853 [Indexed for MEDLINE]


111. Med Chem. 2014;10(6):564-70. doi: 10.2174/1573406410666131229151303.

Effect of 9-hydroxy-α- and 7-hydroxy-β-pyran naphthoquinones on Trypanosoma 
cruzi and structure-activity relationship studies.

da Rochaa DR, de Souza AM, de Souza AC, Castro HC, Rodrigues CR, Menna-Barreto 
RF, de Castro SL, Ferreira VF(1).

Author information:
(1)Departamento de Quimica Organica, Instituto de Quimica,UFF, 24020-150, 
Niteroi, RJ, Brazil. cegvito@vm.uff.br.

The available treatment for the prevention and cure of Chagas disease, caused by 
the protozoan Trypanosoma cruzi, is still unsatisfactory. Thus, there is an 
urgent need to develop new drugs. In the last few years, our research group has 
focused on finding a new chemical entity able to target the infectious 
bloodstream trypomastigotes. In this study, we assayed 16 β-lapachone analogous 
with modifications in the pyran and aromatic ring to find a new prototype with 
high trypanocidal activity. Interestingly, two ortho-naphthoquinones presented 
the best trypanocidal profile (8c and 8d with an IC50/24 h of 26.9 ± 1.3 and 
23.5 ± 2.5 μM, respectively), which were 4 to 17 times more effective than 
β-lapachone (391.5 ± 16.5 μM) and the standard drug benznidazole (103.6 ± 0.6 
μM). The introduction of a hydroxyl group on the compounds' aromatic ring 
modulated their biological profile by increasing their activity not only for 
cancer cells (MDAMB435), as previously described in literature, but also against 
T. cruzi. The Structure-Activity Relationship (SAR) study indicated that this 
introduction modulated HOMO and MEP parameters, improving the trypanocidal 
activity.

DOI: 10.2174/1573406410666131229151303
PMID: 24372389 [Indexed for MEDLINE]


112. Mem Inst Oswaldo Cruz. 2014 Sep;109(6):757-60. doi: 10.1590/0074-0276140096. 
Epub 2014 Sep 9.

JVG9, a benzimidazole derivative, alters the surface and cytoskeleton of 
Trypanosoma cruzi bloodstream trypomastigotes.

Díaz-Chiguer DL(1), Hernández-Luis F(2), Nogueda-Torres B(3), Castillo R(2), 
Reynoso-Ducoing O(4), Hernández-Campos A(2), Ambrosio JR(4).

Author information:
(1)Departamento de Investigación, Instituto de Seguridad y Servicios Sociales 
para los Trabajadores del Estado, Ciudad de México, México.
(2)Universidad Nacional Autónoma de México, Ciudad de México, México.
(3)Departamento de Parasitología, Escuela Nacional de Ciencias Biológicas, 
Instituto Politécnico Nacional, Ciudad de México, México.
(4)Departamento de Microbiología y Parasitología, Facultad de Medicina, 
Universidad Nacional Autónoma de México, Ciudad de México, México.

Trypanosoma cruzi has a particular cytoskeleton that consists of a subpellicular 
network of microtubules and actin microfilaments. Therefore, it is an excellent 
target for the development of new anti-parasitic drugs. Benzimidazole 
2-carbamates, a class of well-known broad-spectrum anthelmintics, have been 
shown to inhibit the in vitro growth of many protozoa. Therefore, to find 
efficient anti-trypanosomal (trypanocidal) drugs, our group has designed and 
synthesised several benzimidazole derivatives. One, named JVG9 
(5-chloro-1H-benzimidazole-2-thiol), has been found to be effective against T. 
cruzi bloodstream trypomastigotes under both in vitro and in vivo conditions. 
Here, we present the in vitro effects observed by laser scanning confocal and 
scanning electron microscopy on T. cruzi trypomastigotes. Changes in the surface 
and the distribution of the cytoskeletal proteins are consistent with the 
hypothesis that the trypanocidal activity of JVG9 involves the cytoskeleton as a 
target.

DOI: 10.1590/0074-0276140096
PMCID: PMC4238767
PMID: 25317703 [Indexed for MEDLINE]


113. Biochem Pharmacol. 2013 Jun 1;85(11):1603-10. doi: 10.1016/j.bcp.2013.03.007. 
Epub 2013 Mar 17.

Derivatives of Dictyostelium discoideum differentiation-inducing factor-3 
suppress the activities of Trypanosoma cruzi in vitro and in vivo.

Nakajima-Shimada J(1), Hatabu T, Hosoi Y, Onizuka Y, Kikuchi H, Oshima Y, 
Kubohara Y.

Author information:
(1)Department of Molecular and Cellular Parasitology, Graduate School of Health 
Sciences, Gunma University, Maebashi 371-8514, Japan. 
jshimada@health.gunma-u.ac.jp

Chagas disease (human American trypanosomiasis), which is caused by the 
protozoan parasite Trypanosoma cruzi, is responsible for numerous deaths each 
year; however, established treatments for the disease are limited. 
Differentiation-inducing factor-1 (DIF-1) and DIF-3 are chlorinated 
alkylphenones originally found in the cellular slime mold Dictyostelium 
discoideum that have been shown to possess pharmacological activities. Here, we 
investigated the effects of DIF-3 derivatives on the infection rate and growth 
of T. cruzi by using an in vitro assay system utilizing host human fibrosarcoma 
HT1080 cells. Certain DIF-3 derivatives, such as butoxy-DIF-3 (Bu-DIF-3), at 
micro-molar levels strongly suppressed both the infection rate and growth of T. 
cruzi in HT1080 cells and exhibited little toxicity for HT1080 cells. For 
example, the IC50 of DIF-3 and Bu-DIF-3 versus the growth of T. cruzi in HT1080 
cells were 3.95 and 0.72μM, respectively, and the LD50 of the two compounds 
versus HT1080 cells were both greater than 100μM. We also examined the effects 
of DIF-3 and Bu-DIF-3 on T. cruzi activity in C57BL/6 mice. Intraperitoneally 
administered Bu-DIF-3 (50mg/kg) significantly suppressed the number of 
trypomastigotes in blood with no apparent adverse effects. These results 
strongly suggest that DIF-3 derivatives could be new lead compounds in the 
development of anti-trypanosomiasis drugs.

Copyright © 2013 Elsevier Inc. All rights reserved.

DOI: 10.1016/j.bcp.2013.03.007
PMID: 23511088 [Indexed for MEDLINE]


114. Curr Drug Targets Infect Disord. 2005 Mar;5(1):53-64. doi: 
10.2174/1568005053174636.

Amino acid metabolic routes in Trypanosoma cruzi: possible therapeutic targets 
against Chagas' disease.

Silber AM(1), Colli W, Ulrich H, Alves MJ, Pereira CA.

Author information:
(1)Departamento de Bioquímica, Instituto de Química, Universidade de Sao Paulo, 
Caixa Postal 26077, Sao Paulo 05513-970, Brazil. asilber@iq.usp.br

Chagas' disease is a zoonosis caused by the parasite Trypanosoma cruzi, a 
haematic protozoan, transmitted by insects from the Reduviidae family. This 
constitutes a relevant health and socio-economic problem in the Americas, with 
11 - 18 million people infected, and approximately 100 million people at risk. 
The therapeutic possibilities rely into two drugs, nifurtimox and benznidazole, 
that were discovered more than thirty years ago, and are mainly successful 
during the acute phase of the disease. In the majority of the cases the disease 
is diagnosed in the chronic phase, when the therapy is inefficient and the 
probability of cure is low. In addition, these drugs are highly toxic, with 
systemic side effects on patients. Trypanosoma cruzi has a metabolism largely 
based on the consumption of amino acids, mainly proline, aspartate and 
glutamate, which constitute the main carbon and energy sources in the insect 
stage of the parasite life cycle. These amino acids also participate in the 
differentiation process of the replicative non-infective form (epimastigote) to 
the non-replicative infective form (trypomastigote). In particular, the 
participation of proline in the intracellular differentiation cycle, which 
occurs in the mammalian host, was recently demonstrated. In addition, an 
arginine kinase has been described in T. cruzi and T. brucei, which converts 
free arginine to phosphoarginine, a phosphagen with a role as an energy 
reservoir. Arginine kinase seems to be an essential component of energy 
management during stress conditions. Taken together, these data indicate that 
amino acid metabolism may provide multiple as yet unexplored targets for 
therapeutic drugs.

DOI: 10.2174/1568005053174636
PMID: 15777198 [Indexed for MEDLINE]


115. Antimicrob Agents Chemother. 2013 Sep;57(9):4151-63. doi: 10.1128/AAC.00070-13. 
Epub 2013 Jun 17.

In vitro and in vivo studies of the antiparasitic activity of sterol 
14α-demethylase (CYP51) inhibitor VNI against drug-resistant strains of 
Trypanosoma cruzi.

Soeiro Mde N(1), de Souza EM, da Silva CF, Batista Dda G, Batista MM, Pavão BP, 
Araújo JS, Aiub CA, da Silva PB, Lionel J, Britto C, Kim K, Sulikowski G, 
Hargrove TY, Waterman MR, Lepesheva GI.

Author information:
(1)Laboratório de Biologia Celular do IOC, Fundação Oswaldo Cruz, Rio de 
Janeiro, RJ, Brazil. soeiro@ioc.fiocruz.br

Chagas disease affects more than 10 million people worldwide, and yet, as it has 
historically been known as a disease of the poor, it remains highly neglected. 
Two currently available drugs exhibit severe toxicity and low effectiveness, 
especially in the chronic phase, while new drug discovery has been halted for 
years as a result of a lack of interest from pharmaceutical companies. Although 
attempts to repurpose the antifungal drugs posaconazole and ravuconazole 
(inhibitors of fungal sterol 14α-demethylase [CYP51]) are finally in progress, 
development of cheaper and more efficient, preferably Trypanosoma 
cruzi-specific, chemotherapies would be highly advantageous. We have recently 
reported that the experimental T. cruzi CYP51 inhibitor VNI cures with 100% 
survival and 100% parasitological clearance both acute and chronic murine 
infections with the Tulahuen strain of T. cruzi. In this work, we further 
explored the potential of VNI by assaying nitro-derivative-resistant T. cruzi 
strains, Y and Colombiana, in highly stringent protocols of acute infection. The 
data show high antiparasitic efficacy of VNI and its derivative (VNI/VNF) 
against both forms of T. cruzi that are relevant for mammalian host infection 
(bloodstream and amastigotes), with the in vivo potency, at 25 mg/kg twice a day 
(b.i.d.), similar to that of benznidazole (100 mg/kg/day). Transmission electron 
microscopy and reverse mutation tests were performed to explore cellular 
ultrastructural and mutagenic aspects of VNI, respectively. No mutagenic 
potential could be seen by the Ames test at up to 3.5 μM, and the main 
ultrastructural damage induced by VNI in T. cruzi was related to Golgi apparatus 
and endoplasmic reticulum organization, with membrane blebs presenting an 
autophagic phenotype. Thus, these preliminary studies confirm VNI as a very 
promising trypanocidal drug candidate for Chagas disease therapy.

DOI: 10.1128/AAC.00070-13
PMCID: PMC3754355
PMID: 23774435 [Indexed for MEDLINE]


116. Acta Trop. 2007 Jan;101(1):54-60. doi: 10.1016/j.actatropica.2006.12.001. Epub 
2006 Dec 16.

Trypanosoma cruzi strains, Tulahuen 2 and Y, besides the difference in 
resistance to oxidative stress, display differential glucose-6-phosphate and 
6-phosphogluconate dehydrogenases activities.

Mielniczki-Pereira AA(1), Chiavegatto CM, López JA, Colli W, Alves MJ, Gadelha 
FR.

Author information:
(1)Departamento de Bioquímica, IB, UNICAMP, Campinas, SP, Brazil.

The drugs currently available for Chagas'disease treatment are unsatisfactory 
due to limited efficacy and toxic side effects, making the search for more 
specific pharmacological agents a priority. The components of the Trypanosoma 
cruzi trypanothione-dependent antioxidant system have been pointed out as 
potential chemotherapeutic targets for the development of more specific drugs. 
To work properly, this system must have a current supply of NADPH, provided by 
glucose-6-phosphate dehydrogenase (G6PD) and 6-phosphogluconate dehydrogenase 
(6PGD). Here, we compare two T. cruzi strains, Tulahuen 2 and Y, regarding 
growth rate, cytosolic tryparedoxin peroxidase (TcCPX) concentration and pentose 
phosphate pathway dehydrogenases activities. Tulahuen 2 cells show higher values 
as compared to the Y strain when the following parameters are compared: TcCPX 
concentration, resistance to H2O2, growth index and G6PD activity. Different 
patterns of G6PD and 6PGD activities were observed among strains along the 
growth curve and when cells were challenged with H2O2. These data reinforce the 
heterogeneity within T. cruzi populations and also the importance of G6PD in 
protecting the parasite against reactive oxygen species.

DOI: 10.1016/j.actatropica.2006.12.001
PMID: 17214950 [Indexed for MEDLINE]


117. Antimicrob Agents Chemother. 2017 Mar 24;61(4):e02098-16. doi: 
10.1128/AAC.02098-16. Print 2017 Apr.

Antitrypanosomal Activity of Sterol 14α-Demethylase (CYP51) Inhibitors VNI and 
VFV in the Swiss Mouse Models of Chagas Disease Induced by the Trypanosoma cruzi 
Y Strain.

Guedes-da-Silva FH(1), Batista DG(1), Da Silva CF(1), De Araújo JS(1), Pavão 
BP(1), Simões-Silva MR(1), Batista MM(1), Demarque KC(1), Moreira OC(2), Britto 
C(2), Lepesheva GI(3), Soeiro MN(4).

Author information:
(1)Laboratório de Biologia Celular, Instituto Oswaldo Cruz, Fundação Oswaldo 
Cruz, Rio de Janeiro, RJ, Brazil.
(2)Laboratório de Biologia Molecular e Doenças Endêmicas, Instituto Oswaldo 
Cruz, Fundação Oswaldo Cruz, Rio de Janeiro, RJ, Brazil.
(3)Department of Biochemistry, School of Medicine, Institute for Global Health, 
Vanderbilt University, Nashville, Tennessee, USA.
(4)Laboratório de Biologia Celular, Instituto Oswaldo Cruz, Fundação Oswaldo 
Cruz, Rio de Janeiro, RJ, Brazil soeiro@ioc.fiocruz.br.

Chagas disease is a life-threatening infection caused by a variety of 
genetically diverse strains of the protozoan parasite Trypanosoma cruzi The 
current treatment (benznidazole and nifurtimox) is unsatisfactory, and potential 
alternatives include inhibitors of sterol 14α-demethylase (CYP51), the 
cytochrome P450 enzyme essential for the biosynthesis of sterols in eukaryotes 
and the major target of clinical and agricultural antifungals. Here we performed 
a comparative investigation of two protozoon-specific CYP51 inhibitors, VNI and 
its CYP51 structure-based derivative VFV, in the murine models of infection 
caused by the Y strain of T. cruzi The effects of different treatment regimens 
and drug delivery vehicles were evaluated in animals of both genders, with 
benznidazole serving as the reference drug. Regardless of the treatment scheme 
or delivery vehicle, VFV was more potent in both genders, causing a >99.7% peak 
parasitemia reduction, while the VNI values varied from 91 to 100%. Treatments 
with VNI and VFV resulted in 100% animal survival and 0% natural relapse after 
the end of therapy, though, except for the 120-day treatment schemes with VFV, 
relapses after three cycles of immunosuppression were observed in each animal 
group, and quantitative PCR analysis revealed a very light parasite load in the 
blood samples (sometimes below or near the detection limit, which was 1.5 
parasite equivalents/ml). Our studies support further investigations of this 
class of compounds, including their testing against other T. cruzi strains and 
in combination with other drugs.

Copyright © 2017 American Society for Microbiology.

DOI: 10.1128/AAC.02098-16
PMCID: PMC5365685
PMID: 28167559 [Indexed for MEDLINE]


118. Int J Parasitol Drugs Drug Resist. 2016 Dec;6(3):207-219. doi: 
10.1016/j.ijpddr.2016.10.003. Epub 2016 Oct 12.

Effects of a novel β-lapachone derivative on Trypanosoma cruzi: Parasite death 
involving apoptosis, autophagy and necrosis.

Dos Anjos DO(1), Sobral Alves ES(2), Gonçalves VT(3), Fontes SS(2), Nogueira 
ML(2), Suarez-Fontes AM(2), Neves da Costa JB(3), Rios-Santos F(4), 
Vannier-Santos MA(5).

Author information:
(1)Lab. Biologia Parasitária, Instituto Gonçalo Moniz, Fundação Oswaldo Cruz - 
FIOCRUZ, Brazil; Departamento de Ciências Biológicas, Universidade Estadual de 
Santa Cruz UESC, Brazil.
(2)Lab. Biologia Parasitária, Instituto Gonçalo Moniz, Fundação Oswaldo Cruz - 
FIOCRUZ, Brazil.
(3)Instituto de Química, Universidade Federal Rural do Rio de Janeiro-UFRRJ, 
Brazil.
(4)Faculdade de Medicina da Universidade Federal de Mato-Grosso (UFMT), Brazil.
(5)Lab. Biologia Parasitária, Instituto Gonçalo Moniz, Fundação Oswaldo Cruz - 
FIOCRUZ, Brazil. Electronic address: vannier@bahia.fiocruz.br.

Natural products comprise valuable sources for new antiparasitic drugs. Here we 
tested the effects of a novel β-lapachone derivative on Trypanosoma cruzi 
parasite survival and proliferation and used microscopy and cytometry techniques 
to approach the mechanism(s) underlying parasite death. The selectivity index 
determination indicate that the compound trypanocidal activity was over ten-fold 
more cytotoxic to epimastigotes than to macrophages or splenocytes. Scanning 
electron microscopy analysis revealed that the R72 β-lapachone derivative 
affected the T. cruzi morphology and surface topography. General plasma membrane 
waving and blebbing particularly on the cytostome region were observed in the 
R72-treated parasites. Transmission electron microscopy observations confirmed 
the surface damage at the cytostome opening vicinity. We also observed 
ultrastructural evidence of the autophagic mechanism termed macroautophagy. Some 
of the autophagosomes involved large portions of the parasite cytoplasm and 
their fusion/confluence may lead to necrotic parasite death. The remarkably 
enhanced frequency of autophagy triggering was confirmed by quantitating 
monodansylcadaverine labeling. Some cells displayed evidence of chromatin 
pycnosis and nuclear fragmentation were detected. This latter phenomenon was 
also indicated by DAPI staining of R72-treated cells. The apoptotis induction 
was suggested to take place in circa one-third of the parasites assessed by 
annexin V labeling measured by flow cytometry. TUNEL staining corroborated the 
apoptosis induction. Propidium iodide labeling indicate that at least 10% of the 
R72-treated parasites suffered necrosis within 24 h. The present data indicate 
that the β-lapachone derivative R72 selectively triggers T. cruzi cell death, 
involving both apoptosis and autophagy-induced necrosis.

Copyright © 2016 The Authors. Published by Elsevier Ltd.. All rights reserved.

DOI: 10.1016/j.ijpddr.2016.10.003
PMCID: PMC5078628
PMID: 27770751 [Indexed for MEDLINE]


119. J Bioenerg Biomembr. 2017 Dec;49(6):473-483. doi: 10.1007/s10863-017-9733-9. 
Epub 2017 Nov 17.

Plants of Brazilian restingas with tripanocide activity against Trypanosoma 
cruzi strains.

Faria RX(1), Souza ALA(2), Lima B(3), Tietbohl LAC(3), Fernandes CP(4)(5), 
Amaral RR(5), Ruppelt BM(6), Santos MG(7), Rocha L(3).

Author information:
(1)Laboratório de Toxoplasmose e outras Protozooses- Instituto Oswaldo Cruz, 
Fundação Oswaldo Cruz, Rio de Janeiro, Brazil. robson.xavier@gmail.com.
(2)Laboratório de Bioquímica de Peptídeos- Instituto Oswaldo Cruz, Fundação 
Oswaldo Cruz, Rio de Janeiro, Brazil.
(3)Laboratório de Tecnologia de Produtos Naturais - Departamento de Tecnologia 
Farmacêutica, Universidade Federal Fluminense, Niterói, Rio de Janeiro, Brazil.
(4)Laboratório de Pesquisa em Fármacos - Departamento de Ciências Biológicas e 
da Saúde, Universidade Federal do Amapá, Macapá, Brazil.
(5)Laboratório de Nanobiotecnologia Fitofarmacêutica - Curso de Ciências 
Farmacêuticas, Universidade Federal do Amapá, Macapá, Brazil.
(6)Laboratório Universitário Rodolpho Albino - Pró-Reitoria de Extensão, 
Universidade Federal Fluminense, Niterói, Rio de Janeiro, Brazil.
(7)Departamento de Ciências, Faculdade de Formação de Professores, Universidade 
do Estado do Rio de Janeiro, São Gonçalo, RJ, Brazil.

Chagas disease is caused by the Trypanosoma cruzi affecting millions of people, 
and widespread throughout Latin America. This disease exhibits a problematic 
chemotherapy. Benznidazole, which is the drug currently used as standard 
treatment, lamentably evokes several adverse reactions. Among other options, 
natural products have been tested to discover a novel therapeutic drug for this 
disease. A lot of plants from the Brazilian flora did not contain studies about 
their biological effects. Restinga de Jurubatiba from Brazil is a sandbank 
ecosystem poorly studied in relation to plant biological activity. Thus, three 
plant species from Restinga de Jurubatiba were tested against in vitro 
antiprotozoal activity. Among six extracts obtained from leaves and stem parts 
and 2 essential oils derived from leave parts, only 3 extracts inhibited 
epimastigote proliferation. Substances present in the extracts with activity 
were isolated (quercetin, myricetin, and ursolic acid), and evaluated in 
relation to antiprotozoal activity against epimastigote Y and Dm28 Trypanosoma 
cruzi strains. All isolated substances were effective to reduce protozoal 
proliferation. Essentially, quercetin and myricetin did not cause mammalian cell 
toxicity. In summary, myricetin and quercetin molecule can be used as a scaffold 
to develop new effective drugs against Chagas's disease.

DOI: 10.1007/s10863-017-9733-9
PMID: 29147831 [Indexed for MEDLINE]


120. Homeopathy. 2016 May;105(2):186-93. doi: 10.1016/j.homp.2015.09.005. Epub 2016 
Feb 15.

Highly diluted medication reduces tissue parasitism and inflammation in mice 
infected by Trypanosoma cruzi.

Lopes CR(1), Falkowski GJ(2), Brustolin CF(3), Massini PF(4), Ferreira ÉC(5), 
Moreira NM(6), Aleixo DL(7), Kaneshima EN(8), de Araújo SM(9).

Author information:
(1)Universidade Estadual de Maringá, Departamento de Ciências Básicas da 
Saúde/Parasitologia, Maringá, PR, Brazil. Electronic address: 
carinaedaniel@hotmail.com.
(2)Universidade Estadual de Maringá, Departamento de Ciências Básicas da 
Saúde/Parasitologia, Maringá, PR, Brazil. Electronic address: 
gisajanaina@hotmail.com.
(3)Universidade Estadual de Maringá, Departamento de Ciências Básicas da 
Saúde/Parasitologia, Maringá, PR, Brazil. Electronic address: 
brustolin_camilaf@hotmail.com.
(4)Universidade Estadual de Maringá, Departamento de Ciências Básicas da 
Saúde/Parasitologia, Maringá, PR, Brazil. Electronic address: 
paulavet_massini@hotmail.com.
(5)Universidade Estadual de Maringá, Departamento de Ciências Básicas da 
Saúde/Parasitologia, Maringá, PR, Brazil. Electronic address: 
erikacris84@gmail.com.
(6)Universidade Estadual de Maringá, Departamento de Ciências Básicas da 
Saúde/Parasitologia, Maringá, PR, Brazil. Electronic address: 
neidemartinsenf@yahoo.com.br.
(7)Universidade Estadual de Maringá, Departamento de Ciências Básicas da 
Saúde/Parasitologia, Maringá, PR, Brazil. Electronic address: 
deniseparasito@gmail.com.
(8)Universidade Estadual de Maringá, Departamento de Ciências Básicas da 
Saúde/Patologia geral, Maringá, PR, Brazil. Electronic address: 
enkaneshima@uem.br.
(9)Universidade Estadual de Maringá, Departamento de Ciências Básicas da 
Saúde/Parasitologia, Maringá, PR, Brazil. Electronic address: smaraujo@uem.br.

AIM: To evaluate the effects of Kalium causticum, Conium maculatum, and 
Lycopodium clavatum 13cH in mice infected by Trypanosoma cruzi.
MATERIALS AND METHODS: In a blind, controlled, randomized study, 102 male Swiss 
mice, 8 weeks old, were inoculated with 1400 trypomastigotes of the Y strain of 
T. cruzi and distributed into the following groups: CI (treated with 7% 
hydroalcoholic solution), Ca (treated with Kalium causticum 13cH), Co (treated 
with Conium maculatum 13cH), and Ly (treated with Lycopodium clavatum 13cH). The 
treatments were performed 48 h before and 48, 96, and 144 h after infection. The 
medication was repertorized and prepared in 13cH, according to Brazilian 
Homeopathic Pharmacopoeia. The following parameters were evaluated: infectivity, 
prepatent period, parasitemia peak, total parasitemia, tissue tropism, 
inflammatory infiltrate, and survival. Statistical analysis was conduced 
considering 5% of significance.
RESULTS: The prepatent period was greater in the Ly group than in the CI group 
(p = 0.02). The number of trypomastigotes on the 8th day after infection was 
lower in the Ca group than in the CI group (p < 0.05). Total parasitemia was 
significantly lower in the Ca, Co, and Ly groups than in the CI group. On the 
12th day after infection, the Ca, Co, and Ly groups had fewer nests and 
amastigotes/nest in the heart than the CI group (p < 0.05). Decreases in the 
number of nests and amastigotes in the intestine were observed in the Ly group 
compared with the CI group (p < 0.05). In the liver (day 12), Ly significantly 
prevented the formation of inflammatory foci compared with the other groups. In 
skeletal muscle, Co and Ly decreased the formation of inflammatory foci compared 
with CI (p < 0.05). Ly afforded greater animal survival compared with CI, Ca, 
and Co (p < 0.05). The animals in the Co group died prematurely compared with 
the CI group (p = 0.03).
CONCLUSIONS: Ly with 13cH potency had significantly more benefits in the 
treatment of mice infected with T. cruzi, reducing the number of blood 
parasites, amastigote nests in tissue, and the number of amastigotes per nest 
and increasing animal survival.

Copyright © 2015 The Faculty of Homeopathy. Published by Elsevier Ltd. All 
rights reserved.

DOI: 10.1016/j.homp.2015.09.005
PMID: 27211326 [Indexed for MEDLINE]


121. Exp Parasitol. 2001 Sep;99(1):1-6. doi: 10.1006/expr.2001.4638.

Trypanosoma cruzi: inhibition of parasite growth and respiration by 
oxazolo(thiazolo)pyridine derivatives and its relationship to redox potential 
and lipophilicity.

Maya JD(1), Morello A, Repetto Y, Rodríguez A, Puebla P, Caballero E, Medarde M, 
Núñez-Vergara LJ, Squella JA, Ortiz ME, Fuentealba J, San Feliciano A.

Author information:
(1)Program of Clinical and Molecular Pharmacology, Institute of Biomedical 
Sciences, Faculty of Medicine, University of Chile, Santiago 7, Chile.

Chagas' disease constitutes a therapeutic challenge because presently available 
drugs have wide toxicity to the host and are generally ineffective in the 
chronic stages of the disease. A series of oxazolo(thiazolo)pyridene derivatives 
were studied on Trypanosoma cruzi epimastigote growth and oxygen consumption and 
their electrochemical (redox) potentials and lipophilicity. The derivatives 
produced different degrees of parasite growth and respiration inhibition on CL 
Brener, LQ, and Tulahuen strains of T. cruzi epimastigotes. Respiratory chain 
inhibition appears to be a determinant of the trypanosomicidal activity of these 
compounds, since a significant correlation between respiration and culture 
growth inhibition was found. A similar correlation was found, within the 
different structural subfamilies, between toxic effects and the ability of the 
compounds to be oxidized in aqueous media. The inhibition of respiration and of 
parasite growth in culture increases with the lipophilicity of the substituents 
on the oxazolopyridine nucleus. No difference in the action of these derivatives 
was found among the different parasite strains. It is concluded that these 
compounds may have a potential usefulness in the treatment of Chagas' disease.

Copyright 2001 Academic Press.

DOI: 10.1006/expr.2001.4638
PMID: 11708828 [Indexed for MEDLINE]


122. Phytomedicine. 2010 Dec 15;18(1):36-9. doi: 10.1016/j.phymed.2010.09.005. Epub 
2010 Oct 28.

Synergistic effects of parthenolide and benznidazole on Trypanosoma cruzi.

Pelizzaro-Rocha KJ(1), Tiuman TS, Izumi E, Ueda-Nakamura T, Dias Filho BP, 
Nakamura CV.

Author information:
(1)Departamento de Ciências Básicas da Saúde, Universidade Estadual de Maringá, 
Maringá, Paraná, Brazil.

Parthenolide previously isolated from Tanacetum vulgare was tested for its in 
vitro combinatory effect with benznidazole against Trypanosoma cruzi. 
Parthenolide showed a strong synergistic activity against epimastigote forms, 
reducing 23-fold the concentration of benznidazole necessary to inhibit 50% of 
cell growth (IC(50) of 1.6 to 0.07 μg/ml) when in combination with parthenolide. 
In addition, an additive effect against trypomastigote forms (FIC 1.06), 
followed by an antagonistic effect on the cytotoxicity (FIC 2.36), was observed 
for the combination of both drugs. Parthenolide induced morphological 
alterations in the body shape of trypomastigote forms, causing rounding and 
shortening of the parasite and loss of integrity of the plasma membrane, as 
previously described by other workers.

Copyright © 2010 Elsevier GmbH. All rights reserved.

DOI: 10.1016/j.phymed.2010.09.005
PMID: 21035317 [Indexed for MEDLINE]


123. Biochem Pharmacol. 1989 Sep 1;38(17):2873-7. doi: 10.1016/0006-2952(89)90444-9.

Effects of trypanocidal drugs on protein biosynthesis in vitro and in vivo by 
Trypanosoma cruzi.

Gonzalez NS(1), Cazzulo JJ.

Author information:
(1)Instituto de Investigaciones Bioquimicas, Fundacion Campomar, Facultad de 
Ciencias Exactas y Naturales, Universidad de Buenos Aires, Argentina.

Nifurtimox (NF) and benznidazole (BZ), drugs used in the treatment of Chagas' 
disease, did not inhibit protein biosynthesis in in vitro homologous cell-free 
systems isolated from Trypanosoma cruzi and Crithidia fasciculata; nevertheless, 
their addition to growing cultures caused polyribosomal depolymerization. On the 
other hand, Berenil, Antrycide and suramin, used against African 
trypanosomiasis, inhibited protein biosynthesis in vitro but did not affect 
ribosomal distribution, probably due to low permeability to the drugs. The 
results suggest that the inhibition by NF and BZ of protein synthesis, measured 
as [14C]leucine incorporation by other authors, is indirect, probably through 
inhibition of nucleic acid synthesis and energy metabolism.

DOI: 10.1016/0006-2952(89)90444-9
PMID: 2673249 [Indexed for MEDLINE]


124. Photochem Photobiol Sci. 2019 Feb 13;18(2):487-494. doi: 10.1039/c8pp00444g.

Hypericin photodynamic activity. Part III: in vitro evaluation in different 
nanocarriers against trypomastigotes of Trypanosoma cruzi.

de Morais FAP(1), Enumo A Jr(1), Gonçalves RS(1), Cesar GB(1), Miranda N(2), 
Vilsinski BH(1), Combuca da Silva R(1), Vataru Nakamura C(2), Hioka N(1), 
Caetano W(1).

Author information:
(1)Departamento de Química, Universidade Estadual de Maringá, 87020-900, 
Maringá, Paraná, Brazil. flaviaapmorais@hotmail.com.
(2)Pós-Graduação em Ciências Biológicas, Universidade Estadual de Maringá, 
87020-900 Maringá, Paraná, Brazil.

Chagas is a parasitic endemic disease caused by the protozoan Trypanosoma cruzi. 
It represents a strong threat to public health due to its strong resistance 
against commonly available drugs. We studied the in vitro ability to inactivate 
the trypomastigote form of this parasite using photodynamic inactivation of 
microorganisms (or antimicrobial Photodynamic Therapy, aPDT). For this, we chose 
to use the photosensitizer hypericin (Hyp) formulated in ethanol/water (1% v/v) 
and Hyp loaded in the dispersion of different aqueous nanocarrier systems. These 
included polymeric micelles of F-127 and P-123 (both Pluronic™ surfactants), and 
liposomal vesicles of phospholipid 2-dipalmitoyl-sn-glycero-3-phosphocholine 
(DPPC). These systems with Hyp had their activity compared against 
trypomastigote forms under light and in the dark. Hyp revealed a high level of 
effectiveness to eradicate protozoa in vitro. Samples at concentrations higher 
than 0.8 μmol L-1 of Hyp in Pluronic micelles showed efficacy even in the dark, 
with the EC50 around (6-8) μmol L-1. Therefore, Hyp/Pluronics can be used also 
as a chemotherapeutic agent. The best result for EC50 is at approximately 0.31 
μmol L-1 for illuminated systems of Hyp in F-127 micelles. For Hyp in P-123 
micelles under light, the results also led to a low EC50 value of 0.36 μmol L-1. 
The highest value of EC50 was 2.22 μmol L-1, which was found for Hyp/DPPC 
liposomes under light. For the Hyp-free (ethanol/water, 1% v/v)/illuminated 
group, the EC50 value was 0.37 μmol L-1, which also is a value that shows 
effectiveness. However, in free-form, Hyp is not protected against blood 
components, unlike when Hyp is loaded into the nanocarriers.

DOI: 10.1039/c8pp00444g
PMID: 30534717 [Indexed for MEDLINE]


125. FEMS Microbiol Lett. 2006 Mar;256(2):209-16. doi: 
10.1111/j.1574-6968.2006.00125.x.

Effects of protein kinase and phosphatidylinositol-3 kinase inhibitors on growth 
and ultrastructure of Trypanosoma cruzi.

Braga MV(1), de Souza W.

Author information:
(1)Departamento de Biologia, Instituto Oswaldo Cruz, Fundação Oswaldo Cruz, 
Manguinhos, Brazil.

An increasing number of protein kinases (PKs) of parasitic protozoa are being 
evaluated as drug targets. Some PK inhibitors display antiproliferative effects 
on protozoa. We tested three PK inhibitors on the growth and ultrastructure of 
epimastigotes of Trypanosoma cruzi and the effect of these drugs on 
intracellular amastigotes. They were staurosporine (serine/threonine kinase 
inhibitor), genistein (tyrosine kinase inhibitor), and wortmannin 
(phosphatidylinositol 3' (PI3) kinase inhibitor). All drugs inhibited 
epimastigote growth at the concentrations tested. Wortmannin inhibited parasite 
growth at the lowest concentrations. However, staurosporine was the most 
effective after 24 h treatment and genistein caused the stronger inhibition 
during the whole treatment (60-70% inhibition). The IC50 were: staurosporine: 
6.43+/-1.28 microM; genistein: 6.54+/-1.86 microM; and wortmannin: 0.056+/-0.014 
microM. These PK inhibitors had strong ultrastructural effects on the 
epimastigotes: abnormal chromatin condensation of the nucleus; loose flagellar 
membrane with the formation of blebs; incomplete cell division; autophagosomes 
and myelin-like figures. These drugs did not interfere with the division of 
intracellular amastigotes or with its differentiation to trypomastigotes. 
However, as trypanosomes have kinomes that contain a large set of protein 
kinases and phosphatases, PKs should not be disregarded as an important target 
for chemotherapy of Chagas disease.

DOI: 10.1111/j.1574-6968.2006.00125.x
PMID: 16499608 [Indexed for MEDLINE]


126. Mol Biochem Parasitol. 1984 Apr;11:51-60. doi: 10.1016/0166-6851(84)90054-9.

Differences in allopurinol and 4-aminopyrazolo(3,4-d) pyrimidine metabolism in 
drug-sensitive and insensitive strains of Trypanosoma cruzi.

Avila JL, Avila A, Monzón H.

Most freshly isolated Trypanosoma cruzi blood trypomastigotes were insensitive 
to allopurinol (HPP) and 4-aminopyrazolo(3,4-d)pyrimidine (APP). Strains EP and 
Ya were, however, strongly inhibited by both drugs while strains DS and A-35 
were HPP-insensitive but APP-sensitive. In contrast, epimastigotes resulting 
from one in vitro passage of all eleven T. cruzi strains were highly sensitive 
to both drugs. While hypoxanthine/guanine and adenine phosphoribosyltransferase 
and succino-AMP synthetase activities were similar in trypomastigotes of 
sensitive and insensitive T. cruzi strains, the uptake and metabolism of 
[14C]HPP and [14C]APP was significantly slower in T. cruzi trypomastigotes of 
insensitive strains than in sensitive strains. The results suggest the 
importance of drug uptake rates in determining the pyrazolopyrimidine 
sensitivity of different T. cruzi strains.

DOI: 10.1016/0166-6851(84)90054-9
PMID: 6379452 [Indexed for MEDLINE]


127. PLoS One. 2013 Jun 20;8(6):e67441. doi: 10.1371/journal.pone.0067441. Print 
2013.

Stage-regulated GFP Expression in Trypanosoma cruzi: applications from 
host-parasite interactions to drug screening.

Kessler RL(1), Gradia DF, Pontello Rampazzo Rde C, Lourenço ÉE, Fidêncio NJ, 
Manhaes L, Probst CM, Ávila AR, Fragoso SP.

Author information:
(1)Instituto Carlos Chagas, FIOCRUZ, Curitiba, Paraná, Brazil.

Trypanosoma cruzi is the etiological agent of Chagas disease, an illness that 
affects about 10 million people, mostly in South America, for which there is no 
effective treatment or vaccine. In this context, transgenic parasites expressing 
reporter genes are interesting tools for investigating parasite biology and 
host-parasite interactions, with a view to developing new strategies for disease 
prevention and treatment. We describe here the construction of a stably 
transfected fluorescent T. cruzi clone in which the GFP gene is integrated into 
the chromosome carrying the ribosomal cistron in T. cruzi Dm28c. This 
fluorescent T. cruzi produces detectable amounts of GFP only at replicative 
stages (epimastigote and amastigote), consistent with the larger amounts of GFP 
mRNA detected in these forms than in the non replicative trypomastigote stages. 
The fluorescence signal was also strongly correlated with the total number of 
parasites in T. cruzi cultures, providing a simple and rapid means of 
determining the growth inhibitory dose of anti-T.cruzi drugs in epimastigotes, 
by fluorometric microplate screening, and in amastigotes, by the flow cytometric 
quantification of T. cruzi-infected Vero cells. This fluorescent T. cruzi clone 
is, thus, an interesting tool for unbiased detection of the proliferating stages 
of the parasite, with multiple applications in the genetic analysis of T. cruzi, 
including analyses of host-parasite interactions, gene expression regulation and 
drug development.

DOI: 10.1371/journal.pone.0067441
PMCID: PMC3688654
PMID: 23840703 [Indexed for MEDLINE]

Conflict of interest statement: Competing Interests: The authors have declared 
that no competing interests exist.


128. PLoS Negl Trop Dis. 2020 Mar 12;14(3):e0008068. doi: 
10.1371/journal.pntd.0008068. eCollection 2020 Mar.

Investigation of pyrimidine nucleoside analogues as chemical probes to assess 
compound effects on the proliferation of Trypanosoma cruzi intracellular 
parasites.

Sykes ML(1), Hilko DH(2), Kung LI(1)(3), Poulsen SA(2), Avery VM(1).

Author information:
(1)Discovery Biology, Griffith Institute for Drug Discovery, Griffith 
University, Nathan, Australia.
(2)Chemical Biology, Griffith Institute for Drug Discovery, Griffith University, 
Nathan, Australia.
(3)Institute of Molecular Health Sciences, ETH Zurich, Switzerland.

Trypanosoma cruzi parasites utilise de novo pyrimidine biosynthesis to produce 
DNA and survive within mammalian host cells. This pathway can be hijacked to 
assess the replication of intracellular parasites with the exogenous addition of 
a DNA specific probe. To identify suitable probe compounds for this application, 
a collection of pyrimidine nucleoside analogues was assessed for incorporation 
into T. cruzi intracellular amastigote DNA using image-based technology and 
script-based analysis. Associated mammalian cell toxicity of these compounds was 
also determined against both the parasite host cells (3T3 cells) and HEK293 
cells. Incorporation of 5-ethynyl-2'-deoxyuridine (EdU) into parasite DNA was 
the most effective of the probes tested, with minimal growth inhibition observed 
following either two or four hours EdU exposure. EdU was subsequently utilised 
as a DNA probe, followed by visualisation with click chemistry to a fluorescent 
azide, to assess the impact of drugs and compounds with previously demonstrated 
activity against T. cruzi parasites, on parasite replication. The inhibitory 
profiles of these molecules highlight the benefit of this approach for 
identifying surviving parasites post-treatment in vitro and classifying 
compounds as either fast or slow-acting. F-ara-EdU resulted in <50% activity 
observed against T. cruzi amastigotes following 48 hours incubation, at 73 μM. 
Collectively, this supports the further development of pyrimidine nucleosides as 
chemical probes to investigate replication of the parasite T. cruzi.

DOI: 10.1371/journal.pntd.0008068
PMCID: PMC7112222
PMID: 32163414 [Indexed for MEDLINE]

Conflict of interest statement: The authors have declared that no competing 
interests exist.


129. Parasitology. 2014 May;141(6):814-25. doi: 10.1017/S0031182013001704. Epub 2014 
Feb 6.

Inhibition of NAD+-dependent histone deacetylases (sirtuins) causes growth 
arrest and activates both apoptosis and autophagy in the pathogenic protozoan 
Trypanosoma cruzi.

Veiga-Santos P(1), Reignault LC(1), Huber K(2), Bracher F(2), De Souza W(1), De 
Carvalho TM(1).

Author information:
(1)Laboratório de Ultraestrutura Celular Hertha Meyer, CCS, Instituto de 
Biofísica Carlos Chagas Filho, Universidade Federal do Rio de Janeiro, Bloco G, 
Ilha do Fundão, Rio de Janeiro, CEP 21941-902, Brazil.
(2)Department of Pharmacy, Center for Drug Research, 
Ludwig-Maximilians-University of Munich, Butenandtstrasse 5-13, 81377 Munich, 
Germany.

Chagas disease, which is caused by the parasite Trypanosoma cruzi, affects 
approximately 7-8 million people in Latin America. The drugs available to treat 
this disease are ineffective against chronic phase disease and are associated 
with toxic side effects. Therefore, the development of new compounds that can 
kill T. cruzi at low concentrations is critically important. Herein, we report 
the effects of a novel 3-arylideneindolin-2-one that inhibits sirtuins, which 
are highly conserved proteins that are involved in a variety of physiological 
processes. The compound KH-TFMDI was tested against the epimastigote, 
trypomastigote and amastigote forms of T. cruzi, and its effects were evaluated 
using flow cytometry, light and electron microscopy. KH-TFMDI inhibited the 
replication of T. cruzi intracellular amastigotes with an IC50 of 0.5 ± 0.2 μM, 
which is significantly lower than the IC50 of benznidazole. The compound also 
lysed the highly infectious bloodstream trypomastigotes (BST) with LC50 values 
of 0.8 ± 0.3 μM at 4 °C and 2.5 ± 1.1 μM at 37 °C. KH-TFMDI inhibited 
cytokinesis and induced several morphological changes in the parasite, leading 
to its death by apoptosis and autophagy. This study highlights sirtuins as a 
potential new target for Chagas disease therapy.

DOI: 10.1017/S0031182013001704
PMID: 24670415 [Indexed for MEDLINE]


130. Recent Pat Antiinfect Drug Discov. 2007 Jan;2(1):19-51. doi: 
10.2174/157489107779561625.

An insight on targets and patented drugs for chemotherapy of Chagas disease.

Duschak VG(1), Couto AS.

Author information:
(1)Instituto Nacional de Parasitología Dr Mario Fatala Chabén, ANLIS-Malbrán, 
Ministerio de Salud Av Paseo Colon 568 (1063), Buenos Aires, Argentina. 
vduschak@yahoo.es

Chagas disease or American Trypanosomiasis, a parasitic infection typically 
spread by triatomine bugs, affects millions of people throughout Latin America. 
Current chemotherapy based on the nitroaromatic compounds, benznidazole and 
nifurtimox provides unsatisfactory results and suffers from considerable side 
effects and low efficacy. Therefore, there is an urgent need for new drugs to 
treat this neglected disease. Over the last two decades, new advances and 
understanding in the biology and the biochemistry of Trypanosoma cruzi has 
allowed the identification of multiple targets for Chagas disease chemotherapy. 
This review summarizes antichagasic agents obtained based on i) target metabolic 
biochemical pathways or parasite specific enzymes, ii) natural products and its 
derivatives, iii) design and synthesis of lead compounds. Related patents filed 
and issued from 2000 to early 2006 are also discussed. Most of them claimed 
inhibitors on specific parasite targets such as cysteine proteinase, sterol 
biosynthesis, protein farnesyltransferase, etc. Particularly, those related to 
cysteine proteinase inhibitors were the most represented. Natural products also 
displayed many anti-T cruzi lead compounds. In addition, a few patents claiming 
natural or synthetic compounds with antichagasic activity, disclosed no specific 
target. However, only a small proportion of all these patents displayed specific 
data of biological trypanocidal activity.

DOI: 10.2174/157489107779561625
PMID: 18221162 [Indexed for MEDLINE]


131. Curr Pharm Des. 2011;17(20):2074-99. doi: 10.2174/138161211796904786.

The uniqueness of the Trypanosoma cruzi mitochondrion: opportunities to identify 
new drug target for the treatment of Chagas disease.

Lisvane Silva P(1), Mantilla BS, Barisón MJ, Wrenger C, Silber AM.

Author information:
(1)Departamento de Parasitologia, Instituto de Ciências Biomédicas, Universidade 
de São Paulo, São Paulo, Brasil.

Trypanosoma cruzi is the causative agent of Chagas' disease, which affects some 
8 - 10 million people in the Americas. The only two drugs approved for the 
etiological treatment of the disease in humans were launched more than 40 years 
ago and have serious drawbacks. In the present work, we revisit the unique 
characteristics of T. cruzi mitochondria and mitochondrial metabolism. The 
possibility of taking advantage of these peculiarities to target new drugs 
against this parasite is also discussed.

DOI: 10.2174/138161211796904786
PMID: 21718252 [Indexed for MEDLINE]


132. Int J Antimicrob Agents. 2016 Oct;48(4):440-4. doi: 
10.1016/j.ijantimicag.2016.06.024. Epub 2016 Aug 3.

HIV aspartic peptidase inhibitors are effective drugs against the trypomastigote 
form of the human pathogen Trypanosoma cruzi.

Sangenito LS(1), Gonçalves DS(2), Seabra SH(3), d'Avila-Levy CM(4), Santos 
AL(5), Branquinha MH(6).

Author information:
(1)Laboratório de Investigação de Peptidases, Departamento de Microbiologia 
Geral, Instituto de Microbiologia Paulo de Góes (IMPG), Universidade Federal do 
Rio de Janeiro (UFRJ), Rio de Janeiro, Brazil.
(2)Laboratório de Investigação de Peptidases, Departamento de Microbiologia 
Geral, Instituto de Microbiologia Paulo de Góes (IMPG), Universidade Federal do 
Rio de Janeiro (UFRJ), Rio de Janeiro, Brazil; Programa de Pós-Graduação em 
Bioquímica, Instituto de Química, UFRJ, Rio de Janeiro, Brazil.
(3)Laboratório de Tecnologia em Cultura de Células, Centro Universitário 
Estadual da Zona Oeste (UEZO), Rio de Janeiro, Brazil.
(4)Laboratório de Estudos Integrados em Protozoologia, Instituto Oswaldo Cruz 
(IOC), Fundação Oswaldo Cruz (FIOCRUZ), Rio de Janeiro, Brazil.
(5)Laboratório de Investigação de Peptidases, Departamento de Microbiologia 
Geral, Instituto de Microbiologia Paulo de Góes (IMPG), Universidade Federal do 
Rio de Janeiro (UFRJ), Rio de Janeiro, Brazil; Programa de Pós-Graduação em 
Bioquímica, Instituto de Química, UFRJ, Rio de Janeiro, Brazil. Electronic 
address: andre@micro.ufrj.br.
(6)Laboratório de Investigação de Peptidases, Departamento de Microbiologia 
Geral, Instituto de Microbiologia Paulo de Góes (IMPG), Universidade Federal do 
Rio de Janeiro (UFRJ), Rio de Janeiro, Brazil. Electronic address: 
mbranquinha@micro.ufrj.br.

There is a general lack of effective and non-toxic chemotherapeutic agents 
against Chagas' disease despite more than a century of research. In this regard, 
we have verified the impact of human immunodeficiency virus aspartic peptidase 
inhibitors (HIV-PIs) on the viability and morphology of infective trypomastigote 
forms of Trypanosoma cruzi as well as on the aspartic peptidase and proteasome 
activities produced by this parasite. The effects of HIV-PIs on viability were 
assessed by counting motile parasites in a Neubauer chamber. Morphological 
alterations were detected by light microscopy of Giemsa-stained smears and 
scanning electron microscopy. Modulation of aspartic peptidase and proteasome 
activities by the HIV-PIs was measured by cleavage of fluorogenic peptide 
substrates. The majority of the HIV-PIs (6/9) were able to drastically decrease 
the viability of trypomastigotes after 4 h of treatment, with nelfinavir and 
lopinavir being the most effective compounds presenting LD50 values of 8.6 µM 
and 10.6 µM, respectively. Additionally, both HIV-PIs were demonstrated to be 
effective in a time- and cell density-dependent manner. Treatment with 
nelfinavir and lopinavir caused many morphological/ultrastructural alterations 
in trypomastigotes; parasites became round in shape, with reduced cell size and 
flagellar shortening. Nelfinavir and lopinavir were also capable of 
significantly inhibiting the aspartic peptidase and proteasome activities 
measured in trypomastigote extracts. These results strengthen the data on the 
positive effects of HIV-PIs on parasitic infections, possibly by targeting the 
parasite aspartic peptidase(s) and proteasome(s), opening a new possibility for 
the use of these clinically approved drugs as an alternative chemotherapy to 
treat Chagas' disease.

Copyright © 2016 Elsevier B.V. and International Society of Chemotherapy. All 
rights reserved.

DOI: 10.1016/j.ijantimicag.2016.06.024
PMID: 27499433 [Indexed for MEDLINE]


133. Chem Biol Interact. 2020 Oct 1;330:109165. doi: 10.1016/j.cbi.2020.109165. Epub 
2020 Aug 6.

The terpenic diamine GIB24 inhibits the growth of Trypanosoma cruzi 
epimastigotes and intracellular amastigotes, with proteomic analysis of 
drug-resistant epimastigotes.

Azeredo CM(1), Saraiva MF(2), de Oliveira MR(3), Barbosa G(4), de Almeida MV(4), 
de Souza MVN(5), Soares MJ(1).

Author information:
(1)Laboratory of Cell Biology, Carlos Chagas Institute/Fiocruz-PR, Curitiba, PR, 
Brazil.
(2)Institute of Physics and Chemistry, Federal University of Itajubá, Itajubá, 
MG, Brazil. Electronic address: mauriciosaraiva@unifei.edu.br.
(3)Institute of Physics and Chemistry, Federal University of Itajubá, Itajubá, 
MG, Brazil.
(4)Department of Chemistry, Federal University of Juiz de Fora, Juiz de Fora, 
MG, Brazil.
(5)Oswaldo Cruz Foundation, Institute of Technology in Drugs, FarManguinhos, Rio 
de Janeiro, RJ, Brazil.

The effect of N-geranyl-ethane-1,2-diamine dihydochloride (GIB24), a synthetic 
diamine, was assayed against different developmental forms of the parasitic 
protozoan Trypanosoma cruzi (strain Dm28c). The compound was effective against 
culture epimastigote forms (IC50/24h = 5.64 μM; SI = 16.4) and intracellular 
amastigotes (IC50/24h = 12.89 μM; SI = 7.18), as detected by the MTT methodology 
and by cell counting, respectively. Incubation of epimastigotes for 6h with 6 μM 
GIB24 (IC50/24h value) resulted in significant dissipation of the mitochondrial 
membrane potential, prior to permeabilization of the plasma membrane. Rounded 
epimastigotes with cell size reduction were observed by scanning electron 
microscopy. These morpho-physiological changes induced by GIB24 suggest an 
incidental death process. Treatment of infected Vero cells did not prevent the 
intracellular amastigotes from completing the intracellular cycle. However, 
there was a decrease in the number of released parasites, increasing the ratio 
amastigotes/trypomastigotes. Proteomic analysis of 15 μM GIB24 resistant 
epimastigotes indicated that the compound acts mainly on mitochondrial 
components involved in the Krebs cycle and in maintaining the oxidative 
homeostasis of the parasites. Our data suggest that GIB24 is active against the 
main morphological forms of T. cruzi.

Copyright © 2020 Elsevier B.V. All rights reserved.

DOI: 10.1016/j.cbi.2020.109165
PMID: 32771326 [Indexed for MEDLINE]


134. Mol Biochem Parasitol. 1988 Sep;30(3):243-51. doi: 10.1016/0166-6851(88)90093-x.

Chemiluminescence enhancement by trypanocidal drugs and by inhibitors of 
antioxidant enzymes in Trypanosoma cruzi.

Giulivi C(1), Turrens JF, Boveris A.

Author information:
(1)Instituto de Química y Fisicoquímica Biológicas, Facultad de Farmacia y 
Bioquímica, Universidad de Buenos Aires, Argentina.

The spontaneous emission of chemiluminescence by Trypanosoma cruzi epimastigotes 
was 133 +/- 5 counts s-1 (mg protein)-1. The measured intracellular steady state 
concentration of hydrogen peroxide in the same cells was 1.5 +/- 0.5 microM. 
These two values are about 12- and 15-times higher than the corresponding ones 
for isolated rat hepatocytes. The intracellular steady state concentrations of 
superoxide radical and hydrogen peroxide were apparently increased by inhibiting 
superoxide dismutase (with diethyldithiocarbamate or KCN addition) and by the 
addition of two different trypanocidal agents (beta-lapachone and nifurtimox) 
capable of intracellular redox cycling and in each case an increased 
chemiluminescence was observed. Depletion of intracellular reduced non-protein 
SH groups by 80% increased 3-fold the chemiluminescence of T. cruzi cells. It is 
apparent that both an increase in the intracellular steady state concentration 
of superoxide anion or hydrogen peroxide and a decrease in the level of reduced 
SH groups lead to an increase in the level of peroxy radicals which are the 
precursor species for light emission.

DOI: 10.1016/0166-6851(88)90093-x
PMID: 2847040 [Indexed for MEDLINE]


135. PLoS Negl Trop Dis. 2015 Apr 13;9(4):e0003707. doi: 
10.1371/journal.pntd.0003707. eCollection 2015 Apr.

The Trypanosoma cruzi vitamin C dependent peroxidase confers protection against 
oxidative stress but is not a determinant of virulence.

Taylor MC(1), Lewis MD(1), Fortes Francisco A(1), Wilkinson SR(2), Kelly JM(1).

Author information:
(1)Faculty of Infectious and Tropical Diseases, London School of Hygiene and 
Tropical Medicine, London, United Kingdom.
(2)School of Biological and Chemical Sciences, Queen Mary University of London, 
London, United Kingdom.

BACKGROUND: The neglected parasitic infection Chagas disease is rapidly becoming 
a globalised public health issue due to migration. There are only two 
anti-parasitic drugs available to treat this disease, benznidazole and 
nifurtimox. Thus it is important to identify and validate new drug targets in 
Trypanosoma cruzi, the causative agent. T. cruzi expresses an ER-localised 
ascorbate-dependent peroxidase (TcAPx). This parasite-specific enzyme has 
attracted interest from the perspective of targeted chemotherapy.
METHODOLOGY/PRINCIPAL FINDINGS: To assess the importance of TcAPx in protecting 
T. cruzi from oxidative stress and to determine if it is essential for 
virulence, we generated null mutants by targeted gene disruption. Loss of 
activity was associated with increased sensitivity to exogenous hydrogen 
peroxide, but had no effect on susceptibility to the front-line Chagas disease 
drug benznidazole. This suggests that increased oxidative stress in the ER does 
not play a significant role in its mechanism of action. Homozygous knockouts 
could proceed through the entire life-cycle in vitro, although they exhibited a 
significant decrease in their ability to infect mammalian cells. To investigate 
virulence, we exploited a highly sensitive bioluminescence imaging system which 
allows parasites to be monitored in real-time in the chronic stage of murine 
infections. This showed that depletion of enzyme activity had no effect on T. 
cruzi replication, dissemination or tissue tropism in vivo.
CONCLUSIONS/SIGNIFICANCE: TcAPx is not essential for parasite viability within 
the mammalian host, does not have a significant role in establishment or 
maintenance of chronic infections, and should therefore not be considered a 
priority for drug design.

DOI: 10.1371/journal.pntd.0003707
PMCID: PMC4395405
PMID: 25875298 [Indexed for MEDLINE]

Conflict of interest statement: The authors have declared that no competing 
interests exist.


136. Acta Trop. 2013 Mar;125(3):349-56. doi: 10.1016/j.actatropica.2012.11.014. Epub 
2012 Dec 7.

The natural compounds piperovatine and piperlonguminine induce autophagic cell 
death on Trypanosoma cruzi.

Veiga-Santos P(1), Desoti VC, Miranda N, Ueda-Nakamura T, Dias-Filho BP, Silva 
SO, Cortez DA, de Mello JC, Nakamura CV.

Author information:
(1)Programa de Pós-graduação em Ciências Farmacêuticas, Laboratório de Inovação 
Tecnológica no Desenvolvimento de Fármacos e Cosméticos, Universidade Estadual 
de Maringá, Paraná, Brazil.

The currently available treatments for Chagas disease show limited therapeutic 
potential and are associated with serious side effects. Our group has been 
attempting to find alternative drugs isolated from natural products as a 
potential source of pharmacological agents against Trypanosoma cruzi. Here, we 
demonstrate the antitrypanosomal activity of the amides piperovatine and 
piperlonguminine isolated from Piper ovatum against epimastigotes and 
intracellular amastigotes. We also investigated the mechanisms of action of 
these compounds on extracellular amastigote and epimastigote forms of T. cruzi. 
These amides showed low toxicity to LLCMK(2) mammalian cells. By using 
transmission and scanning electron microscopy, we observed that the compounds 
caused severe alterations in T. cruzi. These alterations were mainly located in 
plasma membrane and mitochondria. Furthermore, the study of treated parasites 
labeled with Rh123, PI and MDC corroborate with our TEM data. These 
mitochondrial dysfunctions induced by the amides might trigger biochemical 
alterations that lead to cell death. Altogether, our data evidence a possible 
autophagic process.

Copyright © 2012 Elsevier B.V. All rights reserved.

DOI: 10.1016/j.actatropica.2012.11.014
PMID: 23228524 [Indexed for MEDLINE]


137. Mol Biochem Parasitol. 2014 Jan;193(1):17-9. doi: 
10.1016/j.molbiopara.2014.01.002. Epub 2014 Jan 23.

Benznidazole-resistance in Trypanosoma cruzi: evidence that distinct mechanisms 
can act in concert.

Campos MC(1), Leon LL(2), Taylor MC(3), Kelly JM(4).

Author information:
(1)Department of Pathogen Molecular Biology, London School of Hygiene and 
Tropical Medicine, Keppel Street, London WC1E 7HT, UK; Laboratório de Bioquímica 
de Tripanosomatídeos, Instituto Oswaldo Cruz, IOC, Avenida Brasil 4365, 
Manguinhos, Fundação Oswaldo Cruz, Rio de Janeiro, Brazil. Electronic address: 
monica.caroline@lshtm.ac.uk.
(2)Laboratório de Bioquímica de Tripanosomatídeos, Instituto Oswaldo Cruz, IOC, 
Avenida Brasil 4365, Manguinhos, Fundação Oswaldo Cruz, Rio de Janeiro, Brazil. 
Electronic address: lleon@ioc.fiocruz.br.
(3)Department of Pathogen Molecular Biology, London School of Hygiene and 
Tropical Medicine, Keppel Street, London WC1E 7HT, UK. Electronic address: 
martin.taylor@lshtm.ac.uk.
(4)Department of Pathogen Molecular Biology, London School of Hygiene and 
Tropical Medicine, Keppel Street, London WC1E 7HT, UK. Electronic address: 
john.kelly@lshtm.ac.uk.

Erratum in
    Mol Biochem Parasitol. 2015 May;201(1):83.
    Mol Biochem Parasitol. 2015 May;201(1):83.

Benznidazole is the main drug used to treat Trypanosoma cruzi infections. 
However, frequent instances of treatment failure have been reported. To better 
understand potential resistance mechanisms, we analysed three clones isolated 
from a single parasite population that had undergone benznidazole-selection. 
These clones exhibited differing levels of benznidazole-resistance (varying 
between 9 and 26-fold), and displayed cross-resistance to nifurtimox (2 to 
4-fold). Each clone had acquired a stop-codon-generating mutation in the gene 
which encodes the nitroreductase (TcNTR) that is responsible for activating 
nitroheterocyclic pro-drugs. In addition, one clone had lost a copy of the 
chromosome containing TcNTR. However, these processes alone are insufficient to 
account for the extent and diversity of benznidazole-resistance. It is implicit 
from our results that additional mechanisms must also operate and that T. cruzi 
has an intrinsic ability to develop drug-resistance by independent sequential 
steps, even within a single population. This has important implications for drug 
development strategies.

Copyright © 2014 The Authors. Published by Elsevier B.V. All rights reserved.

DOI: 10.1016/j.molbiopara.2014.01.002
PMCID: PMC3988956
PMID: 24462750 [Indexed for MEDLINE]


138. Mem Inst Oswaldo Cruz. 2004 Dec;99(8):831-7. doi: 
10.1590/s0074-02762004000800009. Epub 2005 Mar 4.

Trypanosoma cruzi: inhibition of alpha-hydroxyacid dehydrogenase isozyme II by 
N-allyl and N-propyl oxamates and their effects on intact epimastigotes.

Chena MA(1), Elizondo-Jiménez S, Rodríguez-Páez L, Nogueda-Torres B, 
Baeza-Ramírez I, Wong-Ramírez C.

Author information:
(1)Departamento de Bioquímica, Escuela Nacional de Ciencias Biológicas, 
Instituto Politécnico Nacional, Apartado Postal 4-129, Admon. 4, Mexico City, 
Mexico.

N-allyl (NAOx) and N-propyl (NPOx) oxamates were designed as inhibitors of 
alpha-hydroxyacid dehydrogenase (HADH) isozyme II from Trypanosoma cruzi. The 
kinetic studies showed that NAOx and NPOx were competitive inhibitors of 
HADH-isozyme II (Ki = 72 microM, IC50 = 0.33 mM and 70 microM, IC50 = 0.32 mM, 
respectively). The attachment of the allylic and propylic chains to nitrogen of 
the competitive inhibitor oxamate (Ki = 0.91 mM, IC50 = 4.25 mM), increased 12.6 
and 13-folds respectively, the affinity for T. cruzi HADH-isozyme II. NAOx and 
NPOx were selective inhibitors of HADH-isozyme II, because other T. cruzi 
dehydrogenases were not inhibited by these substances. Since HADH-isozyme II 
participates in the energy metabolism of T. cruzi, a trypanocidal effect can be 
expected with these inhibitors. However, we were not able to detect any 
trypanocidal activity with these oxamates. When the corresponding ethyl esters 
of N-allyl (Et-NAOx) and N-propyl (Et-NPOx) oxamates were tested as a possible 
trypanocidal prodrugs, in comparison with nifurtimox and benznidazole, the 
expected trypanocidal effects were obtained.

DOI: 10.1590/s0074-02762004000800009
PMID: 15761599 [Indexed for MEDLINE]


139. Chem Biodivers. 2017 Jan;14(1). doi: 10.1002/cbdv.201600175. Epub 2017 Jan 3.

In vitro Activities of Pfaffia glomerata Root Extract, Its Hydrolyzed Fractions 
and Pfaffic Acid Against Trypanosoma cruzi Trypomastigotes.

Silva ML(1), Pereira AC(1)(2), Ferreira DS(1), Esperandim VR(1), Símaro GV(1), 
Lima TC(1), Januário AH(1), Pauletti PM(1), Rehder VL(3), Crevelin EJ(4), Cunha 
WR(1), Crotti AE(4), Bastos JK(2).

Author information:
(1)Núcleo de Pesquisas em Ciências Exatas e Tecnológicas, Universidade de 
Franca, Av. Dr. Armando Sales de Oliveira, 201 - Parque Universitário, Franca, 
SP CEP 14404-600, Brazil.
(2)School of Pharmaceutical Sciences of Ribeirão Preto, University of São Paulo, 
Ribeirão Preto, SP, Brazil.
(3)Centro Pluridisciplinar de Pesquisas Químicas Biológicas e 
Agrícolas-CPQBA/UNICAMP, Campinas, SP, Brazil.
(4)Departamento de Química, Faculdade de Filosofia, Ciências e Letras de 
Ribeirão Preto, Universidade de São Paulo, Ribeirão Preto, SP, Brazil.

This article reports on the in vitro activity of the hydroalcoholic extract of 
Pfaffia glomerata roots, its hydrolyzed fractions, and pfaffic acid against 
Trypanosoma cruzi. The hydroalcoholic extract obtained from dried, milled P. 
glomerata roots was submitted to acid hydrolysis followed by partition with 
CHCl3 . The concentrated CHCl3 fraction was suspended in MeOH/H2 O and 
partitioned with hexane (F1), CHCl3 (F2), and AcOEt (F3), in this sequence. The 
trypanocidal activity of the hydrolyzed extract and its fractions was evaluated 
in vitro. The hydroalcoholic extract displayed low activity, but fraction F1 was 
active against trypomastigotes of the Y strain of T. cruzi, with IC50 = 47.89 
μg/ml. The steroids campesterol (7.7%), stigmasterol (18.7%), β-sitosterol 
(16.8%), Δ7 -stigmastenol (4.6%), and Δ7 -spinasterol (7.5%) were the major 
constituents of F1, along with fatty acid esters (7.6%) and eight aliphatic 
hydrocarbons (30.1%). Fractions F2 and F3 exhibited moderate activity, and 
pfaffic acid, one of the main chemical constituents of these fractions, 
displayed IC50 = 44.78 μm (21.06 μg/ml). On the other hand, the hydroalcoholic 
extract of P. glomerata roots, which is rich in pfaffosides, was inactive. 
Therefore, the main aglycone of pfaffosides, pfaffic acid, is much more active 
against trypomastigotes of the Y strain of T. cruzi than its corresponding 
glycosides and should be further investigated.

© 2017 Wiley-VHCA AG, Zurich, Switzerland.

DOI: 10.1002/cbdv.201600175
PMID: 27546206 [Indexed for MEDLINE]


140. J Antimicrob Chemother. 2005 May;55(5):780-4. doi: 10.1093/jac/dki087. Epub 2005 
Mar 24.

Anti-proliferative synergy of lysophospholipid analogues and ketoconazole 
against Trypanosoma cruzi (Kinetoplastida: Trypanosomatidae): cellular and 
ultrastructural analysis.

Santa-Rita RM(1), Lira R, Barbosa HS, Urbina JA, de Castro SL.

Author information:
(1)Departmento de Ultra-estrutura e Biologia Celular, Instituto Oswaldo Cruz, 
Fundação Oswaldo Cruz, CP 926, 21045-900, Rio de Janeiro, Brazil.

OBJECTIVES: Investigation of the antiproliferative synergy of the 
lysophospholipid analogues (LPAs) edelfosine, ilmofosine and miltefosine with 
the ergosterol biosynthesis inhibitor ketoconazole against Trypanosoma cruzi.
METHODS: The effect of LPAs, ketoconazole and their combination was evaluated 
against epimastigotes and intracellular amastigotes by the parameter IC50 
leading to construction of isobolograms, for determination of a synergic effect. 
For epimastigotes, ultrastructural damage induced by these treatments was 
evaluated by transmission and scanning electron microscopy.
RESULTS: Synergy was confirmed against both epimastigotes and amastigotes of the 
parasite. Edelfosine or ketoconazole alone induced morphological alterations in 
the plasma membrane and reservosomes of the parasites, while in combination, 
they also led to severe mitochondrial damage, formation of autophagic structures 
and multinucleation. Scanning electron microscopy confirmed the effect at the 
plasma membrane and also revealed alterations in the shape of the parasites.
CONCLUSIONS: Our results describe the synergic anti-proliferative effect of LPAs 
and ketoconazole against epimastigotes and intracellular amastigotes and suggest 
that in epimastigotes, plasma membrane, reservosomes and mitochondria are 
targets of these drugs, possibly by interference with lipid metabolism.

DOI: 10.1093/jac/dki087
PMID: 15790672 [Indexed for MEDLINE]


141. PLoS One. 2012;7(1):e30356. doi: 10.1371/journal.pone.0030356. Epub 2012 Jan 23.

In vitro and in vivo investigation of the efficacy of arylimidamide DB1831 and 
its mesylated salt form--DB1965--against Trypanosoma cruzi infection.

da Silva CF(1), Batista Dda G, Oliveira GM, de Souza EM, Hammer ER, da Silva PB, 
Daliry A, Araujo JS, Britto C, Rodrigues AC, Liu Z, Farahat AA, Kumar A, Boykin 
DW, Soeiro Mde N.

Author information:
(1)Laboratório de Biologia Celular, Instituto Oswaldo Cruz, Fundação Oswaldo 
Cruz, Rio de Janeiro, RJ, Brazil.

Chagas disease is caused by infection with the intracellular protozoan parasite 
Trypanosoma cruzi. At present, nifurtimox and benznidazole, both compounds 
developed empirically over four decades ago, represent the chemotherapeutic 
arsenal for treating this highly neglected disease. However, both drugs present 
variable efficacy depending on the geographical area and the occurrence of 
natural resistance, and are poorly effective against the later chronic stage. As 
a part of a search for new therapeutic opportunities to treat chagasic patients, 
pre-clinical studies were performed to characterize the activity of a novel 
arylimidamide (AIA--DB1831 (hydrochloride salt) and DB1965 (mesylate salt)) 
against T. cruzi. These AIAs displayed a high trypanocidal effect in vitro 
against both relevant forms in mammalian hosts, exhibiting a high selectivity 
index and a very high efficacy (IC(50) value/48 h of 5-40 nM) against 
intracellular parasites. DB1965 shows high activity in vivo in acute 
experimental models (mouse) of T. cruzi, showing a similar effect to 
benznidazole (Bz) when compared under a scheme of 10 daily consecutive doses 
with 12.5 mg/kg. Although no parasitological cure was observed after treating 
with 20 daily consecutive doses, a combined dosage of DB1965 (5 mg/kg) with Bz 
(50 mg/kg) resulted in parasitaemia clearance and 100% animal survival. In 
summary, our present data confirmed that aryimidamides represent promising new 
chemical entities against T. cruzi in therapeutic schemes using the AIA alone or 
in combination with other drugs, like benznidazole.

DOI: 10.1371/journal.pone.0030356
PMCID: PMC3264605
PMID: 22291940 [Indexed for MEDLINE]

Conflict of interest statement: Competing Interests: The authors have declared 
that no competing interests exist.


142. J Med Chem. 2006 Jan 12;49(1):426-35. doi: 10.1021/jm050922i.

Design, synthesis, and biological evaluation of phosphinopeptides against 
Trypanosoma cruzi targeting trypanothione biosynthesis.

Ravaschino EL(1), Docampo R, Rodriguez JB.

Author information:
(1)Departamento de Química Orgánica, Facultad de Ciencias Exactas y Naturales, 
Universidad de Buenos Aires, Pabellón 2, Ciudad Universitaria, C1428EHA, Buenos 
Aires, Argentina.

As a part of our project aimed at the search for new safe chemotherapeutic and 
chemoprophylactic agents against American trypanosomiasis (Chagas's disease), a 
series of phosphinopeptides structurally related to glutathione was designed, 
synthesized, and evaluated as antiproliferative agents against the parasite 
responsible for this disease, the hemoflagellated protozoan Trypanosoma cruzi. 
The rationale for the synthesis of these compounds was supported on the basis 
that the presence of the phosphinic acid moiety would mimic the tetrahedral 
transition state of trypanothione synthase (TryS), a typical C:N ligase, and the 
molecular target of these drugs. Of the designed compounds, 53 and 54 were 
potent growth inhibitors against the clinically more relevant form of T. cruzi 
(amastigotes) growing in myoblasts. The efficacy for these drugs was comparable 
to that exhibited by the well-known antiparasitic agent WC-9. The simple 
phosphinopeptide structure found as a pharmacophore in the present study 
constitutes a starting point for the development of straightforward optimized 
drugs.

DOI: 10.1021/jm050922i
PMID: 16392828 [Indexed for MEDLINE]


143. Mol Biotechnol. 2018 May;60(5):369-379. doi: 10.1007/s12033-018-0078-3.

Optimization of a Bioluminescence Resonance Energy Transfer-Based Assay for 
Screening of Trypanosoma cruzi Protein/Protein Interaction Inhibitors.

Mild JG(1)(2), Fernandez LR(1)(2), Gayet O(3), Iovanna J(3), Dusetti N(3), 
Edreira MM(4)(5)(6).

Author information:
(1)Universidad de Buenos Aires, Facultad de Ciencias Exactas y Naturales, 
Departamento de Química Biológica, Buenos Aires, Argentina.
(2)CONICET - Universidad de Buenos Aires, Instituto de Química Biológica de la 
Facultad de Ciencias Exactas y Naturales (IQUIBICEN), Buenos Aires, Argentina.
(3)Centre de Recherche en Cancérologie de Marseille (CRCM), INSERM U1068, CNRS 
UMR 7258, Institut Paoli-Calmettes, Aix Marseille Université, Marseille, France.
(4)Universidad de Buenos Aires, Facultad de Ciencias Exactas y Naturales, 
Departamento de Química Biológica, Buenos Aires, Argentina. mme2@pitt.edu.
(5)CONICET - Universidad de Buenos Aires, Instituto de Química Biológica de la 
Facultad de Ciencias Exactas y Naturales (IQUIBICEN), Buenos Aires, Argentina. 
mme2@pitt.edu.
(6)Intendente Guiraldes 2140, Ciudad Universitaria, Pabellón 2, 2do Piso, CM1, 
1428, Ciudad de Buenos Aires, Argentina. mme2@pitt.edu.

Chagas disease, a parasitic disease caused by Trypanosoma cruzi, is a major 
public health burden in poor rural populations of Central and South America and 
a serious emerging threat outside the endemic region, since the number of 
infections in non-endemic countries continues to rise. In order to develop more 
efficient anti-trypanosomal treatments to replace the outdated therapies, new 
molecular targets need to be explored and new drugs discovered. Trypanosoma 
cruzi has distinctive structural and functional characteristics with respect to 
the human host. These exclusive features could emerge as interesting drug 
targets. In this work, essential and differential protein-protein interactions 
for the parasite, including the ribosomal P proteins and proteins involved in 
mRNA processing, were evaluated in a bioluminescence resonance energy 
transfer-based assay as a starting point for drug screening. Suitable conditions 
to consider using this simple and robust methodology to screening compounds and 
natural extracts able to inhibit protein-protein interactions were set in living 
cells and lysates.

DOI: 10.1007/s12033-018-0078-3
PMID: 29600316 [Indexed for MEDLINE]


144. BMC Genomics. 2010 Oct 29;11:610. doi: 10.1186/1471-2164-11-610.

Structural modelling and comparative analysis of homologous, analogous and 
specific proteins from Trypanosoma cruzi versus Homo sapiens: putative drug 
targets for chagas' disease treatment.

Capriles PV(1), Guimarães AC, Otto TD, Miranda AB, Dardenne LE, Degrave WM.

Author information:
(1)Grupo de Modelagem Molecular de Sistemas Biológicos, Laboratório Nacional de 
Computação Científica, LNCC/MCT, Petrópolis, CEP 25651-075, Brazil. 
capriles@lncc.br

BACKGROUND: Trypanosoma cruzi is the etiological agent of Chagas' disease, an 
endemic infection that causes thousands of deaths every year in Latin America. 
Therapeutic options remain inefficient, demanding the search for new drugs 
and/or new molecular targets. Such efforts can focus on proteins that are 
specific to the parasite, but analogous enzymes and enzymes with a 
three-dimensional (3D) structure sufficiently different from the corresponding 
host proteins may represent equally interesting targets. In order to find these 
targets we used the workflows MHOLline and AnEnΠ obtaining 3D models from 
homologous, analogous and specific proteins of Trypanosoma cruzi versus Homo 
sapiens.
RESULTS: We applied genome wide comparative modelling techniques to obtain 3D 
models for 3,286 predicted proteins of T. cruzi. In combination with comparative 
genome analysis to Homo sapiens, we were able to identify a subset of 397 enzyme 
sequences, of which 356 are homologous, 3 analogous and 38 specific to the 
parasite.
CONCLUSIONS: In this work, we present a set of 397 enzyme models of T. cruzi 
that can constitute potential structure-based drug targets to be investigated 
for the development of new strategies to fight Chagas' disease. The strategies 
presented here support the concept of structural analysis in conjunction with 
protein functional analysis as an interesting computational methodology to 
detect potential targets for structure-based rational drug design. For example, 
2,4-dienoyl-CoA reductase (EC 1.3.1.34) and triacylglycerol lipase (EC 3.1.1.3), 
classified as analogous proteins in relation to H. sapiens enzymes, were 
identified as new potential molecular targets.

DOI: 10.1186/1471-2164-11-610
PMCID: PMC3091751
PMID: 21034488 [Indexed for MEDLINE]


145. PLoS Negl Trop Dis. 2013 Dec 5;7(12):e2556. doi: 10.1371/journal.pntd.0002556. 
eCollection 2013.

Soulamarin isolated from Calophyllum brasiliense (Clusiaceae) induces plasma 
membrane permeabilization of Trypanosoma cruzi and mytochondrial dysfunction.

Rea A(1), Tempone AG, Pinto EG, Mesquita JT, Rodrigues E, Silva LG, Sartorelli 
P, Lago JH.

Author information:
(1)Instituto de Ciências Ambientais, Químicas e Farmacêuticas, Universidade 
Federal de São Paulo, Diadema, São Paulo, Brazil.

Chagas disease is caused by the parasitic protozoan Trypanosoma cruzi. It has 
high mortality as well as morbidity rates and usually affects the poorer 
sections of the population. The development of new, less harmful and more 
effective drugs is a promising research target, since current standard 
treatments are highly toxic and administered for long periods. Fractioning of 
methanol (MeOH) extract of the stem bark of Calophyllum brasiliense (Clusiaceae) 
resulted in the isolation of the coumarin soulamarin, which was characterized by 
one- and two-dimensional (1)H- and (13)C NMR spectroscopy as well as ESI mass 
spectrometry. All data obtained were consistent with a structure of 
6-hydroxy-4-propyl-5-(3-hydroxy-2-methyl-1-oxobutyl)-6″,6″-dimethylpyrane-[2″,3″:8,7]-benzopyran-2-one 
for soulamarin. Colorimetric MTT assays showed that soulamarin induces 
trypanocidal effects, and is also active against trypomastigotes. Hemolytic 
activity tests showed that soulamarin is unable to induce any observable damage 
to erythrocytes (cmax. = 1,300 µM). The lethal action of soulamarin against T. 
cruzi was investigated by using 
amino(4-(6-(amino(iminio)methyl)-1H-indol-2-yl)phenyl)methaniminium chloride 
(SYTOX Green and 1H,5H,11H,15H-Xantheno[2,3,4-ij:5,6,7-i'j']diquinolizin-18-ium, 
9-[4-(chloromethyl)phenyl]-2,3,6,7,12,13,16,17-octahydro-chloride (MitoTracker 
Red) as fluorimetric probes. With the former, soulamarin showed dose-dependent 
permeability of the plasma membrane, relative to fully permeable Triton 
X-100-treated parasites. Spectrofluorimetric and fluorescence microscopy with 
the latter revealed that soulamarin also induced a strong depolarization (ca. 
97%) of the mitochondrial membrane potential. These data demonstrate that the 
lethal action of soulamarin towards T. cruzi involves damages to the plasma 
membrane of the parasite and mitochondrial dysfunction without the additional 
generation of reactive oxygen species, which may have also contributed to the 
death of the parasites. Considering the unique mitochondrion of T. cruzi, 
secondary metabolites of plants affecting the bioenergetic system as soulamarin 
may contribute as scaffolds for the design of novel and selective drug 
candidates for neglected diseases, mainly Chagas disease.

DOI: 10.1371/journal.pntd.0002556
PMCID: PMC3854968
PMID: 24340110 [Indexed for MEDLINE]

Conflict of interest statement: The authors have declared that no competing 
interests exist.


146. PLoS One. 2014 Dec 2;9(12):e113957. doi: 10.1371/journal.pone.0113957. 
eCollection 2014.

Decoding the anti-Trypanosoma cruzi action of HIV peptidase inhibitors using 
epimastigotes as a model.

Sangenito LS(1), Menna-Barreto RF(2), D Avila-Levy CM(3), Santos AL(4), 
Branquinha MH(1).

Author information:
(1)Laboratório de Investigação de Peptidases, Departamento de Microbiologia 
Geral, Instituto de Microbiologia Paulo de Góes (IMPG), Universidade Federal do 
Rio de Janeiro (UFRJ), Rio de Janeiro, Brazil.
(2)Laboratório de Biologia Celular, Instituto Oswaldo Cruz (IOC), Fundação 
Oswaldo Cruz (FIOCRUZ), Rio de Janeiro, Brazil.
(3)Laboratório de Biologia Molecular e Doenças Endêmicas, IOC, FIOCRUZ, Rio de 
Janeiro, Brazil.
(4)Laboratório de Investigação de Peptidases, Departamento de Microbiologia 
Geral, Instituto de Microbiologia Paulo de Góes (IMPG), Universidade Federal do 
Rio de Janeiro (UFRJ), Rio de Janeiro, Brazil; Programa de Pós-Graduação em 
Bioquímica, Instituto de Química, UFRJ, Rio de Janeiro, Brazil.

BACKGROUND: Aspartic peptidase inhibitors have shown antimicrobial action 
against distinct microorganisms. Due to an increase in the occurrence of Chagas' 
disease/AIDS co-infection, we decided to explore the effects of HIV aspartic 
peptidase inhibitors (HIV-PIs) on Trypanosoma cruzi, the etiologic agent of 
Chagas' disease.
METHODOLOGY AND PRINCIPAL FINDINGS: HIV-PIs presented an anti-proliferative 
action on epimastigotes of T. cruzi clone Dm28c, with IC50 values ranging from 
0.6 to 14 µM. The most effective inhibitors, ritonavir, lopinavir and 
nelfinavir, also had an anti-proliferative effect against different phylogenetic 
T. cruzi strains. The HIV-PIs induced some morphological alterations in clone 
Dm28c epimastigotes, as reduced cell size and swollen of the cellular body. 
Transmission electron microscopy revealed that the flagellar membrane, 
mitochondrion and reservosomes are the main targets of HIV-PIs in T. cruzi 
epimastigotes. Curiously, an increase in the epimastigote-into-trypomastigote 
differentiation process of clone Dm28c was observed, with many of these 
parasites presenting morphological alterations including the detachment of 
flagellum from the cell body. The pre-treatment with the most effective HIV-PIs 
drastically reduced the interaction process between epimastigotes and the 
invertebrate vector Rhodnius prolixus. It was also noted that HIV-PIs induced an 
increase in the expression of gp63-like and calpain-related molecules, and 
decreased the cruzipain expression in epimastigotes as judged by flow cytometry 
and immunoblotting assays. The hydrolysis of a cathepsin D fluorogenic substrate 
was inhibited by all HIV-PIs in a dose-dependent manner, showing that the 
aspartic peptidase could be a possible target to these drugs. Additionally, we 
verified that ritonavir, lopinavir and nelfinavir reduced drastically the 
viability of clone Dm28c trypomastigotes, causing many morphological damages.
CONCLUSIONS AND SIGNIFICANCE: The results contribute to understand the possible 
role of aspartic peptidases in T. cruzi physiology, adding new in vitro insights 
into the possibility of exploiting the use of HIV-PIs in the clinically relevant 
forms of the parasite.

DOI: 10.1371/journal.pone.0113957
PMCID: PMC4252066
PMID: 25464510 [Indexed for MEDLINE]

Conflict of interest statement: Competing Interests: The authors have declared 
that no competing interests exist.


147. Eur J Med Chem. 2018 Jan 20;144:572-581. doi: 10.1016/j.ejmech.2017.12.052. Epub 
2017 Dec 16.

Efficacy of 2-hydroxy-3-phenylsulfanylmethyl-[1,4]-naphthoquinone derivatives 
against different Trypanosoma cruzi discrete type units: Identification of a 
promising hit compound.

Lara LS(1), Moreira CS(2), Calvet CM(1), Lechuga GC(3), Souza RS(1), Bourguignon 
SC(3), Ferreira VF(4), Rocha D(2), Pereira MCS(5).

Author information:
(1)Laboratório de Ultraestrutura Celular, Instituto Oswaldo Cruz, Fiocruz, Av. 
Brasil 4365 Manguinhos, 21040-900 Rio de Janeiro, RJ, Brazil.
(2)Departamento de Química Orgânica, Instituto de Química, Universidade Federal 
Fluminense, Rua Outeiro São João Batista, 24020-141 Niterói, Rio de Janeiro, 
Brazil.
(3)Laboratório de Interação Celular e Molecular, Departamento de Biologia 
Celular e Molecular, Universidade Federal Fluminense, Rua Outeiro São João 
Batista, 24020-141 Niterói, Rio de Janeiro, Brazil.
(4)Departamento de Tecnologia Farmacêutica, Faculdade de Farmácia, Universidade 
Federal Fluminense, Rua Outeiro São João Batista, 24020-141 Niterói, Rio de 
Janeiro, Brazil.
(5)Laboratório de Ultraestrutura Celular, Instituto Oswaldo Cruz, Fiocruz, Av. 
Brasil 4365 Manguinhos, 21040-900 Rio de Janeiro, RJ, Brazil. Electronic 
address: mirian@ioc.fiocruz.br.

The limited efficacy of benznidazole (Bz) indicated by failures of current Phase 
II clinical trials emphasizes the urgent need to identify new drugs with 
improved safety and efficacy for treatment of Chagas disease (CD). Herein, we 
analyzed the efficacy of a series of 
2-hydroxy-3-phenylsulfanylmethyl-[1,4]-naphthoquinones against different 
Trypanosoma cruzi discrete type units (DTUs) of relevant clinical forms of CD. 
Cytotoxic and trypanocidal effect of naphthoquinone derivatives were assessed in 
mammalian cells, trypomastigotes and intracellular amastigotes using, 
luminescent assays (CellTiter-Glo and T. cruzi Dm28c-luciferase) and/or counting 
with a light microscope. Reactive oxygen species (ROS) production and 
intracellular targets of promising compounds were assessed with 
2',7'-dichlorodihydrofluorescein diacetate (H2DCFDA) probe and ultrastructural 
analysis, respectively. ADMET properties were analyzed by in silico modeling. 
Most of the compounds showed low cytotoxic effect. Only two compounds (Compounds 
2 and 11) had IC50 values lower than Bz, showing higher susceptibility of 
bloodstream trypomastigotes. Compound 2 exhibited greater efficacy against 
trypomastigotes from different T. cruzi DTUs, even better than Bz against Brazil 
and CL strains. Ultrastructural analysis revealed changes in intracellular 
compartments, suggesting autophagy as one possible mechanism of action. 
Oxidative stress, induced by Compound 2, resulted in elevated level of ROS, 
leading to parasite death. Compound 2 was also effective against intracellular 
amastigotes, showing high selectivity index. ADMET analysis predicted good oral 
bioavailability, reduced drug metabolism and no carcinogenic potential for 
Compound 2. The data highlight Compound 2 as a hit compound and stimulate 
further structural and pharmacological optimization to potentiate its 
trypanocidal activity and selectivity.

Copyright © 2017. Published by Elsevier Masson SAS.

DOI: 10.1016/j.ejmech.2017.12.052
PMID: 29289882 [Indexed for MEDLINE]


148. Antimicrob Agents Chemother. 2015 Dec;59(12):7925. doi: 10.1128/AAC.02022-15.

Reply to "Drug Susceptibility of Genetically Engineered Trypanosoma cruzi 
Strains and Sterile Cure in Animal Models as a Criterion for Potential Clinical 
Efficacy of Anti-T. cruzi Drugs".

Francisco AF(1), Lewis MD(1), Jayawardhana S(1), Taylor MC(1), Chatelain E(2), 
Kelly JM(3).

Author information:
(1)Department of Pathogen Molecular Biology, London School of Hygiene and 
Tropical Medicine, London, United Kingdom.
(2)Drugs for Neglected Diseases Initiative (DNDi), Geneva, Switzerland.
(3)Department of Pathogen Molecular Biology, London School of Hygiene and 
Tropical Medicine, London, United Kingdom john.kelly@lshtm.ac.uk.

Comment on
    Antimicrob Agents Chemother. 2015 Aug;59(8):4653-61.
    Antimicrob Agents Chemother. 2015 Dec;59(12):7923-4.

DOI: 10.1128/AAC.02022-15
PMCID: PMC4649144
PMID: 26578702 [Indexed for MEDLINE]


149. Parasitol Res. 2002 Jul;88(7):598-602. doi: 10.1007/s00436-002-0626-3. Epub 2002 
Mar 23.

Ultrastructural alterations and growth inhibition of Trypanosoma cruzi and 
Leishmania major induced by Bothrops jararaca venom.

Gonçalves AR(1), Soares MJ, de Souza W, DaMatta RA, Alves EW.

Author information:
(1)Laboratório de Química e Função de Proteínas e Peptídeos, Centro de 
Biociências e Biotecnologia, Universidade Estadual do Norte Fluminense, 
28015-620 Campos dos Goytacazes, RJ, Brazil.

Snake venom can affect the growth of Trypanosoma cruzi and Leishmania spp. As 
new classes of therapeutic drugs against protozoan parasites could be derived 
from snake venom, alterations in the ultrastructure and growth of the 
epimastigotes, trypomastigotes and amastigotes of T. cruzi, as well as the 
promastigotes of Leishmania major, were analyzed after treatment with crude 
venom from Bothrops jararaca. Parasite growth (epimastigotes and promastigotes) 
of venom treated cultures showed a negative correlation between cell growth and 
venom concentration. No growth occurred at a dose of 100 microg/ml of venom, 
while 50% growth inhibition was obtained in the range 0.1-0.3 microg/ml. 
Ultrastructural observations of treated bloodstream trypomastigotes, 
intracellular amastigotes, as well as axenic cultures of epimastigotes and 
promastigotes, demonstrated mitochondrial swelling and kinetoplast 
disorganization. Our data show that B. jararaca venom effectively inhibited the 
growth of T. cruziand L. major parasites. Growth inhibition was probably related 
to mitochondrial impairment.

DOI: 10.1007/s00436-002-0626-3
PMID: 12107450 [Indexed for MEDLINE]


150. Parasitology. 2011 Jan;138(1):46-58. doi: 10.1017/S0031182010000958. Epub 2010 
Jul 21.

Effect of Crotalus viridis viridis snake venom on the ultrastructure and 
intracellular survival of Trypanosoma cruzi.

Adade CM(1), Cons BL, Melo PA, Souto-Padrón T.

Author information:
(1)Laboratório de Biologia Celular e Ultraestrutura, Departamento de 
Microbiologia Geral, Instituto de Microbiologia Prof. Paulo de Góes, Centro de 
Ciências da Saúde, bloco I, Universidade Federal do Rio de Janeiro, Ilha do 
Fundão, Rio de Janeiro, Brazil.

Chagas' disease, caused by Trypanosoma cruzi, affects 16-18 million people in 
Central and South America. Patient treatment is based on drugs that have toxic 
effects and limited efficacy. Therefore, new chemotherapeutic agents need to be 
developed. Snake venoms are sources of natural compounds used in various medical 
treatments. We observed that Crotalus viridis viridis venom was effective 
against all developmental forms of T. cruzi. Ultrastructural analysis revealed 
swelling of mitochondria, blebbing and disruption of the plasma membrane, loss 
of cytoplasm components and morphological changes of the cell. Staining with 
propidium iodide and rhodamine 123 confirmed the observed alterations in the 
plasma and mitochondrial membranes, respectively. The effects of the venom on 
the parasite intracellular cycle were also analysed. Pre-infected LLC-MK2 cells 
incubated with Cvv venom showed a 76-93% reduction in the number of parasites 
per infected cell and a 94-97.4% reduction in the number of parasites per 100 
cells after 96 h of infection. Free trypomastigotes harvested from the 
supernatants of Cvv venom-treated cells were incapable of initiating a new 
infection cycle. Our data demonstrate that Cvv venom can access the host cell 
cytoplasm at concentrations that cause toxicity only to the amastigote forms of 
T. cruzi, and yields altered parasites with limited infective capacity, 
suggesting the potential use of Cvv venom in Chagas' disease chemotherapy.

DOI: 10.1017/S0031182010000958
PMID: 20663246 [Indexed for MEDLINE]


151. Acta Trop. 2014 Aug;136:14-8. doi: 10.1016/j.actatropica.2014.04.006. Epub 2014 
Apr 15.

Anti-Trypanosoma cruzi activity of 10 medicinal plants used in northeast Mexico.

Molina-Garza ZJ(1), Bazaldúa-Rodríguez AF(2), Quintanilla-Licea R(2), 
Galaviz-Silva L(3).

Author information:
(1)Universidad Autónoma de Nuevo León, UANL, Facultad de Ciencias Biológicas, 
Laboratorio de Patología Molecular, Ave. Universidad S/N, Cd. Universitaria, 
66451 San Nicolás de los Garza, NL, Mexico.
(2)Universidad Autónoma de Nuevo León, UANL, Facultad de Ciencias Biológicas, 
Laboratorio de Fitoquímica, Ave. Universidad S/N, Cd. Universitaria, 66451 San 
Nicolás de los Garza, NL, Mexico.
(3)Universidad Autónoma de Nuevo León, UANL, Facultad de Ciencias Biológicas, 
Laboratorio de Patología Molecular, Ave. Universidad S/N, Cd. Universitaria, 
66451 San Nicolás de los Garza, NL, Mexico. Electronic address: 
lucio.galavizsl@uanl.edu.mx.

The aim of this study was to screen the trypanocidal activity of plants used in 
traditional Mexican medicine for the treatment of various diseases related to 
parasitic infections. Cultured Trypanosoma cruzi epimastigotes were incubated 
for 96h with different concentrations of methanolic extracts obtained from 
Artemisia mexicana, Castela texana, Cymbopogon citratus, Eryngium heterophyllum, 
Haematoxylum brasiletto, Lippia graveolens, Marrubium vulgare, Persea americana, 
Ruta chalepensis and Schinus molle. The inhibitory concentration (IC50) was 
determined for each extract via a colorimetric method. Among the evaluated 
species, the methanolic extracts of E. heterophyllum, H. brasiletto, M. vulgare 
and S. molle exhibited the highest trypanocidal activity, showing percentages of 
growth inhibition between 88 and 100% at a concentration of 150μg/ml. These 
medicinal plants may represent a valuable source of new bioactive compounds for 
the therapeutic treatment of trypanosomiasis.

Copyright © 2014 Elsevier B.V. All rights reserved.

DOI: 10.1016/j.actatropica.2014.04.006
PMID: 24742906 [Indexed for MEDLINE]


152. Antimicrob Agents Chemother. 2015 Dec;59(12):7923-4. doi: 10.1128/AAC.01714-15.

Drug Susceptibility of Genetically Engineered Trypanosoma cruzi Strains and 
Sterile Cure in Animal Models as a Criterion for Potential Clinical Efficacy of 
Anti-T. cruzi Drugs.

Urbina JA(1), McKerrow JH(2).

Author information:
(1)Instituto Venezolano de Investigaciones Científicas, Caracas, Venezuela 
jaurbina@mac.com.
(2)Skaggs School of Pharmacy and Pharmaceutical Sciences, UCSD, San Diego, 
California, USA.

Comment in
    Antimicrob Agents Chemother. 2015 Dec;59(12):7925.

Comment on
    Antimicrob Agents Chemother. 2015 Aug;59(8):4653-61.

DOI: 10.1128/AAC.01714-15
PMCID: PMC4649243
PMID: 26578701 [Indexed for MEDLINE]


153. Mem Inst Oswaldo Cruz. 2014 Sep;109(6):828-33. doi: 10.1590/0074-0276140156. 
Epub 2014 Aug 22.

Drug discovery for Chagas disease should consider Trypanosoma cruzi strain 
diversity.

Zingales B(1), Miles MA(2), Moraes CB(3), Luquetti A(4), Guhl F(5), Schijman 
AG(6), Ribeiro I(7); Drugs for Neglected Disease Initiative; Chagas Clinical 
Research Platform Meeting.

Author information:
(1)Instituto de Química, Universidade de São Paulo, São Paulo, SP, Brasil.
(2)Faculty of Infectious and Tropical Diseases, London School of Hygiene and 
Tropical Medicine, London, UK.
(3)Laboratório Nacional de Biociências, Centro Nacional de Pesquisa em Energias 
e Matérias, Campinas, SP, Brasil.
(4)Hospital das Clínicas, Universidade Federal de Goiás, Goiânia, GO, Brasil.
(5)Centro de Investigaciones en Microbiología y Parasitología Tropical, Facultad 
de Ciencias, Universidad de los Andes, Bogotá, Colombia.
(6)Instituto de Investigaciones en Ingeniería Genética y Biología Molecular, 
Consejo Nacional de Investigaciones Científicas y Técnicas, Buenos Aires, 
Argentina.
(7)Drugs for Neglected Disease initiative, Geneva, Switzerland.

This opinion piece presents an approach to standardisation of an important 
aspect of Chagas disease drug discovery and development: selecting Trypanosoma 
cruzi strains for in vitro screening. We discuss the rationale for strain 
selection representing T. cruzi diversity and provide recommendations on the 
preferred parasite stage for drug discovery, T. cruzi discrete typing units to 
include in the panel of strains and the number of strains/clones for primary 
screens and lead compounds. We also consider experimental approaches for in 
vitro drug assays. The Figure illustrates the current Chagas disease 
drug-discovery and development landscape.

DOI: 10.1590/0074-0276140156
PMCID: PMC4238778
PMID: 25317712 [Indexed for MEDLINE]


154. Expert Opin Drug Discov. 2018 Feb;13(2):141-153. doi: 
10.1080/17460441.2018.1417380. Epub 2017 Dec 20.

Phenotypic screening approaches for Chagas disease drug discovery.

Chatelain E(1), Ioset JR(1).

Author information:
(1)a Drugs for Neglected Diseases initiative (DNDi), R&D Department , Geneva , 
Switzerland.

Chagas disease, caused by the parasite Trypanosoma cruzi, is a global public 
health issue. Current treatments targeting the parasite are limited to two old 
nitroheterocyclic drugs with serious side effects. The need for new and safer 
drugs has prompted numerous drug discovery efforts to identify compounds 
suitable for parasitological cure in the last decade. Areas covered: 
Target-based drug discovery has been limited by the small number of 
well-validated targets - the latest example being the failure of azoles, T. 
cruzi CYP51 inhibitors, in proof-of-concept clinical trials; instead 
phenotypic-based drug discovery has become the main pillar of Chagas R&D. Rather 
than focusing on the technical features of these screening assays, the authors 
describe the different assays developed and available in the field, and provide 
a critical view on their values and limitations in the screening cascade for 
Chagas drug development. Expert opinion: The application of technological 
advances to the field of Chagas disease has led to a variety of phenotypic 
assays that have not only changed the disease discovery landscape but have also 
helped us to gain a better understanding of parasite/host interactions. Recent 
examples of target resolution from phenotypic hits will uncover new 
opportunities for drug discovery for Chagas disease.

DOI: 10.1080/17460441.2018.1417380
PMID: 29235363 [Indexed for MEDLINE]


155. PLoS Negl Trop Dis. 2014 Feb 27;8(2):e2717. doi: 10.1371/journal.pntd.0002717. 
eCollection 2014 Feb.

Memantine, an antagonist of the NMDA glutamate receptor, affects cell 
proliferation, differentiation and the intracellular cycle and induces apoptosis 
in Trypanosoma cruzi.

Damasceno FS(1), Barisón MJ(1), Pral EM(1), Paes LS(1), Silber AM(1).

Author information:
(1)Unit for Drug Discovery, Departamento de Parasitologia, Instituto de Ciências 
Biomédicas, Universidade de São Paulo, São Paulo, Brazil.

Chagas' disease is caused by the protozoan parasite Trypanosoma cruzi and 
affects approximately 10 million people in endemic areas of Mexico and Central 
and South America. Currently available chemotherapies are limited to two 
compounds: Nifurtimox and Benznidazole. Both drugs reduce the symptoms of the 
disease and mortality among infected individuals when used during the acute 
phase, but their efficacy during the chronic phase (during which the majority of 
cases are diagnosed) remains controversial. Moreover, these drugs have several 
side effects. The aim of this study was to evaluate the effect of Memantine, an 
antagonist of the glutamate receptor in the CNS of mammals, on the life cycle of 
T. cruzi. Memantine exhibited a trypanocidal effect, inhibiting the 
proliferation of epimastigotes (IC50 172.6 µM). Furthermore, this compound 
interfered with metacyclogenesis (approximately 30% reduction) and affected the 
energy metabolism of the parasite. In addition, Memantine triggered mechanisms 
that led to the apoptosis-like cell death of epimastigotes, with extracellular 
exposure of phosphatidylserine, increased production of reactive oxygen species, 
decreased ATP levels, increased intracellular Ca(2+) and morphological changes. 
Moreover, Memantine interfered with the intracellular cycle of the parasite, 
specifically the amastigote stage (IC50 31 µM). Interestingly, the stages of the 
parasite life cycle that require more energy (epimastigote and amastigote) were 
more affected as were the processes of differentiation and cell invasion.

DOI: 10.1371/journal.pntd.0002717
PMCID: PMC3937314
PMID: 24587468 [Indexed for MEDLINE]

Conflict of interest statement: The authors have declared that no competing 
interests exist.


156. Bioorg Med Chem Lett. 2013 Sep 1;23(17):4851-6. doi: 10.1016/j.bmcl.2013.06.079. 
Epub 2013 Jul 12.

Selective activity of 2,4-diaryl-1,2,3,4-tetrahydroquinolines on Trypanosoma 
cruzi epimastigotes and amastigotes expressing β-galactosidase.

Fonseca-Berzal C(1), Merchán Arenas DR, Romero Bohórquez AR, Escario JA, 
Kouznetsov VV, Gómez-Barrio A.

Author information:
(1)CEI Campus Moncloa, UCM-UPM & CSIC, Madrid, Spain. crfonseca@pdi.ucm.es

The growth inhibitory effect on Trypanosoma cruzi epimastigotes and the 
unspecific cytotoxicity over NCTC-929 fibroblasts of two series of previously 
synthesized 2,4-diaryl-1,2,3,4-tetrahydroquinolines (THQ), have been studied in 
vitro and compared with those of benznidazole (BZ). Derivatives AR39, AR40, 
AR41, AR91 and DM15 achieved outstanding selectivity indexes (SI) on the 
extracellular form (SITHQ>SIBZ>9.44) and thus, were tested in a more specific in 
vitro assay against amastigotes, showing less effectiveness than the reference 
drug (SIBZ>320) but also accomplishing great selectivity on the intracellular 
stage (SITHQ>25). These promising results, supported by the in silico prediction 
of high bioavailability and less potential risk than benznidazole, reveal 
several tetrahydroquinolines as prototypes of potential antichagasic drugs.

Copyright © 2013 Elsevier Ltd. All rights reserved.

DOI: 10.1016/j.bmcl.2013.06.079
PMID: 23899616 [Indexed for MEDLINE]


157. J Med Chem. 2013 Mar 28;56(6):2556-67. doi: 10.1021/jm400012e. Epub 2013 Mar 13.

Antitrypanosomal lead discovery: identification of a ligand-efficient inhibitor 
of Trypanosoma cruzi CYP51 and parasite growth.

Andriani G(1), Amata E, Beatty J, Clements Z, Coffey BJ, Courtemanche G, Devine 
W, Erath J, Juda CE, Wawrzak Z, Wood JT, Lepesheva GI, Rodriguez A, Pollastri 
MP.

Author information:
(1)Department of Chemistry and Chemical Biology, Northeastern University, 
Boston, Massachusetts 02115, USA.

Chagas disease is caused by the intracellular protozoan parasite Trypanosomal 
cruzi , and current drugs are lacking in terms of desired safety and efficacy 
profiles. Following on a recently reported high-throughput screening campaign, 
we have explored initial structure-activity relationships around a class of 
imidazole-based compounds. This profiling has uncovered compounds 4c (NEU321) 
and 4j (NEU704), which are potent against in vitro cultures of T. cruzi and are 
greater than 160-fold selective over host cells. We report in vitro drug 
metabolism and properties profiling of 4c and show that this chemotype inhibits 
the T. cruzi CYP51 enzyme, an observation confirmed by X-ray crystallographic 
analysis. We compare the binding orientation of 4c to that of other, previously 
reported inhibitors. We show that 4c displays a significantly better ligand 
efficiency and a shorter synthetic route over previously disclosed CYP51 
inhibitors, and should therefore be considered a promising lead compound for 
further optimization.

DOI: 10.1021/jm400012e
PMCID: PMC3612894
PMID: 23448316 [Indexed for MEDLINE]


158. Biomedica. 2009 Sep;29(3):448-55.

In vitro susceptibility of Trypanosoma cruzi strains from Santander, Colombia, 
to hexadecylphosphocholine (miltefosine), nifurtimox and benznidazole.

Luna KP(1), Hernández IP, Rueda CM, Zorro MM, Croft SL, Escobar P.

Author information:
(1)Centro de Investigación en Enfermedades Tropicales, Departamento de Ciencias 
Básicas, Universidad Industrial de Santander, Colombia.

INTRODUCTION: The current chemotherapy for Chagas disease is unsatisfactory with 
only two drugs available for treatment. Research to discover new drugs for 
Chagas disease is urgent. Hexadecyl-phosphocholine (HPC, miltefosine) has been 
demonstrated to have in vitro activity against Trypanosoma cruzi parasites, but 
its activity on different Colombian T. cruzi strains is not known.
OBJECTIVE: To evaluate the in vitro susceptibility of T. cruzi strains isolated 
from humans and vectors in Santander, Colombia. to miltefosine, nifurtimox and 
benznidazole.
MATERIALS AND METHODS: Eight T. cruzi Colombian strains and three reference 
strains (Esmeraldo, SilvioX10 and Y) were studied. Drug activities against 
extracellular epimastigotes and intracellular amastigotes were determined by 
microscopic counting. The results were expressed as the concentrations that 
inhibited 50% and 90% growth (IC50 and IC90).
RESULTS: For miltefosine a similar range of drug activity was observed against 
all the Colombian strains, all parasites being more susceptible to miltefosine 
than to the reference drugs. The intracellular amastigotes were more susceptible 
to miltefosine (IC50 0.08 to 0.63 microM and IC90 0.21 to 2.21 microM) than 
extracellular forms (IC50 <0.92 to 2.29 microM and IC90 1.38 to 4.76 microM). 
For reference drugs, parasites were more susceptible to nifurtimox than to 
benznidazole and some differences in activity of benznidazole between T. cruzi 
strains was observed.
CONCLUSIONS: The results showed the significant in vitro activity of miltefosine 
against T. cruzi stages, and the expected results for the reference drugs. 
Further in vivo studies with miltefosine are planned.

PMID: 20436996 [Indexed for MEDLINE]


159. Parasitology. 2017 Dec;144(14):1871-1880. doi: 10.1017/S0031182017001469. Epub 
2017 Aug 23.

Biological factors that impinge on Chagas disease drug development.

Francisco AF(1), Jayawardhana S(1), Lewis MD(1), Taylor MC(1), Kelly JM(1).

Author information:
(1)Department of Pathogen Molecular Biology,London School of Hygiene and 
Tropical Medicine,Keppel Street,London WC1E 7HT,UK.

Chagas disease is caused by infection with the insect-transmitted protozoan 
Trypanosoma cruzi, and is the most important parasitic infection in Latin 
America. The current drugs, benznidazole and nifurtimox, are characterized by 
limited efficacy and toxic side-effects, and treatment failures are frequently 
observed. The urgent need for new therapeutic approaches is being met by a 
combined effort from the academic and commercial sectors, together with major 
input from not-for-profit drug development consortia. With the disappointing 
outcomes of recent clinical trials against chronic Chagas disease, it has become 
clear that an incomplete understanding of parasite biology and disease 
pathogenesis is impacting negatively on the development of more effective drugs. 
In addition, technical issues, including difficulties in establishing 
parasitological cure in both human patients and animal models, have greatly 
complicated the assessment of drug efficacy. Here, we outline the major 
questions that need to be addressed and discuss technical innovations that can 
be exploited to accelerate the drug development pipeline.

DOI: 10.1017/S0031182017001469
PMCID: PMC5729846
PMID: 28831944 [Indexed for MEDLINE]


160. Curr Top Med Chem. 2002 Nov;2(11):1261-71. doi: 10.2174/1568026023392995.

Proteinases of Trypanosoma cruzi: patential targets for the chemotherapy of 
Changas desease.

Cazzulo JJ(1).

Author information:
(1)Instituto de Investigaciones Biotecnológicas. Universidad Nacional de General 
San Martín. Av. General Paz y Albarellos, INTI. C.C. 30, 1650 San Martín, Prov. 
Buenos Aires, Argentina. jcazzulo@iib.unsam.edu.ar

Trypanosoma cruzi, the agent of the American Trypanosomiasis, Chagas Disease, 
contains cysteine, serine, threonine and metallo proteinases. Aspartic 
proteinases have not been found so far. The most abundant among these enzymes is 
cruzipain, a cysteine proteinase expressed as a complex mixture of isoforms by 
the major developmental stages of the parasite, including some membrane-bound 
isoforms. The enzyme is an immunodominant antigen in human chronic Chagas 
disease and seems to be important in the host/parasite relationship. Inhibitors 
of cruzipain kill the parasite and cure infected mice, thus making the enzyme a 
very promising target for the development of new drugs against Chagas disease. 
In addition 30 kDa cathepsin B-like enzymes have been described. Serine 
peptidases described in the parasite include oligopeptidase B, a member of the 
prolyl oligopeptidase family involved in Ca(2+)-signalling during mammalian cell 
invasion; a prolyl endopeptidase (Tc80), against which inhibitors are being 
developed, and a serine carboxypeptidase belonging to the S10 family. 
Metalloproteinases homologous to the gp63 of Leishmania spp. are also present. 
The proteasome has properties similar to those of other eukaryotes, and its 
inhibition by lactacystin blocks some differentiation steps in the life cycle of 
the parasite.

DOI: 10.2174/1568026023392995
PMID: 12171584 [Indexed for MEDLINE]


161. Photodiagnosis Photodyn Ther. 2017 Sep;19:256-265. doi: 
10.1016/j.pdpdt.2017.05.004. Epub 2017 Jun 3.

Pheophorbide a, a compound isolated from the leaves of Arrabidaea chica, induces 
photodynamic inactivation of Trypanosoma cruzi.

Miranda N(1), Gerola AP(2), Novello CR(3), Ueda-Nakamura T(4), de Oliveira Silva 
S(5), Dias-Filho BP(6), Hioka N(7), de Mello JCP(8), Nakamura CV(9).

Author information:
(1)Post-Graduate Program in Pharmaceutical Sciences, Laboratory of Technological 
Innovation in the Development of Drugs and Cosmetics, State University of 
Maringá, Maringá, Paraná, Brazil. Electronic address: 
nathielle.miranda@gmail.com.
(2)Department of Chemistry, State University of Maringá, Maringá, Paraná, 
Brazil. Electronic address: adrianapassarella@yahoo.com.br.
(3)Department of Pharmacy, State University of Maringá, Maringá, Paraná, Brazil. 
Electronic address: crnovello@gmail.com.
(4)Post-Graduate Program in Pharmaceutical Sciences, Laboratory of Technological 
Innovation in the Development of Drugs and Cosmetics, State University of 
Maringá, Maringá, Paraná, Brazil; Department of Basic Sciences of Health, State 
University of Maringá, Maringá, Paraná, Brazil. Electronic address: 
tunakamura@uem.br.
(5)Post-Graduate Program in Pharmaceutical Sciences, Laboratory of Technological 
Innovation in the Development of Drugs and Cosmetics, State University of 
Maringá, Maringá, Paraná, Brazil; Department of Basic Sciences of Health, State 
University of Maringá, Maringá, Paraná, Brazil. Electronic address: 
lautenschlager@uem.br.
(6)Post-Graduate Program in Pharmaceutical Sciences, Laboratory of Technological 
Innovation in the Development of Drugs and Cosmetics, State University of 
Maringá, Maringá, Paraná, Brazil; Department of Basic Sciences of Health, State 
University of Maringá, Maringá, Paraná, Brazil. Electronic address: 
bpdfilho@uem.br.
(7)Department of Chemistry, State University of Maringá, Maringá, Paraná, 
Brazil. Electronic address: nhioka@uem.br.
(8)Post-Graduate Program in Pharmaceutical Sciences, Laboratory of Technological 
Innovation in the Development of Drugs and Cosmetics, State University of 
Maringá, Maringá, Paraná, Brazil. Electronic address: mello@uem.br.
(9)Post-Graduate Program in Pharmaceutical Sciences, Laboratory of Technological 
Innovation in the Development of Drugs and Cosmetics, State University of 
Maringá, Maringá, Paraná, Brazil; Department of Basic Sciences of Health, State 
University of Maringá, Maringá, Paraná, Brazil. Electronic address: 
cvnakamura@gmail.com.

BACKGROUND: Approximately 6-7 million people are infected with Trypanosoma 
cruzi, the etiological agent of Chagas' disease. Only two therapeutic compounds 
have been found to be useful against this disease: nifurtimox and benznidazole. 
These drugs have been effective in the acute phase of the disease but less 
effective in the chronic phase; they also have many side effects. Thus, the 
search for new compounds with trypanocidal action is necessary. Natural products 
can be the source of many important substances for the development of drugs to 
treat this infection. The present study evaluated the biological activity of an 
extract and fractions of Arrabidaea chica against T. cruzi and observed 
morphological and ultrastructural characteristics of parasites exposed to the 
isolated compound pheophorbide a.
METHODS: The crude hydroethanolic extract of A. chica was prepared. Fractions 
were obtained by partition and separated by liquid chromatography.
RESULTS: We observed a progressive increase in activity against epimastigote, 
trypomastigote, and amastigote forms of the parasite over the course of the 
fractionation process. Interestingly, we isolated a compound known as a 
photosensitizer that is used in photodynamic therapy. This method of treatment 
involving a photosensitizer, activation light and molecular oxygen is of great 
importance due to its selectivity. Pheophorbide a had activity against the 
protozoan in the presence of light and caused morphological and ultrastructural 
changes, demonstrating its potential in photodynamic therapy.
CONCLUSIONS: Based on the ability of pheophorbide a to eliminate bloodstream 
forms of T. cruzi, we suggest its use in blood banks for hemoprophylaxis.

Copyright © 2017 Elsevier B.V. All rights reserved.

DOI: 10.1016/j.pdpdt.2017.05.004
PMID: 28587855 [Indexed for MEDLINE]


162. Parasitol Int. 2016 Jun;65(3):175-9. doi: 10.1016/j.parint.2015.12.001. Epub 
2015 Dec 8.

Morpholino antisense oligo inhibits trans-splicing of pre-inositol 
1,4,5-trisphosphate receptor mRNA of Trypanosoma cruzi and suppresses parasite 
growth and infectivity.

Hashimoto M(1), Nara T(2), Mita T(3), Mikoshiba K(4).

Author information:
(1)Department of Molecular and Cellular Parasitology, Juntendo University School 
of Medicine, 2-1-1 Hongo, Bunkyo-ku, Tokyo 113-8421, Japan. Electronic address: 
muneaki@juntendo.ac.jp.
(2)Department of Molecular and Cellular Parasitology, Juntendo University School 
of Medicine, 2-1-1 Hongo, Bunkyo-ku, Tokyo 113-8421, Japan. Electronic address: 
tnara@juntendo.ac.jp.
(3)Department of Molecular and Cellular Parasitology, Juntendo University School 
of Medicine, 2-1-1 Hongo, Bunkyo-ku, Tokyo 113-8421, Japan. Electronic address: 
tmita@juntendo.ac.jp.
(4)Laboratory for Developmental Neurobiology, RIKEN Brain Science Institute, 
Saitama 351-0198, Japan; Calcium Oscillation Project, International Cooperative 
Research Project and Solution-Oriented Research for Science and Technology, 
Japan Science and Technology Agency, Kawaguchi, Saitama 332-0012, Japan. 
Electronic address: mikosiba@brain.riken.jp.

Morpholino antisense oligos (MAOs) are used to investigate physiological gene 
function by inhibiting gene translation or construction of specific alternative 
splicing variants by blocking cis-splicing. MAOs are attractive drug candidates 
for viral- and bacterial-infectious disease therapy because of properties such 
as in vivo stability and specificity to target genes. Recently, we showed that 
phosphorothioate antisense oligos against Trypanosoma cruzi inositol 
1,4,5-trisphosphate receptor (TcIP(3)R) mRNA inhibit the parasite host cell 
infection. In the present study, we identified the spliced leader (SL) acceptor 
of pre-TcIP(3)R mRNA and synthesized MAO, which inhibited trans-splicing of the 
transcript (MAO-1). MAO-1 was found to inhibit the addition of SL-RNA to 
pre-TcIP(3)R mRNA by real-time RT-PCR analysis. Treatment of the parasites with 
MAO-1 significantly impaired the growth and infectivity into host cells. These 
results indicate that MAO-1 is a potential novel drug for Chagas disease and 
that MAOs inhibiting trans-splicing can be used to investigate the physiology of 
trypanosomal genes leading to the development of novel drugs.

Copyright © 2015 Elsevier Ireland Ltd. All rights reserved.

DOI: 10.1016/j.parint.2015.12.001
PMID: 26680159 [Indexed for MEDLINE]


163. Parasitology. 2015 Jun;142(7):978-88. doi: 10.1017/S0031182015000141. Epub 2015 
Feb 25.

4-Nitrobenzaldehyde thiosemicarbazone: a new compound derived from 
S-(-)-limonene that induces mitochondrial alterations in epimastigotes and 
trypomastigotes of Trypanosoma cruzi.

Britta EA(1), Scariot DB(1), Falzirolli H(2), da Silva CC(2), Ueda-Nakamura 
T(1), Dias Filho BP(1), Borsali R(3), Nakamura CV(1).

Author information:
(1)Programa de Pós-graduação em Ciências Farmacêuticas,Universidade Estadual de 
Maringá,PR,Avenida Colombo,5790,Jd. Universitário,Maringá,Paraná 
87020-900,Brazil.
(2)Departamento de Química,Universidade Estadual de Maringá,Maringá,PR,Avenida 
Colombo,5790,Jd. Universitário,Maringá,Paraná 87020-900,Brazil.
(3)Univ. Grenoble Alpes,CERMAV-CNRS UPR 5301,F-38000 Grenoble,France.

Trypanosoma cruzi is the causative agent of Chagas' disease, a parasitic disease 
that remains a serious health concern with unsatisfactory treatment. Drugs that 
are currently used to treat Chagas' disease are partially effective in the acute 
phase but ineffective in the chronic phase of the disease. The aim of the 
present study was to evaluate the antitrypanosomal activity and morphological, 
ultrastructural and biochemical alterations induced by a new molecule, 
4-nitrobenzaldehyde thiosemicarbazone (BZTS), derived from S-(-)-limonene 
against epimastigote, trypomastigote and intracellular amastigote forms of T. 
cruzi. BZTS inhibited the growth of epimastigotes (IC50 = 9·2 μ m), 
intracellular amastigotes (IC50 = 3·23 μ m) and inhibited the viability of 
trypomastigotes (EC50 = 1·43 μ m). BZTS had a CC50 of 37·45 μ m in LLCMK2 cells. 
BZTS induced rounding and distortion of the cell body and severely damaged 
parasite mitochondria, reflected by extensive swelling and disorganization in 
the inner mitochondrial membrane and the presence of concentric membrane 
structures inside the organelle. Cytoplasmic vacuolization, endoplasmic 
reticulum that surrounded organelles, the loss of mitochondrial membrane 
potential, and increased mitochondrial O2 •- production were also observed. Our 
results suggest that BZTS alters the ultrastructure and physiology of 
mitochondria, which could be closely related to parasite death.

DOI: 10.1017/S0031182015000141
PMID: 25711881 [Indexed for MEDLINE]


164. Antimicrob Agents Chemother. 1990 Nov;34(11):2097-105. doi: 
10.1128/aac.34.11.2097.

Ultrastructural alterations induced by two ergosterol biosynthesis inhibitors, 
ketoconazole and terbinafine, on epimastigotes and amastigotes of Trypanosoma 
(Schizotrypanum) cruzi.

Lazardi K(1), Urbina JA, de Souza W.

Author information:
(1)Centro de Biologia Celular, Escuela de Biologia, Facultad de Ciencias, 
Universidad Central de Venezuela, Caracas.

We report the ultrastructural alterations induced during the proliferative 
stages of Trypanosoma (Schizotrypanum) cruzi, the causative agent of Chagas' 
disease, by two ergosterol biosynthesis inhibitors, ketoconazole and 
terbinafine, which had previously been shown to be potent growth inhibitors 
whose effects are potentiated when used in combination (J. A. Urbina, K. 
Lazardi, T. Aguirre, M. M. Piras, and R. Piras, Antimicrob. Agents Chemother. 
32:1237-1242, 1988). Epimastigotes treated with a low concentration of 
ketoconazole (1 microM), which blocks ergosterol biosynthesis at the level of 
C-14 demethylation of lanosterol and induces cell lysis coincident with total 
ergosterol depletion, showed gross alterations of the kinetoplast-mitochondrion 
complex, which swelled and lost the organization of its inner membrane and the 
electron-dense bodies of its matrix. Thus, coincident with the beginning of cell 
lysis, the kinetoplast-mitochondrion complex occupied greater than 80% of the 
cell volume, while other subcellular structures such as the nucleus and 
subpellicular microtubules were not affected. Terbinafine, which blocks 
ergosterol synthesis in these cells at the level of squalene synthetase and thus 
leads to almost immediate arrest of growth at concentrations greater than 1 
microM, produced proliferation of glycosomelike bodies, binucleated cells 
(arrest at cytokinesis), and eventually massive vacuolization. When the drugs 
were combined, the predominant effect was mitochondrial swelling, which was more 
drastic and took place earlier than that observed in cells treated with 
ketoconazole alone. In amastigotes proliferating in Vero cells, ketoconazole at 
the concentration required to eradicate the parasites (10 nM) produced 
mitochondrial swelling, the appearance of autophagic vacuoles containing 
partially degraded subcellular material, and finally a general breakdown of the 
subcellular structures. Terbinafine at 3 microM induced more limited 
ultrastructural damage to the amastigotes consistent with increased 
vacuolization of the cells and the appearance of occasional autophagic vacuoles. 
When the drugs were used in combination, just 1 nM was required for the total 
eradication of parasites, the ultrastructural effects were more extensive, and 
cell disintegration occurred earlier than when any of the drugs was used alone 
at a much higher concentration. No effect of the drugs on the ultrastructure of 
the host cells were observed at any of the concentrations tested.

DOI: 10.1128/aac.34.11.2097
PMCID: PMC172006
PMID: 2073100 [Indexed for MEDLINE]


165. Curr Med Chem. 2019;26(36):6672-6686. doi: 10.2174/0929867326666190705160637.

Target-based Screening of the Chagas Box: Setting Up Enzymatic Assays to 
Discover Specific Inhibitors Across Bioactive Compounds.

Salas-Sarduy E(1), Niemirowicz GT(1), José Cazzulo J(1), Alvarez VE(1).

Author information:
(1)Instituto de Investigaciones Biotecnologicas Dr. Rodolfo A. Ugalde - 
Instituto Tecnologico de Chascomus (IIB-INTECH), Universidad Nacional de San 
Martin (UNSAM) - Consejo Nacional de Investigaciones Cientificas y Técnicas 
(CONICET), Campus Miguelete, Av. 25 de Mayo y Francia, 1650 San Martin, Buenos 
Aires, Argentina.

Chagas disease is a neglected tropical illness caused by the protozoan parasite 
Trypanosoma cruzi. The disease is endemic in Latin America with about 6 million 
people infected and many more being at risk. Only two drugs are available for 
treatment, Nifurtimox and Benznidazole, but they have a number of side effects 
and are not effective in all cases. This makes urgently necessary the 
development of new drugs, more efficient, less toxic and affordable to the poor 
people, who are most of the infected population. In this review we will 
summarize the current strategies used for drug discovery considering drug 
repositioning, phenotyping screenings and target-based approaches. In addition, 
we will describe in detail the considerations for setting up robust enzymatic 
assays aimed at identifying and validating small molecule inhibitors in high 
throughput screenings.

Copyright© Bentham Science Publishers; For any queries, please email at 
epub@benthamscience.net.

DOI: 10.2174/0929867326666190705160637
PMID: 31284853 [Indexed for MEDLINE]


166. Mol Microbiol. 1999 Jun;32(6):1273-86. doi: 10.1046/j.1365-2958.1999.01440.x.

Intracellular growth and metacyclogenesis defects in Trypanosoma cruzi carrying 
a targeted deletion of a Tc52 protein-encoding allele.

Allaoui A(1), François C, Zemzoumi K, Guilvard E, Ouaissi A.

Author information:
(1)CJF INSERM no. 96-04, Centre de l'Institut de Recherche pour le Développement 
(IRD ex-ORSTOM) de Montpellier, 911 Avenue Agropolis, BP 5045, 34032 Montpellier 
Cédex 1, France.

We have identified previously a Trypanosoma cruzi gene encoding a protein named 
Tc52 sharing structural and functional properties with the thioredoxin and 
glutaredoxin protein family involved in thiol-disulphide redox reactions. 
Furthermore, we have reported that Tc52 also played a role in T. 
cruzi-associated immunosuppression observed during Chagas' disease. In an effort 
to understand further the biological role of Tc52, we used a gene-targeted 
deletion strategy to create T. cruzi mutants. Although T. cruzi tolerates 
deletion of one wild-type Tc52 allele, deletion of both genes is a lethal event, 
indicating that at least one active Tc52 gene is required for parasite survival. 
Monoallelic disruption of Tc52 (Tc52+/-) resulted in the production of T. cruzi 
lines that express less Tc52 mRNA and produced lower amounts of Tc52 protein 
compared with wild-type cells. In axenic cultures, growth rates of epimastigote 
forms bearing an interrupted allele were not different from those of wild-type 
parasites. Furthermore, monoallelic disruption of the Tc52 gene did not modify 
the growth rate of epimastigotes or their sensitivity to inhibition by 
benznidazole and nifurtimox, the two drugs used to treat Chagasic patients. 
Moreover, the antimonial drug SbIII, which is known, at least in Leishmania 
parasites, to be conjugated to a thiol and extruded by an ATP-coupled pump, had 
a similar effect on wild-type and mutant parasites, being equally sensitive. 
Hence, parasite drug sensitivity was also observed in clones overexpressing the 
Tc52 protein as well as in those carrying an antisense plasmid construct. 
Surprisingly, a significant impairment of the ability of epimastigotes carrying 
a Tc52 single gene replacement or antisense construct to differentiate into 
metacyclic trypomastigotes and to proliferate in vitro and in vivo was observed, 
whereas no significant enhancement of these biological properties was seen in 
the case of parasites that overexpress Tc52 protein. Moreover, functional 
complementation of Tc52+/- single mutant or selection of antisense revertant 
clones demonstrated that the phenotype observed is a direct consequence of Tc52 
gene manipulation. Taken together, these results may suggest that Tc52 could 
participate among other factors in the phenotypic expression of T. cruzi 
virulence.

DOI: 10.1046/j.1365-2958.1999.01440.x
PMID: 10383767 [Indexed for MEDLINE]


167. Int J Parasitol Drugs Drug Resist. 2019 Aug;10:1-8. doi: 
10.1016/j.ijpddr.2019.03.003. Epub 2019 Mar 29.

Insights into Chagas treatment based on the potential of bacteriocin AS-48.

Martín-Escolano R(1), Cebrián R(2), Martín-Escolano J(1), Rosales MJ(1), Maqueda 
M(2), Sánchez-Moreno M(1), Marín C(3).

Author information:
(1)Department of Parasitology, Instituto de Investigación Biosanitaria 
(ibs.Granada), Hospitales Universitarios De Granada/University of Granada, 
Severo Ochoa S/n, E-18071, Granada, Spain.
(2)Department of Microbiology, Faculty of Sciences. C/ Fuentenueva S/n. 
University of Granada, Severo Ochoa /n, 18071, Granada, Spain.
(3)Department of Parasitology, Instituto de Investigación Biosanitaria 
(ibs.Granada), Hospitales Universitarios De Granada/University of Granada, 
Severo Ochoa S/n, E-18071, Granada, Spain. Electronic address: cmaris@ugr.es.

Chagas disease caused by the protozoan parasite Trypanosoma cruzi represents a 
significant public health problem in Latin America, affecting around 8 million 
cases worldwide. Nowadays is urgent the identification of new antichagasic 
agents as the only therapeutic options available, Nifurtimox and Benznidazole, 
are in use for >40 years, and present high toxicity, limited efficacy and 
frequent treatment failures in the chronic phase of the disease. Recently, it 
has been described the antiparasitic effect of AS-48, a bacteriocin produced by 
Enterococcus faecalis, against Trypanosoma brucei and Leishmania spp. In this 
work, we have demonstrated the in vitro potential of the AS-48 bacteriocin 
against T. cruzi. Interesting, AS-48 was more effective against the three 
morphological forms of different T. cruzi strains, and displayed lower 
cytotoxicity than the reference drug Benznidazole. In addition, AS-48 combines 
the criteria established as a potential antichagasic agent, resulting in a 
promising therapeutic alternative. According to the action mechanism, AS-48 
trypanocidal activity could be explained in a mitochondrion-dependent manner 
through a reactive oxygen species production and mitochondrial depolarization, 
causing a fast and severe bioenergetic collapse.

Copyright © 2019 The Authors. Published by Elsevier Ltd.. All rights reserved.

DOI: 10.1016/j.ijpddr.2019.03.003
PMCID: PMC6447751
PMID: 30953804 [Indexed for MEDLINE]


168. PLoS One. 2014 Feb 4;9(2):e87188. doi: 10.1371/journal.pone.0087188. eCollection 
2014.

An image-based algorithm for precise and accurate high throughput assessment of 
drug activity against the human parasite Trypanosoma cruzi.

Moon S(1), Siqueira-Neto JL(2), Moraes CB(2), Yang G(3), Kang M(4), 
Freitas-Junior LH(2), Hansen MA(5).

Author information:
(1)Image Mining (IM) Group, Institut Pasteur Korea, Seongnam-si, Gyeonggi-do, 
South Korea ; Department of Mathematics, Seoul National University (SNU), 
Gwanak-Gu, Seoul, South Korea.
(2)Center for Neglected Diseases (CND3), Institut Pasteur Korea, Seongnam-si, 
Gyeonggi-do, South Korea.
(3)Chemical Biology of Pathogen (CBP) Group, Institut Pasteur Korea, 
Seongnam-si, Gyeonggi-do, South Korea.
(4)Department of Mathematics, Seoul National University (SNU), Gwanak-Gu, Seoul, 
South Korea.
(5)Image Mining (IM) Group, Institut Pasteur Korea, Seongnam-si, Gyeonggi-do, 
South Korea.

We present a customized high content (image-based) and high throughput screening 
algorithm for the quantification of Trypanosoma cruzi infection in host cells. 
Based solely on DNA staining and single-channel images, the algorithm precisely 
segments and identifies the nuclei and cytoplasm of mammalian host cells as well 
as the intracellular parasites infecting the cells. The algorithm outputs 
statistical parameters including the total number of cells, number of infected 
cells and the total number of parasites per image, the average number of 
parasites per infected cell, and the infection ratio (defined as the number of 
infected cells divided by the total number of cells). Accurate and precise 
estimation of these parameters allow for both quantification of compound 
activity against parasites, as well as the compound cytotoxicity, thus 
eliminating the need for an additional toxicity-assay, hereby reducing screening 
costs significantly. We validate the performance of the algorithm using two 
known drugs against T.cruzi: Benznidazole and Nifurtimox. Also, we have checked 
the performance of the cell detection with manual inspection of the images. 
Finally, from the titration of the two compounds, we confirm that the algorithm 
provides the expected half maximal effective concentration (EC50) of the anti-T. 
cruzi activity.

DOI: 10.1371/journal.pone.0087188
PMCID: PMC3913590
PMID: 24503652 [Indexed for MEDLINE]

Conflict of interest statement: Competing Interests: The authors have declared 
that no competing interests exist.


169. Biometals. 2016 Aug;29(4):743-9. doi: 10.1007/s10534-016-9953-1. Epub 2016 Jul 
26.

The characterization of anti-T. cruzi activity relationships between ferrocenyl, 
cyrhetrenyl complexes and ROS release.

Echeverría C(1)(2), Romero V(1), Arancibia R(3), Klahn H(3), Montorfano I(1), 
Armisen R(4)(5), Borgna V(2), Simon F(6)(7), Ramirez-Tagle R(8).

Author information:
(1)Laboratorio de Bionanotecnología, Universidad Bernardo O Higgins, General 
Gana 1780, Santiago, Chile.
(2)Urology Department, Hospital Barros Luco Trudeau, Santiago, Chile.
(3)Instituto de Química, Pontificia Universidad Católica de Valparaíso, Casilla 
4059, Valparaíso, Chile.
(4)Centro de Investigación y Tratamiento del Cancer, Facultad de Medicina, 
Universidad de Chile, Independencia 1027, Santiago, Chile.
(5)Center for Excellence in Precision Medicine Pfizer, Santiago, Chile.
(6)Laboratorio de Fisiopatología Integrativa, Departamento de Ciencias 
Biologicas, Facultad de Ciencias Biologicas and Facultad de Medicina, 
Universidad Andres Bello, Avenida Republica 239, Santiago, Chile.
(7)Millennium Institute on Immunology and Immunotherapy, Santiago, Chile.
(8)Laboratorio de Bionanotecnología, Universidad Bernardo O Higgins, General 
Gana 1780, Santiago, Chile. rramirez@ubo.cl.

Trypanosoma cruzi (T. cruzi) is the parasite that causes Chagas disease. 
Nifurtimox is the most used drug against the T. cruzi, this drug increases 
intermediaries nitro group, being mainly responsible for the high toxicity 
component, for this reason it is important to study new organic compounds and 
thus improve therapeutic strategies against Chagas disease. The electronic 
effects of ferrocenyl and cyrhetrenyl fragments were investigated by DFT 
calculation. A close correlation was found between HOMO-LUMO gap of nitro 
radical NO 2 (-) with the experimental reduction potential found for nitro group 
and IC50 of two forms the T. cruzi (epimastigote and trypomastigote). The IC50 
on human hepatoma cells is higher for both compounds compared to IC50 
demonstrated in the two forms the T. cruzi, and additionally show reactive 
oxygen species release. The information obtained in this paper could generate 
two new drugs with anti-T. cruzi activity, but additional studies are needed.

DOI: 10.1007/s10534-016-9953-1
PMID: 27460450 [Indexed for MEDLINE]


170. Microbes Infect. 2011 Nov;13(12-13):1018-24. doi: 10.1016/j.micinf.2011.05.011. 
Epub 2011 Jun 12.

Trypanocidal action of eupomatenoid-5 is related to mitochondrion dysfunction 
and oxidative damage in Trypanosoma cruzi.

Pelizzaro-Rocha KJ(1), Veiga-Santos P, Lazarin-Bidóia D, Ueda-Nakamura T, Dias 
Filho BP, Ximenes VF, Silva SO, Nakamura CV.

Author information:
(1)Programa de Pós-graduação em Microbiologia, Universidade Estadual de 
Londrina, Londrina, Pr, Brazil.

Because of its severe side effects and variable efficacy, the current treatment 
for Chagas disease is unsatisfactory. Natural compounds are good alternative 
chemotherapeutic agents for the treatment of this infection. Recently, our group 
reported the antiproliferative activity and morphological alterations in 
epimastigotes and intracellular amastigotes of Trypanosoma cruzi treated with 
eupomatenoid-5, a neolignan isolated from leaves of Piper regnellii var. 
pallescens. Here, we demonstrate that eupomatenoid-5 exhibited activity against 
trypomastigotes, the infective form of T. cruzi (EC₅₀ 40.5 μM), leading to 
ultrastructural alteration and lipoperoxidation in the cell membrane. 
Additionally, eupomatenoid-5 induced depolarization of the mitochondrial 
membrane, lipoperoxidation and increased G6PD activity in epimastigotes of T. 
cruzi. These findings support the possibility that different mechanisms may be
[truncated: 3,288,828 more chars]
