# Supplementary material for: A Data-Driven Approach to Construct a Molecular Map of Trypanosoma cruzi to Identify Drugs and Vaccine Targets
Source: Vaccines (Basel). 2023 Jan 26;11(2):267. doi: 10.3390/vaccines11020267 (PMC9963959; doi:10.3390/vaccines11020267)
Supplement: Supplementary file 1 [file vaccines-11-00267-s001.zip › Supplementary Tables/Supplementary Table 1.xlsx]

## Sheet: Evidence_table 
Supplementary Table 1 a: List of all the curated evidence for the construction of 46 T. cruzi pathway map. This table has information in 4 columns: Name; Molecule; Evidence and PMID/LINK. The first column 'Name' provides information about the name of pathways reported in the literature about T. cruzi; The second column 'Molecule' lists the specific molecule involved in the given pathway. The thir…
Name	Molecule	Evidence	PMID/LINK
MAPK pathway	Endothelin-1 (ET-1)	ET-1 contributes to chagasic cardiomyopathy and that the mechanism of the increased expression of ET-1 is a result of the activation of the MAPK pathway by T. cruzi infection.	https://europepmc.org/article/med/11078362
MAPK pathway	AgC10	AgC10 (a glycosylphosphatidylinositol‐anchored mucin from T. cruzi) was found to inhibit both the activation and the activity of p38 MAPK, since MAPK activated protein kinase‐2 (MAPKAP‐K2 or MK‐2) phosphorylation was also strongly inhibited.	https://onlinelibrary.wiley.com/doi/full/10.1002/eji.200324660
MAPK pathway	Cruzipain	Cruzipain exerts its anti-apoptotic property in cardiac myocytes at least by PI3K/Akt and MEK1/ERK1/2 signaling pathways.	https://www.sciencedirect.com/science/article/abs/pii/S1286457906001171
MAPK pathway	Cruzipain	Given that arginase activation may effectively influence nitric oxide (NO) production in macrophages. Activation of Tyrosine kinase, PKA and p38 MAPK by Cz induces an increase of arginase activity in macrophages and the subsequent T. cruzi growth.	https://onlinelibrary.wiley.com/doi/full/10.1002/eji.200324313
MAPK pathway	15-Deoxy-Δ12,14 prostaglandin J2 (15dPGJ2)	The first evidence that 15dPGJ2 treatment increases the number of intracellular parasites as shown by fluorescence microscopy and it is also able to inhibit the expression and activity of different inflammatory enzymes such as inducible nitric oxide synthase (NOS-2), matrix metalloproteinases 2 and 9 (MMP-2, MMP-9), as well as pro-inflammatory cytokine (TNF-α and IL-6) mRNA expression in neonatal…	https://www.sciencedirect.com/science/article/abs/pii/S0020751911000026
MAPK pathway	Trans-sialidase (TS)	TS-induced neurite outgrowth in PC12 cells is through sustained activation of the mitogen-activated protein kinase or ERK cascade and, therefore, by a signaling mechanism distinct from the one it uses to induce cell survival	https://journals.lww.com/neuroreport/Abstract/2001/12040/The_T__cruzi_trans_sialidase_induces_PC12_cell.22.aspx
MAPK pathway	Macrophage migration inhibitory factor (MIF)	The MIF-p38 pathway affected MHC-II and CD86 expression as well as IL-12 production. These findings demonstrate that the MIF-induced early DC maturation and IL-12 production mediates resistance to T. cruzi infection, probably by activating the p38 pathway.	https://www.ncbi.nlm.nih.gov/pmc/articles/PMC3221366/
MAPK pathway	Interleukin (IL)-10	T. cruzi and IL-10 promote STAT3 phosphorylation and up-regulate the expression of suppressor of cytokine signalling (SOCS)-3 thereby preventing NF-κB nuclear translocation and ERK1/2 phosphorylation.	https://journals.plos.org/plosone/article?id=10.1371/journal.pone.0079445
MAPK pathway	Mevalonate Kinase	Recombinant TcMVK(Mevalonate kinase) bound in a non-saturable dose-dependent manner to HeLa cells and positively modulated internalization of T. cruzi extracellular amastigotes (EAs) but inhibited invasion by metacyclic trypomastigotes (MTs). In HeLa cells, TcMVK induced phosphorylation of MAPK pathway components and proteins related to actin cytoskeleton modifications.	https://www.nature.com/articles/srep24610
peroxide detoxification	Tryparedoxin (TXN)	These quantitative kinetic and metabolic analyses pointed out to TXN as a convenient drug target due to its low catalytic efficiency, high control on the flux of peroxide detoxification and role as provider of reducing equivalents to the two main peroxidases in the parasite.	https://www.sciencedirect.com/science/article/pii/S0304416514003651?via%3Dihub
peroxide detoxification	Cytosolic tryparedoxin peroxidase (TcCPX)	The increase in TcCPX levels in the presence of high H2O2 concentrations possibly reflects an initial cell attempt to promote detoxification.	https://www.sciencedirect.com/science/article/pii/S016668510300255X?via%3Dihub
peroxide detoxification	Trypanothione	The parasite-specific thiol trypanothione (N1, N8-bisglutathionylspermidine) is the most important component of the non-enzymatic system. It has a role as a free radical scavenger and assumes the functions normally played by glutathione in most other eukaryotes.	https://www.sciencedirect.com/science/article/abs/pii/B9780123858634000113?via%3Dihub
peroxide detoxification	Trypanothione reductase(TR)	Trypanothione reductase(TR) is central to peroxide metabolism and acts by maintaining trypanothione in its reduced form.	https://www.sciencedirect.com/science/article/abs/pii/B9780123858634000113?via%3Dihub
peroxide detoxification	Trypanothione-dependent cytosolic peroxidase (TcCPX)	Similar approaches have been taken to investigate the functional significance of the trypanothione-dependent cytosolic (TcCPX) and mitochondrial (TcMPX) 2-Cys peroxiredoxins. Over-expression of both enzymes in T. cruzi was found to protect the parasite from exogenous H2O2 and t-butyl hydroperoxide, indicating that the level of these enzymes is a rate-limiting factor within their respective sub-ce…	https://www.sciencedirect.com/science/article/abs/pii/B9780123858634000113?via%3Dihub
peroxide detoxification	Trypanothione-dependent mitochondrial peroxidase (TcMPX)	Similar approaches have been taken to investigate the functional significance of the trypanothione-dependent cytosolic (TcCPX) and mitochondrial (TcMPX) 2-Cys peroxiredoxins. Over-expression of both enzymes in T. cruzi was found to protect the parasite from exogenous H2O2 and t-butyl hydroperoxide, indicating that the level of these enzymes is a rate-limiting factor within their respective sub-ce…	https://www.sciencedirect.com/science/article/abs/pii/B9780123858634000113?via%3Dihub
peroxide detoxification	Glutathione peroxidise (TcGPXI)	TcGPXI is localised to the cytosol and glycosomes, whereas TcGPXII is an ER protein. Both can metabolise fatty acid and phospholipid hydroperoxides, but only TcGPXI can metabolise short-chain hydroperoxides. Over-expression of these enzymes in T. cruzi confers resistance to exogenous H2O2, even though this oxidant cannot be metabolised by either. This suggests that their role may be to minimise t…	https://www.sciencedirect.com/science/article/abs/pii/B9780123858634000113?via%3Dihub
peroxide detoxification	Glutathione peroxidise (TcGPXII)	TcGPXI is localised to the cytosol and glycosomes, whereas TcGPXII is an ER protein. Both can metabolise fatty acid and phospholipid hydroperoxides, but only TcGPXI can metabolise short-chain hydroperoxides. Over-expression of these enzymes in T. cruzi confers resistance to exogenous H2O2, even though this oxidant cannot be metabolised by either. This suggests that their role may be to minimise t…	https://www.sciencedirect.com/science/article/abs/pii/B9780123858634000113?via%3Dihub
peroxide detoxification	Ascorbate-dependent hemoperoxidase (TcAPX)	This enzyme has a substrate specificity restricted to H2O2, an activity that seems to complement TcGPXII in providing the ER with protection against a range of oxidant challenges. Over-expression of TcAPX confers resistance to exogenous H2O2; however, unlike the 2-Cys peroxiredoxins, this does not result in increased resistance to peroxynitrite.	https://www.sciencedirect.com/science/article/abs/pii/B9780123858634000113?via%3Dihub
peroxide detoxification	Cytosolic tryparedoxin peroxidase (c-TXNPx)	In trypanosomatids, there are two different tryparedoxin peroxidase enzymes (TXNPx), that differ in their subcellular location: a cytosolic and a mitochondrial form (c- and m-TXNPx). These proteins catalyze the reduction of hydrogen peroxide (H2O2), small-chain organic hydroperoxides and ONOO− , using tryparedoxin as reducing substrate in combination with trypanothione, trypanothione reductase an…	https://www.sciencedirect.com/science/article/pii/S0378111907005392?via%3Dihub
peroxide detoxification	Mitochondrial tryparedoxin peroxidase (m-TXNPx)	In trypanosomatids, there are two different tryparedoxin peroxidase enzymes (TXNPx), that differ in their subcellular location: a cytosolic and a mitochondrial form (c- and m-TXNPx). These proteins catalyze the reduction of hydrogen peroxide (H2O2), small-chain organic hydroperoxides and ONOO− , using tryparedoxin as reducing substrate in combination with trypanothione, trypanothione reductase an…	https://www.sciencedirect.com/science/article/pii/S0378111907005392?via%3Dihub
peroxide detoxification	Heme	Heme, but not other porphyrins, induced T. cruzi proliferation, and this phenomenon was accompanied by a marked increase in reactive oxygen species (ROS) formation in epimastigotes when monitored by ROS-sensitive fluorescent probes. Heme-induced ROS production was time- and concentration-dependent. In addition, lipid peroxidation and the formation of 4-hydroxy-2-nonenal (4-HNE) adducts with paras…	https://www.ncbi.nlm.nih.gov/pmc/articles/PMC3191175/
peroxide detoxification	CAMKII inhibitor	In addition, Myr-AIP, the specific CaMKII inhibitor extinguished heme-induced ROS in epimastigotes, decreasing parasite growth.	https://www.ncbi.nlm.nih.gov/pmc/articles/PMC3191175/
areobic glycolytic	PEPCK	These results were supported by the upregulation of glycosomal isoforms of PEPCK and fumarate reductase of heme-treated parasites, implying that the fermentation process was favored. Moreover, the downregulation of mitochondrial gene enzymes in the presence of heme also supported the hypothesis that heme shifts the parasite glycosomal glucose metabolism towards aerobic fermentation.	https://journals.plos.org/plosntds/article?id=10.1371/journal.pntd.0007945
areobic glycolytic	Cruzipain	The major lysosomal cysteine proteinase, cruzipain, has been characterized in considerable detail, and might be involved in the host/parasite relationship, in addition to its obvious role in parasite nutrition.	https://link.springer.com/article/10.1007/BF00763064
areobic glycolytic	HK	Trypanosoma cruzi, the etiologic agent of Chagas disease, has an unusual ATP-dependent hexokinase (TcHK) that is not affected by D-glucose 6-phosphate, but is non-competitively inhibited by inorganic pyrophosphate (PPi), suggesting a heterotropic modulator effect.	https://www.jbc.org/content/282/17/12377.short
areobic glycolytic	TIM	Triosephosphate isomerase from Trypanosoma cruzi (TcTIM), an enzyme in the glycolytic pathway that exhibits high catalytic rates of glyceraldehyde-3-phosphate- and dihydroxyacetone-phosphate-isomerization only in its dimeric form, was screened against an in-house chemical library containing nearly 230 compounds belonging to different chemotypes.	https://www.sciencedirect.com/science/article/abs/pii/S0223523410006823
areobic glycolytic	TIM	Triosephosphate isomerase from Trypanosoma cruzi (TcTIM), an enzyme in the glycolytic pathway that exhibits high catalytic rates of glyceraldehyde-3-phosphate- and dihydroxyacetone-phosphate-isomerization only in its dimeric form, was screened against an in-house chemical library containing nearly 230 compounds belonging to different chemotypes.	https://www.sciencedirect.com/science/article/abs/pii/S0223523410006823
areobic glycolytic	HK	In T. cruzi, the first enzyme of the pathway, a hexokinase (HK), was described as having different kinetic characteristics than the human enzyme.	https://www.scielo.br/scielo.php?script=sci_arttext&pid=S0074-02762009000800006#f1
areobic glycolytic	TIM	The triose phosphate isomerase (TIM) is also a central enzyme of the glycolytic pathway that has been studied in T. cruzi and in a number of pathogenic protozoa (Pérez-Montfort et al. 1999, Reyes-Vivas et al. 2001, Rodríguez-Romero et al. 2002, Olivares-Illana et al. 2006).	https://www.scielo.br/scielo.php?script=sci_arttext&pid=S0074-02762009000800006#f2
areobic glycolytic	TIM	While the compound dithiodianiline in nanomolar concentrations was able to completely inhibit the recombinant TIM of T. cruzi and was trypanocidal for the epimastigote form of the parasite (Olivares-Illana et al. 2007).	https://www.scielo.br/scielo.php?script=sci_arttext&pid=S0074-02762009000800006#f3
areobic glycolytic	HK	Together, the data indicate that phosphorylation of these enzymes, both glycosomal and cytosolic, plays an important role to control their activity and that the interaction of trypomastigotes with ECM components serves as trigger for the cells to prepare for intracellular life as amastigotes, by decreasing the glycolytic activity through dephosporylation of the enzymes.	https://www.frontiersin.org/articles/10.3389/fcimb.2020.00025/full#B24
areobic glycolytic	PYK	Together, the data indicate that phosphorylation of these enzymes, both glycosomal and cytosolic, plays an important role to control their activity and that the interaction of trypomastigotes with ECM components serves as trigger for the cells to prepare for intracellular life as amastigotes, by decreasing the glycolytic activity through dephosporylation of the enzymes.	https://www.frontiersin.org/articles/10.3389/fcimb.2020.00025/full#B24
areobic glycolytic	PYK	We show that suramin competitively inhibits PYKs from humans (muscle, tumor, and liver isoenzymes, Ki = 1.1–17 μM), T. cruzi (Ki = 108 μM), and L. mexicana (Ki = 116 μM), all of which have similar active sites.	https://www.jbc.org/content/286/36/31232.short
areobic glycolytic	GAPDH	Guided by the crystal structures of human, T. brucei, and Leishmania mexicana glyceraldehyde-3-phosphate dehydrogenase, we designed adenosine analogs as tight binding inhibitors that occupy the pocket on the enzyme that accommodates the adenosyl moiety of the NAD+ cosubstrate.	https://www.pnas.org/content/96/8/4273.short
areobic glycolytic	GK/HK	An inhibitor class was conceived that is selective for T. cruzi glucokinase (TcGlcK) using structure-based drug design involving glucosamine having a linker from the C2 amino that terminates with a hydrophobic group either being phenyl, p-hydroxyphenyl, or dioxobenzo[b]thiophenyl groups.	https://www.sciencedirect.com/science/article/pii/S0166685115300451
areobic glycolytic	GK/HK	An inhibitor class was conceived that is selective for T. cruzi glucokinase (TcGlcK) using structure-based drug design involving glucosamine having a linker from the C2 amino that terminates with a hydrophobic group either being phenyl, p-hydroxyphenyl, or dioxobenzo[b]thiophenyl groups.	https://www.sciencedirect.com/science/article/pii/S0166685115300451
areobic glycolytic	PYK	The only clear control mechanism found so far for a glycolytic enzyme in trypanosomatids is the strong activation of pyruvate kinase by very low concentrations of fructose 2,6-bisphosphate, first described by Opperdoes and coworkers (21) in T brucei and later shown to occur in other trypanosomatids (22, 23)	https://faseb.onlinelibrary.wiley.com/doi/pdf/10.1096/fasebj.6.13.1397837
areobic glycolytic	PEPCK	This was interpreted as due to an increase in the reaction rate of PEPCK leading to an increase in oxaloacetate production.	https://faseb.onlinelibrary.wiley.com/doi/pdf/10.1096/fasebj.6.13.1397837
areobic glycolytic	G-6-P	NADP was a competitive inhibitor for both NADP+ and glucose-6-P, whereas NADH was noncompetitive for the same substrates.	https://www.sciencedirect.com/science/article/abs/pii/0014489477900431
areobic glycolytic	GAPDH	Glyceraldehyde-3-phosphate dehydrogenase (GAPDH) has been identified as a key enzyme involved in glycolysis processes for energy production in the Trypanosoma cruzi parasite.	https://pubs.rsc.org/en/content/articlelanding/2013/cp/c3cp43968b#!divAbstract
areobic glycolytic	GAPDH	Glyceraldehyde-3-phosphate dehydrogenase (GAPDH) has been identified as a key enzyme involved in glycolysis processes for energy production in the Trypanosoma cruzi parasite.	https://pubs.rsc.org/en/content/articlelanding/2013/cp/c3cp43968b#!divAbstract
areobic glycolytic	GAPDH	Similarly, the glycosomal NADH resulting from the reaction catalyzed by glyceraldehyde-3-phosphate dehydrogenase is re-oxidized inside the organelle followed by the transfer of the electrons to O2 via a mitochondrial glycerol-3-phosphate oxidase (GPO)	https://www.sciencedirect.com/science/article/pii/S016748890600231X
areobic glycolytic	PEP	Second, phosphoenolpyruvate (PEP) produced in the cytosol forms a metabolic branching point and is the substrate for two glycosomal kinases, i.e., PEP carboxykinase (PEPCK) and pyruvate phosphate dikinase (PPDK)	https://www.sciencedirect.com/science/article/pii/S016748890600231X
autophagic pathway	LC3	live cell imaging experiments indicate that autolysosomes are recruited to parasite entry sites	https://www.tandfonline.com/doi/abs/10.4161/auto.5.1.7160
autophagic pathway	Atg5	limited parasite entry and reduced the association between TcPV and the classical lysosomal marker Lamp-1	https://www.tandfonline.com/doi/abs/10.4161/auto.5.1.7160
autophagic pathway	Beclin1	limited parasite entry and reduced the association between TcPV and the classical lysosomal marker Lamp-1	https://www.tandfonline.com/doi/abs/10.4161/auto.5.1.7160
autophagic pathway	Cruzipain	cruzipain activation and self-processing promote T. cruzi differentiation and host cell infection.	https://www.tandfonline.com/doi/abs/10.1080/15548627.2020.1720428
autophagic pathway	Atg8	autophagosome formation, with the appearance of membranes surrounding organelles and cytosolic structures	https://www.sciencedirect.com/science/article/pii/S0968432808001893
autophagic pathway	gp82	induce mTOR dephosphorylation and lysosome biogenesis and scattering, evidencing preferentially the lysosomal exocytosis process	https://www.tandfonline.com/doi/full/10.1080/21505594.2018.1543517%40kvir20.2019.10.issue-SI1
autophagic pathway	KIF5	lysosomal fusion is impaired, allowing the parasites to continue to move around the cytosol and eventually leave the cell	https://www.tandfonline.com/doi/full/10.1080/21505594.2018.1543517%40kvir20.2019.10.issue-SI1
autophagic pathway	LC3	inserts into the autophagosome membrane and contributes to vesicle elongation	https://www.tandfonline.com/doi/full/10.1080/21505594.2018.1543517%40kvir20.2019.10.issue-SI1
autophagic pathway	SNARE	master regulators of these fusion events	https://www.tandfonline.com/doi/full/10.1080/21505594.2018.1543517%40kvir20.2019.10.issue-SI1
autophagic pathway	PI3P	phagophore formation and elongation	https://www.tandfonline.com/doi/full/10.1080/21505594.2018.1543517%40kvir20.2019.10.issue-SI1
autophagic pathway	β–lapachone	autophagy-mediated secondary necrosis.	https://www.sciencedirect.com/science/article/pii/S2211320716301038
autophagic pathway	ATG4	yeast deletion strains	https://www.jbc.org/content/283/6/3454.short
autophagic pathway	NLRP3	induction of a regular autophagic flux in response to T. cruzi, an effect mediated by its participation in the autolysosomes formation	https://jlb.onlinelibrary.wiley.com/doi/abs/10.1002/JLB.HI1118-461R
autophagic pathway	bafilomycin	exploited as drug targets to avoid the parasite cycle progression.	https://journals.plos.org/plosntds/article?id=10.1371/journal.pntd.0006049&rev=2
autophagic pathway	nifurtimox	nitrogen free radicals generation	https://iubmb.onlinelibrary.wiley.com/doi/full/10.1002/iub.1019
autophagic pathway	benznidazole	nitrogen free radicals generation	https://iubmb.onlinelibrary.wiley.com/doi/full/10.1002/iub.1019
autophagic pathway	gp82	parasite adhesion and lysosomal exocytosis that are required for parasite invasion	https://iubmb.onlinelibrary.wiley.com/doi/full/10.1002/iub.1019
autophagic pathway	rab 5	regulate vacuole formation and maturation in nonphagocytic cells	https://iubmb.onlinelibrary.wiley.com/doi/full/10.1002/iub.1019
autophagic pathway	Rab 7	regulate vacuole formation and maturation in nonphagocytic cells	https://iubmb.onlinelibrary.wiley.com/doi/full/10.1002/iub.1019
B2R independent	cruzipain	Studies of the dynamics of inflammation in the subcutaneous model of infection revealed that the balance between cruzipain and angiotensin-converting enzyme, respectively acting as kinin-generating and degrading enzymes, governs extent of DC maturation and TH1 development via the B2R-dependent innate pathway.	https://www.degruyter.com/view/journals/bchm/389/8/article-p1015.xml
B2R independent	endothelin-1 (ET-1)	Trypanosoma cruzi appointed different roles for endothelin‐1 (ET‐1) and bradykinin (BK) in the immunopathogenesis of Chagas disease. Here, we addressed the hypothesis that pathogenic outcome is influenced by functional interplay between endothelin receptors (ETAR and ETBR) and bradykinin B2 receptors (B2R).	https://bpspubs.onlinelibrary.wiley.com/doi/full/10.1111/j.1476-5381.2011.01609.x
B2R independent	methyl‐β‐cyclodextrin	ETRs/B2R‐driven infection in HSMCs was reduced in HSMC pretreated with methyl‐β‐cyclodextrin, a cholesterol‐depleting drug, or in thapsigargin‐ or verapamil‐treated target cells.	https://bpspubs.onlinelibrary.wiley.com/doi/full/10.1111/j.1476-5381.2011.01609.x
B2R independent	repertaxin /CXCR2 antagonist	repertaxin (CXCR2 antagonist) blocked tissue‐culture trypomastigotes (TCT)‐induced plasma leakage and leukocyte accumulation in the hamster cheek pouch topically exposed to TCT. Furthermore, we found that TCT‐evoked paw edema in BALB/c mice was blocked by repertaxin or HOE‐140 (B2R antagonist), suggesting that CXCR2 propels the extravascular activation of the kinin/B2R pathway.	https://journals.plos.org/plospathogens/article?id=10.1371/journal.ppat.0030185
B2R independent	IL-17	the collapse of type-1 immune responses in B2R−/− mice was linked to upregulated secretion of IL-17 and TNF-α by antigen-responsive CD4+ T cells. In vitro analysis of tissue culture trypomastigote interaction with splenic CD11c+ DCs indicated that DC maturation (IL-12, CD40, and CD86) is controlled by the kinin/B2R pathway.	https://journals.lww.com/co-hematology/Abstract/2018/09000/Subverting_bradykinin_evoked_inflammation_by.2.aspx
B2R independent	TNF-α	the intracardiac parasite load was significantly reduced in WT mice pretreated with (i) cromoglycate (MC stabilizer) (ii) infestin-4, a specific inhibitor of FXIIa (iii) HOE-140 (specific antagonist of B2R), and (iv) bosentan, a non-selective antagonist of ETAR/ETBR. Notably, histopathology of heart tissues from mice pretreated with these G protein-coupled receptors blockers revealed that myocard…	https://www.frontiersin.org/articles/10.3389/fimmu.2017.00840/full
B2R independent	cromoglycate	the intracardiac parasite load was significantly reduced in WT mice pretreated with (i) cromoglycate (MC stabilizer) (ii) infestin-4, a specific inhibitor of FXIIa (iii) HOE-140 (specific antagonist of B2R), and (iv) bosentan, a non-selective antagonist of ETAR/ETBR. Notably, histopathology of heart tissues from mice pretreated with these G protein-coupled receptors blockers revealed that myocard…	https://www.frontiersin.org/articles/10.3389/fimmu.2017.00840/full
B2R independent	infestin-4	the intracardiac parasite load was significantly reduced in WT mice pretreated with (i) cromoglycate (MC stabilizer) (ii) infestin-4, a specific inhibitor of FXIIa (iii) HOE-140 (specific antagonist of B2R), and (iv) bosentan, a non-selective antagonist of ETAR/ETBR. Notably, histopathology of heart tissues from mice pretreated with these G protein-coupled receptors blockers revealed that myocard…	https://www.frontiersin.org/articles/10.3389/fimmu.2017.00840/full
B2R independent	bosentan	the intracardiac parasite load was significantly reduced in WT mice pretreated with (i) cromoglycate (MC stabilizer) (ii) infestin-4, a specific inhibitor of FXIIa (iii) HOE-140 (specific antagonist of B2R), and (iv) bosentan, a non-selective antagonist of ETAR/ETBR. Notably, histopathology of heart tissues from mice pretreated with these G protein-coupled receptors blockers revealed that myocard…	https://www.frontiersin.org/articles/10.3389/fimmu.2017.00840/full
B2R independent	TLR4	Our studies demonstrated that TLR4 signaling is required for optimal production of IFN-γ, TNF-α and nitric oxide (NO) in the spleen of infected animals and, as a consequence, Tlr4−/− mice display higher parasitemia levels.	https://journals.plos.org/plospathogens/article?id=10.1371/journal.ppat.1000870
B2R independent	cruzipain	we provide evidence that cruzipain not only increased ROS production but also promoted IL-6 and IL-1β cytokine production.	https://www.sciencedirect.com/science/article/abs/pii/S0020751910002481
B2R independent	ROS (Reactive oxygen species)	The production of reactive oxygen species (ROS) by phagocytes is an innate defence mechanism against microorganisms. It has been postulated that ROS such as superoxide anion (O2), hydrogen peroxide and peroxynitrite, may play a crucial role in the control of pathogen growth.	https://www.sciencedirect.com/science/article/abs/pii/S0020751910002481
Caspasase1 ASC inflammasome mediatde	cytokine gene	When WT and ASC−/− macrophages were treated with inhibitors of caspase-1, IL-1β, or NADPH oxidase, we found that IL-1β production by caspase-1/ASC inflammasome required reactive oxygen species (ROS) as a secondary signal. Moreover, IL-1β regulated NF-κB signaling of inflammatory cytokine gene expression and, subsequently, intracellular parasite replication in macrophages. NLRP3−/− macrophages, de…	https://journals.plos.org/plosone/article?id=10.1371/journal.pone.0111539
Caspasase1 ASC inflammasome mediatde	alanine aminotransferase (ALT)	caspase-1/11−/− mice demonstrated significantly reduced liver inflammation with the lowest alanine aminotransferase (ALT) levels but the highest hepatic parasitic load	https://www.frontiersin.org/articles/10.3389/fimmu.2018.00913/full
Caspasase1 ASC inflammasome mediatde	NLRP3	Importantly, we have found that NLRP3 and caspase-1/11-deficient mice differentially modulate T helper (Th1, Th2, and Th17) and cytotoxic T lymphocyte phenotypes.	https://www.frontiersin.org/articles/10.3389/fimmu.2018.00913/full
Caspasase1 ASC inflammasome mediatde	caspase-1/11	Importantly, we have found that NLRP3 and caspase-1/11-deficient mice differentially modulate T helper (Th1, Th2, and Th17) and cytotoxic T lymphocyte phenotypes.	https://www.frontiersin.org/articles/10.3389/fimmu.2018.00913/full
Caspasase1 ASC inflammasome mediatde	sensor protein (such as NLRP1, NLRP3, NLRP12, NAIP1, NAIP2, NAIP5, or AIM2)	The canonical inflammasomes are composed of at least three main components: an inflammatory caspase (caspase‐1, caspase‐11), an adapter molecule (such as ASC), and a sensor protein (such as NLRP1, NLRP3, NLRP12, NAIP1, NAIP2, NAIP5, or AIM2).	https://onlinelibrary.wiley.com/doi/abs/10.1111/imr.12291
Caspasase1 ASC inflammasome mediatde	transcription factors (Pu.1, c-Myb, and Runx1)	SRT1720 dampened the Tc-induced increase in the expression and/or phosphorylation of focal adhesion kinase (FAK) and downstream transcription factors (Pu.1, c-Myb, and Runx1) involved in Mφ proliferation and migration and Notch1 involved in functional activation.	https://www.mdpi.com/2073-4409/9/1/80
Caspasase1 ASC inflammasome mediatde	Trans-sialidases	Trans-sialidases, mucins, and cruzipain are the main parasite molecules regulating the host response in conjunction with several parasite PRR-ligands,	https://www.researchgate.net/profile/Yves_Carlier/publication/313013102_Protective_host_response_to_Trypanosoma_cruzi_and_its_limitations/links/5b9e750292851ca9ed0f8cfe/Protective-host-response-to-Trypanosoma-cruzi-and-its-limitations.pdf
Caspasase1 ASC inflammasome mediatde	Mucins	Trans-sialidases, mucins, and cruzipain are the main parasite molecules regulating the host response in conjunction with several parasite PRR-ligands,	https://www.researchgate.net/profile/Yves_Carlier/publication/313013102_Protective_host_response_to_Trypanosoma_cruzi_and_its_limitations/links/5b9e750292851ca9ed0f8cfe/Protective-host-response-to-Trypanosoma-cruzi-and-its-limitations.pdf
Caspasase1 ASC inflammasome mediatde	Cruzipain	Trans-sialidases, mucins, and cruzipain are the main parasite molecules regulating the host response in conjunction with several parasite PRR-ligands,	https://www.researchgate.net/profile/Yves_Carlier/publication/313013102_Protective_host_response_to_Trypanosoma_cruzi_and_its_limitations/links/5b9e750292851ca9ed0f8cfe/Protective-host-response-to-Trypanosoma-cruzi-and-its-limitations.pdf
CD1D-NKT pathway	CD1d	mediate activation of NKT cells	https://www.jimmunol.org/content/169/7/3926.short
CD1D-NKT pathway	glycoproteins	stimulation of a NKT hybridoma by the α-galactosylceramide-CD1 complex	https://www.jimmunol.org/content/169/7/3926.short
CD1D-NKT pathway	β2 microglobulin	heterodimer that is expressed on the cell surface of the antigen-presenting cell (APC)	https://iai.asm.org/content/71/10/5447.short
CD1D-NKT pathway	CD1A	hydrophobic antigen binding pocket that is well suited to binding lipid antigens	https://iai.asm.org/content/71/10/5447.short
CD1D-NKT pathway	CD1b	hydrophobic antigen binding pocket that is well suited to binding lipid antigens	https://iai.asm.org/content/71/10/5447.short
CD1D-NKT pathway	CD1c	hydrophobic antigen binding pocket that is well suited to binding lipid antigens	https://iai.asm.org/content/71/10/5447.short
CD1D-NKT pathway	CD1d	hydrophobic antigen binding pocket that is well suited to binding lipid antigens	https://iai.asm.org/content/71/10/5447.short
CD1D-NKT pathway	CD1e	hydrophobic antigen binding pocket that is well suited to binding lipid antigens	https://iai.asm.org/content/71/10/5447.short
CD1D-NKT pathway	interleukin 4 (IL-4)	activation with anti-CD3 monoclonal antibody (MAb)	https://iai.asm.org/content/71/10/5447.short
CD1D-NKT pathway	gamma interferon (IFN-γ)	activation with anti-CD3 monoclonal antibody (MAb)	https://iai.asm.org/content/71/10/5447.short
CD1D-NKT pathway	phosphatidylinositolmannosides	treated to remove most protein induce granuloma formation when injected subcutaneously into mice	https://iai.asm.org/content/71/10/5447.short
CD1D-NKT pathway	GPI-mucin	initiate inflammatory responses and host innate defense mechanisms against Trypanosoma cruzi.	https://www.jimmunol.org/content/172/3/1711.short
CD1D-NKT pathway	MyD88	initiate inflammatory responses and host innate defense mechanisms against Trypanosoma cruzi.	https://www.jimmunol.org/content/172/3/1711.short
CD1D-NKT pathway	TNF-α	reactive nitrogen intermediates (RNI) upon exposure to live T. cruzi trypomastigotes	https://www.jimmunol.org/content/172/3/1711.short
CD1D-NKT pathway	IL-12	reactive nitrogen intermediates (RNI) upon exposure to live T. cruzi trypomastigotes	https://www.jimmunol.org/content/172/3/1711.short
CD1D-NKT pathway	TLR2	initiate inflammatory responses and host innate defense mechanisms against Trypanosoma cruzi.	https://www.jimmunol.org/content/172/3/1711.short
CD1D-NKT pathway	α-galactosylceramide	escapes the activation of NKT cells	https://www.sciencedirect.com/science/article/abs/pii/S1286457905002662
CD28-80-86- costimulatory pathway	CD28 deficiency	CD28-deficient mice exhibited markedly exacerbated T. cruzi infection, as evidenced by unrelenting parasitemia and 100% mortality after infection with doses that are nonlethal in wild-type mice.	https://iai.asm.org/content/71/6/3131.short
CD28-80-86- costimulatory pathway	CD28 deficiency	The induction of T. cruzi antigen-specific CD8+ T cells was also impaired in T. cruzi-infected, CD28-deficient mice	https://iai.asm.org/content/71/6/3131.short
CD28-80-86- costimulatory pathway	T. cruzi infection	These results demonstrate, for the first time, a critical contribution of the CD28-CD80/CD86 costimulatory pathway not only to natural protection against primary T. cruzi infection but also to DNA vaccine-induced protective immunity to Chagas' disease.	https://iai.asm.org/content/71/6/3131.short
CD28-80-86- costimulatory pathway	CD28-CD80/CD86 costimulatory pathway	Since it is well established that the CD28 molecule interacts with two distinct ligands, CD80 (B7-1) and CD86 (B7-2), expressed on antigen-presenting cells (APCs) (20)	https://iai.asm.org/content/71/6/3131.short
CD28-80-86- costimulatory pathway	CD8+ T cells	CD28 deficiency resulted in a reduced induction of epitope-specific CD8+ T cells upon Listeria (24) or lymphocytic choriomeningitis virus (LCMV) (43) infection.	https://iai.asm.org/content/71/6/3131.short
CD28-80-86- costimulatory pathway	T-cell-mediated immunity	Considering a report that suggests that the DNA vaccine works through local myocytes functioning as APCs (12) and that myocytes express CD80 and CD86 molecules (30, 40), the CD28-CD80/CD86 costimulatory pathway might be important for the induction of effective T-cell-mediated immunity when myocytes work as APCs.	https://iai.asm.org/content/71/6/3131.short
CD40L-CD40 signalling pathway	IL-12	Taken together, these data establish that CD40 ligation facilitates the control of T. cruzi infection through a cascade involving IL-12, IFN-γ, and NO.	https://iai.asm.org/content/67/4/1929.short
CD40L-CD40 signalling pathway	IFN-γ	these data establish that CD40 ligation facilitates the control of T. cruzi infection through a cascade involving IL-12, IFN-gamma, and NO.	https://www.ncbi.nlm.nih.gov/pmc/articles/PMC96548/
CD40L-CD40 signalling pathway	tGPI-mucins	We observed that both living T. cruzi trypomastigotes and tGPI-mucins are potent inducers of IL-12 by human peripheral blood monocytes and this effect depends on CD40-CD40L interaction and IFN-γ.	https://www.hindawi.com/journals/mi/2014/345659/
CD40L-CD40 signalling pathway	CD40L mimetics	ur results indicate that CD40L mimetics are effective in vivo and promote the control of T. cruzi infection by overcoming the immunosuppression usually induced by the parasites.	https://www.jimmunol.org/content/178/11/6700.short
CD40L-CD40 signalling pathway	IL-6	Our results indicate, for the first time, that T. cruzi is able to induce the expression of CD40 in HL-1 murine cardiomyocytes. Moreover, ligation of CD40 receptor upregulated interleukin-6 (IL-6), associated with inflammation	https://link.springer.com/article/10.1007/s00436-015-4805-4
CD40L-CD40 signalling pathway	TCM	In contrast, both T. cruzi and TCM prevented an optimal maturation of DC by LPS, since a reduced expression of HLA-DR and CD40 molecules was observed	https://iai.asm.org/content/iai/67/8/4033.full.pdf
CD40L-CD40 signalling pathway	LPS	we show the altered production of IL-12 and TNF-α, and the reduced expression of molecules that are important for T-cell stimulation by human monocytes stimulated by CD40L after an initial exposure to LPS.	https://www.ncbi.nlm.nih.gov/pmc/articles/PMC2266011/
CD40L-CD40 signalling pathway	GIPL	A slight down-regulation in CD80 and CD40 expression on DC surfaces in the presence of GIPL	https://iai.asm.org/content/iai/70/7/3736.full.pdf
CD40L-CD40 signalling pathway	TNF-a	Various cytokines are implicated in the control of T. cruzi infection in mice including IL-12, IFN-γ, and TNF-α	https://pubmed.ncbi.nlm.nih.gov/10085038/
CD40L-CD40 signalling pathway	IL-10	Treatment of IL-10 KO and WT mice with recombinant IL-10 resulted in increased parasitemia.	https://pubmed.ncbi.nlm.nih.gov/8932773/
CD40L-CD40 signalling pathway		The addition of anti-interleukin-10 to these cultures resulted in a marked increase in IFN-gamma production	https://www.ncbi.nlm.nih.gov/pmc/articles/PMC173737/
CD40L-CD40 signalling pathway	TNF-b	. The ability of IL-10 and TGF-P to suppress microbicidal function was also positively correlated with inhibition of nitrite generation in macrophage culture supernatants	https://onlinelibrary.wiley.com/doi/abs/10.1002/eji.1830221006
CD69 or Ly-6 A/E Pathway	TCR-CD3	These results show that TCR-CD3-mediated AICD is involved in CD4+ T-cell unresponsiveness in vitro following infection with T. cruzi. In addition, successful activation of these cells through the CD69 and Ly-6 pathways is due to differences in the inability of these stimuli to trigger AICD. Since TCR-CD3-mediated AICD can be induced in vivo in infected mice, these findings may be relevant for the…	https://www.ncbi.nlm.nih.gov/pmc/articles/PMC173961/
CD69 or Ly-6 A/E Pathway	CD3	In murine T cells, the responses to both ConA and anti-Thy 1 are TcR-CD3 dependent (16). CD69-induced activation in human T cells is also dependent on concomitant TcR-CD3 expression (15). However, T cells from infected mice could respond to anti-CD69 at a stage when they were unresponsive to TcR-CD3.	https://iai.asm.org/content/62/4/1484.short
CD69 or Ly-6 A/E Pathway	CD8+ T cells	Consistent with repetitive antigen exposure during chronic infection, parasite-specific CD8+ T cells from multiple organs expressed high levels of KLRG1, but exhibit a preferential accumulation of CD69+ cells in skeletal muscle, indicating recent antigen encounter in a niche for T. cruzi persistence. A significant proportion of CD8+ T cells in the muscle also produced IFNγ, TNFα and granzyme B in…	https://journals.plos.org/plospathogens/article?rev=1&id=10.1371/journal.ppat.1007410
CD69 or Ly-6 A/E Pathway	PGE2	We tested three non-steroidal anti-inflammatory drugs (NSAIDs): aspirin, an inhibitor of both constitutive and inducible cyclooxygenases (COX); indomethacin, a preferential antagonist of constitutive COX18; and NS-398, an inducible COX inhibitor19. Indomethacin almost completely blocked anti-VnR induced PGE2 (Fig. 4a) and TGF-β (data not shown) production.	https://www.nature.com/articles/35003208
CD69 or Ly-6 A/E Pathway	γδ T	Moreover, although signaling through TNFRI contributes to the activation of B and γδ+ T cells, it is not required for increasing CD69 expression on αβ+ T lymphocytes. It is interesting that T cells are also functionally affected by GIPL treatment, as spleen cells from GIPL‐injected mice show enhanced production of IL‐4 following in vitro stimulation by anti‐CD3. Together, these results contribute…	https://jlb.onlinelibrary.wiley.com/doi/full/10.1189/jlb.0706478
CD69 or Ly-6 A/E Pathway	AICD	critical role for AICD in exacerbation of parasite growth was established from several evidences. First, anti-TCR activation of CD4+ T cells potentiated parasite growth in culture, while anti-Ly-6 activation had little or no effect. We have previously demonstrated that, different from TCR activation, Ly-6 activation of CD4+ T cells from infected mice does not induce AICD (14). Similar results wer…	https://www.jimmunol.org/content/160/3/1313
CD69 or Ly-6 A/E Pathway	CD86, CD95 (Fas) and CD95L (FasL)	CD69, a marker of lymphocyte activation [88], was moderately increased on Balb/c splenocytes throughout infection, whereas in C57Bl/6 mice, CD69 was differentially expressed over the course of acute infection, with an early peak expression that was two fold higher on C57Bl/6 B cells compared to Balb/c B cells. The early rise in CD69 on C57Bl/6 B cells preceded parasite-specific ASC formation, aft…	https://journals.plos.org/plosntds/article?id=10.1371/journal.pntd.0000733
clathrin pathway	sucrose hypertonic medium	the results obtained provide evidence that T. cruzi can also use the clathrin endocytic pathway to gain access to the host cell.we observed that incubation of the cells with previously characterized inhibitors of the assembly of clathrin-coated pits such as chlorpromazine and hypertonic sucrose medium, significantly inhibited the internalization of T. cruzi.	https://www.sciencedirect.com/science/article/abs/pii/S0001706X19300774
clathrin pathway	chlorpromazine hydrochloride	the results obtained provide evidence that T. cruzi can also use the clathrin endocytic pathway to gain access to the host cell.we observed that incubation of the cells with previously characterized inhibitors of the assembly of clathrin-coated pits such as chlorpromazine and hypertonic sucrose medium, significantly inhibited the internalization of T. cruzi	https://www.sciencedirect.com/science/article/abs/pii/S0001706X19300774
clathrin pathway	pitstop 2	To investigate whether T. cruzi entry into host cells can also take advantage of the clathrin-coated vesicle-dependent process, we utilized well-known inhibitors of clathrin-coated vesicle formation (sucrose hypertonic medium, chlorpromazine hydrochloride and pitstop 2) and small interference RNA (siRNA). All treatments drastically reduced the internalization of infective trypomastigotes and amas…	https://www.sciencedirect.com/science/article/abs/pii/S0001706X19300774
clathrin pathway	Actin	Participation of actin filaments is also seen as essential for the internalization of amastigotes, where a pedestal composed of Factin is formed at the entry site (Mortara et al., 2008). This polymerization process is dependent on two proteins known as Arf-6 and annexin 2, both participate in the F-actin polymerization process and membrane recruitment (Teixeira et al., 2015).	https://www.sciencedirect.com/science/article/abs/pii/S0001706X19300774
clathrin pathway	clathrin heavy (TcCHC) chain gene	In this study, clathrin heavy (TcCHC) and light (TcCLC) chain gene expression and protein localization were investigated in different developmental forms of T. cruzi (epimastigotes, trypomastigotes and amastigotes), using both polyclonal and monoclonal antibodies raised against T. cruzi recombinant proteins.: Clathrin heavy and light chains are expressed in T. cruzi. Both proteins typically local…	https://bmcmolcellbiol.biomedcentral.com/articles/10.1186/1471-2121-15-23
clathrin pathway	clathrin light (TcCLC) chain gene	In this study, clathrin heavy (TcCHC) and light (TcCLC) chain gene expression and protein localization were investigated in different developmental forms of T. cruzi (epimastigotes, trypomastigotes and amastigotes), using both polyclonal and monoclonal antibodies raised against T. cruzi recombinant proteins.: Clathrin heavy and light chains are expressed in T. cruzi. Both proteins typically local…	https://bmcmolcellbiol.biomedcentral.com/articles/10.1186/1471-2121-15-23
clathrin pathway	Clathrin	Clathrin expression was demonstrated in T. cruzi epimastigotes by using several experimental approaches. Our data demonstrate the expression of clathrin in T. cruzi epimastigotes and show the association of this polypeptide with the parasite endocytic and exocytic pathways.Our morphological and biochemical data reveal new aspects on the endocytic process in T. cruzi epimastigotes. In this work we…	https://onlinelibrary.wiley.com/doi/abs/10.1111/j.1550-7408.2007.00258.x
clathrin pathway	Dynamin	dynamin is an essential molecule necessary for cell invasion and specifically parasitophorous vacuole formation by host cells during interaction with Trypanosoma cruzi.the GTPase dynamin plays an important role in clathrin-mediated endocytosis, and it was recently found that dynamin can participate in a phagocytic process.	https://journals.plos.org/plosone/article?id=10.1371/journal.pone.0007764
clathrin pathway	low-density lipoprotein receptor (LDLr)	Recently, Nagajyotic and colleagues (68) demonstrated that the low-density lipoprotein receptor (LDLr) is important in the invasion and subsequent fusion of the PV containing T. cruzi with host cell lysosomes, thus suggesting the participation of clathrin-coated pits in parasite internalization because LDL receptors are concentrated in this vesicle.	https://www.frontiersin.org/articles/10.3389/fimmu.2013.00186/full
clathrin pathway	low-density lipoprotein receptor (LDLr)	The C-terminus domain of the receptor contains a signal sequence (NPXY) that is needed for receptor binding to clathrin pits and internalization.The functional properties of LDLr family members include clustering of receptors into clathrin-coated pits mediated by adaptor proteins, a pH sensitive ligand uncoupling mechanism, and recycling of the receptors back to the cell surface after dissociatio…	https://journals.plos.org/plosntds/article?id=10.1371/journal.pntd.0000953
clathrin pathway	AP-1 Adaptor Complex	We show here that gene knockout of the T. cruzi AP-1 gamma subunit TcAP1-γ blocks the transport of cruzipain to the reservosomes and impairs parasite proliferation, metacyclogenesis and infectivity in vitro.	https://journals.plos.org/plosone/article?id=10.1371/journal.pone.0179615
CRM1- mediated RNA Nuclear export pathway	CRM-1	Proteins that shuttle between nucleus and cytoplasm bear nuclear localization signals (NLS) and/or nuclear export signals (NES) and some of them can carry mRNAs, as part of shuttling ribonucleoprotein complexes. In this work we describe in the protozoan parasite Trypanosoma cruzi, a CRM1/exportin1 nuclear export factor named TcCRM1. This protein contains the conserved central region (CCR) that in…	10.1016/j.molbiopara.2004.11.002
CRM1- mediated RNA Nuclear export pathway	LMB (leptomycin B)	also demonstrate that LMB inhibits the replication of T. cruzi in a dose-dependent manner.	10.1016/j.molbiopara.2004.11.002
CRM1- mediated RNA Nuclear export pathway	TcRPA	efficiency in differentiation from epimastigote to metacyclic trypomastigote forms was observed in TcRPA‐2 subunit heterozygous knockout cells, suggesting that RPA is involved in this process. Here, we show that RPA cellular localization changes during the T. cruzi life cycle, with RPA being detected only in the cytoplasm of the metacyclic and bloodstream trypomastigotes.	https://febs.onlinelibrary.wiley.com/doi/abs/10.1002/1873-3468.13755
CRM1- mediated RNA Nuclear export pathway	RPA2	Mutations in the negatively charged residues of RPA‐2 NES impair the differentiation process, suggesting that RPA exportation affects parasite differentiation into infective forms.	https://febs.onlinelibrary.wiley.com/doi/abs/10.1002/1873-3468.13755
CRM1- mediated RNA Nuclear export pathway	TcADKn	we characterized a nuclear adenylate kinase isoform (TcADKn) that is involved in ribosome biogenesis.	https://journals.plos.org/plosntds/article?id=10.1371/journal.pntd.0002044
CRM1- mediated RNA Nuclear export pathway	TcSub2	The present study investigated the function of TcSub2, which is a highly conserved protein ortholog to Sub2/ UAP56, a component of the Transcription/Export (TREX) multiprotein complex connecting transcription with mRNA export in yeast/human. The double knockout of the TcSub2 gene is lethal in T. cruzi, suggesting it has an essential function. Alternatively, RNA interference assays were performed …	https://journals.plos.org/plosone/article?id=10.1371/journal.pone.0020730
CRM1- mediated RNA Nuclear export pathway	Hel45	we identified a RNA helicase (Hel45) that is conserved across eukaryotes and similar to shuttling proteins involved in mRNA export.	https://journals.plos.org/plosone/article?id=10.1371/journal.pone.0109521
CRM1- mediated RNA Nuclear export pathway	p34	our results demonstrate that p34 and p37 regulate NOPP44/46 cellular localization by facilitating their association with exportin 1.	https://ec.asm.org/content/6/12/2206.short
CRM1- mediated RNA Nuclear export pathway	p37	our results demonstrate that p34 and p37 regulate NOPP44/46 cellular localization by facilitating their association with exportin 1.	https://ec.asm.org/content/6/12/2206.short
CRM1- mediated RNA Nuclear export pathway	NOPP44/46	our results demonstrate that p34 and p37 regulate NOPP44/46 cellular localization by facilitating their association with exportin 1.	https://ec.asm.org/content/6/12/2206.short
CRM1- mediated RNA Nuclear export pathway	KPT-SINE	diverse inhibitors such as Leptomycin B and the new KPT-SINE compounds block nuclear export.	https://www.sciencedirect.com/science/article/abs/pii/S1044579X14000388
CRM1- mediated RNA Nuclear export pathway	RAN-GTP	RanGTP and cargo bind with positive cooperativity	https://www.sciencedirect.com/science/article/abs/pii/S1044579X14000388
CRM1- mediated RNA Nuclear export pathway	RAN-BP	RanBP1 causes release of export cargos in the cytoplasm	https://www.sciencedirect.com/science/article/abs/pii/S1044579X14000388
Cyclic AMP dependent pathway	TC26	In T. cruzi, expression of the gene TC26 is tightly coupled to metacyclogenesis. The steady-state level of TC26 mRNA can be raised by cAMP analogs	https://www.sciencedirect.com/science/article/abs/pii/S0169475899015823
Cyclic AMP dependent pathway	TcPKAc	PKAc phosphorylates proteins important for T. cruzi growth, adaptation, and differentiation in vitro	https://iai.asm.org/content/76/10/4757.short
Cyclic AMP dependent pathway	β-Adrenergic Agonist	he β-Adrenergic Agonist Isoproterenol Stimulates cAMP Production and Lysosome Exocytosis in NRK Cells	https://www.jbc.org/content/274/24/16754.long
Cyclic AMP dependent pathway	Ca2+-calmodulin	T. cruzi cyclic nucleotide phosphodiesterase was activated, in the presence of Ca 2÷, by calmodulin from different sources, T. cruzi	https://www.sciencedirect.com/science/article/pii/0166685185900131
Cyclic AMP dependent pathway	Acidocalcisomes	A signalling pathway involving cyclic AMP generation is important for fusion of acidocalcisomes to the contractile vacuole complex, transference of aquaporin and volume regulation	https://www.sciencedirect.com/science/article/pii/B9780123858634000149
Cyclic AMP dependent pathway	TcMAPK2	TcMAPK2 interacts and phosphorylates a T. cruzi cAMP specific phosphodiesterase.	https://www.tandfonline.com/doi/full/10.4161/cc.9.14.12372
Cyclic AMP dependent pathway	TcPKAr	Seven kinase assays were performed and demonstrated TcPKAc had PKA activity. The activity was increased with cAMP stimulation and inhibited by PKI but not PKC and CaMK inhibitors. Recombinant protein of TcPKAr was able to suppress the activity and this effect of suppression by TcPKAr was partly reversed by the addition of cAMP	https://www.sciencedirect.com/science/article/pii/S0166685106001654?via%3Dihub
Cyclic AMP dependent pathway	TcrPDEA1	TcrPDEA1 function remains unclear, its presence points out the high complexity of the cAMP signaling in trypanosomatids and the possible compartmentalization of the enzymes involved in the cAMP pathway.	https://europepmc.org/article/med/17222469
Cyclic AMP dependent pathway	TcPDE1	the first cAMP-specific phosphodiesterase to be identified from Trypanosoma cruzi. This enzyme is specific for cAMP and its activity is not affected by cGMP, Ca2+, calmodulin or fenotiazinic inhibitors.	https://pubmed.ncbi.nlm.nih.gov/14556647/
Cyclic AMP dependent pathway	TcrPDEB1	a fluorescent cAMP analogue, MANT-cAMP [2'-O-(N-methylanthraniloyl)adenosine-3',5'-cyclic monophosphate], was found to be a substrate for the TcPDEB1 catalytic domain, opening the possibility of using this molecule as a substrate in non-radioactive, fluorescence-based PDE assays, including screening for trypanosome PDE inhibitors.	https://pubmed.ncbi.nlm.nih.gov/16776650/
Cyclic AMP dependent pathway	TcrPDEC2	transgenic parasites overexpressing a truncated version of TcrPDEC2 without the FYVE domain show a failure in its targeting to the contractile vacuole complex and a marked decrease in PDE activity	https://pubmed.ncbi.nlm.nih.gov/21166893/
Cyclic AMP dependent pathway	FLC	In this report we demonstrate that the exposure of T. cruzi to mitogenic factors in fetal calf serum (FCS) promotes the inhibition of cAMP production and stimulates phospholipase C, leading to the accumulation of inositol phosphates and diacylglycerol.	https://link.springer.com/article/10.1007/BF00929200
Cyclic AMP dependent pathway	aspirin	we speculate that PGE2 inhibition by ASA leads to a reduction in intracellular cAMP, accounting for the anti-T.cruzi activities	https://www.sciencedirect.com/science/article/pii/S0014489417300887#bib21
Cyclic AMP dependent pathway	isoproterenol.	Intracellular levels of cAMP in Trypanosoma cruzi epimastigotes were determined in the presence of the phosphodiesterase inhibitor 3-isobutyl-1-methylxanthine, and in the presence of the adrenergic ligand isoproterenol. An increase in the levels of cAMP was observed when those drugs were added.	https://www.sciencedirect.com/science/article/pii/0166685184900720?via%3Dihub
Cyclic AMP dependent pathway	RhoA	Rho kinase activity is reduced in T. cruziinfected cells and/or activation of cAMP/PKA signaling, which opposes RhoA-dependent increases in cell stiffness, is activated	https://onlinelibrary.wiley.com/doi/abs/10.1002/jcp.21606
Dithiol glutaredoxin dependent cellular pathway	TcrGrx	Recombinant TcrGrx exhibited the ability to accept reducing equivalents from GSH, Gsp-SH or T(SH)2; being, in its reduced status, able to reduce low molecular mass disulfides, such as GSSG or CySS. Our results suggest that GSH-dependent reduction of DHA can be catalyzed by TcrGrx, which could be an alternative pathway for keeping ascorbate under its reduced form in the parasite.	https://www.sciencedirect.com/science/article/pii/S0300908414002181?via%3Dihub
Dithiol glutaredoxin dependent cellular pathway	Glutaredoxins	GSH to the mixed disulfide of the Grx-protein complex. When access is inhibited, the reduction is constrained to the dithiol mechanism the relative concentrations of GSH and GSSG vary considerably across different cellular compartments and, consequently, so do the formal reduction potentials imposed by the GSSG/2GSH redox couple.29 However, cellular processes usually work under steady-state kinet…	https://www.ncbi.nlm.nih.gov/pmc/articles/PMC5885593/
Dithiol glutaredoxin dependent cellular pathway	tryparedoxin peroxidase (TXNPx)	TXNPx or GPxI from T. cruzi to reduce t-bOOH, suggesting that the protein would not be directly involved in hydroperoxide detoxification.	https://www.liebertpub.com/doi/full/10.1089/ars.2009.2907
Dithiol glutaredoxin dependent cellular pathway	TcTXNII	the thiolate anion of N-terminal Cys reacts with disulfides from specific proteins. This event leads to mixed disulfides between TXN and the respective target molecule. Then, the attack of this mixed disulfide by the vicinal Cys (C-terminal, Cys45 of TcTXNII) of TXN releases the reduced target protein and oxidizes TXN to disulfide.	https://www.sciencedirect.com/science/article/abs/pii/S1874391915000846
Dithiol glutaredoxin dependent cellular pathway	MetSO	MSRB exhibited both cytosolic and mitochondrial localization in epimastigote cells. From assays involving parasites overexpressing MSRB, we observed the contribution of this protein to increase the general resistance against oxidative damage, the infectivity of trypomastigote cells, and intracellular replication of the amastigote stage. Also, we report that epimastigotes overexpressing MSRB exhib…	https://www.sciencedirect.com/science/article/abs/pii/S0891584920311321
Dithiol glutaredoxin dependent cellular pathway	TcTryS	Although TcTryS shows greatest sequence similarity to Cf TryS, the enzyme from T. cruzi is clearly capable of catalyzing all biosynthetic steps involved in the formation of both the mono- and bis-glutathionyl conjugates with spermidine and aminopropylcadaverine.	https://www.sciencedirect.com/science/article/pii/S0021925818365475?via%3Dihub
Dithiol glutaredoxin dependent cellular pathway	vitamin K3 + vitamin C	the effectiveness of a VC + vitamin B12 combination against epimastigote forms of T. cruzi, in which the presence of VC reduced the IC50 of vitamin B12 [47]. Other studies highlighted the role of VC in combination with vitamin E in attenuating the deleterious effects of chronic inflammatory processes in Chagas’ disease [48] and the activity of VK3 against bloodstream trypomastigotes [49]. Conside…	https://www.ncbi.nlm.nih.gov/pmc/articles/PMC4671608/
Dithiol glutaredoxin dependent cellular pathway	T(SH)2	The model predicted that in order to diminish the T(SH)2 synthesis flux by 50%, it is necessary to inhibit γECS or TryS by 58 or 63%, respectively, or both by 50%, whereas more than 98% inhibition was required for TryR. Hence, simultaneous and moderate inhibition of γECS and TryS appears to be a promising multi‐target therapeutic strategy. In contrast, use of highly potent and specific inhibitors…	https://febs.onlinelibrary.wiley.com/doi/full/10.1111/j.1742-4658.2012.08557.x
Dithiol glutaredoxin dependent cellular pathway	GSH	Recombinant TcrGrx exhibited the ability to accept reducing equivalents from GSH, Gsp-SH or T(SH)2; being, in its reduced status, able to reduce low molecular mass disulfides, such as GSSG or CySS. Our results suggest that GSH-dependent reduction of DHA can be catalyzed by TcrGrx, which could be an alternative pathway for keeping ascorbate under its reduced form in the parasite.	https://www.sciencedirect.com/science/article/pii/S0300908414002181?via%3Dihub
Dithiol glutaredoxin dependent cellular pathway	GSSG/GSH	GSH to the mixed disulfide of the Grx-protein complex. When access is inhibited, the reduction is constrained to the dithiol mechanism the relative concentrations of GSH and GSSG vary considerably across different cellular compartments and, consequently, so do the formal reduction potentials imposed by the GSSG/2GSH redox couple.29 However, cellular processes usually work under steady-state kinet…	https://www.ncbi.nlm.nih.gov/pmc/articles/PMC5885593/
Dithiol glutaredoxin dependent cellular pathway	GPxI	TXNPx or GPxI from T. cruzi to reduce t-bOOH, suggesting that the protein would not be directly involved in hydroperoxide detoxification.	https://www.liebertpub.com/doi/full/10.1089/ars.2009.2907
Dithiol glutaredoxin dependent cellular pathway	TXN	the thiolate anion of N-terminal Cys reacts with disulfides from specific proteins. This event leads to mixed disulfides between TXN and the respective target molecule. Then, the attack of this mixed disulfide by the vicinal Cys (C-terminal, Cys45 of TcTXNII) of TXN releases the reduced target protein and oxidizes TXN to disulfide.	https://www.sciencedirect.com/science/article/abs/pii/S1874391915000846
Dithiol glutaredoxin dependent cellular pathway	MSRB	MSRB exhibited both cytosolic and mitochondrial localization in epimastigote cells. From assays involving parasites overexpressing MSRB, we observed the contribution of this protein to increase the general resistance against oxidative damage, the infectivity of trypomastigote cells, and intracellular replication of the amastigote stage. Also, we report that epimastigotes overexpressing MSRB exhib…	https://www.sciencedirect.com/science/article/abs/pii/S0891584920311321
Dithiol glutaredoxin dependent cellular pathway	Cf TryS	Although TcTryS shows greatest sequence similarity to Cf TryS, the enzyme from T. cruzi is clearly capable of catalyzing all biosynthetic steps involved in the formation of both the mono- and bis-glutathionyl conjugates with spermidine and aminopropylcadaverine.	https://linkinghub.elsevier.com/retrieve/pii/S0021-9258(18)36547-5
Dithiol glutaredoxin dependent cellular pathway	vitamin B12	the effectiveness of a VC + vitamin B12 combination against epimastigote forms of T. cruzi, in which the presence of VC reduced the IC50 of vitamin B12 [47]. Other studies highlighted the role of VC in combination with vitamin E in attenuating the deleterious effects of chronic inflammatory processes in Chagas’ disease [48] and the activity of VK3 against bloodstream trypomastigotes [49]. Conside…	https://www.ncbi.nlm.nih.gov/pmc/articles/PMC4671608/
Dithiol glutaredoxin dependent cellular pathway	γECS/TryS/TryR	The model predicted that in order to diminish the T(SH)2 synthesis flux by 50%, it is necessary to inhibit γECS or TryS by 58 or 63%, respectively, or both by 50%, whereas more than 98% inhibition was required for TryR. Hence, simultaneous and moderate inhibition of γECS and TryS appears to be a promising multi‐target therapeutic strategy. In contrast, use of highly potent and specific inhibitors…	https://febs.onlinelibrary.wiley.com/doi/full/10.1111/j.1742-4658.2012.08557.x
DNA repair pathway	fpg	code for DNA N-glycosylases that cooperate to prevent the mutagenic effects of 8-oxoG in DNA	https://www.sciencedirect.com/science/article/abs/pii/S0891584902008225
DNA repair pathway	mutY	code for DNA N-glycosylases that cooperate to prevent the mutagenic effects of 8-oxoG in DNA	https://www.sciencedirect.com/science/article/abs/pii/S0891584902008225
DNA repair pathway	TcPolη	able to bypass UV and oxidative lesions	https://onlinelibrary.wiley.com/doi/abs/10.1002/em.20450
DNA repair pathway	MSH2	prevention of the mutagenic effect of 8-oxoG	https://www.sciencedirect.com/science/article/abs/pii/S0891584902008225
DNA repair pathway	MLH1	prevention of the mutagenic effect of 8-oxoG	https://www.sciencedirect.com/science/article/abs/pii/S0891584902008225
DNA repair pathway	MTH1	prevention of the mutagenic effect of 8-oxoG	https://www.sciencedirect.com/science/article/abs/pii/S0891584902008225
DNA repair pathway	MutY	excising the adenine incorporated opposite 8-oxoG.	https://www.sciencedirect.com/science/article/abs/pii/S0891584902008225
DNA repair pathway	NTH1	removes pyrimidine oxidized derivatives, and then catalyzes the rupture of the DNA strand through an AP lyase activity	https://journals.plos.org/plosone/article?id=10.1371/journal.pone.0157270
DNA repair pathway	MYH1	removes pyrimidine oxidized derivatives, and then catalyzes the rupture of the DNA strand through an AP lyase activity	https://journals.plos.org/plosone/article?id=10.1371/journal.pone.0157270
DNA repair pathway	NEIL3	removes pyrimidine oxidized derivatives, and then catalyzes the rupture of the DNA strand through an AP lyase activity	https://journals.plos.org/plosone/article?id=10.1371/journal.pone.0157270
DNA repair pathway	MSH6	oxidative stress response in addition to their role as components of the MMR	https://www.frontiersin.org/articles/10.3389/fcimb.2020.00154/full?report=reader
DNA repair pathway	MutS	repair of mitochondrial DNA, including oxidative damage	https://www.frontiersin.org/articles/10.3389/fcimb.2020.00154/full?report=reader
DNA repair pathway	MSH1	repair of mitochondrial DNA, including oxidative damage	https://www.frontiersin.org/articles/10.3389/fcimb.2020.00154/full?report=reader
DNA repair pathway	MutT	removing 8-oxoG from the nucleotide pool	https://journals.plos.org/plosntds/article?id=10.1371/journal.pntd.0002279
DNA repair pathway	8-Oxo G	repair system for cell viability	https://journals.plos.org/plosntds/article?id=10.1371/journal.pntd.0002279
DNA repair pathway	Ogg1	participates in nuclear and mitochondrial BER	https://journals.plos.org/plosone/article?id=10.1371/journal.pone.0042484
DNA repair pathway	N-glycosylase/AP lyase,	prevent the mutagenic effects of 8-oxoG in DNA	https://www.sciencedirect.com/science/article/abs/pii/S0891584902008225
DNA repair pathway	DNA polymerase β	maintain mitochondrial DNA integrity through their multiple roles in base excision repair, gap filling and translesion synthesis.	https://www.sciencedirect.com/science/article/abs/pii/S1568786408002851
DNA repair pathway	dUTPase	excise uracil from DNA and initiate a multistep base-excision repair (BER) pathway to restore the correct nucleotide sequence	https://www.sciencedirect.com/science/article/abs/pii/S0022283604008721
Fas death pathway	Lysophospholipid analogues	Lysophospholipid analogues interfere in the lipid biosynthesis in epimastigotes, altering the amount of both phospholipids and sterols, and consequently the physical properties of the membrane.	https://www.sciencedirect.com/science/article/abs/pii/S0968432808001893
Fas death pathway	Naphthoquinone derivatives	Naphthoquinone derivatives led to a strong DNA fragmentation in trypomastigotes and to the release of cysteine proteases from reservosomes to cytosol in epimastigotes, starting a proteolytic process which results in parasite death.	https://www.sciencedirect.com/science/article/abs/pii/S0968432808001893
Fas death pathway	propolis	parasites treated with propolis, suggesting impairment of lipid metabolism, compromising membrane fluidity and leading to lysis.	https://www.sciencedirect.com/science/article/abs/pii/S0968432808001893
Fas death pathway	anti-FasL	anti‐FasL administration, T cells, mainly CD8 T cells, infiltrated the peritoneum, where activated macrophages controlled parasite replication.anti‐FasL, but not anti‐TRAIL or anti‐TNF‐α, completely blocked cell death of purified CD8 T cells	https://pubmed.ncbi.nlm.nih.gov/17261545/
Fas death pathway	perforin and granzyme B	mice with disruptions in the genes controlling perforin‐ or granzyme B‐mediated cytolytic pathways had parasitaemia and mortality rates similar to wild‐type mice and were protected from secondary infection by prior exposure to avirulent parasites.	https://onlinelibrary.wiley.com/doi/epdf/10.1046/j.1365-3024.1998.00154.x
Fas death pathway	IgG+ B lymphocytes	Fratricide among parasite-specific IgG+ B lymphocytes could impair the immune control of T. cruzi and possibly other chronic protozoan parasites.	https://www.jimmunol.org/content/168/8/3965.short
Fas death pathway	Th2 cytokines	infection of BALB gld / gld mice with T. cruzi resulted in higher and more prolonged parasitemia, compared to wild‐type mice. Secretion of Th2 cytokines IL‐10 and IL‐4 by CD4+ T cells from infected gld mice was markedly increased, compared to controls. In addition, in vivo injection of anti‐IL‐4 mAb, but not of an isotype control mAb, reduced parasitemia in both gld and wild‐type mice.	https://onlinelibrary.wiley.com/doi/abs/10.1002/(SICI)1521-4141(199901)29:01%3C81::AID-IMMU81%3E3.0.CO;2-Y
Fas death pathway	ACTH	Trypanosoma cruzi infection promotes an intense inflammation along with a sepsis-like dysregulated adrenal response characterized by normal levels of ACTH with raised glucocorticoid secretion. Inflammation was also known to result in adrenal cell apoptosis	https://www.sciencedirect.com/science/article/abs/pii/S0889159117301630
Fas death pathway	CD95/CD95L	Splenic CD4+ and CD8+ T cells showed an upregulation in CD95/CD95L expression in a time-dependent manner during T. cruzi acute infection, which was associated with activation-induced cell death (AICD).	https://doi.org/10.3389/fimmu.2017.00518
Fas death pathway	GIPL	f glycoinositolphospholipid (GIPL) molecules that are present in all T. cruzi evolutionary forms (33). Studies from our group have shown that in the presence of the cytokine IFN-γ, the ceramide portion of the GIPL induced intense macrophage apoptosis	https://doi.org/10.3389/fimmu.2017.00518
Fas death pathway	TNF-R1	mice lacking death receptors, such as TNF-R1 (C57BL/6-Tnfrsf1a tm1Imx or TNF-R1−/−) or Fas ligand (C57BL/6 Fas-deficient lpr mice), undergoing acute T. cruzi infection. Here we demonstrate that the late hypercorticosterolism seen in C57BL/6 mice during acute T. cruzi infection coexists with and hyperplasia and hypertrophy of zona fasciculata, paralleled by increased number of apoptotic cells.	https://www.sciencedirect.com/science/article/abs/pii/S0889159117301630
Fibrotic pathway	TGFβ	Host-parasite interaction in Chagas disease patients leads to a high level of circulating TGFβ (about 200ng/ml), which in addition to detection of pSmad2 in cardiomyocyte nuclei from Chagas disease patients implicates TGFβ in Chagasic cardiomyopathy	https://journals.plos.org/plosntds/article?id=10.1371/journal.pntd.0003747
Fibrotic pathway	TGF-β dependent fibrotic pathways	The interactome architecture shows that the parasite induces both TGF-β dependent and independent fibrotic pathways, providing an early molecular foundation for Chagasic cardiomyopathy.	https://journals.plos.org/plosntds/article?id=10.1371/journal.pntd.0003747#pntd.0003747.ref027
Fibrotic pathway	TGF-β independent fibrotic pathways	The interactome architecture shows that the parasite induces both TGF-β dependent and independent fibrotic pathways, providing an early molecular foundation for Chagasic cardiomyopathy.	https://journals.plos.org/plosntds/article?id=10.1371/journal.pntd.0003747#pntd.0003747.ref027
Fibrotic pathway	EGR1	EGR1 and EGR3 were recently shown to be key mediators of fibrogenic responses acting through a TGFβ dependent non-SMAD pathway	https://journals.plos.org/plosntds/article?id=10.1371/journal.pntd.0003747#pntd.0003747.ref027
Fibrotic pathway	EGR3	EGR1 and EGR3 were recently shown to be key mediators of fibrogenic responses acting through a TGFβ dependent non-SMAD pathway	https://journals.plos.org/plosntds/article?id=10.1371/journal.pntd.0003747#pntd.0003747.ref027
glycosylphosphatidylinositol biosynthesis pathway	TcGPI8	All three genes encoding mannosyltransferases, responsible for the addition of the first, second and third mannose residues to GlcN-PI, named TcGPI14 (α-1,4-mannosyltransferase), TcGPI18 (α-1,6-mannosyltransferase) and TcGPI10 (α-1,2-mannosyltransferase), were identified in the T. cruzi genome	https://journals.plos.org/plosntds/article?id=10.1371/journal.pntd.0002369
glycosylphosphatidylinositol biosynthesis pathway	TcGPI4	All three genes encoding mannosyltransferases, responsible for the addition of the first, second and third mannose residues to GlcN-PI, named TcGPI14 (α-1,4-mannosyltransferase), TcGPI18 (α-1,6-mannosyltransferase) and TcGPI10 (α-1,2-mannosyltransferase), were identified in the T. cruzi genome	https://journals.plos.org/plosntds/article?id=10.1371/journal.pntd.0002370
glycosylphosphatidylinositol biosynthesis pathway	TcGPI10	All three genes encoding mannosyltransferases, responsible for the addition of the first, second and third mannose residues to GlcN-PI, named TcGPI14 (α-1,4-mannosyltransferase), TcGPI18 (α-1,6-mannosyltransferase) and TcGPI10 (α-1,2-mannosyltransferase), were identified in the T. cruzi genome	https://journals.plos.org/plosntds/article?id=10.1371/journal.pntd.0002371
glycosylphosphatidylinositol biosynthesis pathway	GPI10	16 genes have been found as essential by gene disruption in T. cruzi	https://www.frontiersin.org/articles/10.3389/fcimb.2018.00439/full#T1
glycosylphosphatidylinositol biosynthesis pathway	GPI12	16 genes have been found as essential by gene disruption in T. cruzi	https://www.frontiersin.org/articles/10.3389/fcimb.2018.00439/full#T2
glycosylphosphatidylinositol biosynthesis pathway	TC52	16 genes have been found as essential by gene disruption in T. cruzi	https://www.frontiersin.org/articles/10.3389/fcimb.2018.00439/full#T3
glycosylphosphatidylinositol biosynthesis pathway	DHOD	16 genes have been found as essential by gene disruption in T. cruzi	https://www.frontiersin.org/articles/10.3389/fcimb.2018.00439/full#T4
glycosylphosphatidylinositol biosynthesis pathway	GALE	16 genes have been found as essential by gene disruption in T. cruzi	https://www.frontiersin.org/articles/10.3389/fcimb.2018.00439/full#T5
glycosylphosphatidylinositol biosynthesis pathway	DHFR-TS	16 genes have been found as essential by gene disruption in T. cruzi	https://www.frontiersin.org/articles/10.3389/fcimb.2018.00439/full#T6
glycosylphosphatidylinositol biosynthesis pathway	ECH1	16 genes have been found as essential by gene disruption in T. cruzi	https://www.frontiersin.org/articles/10.3389/fcimb.2018.00439/full#T7
glycosylphosphatidylinositol biosynthesis pathway	SUB2^b	16 genes have been found as essential by gene disruption in T. cruzi	https://www.frontiersin.org/articles/10.3389/fcimb.2018.00439/full#T8
glycosylphosphatidylinositol biosynthesis pathway	GPI8	16 genes have been found as essential by gene disruption in T. cruzi	https://www.frontiersin.org/articles/10.3389/fcimb.2018.00439/full#T9
glycosylphosphatidylinositol biosynthesis pathway	CRT	16 genes have been found as essential by gene disruption in T. cruzi	https://www.frontiersin.org/articles/10.3389/fcimb.2018.00439/full#T10
glycosylphosphatidylinositol biosynthesis pathway	IP3R^b	16 genes have been found as essential by gene disruption in T. cruzi	https://www.frontiersin.org/articles/10.3389/fcimb.2018.00439/full#T11
glycosylphosphatidylinositol biosynthesis pathway	RPA2	16 genes have been found as essential by gene disruption in T. cruzi	https://www.frontiersin.org/articles/10.3389/fcimb.2018.00439/full#T12
glycosylphosphatidylinositol biosynthesis pathway	STI1	16 genes have been found as essential by gene disruption in T. cruzi	https://www.frontiersin.org/articles/10.3389/fcimb.2018.00439/full#T13
glycosylphosphatidylinositol biosynthesis pathway	NMT	16 genes have been found as essential by gene disruption in T. cruzi	https://www.frontiersin.org/articles/10.3389/fcimb.2018.00439/full#T14
glycosylphosphatidylinositol biosynthesis pathway	CYP51	16 genes have been found as essential by gene disruption in T. cruzi	https://www.frontiersin.org/articles/10.3389/fcimb.2018.00439/full#T15
glycosylphosphatidylinositol biosynthesis pathway	Glycosylphosphatidylinositol (GPI) membrane anchor	, a GPI-anchored protein from T. brucei, forms a protective coat around the trypanosome parasite	https://www.ncbi.nlm.nih.gov/pmc/articles/PMC175583/
glycosylphosphatidylinositol biosynthesis pathway	tGPI mucins	The different signaling pathways involved in macrophage activation by GPI mucins from the trypomastigote form of T. cruzi (tGPI mucins).	https://pdf.sciencedirectassets.com/272114/1-s2.0-S1286457900X00524/1-s2.0-S128645790201609X/main.pdf?X-Amz-Security-Token=IQoJb3JpZ2luX2VjEFIaCXVzLWVhc3QtMSJGMEQCIEpGw%2B8FHfeRjuNr2kQbLWckE1ypd0qnczrc%2B8mS%2B5JTAiB%2B1aztYIqIG2d3tC5oR4uvMAeBZBiJYn0i0Fj5ObvFpSq9Awja%2F%2F%2F%2F%2F%2F%2F%2F%2F%2F8BEAMaDDA1OTAwMzU0Njg2NSIMApRQOt1rEj7ampCvKpEDzGrC95MO%2FFKESBz5EhZR8jqAbBNyrdYOdooqxnRKrSdge7Y1Dljv7W…
glycosylphosphatidylinositol biosynthesis pathway	cysteine peptidases-Cruzain	Cruzain promotes cell invasion through a kinin-mediated pathway. Cruzain generates bradykinin from kininogen,	https://onlinelibrary.wiley.com/doi/10.1002/9783527694082.ch5
glycosylphosphatidylinositol biosynthesis pathway	Pd–dppf–mpo and Pt–dppf–mpo	a multimodal mechanism of action for the trypanocidal activity of Pd–dppf–mpo and Pt–dppf–mpo, and a differential contribution of the metal moiety of each compound.	https://pubs.rsc.org/en/content/articlelanding/2020/mt/d0mt00030b/unauth#!divAbstract
GPI biosynthesis pathway	GPI	T. cruzi GPI anchors have immunostimulatory activities, including the ability to stimulate the synthesis of cytokines by innate immune cells. Therefore, T. cruzi genes related to GPI anchor biosynthesis constitute potential new targets for the development of better therapies against Chagas disease.	https://pubmed.ncbi.nlm.nih.gov/23951384/
GPI biosynthesis pathway	glycosylphosphatidylinositol (GPI)	The decreased virulence exhibited by GPI-deficient parasites suggests that inhibition of GPI biosynthesis is a feasible strategy for chemotherapy of infections by T. cruzi and possibly other intracellular protozoan parasites.	https://iai.asm.org/content/65/10/4055.short
GPI biosynthesis pathway	TLR2	In regard to the counterpart receptors involved on macrophage activation by GPI anchors from T. cruzi, our data clearly show the involvement of TLR2.	https://jlb.onlinelibrary.wiley.com/doi/full/10.1189/jlb.70.4.467
GPI biosynthesis pathway	GPI-anchored proteins	Four proteins that are normally GPI-anchored in T. cruzi exhibited different fates during the GPI shortage; Ssp-4 and p75 were secreted prematurely, while protease gp50/55 and p60 were degraded intracellularly	https://www.jbc.org/content/272/19/12482.short
GPI biosynthesis pathway	TcDPM1	T. cruzi genes TcDPM1, TcGPI10 and TcGPI12 complement conditional yeast mutants in GPI biosynthesis.	https://pubmed.ncbi.nlm.nih.gov/23951384/
GPI biosynthesis pathway	TcGPI10	T. cruzi genes TcDPM1, TcGPI10 and TcGPI12 complement conditional yeast mutants in GPI biosynthesis.	https://pubmed.ncbi.nlm.nih.gov/23951384/
GPI biosynthesis pathway	TcGPI12	T. cruzi genes TcDPM1, TcGPI10 and TcGPI12 complement conditional yeast mutants in GPI biosynthesis.	https://pubmed.ncbi.nlm.nih.gov/23951384/
GPI biosynthesis pathway	Dolichol-phosphate mannose synthase (DPM1)	Dolichol-phosphate mannose synthase (DPM1), also named dolichol-phosphate-b-D-mannosyltransferase, catalyses the transfer of a mannose residue from GDP-mannose to dolicholphosphate (Dol-P) generating Dol-P-mannose, used as a donor for all mannosylation reactions that are part of the GPI biosynthetic pathway	https://pubmed.ncbi.nlm.nih.gov/23951384/
GPI biosynthesis pathway	TcGPI3	TcGPI3 was identified as the gene encoding the catalytic subunit of the T. cruzi glycosyltransferase complex since it shares 41% and 49% of sequence identity with the yeast GPI3 and mammalian PIG-A, respectively.	https://pubmed.ncbi.nlm.nih.gov/23951384/
GPI biosynthesis pathway	Ssp-4	Four proteins that are normally GPI-anchored in T. cruzi exhibited different fates during the GPI shortage; Ssp-4 and p75 were secreted prematurely, while protease gp50/55 and p60 were degraded intracellularly	https://www.jbc.org/content/272/19/12482.short
GPI biosynthesis pathway	p75	Four proteins that are normally GPI-anchored in T. cruzi exhibited different fates during the GPI shortage; Ssp-4 and p75 were secreted prematurely, while protease gp50/55 and p60 were degraded intracellularly	https://www.jbc.org/content/272/19/12482.short
GPI biosynthesis pathway	protease gp50/55	Four proteins that are normally GPI-anchored in T. cruzi exhibited different fates during the GPI shortage; Ssp-4 and p75 were secreted prematurely, while protease gp50/55 and p60 were degraded intracellularly	https://www.jbc.org/content/272/19/12482.short
GPI biosynthesis pathway	p60	Four proteins that are normally GPI-anchored in T. cruzi exhibited different fates during the GPI shortage; Ssp-4 and p75 were secreted prematurely, while protease gp50/55 and p60 were degraded intracellularly	https://www.jbc.org/content/272/19/12482.short
Histadine-glutamate metabolic	L-methionine sulfoximine (MS)	The inhibition of some glutamate metabolic pathways could lead to diminished parasite survival. In this study, the effects of L-methionine sulfoximine (MS), DL-methionine sulfone (MSO), and DL-methionine sulfoxide (MSE), three glutamate analogs, on several biological processes were evaluated.	https://www.hindawi.com/journals/er/2011/486928/
Histadine-glutamate metabolic	DL-methionine sulfone (MSO)	The inhibition of some glutamate metabolic pathways could lead to diminished parasite survival. In this study, the effects of L-methionine sulfoximine (MS), DL-methionine sulfone (MSO), and DL-methionine sulfoxide (MSE), three glutamate analogs, on several biological processes were evaluated.	https://www.hindawi.com/journals/er/2011/486928/
Histadine-glutamate metabolic	DL-methionine sulfoxide (MSE)	The inhibition of some glutamate metabolic pathways could lead to diminished parasite survival. In this study, the effects of L-methionine sulfoximine (MS), DL-methionine sulfone (MSO), and DL-methionine sulfoxide (MSE), three glutamate analogs, on several biological processes were evaluated.	https://www.hindawi.com/journals/er/2011/486928/
Histadine-glutamate metabolic	TcGS (gene)	We show here that the gene TcGS from T. cruzi encodes a functional glutamine synthetase; it can complement a defect in the GLN1 gene from Saccharomyces cerevisiae and utilizes ATP, glutamate and ammonium to yield glutamine in vitro	https://journals.plos.org/plosntds/article?id=10.1371/journal.pntd.0006170
Histadine-glutamate metabolic	Histidine ammonia-lyase (TcHAL)	The first two enzymes in this pathway, histidine ammonia-lyase (6869.t00022) and uro canate hydratase (4881.t00011), are abundant in the insect stages but nearly undetectable in the mammalian stages (only a single spectrum matching histidine ammonia-lyase in amastigotes), consistent with the function of this pathway primarily in epimastigotes and metacyclic trypomastigotes.	https://patentimages.storage.googleapis.com/a8/aa/bd/d4e35868f650bf/US7780969.pdf
Histadine-glutamate metabolic	Urocanate hydratase (TcUH)	The first two enzymes in this pathway, histidine ammonia-lyase (6869.t00022) and uro canate hydratase (4881.t00011), are abundant in the insect stages but nearly undetectable in the mammalian stages (only a single spectrum matching histidine ammonia-lyase in amastigotes), consistent with the function of this pathway primarily in epimastigotes and metacyclic trypomastigotes.	https://patentimages.storage.googleapis.com/a8/aa/bd/d4e35868f650bf/US7780969.pdf
Histadine-glutamate metabolic	Hypothetical gene Tc00.1047053508111.30	Tc00.1047053506577.60 (7005.t00006; SEQ ID NOs: 5 and 6) reported as a histidine symporter. This transport protein is reported as a short, multipeptide membrane bound transporter and may represent the way to get histidine into epimastigotes.	https://patentimages.storage.googleapis.com/a8/aa/bd/d4e35868f650bf/US7780969.pdf
Histadine-glutamate metabolic	Histidine ammonia-lyase (TcHAL)	Histidine ammonia-lyase participates in the first stage of the histidine catabolism, catalyzing the conversion of l-histidine into urocanate.	https://europepmc.org/article/med/32464165
Histadine-glutamate metabolic	Imidazolonepropionate hydrolase	This protein is involved in step 2 of the subpathway that synthesizes N-formimidoyl-L-glutamate from L-histidine.	https://www.uniprot.org/uniprot/Q4D9S6
Histadine-glutamate metabolic	imidazolonepropionase	This protein is involved in step 3 of the subpathway that synthesizes N-formimidoyl-L-glutamate from L-histidine.	https://www.uniprot.org/uniprot/Q4CVT7
Histadine-glutamate metabolic	Urocanate Hydratase (TcUH)	Trypanosoma cruzi Urocanate Hydratase (TcUH) is identified as a therapeutic molecular target in the WHO/TDR Targets Database.	https://www.x-mol.com/paper/6009704
Histadine-glutamate metabolic	HAL sgRNA	To better estimate the efficiency of endogenous gene knockout using sgRNA-guided Cas9, we performed transfection of sgRNA targeting single-locus genes encoding histidine ammonia lyase (HAL), an enzyme in the histidine metabolism pathway whose enzymatic activity can be easily quantified, and the putative fatty acid transporter (FATP) gene, whose protein actively can be monitored by uptake of BODIP…	https://mbio.asm.org/content/6/1/e02097-14
Histadine-glutamate metabolic	Formimine-glutamase (TcFG)	In theT. cruzi genome, four putative open reading frames (ORFs)for these enzymes leading to glutamate were identified (www.genedb.org) (El-Sayed et al. 2005): His ammonia-lyase(TcHAL, EC 4.3.1.3, systematic name: Tc00.1047053506247.220), urocanate hydratase (TcUH, EC 4.2.1.49, Tc00.1047053504045.110), imidazolone propionase(TcIP, EC 3.5.2.7, Tc00.1047053509137.30) and formimine-glutamase (TcFG, E…	https://www.researchgate.net/publication/303506254_The_active_transport_of_histidine_and_its_role_in_ATP_production_in_Trypanosoma_cruzi
Histadine-glutamate metabolic	Histidine ammonia-lyase (TcHAL)	In theT. cruzi genome, four putative open reading frames (ORFs)for these enzymes leading to glutamate were identified (www.genedb.org) (El-Sayed et al. 2005): His ammonia-lyase(TcHAL, EC 4.3.1.3, systematic name: Tc00.1047053506247.220), urocanate hydratase (TcUH, EC 4.2.1.49, Tc00.1047053504045.110), imidazolone propionase(TcIP, EC 3.5.2.7, Tc00.1047053509137.30) and formimine-glutamase (TcFG, E…	https://www.researchgate.net/publication/303506254_The_active_transport_of_histidine_and_its_role_in_ATP_production_in_Trypanosoma_cruzi
Histadine-glutamate metabolic	Urocanate hydratase (TcUH)	In theT. cruzi genome, four putative open reading frames (ORFs)for these enzymes leading to glutamate were identified (www.genedb.org) (El-Sayed et al. 2005): His ammonia-lyase(TcHAL, EC 4.3.1.3, systematic name: Tc00.1047053506247.220), urocanate hydratase (TcUH, EC 4.2.1.49, Tc00.1047053504045.110), imidazolone propionase(TcIP, EC 3.5.2.7, Tc00.1047053509137.30) and formimine-glutamase (TcFG, E…	https://www.researchgate.net/publication/303506254_The_active_transport_of_histidine_and_its_role_in_ATP_production_in_Trypanosoma_cruzi
Histadine-glutamate metabolic	Imidazolone propionase(TcIP)	In theT. cruzi genome, four putative open reading frames (ORFs)for these enzymes leading to glutamate were identified (www.genedb.org) (El-Sayed et al. 2005): His ammonia-lyase(TcHAL, EC 4.3.1.3, systematic name: Tc00.1047053506247.220), urocanate hydratase (TcUH, EC 4.2.1.49, Tc00.1047053504045.110), imidazolone propionase(TcIP, EC 3.5.2.7, Tc00.1047053509137.30) and formimine-glutamase (TcFG, E…	https://www.researchgate.net/publication/303506254_The_active_transport_of_histidine_and_its_role_in_ATP_production_in_Trypanosoma_cruzi
IFN regulatory factor 3-dependent pathway	Pathological stressors	A hallmark of the innate immune response is the induction of the type I IFN (IFN-α/β) that occurs on activation of the signal-transducing pattern recognition receptors (PRRs) of the innate immune system (1⇓–3).	https://www.pnas.org/content/115/20/5253
IFN regulatory factor 3-dependent pathway	PRRs	On activation of PRR by pathogen infection or stimulation with a synthetic ligands, IRF3 is phosphorylated on specific serine residues by the kinases TANK-binding kinase 1 (TBK1) or inhibitor of NF-κB kinase ε/i (IKKε/i) (9, 10), resulting in translocation of IRF3 into the nucleus, where it induces the transcription of type I IFN genes on binding to conserved sequences known as IFN stimulated res…	https://www.pnas.org/content/115/20/5253
IFN regulatory factor 3-dependent pathway	TBK1	On activation of PRR by pathogen infection or stimulation with a synthetic ligands, IRF3 is phosphorylated on specific serine residues by the kinases TANK-binding kinase 1 (TBK1) or inhibitor of NF-κB kinase ε/i (IKKε/i) (9, 10), resulting in translocation of IRF3 into the nucleus, where it induces the transcription of type I IFN genes on binding to conserved sequences known as IFN stimulated res…	https://www.pnas.org/content/115/20/5253
IFN regulatory factor 3-dependent pathway	IFN-beta promoters	RF3, which is sufficientto drive IFN-_x0001_expression, is phosphorylated on C-terminal serineand threonine residues by the noncanonical I_x0002_B kinases TANK-binding kinase 1 (TBK1) or inducible IKK_x0003_, which leads to theformation of IRF3 dimers, nuclear translocation, and binding to theIFN-beta promoter (20–22).	https://www.researchgate.net/publication/242006253_A_Novel_IFN_Regulatory_Factor_3-Dependent_Pathway_Activated_by_Trypanosomes_Triggers_IFN-b_in_Macrophages_and_Fibroblasts1
IFN regulatory factor 3-dependent pathway	CBP/p300	IRF-3 and IRF-7 were found to interact with histone transacetylases CBP/p300 and p300-CBP-associated factor (PCAF), respectively(50–52,54) (B. Lubyova, unpublished observations).	https://www.liebertpub.com/doi/pdf/10.1089/107999002753452665
IFN regulatory factor 3-dependent pathway	PCAF	IRF-3 and IRF-7 were found to interact with histone transacetylases CBP/p300 and p300-CBP-associated factor (PCAF), respectively(50–52,54) (B. Lubyova, unpublished observations).	https://www.liebertpub.com/doi/pdf/10.1089/107999002753452665
IFN regulatory factor 3-dependent pathway	IFN-beta	Secreted IFN-beta binds to the type I IFNreceptor (IFNAR), signaling an autocrine or paracrine response,resulting in the expression of a multitude of IFN-stimulated genes(ISGs) as well as additional IFN-_x0001_(23)	https://www.ncbi.nlm.nih.gov/pmc/articles/PMC4084561/
IL-1Beta activation pathway	NLRP3	e demonstrate for the first time that T. cruzi infection induces IL-1β production in an NLRP3- and caspase-1-dependent manner.	https://journals.plos.org/plosntds/article?id=10.1371/journal.pntd.0002469
IL-1Beta activation pathway	NLRP3	inflammasomes, including NLR family, pyrin domain–containing 3 (NLRP3), but not NLR family, caspase recruitment domain–containing 4 or NLR family, pyrin domain–containing 6, are required for triggering the activation of caspase-1 and the secretion of IL-1β.	https://www.jimmunol.org/content/191/6/3373.short
IL-1Beta activation pathway	caspase-1/ASC	caspase-1/ASC inflammasomes play a significant role in the activation of IL-1β/ROS and NF-κB signaling of cytokine gene expression for T. cruzi control in human and mouse macrophages.	https://journals.plos.org/plosone/article?id=10.1371/journal.pone.0111539
IL-1Beta activation pathway	Caspase-1/11	he defect in caspase-1/11 signaling led to the lack of IL-1β induction	https://www.frontiersin.org/articles/10.3389/fimmu.2018.00913/full#B24
IL-1Beta activation pathway	mTOR	mTOR inhibition in T. cruzi-infected macrophages activates NLRP3 inflammasome, upregulates IL-12, IL-6, TNF-α, IL-1β, and mitochondrial ROS (mtROS),	https://www.frontiersin.org/articles/10.3389/fimmu.2018.00313/full
IL-1Beta activation pathway	cathepsin B	Cathepsin B appears to be required for NLRP3 activation in response to infection with T. cruzi, as pharmacological inhibition of cathepsin B abrogates IL-1β secretion	https://journals.plos.org/plosntds/article?id=10.1371/journal.pntd.0002469
IL-1Beta activation pathway	Gal3	Here we showed that Gal3‐induced inflammasome activation resulted in the production of IL‐1β, and this in turn enhanced IL‐17 production by macrophages in an autocrine manner.	https://faseb.onlinelibrary.wiley.com/doi/full/10.1096/fj.201600392rr
IL-1Beta activation pathway	MGL1	we observed that MGL1−/− Mφ had a diminished ability to produce IL-1β most likely as a result of the impaired inflammasome activation	https://pubmed.ncbi.nlm.nih.gov/31906385/
IL-1Beta activation pathway	TcEV and Tev	TcEV and TEv with a profound increase in the expression and release of TNF-α, IL-6, and IL-1β cytokines	https://journals.plos.org/plospathogens/article?id=10.1371/journal.ppat.1008474
IL-1Beta activation pathway	PARP-1	ROS and PARP-1 signaled TNF-α and IL-1β expression in infected cardiomyocytes	https://www.jbc.org/content/285/15/11596.short
IL-1Beta activation pathway	PPARγ and PPARα	PPARγ and PPARα agonists significantly reduced the secretion of TNF-α (Fig. 8B), IL-1β (Fig. 8D) and IL-6 (Fig. 8F) to the culture supernatants in comparison with untreated cells from infected mice.	https://www.sciencedirect.com/science/article/pii/S092544391400413X
IL-1Beta activation pathway	TLR2/NF-κB	In the present study, we demonstrate that TLR2 and NF-κB activation occurs upstream of IL-1β production and cardiomyocyte hypertrophy elicited by T. cruzi.	https://www.ncbi.nlm.nih.gov/pmc/articles/PMC1230932/
IL-1Beta activation pathway	cruzipain	In the current study, we provide evidence that cruzipain not only increased ROS production but also promoted IL-6 and IL-1b cytokine production	https://www.sciencedirect.com/science/article/abs/pii/S0020751910002481
IL-1Beta activation pathway	MMP-9	, patients with the cardiac clinical form (CARD) showed increased IL-1β after stimulation associated with MMP-9	https://www.frontiersin.org/articles/10.3389/fimmu.2019.00800/full
IL-1Beta activation pathway	ERK1/2	T. cruzi-infected endothelial cells secreted endothelin-1 and interleukin-1β, which activated ERK1/2 and induced cyclin D1 expression in uninfected smooth muscle cells	https://iai.asm.org/content/72/9/5274.short
IL-1Beta activation pathway	IL-10	the TH17-inhibitory effect of IL-12 and in promoting the differentiation of ‘inflammatory’ TH17 cells that produce IL-17 and IFN-c but not	https://pubmed.ncbi.nlm.nih.gov/22466287/
IL-1Beta activation pathway	IL-17 and IFN-c
IL-1Beta activation pathway	MyHCβ	IL-1β was produced in sufficient quantity to cause an increase in MyHCβ transcript levels and promote an approximately twofold increase in cell size	https://iai.asm.org/content/71/8/4441.full
IMD-Immune deficiency pathway	GI tract	Thus, T. cruzi may reside in an area, the GI tract, which has a relatively low innate immune response compared with the hemocoel, solely to avoid being exposed to lethal insect defense factors.	https://www.sciencedirect.com/science/article/abs/pii/S0001706X17314158
IMD-Immune deficiency pathway	hemocoel	If T. cruzi is injected into the hemocoel of the vector, the parasites are quickly killed, indicating that the inefficient transmission of T. cruzi via fecal contamination is maintained because of the parasites’ susceptibility to strong immune factors in regions of the insect outside the GI tract.	https://www.sciencedirect.com/science/article/abs/pii/S0001706X17314158
IMD-Immune deficiency pathway	IMD-0354	The inhibitory effect of IMD-0354 indicates the importance of NF-κB TF in the innate immune responses involved in the control of bacteria and parasite infections in the R. prolixus midgut.	https://www.ncbi.nlm.nih.gov/pmc/articles/PMC6128222/
IMD-Immune deficiency pathway	NOS expression	The induction of hemocyte NOS expression by T. cruzi during early-stage infection is particularly interesting, because it implicates a systemic response triggered remotely by crop-confined parasites.	https://www.sciencedirect.com/science/article/abs/pii/S096517480700032X
IMD-Immune deficiency pathway	ecdysone	This effect is counteracted by concomitant treatment with ecdysone, turning the intestinal lumen into a proper environment for epimastigote adhesion to the midgut epithelial cells, a significant event in the parasite life cycle
IMD-Immune deficiency pathway	ecdysone	These results support the direct involvement of ecdysone in regulation of the IMD pathway in the Rhodnius prolixus gut.	https://www.sciencedirect.com/science/article/pii/S0145305X20304195
isoprenoid & sterol bioisynthesis pathway	Squalene synthase	3-(biphenyl-4-yl)-3-hydroxyquinuclidine	https://www.sciencedirect.com/science/article/pii/S0166685102002062?via%3Dihub
isoprenoid & sterol bioisynthesis pathway	Oxidosqualene cyclase	Amiodarone	https://www.ncbi.nlm.nih.gov/pmc/articles/PMC2943567/
isoprenoid & sterol bioisynthesis pathway	HMG-CoA reductase	Statins	https://www.ncbi.nlm.nih.gov/pmc/articles/PMC2721973/
isoprenoid & sterol bioisynthesis pathway	Squalene epoxidase	Allylamines	https://www.ncbi.nlm.nih.gov/pmc/articles/PMC2721973/
isoprenoid & sterol bioisynthesis pathway	Squalene synthase	Quinuclidines	https://www.ncbi.nlm.nih.gov/pmc/articles/PMC2721973/
isoprenoid & sterol bioisynthesis pathway	14α-demethylase	posaconazole/fluconazole/(R)-4′-chloro-N-(1-(2,4-dichlorophenyl)-2-(1H-imid-azol-1-yl)ethyl)biphenyl-4-carboxamide (VNF)	https://www.ncbi.nlm.nih.gov/pmc/articles/PMC2919122/
isoprenoid & sterol bioisynthesis pathway	14α-demethylase	(S)-(4-chlorophenyl)-1-(4-(4-(trifluoromethyl)phenyl)-piperazin-1-yl)-2-(pyridin-3-yl)ethanone (UDO)/N-[4-(trifluoromethyl)phenyl]-N-[1-[5-(trifluoromethyl)-2-pyridyl]-4-piperi-dyl]pyridin-3-amine (UDD)	https://www.ncbi.nlm.nih.gov/pmc/articles/PMC3814756/
isoprenoid & sterol bioisynthesis pathway	Farnesyl diphosphate synthase	2-alkylaminomethyl-1,1-bisphosphonic acids	https://www.ncbi.nlm.nih.gov/pmc/articles/PMC6660996/
isoprenoid & sterol bioisynthesis pathway	farnesyl diphosphate synthase (FPPS)	bisphosphonates	https://www.tandfonline.com/doi/abs/10.1517/14728222.12.3.253?journalCode=iett20
isoprenoid & sterol bioisynthesis pathway	3-(biphenyl-4-yl)-3-hydroxyquinuclidine	3-(biphenyl-4-yl)-3-hydroxyquinuclidine	https://www.sciencedirect.com/science/article/pii/S0166685102002062?via%3Dihub
isoprenoid & sterol bioisynthesis pathway	Amiodarone	Amiodarone	https://www.ncbi.nlm.nih.gov/pmc/articles/PMC2943567/
isoprenoid & sterol bioisynthesis pathway	Statins	Statins	https://www.ncbi.nlm.nih.gov/pmc/articles/PMC2721973/
isoprenoid & sterol bioisynthesis pathway	Allylamines	Allylamines	https://www.ncbi.nlm.nih.gov/pmc/articles/PMC2721973/
isoprenoid & sterol bioisynthesis pathway	Quinuclidines	Quinuclidines	https://www.ncbi.nlm.nih.gov/pmc/articles/PMC2721973/
isoprenoid & sterol bioisynthesis pathway	posaconazole/fluconazole/(R)-4′-chloro-N-(1-(2,4-dichlorophenyl)-2-(1H-imid-azol-1-yl)ethyl)biphenyl-4-carboxamide (VNF)	posaconazole/fluconazole/(R)-4′-chloro-N-(1-(2,4-dichlorophenyl)-2-(1H-imid-azol-1-yl)ethyl)biphenyl-4-carboxamide (VNF)	https://www.ncbi.nlm.nih.gov/pmc/articles/PMC2919122/
isoprenoid & sterol bioisynthesis pathway	(S)-(4-chlorophenyl)-1-(4-(4-(trifluoromethyl)phenyl)-piperazin-1-yl)-2-(pyridin-3-yl)ethanone (UDO)/N-[4-(trifluoromethyl)phenyl]-N-[1-[5-(trifluoromethyl)-2-pyridyl]-4-piperi-dyl]pyridin-3-amine (UDD)	(S)-(4-chlorophenyl)-1-(4-(4-(trifluoromethyl)phenyl)-piperazin-1-yl)-2-(pyridin-3-yl)ethanone (UDO)/N-[4-(trifluoromethyl)phenyl]-N-[1-[5-(trifluoromethyl)-2-pyridyl]-4-piperi-dyl]pyridin-3-amine (UDD)	https://www.ncbi.nlm.nih.gov/pmc/articles/PMC3814756/
isoprenoid & sterol bioisynthesis pathway	2-alkylaminomethyl-1,1-bisphosphonic acids	2-alkylaminomethyl-1,1-bisphosphonic acids	https://www.ncbi.nlm.nih.gov/pmc/articles/PMC6660996/
isoprenoid & sterol bioisynthesis pathway	bisphosphonates	bisphosphonates	https://www.tandfonline.com/doi/abs/10.1517/14728222.12.3.253?journalCode=iett20
kks pathway	Bradykinin	our study suggests that inflammatory edema propagated via activation of the MC/KKS pathway fuels intracardiac parasitism by generating infection-stimulatory peptides (BK and endothelins) in the edematous heart tissues.Using multiple infection models, here we demonstrate that inflammatory edema propagated via the MC/ KKS pathway fuels heart parasitism and worsens myocarditis/ fibrosis by generatin…	https://www.frontiersin.org/articles/10.3389/fimmu.2017.00840/full
kks pathway	Endothelin	our study suggests that inflammatory edema propagated via activation of the MC/KKS pathway fuels intracardiac parasitism by generating infection-stimulatory peptides (BK and endothelins) in the edematous heart tissues.Using multiple infection models, here we demonstrate that inflammatory edema propagated via the MC/ KKS pathway fuels heart parasitism and worsens myocarditis/ fibrosis by generatin…	https://www.frontiersin.org/articles/10.3389/fimmu.2017.00840/full
kks pathway	Cruzipian	In vitro data showed that cruzipain hydrolyzes soluble forms of HK at slower rates as compared to tissue kallikrein. This conundrum was settled by awareness that HK binds to negatively charged sulfated proteoglycans, such as heparan or chondroitin sulfates via the histidine-rich positively charged motif (D5H) localized at the C-terminal end of the BK (D4) sequence (Renné et al., 2000; Renné and M…	https://www.frontiersin.org/articles/10.3389/fimmu.2012.00396/full
kks pathway	protective type-1 effector T cells	Chronic chagasic myocarditis (CCM) depends on Trypanosoma cruzi persistence in the myocardium. Studies of the proteolytic mechanisms governing host/parasite balance in peripheral sites of T. cruzi infection revealed that tissue culture trypomastigotes (TCTs) elicit inflammatory edema and stimulate protective type-1 effector T cells through the activation of the kallikrein-kinin system.	https://www.frontiersin.org/articles/10.3389/fimmu.2012.00396/full
kks pathway	TLR4/TLR9/NOD1	Alternative T. cruzi ligands are also known to activate innate sentinel cells through TLR4 (Oliveira et al., 2010), TLR9 (Bafica et al., 2006), or NOD1 (Silva et al., 2010), but it is presently unknown whether these pathways may interconnect to the KKS.	https://www.frontiersin.org/articles/10.3389/fimmu.2012.00396/full
kks pathway	tGPI	T. cruzi strains that might express/shed higher levels of tGPI might somewhat blunt this potentially adverse phenotype by favoring low-grade release of cardioprotective kinins via cruzipain as described by Monteiro et al., 2006. In the chronic settings, the benefits of anti-apoptotic effects attributed to purified cruzipain (Aoki Mdel et al., 2006) and BK2R signaling (Chao et al., 2008) may be of…	https://www.frontiersin.org/articles/10.3389/fimmu.2012.00396/full
kks pathway	ET-1	we may predict that ET-1 and [des-Arg]-kinins, acting cooperatively, may propel parasite entry in cardiovascular cells through the signaling of BK1R, a subtype of GPCR that is ubiquitously up-regulated in inflamed tissues.Since chagasic patients display higher levels of ET-1 in the bloodstream (Petkova et al., 2000; Salomone et al., 2001), it is plausible that the edema resulting from pseudocyst …	https://www.frontiersin.org/articles/10.3389/fimmu.2012.00396/full
kks pathway	[des-Arg]-kinins	we may predict that ET-1 and [des-Arg]-kinins, acting cooperatively, may propel parasite entry in cardiovascular cells through the signaling of BK1R, a subtype of GPCR that is ubiquitously up-regulated in inflamed tissues.Since chagasic patients display higher levels of ET-1 in the bloodstream (Petkova et al., 2000; Salomone et al., 2001), it is plausible that the edema resulting from pseudocyst …	https://www.frontiersin.org/articles/10.3389/fimmu.2012.00396/full
kks pathway	TLR2	Combined, these results supported the hypothesis that TCTs induce the initial leakage/accumulation of the HK (cruzipain substrate) in peripheral tissues via TLR2, whereas cruzipain amplifies this inflammatory response through the release of BK2R agonist, at the downstream end of the inflammatory cascade	https://www.frontiersin.org/articles/10.3389/fimmu.2012.00396/full
kks pathway	ACE	ACE counter-modulates TH1-polarization via the trans-cellular the TLR2/BK2R pathway by degrading BK/LBK, an endogenous signal that drives DC maturation.	https://www.frontiersin.org/articles/10.3389/fimmu.2012.00396/full
kks pathway	Mast cells	Microvascular plasma leakage into parasitized tissues is promoted further by activation of mast cells and the kallikrein‐kinin system (KKS), via a mechanism involving cruzipain, a parasite‐derived cysteine protease.The resulting tissue oedema and upregulation of associated receptors on cardiomyocytes may increase specific susceptibility to heart invasion as the infection progresses.	https://onlinelibrary.wiley.com/doi/full/10.1111/pim.12786
kks pathway	neutrophil/CXCR2	Studies performed with tissue culture trypomastigotes (TCTs, Dm28c strain) demonstrated that these parasites evoke neutrophil/CXCR2-dependent microvascular leakage by activating innate sentinel cells via toll-like receptor 2 (TLR2). Upon plasma extravasation, proteolytically derived kinins and C5a stimulate immunoprotective Th1 responses via cross-talk between bradykinin B2 receptors (B2Rs) and C…	https://www.frontiersin.org/articles/10.3389/fimmu.2017.00840/full
lectin pathway	calreticulin	TcCRT also binds to the L-Ficolin collagenous portion, thus inhibiting approximately between 35 and 64% of the human complement lectin pathway activation, initiated by L-Ficolin, a property not shared by H-Ficolin	https://doi.org/10.1016/j.molimm.2014.03.014
lectin pathway	TcCRT S	T. cruzi calreticulin (TcCRT) and two subfragments thereof (TcCRT S and TcCRT R domains) bind specifically to recognition subcomponents of the classical and lectin activation pathways (i.e., to collagenous tails of C1q and to mannan-binding lectin) of the human complement system. As a consequence of this binding, specific functional inhibition of the classical pathway and impaired mannan-binding …	https://doi.org/10.4049/jimmunol.172.5.3042
lectin pathway	TcCRT R	T. cruzi calreticulin (TcCRT) and two subfragments thereof (TcCRT S and TcCRT R domains) bind specifically to recognition subcomponents of the classical and lectin activation pathways (i.e., to collagenous tails of C1q and to mannan-binding lectin) of the human complement system. As a consequence of this binding, specific functional inhibition of the classical pathway and impaired mannan-binding …	https://doi.org/10.4049/jimmunol.172.5.3042
lectin pathway	1-deoxynojirimycin	glucosidase II inhibitor 1-deoxynojirimycin promoted calreticulin–cruzipain interaction. This result is consistent with the known pathway of proteinN-glycosylation and oligosaccharide processing occurring in T. cruzi	https://doi.org/10.1091/mbc.10.5.1381
lectin pathway	MBL (mannan-binding lectin)	The lectin pathway is initiated when MBL (mannan-binding lectin) or ficolins (L-H-M) bind to patterns of carbohydrates or acetyl groups on the surface of protozoan, virus, fungi, or bacteria . These patterns are found in three pairs of protease serine complexes, namely, mannan-binding lectin-associated serine protease (MASPs) such as MASP-1, MASP-2, MASP-3, MAP-19, and MAP-44. When recognition mo…	https://doi.org/10.1155/2013/675898
lectin pathway	CRIT-derived peptides	Transgenic parasites overexpressing CRIT were highly resistant to complement-mediated killing. CRIT-derived peptides inhibited both C2 binding to the surface of T. cruzi and parasite killing.	https://doi.org/10.1016/j.molimm.2009.08.030
lectin pathway	Ficolin	In mammals, ficolins form complexes with mannose-binding lectin-associated serine proteases (MASPs), and ficolin-MASP complexes trigger complement activation via the lectin pathway	https://doi.org/10.1016/bs.ircmb.2015.01.003
lectin pathway	L-Ficolin	TcCRT also binds to the L-Ficolin collagenous portion, thus inhibiting approximately between 35 and 64% of the human complement lectin pathway activation, initiated by L-Ficolin, a property not shared by H-Ficolin	https://doi.org/10.1016/j.molimm.2014.03.014
lectin pathway	C1q	T. cruzi calreticulin (TcCRT) and two subfragments thereof (TcCRT S and TcCRT R domains) bind specifically to recognition subcomponents of the classical and lectin activation pathways (i.e., to collagenous tails of C1q and to mannan-binding lectin) of the human complement system. As a consequence of this binding, specific functional inhibition of the classical pathway and impaired mannan-binding …	https://doi.org/10.4049/jimmunol.172.5.3042
lectin pathway	mannan-binding lectin (MBL)	T. cruzi calreticulin (TcCRT) and two subfragments thereof (TcCRT S and TcCRT R domains) bind specifically to recognition subcomponents of the classical and lectin activation pathways (i.e., to collagenous tails of C1q and to mannan-binding lectin) of the human complement system. As a consequence of this binding, specific functional inhibition of the classical pathway and impaired mannan-binding …	https://doi.org/10.4049/jimmunol.172.5.3042
lectin pathway	calreticulin–cruzipain	glucosidase II inhibitor 1-deoxynojirimycin promoted calreticulin–cruzipain interaction. This result is consistent with the known pathway of proteinN-glycosylation and oligosaccharide processing occurring in T. cruzi	https://doi.org/10.1091/mbc.10.5.1381
lectin pathway	acetyl groups on the surface of protozoan	The lectin pathway is initiated when MBL (mannan-binding lectin) or ficolins (L-H-M) bind to patterns of carbohydrates or acetyl groups on the surface of protozoan, virus, fungi, or bacteria . These patterns are found in three pairs of protease serine complexes, namely, mannan-binding lectin-associated serine protease (MASPs) such as MASP-1, MASP-2, MASP-3, MAP-19, and MAP-44. When recognition mo…	https://doi.org/10.1155/2013/675898
lectin pathway	C2 receptor	Transgenic parasites overexpressing CRIT were highly resistant to complement-mediated killing. CRIT-derived peptides inhibited both C2 binding to the surface of T. cruzi and parasite killing.	https://doi.org/10.1016/j.molimm.2009.08.030
lectin pathway	N-acetylglucosamine	In mammals, ficolins form complexes with mannose-binding lectin-associated serine proteases (MASPs), and ficolin-MASP complexes trigger complement activation via the lectin pathway	https://doi.org/10.1016/bs.ircmb.2015.01.003
Lipolytic and lipogenic pathways	3T3-L1	A similar pattern was observed in isolated adipocytes from infected animals and in 3T3-L1 adipocytes infected in vitro with Trypanosoma cruzi. Moreover, 3T3-L1 adipocytes exposed to plasmas derived from infected animals also tend to downregulate lipolytic enzyme expression which was less evident regarding lipogenic enzymes.	https://pubmed.ncbi.nlm.nih.gov/30413884/
Lipolytic and lipogenic pathways	LDL/HDL	T. cruzi infection and provide data on the role of parasite associated LDL/HDL in the regulation of systemic lipid homeostasis in white adipose tissue (WAT) and in the heart. Interestingly, we demonstrate that a high fat diet protects mice from the consequences of infection-induced myocardial damage through effects on adipogenesis in adipose tissue and reduced cardiac lipidopathy.	https://journals.plos.org/plosntds/article?id=10.1371/journal.pntd.0003118
Lipolytic and lipogenic pathways	CD73KO	CD73KO liver and visceral adipose tissue (VAT) showed increased parasite burden associated with a reduced ATP/ADO ratio and the lack of substantial microbicidal immune response. These data reveal that the purinergic system has a tissue-dependent impact on the host immune response against T. cruzi infection.	https://www.sciencedirect.com/science/article/abs/pii/S0925443919303151
Lipolytic and lipogenic pathways	PPARγ	Levels of adiponectin were significantly reduced in both BAT and WAT, suggesting that deregulated lipid loss in adipose tissue may affect adiponectin levels independent of PPARγ levels	https://www.ncbi.nlm.nih.gov/pmc/articles/PMC6652099/
Lipolytic and lipogenic pathways	LD	The LD neutral lipids were mostly sterols, although triacylglycerol, diacylglycerol, monoacylglycerol and free fatty acids (FFA) were also found. Endocytosis of 3H-labeled cholesterol-BSA showed that internalized cholesterol is stored in LDs mostly in the cholesteryl ester form. Together, these results suggest that exogenous cholesterol internalized by endocytosis reaches the reservosomes and is …	https://www.sciencedirect.com/science/article/pii/S0166685118300653
Lipolytic and lipogenic pathways	(TLR) 4 and TLR9	Infection increased levels of Toll-like receptor (TLR) 4 and TLR9 and in the expression of components of the mitogen-activated protein kinase pathway. Protein and messenger RNA (mRNA) levels of peroxisome proliferator-activated receptor γ were increased in WAT, whereas protein and mRNA levels of adiponectin were significantly reduced in BAT and WAT. The mRNA levels of cytokines, chemokines, and t…	https://pubmed.ncbi.nlm.nih.gov/22293433/
Lipolytic and lipogenic pathways	NASH	The immune mechanisms underlying experimental non-alcoholic steatohepatitis (NASH), and more interestingly, the effect of T. cruzi chronic infection on the pathogenesis of this metabolic disorder are not completely understood.	https://journals.plos.org/plosntds/article?id=10.1371/journal.pntd.0003464
Lipolytic and lipogenic pathways	ACE I	The D allele of angiotensin-converting enzyme (ACE I) gene is associated with similar cardiometabolic imbalances. Though obesity is a risk factor of disease, some studies, have suggested that reduces mortality due to infectious diseases. We discuss whether ChD high BMI may be attributed merely to parasitic damage or to a hypothetic interaction between parasite and ACE I/D polymorphism.	https://ijmsdr.org/published%20paper/li1i4/Chagas%C2%B4disease,%20BMI,%20ACEID%20polymorphism%20interactions%20and%20some%20considerations%20on%20the%20%E2%80%9CObesity%20Paradox%E2%80%9D.pdf
Lipolytic and lipogenic pathways	LDL/LDLR/HDL	Several players in host lipid metabolism have been implicated in T. cruzi-host interactions in recent research, including macrophages, adipocytes, low density lipoprotein (LDL), low density lipoprotein receptor (LDLR), and high density lipoprotein (HDL). All of these factors are required to maintain host lipid homeostasis and are intricately connected via several metabolic pathways. We reviewed t…	https://www.hindawi.com/journals/mi/2014/902038/
Lipolytic and lipogenic pathways	α-1 acid glycoprotein and SAA3	The acute-phase reactants α-1 acid glycoprotein and SAA3, which are expressed in adipocytes, were upregulated. The expression of TNF-α, IFN-γ, and IL-1β that were also increased acutely, and these changes persistent even to 90 days postinfection. The 3T3-L1 cells, widely used as a model for primary adipocytes, were infected with T. cruzi.	https://iai.asm.org/content/75/3/1066
lipoxygenase pathway	cytokines,	Investigated the effect of the absence of 5-lipoxygenase (5-LO)-derived leukotrienes on levels of cytokines, nitric oxide (NO) and iNOS expression in cardiac tissue of mice infected with Trypanosoma cruzi,	https://www.sciencedirect.com/science/article/abs/pii/S0014489410002365
lipoxygenase pathway	nitric oxide (NO)	Investigated the effect of the absence of 5-lipoxygenase (5-LO)-derived leukotrienes on levels of cytokines, nitric oxide (NO) and iNOS expression in cardiac tissue of mice infected with Trypanosoma cruzi,	https://www.sciencedirect.com/science/article/abs/pii/S0014489410002365
lipoxygenase pathway	iNOS	Investigated the effect of the absence of 5-lipoxygenase (5-LO)-derived leukotrienes on levels of cytokines, nitric oxide (NO) and iNOS expression in cardiac tissue of mice infected with Trypanosoma cruzi,	https://www.sciencedirect.com/science/article/abs/pii/S0014489410002365
lipoxygenase pathway	LTB4	NO is a key mediator of parasite killing in mice experimentally infected with T. cruzi, and previous studies have suggested that leukotrienes, such as LTB4, induces NO synthesis in T. cruzi-infected macrophages and plays a relevant role in the killing of parasite in a NO-dependent manner.	https://www.sciencedirect.com/science/article/abs/pii/S0014489410002365
lipoxygenase pathway	5-LO	We have made the striking observation that absence of 5-LO-derived leukotrienes results in increased NO and IL-6 production in the plasma with a concomitant decrease in the expression of iNOS in the cardiac tissue on day 12 after T. cruzi infection.	https://www.sciencedirect.com/science/article/abs/pii/S0014489410002365
lipoxygenase pathway	iNOS	We have made the striking observation that absence of 5-LO-derived leukotrienes results in increased NO and IL-6 production in the plasma with a concomitant decrease in the expression of iNOS in the cardiac tissue on day 12 after T. cruzi infection.	https://www.sciencedirect.com/science/article/abs/pii/S0014489410002365
lipoxygenase pathway	IL-6	We have made the striking observation that absence of 5-LO-derived leukotrienes results in increased NO and IL-6 production in the plasma with a concomitant decrease in the expression of iNOS in the cardiac tissue on day 12 after T. cruzi infection.	https://www.sciencedirect.com/science/article/abs/pii/S0014489410002365
lipoxygenase pathway	NO	We have made the striking observation that absence of 5-LO-derived leukotrienes results in increased NO and IL-6 production in the plasma with a concomitant decrease in the expression of iNOS in the cardiac tissue on day 12 after T. cruzi infection.	https://www.sciencedirect.com/science/article/abs/pii/S0014489410002365
lipoxygenase pathway	IFN-γ	In addition to IFN-γ, chemoattractant molecules, such as platelet-activating factor (PAF) and CC chemokines, may also activate macrophages to induce NO and mediate the killing of T. cruzi in an NO-dependent manner. Here we investigated the ability of leukotriene B4 (LTB4) to induce the production of NO by macrophages infected with T. cruzi in vitro and whether NO mediated LTB4-induced parasite ki…	https://iai.asm.org/content/70/8/4247.short
lipoxygenase pathway	(PAF)	In addition to IFN-γ, chemoattractant molecules, such as platelet-activating factor (PAF) and CC chemokines, may also activate macrophages to induce NO and mediate the killing of T. cruzi in an NO-dependent manner. Here we investigated the ability of leukotriene B4 (LTB4) to induce the production of NO by macrophages infected with T. cruzi in vitro and whether NO mediated LTB4-induced parasite ki…	https://iai.asm.org/content/70/8/4247.short
lipoxygenase pathway	IL-10	On the other hand, interleukin-10 and transforming growth factor β appear to modulate negatively the production of NO and T. cruzi killing induced by proinflammatory cytokines	https://iai.asm.org/content/70/8/4247.full
lipoxygenase pathway	WEB 2170	he addition of a PAF antagonist, WEB 2170, inhibited both NO biosynthesis and trypanocidal activity.	https://iai.asm.org/content/70/8/4247.full
lipoxygenase pathway	TNF-α mAb	since the addition of a neutralizing anti-TNF-α monoclonal antibody mAb inhibited NO synthesis.	https://iai.asm.org/content/67/6/2810?ijkey=773bb3977069dfc61baa3b589022a423762dd483&keytype2=tf_ipsecsha
lipoxygenase pathway	TNF-α	LTB4-induced NO production and parasite killing were LTB4 receptor dependent and were partially blocked by a PAF receptor antagonist. LTB4 also induced significant tumor necrosis factor alpha (TNF-α) production, and blockade of TNF-α suppressed LTB4-induced NO release and parasite killing.	https://iai.asm.org/content/70/8/4247.short
lipoxygenase pathway	CP-105,696	Pretreatment of macrophages with CP-105,696, an LTB4 receptor antagonist, significantly inhibited the effects of LTB4 on TNF-α and NO production and parasite killing, suggesting that the effects of LTB4 are BLT1/2 receptor mediated.	https://iai.asm.org/content/70/8/4247.full
lipoxygenase pathway	UK-74,505	Interestingly, a PAF receptor antagonist, UK-74,505, also blocked part of the effects of LTB4 in our system. The latter finding is in agreement with the results of studies with other experimental systems demonstrating that part of the effects of LTB4 may be mediated by the autocrine production of PAF (e.g., see references 6, 13, and 24).	https://iai.asm.org/content/70/8/4247.full
MMR pathway	MSH6	The loss of one or two alleles of T. cruzi MSH6 resulted in increased susceptibility to H2O2 exposure, besides impaired MMR. They confirmed that MSH2 associated with MSH6 is a central component of the MMR pathway responsible for the recognition and correction of base mismatches that occur during DNA replication and recombination.	https://www.ncbi.nlm.nih.gov/pmc/articles/PMC7399052/
MMR pathway	MSH2	The postreplicative DNA MMR system has a known function in the recognition and removal of 8‐oxoG that is incorporated during replication (Colussi et al., 2002). The lesion recognition and binding steps are carried out by the protein MSH2.	https://onlinelibrary.wiley.com/doi/full/10.1002/em.21839
NFAT signaling pathway	adiponectin	Parasite-induced early activation of NFATc4 is involved in repressing adiponectin expression through recognition of the specific response element located at (−363 to −344) of the gene promoter	https://www.sciencedirect.com/science/article/abs/pii/S1286457920301568
NFAT signaling pathway	cyclooxygenase type 2 (COX-2)	T. cruzi infection and endothelin-1 (ET-1) have been shown to cooperatively activate the Ca +/NFAT cascade in cardiomyocytes, leading to cyclooxygenase type 2 (COX-2) induction and increased release of prostanoids and prohypertrophic peptides.	https://www.sciencedirect.com/science/article/abs/pii/S0944711316300988
NFAT signaling pathway	Cox2, Tbxas1, Edn1, Nppa	we found that T. cruzi infection in mice induces myocardial gene expression of cyclooxygenase-2 (Cox2) and thromboxane synthase (Tbxas1) as well as endothelin-1 (Edn1) and atrial natriuretic peptide (Nppa)	https://journals.plos.org/plosntds/article?id=10.1371/journal.pntd.0002034
NFAT signaling pathway	IFN-γ	Our results demonstrate that NFATc1 mediates TLR-independent induction of IFN-γ in innate immune cells, leading to effective Th1 responses during T. cruzi infection.	https://journals.plos.org/plospathogens/article?id=10.1371/journal.ppat.1000514
NFAT signaling pathway	Tc85	Tc85 acts through specific interactions with prokineticin receptor 2, It induce ERK and NFAT activation	https://onlinelibrary.wiley.com/doi/abs/10.1002/cbf.3586
NFAT signaling pathway	Wnt proteins	the use of IWP-L6, a porcupine inhibitor that is the O-acetyltransferase membrane involved in the palmitoylation of Wnt proteins, a critical modification for its secretion, was able to inhibit both p-CaMKII upregulation and NFATc1 activation	https://www.frontiersin.org/articles/10.3389/fimmu.2018.00859/full
NFAT signaling pathway	glycoinositolphospholipids	we do observe NFAT1 nuclear translocation in GIPL‐treated splenic T lymphocytes	https://faseb.onlinelibrary.wiley.com/doi/full/10.1096/fasebj.13.12.1627
NFAT signaling pathway	GATA4	. NF-AT3 interacts with the cardiac zinc finger transcription factor GATA4, resulting in synergistic activation of cardiac transcription	https://www.sciencedirect.com/science/article/pii/S0092867400815731
NFAT signaling pathway	curcumin (Cur)	Oral treatment with Cur dampens cardiovasculopathy in acute Chagas mice. Cur impairs the Ca2+/NFATc1-regulated release of ET-1 from T. cruzi-infected vascular endothelium.	https://www.scielo.br/scielo.php?script=sci_arttext&pid=S0074-02762018000900302
NFAT signaling pathway	AgC10	overexpression of NFAT significantly reverted Ag C10 inhibition of IL-2 transcription	https://academic.oup.com/intimm/article/16/10/1365/730087
NFAT signaling pathway	small organic molecules	we identify small organic molecules that specifically block targeting of the protein phosphatase calcineurin to its substrate nuclear factor of activated T cells	https://www.pnas.org/content/101/20/7554.short
NFAT signaling pathway	COX2	A (CsA) and knockdown of nuclear factor of activated T-cells c3 (NFATc3) inhibited the expression of COX-2 induced by ET-1, and NFATc3 could also bound to the -GGAAA- sequence in the promoter region of rat COX-2 gene	https://www.sciencedirect.com/science/article/abs/pii/S0303720713005030
NFAT signaling pathway	Calcineurin (Cn)	When Cn is active, NFAT is dephosphorylated, exposing two nuclear localization sequences (NLS) and inducing translocation to the nucleus	https://pubmed.ncbi.nlm.nih.gov/7479966/
nitric oxide and polyamine pathway	IFN-γ and TNF-α	immunity. However, NO can also cause oxidative stress, which is especially damaging to the host due to increased tissue damage. The cytokines IFN-γ and TNF-α, as well as chemokines, are strong inducers of NOS2 and are produced in large amounts during T. cruzi acute infection. Conversely, TGF-β and IL-10 negatively regulate NO production. Here we discuss the recent evidence describing the mechanis…	The effects of nitric oxide on the immune system during Trypanosoma cruzi infection
nitric oxide and polyamine pathway	Messenger RNA for NOS2, IL-1β	the infection-associated expression of cytokines and NOS2 in the heart correlate with the severity of myocarditis and the effect of verapamil. The RVID was significantly increased in infected wild-type (WT) compared to infected syngeneic NOS2 knockout (NOS2−/−) mice. Fractional shortening was decreased and myocardiall-citrulline was increased in infected WT mice. These data suggest that NO genera…	Expression of cardiac cytokines and inducible form of nitric oxide synthase (NOS2) inTrypanosoma cruzi-infected mice
nitric oxide and polyamine pathway	Th2 cytokines	Th2 cytokines induce arginase expression, which may influence host and parasite cell survival but which might also down-regulate the counterproductive effects triggered by iNOS in the heart during infection	Inducible nitric oxide synthase and arginase expression in heart tissue during acute Trypanosoma cruzi infection in mice: arginase I is expressed in infiltrating CD68+ …
nitric oxide and polyamine pathway	N‐omega‐hydroxy‐L‐arginine	cruzipain (Cz), a parasite antigen, induces arginase I expression in J774 cells, and the pretreatment of Cz‐treated cells with N‐omega‐hydroxy‐L‐arginine (arginase inhibitor) leads to a dramatic decrease in amastigote growth.	Arginase induction promotes Trypanosoma cruzi intracellular replication in Cruzipain‐treated J774 cells through the activation of multiple signaling pathways
nitric oxide and polyamine pathway	IFN-gamma,TNF-alpha	NO can also suppress the immune response to T. cruzi via the induction of apoptosis of T cells.	https://www.researchgate.net/profile/Joao_Silva23/publication/10648289_The_role_of_nitric_oxide_in_the_pathogenesis_of_Chagas'_disease/links/542410fe0cf238c6ea6e8ce1.pdf
nitric oxide and polyamine pathway	dithiol trypanothione	the redox biology of T. cruzi in the context of trypanothione metabolism and oxidant detoxification, the molecules that orchestrate these processes and their role in different aspects of parasite life	Insights into the redox biology of Trypanosoma cruzi: Trypanothione metabolism and oxidant detoxification
Orchestrate Pathway	NLRs	Infection with protozoan parasite Trypanosoma cruzi results in activation of nucleotide-binding domain and leucine-rich repeat containing receptors (NLRs).	https://doi.org/10.3389/fimmu.2018.00913
Orchestrate Pathway	Caspase-1/11	NLR activation leads to inflammasome formation, the activation of caspase-1	https://doi.org/10.3389/fimmu.2018.00913
Orchestrate Pathway	IL-1β	Inflammasome activation and IL-1β induction by macrophages are key players for an appropriate T cell responseNLR activation leads to inflammasome formation, the activation of caspase-1, and the subsequent cleavage of IL-1β and IL-18.	https://doi.org/10.3389/fimmu.2018.00913
Orchestrate Pathway	IL-18	NLR activation leads to inflammasome formation, the activation of caspase-1, and the subsequent cleavage of IL-1β and IL-18.	https://doi.org/10.3389/fimmu.2018.00913
Orchestrate Pathway	Transaminase	Increased levels of transaminases and pro-inflammatory cytokines were found in the plasma of WT and nlrp3−/− mice indicating that NLRP3 is dispensable to control the parasitemia but it is required for a better clearance of parasites in the liver.	https://doi.org/10.3389/fimmu.2018.00913
Orchestrate Pathway	IFN-γ	the most dramatic reduction in the number of IFN-γ- and IL-17-producing CD4+ and CD8+ T cells associated with higher parasitemia and lower survival.	https://doi.org/10.3389/fimmu.2018.00913
Orchestrate Pathway	IL-17	the most dramatic reduction in the number of IFN-γ- and IL-17-producing CD4+ and CD8+ T cells associated with higher parasitemia and lower survival.	https://doi.org/10.3389/fimmu.2018.00913
Orchestrate Pathway	ALT	caspase-1/11−/− mice demonstrated significantly reduced liver inflammation with the lowest alanine aminotransferase (ALT) levels but the highest hepatic parasitic load.	https://doi.org/10.3389/fimmu.2018.00913
Orchestrate Pathway	eIF2α	The integrated stress response in eukaryotic cells is an orchestrated pathway that leads to eukaryotic Initiation Factor 2 alpha subunit (eIF2α) phosphorylation at ser51 and ultimately activates pathways to mitigate cellular damages.	https://www.frontiersin.org/articles/10.3389/fcimb.2020.00149/full?report=reader
Orchestrate Pathway	Kinase 1	Kinase 1 is orthologous of GCN2 of several eukaryotes, which have been implicated in the eIF2α ser51 phosphorylation in situations that mainly affects the nutrients levels.	https://www.frontiersin.org/articles/10.3389/fcimb.2020.00149/full?report=reader
Orchestrate Pathway	TcK1	the formation of metacyclic-trypomastigotes is increased in the absence of Tck1 compared to controls.	https://www.frontiersin.org/articles/10.3389/fcimb.2020.00149/full?report=reader
Orchestrate Pathway	GCN2-like kinase	GCN2-like kinase in T. cruzi affects stress granule formation, independently of eIF2α phosphorylation upon nutrient deprivation.	https://www.frontiersin.org/articles/10.3389/fcimb.2020.00149/full?report=reader
Orchestrate Pathway	PD-L1	PD-L1 blockade partially restored the magnitude of CD8+ T cell responses and parasite control in these mice.	https://www.frontiersin.org/articles/10.3389/fimmu.2018.02347/full
Orchestrate Pathway	Ca2+	EA of both strains treated with ionomycin plus NH4Cl or nigericin that release Ca2+ from acidocalcisomes had their infectivity reduced.	https://link.springer.com/article/10.1007/s00436-006-0236-6
Orchestrate Pathway	Ionomycin + NH4CL	EA of both strains treated with ionomycin plus NH4Cl or nigericin that release Ca2+ from acidocalcisomes had their infectivity reduced.	https://link.springer.com/article/10.1007/s00436-006-0236-6
Orchestrate Pathway	Nigericin	EA of both strains treated with ionomycin plus NH4Cl or nigericin that release Ca2+ from acidocalcisomes had their infectivity reduced.	https://link.springer.com/article/10.1007/s00436-006-0236-6
Orchestrate Pathway	forskolin	Treatment of parasites with adenylate cyclase activator forskolin increased the infectivity of both strains towards HeLa cells.	https://link.springer.com/article/10.1007/s00436-006-0236-6
Orchestrate Pathway	genistein	treatment of EA with genistein reduced by ∼45% the invasion of HeLa cells	https://link.springer.com/article/10.1007/s00436-006-0236-6
Orchestrate Pathway	tyrosine kinase	HeLa cell extracts contained a protein tyrosine kinase activity that mediated the phosphorylation of 87- and 175-kDa polypeptides of EA from G but not from CL strain.	https://link.springer.com/article/10.1007/s00436-006-0236-6
Orchestrate Pathway	wortmannin	HeLa cells with wortmannin reduced EA infectivity.	https://link.springer.com/article/10.1007/s00436-006-0236-6
oxygen species PARP-1-RelA pathway	PARP-1	In the present study, murine macrophages, in vitro stimulated with lipopolysaccharide (LPS), showed a profound activation of PARP-1, and PARP-1–dependent expression of mRNA for interleukin (IL)–1β and IL-18 inflammatory cytokines	https://doi.org/10.1016/j.humimm.2012.02.002
oxygen species PARP-1-RelA pathway	PARP-1	In the present study, murine macrophages, in vitro stimulated with lipopolysaccharide (LPS), showed a profound activation of PARP-1, and PARP-1–dependent expression of mRNA for interleukin (IL)–1β and IL-18 inflammatory cytokines	https://doi.org/10.1016/j.humimm.2012.02.002
oxygen species PARP-1-RelA pathway	PARP-1	LPS stimulation enhanced the binding of PARP-1 with p65 (RelA) and poly(ADP-ribosyl)ation of p65, which might account for the upregulated transcription activity of nuclear factor (NF)–κB and the increased expression of proinflammatory genes	https://doi.org/10.1016/j.humimm.2012.02.002
oxygen species PARP-1-RelA pathway	SA-β-gal	In addition, infection induced an overexpression of the enzyme senescence-associated β-galactosidase (SA-β-gal), an activation marker of the cellular senescence program, as well as the production of cytokines and chemokines involved with the senescence-associated secretory phenotype (SASP) such as IL-6, TNF-α, IL-1β, and MCP-1. Infected fibroblasts released increased amounts of stress-associated …	https://doi.org/10.3389/fimmu.2018.01569
oxygen species PARP-1-RelA pathway	SA-β-gal	In addition, infection induced an overexpression of the enzyme senescence-associated β-galactosidase (SA-β-gal), an activation marker of the cellular senescence program, as well as the production of cytokines and chemokines involved with the senescence-associated secretory phenotype (SASP) such as IL-6, TNF-α, IL-1β, and MCP-1. Infected fibroblasts released increased amounts of stress-associated …	https://doi.org/10.3389/fimmu.2018.01569
oxygen species PARP-1-RelA pathway	SA-β-gal	In addition, infection induced an overexpression of the enzyme senescence-associated β-galactosidase (SA-β-gal), an activation marker of the cellular senescence program, as well as the production of cytokines and chemokines involved with the senescence-associated secretory phenotype (SASP) such as IL-6, TNF-α, IL-1β, and MCP-1. Infected fibroblasts released increased amounts of stress-associated …	https://doi.org/10.3389/fimmu.2018.01569
oxygen species PARP-1-RelA pathway	PARP-1	The best inhibitor, Olaparib, is effective at nanomolar concentrations, making it an efficient chemical tool for chacterization of ADP-ribose metabolism in T. cruzi. PARP inhibition also decreases drastically the amount of amastigotes but interestingly has no effect on the amount of trypomastigotes in the cell culture	https://doi.org/10.1371/journal.pone.0046063
oxygen species PARP-1-RelA pathway	(IL)–1β	In the present study, murine macrophages, in vitro stimulated with lipopolysaccharide (LPS), showed a profound activation of PARP-1, and PARP-1–dependent expression of mRNA for interleukin (IL)–1β and IL-18 inflammatory cytokines	https://doi.org/10.1016/j.humimm.2012.02.002
oxygen species PARP-1-RelA pathway	IL-18	In the present study, murine macrophages, in vitro stimulated with lipopolysaccharide (LPS), showed a profound activation of PARP-1, and PARP-1–dependent expression of mRNA for interleukin (IL)–1β and IL-18 inflammatory cytokines	https://doi.org/10.1016/j.humimm.2012.02.002
oxygen species PARP-1-RelA pathway	p65 (RelA)	LPS stimulation enhanced the binding of PARP-1 with p65 (RelA) and poly(ADP-ribosyl)ation of p65, which might account for the upregulated transcription activity of nuclear factor (NF)–κB and the increased expression of proinflammatory genes	https://doi.org/10.1016/j.humimm.2012.02.002
oxygen species PARP-1-RelA pathway	TNF-α	In addition, infection induced an overexpression of the enzyme senescence-associated β-galactosidase (SA-β-gal), an activation marker of the cellular senescence program, as well as the production of cytokines and chemokines involved with the senescence-associated secretory phenotype (SASP) such as IL-6, TNF-α, IL-1β, and MCP-1. Infected fibroblasts released increased amounts of stress-associated …	https://doi.org/10.3389/fimmu.2018.01569
oxygen species PARP-1-RelA pathway	IL-1β	In addition, infection induced an overexpression of the enzyme senescence-associated β-galactosidase (SA-β-gal), an activation marker of the cellular senescence program, as well as the production of cytokines and chemokines involved with the senescence-associated secretory phenotype (SASP) such as IL-6, TNF-α, IL-1β, and MCP-1. Infected fibroblasts released increased amounts of stress-associated …	https://doi.org/10.3389/fimmu.2018.01569
oxygen species PARP-1-RelA pathway	MCP-1	In addition, infection induced an overexpression of the enzyme senescence-associated β-galactosidase (SA-β-gal), an activation marker of the cellular senescence program, as well as the production of cytokines and chemokines involved with the senescence-associated secretory phenotype (SASP) such as IL-6, TNF-α, IL-1β, and MCP-1. Infected fibroblasts released increased amounts of stress-associated …	https://doi.org/10.3389/fimmu.2018.01569
oxygen species PARP-1-RelA pathway	Olaparib,	The best inhibitor, Olaparib, is effective at nanomolar concentrations, making it an efficient chemical tool for chacterization of ADP-ribose metabolism in T. cruzi. PARP inhibition also decreases drastically the amount of amastigotes but interestingly has no effect on the amount of trypomastigotes in the cell culture	https://doi.org/10.1371/journal.pone.0046063
Phospholipid signalling pathways	phosphatidylinositol-bis-phosphate	Only phosphatidylinositol-bis-phosphate was significantly altered in this process. Other phosphoinositides, including major PLs such as phosphatidylcholine and phosphatidylethanolamine, were unaltered.	https://pubmed.ncbi.nlm.nih.gov/10465050/
Phospholipid signalling pathways	phosphatidylcholine	Only phosphatidylinositol-bis-phosphate was significantly altered in this process. Other phosphoinositides, including major PLs such as phosphatidylcholine and phosphatidylethanolamine, were unaltered.	https://pubmed.ncbi.nlm.nih.gov/10465050/
Phospholipid signalling pathways	phosphatidylcholine	Only phosphatidylinositol-bis-phosphate was significantly altered in this process. Other phosphoinositides, including major PLs such as phosphatidylcholine and phosphatidylethanolamine, were unaltered.	https://pubmed.ncbi.nlm.nih.gov/10465050/
Phospholipid signalling pathways	FCS	The role of phospholipids (PLs) in the signal transduction pathways that are activated by a mitogenic stimulus (foetal calf serum) in Trypanosoma cruzi epimastigotes (EPI) was investigated.	https://pubmed.ncbi.nlm.nih.gov/10465050/
Phospholipid signalling pathways	phospholipase C	Involvement of phosphoinositide-specific phospholipase C was established using the inhibitors ET-18-OCH3 and U73122, which prevented phosphatidylinositol-bis-phosphate hydrolysis; the latter compound decreased T. cruz proliferation.	https://pubmed.ncbi.nlm.nih.gov/10465050/
Phospholipid signalling pathways	ET-18-OCH3	Involvement of phosphoinositide-specific phospholipase C was established using the inhibitors ET-18-OCH3 and U73122, which prevented phosphatidylinositol-bis-phosphate hydrolysis; the latter compound decreased T. cruz proliferation.	https://pubmed.ncbi.nlm.nih.gov/10465050/
Phospholipid signalling pathways	U73122,	Involvement of phosphoinositide-specific phospholipase C was established using the inhibitors ET-18-OCH3 and U73122, which prevented phosphatidylinositol-bis-phosphate hydrolysis; the latter compound decreased T. cruz proliferation.	https://pubmed.ncbi.nlm.nih.gov/10465050/
Phospholipid signalling pathways	phosphatidylinositol-bis-phosphate	Involvement of phosphoinositide-specific phospholipase C was established using the inhibitors ET-18-OCH3 and U73122, which prevented phosphatidylinositol-bis-phosphate hydrolysis; the latter compound decreased T. cruz proliferation.	https://pubmed.ncbi.nlm.nih.gov/10465050/
Phospholipid signalling pathways	phospholipase C	The intracellular signalling downstream to the phospholipase C was mediated by Ca2+/PL-dependent protein kinase and Ca2+/calmodulin-dependent protein kinase II, judging from the marked decrease in replication caused by the specific inhibitors staurosporine, derythro-sphingosine and KN-93.	https://pubmed.ncbi.nlm.nih.gov/10465050/
Phospholipid signalling pathways	Ca2+/PL-dependent protein kinase	The intracellular signalling downstream to the phospholipase C was mediated by Ca2+/PL-dependent protein kinase and Ca2+/calmodulin-dependent protein kinase II, judging from the marked decrease in replication caused by the specific inhibitors staurosporine, derythro-sphingosine and KN-93.	https://pubmed.ncbi.nlm.nih.gov/10465050/
Phospholipid signalling pathways	a2+/calmodulin-dependent protein kinase II	The intracellular signalling downstream to the phospholipase C was mediated by Ca2+/PL-dependent protein kinase and Ca2+/calmodulin-dependent protein kinase II, judging from the marked decrease in replication caused by the specific inhibitors staurosporine, derythro-sphingosine and KN-93.	https://pubmed.ncbi.nlm.nih.gov/10465050/
Phospholipid signalling pathways	staurosporine	The intracellular signalling downstream to the phospholipase C was mediated by Ca2+/PL-dependent protein kinase and Ca2+/calmodulin-dependent protein kinase II, judging from the marked decrease in replication caused by the specific inhibitors staurosporine, derythro-sphingosine and KN-93.	https://pubmed.ncbi.nlm.nih.gov/10465050/
Phospholipid signalling pathways	derythro-sphingosine and KN-93	The intracellular signalling downstream to the phospholipase C was mediated by Ca2+/PL-dependent protein kinase and Ca2+/calmodulin-dependent protein kinase II, judging from the marked decrease in replication caused by the specific inhibitors staurosporine, derythro-sphingosine and KN-93.	https://pubmed.ncbi.nlm.nih.gov/10465050/
Phospholipid signalling pathways	KN-93	The intracellular signalling downstream to the phospholipase C was mediated by Ca2+/PL-dependent protein kinase and Ca2+/calmodulin-dependent protein kinase II, judging from the marked decrease in replication caused by the specific inhibitors staurosporine, derythro-sphingosine and KN-93.	https://pubmed.ncbi.nlm.nih.gov/10465050/
Phospholipid signalling pathways	phospholipase C	Previous reports have demonstrated a dual control of cell growth in EPI, whose proliferation is stimulated by the activation of a phospholipase C system and inhibited by activation of an adenylate cyclase system.	https://pubmed.ncbi.nlm.nih.gov/10465050/
Phospholipid signalling pathways	adenylate cyclase system	Previous reports have demonstrated a dual control of cell growth in EPI, whose proliferation is stimulated by the activation of a phospholipase C system and inhibited by activation of an adenylate cyclase system.	https://pubmed.ncbi.nlm.nih.gov/10465050/
Phospholipid signalling pathways	cAMP	Investigating this ‘cross-talk’ phenomenon, we observed that an increase in intracellular cAMP inhibited growth mediated by a cAMP-dependent protein kinase, but did not cause PL alterations, and also did not prevent the effect of serum on them.	https://pubmed.ncbi.nlm.nih.gov/10465050/
Phospholipid signalling pathways	cAMP-dependent protein kinase	Investigating this ‘cross-talk’ phenomenon, we observed that an increase in intracellular cAMP inhibited growth mediated by a cAMP-dependent protein kinase, but did not cause PL alterations, and also did not prevent the effect of serum on them.	https://pubmed.ncbi.nlm.nih.gov/10465050/
Phospholipid signalling pathways	glycoinositol phospholipid, GIPL	The most abundant surface component is a glycolipid (glycoinositol phospholipid, GIPL) related in structure to glycosylphosphatidyl inositol anchors.	https://www.sciencedirect.com/science/article/abs/pii/S1286457902016167?via%3Dihub
Phospholipid signalling pathways	inositol-containing phospholipids or glycoproteins	The great majority of surface molecules in trypanosomes are either inositol-containing phospholipids or glycoproteins that are anchored into the plasma membrane by glycosylphosphatidylinositol anchors. The polyalcohol myo-inositol is the precursor for the biosynthesis of these molecules.	https://www.scielo.br/scielo.php?pid=S0001-37652000000300015&script=sci_arttext
Phospholipid signalling pathways	glycosylated inositol	The glycosylated inositol derivatives are found in the outer leaflet of the plasma membrane facing the external medium, whereas the phosphorylated phosphatidylinositols are found on the inner leaflet of the lipid bilayer and play an important role on signaling pathways, modulating vital functions of the parasite.	https://www.scielo.br/scielo.php?pid=S0001-37652000000300015&script=sci_arttext
Phospholipid signalling pathways	phosphorylated phosphatidylinositols	The glycosylated inositol derivatives are found in the outer leaflet of the plasma membrane facing the external medium, whereas the phosphorylated phosphatidylinositols are found on the inner leaflet of the lipid bilayer and play an important role on signaling pathways, modulating vital functions of the parasite.	https://www.scielo.br/scielo.php?pid=S0001-37652000000300015&script=sci_arttext
Phospholipid signalling pathways	GPI	The membrane lipid phosphatidylinositol (PI) and its phosphorylated derivatives comprise approximately 12% of all PLs in T. cruzi epimastigotes (EPI) (Oliveira et al., 1977; Kaneda et al., 1986). Furthermore, PI is a precursor of a large percentage of surface molecules in T. cruzi, including inositol-containing glycosylphospholipids (GIPLs) and glycosylphosphatidylinositol (GPI) anchors that link…	https://www.sciencedirect.com/science/article/abs/pii/S0001706X99000169?via%3Dihub
Phospholipid signalling pathways	GIPLs	The membrane lipid phosphatidylinositol (PI) and its phosphorylated derivatives comprise approximately 12% of all PLs in T. cruzi epimastigotes (EPI) (Oliveira et al., 1977; Kaneda et al., 1986). Furthermore, PI is a precursor of a large percentage of surface molecules in T. cruzi, including inositol-containing glycosylphospholipids (GIPLs) and glycosylphosphatidylinositol (GPI) anchors that link…	https://www.sciencedirect.com/science/article/abs/pii/S0001706X99000169?via%3Dihub
Phospholipid signalling pathways	Phosphoinositides	Phosphoinositides in addition to their structural function, play active roles in cell signaling pathways as precursors of the potent second messengers inositol trisphosphate (IP3) and diacylglycerol (DAG) (Nishizuka 1984, Berridge 1984) or directly mediating cell functions through the products of the phosphoinositide-3-OH-kinase (PI-3-K)	https://www.scielo.br/scielo.php?pid=S0001-37652000000300015&script=sci_arttext
Phospholipid signalling pathways	(IP3) & (DAG)	Phosphoinositides in addition to their structural function, play active roles in cell signaling pathways as precursors of the potent second messengers inositol trisphosphate (IP3) and diacylglycerol (DAG) (Nishizuka 1984, Berridge 1984) or directly mediating cell functions through the products of the phosphoinositide-3-OH-kinase (PI-3-K)	https://www.scielo.br/scielo.php?pid=S0001-37652000000300015&script=sci_arttext
Phospholipid signalling pathways	CaCl2	Activation of IP3/DAG system by exogenous CaCl2 in digitonin-permeabilised epimastigotes was observed by Docampo and Pignataro (1991), and it was also reported an alteration of the phosphoinositides metabolism after cholinergic stimulation	https://www.scielo.br/scielo.php?pid=S0001-37652000000300015&script=sci_arttext
Phospholipid signalling pathways	(FCS)	Further investigation cleared the role of phosphoinositide signaling pathway, as we have shown that the exposure of T. cruzi to mitogenic factors in foetal calf serum (FCS) stimulate a PI-specific phospholipase C (PI-PLC) leading to the accumulation of IP and DAG (Oliveira et al. 1993). Among all the phospholipids only the phosphatidylinositol(4, 5) (PIP) was mobilised by serum, and the PIP hydro…	https://www.scielo.br/scielo.php?pid=S0001-37652000000300015&script=sci_arttext
PIK pathway	TryPIKs	The involvement of TryPIKs in fundamental pathways, such as intracellular signal transduction and host invasion processes, makes the study of TryPIKs an important area for further inquiry.	https://www.sciencedirect.com/science/article/abs/pii/S0006291X09020774#aep-keywords-id13
PIK pathway	TcPI3K	Class I PI3K enzyme, here named TcPI3K, was cloned and expressed in a bacterial system, and their product was tested for kinase activity.	https://www.sciencedirect.com/science/article/pii/S0166685115300335
PIK pathway	PI4K	e classes of PI4K, PIPK and PI3K that could participate in signaling pathways in T. cruzi epimastigote forms.	https://www.sciencedirect.com/science/article/pii/S0166685115300335?via%3Dihub
PIK pathway	PIPK	e classes of PI4K, PIPK and PI3K that could participate in signaling pathways in T. cruzi epimastigote forms.	https://www.sciencedirect.com/science/article/pii/S0166685115300335?via%3Dihub
PIK pathway	PI3K	e classes of PI4K, PIPK and PI3K that could participate in signaling pathways in T. cruzi epimastigote forms.	https://www.sciencedirect.com/science/article/pii/S0166685115300335?via%3Dihub
PIK pathway	PtdIns	Phosphatidylinositol (PtdIns) metabolism through phosphatidylinositol kinase (PIKs) activities plays a central role in different signaling pathways	https://www.sciencedirect.com/science/article/pii/S0166685115300335?via%3Dihub
PIK pathway	PMM	The phosphomannomutase (PMM) and GDP-mannose pyrophosphorylase (GDP-MP) enzymes form part of the de novo biosynthetic pathway to the nucleotide sugar GDP-mannose.	https://aac.asm.org/content/63/10/e01082-19.abstract
PIK pathway	GDP-MP	The phosphomannomutase (PMM) and GDP-mannose pyrophosphorylase (GDP-MP) enzymes form part of the de novo biosynthetic pathway to the nucleotide sugar GDP-mannose.	https://aac.asm.org/content/63/10/e01082-19.abstract
PIK pathway	Class II PIKs	Class II PIKs are not as well studied, but may also regulate cell growth.	https://d1wqtxts1xzle7.cloudfront.net/33687028/Bahia-NB-2010.pdf?1399963663=&response-content-disposition=inline%3B+filename%3DThe_challenge_of_Chagas_disease_has_the.pdf&Expires=1607704358&Signature=Q2lkbhcVrCPk5bT~GbrdN4wYjxcdYYmEIhZVU2SBn-9ZW2wj2LgqOnQDHH13-Sum2SwUQZFr1LzBfL2QywdB1XyuOoX9cOOxTzOEjfpt42GAH15bGlQf4T8d7cRyGbBT7oxc3AWyp9kh4tGHubaL~-uOxC4PPjF0qK3jdZ35fuAjykrQxmQstf1Ezotv3NODIKkKbVd…
PIK pathway	Class II PIKs	Class II PIKs may be involved in clathrin-mediated endocytosis.	https://d1wqtxts1xzle7.cloudfront.net/33687028/Bahia-NB-2010.pdf?1399963663=&response-content-disposition=inline%3B+filename%3DThe_challenge_of_Chagas_disease_has_the.pdf&Expires=1607704358&Signature=Q2lkbhcVrCPk5bT~GbrdN4wYjxcdYYmEIhZVU2SBn-9ZW2wj2LgqOnQDHH13-Sum2SwUQZFr1LzBfL2QywdB1XyuOoX9cOOxTzOEjfpt42GAH15bGlQf4T8d7cRyGbBT7oxc3AWyp9kh4tGHubaL~-uOxC4PPjF0qK3jdZ35fuAjykrQxmQstf1Ezotv3NODIKkKbVd…
PIK pathway	Class III PIKs	Class III PIKs are related to the yeast vacuolar protein sorting 34	https://d1wqtxts1xzle7.cloudfront.net/33687028/Bahia-NB-2010.pdf?1399963663=&response-content-disposition=inline%3B+filename%3DThe_challenge_of_Chagas_disease_has_the.pdf&Expires=1607704358&Signature=Q2lkbhcVrCPk5bT~GbrdN4wYjxcdYYmEIhZVU2SBn-9ZW2wj2LgqOnQDHH13-Sum2SwUQZFr1LzBfL2QywdB1XyuOoX9cOOxTzOEjfpt42GAH15bGlQf4T8d7cRyGbBT7oxc3AWyp9kh4tGHubaL~-uOxC4PPjF0qK3jdZ35fuAjykrQxmQstf1Ezotv3NODIKkKbVd…
PIK pathway	Class III PIKs	Class III PIKs are known to have an evolutionarily conserved role in late endosomal transport	https://d1wqtxts1xzle7.cloudfront.net/33687028/Bahia-NB-2010.pdf?1399963663=&response-content-disposition=inline%3B+filename%3DThe_challenge_of_Chagas_disease_has_the.pdf&Expires=1607704358&Signature=Q2lkbhcVrCPk5bT~GbrdN4wYjxcdYYmEIhZVU2SBn-9ZW2wj2LgqOnQDHH13-Sum2SwUQZFr1LzBfL2QywdB1XyuOoX9cOOxTzOEjfpt42GAH15bGlQf4T8d7cRyGbBT7oxc3AWyp9kh4tGHubaL~-uOxC4PPjF0qK3jdZ35fuAjykrQxmQstf1Ezotv3NODIKkKbVd…
PIK pathway	FYVE-PIK gene	The exact functions of this FYVE-PIK gene are unknown, but the presence of FYVE domain suggests a role in membranous compartments, such as endosome.	https://www.sciencedirect.com/science/article/abs/pii/S1567134814001154
PIK pathway	FRAP	The accessory domains of the PIK-related families of both T. cruzi and T. rangeli can be seen in Table S6.	https://journals.plos.org/plosntds/article?id=10.1371/journal.pntd.0003176#pntd.0003176.s011
PIK pathway	HEAT	The accessory domains of the PIK-related families of both T. cruzi and T. rangeli can be seen in Table S6.	https://journals.plos.org/plosntds/article?id=10.1371/journal.pntd.0003176#pntd.0003176.s011
PIK pathway	PDZ	The accessory domains of the PIK-related families of both T. cruzi and T. rangeli can be seen in Table S6.	https://journals.plos.org/plosntds/article?id=10.1371/journal.pntd.0003176#pntd.0003176.s012
PIK pathway	DUF3385	The accessory domains of the PIK-related families of both T. cruzi and T. rangeli can be seen in Table S6.	https://journals.plos.org/plosntds/article?id=10.1371/journal.pntd.0003176#pntd.0003176.s013
PIK pathway	ATM	The accessory domains of the PIK-related families of both T. cruzi and T. rangeli can be seen in Table S6.	https://journals.plos.org/plosntds/article?id=10.1371/journal.pntd.0003176#pntd.0003176.s014
PIK pathway	UME	The accessory domains of the PIK-related families of both T. cruzi and T. rangeli can be seen in Table S6.	https://journals.plos.org/plosntds/article?id=10.1371/journal.pntd.0003176#pntd.0003176.s015
PIK pathway	TcTOR1 & TcTOR2	In T. cruzi, TcTOR1 was absent from the nucleus and was observed close to reservosomes, and TcTOR2 was found dispersed in the cytosol around TcTOR1.	https://www.hindawi.com/journals/bmri/2015/641392/
polyamine-trypanothione	Spermidine synthase	Spermidine synthase is a key enzyme in this pathway that catalyzes the transfer of an aminopropyl group from decarboxylated S-adenosylmethionine (dcSAM) to putrescine.	https://pubmed.ncbi.nlm.nih.gov/26327378/
polyamine-trypanothione	glutathione	One molecule of spermidine and two molecules of glutathione are then conjugated via trypanothione synthetase to generate trypanothione	https://pubmed.ncbi.nlm.nih.gov/26327378/
polyamine-trypanothione	9-amino and 9-thioacridines	Series of 9-amino and 9-thioacridines have been synthesized and studied as inhibitors of trypanothione reductase (TR) from Trypanosoma cruzi, the causative agent of Chagas’ disease.	https://pubs.acs.org/doi/10.1021/jm990386s
polyamine-trypanothione	ornithine decarboxylase	The rate-limiting enzyme in the polyamine biosynthesis is ornithine decarboxylase, which is associated with the decarboxylation of ornithine to form putrescine.	https://link.springer.com/article/10.1007/s10822-016-9903-6
polyamine-trypanothione	GSH	In contrast, in the South American trypanosome Trypanosoma cruzi, polyamines cannot be synthesised de novo from their precursor amino acids (ornithine, arginine or lysine) (21). Instead, exogenous putrescine and cadaverine can be readily taken up and converted via spermidine or aminopropylcadaverine into trypanothione or homotrypanothione [N1 ,N9 -bis(glutathionyl)aminopropylcadaverine], respecti…	https://www.jbc.org/content/early/2002/07/16/jbc.M204403200.full.pdf
polyamine-trypanothione	4MCHA	In addition, trans-4-methylcyclohexylamine (4MCHA) also exhibits moderate inhibitory activity towards SpdSyn (Fig. 1; Shirahata et al., 1988).	https://pubmed.ncbi.nlm.nih.gov/26327378/
polyamine-trypanothione	AdoDATO	S-Adenosyl-1,8-diamino-3- thio-octane (AdoDATO; Fig. 1) is a transition-state analogue that exhibits potent inhibitory activity against mammalian, trypanosomal and bacterial SpdSyn (Pegg et al., 1995; Coward & Pegg, 1987).	https://pubmed.ncbi.nlm.nih.gov/26327378/
polyamine-trypanothione	Agmatinase	Agmatin	https://link.springer.com/article/10.1007/s10822-016-9903-6
polyamine-trypanothione	Promazine	Through a similarity ligand-based virtual screening using Ant4 as reference molecule, four possible inhibitors of polyamine transport were found. Three of them, promazine, chlorpromazine, and clomipramine, showed to be effective inhibitors of putrescine uptake, and also revealed a high trypanocidal activity against T. cruzi amastigotes (IC50 values of 3.8, 1.9, and 2.9 μM, respectively) and trypo…	https://www.ncbi.nlm.nih.gov/pmc/articles/PMC6857147/
polyamine-trypanothione	Chlorpromazine	Through a similarity ligand-based virtual screening using Ant4 as reference molecule, four possible inhibitors of polyamine transport were found. Three of them, promazine, chlorpromazine, and clomipramine, showed to be effective inhibitors of putrescine uptake, and also revealed a high trypanocidal activity against T. cruzi amastigotes (IC50 values of 3.8, 1.9, and 2.9 μM, respectively) and trypo…	https://www.ncbi.nlm.nih.gov/pmc/articles/PMC6857147/
polyamine-trypanothione	Plomipramine	Through a similarity ligand-based virtual screening using Ant4 as reference molecule, four possible inhibitors of polyamine transport were found. Three of them, promazine, chlorpromazine, and clomipramine, showed to be effective inhibitors of putrescine uptake, and also revealed a high trypanocidal activity against T. cruzi amastigotes (IC50 values of 3.8, 1.9, and 2.9 μM, respectively) and trypo…	https://www.ncbi.nlm.nih.gov/pmc/articles/PMC6857147/
Purine Salvage Pathway	NTPDase	antibody localized an NTPDase on the external surface of all forms of T. cruzi, as seen by confocal immuno-fluorescence microscopy. The NTPDase could be part of the parasite’s purine salvage pathway.	https://www.sciencedirect.com/science/article/abs/pii/S0006291X04003304
Purine Salvage Pathway	phosphoribosyltransferase	Radiolabeled purine bases, with the exception of guanine, are stable and are converted to their respective ribonucleotides directly by phosphoribosyltransferase activity.	https://www.sciencedirect.com/science/article/pii/0166685181900499
Purine Salvage Pathway	allopurinol and purine analogs	Other drugs such as allopurinol and purine analogs inhibit purine transport in T. cruzi, which cannot synthesize purines de novo.	https://www.sciencedirect.com/science/article/pii/S1095643306001735
Purine Salvage Pathway	Nucleoside Kinase	Nucleoside kinase activities were found in all 3 forms of the organism (table 1). They were at a lower level than those found for the phosphoribosyltransferase activities but were higher than those required to explain the rates of purine nucleoside utilisation by whole cells	https://publisher-connector.core.ac.uk/resourcesync/data/elsevier/pdf/0b6/aHR0cDovL2FwaS5lbHNldmllci5jb20vY29udGVudC9hcnRpY2xlL3BpaS8wMDE0NTc5MzgxODAyMDc0.pdf
Purine Salvage Pathway	Nucleoside Hydrolase	T. cruzi of phosphoribosyltransferase, aminohydrolase, kinase, hydrolase and phosphorylase activities which might be involved in this salvage.	https://publisher-connector.core.ac.uk/resourcesync/data/elsevier/pdf/0b6/aHR0cDovL2FwaS5lbHNldmllci5jb20vY29udGVudC9hcnRpY2xlL3BpaS8wMDE0NTc5MzgxODAyMDc0.pdf
Purine Salvage Pathway	Nucleoside Phosphorylase	T. cruzi of phosphoribosyltransferase, aminohydrolase, kinase, hydrolase and phosphorylase activities which might be involved in this salvage.	https://publisher-connector.core.ac.uk/resourcesync/data/elsevier/pdf/0b6/aHR0cDovL2FwaS5lbHNldmllci5jb20vY29udGVudC9hcnRpY2xlL3BpaS8wMDE0NTc5MzgxODAyMDc0.pdf
Purine Salvage Pathway	Aminohydrolase	T. cruzi of phosphoribosyltransferase, aminohydrolase, kinase, hydrolase and phosphorylase activities which might be involved in this salvage.	https://publisher-connector.core.ac.uk/resourcesync/data/elsevier/pdf/0b6/aHR0cDovL2FwaS5lbHNldmllci5jb20vY29udGVudC9hcnRpY2xlL3BpaS8wMDE0NTc5MzgxODAyMDc0.pdf
Purine Salvage Pathway	methylthioadenosine phosphorylase (MTAP)	N-ribosyltransferases, such as nucleoside hydrolase (NH), purine nucleoside phosphorylase (PNP), methylthioadenosine phosphorylase (MTAP) and phosphoribosyltransferases (PRT) all catalyze reactions with a common feature: they transfer purines (or, depending on substrate selectivity, pyrimidines) to or from ribose or deoxyribose centres.	https://www.eurekaselect.com/71896/article
Purine Salvage Pathway	S-AMP lyase	General purine salvage pathway of parasites. Only the target enzymes for chemotherapy are written (in bold and framed: NH, MTAP, PNP, APRT, HGXPRT, AK), other enzymes are numbered. 1. S-AMP lyase 2. S-AMP synthetase 3. IMP dehydrogenase 4. GMP synthetase 5. adenosine deaminase 6. guanosine deaminase 7. guanine deaminase 8. adenine deaminase 9. nucleoside transporter 10. nucleobase transporter.	https://www.eurekaselect.com/71896/article
Purine Salvage Pathway	S-AMP synthetase	General purine salvage pathway of parasites. Only the target enzymes for chemotherapy are written (in bold and framed: NH, MTAP, PNP, APRT, HGXPRT, AK), other enzymes are numbered. 1. S-AMP lyase 2. S-AMP synthetase 3. IMP dehydrogenase 4. GMP synthetase 5. adenosine deaminase 6. guanosine deaminase 7. guanine deaminase 8. adenine deaminase 9. nucleoside transporter 10. nucleobase transporter.	https://www.eurekaselect.com/71896/article
Purine Salvage Pathway	IMP dehydrogenase	General purine salvage pathway of parasites. Only the target enzymes for chemotherapy are written (in bold and framed: NH, MTAP, PNP, APRT, HGXPRT, AK), other enzymes are numbered. 1. S-AMP lyase 2. S-AMP synthetase 3. IMP dehydrogenase 4. GMP synthetase 5. adenosine deaminase 6. guanosine deaminase 7. guanine deaminase 8. adenine deaminase 9. nucleoside transporter 10. nucleobase transporter.	https://www.eurekaselect.com/71896/article
Purine Salvage Pathway	GMP synthetase	General purine salvage pathway of parasites. Only the target enzymes for chemotherapy are written (in bold and framed: NH, MTAP, PNP, APRT, HGXPRT, AK), other enzymes are numbered. 1. S-AMP lyase 2. S-AMP synthetase 3. IMP dehydrogenase 4. GMP synthetase 5. adenosine deaminase 6. guanosine deaminase 7. guanine deaminase 8. adenine deaminase 9. nucleoside transporter 10. nucleobase transporter.	https://www.eurekaselect.com/71896/article
Purine Salvage Pathway	adenosine deaminase	General purine salvage pathway of parasites. Only the target enzymes for chemotherapy are written (in bold and framed: NH, MTAP, PNP, APRT, HGXPRT, AK), other enzymes are numbered. 1. S-AMP lyase 2. S-AMP synthetase 3. IMP dehydrogenase 4. GMP synthetase 5. adenosine deaminase 6. guanosine deaminase 7. guanine deaminase 8. adenine deaminase 9. nucleoside transporter 10. nucleobase transporter.	https://www.eurekaselect.com/71896/article
Purine Salvage Pathway	guanosine deaminase	General purine salvage pathway of parasites. Only the target enzymes for chemotherapy are written (in bold and framed: NH, MTAP, PNP, APRT, HGXPRT, AK), other enzymes are numbered. 1. S-AMP lyase 2. S-AMP synthetase 3. IMP dehydrogenase 4. GMP synthetase 5. adenosine deaminase 6. guanosine deaminase 7. guanine deaminase 8. adenine deaminase 9. nucleoside transporter 10. nucleobase transporter.	https://www.eurekaselect.com/71896/article
Purine Salvage Pathway	adenine deaminase	General purine salvage pathway of parasites. Only the target enzymes for chemotherapy are written (in bold and framed: NH, MTAP, PNP, APRT, HGXPRT, AK), other enzymes are numbered. 1. S-AMP lyase 2. S-AMP synthetase 3. IMP dehydrogenase 4. GMP synthetase 5. adenosine deaminase 6. guanosine deaminase 7. guanine deaminase 8. adenine deaminase 9. nucleoside transporter 10. nucleobase transporter.	https://www.eurekaselect.com/71896/article
Purine Salvage Pathway	nucleoside transporter	General purine salvage pathway of parasites. Only the target enzymes for chemotherapy are written (in bold and framed: NH, MTAP, PNP, APRT, HGXPRT, AK), other enzymes are numbered. 1. S-AMP lyase 2. S-AMP synthetase 3. IMP dehydrogenase 4. GMP synthetase 5. adenosine deaminase 6. guanosine deaminase 7. guanine deaminase 8. adenine deaminase 9. nucleoside transporter 10. nucleobase transporter.	https://www.eurekaselect.com/71896/article
Purine Salvage Pathway	nucleobase transporter	General purine salvage pathway of parasites. Only the target enzymes for chemotherapy are written (in bold and framed: NH, MTAP, PNP, APRT, HGXPRT, AK), other enzymes are numbered. 1. S-AMP lyase 2. S-AMP synthetase 3. IMP dehydrogenase 4. GMP synthetase 5. adenosine deaminase 6. guanosine deaminase 7. guanine deaminase 8. adenine deaminase 9. nucleoside transporter 10. nucleobase transporter.	https://www.eurekaselect.com/71896/article
small RNA pathway	tRNA-derived small RNAs (tsRNAs), TcPIWI-tryp protein	the presence of alternate small RNA pathways in T. cruzi mainly represented by a homogeneous population of tRNA-derived small RNAs (tsRNAs). In T. cruzi epimastigotes submitted to nutrient starvation, tsRNAs colocalized with an argonaute protein distinctive of trypanosomatids (TcPIWI-tryp) and were recruited to particular cytoplasmic granules	Extracellular vesicles shed by Trypanosoma cruzi are linked to small RNA pathways, life cycle regulation, and susceptibility to infection of mammalian cells
small RNA pathway	microRNAs, siRNAs and piRNAs	unique small RNA pathways in Trypanosoma cruzi which produce different populations of small RNAs derived from tRNAs, rRNAs, sn/snoRNAs and mRNAs. These small RNAs are secreted included in extracellular vesicles and transferred to other parasites and susceptible mammalian cells the first time a detailed analysis of the small RNA cargo of extracellular vesicles from T. cruzi epimastigotes under nut…	Profiling of small RNA cargo of extracellular vesicles shed by Trypanosoma cruzi reveals a specific extracellular signature
small RNA pathway	mRNAs and microRNAs	the variety and expression of small RNAs are different between parasite stages, suggesting diverse functions. Taken together, these observations call attention to the potential regulatory functions that these RNAs might play once transferred between parasites and/or to mammalian host cells	Characterization of the small RNA content of Trypanosoma cruzi extracellular vesicles
small RNA pathway	TcPIWI-tryp RNA	Trypanosoma cruzi presents Argonaute protein but lacks canonical RNAi pathways	A particular set of small non-coding RNAs is bound to the distinctive Argonaute protein of Trypanosoma cruzi: insights from RNA-interference deficient …
small RNA pathway	canonical RNAi	The largest class consisted of tRNA-derived small RNAs which primarily originated from the 3′ end of tRNAs, followed by small RNAs derived from rRNA. The remaining sequences revealed the presence of 92 novel transcribed loci, of which 79 did not show homology to known RNA classes.	The short non-coding transcriptome of the protozoan parasite Trypanosoma cruzi
sphingomyelinase-mediated plasma membrane repair pathway	LAMP-2	LAMP-2 lacking cells (LAMP2-/- and LAMP1/2-/- cells). We then investigated the ability of LAMP-2 deficient cells to perform compensatory endocytosis upon lysosomal secretion, the mechanism by which cells repair their membrane and T. cruzi ultimately enters cells	LAMP-2 absence interferes with plasma membrane repair and decreases T. cruzi host cell invasion
sphingomyelinase-mediated plasma membrane repair pathway	acid sphingomyelinase	Inhibition or depletion of lysosomal ASM, which blocks plasma membrane repair, markedly reduces the susceptibility of host cells to T. cruzi invasion.T. cruzi subverts the ASM-dependent ceramide-enriched endosomes that function in plasma membrane repair to infect host cells	Trypanosoma cruzi subverts the sphingomyelinase-mediated plasma membrane repair pathway for cell invasion
sphingomyelinase-mediated plasma membrane repair pathway	Ceramide	Ceramide, the product of sphingomyelin hydrolysis, is detected in newly formed parasitophorous vacuoles containing trypomastigotes but not in the few parasite-containing vacuoles formed in ASM-depleted cells. Thus, T. cruzi subverts the ASM-dependent ceramide-enriched endosomes that function in plasma membrane repair to infect host cells	https://rupress.org/jem/article/208/5/909/41189/Trypanosoma-cruzi-subverts-the-sphingomyelinase
sphingomyelinase-mediated plasma membrane repair pathway	dysferlin	TCT from T. cruzi modulated dysferlin, ASM and TFEB gene expression in a way dependent on the number of plasma membrane interacting parasites.	Trypanosoma cruzi modulates gene expression of plasma membrane repair-related proteins
sphingomyelinase-mediated plasma membrane repair pathway	acid sphingomyelinase	TCT from T. cruzi modulated dysferlin, ASM and TFEB gene expression in a way dependent on the number of plasma membrane interacting parasites.	Trypanosoma cruzi modulates gene expression of plasma membrane repair-related proteins
sphingomyelinase-mediated plasma membrane repair pathway	transcriptional factor EB	TCT from T. cruzi modulated dysferlin, ASM and TFEB gene expression in a way dependent on the number of plasma membrane interacting parasites.	Trypanosoma cruzi modulates gene expression of plasma membrane repair-related proteins
sphingomyelinase-mediated plasma membrane repair pathway	rapamycin	regulation of expression of these genes was sensitive to rapamycin pre-treatment of muscle cell line for T.cruzi	Trypanosoma cruzi modulates gene expression of plasma membrane repair-related proteins
SUMOylation Pathway	Ubl Atg8	In T. cruzi, it has been demonstrated that Ub and Ubls are important for parasite survival playing a significant role in the adaptation to the different hosts. Ub controls protein fate by triggering degradation through the 26S proteasome and the Ubl Atg8 is involved in autophagosome biogenesis that recycles cellular material.	https://www.ncbi.nlm.nih.gov/pmc/articles/PMC3237068/
SUMOylation Pathway	Ulps/SENPs	Ubiquitin like protein proteases/Sentrin specific proteases (Ulps/SENPs) mediate both processing and deconjugation of SUMO. Ulps/SENPs share a C-terminal cysteine protease domain of ∼250 amino acids containing the catalytic triad His-Asp-Cys, whereas the N-terminal domain is not well conserved, diverging in primary sequence and size.	https://www.ncbi.nlm.nih.gov/pmc/articles/PMC3237068/
SUMOylation Pathway	Cysteine	A single SUMO-conjugating enzyme was also detected in the genome of T. cruzi and a highly conserved cysteine residue could be inferred as responsible to form the E2∼SUMO thioester adduct	https://www.ncbi.nlm.nih.gov/pmc/articles/PMC3237068/
The nitric oxide transduction pathway	L-glutamate	Evidence thus indicates that in T. cruzi epimastigotes, L-glutamate controls cyclic GMP levels through a pathway mediated by nitric oxide.	https://www.jbc.org/content/270/28/16576.short
The nitric oxide transduction pathway	cGMP-dependent kinase	Additionally, inhibition of cGMP-dependent kinase also prevented the stimulation of melanogenesis by UVB and NO. Therefore, we concluded that NO and cGMP production is required for UVB-induced melanogenesis and that cGMP mediated its melanogenic effects mainly through the activation of cGMP-dependent kinase.	https://www.jbc.org/content/271/45/28052.short
The nitric oxide transduction pathway	calcium, calmodulin, and cGMP	these results suggest the transduction pathway for PEF‐stimulated chondrocyte proliferation involves nitric oxide and the production of nitric oxide may be the result of a cascade that involves calcium, calmodulin, and cGMP production. © 2008 Orthopaedic Society. Published by Wiley Periodicals, Inc. J Orthop Res 26:854–859, 2008	https://onlinelibrary.wiley.com/doi/abs/10.1002/jor.20590
The nitric oxide transduction pathway	NADPH-diaphorase histochemical	Thus the NADPH-diaphorase histochemical method allows the direct visualization of the neurons which use this novel signal transduction pathway.	https://www.sciencedirect.com/science/article/abs/pii/0306452292901844
The nitric oxide transduction pathway	cGMP	Therefore, we concluded that NO and cGMP production is required for UVB-induced melanogenesis and that cGMP mediated its melanogenic effects mainly through the activation of cGMP-dependent kinase.	https://www.jbc.org/content/271/45/28052.short
The nitric oxide transduction pathway	prolyl hydroxylase	The enzyme required ferrous ion and 2-oxoglutaric acid. Strong activation of the prolyl hydroxylase by NO was observed without further addition of ferrous ion.	https://www.sciencedirect.com/science/article/abs/pii/S0006291X02007295
The nitric oxide transduction pathway	NAD(P)H oxidase	These data suggest an upregulation of vascular NAD(P)H oxidase and an impairment of the NO signal transduction pathway in hypertension.	https://www.sciencedirect.com/science/article/abs/pii/S0006291X01953124
The nitric oxide transduction pathway	L-arginine	hemoglobin which avidly binds NO also suppressed the anti-aggregatory effect, indicating that apoE stimulated sufficient production of NO by platelets for extracellular release to occur. We conclude that apoE inhibits platelet aggregation through the L-arginine:NO signal transduction pathway.	https://www.jbc.org/content/272/1/89.short
The nitric oxide transduction pathway	sodium nitroprusside (SNP)	the results indicate that SNP is capable of inducing apoptosis in T. gondii tachyzoites via a calcium signal transduction pathway.	https://search.proquest.com/openview/d558eef215d916288a47c52c7346e81f/1?pq-origsite=gscholar&cbl=47473
The nitric oxide transduction pathway	GST, LOX-1, PAL, and PR-3 genes	In contrast, NO does not act upstream of the elicitor-induced activation of mitogen-activated protein kinase, the opening of anion channels, nor expression of GST, LOX-1, PAL, and PR-3 genes.	http://www.plantphysiol.org/content/135/1/516.short
The nitric oxide transduction pathway	cryptogein	Here, we investigate the signaling events that mediate NO production, and analyze NO signaling activities in the cryptogein transduction pathway.	http://www.plantphysiol.org/content/135/1/516.short
The nitric oxide transduction pathway	nitric oxide synthase inhibitors	we observed that cryptogein-induced NO production in tobacco cell suspensions is sensitive to nitric oxide synthase inhibitors and may be catalyzed by variant P, a recently identified pathogen-inducible plant nitric oxide synthase.	http://www.plantphysiol.org/content/135/1/516.short
The nitric oxide transduction pathway	β-amyloid (Aβ) peptide	The major pathological features of Alzheimer’s disease (AD) include amyloid plaques composed primarily of the β-amyloid (Aβ) peptide	https://www.pnas.org/content/95/10/5795.short
The nitric oxide transduction pathway	protein kinases, cytosolic Ca2+ mobilization and protein modification	O stimulates signal transduction pathways through protein kinases, cytosolic Ca2+ mobilization and protein modification (i.e. nitrosylation and nitration). In this review we will examine the synthesis of NO, its effects, functions and signalling giving rise to the hypersensitive response and systemic acquired resistance during plant–pathogen interactions.	https://onlinelibrary.wiley.com/doi/full/10.1111/j.1462-5822.2004.00428.x
toll/interleukin-1 receptor signaling pathway	myeloid differentiation factor 88(MyD88)	the recent studies describing parasite molecules as TLR agonists and those studies indicating the essential role of the TIR‐domain bearing molecule named myeloid differentiation factor 88 in host resistance to infection with protozoan parasites. Together, these studies support the hypothesis that the TIR signaling pathway is involved in the initial recognition of protozoan parasites by the immune…	https://onlinelibrary.wiley.com/doi/abs/10.1111/j.0105-2896.2004.00174.x
toll/interleukin-1 receptor signaling pathway	MyD88/TLR9	that TLR9 has a primary role in the MyD88-dependent induction of IL-12/IFN-γ synthesis during infection with T. cruzi.	https://www.jimmunol.org/content/177/6/3515.short
toll/interleukin-1 receptor signaling pathway	TLR2	The enhanced susceptibility of Tlr9−/− and Tlr2−/−Tlr9−/− mice was associated with decreased in vivo IL-12/IFN-γ responses. Our results reveal that TLR2 and TLR9 cooperate in the control of parasite replication and that TLR9 has a primary role in the MyD88-dependent induction of IL-12/IFN-γ synthesis during infection with T. cruzi.	https://www.jimmunol.org/content/177/6/3515.short
toll/interleukin-1 receptor signaling pathway	TLR-2	TLR-2 expression appears to be essential for induction of IL-12, TNF-α, and NO by GPI anchors derived from T. cruzi trypomastigotes.	https://www.jimmunol.org/content/167/1/416.short
toll/interleukin-1 receptor signaling pathway	Cruzain	Thus cruzain hinders macrophage activation during the early (<60 min) stages of infection, by interruption of the NF-κB P65 mediated signaling pathway. These early events allow T. cruzi survival and replication, and may lead to the spread of infection in acute Chagas' disease.	https://journals.plos.org/plospathogens/article?id=10.1371/journal.ppat.1002139
toll/interleukin-1 receptor signaling pathway	MAL/TIRAP S180L	Because proinflammatory cytokines play an important role in CCC, we hypothesized that single‐nucleotide polymorphisms (SNPs) in the genes that encode proteins in the TLR pathway could explain differential susceptibility to CCC among T. cruzi–infected individuals.	https://academic.oup.com/jid/article/199/12/1838/881858
toll/interleukin-1 receptor signaling pathway	IL‐1Rs	Like the TLRs, interleukin‐1 receptor superfamily (IL‐1Rs) also plays key roles in host responses to infection and inflammation.	https://onlinelibrary.wiley.com/doi/abs/10.1128/9781555818395.ch12
toll/interleukin-1 receptor signaling pathway	MyD88	MyD88 is common to all TLR-mediated pathways, which lead to the production of inflammatory cytokines	https://www.sciencedirect.com/science/article/abs/pii/S0923181103002226
toll/interleukin-1 receptor signaling pathway	Mal	TLR2, TLR9, and Mal/TIRAP controlled differentially the emergence of the different TLR2hi monocyte populations in the spleen. In summary, this study highlights the central role of the TLR2/Mal tandem in the distinct activity among the monocyte subsets during T. cruzi infection.	https://www.jbc.org/content/291/45/23832.short
Transsulfuration and Cysteine Biosynthetic Pathways	cysteine	We also cloned and characterized cDNA encoding serine acetyltransferase (SAT), a key enzyme in the sulfate assimilatory cysteine biosynthetic pathway.	https://www.jbc.org/content/276/9/6516.short
Transsulfuration and Cysteine Biosynthetic Pathways	L-γ-glutamyl-L-cysteinyl-glycine; GSH	the transsulfuration pathway, which supplies cysteine from the indispensable amino acid, methionine, has recently been identified as a significant contributor to GSH synthesis in astrocytes.	https://link.springer.com/article/10.1007%2Fs00726-011-0864-8
Transsulfuration and Cysteine Biosynthetic Pathways	Corynebacterium glutamicum	The transsulfuration pathway involves cystathionine as the intermediate and utilizes cysteine as the sulfur source, but the direct sulfhydrylation pathway bypasses cystathionine and uses inorganic sulfur instead. While most microorganisms synthesize methionine via either one of these pathways, Corynebacterium glutamicum utilizes both pathways, which appear to be fully functional.	https://link.springer.com/article/10.1007/s00253-003-1306-7
Transsulfuration and Cysteine Biosynthetic Pathways	cystathionine β‐synthase and cystathionine γ‐lyase	Precise control of this pathway is critical for maintenance of optimal cellular function and, therefore, the key enzymes of the pathway, cystathionine β‐synthase and cystathionine γ‐lyase, are regulated at multiple levels.	https://bpspubs.onlinelibrary.wiley.com/doi/full/10.1111/bph.14446
Transsulfuration and Cysteine Biosynthetic Pathways	cystathionine β-synthase (CβS)	cystathionine β-synthase (CβS) and cysteine synthase (CS), key enzymes of the transsulfuration and assimilatory pathways, respectively, from the hemoflagellate protozoan parasite Trypanosoma rangeli.	https://parasitesandvectors.biomedcentral.com/articles/10.1186/1756-3305-7-197
Transsulfuration and Cysteine Biosynthetic Pathways	cysteine synthase (CS)	cystathionine β-synthase (CβS) and cysteine synthase (CS), key enzymes of the transsulfuration and assimilatory pathways, respectively, from the hemoflagellate protozoan parasite Trypanosoma rangeli.	https://parasitesandvectors.biomedcentral.com/articles/10.1186/1756-3305-7-197
Transsulfuration and Cysteine Biosynthetic Pathways	S-adenosylmethionine to S-adenosylhomocysteine	The rate of transsulfuration is determined by the cellular capacity to conduct methylation reactions that convert S-adenosylmethionine to S-adenosylhomocysteine.	https://www.sciencedirect.com/science/article/pii/S1550413119305121
Transsulfuration and Cysteine Biosynthetic Pathways	glutathione, free choline, and phosphatidyl choline	During TPN, levels of taurine, cysteine, protein-bound cysteine, glutathione, free choline, and phosphatidyl choline were depressed and methionine was elevated.	https://academic.oup.com/ajcn/article-abstract/42/4/577/4691596
Transsulfuration and Cysteine Biosynthetic Pathways	sulfur-containing amino acids, methionine and cysteine	The transsulfuration pathway (TSP) is a highly conserved mechanism for metabolizing the sulfur-containing amino acids, methionine and cysteine.	https://www.pnas.org/content/108/40/16831/
Transsulfuration and Cysteine Biosynthetic Pathways	cystathionine β-synthase (dCBS)	Here we show that Drosophila cystathionine β-synthase (dCBS), which catalyzes the rate-determining step in the TSP, is a positive regulator of lifespan in Drosophila and that the pathway is required for the effects of diet restriction on animal physiology and lifespan	https://www.pnas.org/content/108/40/16831/
Transsulfuration and Cysteine Biosynthetic Pathways	γ-cystathionase	Hepatic γ-cystathionase activity in premature infants has been reported to be about 23% of mature levels (Zlotkin and Anderson, 1982; Pediatr. Res. 16: 65–68); this level of γ-cystathionase activity may limit cysteine synthesis by the methionine transsulfuration pathway.	https://academic.oup.com/jn/article/120/8/837/4754517
Transsulfuration and Cysteine Biosynthetic Pathways	endogenous hydrogen sulfide	In fact, the longevity benefit of organismal caloric restriction is due to increased flux through the transsulfuration pathway and a subsequent increase in endogenous hydrogen sulfide production	https://www.sciencedirect.com/science/article/pii/S1550413119305650
Transsulfuration and Cysteine Biosynthetic Pathways	ammonia and alpha-ketobutyrate	Beyond the methylation state, other metabolic vulnerabilities of using the transsulfuration pathway such as ammonia and alpha-ketobutyrate production warrant follow-up studies to determine how they too may be therapeutically exploited.	https://www.sciencedirect.com/science/article/pii/S1550413119305650
Transsulfuration and Cysteine Biosynthetic Pathways	homocysteine	It was calculated that transsulfuration accounted for at least 90 and 85% of the total homocysteine synthesis in low and ample sulfate-grown plants, respectively (and may have accounted for 100%).	http://www.plantphysiol.org/content/68/3/619.short
Transsulfuration and Cysteine Biosynthetic Pathways	Glutathione Synthesis	The redox sensitivity of the transsulfuration pathway can be rationalized as an autocorrective response that leads to an increased level of glutathione synthesis in cells challenged by oxidative stress	https://pubs.acs.org/doi/abs/10.1021/bi001088w
Ubiquitin Proteasome pathway	β‐catenin	β‐catenin resembles a motif in IκB (inhibitor of NFκB) which is required for the phosphorylation‐dependent degradation of IκB via the ubiquitin–proteasome pathway	https://www.embopress.org/doi/full/10.1093/emboj/16.13.3797?keytype2=tf_ipsecsha&ijkey=0d85dca53bd523148ecaebb163c4a853b51ef7ee
Ubiquitin Proteasome pathway	Cystic fibrosis transmembrane conductance regulator (CFTR),	Degradation of CFTR by the Ubiquitin-Proteasome Pathway	https://www.cell.com/cell/pdf/0092-8674(95)90240-6.pdf
Ubiquitin Proteasome pathway	(MHC) class I antigens	The system is also involved in processing major histocompatibility complex (MHC) class I antigens	https://www.embopress.org/doi/full/10.1093/emboj/17.24.7151
Ubiquitin Proteasome pathway	Degradation of a protein	the ubiquitin system involves two distinct and successive steps: (i) covalent attachment of multiple ubiquitin molecules to the target protein (Figure 1A); and (ii) degradation of the tagged protein by the 26S proteasome (Figure 1B	https://www.embopress.org/doi/full/10.1093/emboj/17.24.7151
Ubiquitin Proteasome pathway	E3 ubiquitin ligases	Two of the primary objectives in the field are to identify the substrates of the Ub/26S proteasome pathway and to characterize the E3 ubiquitin ligases.	http://www.plantcell.org/content/16/12/3181.short
Ubiquitin Proteasome pathway	intracellular proteins	In all tissues, the majority of intracellular proteins are degraded by the ubiquitin (Ub)–proteasome pathway (UPP)	https://jasn.asnjournals.org/content/17/7/1807?utm_source=TrendMD&utm_medium=cpc&utm_campaign=J_Am_Soc_Nephrol_TrendMD_0&WT.MC_ID=TMD0
Ubiquitin Proteasome pathway	Bortezomib (a drug)	recent development and approval of bortezomib, a drug that inhibits the 26S proteasomal degradation machinery, has underscored the importance of this pathway to cancer treatment strategies.	https://www.researchgate.net/profile/Edward_Gelmann/publication/7711330_The_Ubiquitin-Proteasome_Pathway_and_Its_Role_in_Cancer/links/555f5d5608ae9963a118b0e8/The-Ubiquitin-Proteasome-Pathway-and-Its-Role-in-Cancer.pdf
Ubiquitin Proteasome pathway	degradation of short-lived and regulatory proteins	The ubiquitin-proteasome pathway plays a pivotal role in the degradation of short-lived and regulatory proteins important in a variety of basic cellular processes, including regulation of the cell cycle, modulation of cell surface receptors and ion channels, and antigen presentation.	https://www.annualreviews.org/doi/abs/10.1146/annurev.med.50.1.57
Ubiquitin Proteasome pathway	p27	The p27 mammalian cell cycle protein is an inhibitor of cyclin-dependent kinases. Both in vivo and in vitro, p27 was found to be degraded by the ubiquitin-proteasome pathway.	https://science.sciencemag.org/content/269/5224/682.abstract
Ubiquitin Proteasome pathway	I kappa B alpha	the link between phosphorylation of I kappa B alpha and its degradation is not understood. In this report we provide evidence that phosphorylation of serine residues 32 and 36 of I kappa B alpha targets the protein to the ubiquitin-proteasome pathway.	http://genesdev.cshlp.org/content/9/13/1586.short
Ubiquitin Proteasome pathway	proteins glutathione S-transferase (GST)–Rad23 and Rad4–haemagglutinin (HA)	The fusion proteins glutathione S-transferase (GST)–Rad23 and Rad4–haemagglutinin (HA), and the proteasome subunits Cim3 and Cim5, cofractionate through consecutive chromatography steps. The ubiquitin-like domain of human Rad23 (UbLHRB) also interacts with the human proteasome. These results demonstrate that ubiquitin-like domains (UbLs) represent a new class of proteasome-interacting motifs.	https://www.nature.com/articles/35661/briefing/signup/
Ubiquitin Proteasome pathway	interleukin-1-β-converting enzyme	a family of proteases related to interleukin-1-β-converting enzyme. Evidence is now accumulating, however, that the ubiquitin-proteasome system itself plays an important role in apoptosis, and some of the cellular pathways that are impacted upon by the proteasome, and may lead to apoptosis, are beginning to be dissected	https://www.nature.com/articles/4400505
Ubiquitin Proteasome pathway	Hypoxia-inducible Transcription Factor 1α (HIF-1α protein)	HIF-1α was polyubiquitinated in vivo under normoxic conditions, indicating rapid degradation via the ubiquitin-proteasome pathway.	https://www.jbc.org/content/274/10/6519.short
Ubiquitin Proteasome pathway	regulatory cellular proteins	Caspases are involved in programmed cell death (apoptosis), whereas the degradation of most short-lived regulatory cellular proteins is mediated by the ubiquitin-proteasome pathway.	https://www.pnas.org/content/95/6/2727.short
Ubiquitin Proteasome pathway	cytokine mRNAs	These results link the rapid degradation of cytokine mRNAs to the ubiquitin-proteasome pathway.	https://science.sciencemag.org/content/284/5413/499.abstract
Ubiquitin Proteasome pathway	Retinoblastoma Protein	Rb levels are regulated by the ubiquitin-proteasome degradation pathway.	https://cancerres.aacrjournals.org/content/56/20/4620.short
UFD Pathway	Ubiquitin	Conjugation of the 76-amino-acid protein ubiquitin is first and foremost a signal for targeting proteins to the proteasome for degradation	https://ec.asm.org/content/6/11/1943.short
UFD Pathway	ASP-2	To induce the UFD pathway, a chimeric gene encoding ubiquitin fused to ASP-2 (pUB-ASP-2) was constructed	https://pubmed.ncbi.nlm.nih.gov/20059980/
UFD Pathway	CD8(+)	Ubiquitin-fused antigens expressed in antigen-presenting cells were effectively degraded via the UFD pathway, and subsequently activated CD8(+) T cells	https://pubmed.ncbi.nlm.nih.gov/20059980/
UFD Pathway	LMP2	Mice deficient in LMP2 or LMP7, subunits of immunoproteasomes, were not able to develop protective immunity induced	https://pubmed.ncbi.nlm.nih.gov/20059980/
UFD Pathway	LMP7	Mice deficient in LMP2 or LMP7, subunits of immunoproteasomes, were not able to develop protective immunity induced	https://pubmed.ncbi.nlm.nih.gov/20059980/
UFD Pathway	UBA1	Trypanosomatids contain two UBA1 genes in contrast to mammals and yeast that only have one, and using T.brucei as a model system, we show that both are active in vitro	https://scholar.google.com/scholar?hl=en&as_sdt=0%2C5&q=UFD+pathway+and+T+cruzi+pathways&btnG=#d=gs_qabs&u=%23p%3DFVONFoxd4kkJ
UFD Pathway	TAK-243	Surprisingly, neither protein is inhibited by TAK-243, a potent inhibitor of human UBA1	https://scholar.google.com/scholar?hl=en&as_sdt=0%2C5&q=UFD+pathway+and+T+cruzi+pathways&btnG=#d=gs_qabs&u=%23p%3DFVONFoxd4kkJ
UFD Pathway	SPRING	An in vitro ubiquitination assay showed that SPRING possesed E3 activity in a RING finger domain dependent manner.These findings are the first to show that this protozoan parasite secretes an ubiquitin ligase related protein into host cells.	https://onlinelibrary.wiley.com/doi/full/10.1111/j.1462-5822.2009.01375.x
UFD Pathway	FUS1-5	There are five fusion genes (FUS1-5) consisting of a ubiquitin coding sequence fused to a basic non-ubiquitin sequence	https://scholar.google.com/scholar?hl=en&as_sdt=0,5&qsp=1&q=ubiquitin+fusion+degradation+pathway+%22trypanosoma+cruzi%22qst=br#d=gs_qabs&u=%23p%3D9sumHGHma14J
UFD Pathway	PUB	There are five polyubiquitin coding genes (PUB) each consisting of varying lengths of polyubiquitin coding sequence and terminating with a single copy of the larger fusion gene	https://scholar.google.com/scholar?hl=en&as_sdt=0,5&qsp=1&q=ubiquitin+fusion+degradation+pathway+%22trypanosoma+cruzi%22qst=br#d=gs_qabs&u=%23p%3D9sumHGHma14J
UFD Pathway	UASP2	C57BL/6 mice immunized intranasally with rSeV/dF expressing either ASP2 or UASP2 showed significantly suppressed parasitemia and could be protected from lethal T.cruzi challenge	https://scholar.google.com/scholar?hl=en&as_sdt=0,5&qsp=1&q=ubiquitin+fusion+degradation+pathway+%22trypanosoma+cruzi%22qst=br#d=gs_qabs&u=%23p%3DLG4LK_ViDQYJ
UFD Pathway	asp-2	The asp-2 gene is polymorphic, as its sequence is different even in the same strains of T.cruzi	https://pubmed.ncbi.nlm.nih.gov/20059980/
UFD Pathway	UBASP-2	The expression of ASP-2 or the fusion protein UBASP-2 was confirmed by transfection of COS7 cells with these plasmids	https://pubmed.ncbi.nlm.nih.gov/20059980/
UFD Pathway	CTL epitopes	CTL epitopes are produced through the ubiquitin-proteasome pathway and antigen presentation of MHC class I associated ASP-2 peptides to CD8+ cells would become significantly more efficient following immunization with pUB-SP-2.	https://pubmed.ncbi.nlm.nih.gov/20059980/
UFD Pathway	IFN-gamma	Intracellular IFN-gamma and GZM-b was strongly induced in CD8+ T cells of mice immunisez with pUB-ASP-2	https://pubmed.ncbi.nlm.nih.gov/20059980/
UFD Pathway	GZM-b	Intracellular IFN-gamma and GZM-b was strongly induced in CD8+ T cells of mice immunisez with pUB-ASP-2	https://pubmed.ncbi.nlm.nih.gov/20059980/
UFD Pathway	MG-132	COS7 cells transfected with plasmids in the presence of the proteosome inhibitor MG-132, significantly repressed degradation of UB-ASP-2 proteins, resulting in an accumulation of UB-ASP-2 proteins	https://pubmed.ncbi.nlm.nih.gov/20059980/
UFD Pathway	ub-asp-2	This finding indicates that after artificial binding of mono-ubiquitin to ASP-2, the ub-asp-2 gene products are rapidly degraded by the proteasome through UFD pathway	https://pubmed.ncbi.nlm.nih.gov/20059980/
UFD Pathway	fusion protein	Antigenic peptides to be poly-ubiquitination and the fusion protein then introduced to the UPS and degraded. This virtual route for UPS is known as the UFD pathway.	https://pubmed.ncbi.nlm.nih.gov/20059980/
UFD Pathway	pUB-ASP-2	We constructed the plasmid pUB-ASP-2 , encoding the ASP-2 fusion protein fused to a mono-ubiquitin	https://pubmed.ncbi.nlm.nih.gov/20059980/
UFD Pathway	PA28	This heteromultimer is able to bind to the alpha rings of the 20S core proteasome, enhancing proteolytic activity of the proteasome	https://pubmed.ncbi.nlm.nih.gov/20059980/
VLA-4VCAM-1 pathway	CD49d‐integrins	The expression of CD49d‐integrins, that bind to VCAM‐1.Patients with a mild form of Chagas' disease showed a lower number of CD49d+ cells, in comparison with those with severe chronic cardiopathy. Decreased levels of CD49d+ cells were detected in CD3− cell populations	https://onlinelibrary.wiley.com/doi/full/10.1046/j.1365-3083.2001.00916.x
VLA-4VCAM-1 pathway	CD8+ T cells	During Trypanosoma cruzi infection, circulating CD8+ T cells express a differential profile of adhesion molecules (LFA-1High, VLA-4High). This could account to the preferential interaction with activated EC (ICAM-1+, VCAM-1+).	https://www.scielo.br/scielo.php?pid=S0074-02762003000300002&script=sci_arttext
VLA-4VCAM-1 pathway	Desferrioxamine (DFO)	DFO enhances antioxidant activity in the host but also increases oxidative stress, indicating that the mode of action of the drug involves a positive contribution to the host together with an effect that is not beneficial to the parasite.	https://www.ncbi.nlm.nih.gov/pmc/articles/PMC2955510/pdf/YRER_15_11716217.pdf
VLA-4VCAM-1 pathway	Cell adhesion molecules	The participation of CAMs in shaping the phenotypic nature of the autoimmune CD4-mediated myosin-induced and the CD8-mediated T. cruzi-elicited myocarditis.	https://www.scielo.br/scielo.php?pid=S0074-02762003000700015&script=sci_arttext
VLA-4VCAM-1 pathway	CD8+ T lymphocytes	the distribution of T-cell subsets in the myocardium of T. cruzi-infected mice reflects the particular profile of adhesion molecules acquired by most peripheral CD8+ T lymphocytes and point to the possibility that multiple IFN-γ-inducible molecules present in the inflamed tissue contribute to the establishment and maintenance of T. cruzi-induced myocarditis.	https://www.sciencedirect.com/science/article/pii/S1286457901014617?casa_token=eNV4DntlG1cAAAAA:MurHxZP5Qyv1sZbUWO8EbxlcmNk9aW99rkEVOTGMA7hyvcsBtONkweHosXHLzhKfFYLWZBuj0kE
VLA-4VCAM-1 pathway	CD62LLowLFA-1HighVLA-4High	C3H/He mice infected with the Colombiana strain of T. cruzi, we found that the distribution of CD4+/CD8– and CD4–/CD8+ T cells in the myocardium mirrors the frequency of cells expressing the CD62LLowLFA-1HighVLA-4High activation phenotype among CD4+/CD8– and CD4–/CD8+ peripheral blood T cells. Consistently, vascular cell adhesion molecule-1-positive endothelial cells and a fine fibronectin networ…	https://www.sciencedirect.com/science/article/pii/S1286457901014617?casa_token=eNV4DntlG1cAAAAA:MurHxZP5Qyv1sZbUWO8EbxlcmNk9aW99rkEVOTGMA7hyvcsBtONkweHosXHLzhKfFYLWZBuj0kE
VLA-4VCAM-1 pathway	Chemokines	CC chemokines CCL3/MIP-1α, CCL4/MIP-1β (macrophage inflammatory protein 1-α and 1-β), and CCL5/RANTES are able to induce NO production by human macrophages similarly to IFN-γ. Interestingly, these chemokines activated human macrophages to kill T. cruzi via NO	https://www.sciencedirect.com/science/article/pii/S1359610107000111?casa_token=lJ3zMqOFwgoAAAAA:mtRUCAKBC3ZogP4VDnFupDjghGO9SKqTZU5KLlHQ4XUx3Nl4gQ6xg1LpRLVhAQ1ZVEgMPF7euF0
VLA-4VCAM-1 pathway	Cruzipain-cysteine-proteinase	Cruzipain-stimulated macrophages secreted IL-10 and TGF-β and displayed enhanced arginase activity and subsequent T. cruzi growth [23], [24]. The later could be due to the induction of ornithine decarboxilase activity, an enzyme involved in the synthesis of polyamines, essential for intracellular parasite replication.	https://www.sciencedirect.com/science/article/pii/S1359610107000111?casa_token=lJ3zMqOFwgoAAAAA:mtRUCAKBC3ZogP4VDnFupDjghGO9SKqTZU5KLlHQ4XUx3Nl4gQ6xg1LpRLVhAQ1ZVEgMPF7euF0
VLA-4VCAM-1 pathway	VLA-4+-invading cells	persistent "danger signals" triggered by the parasite and its antigens are required for the establishment of inflammation and ECM alterations, therapeutic interventions that control parasitism and selectively modulate cell migration improve ECM abnormalities, paving the way for the development of new therapeutic strategies improving the prognosis of T. cruzi-infected individuals.	https://www.scielo.br/scielo.php?pid=S0100-879X2003000800020&script=sci_arttext
VLA-4VCAM-1 pathway	Digoxin	The prevalence of abnormal digoxin serum concentration is high in patients with chronic heart failure secondary to Chagas' cardiomyopathy.Digoxin serum concentration should be measured in patients with Chagas' cardiomyopathy with chronic heart failure receiving digoxin therapy due to the potential for digoxin toxicity.	https://www.scielo.br/scielo.php?pid=S0037-86822010000500004&script=sci_arttext
VLA-4VCAM-1 pathway	Heterologous prime-boost vaccine (recombinant plasmid DNA/AdHu5)	LFA-1, but not VLA-4, is essential for protective immune response of highly susceptible mice against T. cruzi infection. Also, the study demonstrated that LFA-1 mediates CD8+ T cells migration into infected tissues, such as the heart, and plays an important role in CD8+ T cells cytotoxicity for parasite clearance.	https://www.frontiersin.org/articles/10.3389/fimmu.2017.01291/full
VLA-4VCAM-1 pathway	Interferon-gamma (IFN-γ)	the co-administration of a plasmid encoding murine IFN-γ could modify the immune response induced by infection with attenuated parasites and improve protection against further infections	https://link.springer.com/article/10.1186/s12879-017-2834-6#:~:text=In%20T.,able%20to%20control%20intracellular%20parasites.

## Sheet: Molecular_interaction 
Supplementary Table 1 b: List of curated evidence diffent biological molecule interactions for the construction of 46 T. cruzi pathway map [Molecule 1 = first molecule of the interaction; Molecule 2 = second molecule of the interaction; Evidence = Statement from the article that provides evidence for the role of molecule in specific pathway; Interactions = type of interaction between molecule 1 a…
Molecule 1	Molecule 2	Evidence	Interactions	PMID/Link	Pathway_Name
sucrose hypertonic medium	Clathrin coated pits	The use of hypertonic sucrose is also nonspecific since it has been shown to decrease both clathrin-coated pits and non-coated invaginations in fibroblasts, as well as to reduce macropinocytosis and lipid-raft uptake(Bradley et al., 1993; Carpentier et al., 1989; Synnes et al., 1999).	Negative	https://www.sciencedirect.com/science/article/abs/pii/S0001706X19300774	clathrin pathway
chlorpromazine hydrochloride	Clathrin coated pits	Although these data support a clathrin dependent entry mechanism for T. cruzi, it is known that chlorpromazine not only disrupts clathrin-coated pits, but also may interferes with the biogenesis of large intracellular vesicles including phagosomes and macropinosomes	Negative	https://www.sciencedirect.com/science/article/abs/pii/S0001706X19300775	clathrin pathway
pitstop 2	interactions between the amino terminal domain of clathrin heavy chain and amphiphysin	This compound was designed and shown to bind to and block interactions between the amino terminal domain of clathrin heavy chain and amphiphysin, one of many proteins shown to bind to this domain of clathrin (Robertson et al., 2014). Since inhibition is not complete it is specific and we observed an inhibition of 60% of T.cruzi internalization.	Negative	https://www.sciencedirect.com/science/article/abs/pii/S0001706X19300776	clathrin pathway
Actin	Arf-6 and annexin 2	Participation of actin filaments is also seen as essential for the internalization of amastigotes, where a pedestal composed of Factin is formed at the entry site (Mortara et al., 2008). This polymerization process is dependent on two proteins known as Arf-6 and annexin 2, both participate in the F-actin polymerization process and membrane recruitment (Teixeira et al., 2015). Here, we demonstrate…	Positive	https://www.sciencedirect.com/science/article/abs/pii/S0001706X19300777	clathrin pathway
clathrin heavy (TcCHC) chain gene	clathrin heavy chain	Our data indicate that clathrin heavy and light chains are expressed in T. cruzi and that they localize to the flagellar pocket and Golgi complex region.An In silico search detected a hypothetical clathrin light chain protein (TcCLC) encoded by the T. cruzi genome. This protein has a clathrin light chain domain, which mediates interaction with the clathrin heavy chain and regulates stabilization …	Positive	https://bmcmolcellbiol.biomedcentral.com/articles/10.1186/1471-2121-15-23	clathrin pathway
clathrin light (TcCLC) chain gene	Clathrin	Our data indicate that clathrin heavy and light chains are expressed in T. cruzi and that they localize to the flagellar pocket and Golgi complex region.An In silico search detected a hypothetical clathrin light chain protein (TcCLC) encoded by the T. cruzi genome. This protein has a clathrin light chain domain, which mediates interaction with the clathrin heavy chain and regulates stabilization …	Positive	https://bmcmolcellbiol.biomedcentral.com/articles/10.1186/1471-2121-15-24	clathrin pathway
Clathrin	flagellar pocket and membranes of the TGN.	we also show evidences for the localization of clathrin at the flagellar pocket and membranes of the TGN.	Positive	https://onlinelibrary.wiley.com/doi/abs/10.1111/j.1550-7408.2007.00258.x	clathrin pathway
AP1 complex	clathrin-coated vesicles from Golgi complex	Detection of clathrin, AP1 and AP2 complexes, and dynamin in the parasite genome, together with the occurrence of clathrin expression in the epimastigotes clearly demonstrate that clathrin-coated vesicles are part of the endocytic and exocytic pathways in epimastigote forms of T. cruzi.The identified genes for clathrin heavy chain, adaptin subunits, and dynamin matched with the correct set of pol…	Positive	https://onlinelibrary.wiley.com/doi/abs/10.1111/j.1550-7408.2007.00258.x	clathrin pathway
AP2 complex	clathrin-coated vesicles from plasma membrae	Detection of clathrin, AP1 and AP2 complexes, and dynamin in the parasite genome, together with the occurrence of clathrin expression in the epimastigotes clearly demonstrate that clathrin-coated vesicles are part of the endocytic and exocytic pathways in epimastigote forms of T. cruzi.The identified genes for clathrin heavy chain, adaptin subunits, and dynamin matched with the correct set of pol…	Positive	https://onlinelibrary.wiley.com/doi/abs/10.1111/j.1550-7408.2007.00258.x	clathrin pathway
Dynamin	clathrin coated vesicles	Detection of clathrin, AP1 and AP2 complexes, and dynamin in the parasite genome, together with the occurrence of clathrin expression in the epimastigotes clearly demonstrate that clathrin-coated vesicles are part of the endocytic and exocytic pathways in epimastigote	Positive	https://onlinelibrary.wiley.com/doi/abs/10.1111/j.1550-7408.2007.00258.x	clathrin pathway
Dynamin	dynasore	The GTPase dynamin plays an important role in clathrin-mediated endocytosis, and it was recently found that dynamin can participate in a phagocytic process. The results obtained show that in both phagocytic and non-phagocytic cells, the process of T. cruzi entry into the host cell is drastically diminished when host cells are treated with dynasore, thus indicating the participation of dynamin in …	Negative	https://journals.plos.org/plosone/article?id=10.1371/journal.pone.0007764	clathrin pathway
low-density lipoprotein receptor (LDLr)	T. cruzi parasitophorous vacuole (PV)	Recently, Nagajyotic and colleagues (68) demonstrated that the low-density lipoprotein receptor (LDLr) is important in the invasion and subsequent fusion of the PV containing T. cruzi with host cell lysosomes, thus suggesting the participation of clathrin-coated pits in parasite internalization because LDL receptors are concentrated in this vesicle.	Positive	https://www.frontiersin.org/articles/10.3389/fimmu.2013.00186/full	clathrin pathway
low-density lipoprotein receptor (LDLr)	T.cruzi	The accumulation of LDL and LDLr in the heart probably contributes to the pathogenesis of chagasic heart disease. The LDL/LDLr pathway could represent a new therapeutic target for modulating T. cruzi infection.Our results demonstrate that the parasites directly bind to LDLr and inhibition or disruption of LDLr resulted in a reduced rate of invasion. The in vitro and in vivo observations in the cu…	Positive	https://journals.plos.org/plosntds/article?id=10.1371/journal.pntd.0000953	clathrin pathway
AP-1 Adaptor Complex	Clathrin	The AP-1, AP3 and AP-4 complexes are involved in protein sorting at the TGN [19,20], while only AP-1 and AP-2 clearly recruit clathrin.AP1-γ adaptin is expressed in different T. cruzi life stages, including parasite forms found in the invertebrate vector (epimastigotes), metacyclic trypomastigotes (responsible for initial host infection), and the replicating intracellular stage (amastigotes).Rece…	Positive	https://journals.plos.org/plosone/article?id=10.1371/journal.pone.0179615	clathrin pathway
Cruzipain	NADH	The major lysosomal cysteine proteinase, cruzipain, has been characterized in considerable detail, and might be involved in the host/parasite relationship, in addition to its obvious role in parasite nutrition. Among the enzymes of amino acid catabolism, two glutamate dehydrogenases (one NADP- and the other NAD-linked), alanine aminotransferase, and the major enzymes of aromatic amino acid catabo…	Positive	https://link.springer.com/article/10.1007/BF00763064	areobic_glycolytic
HK	PPi	In this work, we report a detailed kinetic analysis of the effects of three of these bisphosphonates on homogeneous TcHK, as well as on the enzyme in purified intact glycosomes, peroxisome-like organelles that contain most of the glycolytic pathway enzymes in this organism.	Negative	https://www.jbc.org/content/282/17/12377.short	areobic_glycolytic
TIM	G3P	Triosephosphate isomerase from Trypanosoma cruzi (TcTIM), an enzyme in the glycolytic pathway that exhibits high catalytic rates of glyceraldehyde-3-phosphate- and dihydroxyacetone-phosphate-isomerization only in its dimeric form, was screened against an in-house chemical library containing nearly 230 compounds belonging to different chemotypes.	Positive	https://www.sciencedirect.com/science/article/abs/pii/S0223523410006823	areobic_glycolytic
TIM	DHAP	Triosephosphate isomerase from Trypanosoma cruzi (TcTIM), an enzyme in the glycolytic pathway that exhibits high catalytic rates of glyceraldehyde-3-phosphate- and dihydroxyacetone-phosphate-isomerization only in its dimeric form, was screened against an in-house chemical library containing nearly 230 compounds belonging to different chemotypes.	Positive	https://www.sciencedirect.com/science/article/abs/pii/S0223523410006823	areobic_glycolytic
HK	PPi	More recently, additional experiments showed that the enzyme is inhibited in a non-competitive way by inorganic pyrophosphate (PPi) and does not phosphorylate other sugars, such as fructose, mannose and galactose (Cáceres et al. 2003). This suggests that biphosphonates are possible inhibitors of this T. cruzi enzyme.	Negative	https://www.scielo.br/scielo.php?script=sci_arttext&pid=S0074-02762009000800006#f1	areobic_glycolytic
TIM	6, 6'-bisbenzothiazole-2, 2' diamine	Recently, two studies showed the possibility of developing new therapeutic agents against trypanosomes using TIM as a molecular target. The compound 6, 6'-bisbenzothiazole-2, 2' diamine in the low micromolar range was able to specifically inhibit the TIM of trypanosomatids (Olivares-Illana et al. 2006)	Negative	https://www.scielo.br/scielo.php?script=sci_arttext&pid=S0074-02762009000800006#f2	areobic_glycolytic
TIM	Dithiodianiline	While the compound dithiodianiline in nanomolar concentrations was able to completely inhibit the recombinant TIM of T. cruzi and was trypanocidal for the epimastigote form of the parasite (Olivares-Illana et al. 2007).	Negative	https://www.scielo.br/scielo.php?script=sci_arttext&pid=S0074-02762009000800006#f3	areobic_glycolytic
HK	PPi	These changes correlated with a decrease of activities of HK and PYK, as well as changes in the concentration of various intermediates of carbon metabolism.	Negative	https://www.frontiersin.org/articles/10.3389/fcimb.2020.00025/full#B24	areobic_glycolytic
PYK	PPi	These changes correlated with a decrease of activities of HK and PYK, as well as changes in the concentration of various intermediates of carbon metabolism.	Negative	https://www.frontiersin.org/articles/10.3389/fcimb.2020.00025/full#B24	areobic_glycolytic
PYK	Suramin	We show that suramin competitively inhibits PYKs from humans (muscle, tumor, and liver isoenzymes, Ki = 1.1–17 μM), T. cruzi (Ki = 108 μM), and L. mexicana (Ki = 116 μM), all of which have similar active sites.	Negative	https://www.jbc.org/content/286/36/31232.short	areobic_glycolytic
GAPDH	Adenosine	Guided by the crystal structures of human, T. brucei, and Leishmania mexicana glyceraldehyde-3-phosphate dehydrogenase, we designed adenosine analogs as tight binding inhibitors that occupy the pocket on the enzyme that accommodates the adenosyl moiety of the NAD+ cosubstrate.	Negative	https://www.pnas.org/content/96/8/4273.short	areobic_glycolytic
GK/HK	Carboxybenzyl glucosamine (CBZ-GlcN)	Carboxybenzyl glucosamine (CBZ-GlcN) was found to be the strongest glucokinase inhibitor known to date, having a Ki of 0.71 ± 0.05 μM.	Negative	https://www.sciencedirect.com/science/article/pii/S0166685115300451	areobic_glycolytic
GK/HK	Benzoyl glucosamine (BENZ-GlcN)	Also reported are two biologically active inhibitors against in vitro T. cruzi culture that were BENZ-GlcN and CBZ-GlcN, with intracellular amastigote growth inhibition IC50 values of 16.08 ± 0.16 μM and 48.73 ± 0.69 μM, respectively.	Negative	https://www.sciencedirect.com/science/article/pii/S0166685115300451	areobic_glycolytic
PYK	F-2,6-BP	The only clear control mechanism found so far for a glycolytic enzyme in trypanosomatids is the strong activation of pyruvate kinase by very low concentrations of fructose 2,6-bisphosphate, first described by Opperdoes and coworkers (21) in T brucei and later shown to occur in other trypanosomatids (22, 23)	Positive	https://faseb.onlinelibrary.wiley.com/doi/pdf/10.1096/fasebj.6.13.1397837	areobic_glycolytic
PEPCK	OAA	This was interpreted as due to an increase in the reaction rate of PEPCK leading to an increase in oxaloacetate production.	Positive	https://faseb.onlinelibrary.wiley.com/doi/pdf/10.1096/fasebj.6.13.1397837	areobic_glycolytic
atg 5	beclin	autophagosome formation, limited parasite entry and reduced the association between TcPV and the classical lysosomal marker Lamp-1	negetive	https://www.tandfonline.com/doi/abs/10.4161/auto.5.1.7160	Autophgic
cruizipain	zymogen	These organelles that store proteins and lipids ingested by endocytosis undergo a dramatic decrease in number during the metacyclogenesis of T. cruzi	positive	https://www.tandfonline.com/doi/abs/10.1080/15548627.2020.1720428	Autophgic
atg8	LC3	used as an autophagosomal marker	positive	https://www.jbc.org/content/283/6/3454.short	Autophgic
lc3	NLRP3	autophagosome and autolysosome formation in peritoneal macrophages (PMs) from C57BL/6 wild‐type mice	positive	https://www.jbc.org/content/283/6/3454.short	Autophgic
thrombospondin‐1	fibronectin	implicated in cellular infection	positive	https://iubmb.onlinelibrary.wiley.com/doi/full/10.1002/iub.1019	Autophgic
gp 35/50	gp82	autophagosome and autolysosome formation in peritoneal macrophages (PMs) from C57BL/6 wild‐type mice	positive	https://iubmb.onlinelibrary.wiley.com/doi/full/10.1002/iub.1019	Autophgic
Piperovatine	piperlonguminine	inhibited the parasite proliferation and caused drastic ultrastructural alterations.	positive	https://www.sciencedirect.com/science/article/abs/pii/S0001706X12003786	Autophgic
cruzipain	angiotensin-converting enzyme	Studies of the dynamics of inflammation in the subcutaneous model of infection revealed that the balance between cruzipain and angiotensin-converting enzyme, respectively acting as kinin-generating and degrading enzymes, governs extent of DC maturation and TH1 development via the B2R-dependent innate pathway.	Positive	https://www.degruyter.com/view/journals/bchm/389/8/article-p1015.xml	B2R-dependent innate
endothelin-1 (ET-1)	Bradykinin B2 receptor	Trypanosoma cruzi appointed different roles for endothelin‐1 (ET‐1) and bradykinin (BK) in the immunopathogenesis of Chagas disease. Here, we addressed the hypothesis that pathogenic outcome is influenced by functional interplay between endothelin receptors (ETAR and ETBR) and bradykinin B2 receptors (B2R).	Positive	https://bpspubs.onlinelibrary.wiley.com/doi/full/10.1111/j.1476-5381.2011.01609.x	B2R-dependent innate
methyl‐β‐cyclodextrin	thapsigargin/verapamil	ETRs/B2R‐driven infection in HSMCs was reduced in HSMC pretreated with methyl‐β‐cyclodextrin, a cholesterol‐depleting drug, or in thapsigargin‐ or verapamil‐treated target cells.	Negative	https://bpspubs.onlinelibrary.wiley.com/doi/full/10.1111/j.1476-5381.2011.01609.x	B2R-dependent innate
repertaxin /CXCR2 antagonist	repertaxin or HOE‐140 /B2R antagonist	repertaxin (CXCR2 antagonist) blocked tissue‐culture trypomastigotes (TCT)‐induced plasma leakage and leukocyte accumulation in the hamster cheek pouch topically exposed to TCT. Furthermore, we found that TCT‐evoked paw edema in BALB/c mice was blocked by repertaxin or HOE‐140 (B2R antagonist), suggesting that CXCR2 propels the extravascular activation of the kinin/B2R pathway.	Negative	https://journals.plos.org/plospathogens/article?id=10.1371/journal.ppat.0030185	B2R-dependent innate
IL-17	CD4+	the collapse of type-1 immune responses in B2R−/− mice was linked to upregulated secretion of IL-17 and TNF-α by antigen-responsive CD4+ T cells. In vitro analysis of tissue culture trypomastigote interaction with splenic CD11c+ DCs indicated that DC maturation (IL-12, CD40, and CD86) is controlled by the kinin/B2R pathway.	Positive	https://journals.lww.com/co-hematology/Abstract/2018/09000/Subverting_bradykinin_evoked_inflammation_by.2.aspx	B2R-dependent innate
TNF-α	CD4+	the intracardiac parasite load was significantly reduced in WT mice pretreated with (i) cromoglycate (MC stabilizer) (ii) infestin-4, a specific inhibitor of FXIIa (iii) HOE-140 (specific antagonist of B2R), and (iv) bosentan, a non-selective antagonist of ETAR/ETBR. Notably, histopathology of heart tissues from mice pretreated with these G protein-coupled receptors blockers revealed that myocard…	Positive	https://www.frontiersin.org/articles/10.3389/fimmu.2017.00840/full	B2R-dependent innate
cromoglycate	MC stabilizer	the intracardiac parasite load was significantly reduced in WT mice pretreated with (i) cromoglycate (MC stabilizer) (ii) infestin-4, a specific inhibitor of FXIIa (iii) HOE-140 (specific antagonist of B2R), and (iv) bosentan, a non-selective antagonist of ETAR/ETBR. Notably, histopathology of heart tissues from mice pretreated with these G protein-coupled receptors blockers revealed that myocard…	Negative	https://www.frontiersin.org/articles/10.3389/fimmu.2017.00840/full	B2R-dependent innate
infestin-4	FXIIa	the intracardiac parasite load was significantly reduced in WT mice pretreated with (i) cromoglycate (MC stabilizer) (ii) infestin-4, a specific inhibitor of FXIIa (iii) HOE-140 (specific antagonist of B2R), and (iv) bosentan, a non-selective antagonist of ETAR/ETBR. Notably, histopathology of heart tissues from mice pretreated with these G protein-coupled receptors blockers revealed that myocard…	Negative	https://www.frontiersin.org/articles/10.3389/fimmu.2017.00840/full	B2R-dependent innate
bosentan	ETAR/ETBR	the intracardiac parasite load was significantly reduced in WT mice pretreated with (i) cromoglycate (MC stabilizer) (ii) infestin-4, a specific inhibitor of FXIIa (iii) HOE-140 (specific antagonist of B2R), and (iv) bosentan, a non-selective antagonist of ETAR/ETBR. Notably, histopathology of heart tissues from mice pretreated with these G protein-coupled receptors blockers revealed that myocard…	Negative	https://www.frontiersin.org/articles/10.3389/fimmu.2017.00840/full	B2R-dependent innate
TLR4	IFN-γ, TNF-α and nitric oxide (NO	Our studies demonstrated that TLR4 signaling is required for optimal production of IFN-γ, TNF-α and nitric oxide (NO) in the spleen of infected animals and, as a consequence, Tlr4−/− mice display higher parasitemia levels.	Positive	https://journals.plos.org/plospathogens/article?id=10.1371/journal.ppat.1000870	B2R-dependent innate
cruzipain	IL-6 and IL-1β cytokine	we provide evidence that cruzipain not only increased ROS production but also promoted IL-6 and IL-1β cytokine production.	Negative	https://www.sciencedirect.com/science/article/abs/pii/S0020751910002481	B2R-dependent innate
ROS (Reactive oxygen species)	superoxide anion (O2), hydrogen peroxide and peroxynitrite	The production of reactive oxygen species (ROS) by phagocytes is an innate defence mechanism against microorganisms. It has been postulated that ROS such as superoxide anion (O2), hydrogen peroxide and peroxynitrite, may play a crucial role in the control of pathogen growth.	Negative	https://www.sciencedirect.com/science/article/abs/pii/S0020751910002481	B2R-dependent innate
caspase-1	IL-1β	When WT and ASC−/− macrophages were treated with inhibitors of caspase-1, IL-1β, or NADPH oxidase, we found that IL-1β production by caspase-1/ASC inflammasome required reactive oxygen species (ROS) as a secondary signal.	Positive	https://journals.plos.org/plosone/article?id=10.1371/journal.pone.0111539	Caspase-1/ASC inflammasome pathway
IL-1β	IL-1β	When WT and ASC−/− macrophages were treated with inhibitors of caspase-1, IL-1β, or NADPH oxidase, we found that IL-1β production by caspase-1/ASC inflammasome required reactive oxygen species (ROS) as a secondary signal.	Positive	https://journals.plos.org/plosone/article?id=10.1371/journal.pone.0111539	Caspase-1/ASC inflammasome pathway
NADPH oxidase	IL-1β	When WT and ASC−/− macrophages were treated with inhibitors of caspase-1, IL-1β, or NADPH oxidase, we found that IL-1β production by caspase-1/ASC inflammasome required reactive oxygen species (ROS) as a secondary signal.	Positive	https://journals.plos.org/plosone/article?id=10.1371/journal.pone.0111539	Caspase-1/ASC inflammasome pathway
caspase-1	Alanine aminotransferase (ALT)	caspase-1/11−/− mice demonstrated significantly reduced liver inflammation with the lowest alanine aminotransferase (ALT) levels but the highest hepatic parasitic load	Negative	https://www.frontiersin.org/articles/10.3389/fimmu.2018.00913/full	Caspase-1/ASC inflammasome pathway
Adaptor Molecule ASC	caspase (caspase‐1)	The canonical inflammasomes are composed of at least three main components: an inflammatory caspase (caspase‐1, caspase‐11), an adapter molecule (such as ASC), and a sensor protein (such as NLRP1, NLRP3, NLRP12, NAIP1, NAIP2, NAIP5, or AIM2).	Positive	https://onlinelibrary.wiley.com/doi/abs/10.1111/imr.12291	Caspase-1/ASC inflammasome pathway
NLRP1, NLRP3, NLRP12, NAIP1, NAIP2, NAIP5, or AIM2	caspase (caspase‐11)	The canonical inflammasomes are composed of at least three main components: an inflammatory caspase (caspase‐1, caspase‐11), an adapter molecule (such as ASC), and a sensor protein (such as NLRP1, NLRP3, NLRP12, NAIP1, NAIP2, NAIP5, or AIM2).	Positive	https://onlinelibrary.wiley.com/doi/abs/10.1111/imr.12291	Caspase-1/ASC inflammasome pathway
Focal adhesion kinase (FAK)	Transcription factors (Pu.1, c-Myb, and Runx1)	SRT1720 dampened the Tc-induced increase in the expression and/or phosphorylation of focal adhesion kinase (FAK) and downstream transcription factors (Pu.1, c-Myb, and Runx1) involved in Mφ proliferation and migration and Notch1 involved in functional activation.	Negative	https://www.mdpi.com/2073-4409/9/1/80	Caspase-1/ASC inflammasome pathway
Trans-sialidases	PRR-ligands (receptors)	Trans-sialidases, mucins, and cruzipain are the main parasite molecules regulating the host response in conjunction with several parasite PRR-ligands,	Positive	https://www.researchgate.net/profile/Yves_Carlier/publication/313013102_Protective_host_response_to_Trypanosoma_cruzi_and_its_limitations/links/5b9e750292851ca9ed0f8cfe/Protective-host-response-to-Trypanosoma-cruzi-and-its-limitations.pdf	Caspase-1/ASC inflammasome pathway
Mucins	PRR-ligands (receptors)	Trans-sialidases, mucins, and cruzipain are the main parasite molecules regulating the host response in conjunction with several parasite PRR-ligands,	Positive	https://www.researchgate.net/profile/Yves_Carlier/publication/313013102_Protective_host_response_to_Trypanosoma_cruzi_and_its_limitations/links/5b9e750292851ca9ed0f8cfe/Protective-host-response-to-Trypanosoma-cruzi-and-its-limitations.pdf	Caspase-1/ASC inflammasome pathway
Cruzipain	PRR-ligands (receptors)	Trans-sialidases, mucins, and cruzipain are the main parasite molecules regulating the host response in conjunction with several parasite PRR-ligands,	Positive	https://www.researchgate.net/profile/Yves_Carlier/publication/313013102_Protective_host_response_to_Trypanosoma_cruzi_and_its_limitations/links/5b9e750292851ca9ed0f8cfe/Protective-host-response-to-Trypanosoma-cruzi-and-its-limitations.pdf	Caspase-1/ASC inflammasome pathway
Melatonin	CD4+ and CD8+ T cells	Melatonin induced a significant reduction (***P<.001) in CD28‐negative in CD4+ and CD8+ T cells in middle‐aged control animals.	Negative	https://onlinelibrary.wiley.com/doi/abs/10.1111/jpi.12409	CD28/80/86 costimulatory
T. cruzi antigen	Mitogen-induced proliferation of CD4+ and CD8+ T cells	T. cruzi antigen exposure reduced mitogen-induced proliferation of CD4+ and CD8+ T cells in PBMC cultures, but only reduced mitogen-induced proliferation in the CD4+ T cells from sorted cell cultures cocultured with antigen-pulsed CD3− cells.	Negative	https://www.sciencedirect.com/science/article/abs/pii/S0008874919302382	CD28/80/86 costimulatory
γ interferon production	CD28 defeciency	Splenocytes from T. cruzi-infected, CD28-deficient mice exhibited greatly impaired gamma interferon production in response to T. cruzi antigen stimulation in vitro compared to those from infected wild-type mice.	Negative	https://iai.asm.org/content/71/6/3131.short	CD28/80/86 costimulatory
anti-CD80 and/or anti-CD86 MAbs.	T. cruzi infection	Administration of anti-CD80 and/or anti-CD86 MAbs. The blockade of both CD80 and CD86 by administering specific monoclonal antibodies also exacerbated T. cruzi infection in wild-type mice.	Positive	https://iai.asm.org/content/71/6/3131.short	CD28/80/86 costimulatory
CD28 Deficiency	IL-2 and IFN-γ	This deficiency in the protective memory response by CD28-deficient mice correlated with a lack of IL-2 and IFN-γ in recall responses and reduced numbers of CD4+ T cells expressing a memory phenotype (50)	Negative	https://iai.asm.org/content/71/6/3131.short	CD28/80/86 costimulatory
Zinc	CD80/CD86	Under Zinc supplementation and/or T. cruzi infection, the gestation developed normally. Several innate immune parameters such as RT1B, CD80/CD86, MCP-1 expressing lymphocytes, IL-2, and IL-17 were positively altered,	Positive	https://link.springer.com/article/10.2478/s11686-020-00188-0	CD28/80/86 costimulatory
glycoproteins	rCD1d	stimulation of a NKT hybridoma by the α-galactosylceramide-CD1 complex	negetive	https://www.jimmunol.org/content/169/7/3926.short	CD1d/NKT cell
β2 microglobulin	rCD1d	heterodimer that is expressed on the cell surface of the antigen-presenting cell (APC)	positive	https://iai.asm.org/content/71/10/5447.short	CD1d/NKT cell
interleukin 4 (IL-4)	gamma interferon (IFN-γ)	activation with anti-CD3 monoclonal antibody (MAb)	positive	https://iai.asm.org/content/71/10/5447.short	CD1d/NKT cell
GPI-mucin	MyD88	less responsive to GPI-mucin derived from T. cruzi trypomastigotes and parasites	negetive	https://www.jimmunol.org/content/172/3/1711.short	CD1d/NKT cell
TLR2	MyD88	less responsive to GPI-mucin derived from T. cruzi trypomastigotes and parasites	negetive	https://www.jimmunol.org/content/172/3/1711.short	CD1d/NKT cell
IL-12	TNF-α	reactive nitrogen intermediates (RNI) upon exposure to live T. cruzi trypomastigotes	positive	https://www.jimmunol.org/content/172/3/1711.short	CD1d/NKT cell
TCR-CD3	AICD/ CD4+ T	These results show that TCR-CD3-mediated AICD is involved in CD4+ T-cell unresponsiveness in vitro following infection with T. cruzi. In addition, successful activation of these cells through the CD69 and Ly-6 pathways is due to differences in the inability of these stimuli to trigger AICD. Since TCR-CD3-mediated AICD can be induced in vivo in infected mice, these findings may be relevant for the…	Negative	PMID: 8613360/ https://pubmed.ncbi.nlm.nih.gov/8613360/	CD69 or Ly-6 A/E Pathway
CD3	Thy 1	In murine T cells, the responses to both ConA and anti-Thy 1 are TcR-CD3 dependent (16). CD69-induced activation in human T cells is also dependent on concomitant TcR-CD3 expression (15). However, T cells from infected mice could respond to anti-CD69 at a stage when they were unresponsive to TcR-CD3.	Negative	https://iai.asm.org/content/62/4/1484.short	CD69 or Ly-6 A/E Pathway
CD8+ T cells	KLRG1/ IFNγ, TNFα and granzyme B	Consistent with repetitive antigen exposure during chronic infection, parasite-specific CD8+ T cells from multiple organs expressed high levels of KLRG1, but exhibit a preferential accumulation of CD69+ cells in skeletal muscle, indicating recent antigen encounter in a niche for T. cruzi persistence. A significant proportion of CD8+ T cells in the muscle also produced IFNγ, TNFα and granzyme B in…	Positive	https://journals.plos.org/plospathogens/article?rev=1&id=10.1371/journal.ppat.1007410	CD69 or Ly-6 A/E Pathway
PGE2	NSAIDs	We tested three non-steroidal anti-inflammatory drugs (NSAIDs): aspirin, an inhibitor of both constitutive and inducible cyclooxygenases (COX); indomethacin, a preferential antagonist of constitutive COX18; and NS-398, an inducible COX inhibitor19. Indomethacin almost completely blocked anti-VnR induced PGE2 (Fig. 4a) and TGF-β (data not shown) production.	Negative	https://www.nature.com/articles/35003208	CD69 or Ly-6 A/E Pathway
γδ T	TNFRI	Moreover, although signaling through TNFRI contributes to the activation of B and γδ+ T cells, it is not required for increasing CD69 expression on αβ+ T lymphocytes. It is interesting that T cells are also functionally affected by GIPL treatment, as spleen cells from GIPL‐injected mice show enhanced production of IL‐4 following in vitro stimulation by anti‐CD3. Together, these results contribute…	Positive	https://jlb.onlinelibrary.wiley.com/doi/full/10.1189/jlb.0706478	CD69 or Ly-6 A/E Pathway
AICD	CD4+ T cells	critical role for AICD in exacerbation of parasite growth was established from several evidences. First, anti-TCR activation of CD4+ T cells potentiated parasite growth in culture, while anti-Ly-6 activation had little or no effect. We have previously demonstrated that, different from TCR activation, Ly-6 activation of CD4+ T cells from infected mice does not induce AICD (14). Similar results wer…	Negative	https://www.jimmunol.org/content/160/3/1313	CD69 or Ly-6 A/E Pathway
CD86, CD95 (Fas) and CD95L (FasL)	CD69	CD69, a marker of lymphocyte activation [88], was moderately increased on Balb/c splenocytes throughout infection, whereas in C57Bl/6 mice, CD69 was differentially expressed over the course of acute infection, with an early peak expression that was two fold higher on C57Bl/6 B cells compared to Balb/c B cells. The early rise in CD69 on C57Bl/6 B cells preceded parasite-specific ASC formation, aft…	Negative	https://journals.plos.org/plosntds/article?id=10.1371/journal.pntd.0000733	CD69 or Ly-6 A/E Pathway
CRM-1 (CCR region)	Cargo molecule (NES sequence)	Proteins that shuttle between nucleus and cytoplasm bear nuclear localization signals (NLS) and/or nuclear export signals (NES) and some of them can carry mRNAs, as part of shuttling ribonucleoprotein complexes. In this work we describe in the protozoan parasite Trypanosoma cruzi, a CRM1/exportin1 nuclear export factor named TcCRM1. This protein contains the conserved central region (CCR) that in…	Neutral	https://www.sciencedirect.com/science/article/pii/S0166685104003044	CRM-1 Mediated RNA-Nuclear export
TcCRM-1	LMB (leptomycin B)	By subcellular fractionation we show that TcCRM1, a protein of about 117 kDa, has nuclear localization. We also demonstrate that LMB inhibits the replication of T. cruzi in a dose-dependent manner.	Negative	https://www.sciencedirect.com/science/article/pii/S0166685104003044	CRM-1 Mediated RNA-Nuclear export
LMB	HSP70	Some mRNAs such as HSP70, TcUBP2/1 and TcPABP1 are reduced or disappeared from the cytoplasm of LMB treated cells.	Neutral	https://www.sciencedirect.com/science/article/pii/S0166685104003044	CRM-1 Mediated RNA-Nuclear export
LMB	TcUBP2/1	Some mRNAs such as HSP70, TcUBP2/1 and TcPABP1 are reduced or disappeared from the cytoplasm of LMB treated cells.	Neutral	https://www.sciencedirect.com/science/article/pii/S0166685104003044	CRM-1 Mediated RNA-Nuclear export
LMB	TcPABP1	Some mRNAs such as HSP70, TcUBP2/1 and TcPABP1 are reduced or disappeared from the cytoplasm of LMB treated cells.	Neutral	https://www.sciencedirect.com/science/article/pii/S0166685104003044	CRM-1 Mediated RNA-Nuclear export
TcRPA-2	NES	TcRPA‐2 subunit heterozygous knockout cells, suggesting that RPA is involved in this process. Here, we show that RPA cellular localization changes during the T. cruzi life cycle, with RPA being detected only in the cytoplasm of the metacyclic and bloodstream trypomastigotes. We also identify a nuclear export signal (NES) in the trypanosomatid RPA‐2 subunit. Mutations in the negatively charged res…	Negative	https://febs.onlinelibrary.wiley.com/doi/abs/10.1002/1873-3468.13755	CRM-1 Mediated RNA-Nuclear export
TcADKn	TcRps14	One of the biological functions of TcADKn is ribosomal 18S RNA processing by direct interaction with ribosomal protein TcRps14.	positive	https://journals.plos.org/plosntds/article?id=10.1371/journal.pntd.0002044	CRM-1 Mediated RNA-Nuclear export
TcSub2	RNA pol II	the association of TcSub2 with transcription/processing sites. These findings were analyzed further by BrUTP incorporation assays and confirmed that TcSub2 is physically associated with active RNA polymerase II (RNA pol II)	Negative	https://journals.plos.org/plosone/article?id=10.1371/journal.pone.0020730	CRM-1 Mediated RNA-Nuclear export
Hel45	Mex67	this RNA helicase is associated with mRNA metabolism and its nucleocytoplasmic shuttling is dependent on an mRNA export route involving Mex67 receptor.	positive	https://journals.plos.org/plosone/article?id=10.1371/journal.pone.0109521	CRM-1 Mediated RNA-Nuclear export
p34	exportin-1/CRM-1	our results demonstrate that p34 and p37 regulate NOPP44/46 cellular localization by facilitating their association with exportin 1.	positive	https://ec.asm.org/content/6/12/2206.short	CRM-1 Mediated RNA-Nuclear export
p37	exportin-1/CRM-1	our results demonstrate that p34 and p37 regulate NOPP44/46 cellular localization by facilitating their association with exportin 1.	positive	https://ec.asm.org/content/6/12/2206.short	CRM-1 Mediated RNA-Nuclear export
NOPP44/46	exportin-1/CRM-1	our results demonstrate that p34 and p37 regulate NOPP44/46 cellular localization by facilitating their association with exportin 1.	positive	https://ec.asm.org/content/6/12/2206.short	CRM-1 Mediated RNA-Nuclear export
KPT-SINE	LMB (leptomycin B)	diverse inhibitors such as Leptomycin B and the new KPT-SINE compounds block nuclear export.	Negative	https://www.sciencedirect.com/science/article/abs/pii/S1044579X14000388	CRM-1 Mediated RNA-Nuclear export
RAN-GTP	Cargo molecule	RanGTP and cargo bind with positive cooperativity	positive	https://www.sciencedirect.com/science/article/abs/pii/S1044579X14000388	CRM-1 Mediated RNA-Nuclear export
cAMP	TcPKAc	PKAc phosphorylates proteins important for T. cruzi growth, adaptation, and differentiation in vitro	positive	https://iai.asm.org/content/76/10/4757.short	cAMP signalling pathway
cAMP	β-Adrenergic Agonist	he β-Adrenergic Agonist Isoproterenol Stimulates cAMP Production and Lysosome Exocytosis in NRK Cells	positive	https://www.jbc.org/content/274/24/16754.long	cAMP signalling pathway
cAMP	Ca2+-calmodulin-dep	T. cruzi cyclic nucleotide phosphodiesterase was activated, in the presence of Ca 2÷, by calmodulin from different sources, T. cruzi	positive	https://www.sciencedirect.com/science/article/pii/0166685185900131	cAMP signalling pathway
cAMP	Acidocalcisomes	A signalling pathway involving cyclic AMP generation is important for fusion of acidocalcisomes to the contractile vacuole complex, transference of aquaporin and volume regulation	positive	https://www.sciencedirect.com/science/article/pii/B9780123858634000149	cAMP signalling pathway
cAMP	TcMAPK2	TcMAPK2 interacts and phosphorylates a T. cruzi cAMP specific phosphodiesterase.	negetive	https://www.tandfonline.com/doi/full/10.4161/cc.9.14.12372	cAMP signalling pathway
cAMP	TcPKAr	Seven kinase assays were performed and demonstrated TcPKAc had PKA activity. The activity was increased with cAMP stimulation and inhibited by PKI but not PKC and CaMK inhibitors. Recombinant protein of TcPKAr was able to suppress the activity and this effect of suppression by TcPKAr was partly reversed by the addition of cAMP	negetive	https://www.sciencedirect.com/science/article/pii/S0166685106001654?via%3Dihub	cAMP signalling pathway
cAMP	TcrPDEA1	TcrPDEA1 function remains unclear, its presence points out the high complexity of the cAMP signaling in trypanosomatids and the possible compartmentalization of the enzymes involved in the cAMP pathway.	negetive	https://europepmc.org/article/med/17222469	cAMP signalling pathway
cAMP	TcPDE1	the first cAMP-specific phosphodiesterase to be identified from Trypanosoma cruzi. This enzyme is specific for cAMP and its activity is not affected by cGMP, Ca2+, calmodulin or fenotiazinic inhibitors.	negetive	https://pubmed.ncbi.nlm.nih.gov/14556647/	cAMP signalling pathway
cAMP	TcrPDEB1	a fluorescent cAMP analogue, MANT-cAMP [2'-O-(N-methylanthraniloyl)adenosine-3',5'-cyclic monophosphate], was found to be a substrate for the TcPDEB1 catalytic domain, opening the possibility of using this molecule as a substrate in non-radioactive, fluorescence-based PDE assays, including screening for trypanosome PDE inhibitors.	negetive	https://pubmed.ncbi.nlm.nih.gov/16776650/	cAMP signalling pathway
cAMP	TcrPDEC2	transgenic parasites overexpressing a truncated version of TcrPDEC2 without the FYVE domain show a failure in its targeting to the contractile vacuole complex and a marked decrease in PDE activity	negetive	https://pubmed.ncbi.nlm.nih.gov/21166893/	cAMP signalling pathway
cAMP	FLC	In this report we demonstrate that the exposure of T. cruzi to mitogenic factors in fetal calf serum (FCS) promotes the inhibition of cAMP production and stimulates phospholipase C, leading to the accumulation of inositol phosphates and diacylglycerol.	negetive	https://link.springer.com/article/10.1007/BF00929200	cAMP signalling pathway
cAMP	aspirin	we speculate that PGE2 inhibition by ASA leads to a reduction in intracellular cAMP, accounting for the anti-T.cruzi activities	negetive	https://www.sciencedirect.com/science/article/pii/S0014489417300887#bib21	cAMP signalling pathway
cAMP	adrenergic ligand isoproterenol.	Intracellular levels of cAMP in Trypanosoma cruzi epimastigotes were determined in the presence of the phosphodiesterase inhibitor 3-isobutyl-1-methylxanthine, and in the presence of the adrenergic ligand isoproterenol. An increase in the levels of cAMP was observed when those drugs were added.	positive	https://www.sciencedirect.com/science/article/pii/0166685184900720?via%3Dihub	cAMP signalling pathway
cAMP	RhoA	Rho kinase activity is reduced in T. cruziinfected cells and/or activation of cAMP/PKA signaling, which opposes RhoA-dependent increases in cell stiffness, is activated	negetive	https://pubmed.ncbi.nlm.nih.gov/18853412/	cAMP signalling pathway
TcrGrx	GSH	Recombinant TcrGrx exhibited the ability to accept reducing equivalents from GSH, Gsp-SH or T(SH)2; being, in its reduced status, able to reduce low molecular mass disulfides, such as GSSG or CySS. Our results suggest that GSH-dependent reduction of DHA can be catalyzed by TcrGrx, which could be an alternative pathway for keeping ascorbate under its reduced form in the parasite.	Positive	PMID: 25110158	dithiol gultaredoxin dependent cellular
Glutaredoxins	GSSG/GSH	GSH to the mixed disulfide of the Grx-protein complex. When access is inhibited, the reduction is constrained to the dithiol mechanism the relative concentrations of GSH and GSSG vary considerably across different cellular compartments and, consequently, so do the formal reduction potentials imposed by the GSSG/2GSH redox couple.29 However, cellular processes usually work under steady-state kinet…	Negative	PMID: 29675162	dithiol gultaredoxin dependent cellular
tryparedoxin peroxidase (TXNPx)	GPxI	TXNPx or GPxI from T. cruzi to reduce t-bOOH, suggesting that the protein would not be directly involved in hydroperoxide detoxification.	Negative	https://www.liebertpub.com/doi/full/10.1089/ars.2009.2907	dithiol gultaredoxin dependent cellular
TcTXNII	TXN	the thiolate anion of N-terminal Cys reacts with disulfides from specific proteins. This event leads to mixed disulfides between TXN and the respective target molecule. Then, the attack of this mixed disulfide by the vicinal Cys (C-terminal, Cys45 of TcTXNII) of TXN releases the reduced target protein and oxidizes TXN to disulfide.	Negative	https://www.sciencedirect.com/science/article/abs/pii/S1874391915000846	dithiol gultaredoxin dependent cellular
MetSO	MSRB	MSRB exhibited both cytosolic and mitochondrial localization in epimastigote cells. From assays involving parasites overexpressing MSRB, we observed the contribution of this protein to increase the general resistance against oxidative damage, the infectivity of trypomastigote cells, and intracellular replication of the amastigote stage. Also, we report that epimastigotes overexpressing MSRB exhib…	Negative	https://www.sciencedirect.com/science/article/abs/pii/S0891584920311321	dithiol gultaredoxin dependent cellular
TcTryS	Cf TryS	Although TcTryS shows greatest sequence similarity to Cf TryS, the enzyme from T. cruzi is clearly capable of catalyzing all biosynthetic steps involved in the formation of both the mono- and bis-glutathionyl conjugates with spermidine and aminopropylcadaverine.	Positive	PMID: 12121990	dithiol gultaredoxin dependent cellular
vitamin K3 + vitamin C	vitamin B12	the effectiveness of a VC + vitamin B12 combination against epimastigote forms of T. cruzi, in which the presence of VC reduced the IC50 of vitamin B12 [47]. Other studies highlighted the role of VC in combination with vitamin E in attenuating the deleterious effects of chronic inflammatory processes in Chagas’ disease [48] and the activity of VK3 against bloodstream trypomastigotes [49]. Conside…	Negative	PMID: 26641473	dithiol gultaredoxin dependent cellular
T(SH)2	γECS/TryS/TryR	The model predicted that in order to diminish the T(SH)2 synthesis flux by 50%, it is necessary to inhibit γECS or TryS by 58 or 63%, respectively, or both by 50%, whereas more than 98% inhibition was required for TryR. Hence, simultaneous and moderate inhibition of γECS and TryS appears to be a promising multi‐target therapeutic strategy. In contrast, use of highly potent and specific inhibitors…	Negative	https://febs.onlinelibrary.wiley.com/doi/full/10.1111/j.1742-4658.2012.08557.x	dithiol gultaredoxin dependent cellular
Lysophospholipid analogues	phospholipid & sterol	Lysophospholipid analogues interfere in the lipid biosynthesis in epimastigotes, altering the amount of both phospholipids and sterols, and consequently the physical properties of the membrane	positive	https://www.sciencedirect.com/science/article/abs/pii/S0968432808001893	The Fas death Pathway
Naphthoquinone derivatives	cysteine protease	Naphthoquinone derivatives led to a strong DNA fragmentation in trypomastigotes and to the release of cysteine proteases from reservosomes to cytosol in epimastigotes, starting a proteolytic process which results in parasite death.	positive	https://www.sciencedirect.com/science/article/abs/pii/S0968432808001893	The Fas death Pathway
propolis	ethanolic extract (Et-Bra, Et-Blg)	In trypomastigotes, Et-Bra led to the loss of plasma membrane integrity. The in vitro studies indicate that Et-Bra interferes in the functionality of the plasma membrane in trypomastigotes and of reservosomes and mitochondrion in epimastigotes. Acutely infected mice were treated orally with Et-Bra and the parasitemia, mortality and GPT, GOT, CK and urea levels were monitored.	positive	https://doi.org/10.1093/ecam/nep014	The Fas death Pathway
anti-FasL	IFN-gamma	Injection of anti-FasL increased IFN-gamma secretion by splenocytes responding to T. cruzi antigens but also exacerbated production of type 2 cytokines IL-10 and IL-4 at a late stage of acute infection. These results indicate that the FasL/Fas death pathway regulates apoptosis	positive	10.1189/jlb.1006643	The Fas death Pathway
perforin	granzyme B	perforin‐ or granzyme B‐mediated lytic pathways are not required for control of T. cruzi infection.	Negetive	https://onlinelibrary.wiley.com/doi/epdf/10.1046/j.1365-3024.1998.00154.x	The Fas death Pathway
IgG+ B lymphocytes	FasL	FasL is a member of a membrane-bound and -shed protein belonging to the TNF family members, and a natural counterreceptor for the death-promoting Fas molecule expressed by a variety of lymphoid and nonlymphoid tissues (5). Lymphocyte apoptosis mediated by Fas/FasL pathway regulates immune response. In the B cell lineage, following activation, cells rapidly up-regulate Fas expression.	positive	https://doi.org/10.4049/jimmunol.168.8.3965	The Fas death Pathway
Th2 cytokines	IL-10 and IL-4	Secretion of Th2 cytokines IL‐10 and IL‐4 by CD4+ T cells from infected gld mice was markedly increased, compared to controls. In addition, in vivo injection of anti‐IL‐4 mAb, but not of an isotype control mAb, reduced parasitemia in both gld and wild‐type mice	positive	https://onlinelibrary.wiley.com/doi/abs/10.1002/(SICI)1521-4141(199901)29:01%3C81::AID-IMMU81%3E3.0.CO;2-Y	The Fas death Pathway
ACTH	glucocorticoid	Trypanosoma cruzi infection promotes an intense inflammation along with a sepsis-like dysregulated adrenal response characterized by normal levels of ACTH with raised glucocorticoid secretion.	Negetive	https://www.sciencedirect.com/science/article/abs/pii/S0889159117301630	The Fas death Pathway
CD95	CD95L	The interaction between the Fas molecule (CD95) and its ligand, the Fas ligand (FasL) molecule (CD95L) induces death by apoptosis	positive	https://doi.org/10.3389/fimmu.2017.00518	The Fas death Pathway
GIPL ( glycoinositolphospholipid)	IFN-gamma	in the presence of the cytokine IFN-γ, the ceramide portion of the GIPL induced intense macrophage apoptosis, independent of nitric oxide production.	Negetive	https://doi.org/10.3389/fimmu.2017.00518	The Fas death Pathway
TNF-R1	FasL	mice lacking death receptors, such as TNF-R1 (C57BL/6-Tnfrsf1a tm1Imx or TNF-R1−/−) or Fas ligand (C57BL/6 Fas-deficient lpr mice), undergoing acute T. cruzi infection. Here we demonstrate that the late hypercorticosterolism seen in C57BL/6 mice during acute T. cruzi infection coexists with and hyperplasia and hypertrophy of zona fasciculata, paralleled by increased number of apoptotic cells.	Negetive	https://www.sciencedirect.com/science/article/abs/pii/S0889159117301630	The Fas death Pathway
Glycosylphosphatidylinositol (GPI) membrane anchor	Major surface proteins	The inhibition of GPI biosynthesis is a feasible strategy for chemotherapy of infections by T. cruzi and possibly other intracellular protozoan parasites.	Negative	https://www.ncbi.nlm.nih.gov/pmc/articles/PMC175583/	Glycosylphosphatidylinositol biosynthesis
tGPI mucins	Macrophage	The different signaling pathways involved in macrophage activation by GPI mucins from the trypomastigote form of T. cruzi (tGPI mucins).	Positive	https://www.sciencedirect.com/science/article/abs/pii/S128645790201609X	Glycosylphosphatidylinositol biosynthesis
Pd–dppf–mpo and Pt–dppf–mpo	expressed transcripts and proteins	a multimodal mechanism of action for the trypanocidal activity of Pd–dppf–mpo and Pt–dppf–mpo, and a differential contribution of the metal moiety of each compound.	Inhibition	https://pubs.rsc.org/en/content/articlelanding/2020/mt/d0mt00030b/unauth#!divAbstract	Glycosylphosphatidylinositol biosynthesis
TcDPM1	yeast mutants	T. cruzi genes TcDPM1, TcGPI10 and TcGPI12 complement conditional yeast mutants in GPI biosynthesis.	positive	https://pubmed.ncbi.nlm.nih.gov/23951384/	GPI Biosynthetic Pathway
TcGPI10	yeast mutants	T. cruzi genes TcDPM1, TcGPI10 and TcGPI12 complement conditional yeast mutants in GPI biosynthesis.	positive	https://pubmed.ncbi.nlm.nih.gov/23951384/	GPI Biosynthetic Pathway
TcGPI12	yeast mutants	T. cruzi genes TcDPM1, TcGPI10 and TcGPI12 complement conditional yeast mutants in GPI biosynthesis.	positive	https://pubmed.ncbi.nlm.nih.gov/23951384/	GPI Biosynthetic Pathway
Dolichol-phosphate mannose synthase (DPM1),	Dol-P-mannose	Dolichol-phosphate mannose synthase (DPM1), also named dolichol-phosphate-b-D-mannosyltransferase, catalyses the transfer of a mannose residue from GDP-mannose to dolicholphosphate (Dol-P) generating Dol-P-mannose, used as a donor for all mannosylation reactions that are part of the GPI biosynthetic pathway	positive	https://pubmed.ncbi.nlm.nih.gov/23951384/	GPI Biosynthetic Pathway
TcGPI3	T. cruzi glycosyltransferase complex	TcGPI3 was identified as the gene encoding the catalytic subunit of the T. cruzi glycosyltransferase complex since it shares 41% and 49% of sequence identity with the yeast GPI3 and mammalian PIG-A, respectively.	positive	https://pubmed.ncbi.nlm.nih.gov/23951384/	GPI Biosynthetic Pathway
Ssp-4	GPI-anchored proteins	Four proteins that are normally GPI-anchored in T. cruzi exhibited different fates during the GPI shortage; Ssp-4 and p75 were secreted prematurely, while protease gp50/55 and p60 were degraded intracellularly	negative	https://www.jbc.org/content/272/19/12482.short	GPI Biosynthetic Pathway
p75	GPI-anchored proteins	Four proteins that are normally GPI-anchored in T. cruzi exhibited different fates during the GPI shortage; Ssp-4 and p75 were secreted prematurely, while protease gp50/55 and p60 were degraded intracellularly	negative	https://www.jbc.org/content/272/19/12482.short	GPI Biosynthetic Pathway
protease gp50/55	GPI-anchored proteins	Four proteins that are normally GPI-anchored in T. cruzi exhibited different fates during the GPI shortage; Ssp-4 and p75 were secreted prematurely, while protease gp50/55 and p60 were degraded intracellularly	negative	https://www.jbc.org/content/272/19/12482.short	GPI Biosynthetic Pathway
p60	GPI-anchored proteins	Four proteins that are normally GPI-anchored in T. cruzi exhibited different fates during the GPI shortage; Ssp-4 and p75 were secreted prematurely, while protease gp50/55 and p60 were degraded intracellularly	negative	https://www.jbc.org/content/272/19/12482.short	GPI Biosynthetic Pathway
TLR2	GPI anchored protein	In regard to the counterpart receptors involved on macrophage activation by GPI anchors from T. cruzi, our data clearly show the involvement of TLR2. It has been suggested that different TLRs work in a combined form [54, 95] so that it will be important to investigate the involvement of other TLRs on macrophage activation by GPI anchors from T. cruzi parasites.	positive	https://jlb.onlinelibrary.wiley.com/doi/full/10.1189/jlb.70.4.467	GPI Biosynthetic Pathway
Squalene synthase	3-(biphenyl-4-yl)-3-hydroxyquinuclidine	Squalene synthase (SQS, E.C. 2.5.1.21) catalyzes the first committed step in sterol biosynthesis. purified 3-(biphenyl-4-yl)-3-hydroxyquinuclidine (BPQ-OH), a potent and specific inhibitor of mammalian SQS and found that it is also a powerful non-competitive inhibitor of T. cruzi.	Negative	12467972	isoprenoid biosynthesis
Oxidosqualene cyclase	Amiodarone	The heart drug amiodarone, also known to have antifungal activity, blocks ergosterol biosynthesis at the level of oxidosqualene cyclase in Trypanosoma cruzi	Negative	20560544	isoprenoid biosynthesis
HMG-CoA reductase	Statins	The effects of drugs such as (a) statins, which act on the mevalonate pathway by inhibiting HMG-CoA reductase	Negative	19680554	isoprenoid biosynthesis
Squalene epoxidase	Allylamines	the effects of drugs such as allylamines inhibitors of squalene epoxidase	Negative	19680554	isoprenoid biosynthesis
Squalene synthase	Quinuclidines	the effects of drugs such as zaragozic acids and quinuclidines inhibitors of squalene synthase (SQS)	Negative	19680554	isoprenoid biosynthesis
14α-demethylase	posaconazole/fluconazole/(R)-4′-chloro-N-(1-(2,4-dichlorophenyl)-2-(1H-imid-azol-1-yl)ethyl)biphenyl-4-carboxamide (VNF)	The antifungal drug posaconazole that blocks sterol biosynthesis in the parasite is the only compound entering clinical trials for the chronic form of this infection. Crystal structures of the drug target enzyme, Trypanosoma cruzi sterol 14α-demethylase (CYP51), complexed with posaconazole, another antifungal agent fluconazole and an experimental inhibitor, (R)-4′-chloro-N-(1-(2,4-dichlorophenyl)…	Negative	20530488	isoprenoid biosynthesis
14α-demethylase	(S)-(4-chlorophenyl)-1-(4-(4-(trifluoromethyl)phenyl)-piperazin-1-yl)-2-(pyridin-3-yl)ethanone (UDO)/N-[4-(trifluoromethyl)phenyl]-N-[1-[5-(trifluoromethyl)-2-pyridyl]-4-piperi-dyl]pyridin-3-amine (UDD)	the x-ray structures of T. cruzi CYP51 in complexes with two alternative drug candidates, pyridine derivatives (S)-(4-chlorophenyl)-1-(4-(4-(trifluoromethyl)phenyl)-piperazin-1-yl)-2-(pyridin-3-yl)ethanone (UDO; Protein Data Bank code 3ZG2) and N-[4-(trifluoromethyl)phenyl]-N-[1-[5-(trifluoromethyl)-2-pyridyl]-4-piperi-dyl]pyridin-3-amine (UDD; Protein Data Bank code 3ZG3). These compounds have b…	Negative	24047900	isoprenoid biosynthesis
Farnesyl diphosphate synthase	2-alkylaminomethyl-1,1-bisphosphonic acids	the antiparasitic activity exhibited by 2-alkylaminoethyl-1,1-bisphosphonates targeting farnesyl diphosphate synthase, a series of linear 2-alkylaminomethyl-1,1-bisphosphonic acids (compounds 21–33), that is, the position of the amino group was one carbon closer to the gem-phosphonate moiety, were evaluated as growth inhibitors against the clinically more relevant dividing form (amastigotes) of T…	Negative	31296439	isoprenoid biosynthesis
farnesyl diphosphate synthase (FPPS)	bisphosphonates	Strong evidence indicates that this enzyme is a valid target for drugs since bisphosphonates, which are specific FPPS inhibitors, inhibited parasite growth in vitro and in vivo.	Negative	18269336	isoprenoid biosynthesis
Bradykinin	endothelial bradykinin B2 receptor (B2R)	we provide evidence that T. cruzi reciprocally benefits from the intracardiac activation of the MC/KKS pathway: acting jointly with endothelins, kinins enhance tissue parasitism via activation of B2R.As predicted,the microvascular leakage response evoked by TCTs was potentiated by BK-induced inflammatory cascades coordinated via the MC/KKS pathway..Acting as a paracrine mediator, the short-lived …	Positive	https://www.frontiersin.org/articles/10.3389/fimmu.2017.00840/full	kallikrein-kinin system(KKS) Pathway
Endothelin	ETAR/ ETBR	we provide evidence that T. cruzi reciprocally benefits from the intracardiac activation of the MC/KKS pathway: acting jointly with endothelins, kinins enhance tissue parasitism via activation of B2R.As predicted,the microvascular leakage response evoked by TCTs was potentiated by BK-induced inflammatory cascades coordinated via the MC/KKS pathway..Acting as a paracrine mediator, the short-lived …	Positive	https://www.frontiersin.org/articles/10.3389/fimmu.2017.00840/full	kallikrein-kinin system(KKS) Pathway
Cruzipian	TLR2/BK2R-pathway	these results supported the hypothesis that TCTs induce the initial leakage/accumulation of the HK (cruzipain substrate) in peripheral tissues via TLR2, whereas cruzipain amplifies this inflammatory response through the release of BK2R agonist, at the downstream end of the inflammatory cascade. Edema measurements showed that tGPI/cruzipain potently induced microvascular responses via the TLR2/BK2…	Positive	https://www.frontiersin.org/articles/10.3389/fimmu.2012.00396/full	kallikrein-kinin system(KKS) Pathway
Cruzipian	Kinogens-LBK	In the context of infections, kinins can be directly liberated from the kininogens by the action of microbial cysteine proteases, such as cruzipain (Del Nery et al., 1997; Scharfstein et al., 2000; Monteiro et al., 2006). BK1R is an inducible gateway for T. cruzi entry in cardiovascular cells. T. cruzi relies on the enzymatic versatility of the major lysosomal cysteine protease (cruzipain) to rel…	Positive	https://www.frontiersin.org/articles/10.3389/fimmu.2012.00396/full	kallikrein-kinin system(KKS) Pathway
tGPI	BK1R	T. cruzi strains that might express/shed higher levels of tGPI might somewhat blunt this potentially adverse phenotype by favoring low-grade release of cardioprotective kinins via cruzipain as described by Monteiro et al., 2006. In the chronic settings, the benefits of anti-apoptotic effects attributed to purified cruzipain (Aoki Mdel et al., 2006) and BK2R signaling (Chao et al., 2008) may be of…	Positive	https://www.frontiersin.org/articles/10.3389/fimmu.2012.00396/full	kallikrein-kinin system(KKS) Pathway
ET1	cardiac mast cell degranulation	we may predict that ET-1 and [des-Arg]-kinins, acting cooperatively, may propel parasite entry in cardiovascular cells through the signaling of BK1R, a subtype of GPCR that is ubiquitously up-regulated in inflamed tissues.Since chagasic patients display higher levels of ET-1 in the bloodstream (Petkova et al., 2000; Salomone et al., 2001), it is plausible that the edema resulting from pseudocyst …	Positive	https://www.frontiersin.org/articles/10.3389/fimmu.2012.00396/full	kallikrein-kinin system(KKS) Pathway
[des-Arg]-kinins	BK1R	we may predict that ET-1 and [des-Arg]-kinins, acting cooperatively, may propel parasite entry in cardiovascular cells through the signaling of BK1R, a subtype of GPCR that is ubiquitously up-regulated in inflamed tissues.Since chagasic patients display higher levels of ET-1 in the bloodstream (Petkova et al., 2000; Salomone et al., 2001), it is plausible that the edema resulting from pseudocyst …	Positive	https://www.frontiersin.org/articles/10.3389/fimmu.2012.00396/full	kallikrein-kinin system(KKS) Pathway
ACE	LBK	Edema measurements showed that tGPI/cruzipain potently induced microvascular responses via the TLR2/BK2R-pathway and these proinflammatory effects were further potentiated by ACE inhibitors. Beyond their effects on the microcirculation, the released kinins link TLR2-driven inflammation to innate immunity by triggering BK2R expressed on resident/migrating DCs, converting them into TH1-directing an…	Negative	https://www.frontiersin.org/articles/10.3389/fimmu.2012.00396/full	kallikrein-kinin system(KKS) Pathway
TLR 2	HK accumulation	Combined, these results supported the hypothesis that TCTs induce the initial leakage/accumulation of the HK (cruzipain substrate) in peripheral tissues via TLR2	Positive	https://www.frontiersin.org/articles/10.3389/fimmu.2012.00396/full	kallikrein-kinin system(KKS) Pathway
Mast cells	Cruzipian	Microvascular plasma leakage into parasitized tissues is promoted further by activation of mast cells and the kallikrein‐kinin system (KKS), via a mechanism involving cruzipain, a parasite‐derived cysteine protease.The resulting tissue oedema and upregulation of associated receptors on cardiomyocytes may increase specific susceptibility to heart invasion as the infection progresses.	Positive	https://onlinelibrary.wiley.com/doi/full/10.1111/pim.12786	kallikrein-kinin system(KKS) Pathway
neutrophil/CXCR2	TLR 2	Studies performed with tissue culture trypomastigotes (TCTs, Dm28c strain) demonstrated that these parasites evoke neutrophil/CXCR2-dependent microvascular leakage by activating innate sentinel cells via toll-like receptor 2 (TLR2). Upon plasma extravasation, proteolytically derived kinins and C5a stimulate immunoprotective Th1 responses via cross-talk between bradykinin B2 receptors (B2Rs) and C…	Positive	https://www.frontiersin.org/articles/10.3389/fimmu.2017.00840/full	kallikrein-kinin system(KKS) Pathway
calreticulin	L-Ficolin	TcCRT also binds to the L-Ficolin collagenous portion, thus inhibiting approximately between 35 and 64% of the human complement lectin pathway activation, initiated by L-Ficolin, a property not shared by H-Ficolin	Negative	https://doi.org/10.1016/j.molimm.2014.03.014	lectin pathway
TcCRT S	C1q	T. cruzi calreticulin (TcCRT) and two subfragments thereof (TcCRT S and TcCRT R domains) bind specifically to recognition subcomponents of the classical and lectin activation pathways (i.e., to collagenous tails of C1q and to mannan-binding lectin) of the human complement system. As a consequence of this binding, specific functional inhibition of the classical pathway and impaired mannan-binding …	Negative	https://doi.org/10.4049/jimmunol.172.5.3042	lectin pathway
TcCRT R	mannan-binding lectin (MBL)	T. cruzi calreticulin (TcCRT) and two subfragments thereof (TcCRT S and TcCRT R domains) bind specifically to recognition subcomponents of the classical and lectin activation pathways (i.e., to collagenous tails of C1q and to mannan-binding lectin) of the human complement system. As a consequence of this binding, specific functional inhibition of the classical pathway and impaired mannan-binding …	Negative	https://doi.org/10.4049/jimmunol.172.5.3042	lectin pathway
1-deoxynojirimycin	calreticulin–cruzipain	glucosidase II inhibitor 1-deoxynojirimycin promoted calreticulin–cruzipain interaction. This result is consistent with the known pathway of proteinN-glycosylation and oligosaccharide processing occurring in T. cruzi	possitive	https://doi.org/10.1091/mbc.10.5.1381	lectin pathway
MBL (mannan-binding lectin)	acetyl groups on the surface of protozoan	The lectin pathway is initiated when MBL (mannan-binding lectin) or ficolins (L-H-M) bind to patterns of carbohydrates or acetyl groups on the surface of protozoan, virus, fungi, or bacteria . These patterns are found in three pairs of protease serine complexes, namely, mannan-binding lectin-associated serine protease (MASPs) such as MASP-1, MASP-2, MASP-3, MAP-19, and MAP-44. When recognition mo…	possitive	https://doi.org/10.1155/2013/675898	lectin pathway
CRIT-derived peptides	C2 receptor	Transgenic parasites overexpressing CRIT were highly resistant to complement-mediated killing. CRIT-derived peptides inhibited both C2 binding to the surface of T. cruzi and parasite killing.	Negative	https://doi.org/10.1016/j.molimm.2009.08.030	lectin pathway
Ficolin	N-acetylglucosamine	In mammals, ficolins form complexes with mannose-binding lectin-associated serine proteases (MASPs), and ficolin-MASP complexes trigger complement activation via the lectin pathway	possitive	https://doi.org/10.1016/bs.ircmb.2015.01.003	lectin pathway
3T3-L1	PPAR-γ	T. cruzi infection disrupts both adipocyte catabolic and anabolic metabolism secondary to PPAR-γ robust downregulation, tipping the balance towards to an adverse status compatible with the AT atrophy and the acquisition of an inflammatory phenotype. These severe metabolic alterations are much likely to affect the energetic demands dealing with the parasite control and the ensuing disease evolutio…	Negative	PMID: 30413884/https://pubmed.ncbi.nlm.nih.gov/30413884/	Lipolytic and lipogenic pathways
LDL/HDL	VLDLr, STAB1, CXCL16/ TNF-α	the association of other LDL receptors and modified LDL receptors such as classical LDLr, very low density lipoprotein receptor (VLDLr), STAB1, CXCL16 and SCARF1 in the hearts and WAT during acute infection. The significant increase and the decrease in the LDLr protein levels in the WAT and heart respectively, of the HFD-fed infected mice compared with RD-fed mice, suggests that WAT of HFD-fed mi…	Positive	https://journals.plos.org/plosntds/article?id=10.1371/journal.pntd.0003118	Lipolytic and lipogenic pathways
CD73KO	ATP	The underlying mechanism involves a profound increase in the hydrolysis of ATP/NAD and AMP, resulting primarily from CD73 activity but is independent of CD39 activity [58]. In thepresent work, we found that while the amount of ATP released at 7dpi by CD73 -deficient infected hearts was significantly higher than their. Our results demonstrate that breaking ATP catabolic machinery by inhibiting the…	Negative	https://www.sciencedirect.com/science/article/abs/pii/S0925443919303151	Lipolytic and lipogenic pathways
PPARγ	TNFα	Adipose tissue physiology depends on the levels of adipogenesis and adipolysis (lipolysis), which are tightly regulated by the levels of localized adipokines, mainly peroxisome proliferator-activated receptor gamma (PPARγ) and adiponectin and adipose tissue–specific macrophage (ATM)-secreted tumor necrosis factor alpha (TNFα) 19– 21.	Negative	PMID: 31354939/ https://www.ncbi.nlm.nih.gov/pmc/articles/PMC6652099/	Lipolytic and lipogenic pathways
LD	ACAT/ Rab18	Once cholesterol is inside the ER, Rab18 may promote the recruitment of LDs to the ER vicinity in preparation for cholesterol transfer and esterification into LDs by the ACAT related enzyme, as described for a variety of sterols in many cell types [55]. Future studies should examine in more detail the relationship between LDs and other organelles, including the ER and endocytic pathway components…	Positive	https://www.sciencedirect.com/science/article/pii/S0166685118300653	Lipolytic and lipogenic pathways
(TLR) 4 and TLR9	MAPKs	there was also an increase in the expression of several cytokines, chemokines, chemokine receptors, and MAPKs. The TLRs were also upregulated, notably TLR2 and TLR9. In the current study, we did not determine which cells were responsible for the upregulation of TLRs. However, previously we demonstrated that T. cruzi–infected cultured adipocytes result in the upregulation of TLRs, and others have …	Positive	PMID: 22293433/ https://pubmed.ncbi.nlm.nih.gov/22293433/	Lipolytic and lipogenic pathways
NASH	IL6/ IL - 17	The IL6 role in NASH is controversial since it was postulated that is a key factor in the progression of this disease and the development of IR [59] and other researchers have assumed that IL6 may limit endotoxemia and obesity-associated IR [60]. We claimed that the strong IL6 production found in this model would appear limiting the development of IR. In addition, in a similar way that occurs in …	Positive	https://journals.plos.org/plosntds/article?id=10.1371/journal.pntd.0003464	Lipolytic and lipogenic pathways
ACE I	TGFβ1	The molecular mechanisms that underlie these comorbidities may be related not only to immunological disorders but to the presence of genetic variants like the I/D polymorphism of the ACE gene. This gene has been associated with cardiac hypertrophy, left ventricle remodeling, is antagonized by adiponectin and promotes TGFβ1 secretion. A natural question rises and is whether metabolic alterations a…	Negative	https://ijmsdr.org/published%20paper/li1i4/Chagas%C2%B4disease,%20BMI,%20ACEID%20polymorphism%20interactions%20and%20some%20considerations%20on%20the%20%E2%80%9CObesity%20Paradox%E2%80%9D.pdf	Lipolytic and lipogenic pathways
LDL/LDLR/HDL	Apo A-I/ LCAT	The interaction between HDL and T. cruzi was recently reinforced by the discovery that the major structural component of HDL, apolipoprotein A-I (Apo A-I, full-length 28.1 kDa), is truncated into fragments (24.7, 13.6, 10.3, and 9.3 kDa) in sera of T. cruzi infected patients [101]. Apo A-I (243 amino acids) accounts for ~75% of HDL protein content [102]. Both the N- and the C-termini of Apo A-I a…	Negative	https://www.hindawi.com/journals/mi/2014/902038/	Lipolytic and lipogenic pathways
α-1 acid glycoprotein and SAA3	TNF-α, IFN-γ, and IL-1β	The acute-phase reactants α-1 acid glycoprotein and SAA3, which are expressed in adipocytes, were upregulated. The expression of TNF-α, IFN-γ, and IL-1β that were also increased acutely, and these changes persistent even to 90 days postinfection. The 3T3-L1 cells, widely used as a model for primary adipocytes, were infected with T. cruzi. Infection triggered a reduction of Adn levels, while the l…	Positive	https://iai.asm.org/content/75/3/1066	Lipolytic and lipogenic pathways
ET1	AP1	ET-1 expression and the p42/44-mitogen activated protein kinase (MAPK)-AP-1 pathway that regulates the expression of ET-1.Reverse transcriptase polymerase chain reaction (RT-PCR) analysis revealed elevated mRNA expression of transcription factor AP-1 (c-jun and c-fos) and increased AP-1 DNA binding activity as determined by electrophoretic mobility shift assay (EMSA). Western blot analysis demons…	Positive	https://europepmc.org/article/med/11078362	MAPK pathway
AgC10	p38 MAPK	AgC10 also had no effect on TNF or COX‐2 transcription or the induction of their promoters but inhibited the stability of TNF and COX‐2 mRNA, which are regulated post‐transcriptionally by the mitogen‐activated protein kinase (MAPK) p38 pathway. AgC10 was found to inhibit both the activation and the activity of p38 MAPK, since MAPK activated protein kinase‐2 (MAPKAP‐K2 or MK‐2) phosphorylation was…	Negative	https://onlinelibrary.wiley.com/doi/full/10.1002/eji.200324660	MAPK pathway
Cruzipain	Bcl2	In cultures treated with cruzipain, cleavage of caspase 3 was considerably diminished after serum starvation; Bcl-2 overexpression was inhibited by PD098059 ( mitogen-activated protein kinase (MAPK) family members such as the mitogen-activated protein kinase kinase (MEK1) inhibitor.)	Positive	https://www.sciencedirect.com/science/article/abs/pii/S1286457906001171	MAPK pathway
Cruzipain	Arginase 1	We demonstrate that cruzipain (Cz), a parasite antigen, induces arginase I expression in J774 cells, and the pretreatment of Cz‐treated cells with N‐omega‐hydroxy‐L‐arginine (arginase inhibitor) leads to a dramatic decrease in amastigote growth. In Cz‐treated cells – pre‐incubated with TK, PKA or p38 MAPK inhibitors – the balance of NO/urea was biased towards NO, and the amastigote growth was dim…	Positive	https://onlinelibrary.wiley.com/doi/full/10.1002/eji.200324313	MAPK pathway
15-Deoxy-Δ12,14 prostaglandin J2 (15dPGJ2)	MAPK phosphatase-1	15dPGJ2 inhibits the expression of genes that require activation of transcription factors such as nuclear factor-jB (NF-jB), activator protein 1(AP-1), signal transducer and activator of transcription 1 (Stat1) and mitogenactivated protein kinases (MAPKs), which are involved in the development of the inflammatory process (Castrillo et al., 2000; Hovsepian et al., 2010).. Moreover, it has been rep…	Positive	https://www.sciencedirect.com/science/article/abs/pii/S0020751911000026	MAPK pathway
Trans-sialidase (TS)	mitogen-activated protein kinase	TS-induced neurite outgrowth in PC12 cells is through sustained activation of the mitogen-activated protein kinase or ERK cascade and, therefore, by a signaling mechanism distinct from the one it uses to induce cell survival.	Positive	https://journals.lww.com/neuroreport/Abstract/2001/12040/The_T__cruzi_trans_sialidase_induces_PC12_cell.22.aspx	MAPK pathway
Macrophage migration inhibitory factor (MIF)	p38 phosphorylation	Reconstitution of MIF to MIF-/- DCs upregulated p38 phosphorylation. The MIF-p38 pathway affected MHC-II and CD86 expression as well as IL-12 production. These findings demonstrate that the MIF-induced early DC maturation and IL-12 production mediates resistance to T. cruzi infection, probably by activating the p38 pathway.Using TcAg and rMIF together as stimuli, p38 was highly phosphorylated, in…	Positive	https://www.ncbi.nlm.nih.gov/pmc/articles/PMC3221366/	MAPK pathway
Interleukin (IL)-10	STAT3 /SOCS	T. cruzi and IL-10 promote STAT3 phosphorylation and up-regulate the expression of suppressor of cytokine signalling (SOCS)-3 thereby preventing NF-κB nuclear translocation and ERK1/2 phosphorylation.Our results provide new insights into the probable mechanism by which IL-10/STAT3/SOCS-3 negatively regulate NF-κB and ERK/MAPK–dependent gene expression of pro-inflammatory mediators.	Positive	https://journals.plos.org/plosone/article?id=10.1371/journal.pone.0079445	MAPK pathway
Mevalonate Kinase	p-p38	TcMVK induces ERK and p38, both involved in activation of pathways that culminates in cytoskeleton remodeling. Additionally, ERK mediates the activation of proteins that regulate microfilament remodeling such as calpain, FAK and cortactin. Moreover, activation of ERK has also been associated with increased T. cruzi TCT invasion. Therefore, TcMVK activation of p38 and ERK in HeLa cells may help to…	Positive	https://www.nature.com/articles/srep24610	MAPK pathway
MSH2	ATP hydrolysis	As shown in Fig. 3A and C, recombinant TcMSH2 A, the isoform present in T. cruzi I strains shows higher levels of ATP hydrolysis after 2 h incubation when compared with the TcMSH2 B isoform, present in T. cruzi II strains.	Positive	https://www.sciencedirect.com/science/article/pii/S016668511000277X	MMR pathway
MSH2	cadmium	In Fig. 3B, it is also shown that cadmium has an inhibitory effect on the in vitro TcMSH2 ATPase activity.	Negative	https://www.sciencedirect.com/science/article/pii/S016668511000277X	MMR pathway
MSH6	oxidative stress	even though MSH6 in T. cruzi is also involved in the oxidative stress response, by recognizing DNA damage through MutSα heterodimer	Positive	https://www.sciencedirect.com/science/article/pii/S016668511000277X	MMR pathway
adiponectin	NFATc4	Parasite-induced early activation of NFATc4 is involved in repressing adiponectin expression through recognition of the specific response element located at (−363 to −344) of the gene promoter	negetive	https://www.sciencedirect.com/science/article/abs/pii/S1286457920301568	NFAT Signalling
ET-1	NF-AT3	T-1 activates two major signaling pathways such as the PKC pathway and the Ca2+ pathway. An increase in Ca2+ levels activates CaM, and then calcineurin (Cn) and CaMKII, which in turn activate transcription factors such as NF-AT3 and AP-1	positive	https://www.jbc.org/content/275/20/15239.full	NFAT Signalling
curcumin	NFATc1	putative mechanism of action of Cur involving inhibition of the Ca2+/NFAT-dependent, pathogenic COX-2/mPGES-1/PGE2 pathway in T. cruzi-infected myocytes, underlying cardioprotection achieved in Cur-treated	negetive	https://www.sciencedirect.com/science/article/abs/pii/S0944711316300988	NFAT Signalling
NFATc1	ET-1	Oral treatment with Cur dampens cardiovasculopathy in acute Chagas mice. Cur impairs the Ca2+/NFATc1-regulated release of ET-1 from T. cruzi-infected vascular endothelium.	negetive	https://www.scielo.br/scielo.php?script=sci_arttext&pid=S0074-02762018000900302	NFAT Signalling
Cox2, Tbxas1, Edn1, Nppa	NFATc1-4	we found that T. cruzi infection in mice induces myocardial gene expression of cyclooxygenase-2 (Cox2) and thromboxane synthase (Tbxas1) as well as endothelin-1 (Edn1) and atrial natriuretic peptide (Nppa)	positive	https://journals.plos.org/plosntds/article?id=10.1371/journal.pntd.0002034	NFAT Signalling
IFN-γ	NFATc1	Our results demonstrate that NFATc1 mediates TLR-independent induction of IFN-γ in innate immune cells, leading to effective Th1 responses during T. cruzi infection.	positive	https://journals.plos.org/plospathogens/article?id=10.1371/journal.ppat.1000514	NFAT Signalling
Tc85	NFAT	Tc85 acts through specific interactions with prokineticin receptor 2, It induce ERK and NFAT phosphorylation	positive	https://onlinelibrary.wiley.com/doi/abs/10.1002/cbf.3586	NFAT Signalling
Wnt proteins	NFATc1	the use of IWP-L6, a porcupine inhibitor that is the O-acetyltransferase membrane involved in the palmitoylation of Wnt proteins, a critical modification for its secretion, was able to inhibit both p-CaMKII upregulation and NFATc1 activation	positive	https://www.frontiersin.org/articles/10.3389/fimmu.2018.00859/full	NFAT Signalling
glycoinositolphospholipids	NFAT1	we do observe NFAT1 nuclear translocation in GIPL‐treated splenic T lymphocytes	positive	https://faseb.onlinelibrary.wiley.com/doi/full/10.1096/fasebj.13.12.1627	NFAT Signalling
GATA4	NFAT3	. NF-AT3 interacts with the cardiac zinc finger transcription factor GATA4, resulting in synergistic activation of cardiac transcription	positive	https://www.sciencedirect.com/science/article/pii/S0092867400815731	NFAT Signalling
AgC10	IL-2 transcription	overexpression of NFAT significantly reverted Ag C10 inhibition of IL-2 transcription	negetive	https://academic.oup.com/intimm/article/16/10/1365/730087	NFAT Signalling
small organic molecules	protein phosphatase calcineurin	we identify small organic molecules that specifically block targeting of the protein phosphatase calcineurin to its substrate nuclear factor of activated T cells	negetive	https://www.pnas.org/content/101/20/7554.short	NFAT Signalling
A (CsA),NFATc3	ET-1,NFATc3	A (CsA) and knockdown of nuclear factor of activated T-cells c3 (NFATc3) inhibited the expression of COX-2 induced by ET-1, and NFATc3 could also bound to the -GGAAA- sequence in the promoter region of rat COX-2 gene	negetive	https://www.sciencedirect.com/science/article/abs/pii/S0303720713005030	NFAT Signalling
Cyclosporin A	NFAT1	When Cn is active, NFAT is dephosphorylated, exposing two nuclear localization sequences (NLS) and inducing translocation to the nucleus	negetive	https://pubmed.ncbi.nlm.nih.gov/7479966/	NFAT Signalling
IFN-γ and TNF-α	chemokines	The cytokines IFN-γ and TNF-α, as well as chemokines, are strong inducers of NOS2 and are produced in large amounts during T. cruzi acute infection	positive	https://www.scielo.br/scielo.php?pid=S0074-02762009000900030&script=sci_arttext	nitric oxide and polyamine pathway
NOS2, IL-1β	Verapamil	Verapamil treatment reduced the expression of cardiac NOS2 protein and the mRNAs for NOS2, TNF-α, and IL-1β.	positive	https://www.sciencedirect.com/science/article/abs/pii/S0022282898908483	nitric oxide and polyamine pathway
Th2 cytokines	ornithine decarboxylase	expression of arginase I and II, as well as that of ornithine decarboxylase, was much higher in BALB/c mice than in C57BL/6 mice and that it was associated with the parasite burden in heart tissue.	positive	https://academic.oup.com/jid/article/197/12/1772/867411	nitric oxide and polyamine pathway
N‐omega‐hydroxy‐L‐arginine	genistein,KT5720,SB203580	cruzipain (Cz), a parasite antigen, induces arginase I expression in J774 cells, and the pretreatment of Cz‐treated cells with N‐omega‐hydroxy‐L‐arginine (arginase inhibitor) leads to a dramatic decrease in amastigote growth	positive	https://onlinelibrary.wiley.com/doi/full/10.1002/eji.200324313	nitric oxide and polyamine pathway
IFN-gamma,TNF-alpha	n -G proteincoupled serpentine receptors	cytokines IFN-gamma and TNF-alpha and several chemoatractants molecules, which act on G proteincoupled serpentine receptors, are produced during the acute infection	positive	https://www.researchgate.net/profile/Joao_Silva23/publication/10648289_The_role_of_nitric_oxide_in_the_pathogenesis_of_Chagas'_disease/links/542410fe0cf238c6ea6e8ce1.pdf	nitric oxide and polyamine pathway
dithiol trypanothione	thiol–disulfide	trypanosomatids whenever possible. In these parasites trypanothione participates in crucial thiol–disulfide exchange reactions and serves as electron donor in different metabolic pathway	positive	https://www.sciencedirect.com/science/article/abs/pii/S089158490800347X	nitric oxide and polyamine pathway
PARP-1	(IL)–1β	In the present study, murine macrophages, in vitro stimulated with lipopolysaccharide (LPS), showed a profound activation of PARP-1, and PARP-1–dependent expression of mRNA for interleukin (IL)–1β and IL-18 inflammatory cytokines	Possitive	https://doi.org/10.1016/j.humimm.2012.02.002	oxygen species PARP-1-RelA pathway
PARP-1	IL-18	In the present study, murine macrophages, in vitro stimulated with lipopolysaccharide (LPS), showed a profound activation of PARP-1, and PARP-1–dependent expression of mRNA for interleukin (IL)–1β and IL-18 inflammatory cytokines	Possitive	https://doi.org/10.1016/j.humimm.2012.02.002	oxygen species PARP-1-RelA pathway
PARP-1	p65 (RelA)	LPS stimulation enhanced the binding of PARP-1 with p65 (RelA) and poly(ADP-ribosyl)ation of p65, which might account for the upregulated transcription activity of nuclear factor (NF)–κB and the increased expression of proinflammatory genes	Possitive	https://doi.org/10.1016/j.humimm.2012.02.002	oxygen species PARP-1-RelA pathway
SA-β-gal	TNF-α	In addition, infection induced an overexpression of the enzyme senescence-associated β-galactosidase (SA-β-gal), an activation marker of the cellular senescence program, as well as the production of cytokines and chemokines involved with the senescence-associated secretory phenotype (SASP) such as IL-6, TNF-α, IL-1β, and MCP-1. Infected fibroblasts released increased amounts of stress-associated …	Possitive	https://doi.org/10.3389/fimmu.2018.01569	oxygen species PARP-1-RelA pathway
SA-β-gal	IL-1β	In addition, infection induced an overexpression of the enzyme senescence-associated β-galactosidase (SA-β-gal), an activation marker of the cellular senescence program, as well as the production of cytokines and chemokines involved with the senescence-associated secretory phenotype (SASP) such as IL-6, TNF-α, IL-1β, and MCP-1. Infected fibroblasts released increased amounts of stress-associated …	Possitive	https://doi.org/10.3389/fimmu.2018.01569	oxygen species PARP-1-RelA pathway
SA-β-gal	MCP-1	In addition, infection induced an overexpression of the enzyme senescence-associated β-galactosidase (SA-β-gal), an activation marker of the cellular senescence program, as well as the production of cytokines and chemokines involved with the senescence-associated secretory phenotype (SASP) such as IL-6, TNF-α, IL-1β, and MCP-1. Infected fibroblasts released increased amounts of stress-associated …	Possitive	https://doi.org/10.3389/fimmu.2018.01569	oxygen species PARP-1-RelA pathway
PARP-1	Olaparib,	The best inhibitor, Olaparib, is effective at nanomolar concentrations, making it an efficient chemical tool for chacterization of ADP-ribose metabolism in T. cruzi. PARP inhibition also decreases drastically the amount of amastigotes but interestingly has no effect on the amount of trypomastigotes in the cell culture	Negative	https://doi.org/10.1371/journal.pone.0046063	oxygen species PARP-1-RelA pathway
IL-1β	NLRP3	inflammasomes, including NLR family, pyrin domain–containing 3 (NLRP3), but not NLR family, caspase recruitment domain–containing 4 or NLR family, pyrin domain–containing 6, are required for triggering the activation of caspase-1 and the secretion of IL-1β.	Positive	https://www.jimmunol.org/content/191/6/3373.short	IL-1β signalling pathway
IL-1β	caspase-1/ASC	caspase-1/ASC inflammasomes play a significant role in the activation of IL-1β/ROS and NF-κB signaling of cytokine gene expression for T. cruzi control in human and mouse macrophages.	positive	https://journals.plos.org/plosone/article?id=10.1371/journal.pone.0111539	IL-1β signalling pathway
IL-1β	Caspase-1/11	he defect in caspase-1/11 signaling led to the lack of IL-1β induction	Positive	https://www.frontiersin.org/articles/10.3389/fimmu.2018.00913/full#B24	IL-1β signalling pathway
IL-1β	mTOR	mTOR inhibition in T. cruzi-infected macrophages activates NLRP3 inflammasome, upregulates IL-12, IL-6, TNF-α, IL-1β, and mitochondrial ROS (mtROS),	negetive	https://www.frontiersin.org/articles/10.3389/fimmu.2018.00313/full	IL-1β signalling pathway
IL-1β	cathepsin B	Cathepsin B appears to be required for NLRP3 activation in response to infection with T. cruzi, as pharmacological inhibition of cathepsin B abrogates IL-1β secretion	positive	https://journals.plos.org/plosntds/article?id=10.1371/journal.pntd.0002469	IL-1β signalling pathway
IL-1β	Gal3	Here we showed that Gal3‐induced inflammasome activation resulted in the production of IL‐1β, and this in turn enhanced IL‐17 production by macrophages in an autocrine manner.	positive	https://faseb.onlinelibrary.wiley.com/doi/full/10.1096/fj.201600392rr	IL-1β signalling pathway
IL-1β	MGL1	we observed that MGL1−/− Mφ had a diminished ability to produce IL-1β most likely as a result of the impaired inflammasome activation	positive	https://pubmed.ncbi.nlm.nih.gov/31906385/	IL-1β signalling pathway
IL-1β	TcEV and Tev	TcEV and TEv with a profound increase in the expression and release of TNF-α, IL-6, and IL-1β cytokines	positive	https://journals.plos.org/plospathogens/article?id=10.1371/journal.ppat.1008474	IL-1β signalling pathway
IL-1β	PARP-1	ROS and PARP-1 signaled TNF-α and IL-1β expression in infected cardiomyocytes	positive	https://www.jbc.org/content/285/15/11596.short	IL-1β signalling pathway
IL-1β	PPARγ and PPARα	PPARγ and PPARα agonists significantly reduced the secretion of TNF-α (Fig. 8B), IL-1β (Fig. 8D) and IL-6 (Fig. 8F) to the culture supernatants in comparison with untreated cells from infected mice.	positive	https://www.sciencedirect.com/science/article/pii/S092544391400413X	IL-1β signalling pathway
IL-1β	TLR2/NF-κB	In the present study, we demonstrate that TLR2 and NF-κB activation occurs upstream of IL-1β production and cardiomyocyte hypertrophy elicited by T. cruzi.	positive	https://www.ncbi.nlm.nih.gov/pmc/articles/PMC1230932/	IL-1β signalling pathway
IL-1β	cruzipain	In the current study, we provide evidence that cruzipain not only increased ROS production but also promoted IL-6 and IL-1b cytokine production	positive	https://www.sciencedirect.com/science/article/abs/pii/S0020751910002481	IL-1β signalling pathway
IL-1β	MMP-9	, patients with the cardiac clinical form (CARD) showed increased IL-1β after stimulation associated with MMP-9	positive	https://www.frontiersin.org/articles/10.3389/fimmu.2019.00800/full	IL-1β signalling pathway
IL-1β	ERK1/2	T. cruzi-infected endothelial cells secreted endothelin-1 and interleukin-1β, which activated ERK1/2 and induced cyclin D1 expression in uninfected smooth muscle cells	positive	https://iai.asm.org/content/72/9/5274.short	IL-1β signalling pathway
IL-1β	IL-10	the TH17-inhibitory effect of IL-12 and in promoting the differentiation of ‘inflammatory’ TH17 cells that produce IL-17 and IFN-c but not	negative	https://pubmed.ncbi.nlm.nih.gov/22466287/	IL-1β signalling pathway
IL-1β	IL-17 and IFN-c	the TH17-inhibitory effect of IL-12 and in promoting the differentiation of ‘inflammatory’ TH17 cells that produce IL-17 and IFN-c but not	positive	https://pubmed.ncbi.nlm.nih.gov/22466287/	IL-1β signalling pathway
IL-1β	MyHCβ	IL-1β was produced in sufficient quantity to cause an increase in MyHCβ transcript levels and promote an approximately twofold increase in cell size	positive	https://iai.asm.org/content/71/8/4441.full	IL-1β signalling pathway
NLRs	Caspase-1/11	Infection with protozoan parasite Trypanosoma cruzi results in activation of nucleotide-binding domain and leucine-rich repeat containing receptors (NLRs). NLR activation leads to inflammasome formation, the activation of caspase-1, and the subsequent cleavage of IL-1β and IL-18	Positive	https://doi.org/10.3389/fimmu.2018.00913	Orchestrate Pathway
NLRs	IL-1β	Infection with protozoan parasite Trypanosoma cruzi results in activation of nucleotide-binding domain and leucine-rich repeat containing receptors (NLRs). NLR activation leads to inflammasome formation, the activation of caspase-1, and the subsequent cleavage of IL-1β and IL-18	Positive	https://doi.org/10.3389/fimmu.2018.00913	Orchestrate Pathway
NLRs	IL-18	Infection with protozoan parasite Trypanosoma cruzi results in activation of nucleotide-binding domain and leucine-rich repeat containing receptors (NLRs). NLR activation leads to inflammasome formation, the activation of caspase-1, and the subsequent cleavage of IL-1β and IL-18	Positive	https://doi.org/10.3389/fimmu.2018.00913	Orchestrate Pathway
Transaminase	Pro-inflammatory cytokines	Increased levels of transaminases and pro-inflammatory cytokines were found in the plasma of WT and nlrp3−/− mice indicating that NLRP3 is dispensable to control the parasitemia but it is required for a better clearance of parasites in the liver.	Positive	https://doi.org/10.3389/fimmu.2018.00913	Orchestrate Pathway
CD4+	IFN-γ	the most dramatic reduction in the number of IFN-γ- and IL-17-producing CD4+ and CD8+ T cells associated with higher parasitemia and lower survival.	Negative	https://doi.org/10.3389/fimmu.2018.00913	Orchestrate Pathway
CD8+	IL-17	the most dramatic reduction in the number of IFN-γ- and IL-17-producing CD4+ and CD8+ T cells associated with higher parasitemia and lower survival.	Negative	https://doi.org/10.3389/fimmu.2018.00913	Orchestrate Pathway
ALT	Caspase-1/11	caspase-1/11−/− mice demonstrated significantly reduced liver inflammation with the lowest alanine aminotransferase (ALT) levels but the highest hepatic parasitic load.	Negative	https://doi.org/10.3389/fimmu.2018.00913	Orchestrate Pathway
eIF2α	ser51	The integrated stress response in eukaryotic cells is an orchestrated pathway that leads to eukaryotic Initiation Factor 2 alpha subunit (eIF2α) phosphorylation at ser51 and ultimately activates pathways to mitigate cellular damages.	Positive	https://www.frontiersin.org/articles/10.3389/fcimb.2020.00149/full?report=reader	Orchestrate Pathway
GCN2	Kinase 1	Kinase 1 is orthologous of GCN2 of several eukaryotes, which have been implicated in the eIF2α ser51 phosphorylation in situations that mainly affects the nutrients levels.	Positive	https://www.frontiersin.org/articles/10.3389/fcimb.2020.00149/full?report=reader	Orchestrate Pathway
IL-17RA	CD8+	IL-17RA-signaling cytokines sustain pathogen-specific CD8+ T cell immunity. The absence of IL-17RA and IL-17A/F during Trypanosoma cruzi infection resulted in increased tissue parasitism and reduced frequency of parasite-specific CD8+ T cells.	Negative	https://www.frontiersin.org/articles/10.3389/fimmu.2018.02347/full	Orchestrate Pathway
IL-17A/F	CD8+	IL-17RA-signaling cytokines sustain pathogen-specific CD8+ T cell immunity. The absence of IL-17RA and IL-17A/F during Trypanosoma cruzi infection resulted in increased tissue parasitism and reduced frequency of parasite-specific CD8+ T cells.	Negative	https://www.frontiersin.org/articles/10.3389/fimmu.2018.02347/full	Orchestrate Pathway
IL-17	BAD	in vitro recombinant IL-17 down-regulated the pro-apoptotic protein BAD and promoted the survival of activated CD8+ T cells.	Negative	https://www.frontiersin.org/articles/10.3389/fimmu.2018.02347/full	Orchestrate Pathway
Ionomycin + NH4CL	Ca2+	EA of both strains treated with ionomycin plus NH4Cl or nigericin that release Ca2+ from acidocalcisomes had their infectivity reduced.	Negative	https://link.springer.com/article/10.1007/s00436-006-0236-6	Orchestrate Pathway
Nigericin	Ca2+	EA of both strains treated with ionomycin plus NH4Cl or nigericin that release Ca2+ from acidocalcisomes had their infectivity reduced.	Negative	https://link.springer.com/article/10.1007/s00436-006-0236-6	Orchestrate Pathway
forskolin	adenylate cyclase activator	Treatment of parasites with adenylate cyclase activator forskolin increased the infectivity of both strains towards HeLa cells.	Negative	https://link.springer.com/article/10.1007/s00436-006-0236-6	Orchestrate Pathway
genistein	HeLa cells	treatment of EA with genistein reduced by ∼45% the invasion of HeLa cells	Negative	https://link.springer.com/article/10.1007/s00436-006-0236-6	Orchestrate Pathway
HeLa cells	tyrosine kinase	HeLa cell extracts contained a protein tyrosine kinase activity that mediated the phosphorylation of 87- and 175-kDa polypeptides of EA from G but not from CL strain.	Negative	https://link.springer.com/article/10.1007/s00436-006-0236-6	Orchestrate Pathway
wortmannin	HeLa cells	HeLa cells with wortmannin reduced EA infectivity.	Negative	https://link.springer.com/article/10.1007/s00436-006-0236-6	Orchestrate Pathway
phosphatidylcholine	phosphatidylinositol-bis-phosphate	Only phosphatidylinositol-bis-phosphate was significantly altered in this process. Other phosphoinositides, including major PLs such as phosphatidylcholine and phosphatidylethanolamine, were unaltered.	Negative	https://www.sciencedirect.com/science/article/abs/pii/S0001706X99000169?via%3Dihub	Phospholipid signalling pathways
phosphatidylethanolamine,	phosphatidylinositol-bis-phosphate	Only phosphatidylinositol-bis-phosphate was significantly altered in this process. Other phosphoinositides, including major PLs such as phosphatidylcholine and phosphatidylethanolamine, were unaltered.	Negative	https://www.sciencedirect.com/science/article/abs/pii/S0001706X99000169?via%3Dihub	Phospholipid signalling pathways
phospholipids	FCS	The role of phospholipids (PLs) in the signal transduction pathways that are activated by a mitogenic stimulus (foetal calf serum) in Trypanosoma cruzi epimastigotes (EPI) was investigated.	Positive	https://www.sciencedirect.com/science/article/abs/pii/S0001706X99000169?via%3Dihub	Phospholipid signalling pathways
phosphatidylinositol-bis-phosphate	ET-18-OCH3	Involvement of phosphoinositide-specific phospholipase C was established using the inhibitors ET-18-OCH3 and U73122, which prevented phosphatidylinositol-bis-phosphate hydrolysis; the latter compound decreased T. cruz proliferation.	Negative	https://www.sciencedirect.com/science/article/abs/pii/S0001706X99000169?via%3Dihub	Phospholipid signalling pathways
phosphatidylinositol-bis-phosphate	U73122	Involvement of phosphoinositide-specific phospholipase C was established using the inhibitors ET-18-OCH3 and U73122, which prevented phosphatidylinositol-bis-phosphate hydrolysis; the latter compound decreased T. cruz proliferation.	Negative	https://www.sciencedirect.com/science/article/abs/pii/S0001706X99000169?via%3Dihub	Phospholipid signalling pathways
phospholipase C	Ca2+	The intracellular signalling downstream to the phospholipase C was mediated by Ca2+/PL-dependent protein kinase and Ca2+/calmodulin-dependent protein kinase II, judging from the marked decrease in replication caused by the specific inhibitors staurosporine, derythro-sphingosine and KN-93.	Positive	https://www.sciencedirect.com/science/article/abs/pii/S0001706X99000169?via%3Dihub	Phospholipid signalling pathways
phospholipase C	PDK	The intracellular signalling downstream to the phospholipase C was mediated by Ca2+/PL-dependent protein kinase and Ca2+/calmodulin-dependent protein kinase II, judging from the marked decrease in replication caused by the specific inhibitors staurosporine, derythro-sphingosine and KN-93.	Positive	https://www.sciencedirect.com/science/article/abs/pii/S0001706X99000169?via%3Dihub	Phospholipid signalling pathways
phospholipase C	CamK	The intracellular signalling downstream to the phospholipase C was mediated by Ca2+/PL-dependent protein kinase and Ca2+/calmodulin-dependent protein kinase II, judging from the marked decrease in replication caused by the specific inhibitors staurosporine, derythro-sphingosine and KN-93.	Positive	https://www.sciencedirect.com/science/article/abs/pii/S0001706X99000169?via%3Dihub	Phospholipid signalling pathways
phospholipase C	staurosporine,	The intracellular signalling downstream to the phospholipase C was mediated by Ca2+/PL-dependent protein kinase and Ca2+/calmodulin-dependent protein kinase II, judging from the marked decrease in replication caused by the specific inhibitors staurosporine, derythro-sphingosine and KN-93.	Negative	https://www.sciencedirect.com/science/article/abs/pii/S0001706X99000169?via%3Dihub	Phospholipid signalling pathways
phospholipase C	staurosporine,	The intracellular signalling downstream to the phospholipase C was mediated by Ca2+/PL-dependent protein kinase and Ca2+/calmodulin-dependent protein kinase II, judging from the marked decrease in replication caused by the specific inhibitors staurosporine, derythro-sphingosine and KN-93.	Negative	https://www.sciencedirect.com/science/article/abs/pii/S0001706X99000169?via%3Dihub	Phospholipid signalling pathways
phospholipase C	derythro-sphingosine	The intracellular signalling downstream to the phospholipase C was mediated by Ca2+/PL-dependent protein kinase and Ca2+/calmodulin-dependent protein kinase II, judging from the marked decrease in replication caused by the specific inhibitors staurosporine, derythro-sphingosine and KN-93.	Negative	https://www.sciencedirect.com/science/article/abs/pii/S0001706X99000169?via%3Dihub	Phospholipid signalling pathways
phospholipase C	KN-93	The intracellular signalling downstream to the phospholipase C was mediated by Ca2+/PL-dependent protein kinase and Ca2+/calmodulin-dependent protein kinase II, judging from the marked decrease in replication caused by the specific inhibitors staurosporine, derythro-sphingosine and KN-93.	Negative	https://www.sciencedirect.com/science/article/abs/pii/S0001706X99000169?via%3Dihub	Phospholipid signalling pathways
phospholipase C	cAMP	Previous reports have demonstrated a dual control of cell growth in EPI, whose proliferation is stimulated by the activation of a phospholipase C system and inhibited by activation of an adenylate cyclase system.	Negative	https://www.sciencedirect.com/science/article/abs/pii/S0001706X99000169?via%3Dihub	Phospholipid signalling pathways
glycosylphosphatidylinositol	glycoproteins	The great majority of surface molecules in trypanosomes are either inositol-containing phospholipids or glycoproteins that are anchored into the plasma membrane by glycosylphosphatidylinositol anchors. The polyalcohol myo-inositol is the precursor for the biosynthesis of these molecules.	Positive	https://www.scielo.br/scielo.php?pid=S0001-37652000000300015&script=sci_arttext	Phospholipid signalling pathways
glycosylphosphatidylinositol	phospholipids	The great majority of surface molecules in trypanosomes are either inositol-containing phospholipids or glycoproteins that are anchored into the plasma membrane by glycosylphosphatidylinositol anchors. The polyalcohol myo-inositol is the precursor for the biosynthesis of these molecules.	Positive	https://www.scielo.br/scielo.php?pid=S0001-37652000000300015&script=sci_arttext	Phospholipid signalling pathways
Glycosylated inosito	Phosphatidylinositols	The glycosylated inositol derivatives are found in the outer leaflet of the plasma membrane facing the external medium, whereas the phosphorylated phosphatidylinositols are found on the inner leaflet of the lipid bilayer and play an important role on signaling pathways, modulating vital functions of the parasite.	Negative	https://www.scielo.br/scielo.php?pid=S0001-37652000000300015&script=sci_arttext	Phospholipid signalling pathways
phosphatidylinositol	glycosylphosphatidylinositol	The membrane lipid phosphatidylinositol (PI) and its phosphorylated derivatives comprise approximately 12% of all PLs in T. cruzi epimastigotes (EPI) (Oliveira et al., 1977; Kaneda et al., 1986). Furthermore, PI is a precursor of a large percentage of surface molecules in T. cruzi, including inositol-containing glycosylphospholipids (GIPLs) and glycosylphosphatidylinositol (GPI) anchors that link…	Positive	https://www.scielo.br/scielo.php?pid=S0001-37652000000300015&script=sci_arttext	Phospholipid signalling pathways
Phosphoinositides	IP3	Phosphoinositides in addition to their structural function, play active roles in cell signaling pathways as precursors of the potent second messengers inositol trisphosphate (IP3) and diacylglycerol (DAG) (Nishizuka 1984, Berridge 1984) or directly mediating cell functions through the products of the phosphoinositide-3-OH-kinase (PI-3-K)	Positive	https://www.scielo.br/scielo.php?pid=S0001-37652000000300015&script=sci_arttext	Phospholipid signalling pathways
IP3/DAG	CaCl2	Activation of IP3/DAG system by exogenous CaCl2 in digitonin-permeabilised epimastigotes was observed by Docampo and Pignataro (1991), and it was also reported an alteration of the phosphoinositides metabolism after cholinergic stimulation	Positive	https://www.scielo.br/scielo.php?pid=S0001-37652000000300015&script=sci_arttext	Phospholipid signalling pathways
Phosphoinositide	(FCS)	Further investigation cleared the role of phosphoinositide signaling pathway, as we have shown that the exposure of T. cruzi to mitogenic factors in foetal calf serum (FCS) stimulate a PI-specific phospholipase C (PI-PLC) leading to the accumulation of IP and DAG (Oliveira et al. 1993). Among all the phospholipids only the phosphatidylinositol(4, 5) (PIP) was mobilised by serum, and the PIP hydro…	Positive	https://www.scielo.br/scielo.php?pid=S0001-37652000000300015&script=sci_arttext	Phospholipid signalling pathways
TryPIKs	Signal transduction and host invasion processes	The involvement of TryPIKs in fundamental pathways, such as intracellular signal transduction and host invasion processes, makes the study of TryPIKs an important area for further inquiry.	Regulation	https://www.sciencedirect.com/science/article/abs/pii/S0006291X09020774#aep-keywords-id13	PIK pathway
PI4K	Signalling Pathway	e classes of PI4K, PIPK and PI3K that could participate in signaling pathways in T. cruzi epimastigote forms.	Regulation	https://www.sciencedirect.com/science/article/pii/S0166685115300335	PIK pathway
PIPK	Signalling Pathway	e classes of PI4K, PIPK and PI3K that could participate in signaling pathways in T. cruzi epimastigote forms.	Regulation	https://www.sciencedirect.com/science/article/pii/S0166685115300335?via%3Dihub	PIK pathway
PI3K	Signalling Pathway	e classes of PI4K, PIPK and PI3K that could participate in signaling pathways in T. cruzi epimastigote forms.	Regulation	https://www.sciencedirect.com/science/article/pii/S0166685115300335?via%3Dihub	PIK pathway
PtdIns	Signalling Pathway	Phosphatidylinositol (PtdIns) metabolism through phosphatidylinositol kinase (PIKs) activities plays a central role in different signaling pathways	Regulation	https://www.sciencedirect.com/science/article/pii/S0166685115300335?via%3Dihub	PIK pathway
PMM	Biosynthetic Pathway	The phosphomannomutase (PMM) and GDP-mannose pyrophosphorylase (GDP-MP) enzymes form part of the de novo biosynthetic pathway to the nucleotide sugar GDP-mannose.	Regulation	https://www.sciencedirect.com/science/article/pii/S0166685115300335?via%3Dihub	PIK pathway
GDP-MP	Biosynthetic Pathway	The phosphomannomutase (PMM) and GDP-mannose pyrophosphorylase (GDP-MP) enzymes form part of the de novo biosynthetic pathway to the nucleotide sugar GDP-mannose.	Regulation	https://aac.asm.org/content/63/10/e01082-19.abstract	PIK pathway
Class II PIKs	Regulate cell growth	Class II PIKs are not as well studied, but may also regulate cell growth.	Regulation	https://aac.asm.org/content/63/10/e01082-19.abstract	PIK pathway
Class II PIKs	clathrin-mediated endocytosis	Class II PIKs may be involved in clathrin-mediated endocytosis.	Regulation	https://d1wqtxts1xzle7.cloudfront.net/33687028/Bahia-NB-2010.pdf?1399963663=&response-content-disposition=inline%3B+filename%3DThe_challenge_of_Chagas_disease_has_the.pdf&Expires=1607704358&Signature=Q2lkbhcVrCPk5bT~GbrdN4wYjxcdYYmEIhZVU2SBn-9ZW2wj2LgqOnQDHH13-Sum2SwUQZFr1LzBfL2QywdB1XyuOoX9cOOxTzOEjfpt42GAH15bGlQf4T8d7cRyGbBT7oxc3AWyp9kh4tGHubaL~-uOxC4PPjF0qK3jdZ35fuAjykrQxmQstf1Ezotv3NODIKkKbVd…	PIK pathway
Class III PIKs	yeast vacuolar protein sorting	Class III PIKs are related to the yeast vacuolar protein sorting 34	Regulation	https://d1wqtxts1xzle7.cloudfront.net/33687028/Bahia-NB-2010.pdf?1399963663=&response-content-disposition=inline%3B+filename%3DThe_challenge_of_Chagas_disease_has_the.pdf&Expires=1607704358&Signature=Q2lkbhcVrCPk5bT~GbrdN4wYjxcdYYmEIhZVU2SBn-9ZW2wj2LgqOnQDHH13-Sum2SwUQZFr1LzBfL2QywdB1XyuOoX9cOOxTzOEjfpt42GAH15bGlQf4T8d7cRyGbBT7oxc3AWyp9kh4tGHubaL~-uOxC4PPjF0qK3jdZ35fuAjykrQxmQstf1Ezotv3NODIKkKbVd…	PIK pathway
FYVE-PIK gene	role in membranous compartments, such as endosome	The exact functions of this FYVE-PIK gene are unknown, but the presence of FYVE domain suggests a role in membranous compartments, such as endosome.	Regulation	https://d1wqtxts1xzle7.cloudfront.net/33687028/Bahia-NB-2010.pdf?1399963663=&response-content-disposition=inline%3B+filename%3DThe_challenge_of_Chagas_disease_has_the.pdf&Expires=1607704358&Signature=Q2lkbhcVrCPk5bT~GbrdN4wYjxcdYYmEIhZVU2SBn-9ZW2wj2LgqOnQDHH13-Sum2SwUQZFr1LzBfL2QywdB1XyuOoX9cOOxTzOEjfpt42GAH15bGlQf4T8d7cRyGbBT7oxc3AWyp9kh4tGHubaL~-uOxC4PPjF0qK3jdZ35fuAjykrQxmQstf1Ezotv3NODIKkKbVd…	PIK pathway
FRAP	FKBP12-rapamycin-associated protein, FKBP12-rapamycin-binding	The accessory domains of the PIK-related families of both T. cruzi and T. rangeli can be seen in Table S6.	Regulation	https://www.sciencedirect.com/science/article/abs/pii/S1567134814001154	PIK pathway
HEAT	PF02985 - Id to refer for various functions mentioned	The accessory domains of the PIK-related families of both T. cruzi and T. rangeli can be seen in Table S6.	Regulation	https://journals.plos.org/plosntds/article?id=10.1371/journal.pntd.0003176#pntd.0003176.s011	PIK pathway
PDZ	PF00595,PF00595	The accessory domains of the PIK-related families of both T. cruzi and T. rangeli can be seen in Table S6.	Regulation	https://journals.plos.org/plosntds/article?id=10.1371/journal.pntd.0003176#pntd.0003176.s011	PIK pathway
DUF3385	(PF11865)	The accessory domains of the PIK-related families of both T. cruzi and T. rangeli can be seen in Table S6.	Regulation	https://journals.plos.org/plosntds/article?id=10.1371/journal.pntd.0003176#pntd.0003176.s012	PIK pathway
ATM	Ataxia-Telangiectasia Mutated (IPR015519)	The accessory domains of the PIK-related families of both T. cruzi and T. rangeli can be seen in Table S6.	Regulation	https://journals.plos.org/plosntds/article?id=10.1371/journal.pntd.0003176#pntd.0003176.s013	PIK pathway
UME	(IPR012993, PF08064)	The accessory domains of the PIK-related families of both T. cruzi and T. rangeli can be seen in Table S6.	Regulation	https://journals.plos.org/plosntds/article?id=10.1371/journal.pntd.0003176#pntd.0003176.s014	PIK pathway
TcTOR1 & TcTOR2	Cellular Localization	In T. cruzi, TcTOR1 was absent from the nucleus and was observed close to reservosomes, and TcTOR2 was found dispersed in the cytosol around TcTOR1.	Regulation	https://journals.plos.org/plosntds/article?id=10.1371/journal.pntd.0003176#pntd.0003176.s015	PIK pathway
AdoDATO	Spermidine synthase	S-Adenosyl-1,8-diamino-3- thio-octane (AdoDATO; Fig. 1) is a transition-state analogue that exhibits potent inhibitory activity against mammalian, trypanosomal and bacterial SpdSyn (Pegg et al., 1995; Coward & Pegg, 1987).	Negative	https://pubmed.ncbi.nlm.nih.gov/26327378/	polyamine-trypanothione
4MCHA	Spermidine synthase	In addition, trans-4-methylcyclohexylamine (4MCHA) also exhibits moderate inhibitory activity towards SpdSyn (Fig. 1; Shirahata et al., 1988).	Negative	https://pubmed.ncbi.nlm.nih.gov/26327378/	polyamine-trypanothione
ornithine decarboxylase	Ornithine	The rate-limiting enzyme in the polyamine biosynthesis is ornithine decarboxylase, which is associated with the decarboxylation of ornithine to form putrescine.	Positive	www.sciencedirect.com/science/article/pii/S0165720897800359	polyamine-trypanothione
DFMO	ornithine decarboxylase	The rate-limiting enzyme in the polyamine biosynthesis is ornithine decarboxylase, which is associated with the decarboxylation of ornithine to form putrescine. Inhibition of this enzyme has been used to design new antiparasitic and anticancer agents. DL-c~-difluoromethylornithine (Eflornithine, DFMO) is the classical example of this class.	Negative	www.sciencedirect.com/science/article/pii/S0165720897800359	polyamine-trypanothione
trypanothione synthetase	TS2	In this respect, the synthesis of trypanothione (T(SH)2) by trypanothione synthetase (TRYS; Fig. 1) has also been shown to be essential in viability and mantenaince in Trypanosoma brucei [15] and Leishmania infantum [16].	Positive	https://link.springer.com/article/10.1007/s10822-016-9903-6	polyamine-trypanothione
GSH	Spermidine	In contrast, in the South American trypanosome Trypanosoma cruzi, polyamines cannot be synthesised de novo from their precursor amino acids (ornithine, arginine or lysine) (21). Instead, exogenous putrescine and cadaverine can be readily taken up and converted via spermidine or aminopropylcadaverine into trypanothione or homotrypanothione [N1 ,N9 -bis(glutathionyl)aminopropylcadaverine], respecti…	Positive	https://www.jbc.org/content/early/2002/07/16/jbc.M204403200.full.pdf	polyamine-trypanothione
Promazine	Putrescine	Through a similarity ligand-based virtual screening using Ant4 as reference molecule, four possible inhibitors of polyamine transport were found. Three of them, promazine, chlorpromazine, and clomipramine, showed to be effective inhibitors of putrescine uptake, and also revealed a high trypanocidal activity against T. cruzi amastigotes (IC50 values of 3.8, 1.9, and 2.9 μM, respectively) and trypo…	Negative	https://www.ncbi.nlm.nih.gov/pmc/articles/PMC6857147/	polyamine-trypanothione
Chlorpromazine	Putrescine	Through a similarity ligand-based virtual screening using Ant4 as reference molecule, four possible inhibitors of polyamine transport were found. Three of them, promazine, chlorpromazine, and clomipramine, showed to be effective inhibitors of putrescine uptake, and also revealed a high trypanocidal activity against T. cruzi amastigotes (IC50 values of 3.8, 1.9, and 2.9 μM, respectively) and trypo…	Negative	https://www.ncbi.nlm.nih.gov/pmc/articles/PMC6857147/	polyamine-trypanothione
Plomipramine	Putrescine	Through a similarity ligand-based virtual screening using Ant4 as reference molecule, four possible inhibitors of polyamine transport were found. Three of them, promazine, chlorpromazine, and clomipramine, showed to be effective inhibitors of putrescine uptake, and also revealed a high trypanocidal activity against T. cruzi amastigotes (IC50 values of 3.8, 1.9, and 2.9 μM, respectively) and trypo…	Negative	https://www.ncbi.nlm.nih.gov/pmc/articles/PMC6857147/	polyamine-trypanothione
type I IFN	PRR	A hallmark of the innate immune response is the induction of the type I IFN (IFN-α/β) that occurs on activation of the signal-transducing pattern recognition receptors (PRRs) of the innate immune system (1⇓–3).	Positive	https://www.pnas.org/content/115/20/5253	IFN regulatory factor 3-dependent pathway
PRRs	IFR3	On activation of PRR by pathogen infection or stimulation with a synthetic ligands, IRF3 is phosphorylated on specific serine residues by the kinases TANK-binding kinase 1 (TBK1) or inhibitor of NF-κB kinase ε/i (IKKε/i) (9, 10), resulting in translocation of IRF3 into the nucleus, where it induces the transcription of type I IFN genes on binding to conserved sequences known as IFN stimulated res…	Positive	https://www.pnas.org/content/115/20/5253	IFN regulatory factor 3-dependent pathway
TBK1	IFR3	On activation of PRR by pathogen infection or stimulation with a synthetic ligands, IRF3 is phosphorylated on specific serine residues by the kinases TANK-binding kinase 1 (TBK1) or inhibitor of NF-κB kinase ε/i (IKKε/i) (9, 10), resulting in translocation of IRF3 into the nucleus, where it induces the transcription of type I IFN genes on binding to conserved sequences known as IFN stimulated res…	Positive	https://www.pnas.org/content/115/20/5253	IFN regulatory factor 3-dependent pathway
IFN-beta promoters	IFR3	RF3, which is sufficientto drive IFN-_x0001_expression, is phosphorylated on C-terminal serineand threonine residues by the noncanonical I_x0002_B kinases TANK-binding kinase 1 (TBK1) or inducible IKK_x0003_, which leads to theformation of IRF3 dimers, nuclear translocation, and binding to theIFN-beta promoter (20–22).	Positive	https://www.researchgate.net/publication/242006253_A_Novel_IFN_Regulatory_Factor_3-Dependent_Pathway_Activated_by_Trypanosomes_Triggers_IFN-b_in_Macrophages_and_Fibroblasts1	IFN regulatory factor 3-dependent pathway
CBP/p300	IRF-3 and IRF-7	IRF-3 and IRF-7 were found to interact with histone transacetylases CBP/p300 and p300-CBP-associated factor (PCAF), respectively(50–52,54) (B. Lubyova, unpublished observations).	Positive	https://www.liebertpub.com/doi/pdf/10.1089/107999002753452665	IFN regulatory factor 3-dependent pathway
PCAF	IRF-3 and IRF-7	IRF-3 and IRF-7 were found to interact with histone transacetylases CBP/p300 and p300-CBP-associated factor (PCAF), respectively(50–52,54) (B. Lubyova, unpublished observations).	Positive	https://www.liebertpub.com/doi/pdf/10.1089/107999002753452665	IFN regulatory factor 3-dependent pathway
IFN-beta	IFNAR	Secreted IFN-beta binds to the type I IFNreceptor (IFNAR), signaling an autocrine or paracrine response,resulting in the expression of a multitude of IFN-stimulated genes(ISGs) as well as additional IFN-_x0001_(23)	Positive	24362405	IFN regulatory factor 3-dependent pathway
tRNA-derived small RNAs (tsRNAs),	TcPIWI-tryp protein	tsRNA biogenesis is probably part of endocytic/exocytic routes. We also demonstrated that epimastigotes submitted to nutrient starvation shed high levels of vesicles to the extracellular medium, which carry small tRNAs and TcPIWI-tryp proteins as cargo	positive	Extracellular vesicles shed by Trypanosoma cruzi are linked to small RNA pathways, life cycle regulation, and susceptibility to infection of mammalian cells	small RNA pathways
microRNAs, siRNAs and piRNAs	menbrane	analysis of the small RNA cargo of extracellular vesicles from T. cruzi epimastigotes under nutritional stress conditions compared to the respective intracellular compartment using deep sequencing.	positive	Profiling of small RNA cargo of extracellular vesicles shed by Trypanosoma cruzi reveals a specific extracellular signature	small RNA pathways
mRNAs	microRNAs	the variety and expression of small RNAs are different between parasite stages, suggesting diverse functions. Taken together, these observations call attention to the potential regulatory functions that these RNAs might play once transferred between parasites and/or to mammalian host cells	positive	Characterization of the small RNA content of Trypanosoma cruzi extracellular vesicles	small RNA pathways
TcPIWI-tryp RNA	immunoglobulin	small non-coding RNAs bound to a distinctive Argonaute protein of Trypanosoma cruzi, TcPIWI-tryp. Co-immunoprecipitation of TcPIWI-tryp followed by deep sequencing of isolated RNA identified abundant small RNAs derived from rRNAs and tRNAs	positive	A particular set of small non-coding RNAs is bound to the distinctive Argonaute protein of Trypanosoma cruzi: insights from RNA-interference deficient …	small RNA pathways
canonical RNAi	ribosomal RNAs	The largest class consisted of tRNA-derived small RNAs which primarily originated from the 3′ end of tRNAs, followed by small RNAs derived from rRNA. The remaining sequences revealed the presence of 92 novel transcribed loci, of which 79 did not show homology to known RNA classes.	postive	The short non-coding transcriptome of the protozoan parasite Trypanosoma cruzi	small RNA pathways
LAMP-2	cholesterol	cholesterol traffic in cells lacking LAMP-2 and its influence in the distribution of caveolin-1 at the cell plasma membrane, which is crucial for plasma membrane repair	negative	LAMP-2 absence interferes with plasma membrane repair and decreases T. cruzi host cell invasion	sphingomyelinase-mediated plasma membrane repair pathway
acid sphingomyelinase	Ceramide	Ceramide, the product of sphingomyelin hydrolysis, is detected in newly formed parasitophorous vacuoles containing trypomastigotes but not in the few parasite-containing vacuoles formed in ASM-depleted cells. Thus, T. cruzi subverts the ASM-dependent ceramide-enriched endosomes that function in plasma membrane repair to infect host cells	positive	Trypanosoma cruzi subverts the sphingomyelinase-mediated plasma membrane repair pathway for cell invasion	sphingomyelinase-mediated plasma membrane repair pathway
Ceramide	ASP	Ceramide, the product of sphingomyelin hydrolysis, is detected in newly formed parasitophorous vacuoles containing trypomastigotes but not in the few parasite-containing vacuoles formed in ASM-depleted cells. Thus, T. cruzi subverts the ASM-dependent ceramide-enriched endosomes that function in plasma membrane repair to infect host cells	negative	https://www.sciencedirect.com/science/article/pii/S0001706X16303692	sphingomyelinase-mediated plasma membrane repair pathway
dysferlin	plasma membrane repair	T. cruzi modulated dysferlin, ASM and TFEB gene expression in a way dependent on the number of plasma membrane interacting parasites. Moreover, regulation of expression of these genes was sensitive to rapamycin pre-treatment of muscle cell line. We are currently addressing the kinetic of dysferlin, lysosome and ASM co-localization to the forming parasitophorous vacuole-containing T. cruzi and als…	negative	https://www.sciencedirect.com/science/article/pii/S0001706X16303692	sphingomyelinase-mediated plasma membrane repair pathway
acid sphingomyelinase	plasma membrane repair	T. cruzi modulated dysferlin, ASM and TFEB gene expression in a way dependent on the number of plasma membrane interacting parasites. Moreover, regulation of expression of these genes was sensitive to rapamycin pre-treatment of muscle cell line. We are currently addressing the kinetic of dysferlin, lysosome and ASM co-localization to the forming parasitophorous vacuole-containing T. cruzi and als…	negative	https://www.sciencedirect.com/science/article/pii/S0001706X16303692	sphingomyelinase-mediated plasma membrane repair pathway
transcriptional factor EB	plasma membrane repair	T. cruzi modulated dysferlin, ASM and TFEB gene expression in a way dependent on the number of plasma membrane interacting parasites. Moreover, regulation of expression of these genes was sensitive to rapamycin pre-treatment of muscle cell line. We are currently addressing the kinetic of dysferlin, lysosome and ASM co-localization to the forming parasitophorous vacuole-containing T. cruzi and als…	negative	https://www.sciencedirect.com/science/article/pii/S0001706X16303692	sphingomyelinase-mediated plasma membrane repair pathway
rapamycin	plasma membrane repair	T. cruzi modulated dysferlin, ASM and TFEB gene expression in a way dependent on the number of plasma membrane interacting parasites. Moreover, regulation of expression of these genes was sensitive to rapamycin pre-treatment of muscle cell line. We are currently addressing the kinetic of dysferlin, lysosome and ASM co-localization to the forming parasitophorous vacuole-containing T. cruzi and als…	positive	https://www.sciencedirect.com/science/article/pii/S0001706X16303692	sphingomyelinase-mediated plasma membrane repair pathway
Ub	26S proteasome	In T. cruzi, it has been demonstrated that Ub and Ubls are important for parasite survival playing a significant role in the adaptation to the different hosts. Ub controls protein fate by triggering degradation through the 26S proteasome and the Ubl Atg8 is involved in autophagosome biogenesis that recycles cellular material.	Positive	21832256	SUMOylation Pathway
SUMO	metacaspase-3	We have confirmed that at least one metacaspase-3 isoform is conjugated to SUMO in vivo, even under conditions when SUMO is expressed at endogenous levels.. Caspase-2 and -7 have been reported to be SUMOylated (67, 68), and a detailed study on caspase-8 elegantly demonstrated that SUMOylation of this protein is determinant for its nuclear localization (69).	Positive	21832256	SUMOylation Pathway
SUMO	E1	SUMO is initially synthesized as a precursor that is proteolytically processed at the C terminus exposing a glycine residue which is subsequently linked to an internal lysine residue of the substrate protein through the concerted action of E1-activating and E2-conjugating enzymes, and eventually an E3-ligase enzyme	Positive	21832256	SUMOylation Pathway
SUMO	E2	SUMO is initially synthesized as a precursor that is proteolytically processed at the C terminus exposing a glycine residue which is subsequently linked to an internal lysine residue of the substrate protein through the concerted action of E1-activating and E2-conjugating enzymes, and eventually an E3-ligase enzyme	Positive	21832256	SUMOylation Pathway
SUMO	E3	SUMO is initially synthesized as a precursor that is proteolytically processed at the C terminus exposing a glycine residue which is subsequently linked to an internal lysine residue of the substrate protein through the concerted action of E1-activating and E2-conjugating enzymes, and eventually an E3-ligase enzyme	Positive	21832256	SUMOylation Pathway
SUMO	E1a	SUMO is activated by a single heterodimeric E1 enzyme. The putative E1a and E1b subunits of T. cruzi have, as described for yeast and mammals (38, 39), a multidomain architecture that includes an adenylation domain that binds ATP-Mg+2 and SUMO, a C-terminal ubiquitin-fold domain that recruits E2 for thioester transfer, and a catalytic domain that contains the active site cysteine in the E1b subun…	Positive	21832256	SUMOylation Pathway
SUMO	E1b	SUMO is activated by a single heterodimeric E1 enzyme. The putative E1a and E1b subunits of T. cruzi have, as described for yeast and mammals (38, 39), a multidomain architecture that includes an adenylation domain that binds ATP-Mg+2 and SUMO, a C-terminal ubiquitin-fold domain that recruits E2 for thioester transfer, and a catalytic domain that contains the active site cysteine in the E1b subun…	Positive	21832256	SUMOylation Pathway
SUMO	metacaspase	we cannot rule out that SUMOylation could be affecting the proteolytic activity of metacaspase, as it was shown to be the case for another peptidase, calpain-2	Negative	21832256	SUMOylation Pathway
SUMO	calpain-2	we cannot rule out that SUMOylation could be affecting the proteolytic activity of metacaspase, as it was shown to be the case for another peptidase, calpain-3	Negative	21832256	SUMOylation Pathway
SUMO	Diglycine motif	We confirmed that the diglycine motif is essential for maturation and found that almost all newly synthesized TcSUMO was proteolytically processed to generate the mature form.	Positive	21832256	SUMOylation Pathway
SUMO	PCNA	Two of these proteins have already been validated; PCNA is a well conserved SUMO target in several organisms and RFC was recently demonstrated to be SUMOylated in Drosophila; DNA Replication and Repair	Positive	21832256	SUMOylation Pathway
SUMO	RFC	Two of these proteins have already been validated; PCNA is a well conserved SUMO target in several organisms and RFC was recently demonstrated to be SUMOylated in Drosophila; DNA Replication and Repair	Positive	21832256	SUMOylation Pathway
SUMO	RAD51	DNA Replication and Repair	Positive	21832256	SUMOylation Pathway
SUMO	DNA Pol B	DNA Replication and Repair	Positive	21832256	SUMOylation Pathway
SUMO	DNA Pol Y	DNA Replication and Repair	Positive	21832256	SUMOylation Pathway
SUMO	HGPRTase	DNA Biosynthesis	Positive	21832256	SUMOylation Pathway
SUMO	SSE-1	DNA Catabolism	Positive	21832256	SUMOylation Pathway
SUMO	NAP	Chromatin Organization	Positive	21832256	SUMOylation Pathway
SUMO	acetyltransferase	Chromatin Organization	Positive	21832256	SUMOylation Pathway
SUMO	SMC3	Chromosome Segregation	Positive	21832256	SUMOylation Pathway
SUMO	DEAD/H RNA helicase	RNA helicase	Positive	21832256	SUMOylation Pathway
SUMO	RNA helicase	RNA helicase	Positive	21832256	SUMOylation Pathway
SUMO	TRRM1	mRNA metabolism	Positive	21832256	SUMOylation Pathway
SUMO	PUF6	mRNA metabolism	Positive	21832256	SUMOylation Pathway
SUMO	RNAse	mRNA metabolism	Positive	21832256	SUMOylation Pathway
SUMO	RBP	mRNA metabolism	Positive	21832256	SUMOylation Pathway
SUMO	PABP1	mRNA metabolism	Positive	21832256	SUMOylation Pathway
SUMO	hnRNPH	mRNA metabolism	Positive	21832256	SUMOylation Pathway
SUMO	U5 snRNP-specific 40 kDa protein	mRNA metabolism	Positive	21832256	SUMOylation Pathway
SUMO	RNA editing endoribonuclease	RNA editing	Positive	21832256	SUMOylation Pathway
SUMO	RNA editing ligase	RNA editing	Positive	21832256	SUMOylation Pathway
SUMO	oligoU binding protein	RNA editing	Positive	21832256	SUMOylation Pathway
SUMO	PseudoU Synthase I	tRNA metabolism	Positive	21832256	SUMOylation Pathway
SUMO	Tyr	tRNA metabolism	Positive	21832256	SUMOylation Pathway
SUMO	Val	tRNA metabolism	Positive	21832256	SUMOylation Pathway
SUMO	Trp	tRNA metabolism	Positive	21832256	SUMOylation Pathway
SUMO	Queuine tRNA Synthetases	tRNA metabolism	Positive	21832256	SUMOylation Pathway
SUMO	Nup54/57	Nuclear Transport	Positive	21832256	SUMOylation Pathway
SUMO	Nup53a	Nuclear Transport	Positive	21832256	SUMOylation Pathway
SUMO	Nup53b	Nuclear Transport	Positive	21832256	SUMOylation Pathway
SUMO	Ribosomal proteins 60S L2, L4, L13, and P0; Ribosomal proteins 40S S6, 8 and 27, Ub/ribosomal protein S27a	Structural Constituent of Ribosome	Positive	21832256	SUMOylation Pathway
SUMO	Ribosomal proteins 60S L4	Structural Constituent of Ribosome	Positive	21832256	SUMOylation Pathway
SUMO	Ribosomal proteins 60S L13	Structural Constituent of Ribosome	Positive	21832256	SUMOylation Pathway
SUMO	Ribosomal proteins 60S P0	Structural Constituent of Ribosome	Positive	21832256	SUMOylation Pathway
SUMO	Ribosomal proteins 40S S6	Structural Constituent of Ribosome	Positive	21832256	SUMOylation Pathway
SUMO	Ribosomal proteins 40S 8	Structural Constituent of Ribosome	Positive	21832256	SUMOylation Pathway
SUMO	Ribosomal proteins 40S 27	Structural Constituent of Ribosome	Positive	21832256	SUMOylation Pathway
SUMO	Ub/ribosomal protein S27a	Structural Constituent of Ribosome	Positive	21832256	SUMOylation Pathway
SUMO	PUF7	RNA processing	Positive	21832256	SUMOylation Pathway
SUMO	IF-2	Translation initiation	Positive	21832256	SUMOylation Pathway
SUMO	eIF4a	Translation initiation	Positive	21832256	SUMOylation Pathway
SUMO	SUI1	Translation initiation	Positive	21832256	SUMOylation Pathway
SUMO	EF-2	Translation Elongation	Positive	21832256	SUMOylation Pathway
SUMO	eRF1	Translation Termination	Positive	21832256	SUMOylation Pathway
SUMO	eRF3	Translation Termination	Positive	21832256	SUMOylation Pathway
SUMO	α-Glucosidase II	Protein Folding	Positive	21832256	SUMOylation Pathway
SUMO	DNAJ protein	Protein Folding	Positive	21832256	SUMOylation Pathway
SUMO	Cyclophilin	Protein Folding	Positive	21832256	SUMOylation Pathway
SUMO	Sec1	Vesicle Mediated Transport	Positive	21832256	SUMOylation Pathway
SUMO	Sec23A	Vesicle Mediated Transport	Positive	21832256	SUMOylation Pathway
SUMO	Rab7	Vesicle Mediated Transport	Positive	21832256	SUMOylation Pathway
SUMO	Rab-GAP	Vesicle Mediated Transport	Positive	21832256	SUMOylation Pathway
SUMO	coatomer-ϵ	Vesicle Mediated Transport	Positive	21832256	SUMOylation Pathway
SUMO	μ-adaptin 3	Vesicle Mediated Transport	Positive	21832256	SUMOylation Pathway
SUMO	Vps26	Vacuolar Transport	Positive	21832256	SUMOylation Pathway
SUMO	Vps16	Vacuolar Transport	Positive	21832256	SUMOylation Pathway
SUMO	Mitochondrial carrier	Mitochondrial Transport	Positive	21832256	SUMOylation Pathway
SUMO	COG2	Golgi Organization	Positive	21832256	SUMOylation Pathway
SUMO	Kinesin	Microtubule Motor Activity	Positive	21832256	SUMOylation Pathway
SUMO	MCAK-like kinesin	Microtubule Motor Activity	Positive	21832256	SUMOylation Pathway
SUMO	SRP	Protein Targeting to Membrane	Positive	21832256	SUMOylation Pathway
SUMO	SRPR	Protein Targeting to Membrane	Positive	21832256	SUMOylation Pathway
SUMO	Peptidase M1	Proteases	Positive	21832256	SUMOylation Pathway
SUMO	Peptidase M16	Proteases	Positive	21832256	SUMOylation Pathway
SUMO	Peptidase M41	Proteases	Positive	21832256	SUMOylation Pathway
SUMO	Peptidase M67	Proteases	Positive	21832256	SUMOylation Pathway
SUMO	metacaspase-3,	Proteases	Positive	21832256	SUMOylation Pathway
SUMO	cruzipain	Proteases	Positive	21832256	SUMOylation Pathway
SUMO	oligopeptidase B	Proteases	Positive	21832256	SUMOylation Pathway
SUMO	calpain-like	Proteases	Positive	21832256	SUMOylation Pathway
SUMO	Ub hydrolase and Ub-protein ligase	Ubiquitination Cycle	Positive	21832256	SUMOylation Pathway
SUMO	Ub-protein ligase	Ubiquitination Cycle	Positive	21832256	SUMOylation Pathway
SUMO	UDPGP	Carbohydrate Metabolism	Positive	21832256	SUMOylation Pathway
SUMO	DAK1	Carbohydrate Metabolism	Positive	21832256	SUMOylation Pathway
SUMO	Enolase	Carbohydrate Metabolism	Positive	21832256	SUMOylation Pathway
SUMO	TKT	Carbohydrate Metabolism	Positive	21832256	SUMOylation Pathway
SUMO	PGK	Carbohydrate Metabolism	Positive	21832256	SUMOylation Pathway
SUMO	6PF2K	Carbohydrate Metabolism	Positive	21832256	SUMOylation Pathway
SUMO	Pyr dh E1	Intermediate Metabolism	Positive	21832256	SUMOylation Pathway
SUMO	2-oxoacid dh (E1)	Intermediate Metabolism	Positive	21832256	SUMOylation Pathway
SUMO	2-oxoacid dh (E2)	Intermediate Metabolism	Positive	21832256	SUMOylation Pathway
SUMO	2-oxoacid dh (E3)	Intermediate Metabolism	Positive	21832256	SUMOylation Pathway
SUMO	Iso dh	Intermediate Metabolism	Positive	21832256	SUMOylation Pathway
SUMO	Thiolase	Fatty Acid Metabolism	Positive	21832256	SUMOylation Pathway
SUMO	2,4-dienoyl-Coa reductase	Fatty Acid Metabolism	Positive	21832256	SUMOylation Pathway
SUMO	3HCDH	Fatty Acid Metabolism	Positive	21832256	SUMOylation Pathway
SUMO	fatty acid desaturase	Fatty Acid Metabolism	Positive	21832256	SUMOylation Pathway
SUMO	Ac-CoA Synthetase	Fatty Acid Metabolism	Positive	21832256	SUMOylation Pathway
SUMO	Pantothenate Kinase	Coenzyme A Biosynthesis	Positive	21832256	SUMOylation Pathway
SUMO	PPC Synthetase, Pantothenate Kinase	Coenzyme A Biosynthesis	Positive	21832256	SUMOylation Pathway
SUMO	Ppyr Decarboxylase	Glycolipid Synthesis	Positive	21832256	SUMOylation Pathway
SUMO	LPG1L	Glycolipid Synthesis	Positive	21832256	SUMOylation Pathway
SUMO	Adrenodoxin reductase	Oxidoreductase Activity	Positive	21832256	SUMOylation Pathway
SUMO	monooxygenase	Oxidoreductase Activity	Positive	21832256	SUMOylation Pathway
SUMO	quinone-oxidoreductase	Oxidoreductase Activity	Positive	21832256	SUMOylation Pathway
SUMO	Cyt P450	Oxidoreductase Activity	Positive	21832256	SUMOylation Pathway
SUMO	Cyt b5 reductase	Oxidoreductase Activity	Positive	21832256	SUMOylation Pathway
SUMO	5-Oxoprolinase	Glutathion Metabolism	Positive	21832256	SUMOylation Pathway
SUMO	Tubulin-Tyr ligase	Cytoskeleton	Positive	21832256	SUMOylation Pathway
SUMO	γ-tubulin	Cytoskeleton	Positive	21832256	SUMOylation Pathway
SUMO	MAP Gb6	Cytoskeleton	Positive	21832256	SUMOylation Pathway
SUMO	Paraflagellar rod protein, flagellar transport protein, dynein heavy chain	Flagellum Organization	Positive	21832256	SUMOylation Pathway
SUMO	flagellar transport protein	Flagellum Organization	Positive	21832256	SUMOylation Pathway
SUMO	dynein heavy chain	Flagellum Organization	Positive	21832256	SUMOylation Pathway
SUMO	Rac Ser/Thr kinase, Ser/Thr-protein kinase, protein kinase, Ser/Arg-rich protein kinase, cdc2-related kinase	Kinases	Positive	21832256	SUMOylation Pathway
SUMO	Ser/Thr-protein kinase	Kinases	Positive	21832256	SUMOylation Pathway
SUMO	protein kinase	Kinases	Positive	21832256	SUMOylation Pathway
SUMO	Ser/Arg-rich protein kinase	Kinases	Positive	21832256	SUMOylation Pathway
SUMO	cdc2-related kinase	Kinases	Positive	21832256	SUMOylation Pathway
SUMO	dual specificity protein phosphatase, TFIIF-stimulated CTD phosphatase, Ser/Thr-protein phosphatase 2A	Phosphatases	Positive	21832256	SUMOylation Pathway
SUMO	TFIIF-stimulated CTD phosphatase	Phosphatases	Positive	21832256	SUMOylation Pathway
SUMO	Ser/Thr-protein phosphatase 2A	Phosphatases	Positive	21832256	SUMOylation Pathway
E3 ubiquitin protein ligases	SUMO	Other levels of SUMO and Ub crosstalk exist, involving two components of the ubiquitination system: the E3 ubiquitin protein ligases and the deubiquitinating enzymes (DUBs). In the former case, the interaction promotes a covalent linkage of one Ubiquitin molecule to the end of the polySUMO chain of conjugated protein, driving it to degradation.	Positive	21832256	SUMOylation Pathway
USP25	SUMO	In the latter, a specific DUB named USP25 is SUMOylated at a Lys residue embedded in a region critical for Ub recognition, thus decreasing its isopeptidase activity	Positive	21832256	SUMOylation Pathway
SUMO	JBP-1	In our list of potential SUMO substrates we detected the thymidine-hydroxylase JBP-1, a nucleosome assembly protein and a putative GC5N histone acetyltransferase	Positive	21832256	SUMOylation Pathway
SUMO	GC5N histone acetyltransferase	In our list of potential SUMO substrates we detected the thymidine-hydroxylase JBP-1, a nucleosome assembly protein and a putative GC5N histone acetyltransferase	Positive	21832256	SUMOylation Pathway
SUMO	E3 ligase	The fact that a mitochondrial protein could be a SUMO substrate has been investigated lately, and very recently a specific E3 ligase catalyzing specific SUMO conjugation to mitochondrial targets has been identified	Positive	21832256	SUMOylation Pathway
SUMO	Aminoacyl-tRNA synthetases	Diverse aminoacyl-tRNA synthetases were detected in our list of potential SUMO targets.	Positive	21832256	SUMOylation Pathway
SUMO	Caspase-2	Caspase-2 and -7 have been reported to be SUMOylated (67, 68), and a detailed study on caspase-8 elegantly demonstrated that SUMOylation of this protein is determinant for its nuclear localization	Positive	21832256	SUMOylation Pathway
SUMO	Caspase-3	Caspase-2 and -7 have been reported to be SUMOylated (67, 68), and a detailed study on caspase-8 elegantly demonstrated that SUMOylation of this protein is determinant for its nuclear localization	Positive	21832256	SUMOylation Pathway
SUMO	Caspase-4	Caspase-2 and -7 have been reported to be SUMOylated (67, 68), and a detailed study on caspase-8 elegantly demonstrated that SUMOylation of this protein is determinant for its nuclear localization	Positive	21832256	SUMOylation Pathway
SUMO	PFR1	We examined the flagellar target protein of SUMO and show that a paraflagellar rod protein, PFR1, is SUMOylated. These findings indicate that SUMOylation is associated with flagellar homeostasis throughout the parasite life cycle, which may play an important role in differentiation of T. cruzi.	Positive	22615934	SUMOylation Pathway
SENP	SUMO	SUMO-specific cleaving cysteine proteases (SENP, sentrin proteases) is not only responsible for activation of SUMO, by which a C-terminal GG motif is cleaved off, but also mediates removal of SUMO from the SUMOylated proteins.	Positive	22615934	SUMOylation Pathway
SENP	SUMO	SUMO-specific cleaving cysteine proteases (SENP, sentrin proteases) is not only responsible for activation of SUMO, by which a C-terminal GG motif is cleaved off, but also mediates removal of SUMO from the SUMOylated proteins.	Negative	22615934	SUMOylation Pathway
SUMO	Ubiquitin	SUMO can also act in concert with ubiquitin. Several proteins, which are poly-SUMOylated with SUMO2 or SUMO3, are found to be ubiquitinated and subsequently degraded by proteasome	Positive	22615934	SUMOylation Pathway
SUMO	Ubiquitin	SUMO can also act in concert with ubiquitin. Several proteins, which are poly-SUMOylated with SUMO2 or SUMO3, are found to be ubiquitinated and subsequently degraded by proteasome	Negative	22615934	SUMOylation Pathway
NEM	SUMO	Cleavage (activation) of the immature SUMO were not inhibited even in the presence of N-ethyl-maleimide (NEM), a canonical SENP inhibitor that is an alkylating agent and modifies all cysteine residues, at high concentrations.	Interaction	22615934	SUMOylation Pathway
Lys23	poly-SUMO motif (22VKSE)	Site-directed mutagenesis of Lys23 in the poly-SUMO motif (22VKSE) resulted in loss of the SUMOylated product, suggesting that this motif participates in poly-SUMOylation.	Positive	22615934	SUMOylation Pathway
Clan CE	SUMO	Clan CE is represented in T. cruzi by one member of the family C48, of the deSUMOylating enzymes	Negative	17375468	SUMOylation Pathway
fpg	DNA N-glycosylase	code for DNA N-glycosylases that cooperate to prevent the mutagenic effects of 8-oxoG in DNA	Positive	https://www.sciencedirect.com/science/article/abs/pii/S0891584902008225	DNA repair pathway
mutY	DNA N-glycosylase	code for DNA N-glycosylases that cooperate to prevent the mutagenic effects of 8-oxoG in DNA	Positive	https://www.sciencedirect.com/science/article/abs/pii/S0891584902008225	DNA repair pathway
TcPolη	NA	able to bypass UV and oxidative lesions	Positive	https://onlinelibrary.wiley.com/doi/abs/10.1002/em.20450	DNA repair pathway
MSH2	8-oxoG	prevention of the mutagenic effect of 8-oxoG	Positive	https://www.sciencedirect.com/science/article/abs/pii/S0891584902008225	DNA repair pathway
MLH1	8-oxoG	prevention of the mutagenic effect of 8-oxoG	Positive	https://www.sciencedirect.com/science/article/abs/pii/S0891584902008225	DNA repair pathway
MTH1	8-oxoG	prevention of the mutagenic effect of 8-oxoG	Positive	https://www.sciencedirect.com/science/article/abs/pii/S0891584902008225	DNA repair pathway
MutY	8-oxoG	excising the adenine incorporated opposite 8-oxoG.	Positive	https://www.sciencedirect.com/science/article/abs/pii/S0891584902008225	DNA repair pathway
NTH1	pyrimidine oxidized derivatives	removes pyrimidine oxidized derivatives, and then catalyzes the rupture of the DNA strand through an AP lyase activity	Positive	https://journals.plos.org/plosone/article?id=10.1371/journal.pone.0157270	DNA repair pathway
MYH1	pyrimidine oxidized derivatives	removes pyrimidine oxidized derivatives, and then catalyzes the rupture of the DNA strand through an AP lyase activity	Positive	https://journals.plos.org/plosone/article?id=10.1371/journal.pone.0157270	DNA repair pathway
NEIL3	pyrimidine oxidized derivatives	removes pyrimidine oxidized derivatives, and then catalyzes the rupture of the DNA strand through an AP lyase activity	Positive	https://journals.plos.org/plosone/article?id=10.1371/journal.pone.0157270	DNA repair pathway
MSH6	MMR	oxidative stress response in addition to their role as components of the MMR	Positive	https://www.frontiersin.org/articles/10.3389/fcimb.2020.00154/full?report=reader	DNA repair pathway
MutS	MMR	repair of mitochondrial DNA, including oxidative damage	Positive	https://www.frontiersin.org/articles/10.3389/fcimb.2020.00154/full?report=reader	DNA repair pathway
MSH1	MMR	repair of mitochondrial DNA, including oxidative damage	Positive	https://www.frontiersin.org/articles/10.3389/fcimb.2020.00154/full?report=reader	DNA repair pathway
MutT	8-oxoG	removing 8-oxoG from the nucleotide pool	Positive	https://journals.plos.org/plosntds/article?id=10.1371/journal.pntd.0002279	DNA repair pathway
8-Oxo G	repair system for cell viability	repair system for cell viability	Positive	https://journals.plos.org/plosntds/article?id=10.1371/journal.pntd.0002279	DNA repair pathway
Ogg1	BER	participates in nuclear and mitochondrial BER	Positive	https://journals.plos.org/plosone/article?id=10.1371/journal.pone.0042484	DNA repair pathway
N-glycosylase/AP lyase,	8-oxoG	prevent the mutagenic effects of 8-oxoG in DNA	Positive	https://www.sciencedirect.com/science/article/abs/pii/S0891584902008225	DNA repair pathway
DNA polymerase β	8-oxoG	maintain mitochondrial DNA integrity through their multiple roles in base excision repair, gap filling and translesion synthesis.	Positive	https://www.sciencedirect.com/science/article/abs/pii/S1568786408002851	DNA repair pathway
dUTPase	BER	excise uracil from DNA and initiate a multistep base-excision repair (BER) pathway to restore the correct nucleotide sequence	Positive	https://www.sciencedirect.com/science/article/abs/pii/S0022283604008721	DNA repair pathway
L-glutamate	cyclic GMP	Evidence thus indicates that in T. cruzi epimastigotes, L-glutamate controls cyclic GMP levels through a pathway mediated by nitric oxide.	Positive	https://www.jbc.org/content/270/28/16576.short	The nitric oxide transduction pathway
2-oxoglutaric acid	prolyl hydroxylase	The prolyl hydroxylase from Hep3B cells treated with CoCl2 was partially purified about 80-fold, and several enzymatic properties were examined. The enzyme required ferrous ion and 2-oxoglutaric acid.	Positive	https://www.sciencedirect.com/science/article/pii/S0006291X02007295	The nitric oxide transduction pathway
prolyl hydroxylase	CoCl2	The prolyl hydroxylase from Hep3B cells treated with CoCl2 was partially purified about 80-fold, and several enzymatic properties were examined.	Positive	https://www.sciencedirect.com/science/article/pii/S0006291X02007295	The nitric oxide transduction pathway
cGMP	cGMP-dependent kinase.	we concluded that NO and cGMP production is required for UVB-induced melanogenesis and that cGMP mediated its melanogenic effects mainly through the activation of cGMP-dependent kinase.	Positive	https://www.jbc.org/content/271/45/28052.full	The nitric oxide transduction pathway
nitric oxide (NO) synthase	cGMP	One important cellular mechanism for up-regulation of cGMP is through stimulation of nitric oxide (NO) synthase, the NO generated by conversion of L-arginine to L-citrulline, binds to and activates guanylate cyclase.	Positive	https://www.jbc.org/content/272/1/89.short	The nitric oxide transduction pathway
L-arginine	L-citrulline	One important cellular mechanism for up-regulation of cGMP is through stimulation of nitric oxide (NO) synthase, the NO generated by conversion of L-arginine to L-citrulline, binds to and activates guanylate cyclase.	Positive	https://www.jbc.org/content/272/1/89.short	The nitric oxide transduction pathway
diethylamine	Ca2+	The NO donor diethylamine NONOate promoted an increase in cytosolic free Ca2+ concentration	Positive	http://www.plantphysiol.org/content/135/1/516.short	The nitric oxide transduction pathway
TLR9	IFN-γ	The enhanced susceptibility of Tlr9−/− and Tlr2−/−Tlr9−/− mice was associated with decreased in vivo IL-12/IFN-γ responses. Our results reveal that TLR2 and TLR9 cooperate in the control of parasite replication and that TLR9 has a primary role in the MyD88-dependent induction of IL-12/IFN-γ synthesis during infection with T. cruzi. In contrast to TLR2, TLR9 controls IFN- recall responses by CD4 T…	Negative	https://www.jimmunol.org/content/177/6/3515.short	toll/interleukin-1 receptor signaling pathway
GPI & DNATc	IL-12 and TNF	cells from T. cruzi-infected mice. , we have demonstrated	positive	https://www.jimmunol.org/content/177/6/3515.short	toll/interleukin-1 receptor signaling pathway
TLR2	GPI anchors	that TLR9 is activated by T. cruzi genomic DNA and plays a	positive	https://www.jimmunol.org/content/167/1/416.short	toll/interleukin-1 receptor signaling pathway
Cruzain	NF-κB P65(hinders macrophage activation)	major role in the early recognition of this parasite contributing	Negative	https://journals.plos.org/plospathogens/article?id=10.1371/journal.ppat.1002139	toll/interleukin-1 receptor signaling pathway
GPI	NF-κB	to the activation of innate immune mechanisms such as DC and	positive	https://academic.oup.com/jid/article/199/12/1838/881858	toll/interleukin-1 receptor signaling pathway
MAL/TIRAP S180L	TLR2 or TLR4	macrophage IL-12 production as well as the development of the	Negative	https://academic.oup.com/jid/article/199/12/1838/881858	toll/interleukin-1 receptor signaling pathway
IL‐1Rs	transcription factor NF‐kB	adaptive immune response to the pathogen	Positive	https://onlinelibrary.wiley.com/doi/abs/10.1128/9781555818395.ch12	toll/interleukin-1 receptor signaling pathway
IL‐1Rs	mitogenactivated protein (MAP) kinases (ERK, p38, and JNK)	The signal transduction through the TLRs and the IL‐1Rs ultimately leads to the activation of the transcription factor NF‐kB, the mitogenactivated protein (MAP) kinases (ERK, p38, and JNK) and transcription factors of the AP‐1 family.	positive	https://onlinelibrary.wiley.com/doi/abs/10.1128/9781555818395.ch12	toll/interleukin-1 receptor signaling pathway
IL‐1Rs	transcription factors of the AP‐1 family	The signal transduction through the TLRs and the IL‐1Rs ultimately leads to the activation of the transcription factor NF‐kB, the mitogenactivated protein (MAP) kinases (ERK, p38, and JNK) and transcription factors of the AP‐1 family.	positive	https://onlinelibrary.wiley.com/doi/abs/10.1128/9781555818395.ch12	toll/interleukin-1 receptor signaling pathway
serine acetyltransferase (SAT)	L-cystine	We also cloned and characterized cDNA encoding serine acetyltransferase (SAT), a key enzyme in the sulfate assimilatory cysteine biosynthetic pathway. Dissimilar to bacterial and plant SAT, a recombinant T. cruzi SAT showed allosteric inhibition by L-cysteine,L-cystine,	Negative	https://www.jbc.org/content/276/9/6516.short	Transsulfuration and Cysteine Biosynthetic Pathways
Corynebacterium glutamicum	methionine	The transsulfuration pathway involves cystathionine as the intermediate and utilizes cysteine as the sulfur source, but the direct sulfhydrylation pathway bypasses cystathionine and uses inorganic sulfur instead. While most microorganisms synthesize methionine via either one of these pathways, Corynebacterium glutamicum utilizes both pathways, which appear to be fully functional.	Positive	https://link.springer.com/article/10.1007/s00253-003-1306-7	Transsulfuration and Cysteine Biosynthetic Pathways
cysteine	H2S	we focus on the regulation of the transsulfuration pathway pertaining to cysteine and H2S, which could be targeted to develop novel therapeutics.	Positive	https://bpspubs.onlinelibrary.wiley.com/doi/full/10.1111/bph.14446	Transsulfuration and Cysteine Biosynthetic Pathways
homocysteine	cystathionine	Homocysteine, which is derived from dietary methionine, is converted to cystathionine by cystathionine β‐synthase (CBS), which is acted on by cystathionine γ‐lyase (CSE) to generate cysteine.	Positive	https://bpspubs.onlinelibrary.wiley.com/doi/full/10.1111/bph.14446	Transsulfuration and Cysteine Biosynthetic Pathways
Taurine	CDO, cysteine sulfinic acid decarboxylase (CSAD) , hypotaurine dehydrogenase (HTAU‐DH)	Taurine is generated by the action of three enzymes, CDO, cysteine sulfinic acid decarboxylase (CSAD) and hypotaurine dehydrogenase (HTAU‐DH).	Positive	https://bpspubs.onlinelibrary.wiley.com/doi/full/10.1111/bph.14446	Transsulfuration and Cysteine Biosynthetic Pathways
CSE	H2S	CSE can generate H2S from either cysteine or homocysteine.	Positive	https://bpspubs.onlinelibrary.wiley.com/doi/full/10.1111/bph.14446	Transsulfuration and Cysteine Biosynthetic Pathways
hypotaurine	Taurine	Taurine is generated by the action of three enzymes, CDO, cysteine sulfinic acid decarboxylase (CSAD) and hypotaurine dehydrogenase (HTAU‐DH).	Positive	https://bpspubs.onlinelibrary.wiley.com/doi/full/10.1111/bph.14446	Transsulfuration and Cysteine Biosynthetic Pathways
TXN (Tryparedoxin)	NADPH	The Kmapp values of the complete pathway for substrates suggested that the pathway flux was determined by the peroxide availability, whereas at high peroxide concentrations, flux may be limited by NADPH.	Negative	25450181	peroxide detoxification
TcCPX (T. cruzi cytosolic tryparedoxin peroxidase)	G6PD(glucose-6-phosphate dehydrogenase)	An increase in glucose-6-phosphate dehydrogenase activity was observed in pTEX-TcCPX epimastigotes that could provide cells with extra reducing power (NADPH) and a higher growth index.	Positive	14668010	peroxide detoxification
TS2	TR (Trypanothione reductase)	Trypanothione disulphide (TS2) is maintained in its reduced form, dihydrotrypanothione (T[SH]2), by trypanothione reductase (TR) (shaded region). T[SH]2 transfers reducing equivalents to the tryparedoxin, glutathione or ascorbate pathways.	Positive	21820559	peroxide detoxification
TcCPX (T. cruzi cytosolic tryparedoxin peroxidase)	TcTPNI (Tryparedoxin)	The tryparedoxin pathways: cytosolic peroxiredoxin (TcCPX) can metabolise H2O2 and alkyl hydroperoxides using the tryparedoxin TcTPNI as an electron donor.	Positive	21820559	peroxide detoxification
GSSG (oxidised glutathione)	T[SH]2 (dihydrotrypanothione)	Glutathione-dependent pathways: oxidised glutathione (GSSG) interacts with T[SH]2 by enzymatic and non-enzymatic mechanisms to generate reduced glutathione (GSH). GSH then drives the metabolism of fatty acid, phospholipid (TcGPXI and TcGPXII) and short-chain hydro-peroxides (TcGPXI) to the corresponding alcohol (ROH)	Positive	21820559	peroxide detoxification
TcAPX (ascorbate-dependent hemoperoxidase)	TcGPXII (glutathione-dependent T. cruzi peroxidase)	In addition to TcGPXII, a second peroxidase has been localised within the T. cruzi ER, a plant-like ascorbate-dependent hemoperoxidase(TcAPX; Wilkinson et al., 2002c). This enzyme has a substrate specificity restricted to H2O2, an activity that seems to complement TcGPXII in providing the ER with protection against a range of oxidant challenges. Over-expression of TcAPX confers resistance to exog…	Positive	21820559	peroxide detoxification
Hydroxylamine derivative	Nitrenium cations	A second mechanism was proposed, based on the activation of nitro-furans by FMN-dependent oxygen-insensitive type I nitroreductases in bacteria. This involves two-electron reduction to form a hydroxylamine derivative, which upon reaction with nitrenium cations, can promote DNA breakage.	Negative	21820559	peroxide detoxification
c-TXNPx (T. cruzi cytosolic tryparedoxin peroxidase)	H2O2	Moreover, TXNPx might also play a role in T. cruzi adaptive response to H2O2: the exposition of T. cruzi to sub-lethal doses of H2O2 caused an increase in the level of cytosolic tryparedoxin peroxidase, and conferred resistance to this oxidant molecule (Finzi et al., 2004).	Negative	18022330	peroxide detoxification
c-TXNPx (T. cruzi cytosolic tryparedoxin peroxidase)	Tryparedoxin	In trypanosomatids, there are two different tryparedoxin peroxidase enzymes (TXNPx), that differ in their subcellular location: a cytosolic and a mitochondrial form (c- and m-TXNPx).These proteins catalyze the reduction of hydrogen peroxide(H2O2), small-chain organic hydroperoxides and ONOO−, using tryparedoxin as reducing substrate in combination with trypa-nothione, trypanothione reductase(TryR…	Positive	18022330	peroxide detoxification
c-TXNPx (T. cruzi cytosolic tryparedoxin peroxidase)	Trypa-nothione	In trypanosomatids, there are two different tryparedoxin peroxidase enzymes (TXNPx), that differ in their subcellular location: a cytosolic and a mitochondrial form (c- and m-TXNPx).These proteins catalyze the reduction of hydrogen peroxide(H2O2), small-chain organic hydroperoxides and ONOO−, using tryparedoxin as reducing substrate in combination with trypa-nothione, trypanothione reductase and …	Positive	18022330	peroxide detoxification
c-TXNPx (T. cruzi cytosolic tryparedoxin peroxidase)	Trypanothione reductase	In trypanosomatids, there are two different tryparedoxin peroxidase enzymes (TXNPx), that differ in their subcellular location: a cytosolic and a mitochondrial form (c- and m-TXNPx).These proteins catalyze the reduction of hydrogen peroxide(H2O2), small-chain organic hydroperoxides and ONOO−, using tryparedoxin as reducing substrate in combination with trypa-nothione, trypanothione reductase and …	Positive	18022330	peroxide detoxification
c-TXNPx (T. cruzi cytosolic tryparedoxin peroxidase)	NADPH	In trypanosomatids, there are two different tryparedoxin peroxidase enzymes (TXNPx), that differ in their subcellular location: a cytosolic and a mitochondrial form (c- and m-TXNPx).These proteins catalyze the reduction of hydrogen peroxide(H2O2), small-chain organic hydroperoxides and ONOO−, using tryparedoxin as reducing substrate in combination with trypa-nothione, trypanothione reductase and …	Positive	18022330	peroxide detoxification
m-TXNPx (T. cruzi mitochondrial tryparedoxin peroxidase)	Tryparedoxin	In trypanosomatids, there are two different tryparedoxin peroxidase enzymes (TXNPx), that differ in their subcellular location: a cytosolic and a mitochondrial form (c- and m-TXNPx).These proteins catalyze the reduction of hydrogen peroxide(H2O2), small-chain organic hydroperoxides and ONOO−, using tryparedoxin as reducing substrate in combination with trypa-nothione, trypanothione reductase and …	Positive	18022330	peroxide detoxification
m-TXNPx (T. cruzi mitochondrial tryparedoxin peroxidase)	trypa-nothione	In trypanosomatids, there are two different tryparedoxin peroxidase enzymes (TXNPx), that differ in their subcellular location: a cytosolic and a mitochondrial form (c- and m-TXNPx).These proteins catalyze the reduction of hydrogen peroxide(H2O2), small-chain organic hydroperoxides and ONOO−, using tryparedoxin as reducing substrate in combination with trypa-nothione, trypanothione reductase and …	Positive	18022330	peroxide detoxification
m-TXNPx (T. cruzi mitochondrial tryparedoxin peroxidase)	Trypanothione reductase	In trypanosomatids, there are two different tryparedoxin peroxidase enzymes (TXNPx), that differ in their subcellular location: a cytosolic and a mitochondrial form (c- and m-TXNPx).These proteins catalyze the reduction of hydrogen peroxide(H2O2), small-chain organic hydroperoxides and ONOO−, using tryparedoxin as reducing substrate in combination with trypa-nothione, trypanothione reductase and …	Positive	18022330	peroxide detoxification
m-TXNPx (T. cruzi mitochondrial tryparedoxin peroxidase)	NADPH	In trypanosomatids, there are two different tryparedoxin peroxidase enzymes (TXNPx), that differ in their subcellular location: a cytosolic and a mitochondrial form (c- and m-TXNPx).These proteins catalyze the reduction of hydrogen peroxide(H2O2), small-chain organic hydroperoxides and ONOO−, using tryparedoxin as reducing substrate in combination with trypa-nothione, trypanothione reductase and …	Positive	18022330	peroxide detoxification
Heme	CaM Kinase-II	We have recently shown that heme-induced T. cruzi growth is associated with calcium-calmodulin-dependent kinase II (CaM-KII) activity	Positive	22022475	peroxide detoxification
β‐catenin	IκB	This motif in β‐catenin resembles a motif in IκB (inhibitor of NFκB) which is required for the phosphorylation‐dependent degradation of IκB via the ubiquitin–proteasome pathway.	Negative	https://www.embopress.org/doi/full/10.1093/emboj/16.13.3797?keytype2=tf_ipsecsha&ijkey=0d85dca53bd523148ecaebb163c4a853b51ef7ee&	Ubiquitin Proteasome pathway
Cystic fibrosis transmembrane conductance regulator (CFTR),	ubiquitin	CFTR degradation was also inhibited by coexpression of a dominant negative ubiquitin mutant and in cells bearing a temperature-sensitive mutation in the ubiquitin-activating enzyme, confirming that ubiquitination is required for rapid CFTR degradation.	Negative	https://www.cell.com/cell/pdf/0092-8674(95)90240-6.pdf	Ubiquitin Proteasome pathway
Ub/26S proteasome	E3 ubiquitin ligases	Approximately 90% of these genes encode subunits of the E3 ubiquitin ligases, which confer substrate specificity to the pathway. Two of the primary objectives in the field are to identify the substrates of the Ub/26S proteasome pathway and to characterize the E3 ubiquitin ligases. This review will discuss how the Ub/26S proteasome affects plant development by focusing primarily on the action of t…	Positive	http://www.plantcell.org/content/16/12/3181.short	Ubiquitin Proteasome pathway
Bortezomib (drug)	26S proteasomal degradation	Recent development and approval of bortezomib, a drug that inhibits the 26S proteasomal degradation machinery, has underscored the importance of this pathway to cancer treatment strategies.	Negative	https://www.researchgate.net/profile/Edward_Gelmann/publication/7711330_The_Ubiquitin-Proteasome_Pathway_and_Its_Role_in_Cancer/links/555f5d5608ae9963a118b0e8/The-Ubiquitin-Proteasome-Pathway-and-Its-Role-in-Cancer.pdf	Ubiquitin Proteasome pathway
intracellular proteins	ubiquitin (Ub)	In all tissues, the majority of intracellular proteins are degraded by the ubiquitin (Ub)–proteasome pathway (UPP)	Negative	https://jasn.asnjournals.org/content/17/7/1807?utm_source=TrendMD&utm_medium=cpc&utm_campaign=J_Am_Soc_Nephrol_TrendMD_0&WT.MC_ID=TMD0	Ubiquitin Proteasome pathway
extracellular proteins	lysosomes	extracellular proteins and some cell surface proteins are taken up by endocytosis and degraded within lysosomes.	Negative	https://jasn.asnjournals.org/content/17/7/1807?utm_source=TrendMD&utm_medium=cpc&utm_campaign=J_Am_Soc_Nephrol_TrendMD_0&WT.MC_ID=TMD0	Ubiquitin Proteasome pathway
p27	ubiquitin	Both in vivo and in vitro, p27 was found to be degraded by the ubiquitin-proteasome pathway.	Negative	https://science.sciencemag.org/content/269/5224/682.abstract	Ubiquitin Proteasome pathway
cytokine mRNAs	ubiquitin	These results link the rapid degradation of cytokine mRNAs to the ubiquitin-proteasome pathway.	Negative	https://science.sciencemag.org/content/284/5413/499.abstract	Ubiquitin Proteasome pathway
Retinoblastoma	ubiquitin	Our analyses also show that normal Rb levels are regulated by the ubiquitin-proteasome degradation pathway.	Positive	https://cancerres.aacrjournals.org/content/56/20/4620.short	Ubiquitin Proteasome pathway
CD49d‐integrins	VCAM‐1	The expression of CD49d‐integrins, that bind to VCAM‐1.Patients with a mild form of Chagas' disease showed a lower number of CD49d+ cells, in comparison with those with severe chronic cardiopathy. Decreased levels of CD49d+ cells were detected in CD3− cell populations	Positive	https://onlinelibrary.wiley.com/doi/full/10.1046/j.1365-3083.2001.00916.x	VLA-4VCAM-1 pathway
CD8+ T cells	adhesion molecules (LFA-1High, VLA-4High)	Recruit CD8+ T cells leading to the establishment of CD8-mediated myocarditis	Positive	https://www.scielo.br/scielo.php?pid=S0074-02762003000300002&script=sci_arttext	VLA-4VCAM-1 pathway
Desferrioxamine (DFO)	Nitric oxide and SOD	In mice,DFO enhances antioxidant activity in the host but also increases oxidative stress, indicating that the mode of action of the drug involves a positive contribution to the host together with an effect that is not beneficial to the parasite	Negative	https://www.ncbi.nlm.nih.gov/pmc/articles/PMC2955510/pdf/YRER_15_11716217.pdf	VLA-4VCAM-1 pathway
Cell adhesion molecules	VLA-4, and ICAM-1	the expression of VCAM-1, ligand for VLA-4, and ICAM-1, counter-receptor for LFA-1, was up-regulated on vascular endothelium and paralleled the entrance of inflammatory cells into the cardiac tissue. Thus, this up-regulated expression of receptors-counter-receptors that regulate T-cell transmigration through the vascular endothelium may have an important role in the pathogenesis of the early phas…	Positive	https://www.scielo.br/scielo.php?pid=S0074-02762003000700015&script=sci_arttext	VLA-4VCAM-1 pathway
CD8+ T lymphocytes	IFN-γ-inducible molecules	the distribution of T-cell subsets in the myocardium of T. cruzi-infected mice reflects the particular profile of adhesion molecules acquired by most peripheral CD8+ T lymphocytes and point to the possibility that multiple IFN-γ-inducible molecules present in the inflamed tissue contribute to the establishment and maintenance of T. cruzi-induced myocarditis.	Positive	https://www.sciencedirect.com/science/article/abs/pii/S1286457901014617?casa_token=eNV4DntlG1cAAAAA:MurHxZP5Qyv1sZbUWO8EbxlcmNk9aW99rkEVOTGMA7hyvcsBtONkweHosXHLzhKfFYLWZBuj0kE	VLA-4VCAM-1 pathway
CD62LLowLFA-1HighVLA-4High	CD8+αβ T cells	C3H/He mice infected with the Colombiana strain of T. cruzi, we found that the distribution of CD4+/CD8– and CD4–/CD8+ T cells in the myocardium mirrors the frequency of cells expressing the CD62LLowLFA-1HighVLA-4High activation phenotype among CD4+/CD8– and CD4–/CD8+ peripheral blood T cells. Consistently, vascular cell adhesion molecule-1-positive endothelial cells and a fine fibronectin networ…	Negative	https://www.sciencedirect.com/science/article/abs/pii/S1286457901014617?casa_token=eNV4DntlG1cAAAAA:MurHxZP5Qyv1sZbUWO8EbxlcmNk9aW99rkEVOTGMA7hyvcsBtONkweHosXHLzhKfFYLWZBuj0kE	VLA-4VCAM-1 pathway
Chemokines	Macrophage	CC chemokines CCL3/MIP-1α, CCL4/MIP-1β (macrophage inflammatory protein 1-α and 1-β), and CCL5/RANTES are able to induce NO production by human macrophages similarly to IFN-γ. Interestingly, these chemokines activated human macrophages to kill T. cruzi via NO	Positive	https://www.sciencedirect.com/science/article/abs/pii/S1359610107000111?casa_token=lJ3zMqOFwgoAAAAA:mtRUCAKBC3ZogP4VDnFupDjghGO9SKqTZU5KLlHQ4XUx3Nl4gQ6xg1LpRLVhAQ1ZVEgMPF7euF0	VLA-4VCAM-1 pathway
Cruzipain-cysteine-proteinase	ornithine decarboxilase	The Cruzipain-stimulated macrophages secreted IL-10 and TGF-β and displayed enhanced arginase activity and subsequent T. cruzi growth [23], [24]. The later could be due to the induction of ornithine decarboxilase activity, an enzyme involved in the synthesis of polyamines, essential for intracellular parasite replication	Positive	https://www.sciencedirect.com/science/article/abs/pii/S1359610107000111?via%3Dihub	VLA-4VCAM-1 pathway
VLA-4+-invading cells	Antigens	persistent "danger signals" triggered by the parasite and its antigens are required for the establishment of inflammation and ECM alterations, therapeutic interventions that control parasitism and selectively modulate cell migration improve ECM abnormalities, paving the way for the development of new therapeutic strategies improving the prognosis of T. cruzi-infected individuals.	Positive	https://www.scielo.br/scielo.php?pid=S0100-879X2003000800020&script=sci_arttext	VLA-4VCAM-1 pathway
Digoxin	creatinine serum levels	Digoxin serum concentration should be measured in patients with Chagas' cardiomyopathy with chronic heart failure receiving digoxin therapy due to the potential for digoxin toxicity.	Negative	https://www.scielo.br/scielo.php?pid=S0037-86822010000500004&script=sci_arttext	VLA-4VCAM-1 pathway
Heterologous prime-boost vaccine (recombinant plasmid DNA/AdHu5)	LFA-1	LFA-1, but not VLA-4, is essential for protective immune response of highly susceptible mice against T. cruzi infection. Also, the study demonstrated that LFA-1 mediates CD8+ T cells migration into infected tissues, such as the heart, and plays an important role in CD8+ T cells cytotoxicity for parasite clearance.	Positive	https://www.frontiersin.org/articles/10.3389/fimmu.2017.01291/full	VLA-4VCAM-1 pathway
Interferon-gamma (IFN-γ)	Th1/Th2	T. cruzi–specific humoral responses elicited by attenuated parasites can be optimized and presumably switch towards a Th1/Th2 balance by plasmid encoding IFNγ supplementation, addresses the possibility that other immune-boosting strategies	Positive	https://link.springer.com/article/10.1186/s12879-017-2834-6#Sec16	VLA-4VCAM-1 pathway
TryPIKs	Signal transduction and host invasion processes	The involvement of TryPIKs in fundamental pathways, such as intracellular signal transduction and host invasion processes, makes the study of TryPIKs an important area for further inquiry.	Stimulation	https://www.sciencedirect.com/science/article/abs/pii/S0006291X09020774#aep-keywords-id13	PIK PATHWAY
PI4K	Signalling Pathway ( go thru literature )	e classes of PI4K, PIPK and PI3K that could participate in signaling pathways in T. cruzi epimastigote forms.	Inhibition	https://www.sciencedirect.com/science/article/pii/S0166685115300335	PIK PATHWAY
PIPK	Signalling Pathway	e classes of PI4K, PIPK and PI3K that could participate in signaling pathways in T. cruzi epimastigote forms.	Inhibition	https://www.sciencedirect.com/science/article/pii/S0166685115300335?via%3Dihub	PIK PATHWAY
PI3K	Signalling Pathway	e classes of PI4K, PIPK and PI3K that could participate in signaling pathways in T. cruzi epimastigote forms.	Inhibition	https://www.sciencedirect.com/science/article/pii/S0166685115300335?via%3Dihub	PIK PATHWAY
PtdIns	Signalling Pathway	Phosphatidylinositol (PtdIns) metabolism through phosphatidylinositol kinase (PIKs) activities plays a central role in different signaling pathways	Inhibition	https://www.sciencedirect.com/science/article/pii/S0166685115300335?via%3Dihub	PIK PATHWAY
PMM	Biosynthetic Pathway	The phosphomannomutase (PMM) and GDP-mannose pyrophosphorylase (GDP-MP) enzymes form part of the de novo biosynthetic pathway to the nucleotide sugar GDP-mannose.	Inhibition	https://www.sciencedirect.com/science/article/pii/S0166685115300335?via%3Dihub	PIK PATHWAY
GDP-MP	Biosynthetic Pathway	The phosphomannomutase (PMM) and GDP-mannose pyrophosphorylase (GDP-MP) enzymes form part of the de novo biosynthetic pathway to the nucleotide sugar GDP-mannose.	Inhibition	https://aac.asm.org/content/63/10/e01082-19.abstract	PIK PATHWAY
Class II PIKs	Regulate cell growth	Class II PIKs are not as well studied, but may also regulate cell growth.	Stimulation	https://aac.asm.org/content/63/10/e01082-19.abstract	PIK PATHWAY
Class II PIKs	clathrin-mediated endocytosis	Class II PIKs may be involved in clathrin-mediated endocytosis.	Stimulation	https://d1wqtxts1xzle7.cloudfront.net/33687028/Bahia-NB-2010.pdf?1399963663=&response-content-disposition=inline%3B+filename%3DThe_challenge_of_Chagas_disease_has_the.pdf&Expires=1607704358&Signature=Q2lkbhcVrCPk5bT~GbrdN4wYjxcdYYmEIhZVU2SBn-9ZW2wj2LgqOnQDHH13-Sum2SwUQZFr1LzBfL2QywdB1XyuOoX9cOOxTzOEjfpt42GAH15bGlQf4T8d7cRyGbBT7oxc3AWyp9kh4tGHubaL~-uOxC4PPjF0qK3jdZ35fuAjykrQxmQstf1Ezotv3NODIKkKbVd…	PIK PATHWAY
Class III PIKs	yeast vacuolar protein sorting	Class III PIKs are related to the yeast vacuolar protein sorting 34	Stimulation	https://d1wqtxts1xzle7.cloudfront.net/33687028/Bahia-NB-2010.pdf?1399963663=&response-content-disposition=inline%3B+filename%3DThe_challenge_of_Chagas_disease_has_the.pdf&Expires=1607704358&Signature=Q2lkbhcVrCPk5bT~GbrdN4wYjxcdYYmEIhZVU2SBn-9ZW2wj2LgqOnQDHH13-Sum2SwUQZFr1LzBfL2QywdB1XyuOoX9cOOxTzOEjfpt42GAH15bGlQf4T8d7cRyGbBT7oxc3AWyp9kh4tGHubaL~-uOxC4PPjF0qK3jdZ35fuAjykrQxmQstf1Ezotv3NODIKkKbVd…	PIK PATHWAY
Class III PIKs	evolutionarily conserved role in late endosomal transport	Class III PIKs are known to have an evolutionarily conserved role in late endosomal transport	Stimulation	https://d1wqtxts1xzle7.cloudfront.net/33687028/Bahia-NB-2010.pdf?1399963663=&response-content-disposition=inline%3B+filename%3DThe_challenge_of_Chagas_disease_has_the.pdf&Expires=1607704358&Signature=Q2lkbhcVrCPk5bT~GbrdN4wYjxcdYYmEIhZVU2SBn-9ZW2wj2LgqOnQDHH13-Sum2SwUQZFr1LzBfL2QywdB1XyuOoX9cOOxTzOEjfpt42GAH15bGlQf4T8d7cRyGbBT7oxc3AWyp9kh4tGHubaL~-uOxC4PPjF0qK3jdZ35fuAjykrQxmQstf1Ezotv3NODIKkKbVd…	PIK PATHWAY
FYVE-PIK gene	role in membranous compartments, such as endosome	The exact functions of this FYVE-PIK gene are unknown, but the presence of FYVE domain suggests a role in membranous compartments, such as endosome.	Stimulation	https://d1wqtxts1xzle7.cloudfront.net/33687028/Bahia-NB-2010.pdf?1399963663=&response-content-disposition=inline%3B+filename%3DThe_challenge_of_Chagas_disease_has_the.pdf&Expires=1607704358&Signature=Q2lkbhcVrCPk5bT~GbrdN4wYjxcdYYmEIhZVU2SBn-9ZW2wj2LgqOnQDHH13-Sum2SwUQZFr1LzBfL2QywdB1XyuOoX9cOOxTzOEjfpt42GAH15bGlQf4T8d7cRyGbBT7oxc3AWyp9kh4tGHubaL~-uOxC4PPjF0qK3jdZ35fuAjykrQxmQstf1Ezotv3NODIKkKbVd…	PIK PATHWAY
FRAP	FKBP12-rapamycin-associated protein, FKBP12-rapamycin-binding	The accessory domains of the PIK-related families of both T. cruzi and T. rangeli can be seen in Table S6.	Stimulation	https://www.sciencedirect.com/science/article/abs/pii/S1567134814001154	PIK PATHWAY
HEAT	PF02985 - Id to refer for various functions mentioned	The accessory domains of the PIK-related families of both T. cruzi and T. rangeli can be seen in Table S6.	Stimulation	https://journals.plos.org/plosntds/article?id=10.1371/journal.pntd.0003176#pntd.0003176.s011	PIK PATHWAY
PDZ	PF00595,PF00595	The accessory domains of the PIK-related families of both T. cruzi and T. rangeli can be seen in Table S6.	Stimulation	https://journals.plos.org/plosntds/article?id=10.1371/journal.pntd.0003176#pntd.0003176.s011	PIK PATHWAY
DUF3385	(PF11865)	The accessory domains of the PIK-related families of both T. cruzi and T. rangeli can be seen in Table S6.	Stimulation	https://journals.plos.org/plosntds/article?id=10.1371/journal.pntd.0003176#pntd.0003176.s012	PIK PATHWAY
ATM	Ataxia-Telangiectasia Mutated (IPR015519)	The accessory domains of the PIK-related families of both T. cruzi and T. rangeli can be seen in Table S6.	Stimulation	https://journals.plos.org/plosntds/article?id=10.1371/journal.pntd.0003176#pntd.0003176.s013	PIK PATHWAY
UME	(IPR012993, PF08064)	The accessory domains of the PIK-related families of both T. cruzi and T. rangeli can be seen in Table S6.	Stimulation	https://journals.plos.org/plosntds/article?id=10.1371/journal.pntd.0003176#pntd.0003176.s014	PIK PATHWAY
TcTOR1 & TcTOR2	Cellular Localization	In T. cruzi, TcTOR1 was absent from the nucleus and was observed close to reservosomes, and TcTOR2 was found dispersed in the cytosol around TcTOR1.	Stimulation	https://journals.plos.org/plosntds/article?id=10.1371/journal.pntd.0003176#pntd.0003176.s015	PIK PATHWAY
Phosphoribosyl transferase	Adenine Hypoxanthine guanine	Nucleoside kinase activities were found in all 3 forms of the organism (table 1). They were at a lower level than those found for the phosphoribosyltransferase activities but were higher than those required to explain the rates of purine nucleoside utilisation by whole cells.	Positive	https://publisher-connector.core.ac.uk/resourcesync/data/elsevier/pdf/0b6/aHR0cDovL2FwaS5lbHNldmllci5jb20vY29udGVudC9hcnRpY2xlL3BpaS8wMDE0NTc5MzgxODAyMDc0.pdf	Purine Salvage Pathway
Guanosine Hydrolase	Adenosine Inosine Guanosine	Nucleoside kinase activities were found in all 3 forms of the organism (table 1). They were at a lower level than those found for the phosphoribosyltransferase activities but were higher than those required to explain the rates of purine nucleoside utilisation by whole cells.	Positive	https://publisher-connector.core.ac.uk/resourcesync/data/elsevier/pdf/0b6/aHR0cDovL2FwaS5lbHNldmllci5jb20vY29udGVudC9hcnRpY2xlL3BpaS8wMDE0NTc5MzgxODAyMDc0.pdf	Purine Salvage Pathway
Nucleoside kinase	Adenosine Inosine Guanosine	Nucleoside kinase activities were found in all 3 forms of the organism (table 1). They were at a lower level than those found for the phosphoribosyltransferase activities but were higher than those required to explain the rates of purine nucleoside utilisation by whole cells.	Positive	https://publisher-connector.core.ac.uk/resourcesync/data/elsevier/pdf/0b6/aHR0cDovL2FwaS5lbHNldmllci5jb20vY29udGVudC9hcnRpY2xlL3BpaS8wMDE0NTc5MzgxODAyMDc0.pdf	Purine Salvage Pathway
Nucleoside phosphorylase (catabolic direction)	Adenosine Inosine Guanosine	Nucleoside kinase activities were found in all 3 forms of the organism (table 1). They were at a lower level than those found for the phosphoribosyltransferase activities but were higher than those required to explain the rates of purine nucleoside utilisation by whole cells.	Positive	https://publisher-connector.core.ac.uk/resourcesync/data/elsevier/pdf/0b6/aHR0cDovL2FwaS5lbHNldmllci5jb20vY29udGVudC9hcnRpY2xlL3BpaS8wMDE0NTc5MzgxODAyMDc0.pdf	Purine Salvage Pathway
Nucleoside phosphorylase (Anabolic direction)	Adenine Hypoxanthine guanine	Nucleoside kinase activities were found in all 3 forms of the organism (table 1). They were at a lower level than those found for the phosphoribosyltransferase activities but were higher than those required to explain the rates of purine nucleoside utilisation by whole cells.	Positive	https://publisher-connector.core.ac.uk/resourcesync/data/elsevier/pdf/0b6/aHR0cDovL2FwaS5lbHNldmllci5jb20vY29udGVudC9hcnRpY2xlL3BpaS8wMDE0NTc5MzgxODAyMDc0.pdf	Purine Salvage Pathway
Aminohydrolase	adenosine phosphorylase	Nucleoside kinase activities were found in all 3 forms of the organism (table 1). They were at a lower level than those found for the phosphoribosyltransferase activities but were higher than those required to explain the rates of purine nucleoside utilisation by whole cells.	Positive	https://publisher-connector.core.ac.uk/resourcesync/data/elsevier/pdf/0b6/aHR0cDovL2FwaS5lbHNldmllci5jb20vY29udGVudC9hcnRpY2xlL3BpaS8wMDE0NTc5MzgxODAyMDc0.pdf	Purine Salvage Pathway
LMP2	ASP2+Ubiquitin chain	Antigenic peptides to be poly-ubiquitination and the fusion protein then introduced to the UPS and degraded. This virtual route for UPS is known as the UFD pathway.	Positive	https://pubmed.ncbi.nlm.nih.gov/20059980/	UFD Pathway
MG-132	LMP2	COS7 cells transfected with plasmids in the presence of the proteosome inhibitor MG-132, significantly repressed degradation of UB-ASP-2 proteins, resulting in an accumulation of UB-ASP-2 proteins	Negative	https://pubmed.ncbi.nlm.nih.gov/20059980/	UFD Pathway
PA28	LMP2	This heteromultimer is able to bind to the alpha rings of the 20S core proteasome, enhancing proteolytic activity of the proteasome	Positive	https://pubmed.ncbi.nlm.nih.gov/20059980/	UFD Pathway
IFN-gamma	pA28 alpha	IFN-gamma regulates the expression of PA28 alpha and pA28 beta, which form the heptameric protesosame activator complex PA28	Positive	https://pubmed.ncbi.nlm.nih.gov/20059980/	UFD Pathway
IFN-gamma	pA28 beta	IFN-gamma regulates the expression of PA28 alpha and pA28 beta, which form the heptameric protesosame activator complex PA28	Positive	https://pubmed.ncbi.nlm.nih.gov/20059980/	UFD Pathway
CD8(+)	IFN-gamma	Intracellular IFN-gamma and GZM-b was strongly induced in CD8+ T cells of mice immunisez with pUB-ASP-2	Positive	https://pubmed.ncbi.nlm.nih.gov/20059980/	UFD Pathway
CD8(+)	GZM-b	Intracellular IFN-gamma and GZM-b was strongly induced in CD8+ T cells of mice immunisez with pUB-ASP-2	Positive	https://pubmed.ncbi.nlm.nih.gov/20059980/	UFD Pathway
CTL epitope	MHC Class I+ ASP	CTL epitopes are produced through the ubiquitin-proteasome pathway and antigen presentation of MHC class I associated ASP-2 peptides to CD8+ cells would become significantly more efficient following immunization with pUB-SP-2	Positive	https://pubmed.ncbi.nlm.nih.gov/20059980/	UFD Pathway
Polyubiquitin	ASP-Ubiquitin	There are five polyubiquitin coding genes (PUB) each consisting of varying lengths of polyubiquitin coding sequence and terminating with a single copy of the larger fusion gene and binds to ASP-ubiquitin chain to form fusion protein	Positive	https://pubmed.ncbi.nlm.nih.gov/20059980/	UFD Pathway
CD8(+)	MHC Class I+ ASP	MHC class I triggers the CD8(+) cells specific for ASP2	Positive	https://pubmed.ncbi.nlm.nih.gov/20059980/	UFD Pathway
UBA1	TAK-243	Surprisingly, neither protein is inhibited by TAK-243, a potent inhibitor of human UBA1	Negative	https://www.nature.com/articles/s41598-019-52618-3	UFD Pathway
LMP2	ub-asp-2	This finding indicates that after artificial binding of mono-ubiquitin to ASP-2, the ub-asp-2 gene products are rapidly degraded by the proteasome through UFD pathway	Negative	https://pubmed.ncbi.nlm.nih.gov/20059980/	UFD Pathway
L-methionine sulfoximine (MS)	α-ketoglutaric acid	The specific activity for the reductive amination of α-ketoglutaric acid, catalyzed by the NADP+-linked glutamate dehydrogenase, showed an increase in the NADP+ levels, when MS, MSE, and MSO were added.	Negative	https://www.hindawi.com/journals/er/2011/486928/	Histadine-glutamate metabolic
DL-methionine sulfone (MSO)	α-ketoglutaric acid	The specific activity for the reductive amination of α-ketoglutaric acid, catalyzed by the NADP+-linked glutamate dehydrogenase, showed an increase in the NADP+ levels, when MS, MSE, and MSO were added.	Negative	https://www.hindawi.com/journals/er/2011/486928/	Histadine-glutamate metabolic
DL-methionine sulfoxide (MSE)	α-ketoglutaric acid	The specific activity for the reductive amination of α-ketoglutaric acid, catalyzed by the NADP+-linked glutamate dehydrogenase, showed an increase in the NADP+ levels, when MS, MSE, and MSO were added.	Negative	https://www.hindawi.com/journals/er/2011/486928/	Histadine-glutamate metabolic
TcGS gene	Glutamine synthetase	We show here that the gene TcGS from T. cruzi encodes a functional glutamine synthetase; it can complement a defect in the GLN1 gene from Saccharomyces cerevisiae and utilizes ATP, glutamate and ammonium to yield glutamine in vitro.	Positive	https://journals.plos.org/plosntds/article?id=10.1371/journal.pntd.0006170	Histadine-glutamate metabolic
Histidine ammonia-lyase (TcHAL)	Urocanate	The first two enzymes in this pathway, histidine ammonia-lyase (6869.t00022) and uro canate hydratase (4881.t00011), are abundant in the insect stages but nearly undetectable in the mammalian stages (only a single spectrum matching histidine ammonia-lyase in amastigotes), consistent with the function of this pathway primarily in epimastigotes and metacyclic trypomastigotes.	Positive	https://patentimages.storage.googleapis.com/a8/aa/bd/d4e35868f650bf/US7780969.pdf	Histadine-glutamate metabolic
Urocanate hydratase (TcUH)	4-Imidazolone-5-propanoate	The first two enzymes in this pathway, histidine ammonia-lyase (6869.t00022) and uro canate hydratase (4881.t00011), are abundant in the insect stages but nearly undetectable in the mammalian stages (only a single spectrum matching histidine ammonia-lyase in amastigotes), consistent with the function of this pathway primarily in epimastigotes and metacyclic trypomastigotes.	Positive	https://patentimages.storage.googleapis.com/a8/aa/bd/d4e35868f650bf/US7780969.pdf	Histadine-glutamate metabolic
Hypothetical gene Tc00.1047053508111.30	Glutamate dehydrogenase	The results of this prioritization of T. cruzi targets are shown in Table 8 (in https://www.ncbi.nlm.nih.gov/pmc/articles/PMC2927427/)	Positive	https://patentimages.storage.googleapis.com/a8/aa/bd/d4e35868f650bf/US7780969.pdf	Histadine-glutamate metabolic
Histidine ammonia-lyase (TcHAL)	l-histidine	Histidine ammonia-lyase participates in the first stage of the histidine catabolism, catalyzing the conversion of l-histidine into urocanate.	Positive	https://europepmc.org/article/med/32464165	Histadine-glutamate metabolic
Imidazolonepropionate hydrolase	L-histidine	This protein is involved in step 2 of the subpathway that synthesizes N-formimidoyl-L-glutamate from L-histidine.	Positive	https://www.uniprot.org/uniprot/Q4D9S6	Histadine-glutamate metabolic
Imidazolone propionase(TcIP)	L-histidine	This protein is involved in step 3 of the subpathway that synthesizes N-formimidoyl-L-glutamate from L-histidine.	Positive	https://www.uniprot.org/uniprot/Q4CVT7	Histadine-glutamate metabolic
Urocanate Hydratase (TcUH)	L-histidine	The enzyme Urocanate Hydratase (UH) participates in the catabolic pathway of L-histidine.	Positive	https://www.x-mol.com/paper/6009704	Histadine-glutamate metabolic
HAL sgRNA	Histidine ammonia-lyase (TcHal)	Epimastigotes transfected with the HAL sgRNA exhibited a 60% decrease in HAL activity at day 4 posttransfection compared to parasites transfected with the control 18s RNA	Negative	https://mbio.asm.org/content/6/1/e02097-14	Histadine-glutamate metabolic
Formimine-glutamase (TcFG)	Glutamate	In theT. cruzi genome, four putative open reading frames (ORFs)for these enzymes leading to glutamate were identified (www.genedb.org) (El-Sayed et al. 2005): His ammonia-lyase(TcHAL, EC 4.3.1.3, systematic name: Tc00.1047053506247.220), urocanate hydratase (TcUH, EC 4.2.1.49, Tc00.1047053504045.110), imidazolone propionase(TcIP, EC 3.5.2.7, Tc00.1047053509137.30) and formimine-glutamase (TcFG, E…	Positive	https://www.researchgate.net/publication/303506254_The_active_transport_of_histidine_and_its_role_in_ATP_production_in_Trypanosoma_cruzi	Histadine-glutamate metabolic
Histidine ammonia-lyase (TcHAL)	Glutamate	In theT. cruzi genome, four putative open reading frames (ORFs)for these enzymes leading to glutamate were identified (www.genedb.org) (El-Sayed et al. 2005): His ammonia-lyase(TcHAL, EC 4.3.1.3, systematic name: Tc00.1047053506247.220), urocanate hydratase (TcUH, EC 4.2.1.49, Tc00.1047053504045.110), imidazolone propionase(TcIP, EC 3.5.2.7, Tc00.1047053509137.30) and formimine-glutamase (TcFG, E…	Positive	https://www.researchgate.net/publication/303506254_The_active_transport_of_histidine_and_its_role_in_ATP_production_in_Trypanosoma_cruzi	Histadine-glutamate metabolic
Urocanate hydratase (TcUH)	Glutamate	In theT. cruzi genome, four putative open reading frames (ORFs)for these enzymes leading to glutamate were identified (www.genedb.org) (El-Sayed et al. 2005): His ammonia-lyase(TcHAL, EC 4.3.1.3, systematic name: Tc00.1047053506247.220), urocanate hydratase (TcUH, EC 4.2.1.49, Tc00.1047053504045.110), imidazolone propionase(TcIP, EC 3.5.2.7, Tc00.1047053509137.30) and formimine-glutamase (TcFG, E…	Positive	https://www.researchgate.net/publication/303506254_The_active_transport_of_histidine_and_its_role_in_ATP_production_in_Trypanosoma_cruzi	Histadine-glutamate metabolic
Imidazolone propionase(TcIP)	Glutamate	In theT. cruzi genome, four putative open reading frames (ORFs)for these enzymes leading to glutamate were identified (www.genedb.org) (El-Sayed et al. 2005): His ammonia-lyase(TcHAL, EC 4.3.1.3, systematic name: Tc00.1047053506247.220), urocanate hydratase (TcUH, EC 4.2.1.49, Tc00.1047053504045.110), imidazolone propionase(TcIP, EC 3.5.2.7, Tc00.1047053509137.30) and formimine-glutamase (TcFG, E…	Positive	https://www.researchgate.net/publication/303506254_The_active_transport_of_histidine_and_its_role_in_ATP_production_in_Trypanosoma_cruzi	Histadine-glutamate metabolic
T. cruzi dm28c strain	Prolixicin	T. cruzi dm28c strain induces Def-C and Prolixicin in the MG [Midgut]	Positive	https://journals.plos.org/plosone/article?id=10.1371/journal.pone.0214794	IMD-Immune deficiency pathway
T. cruzi dm28c strain	Def-C	T. cruzi dm28c strain induces Def-C and Prolixicin in the MG [Midgut]	Positive	https://journals.plos.org/plosone/article?id=10.1371/journal.pone.0214794	IMD-Immune deficiency pathway
T. cruzi infection	nitric oxide	In the face of T. cruzi infection, the expression of various insect immune effectors has been documented including lysozymes, defensins, prolixicins, lectins, nitric oxide, and components of the phenoloxidase (PO) cascade	Positive	https://www.sciencedirect.com/science/article/abs/pii/S0001706X17314158	IMD-Immune deficiency pathway
T. cruzi infection	lysozymes	In the face of T. cruzi infection, the expression of various insect immune effectors has been documented including lysozymes, defensins, prolixicins, lectins, nitric oxide, and components of the phenoloxidase (PO) cascade	Positive	https://www.sciencedirect.com/science/article/abs/pii/S0001706X17314158	IMD-Immune deficiency pathway
IMD pathway	β-1,3- glucans	The activation of Toll and IMD pathways relies on host Pattern Recognition Receptors recognizing Parasite Associated Molecular Patterns such as β-1,3- glucans, found on the cell wall of bacteria and fungi, and peptidoglycans found in Gram positive bacteria (Boulanger et al., 2006).	Positive	https://www.sciencedirect.com/science/article/abs/pii/S0001706X17314158	IMD-Immune deficiency pathway
PO enzyme	T. cruzi-infected triatomines	The activation of the PO enzyme has been observed in the gut (Favila-Ruiz, 2016) and hemolymph (De Fuentes-Vicente et al., 2016) of T. cruzi-infected triatomines.	Positive	https://www.sciencedirect.com/science/article/abs/pii/S0001706X17314158	IMD-Immune deficiency pathway
nitric oxide	T cruzi	The expression of PO, or other innate immune components such as nitric oxide, does not eliminate the parasite from the intestinal tract, but may control the infection to some degree	neutral	https://www.sciencedirect.com/science/article/abs/pii/S0001706X17314158	IMD-Immune deficiency pathway
cecropin A	T. cruzi population	the obligate bacterial symbiont of R. prolixus, Rhodococcus rhodnii Goodfellow and Alderson, was altered to express cecropin A, a poreforming immune peptide. Introducing a modified R. rhodnii strain into a triatomine gut reduced T. cruzi population with no apparent harm to insect tissues (Fieck et al., 2010).	Negative	https://www.sciencedirect.com/science/article/abs/pii/S0001706X17314158	IMD-Immune deficiency pathway
IMD effectors	T. cruzi population	Although both Toll and IMD effectors controlled intestinal microbiota, neither affected Trypanosoma cruzi, the causal agent of Chagas disease, implying the existence of evasion or tolerance mechanisms	neutral	https://www.pnas.org/content/112/48/14936.short	IMD-Immune deficiency pathway
rpRelish-silenced insects	T. cruzi (strain DM28C)	Unexpectedly, rpRelish-silenced insects infected with T. cruzi (strain DM28C) did not change parasite loads after 7 (SI Appendix, Fig. A6C) or 14 days postinfection (Fig. 2H).	neutral	https://www.pnas.org/content/112/48/14936.short	IMD-Immune deficiency pathway
IMD-0354	defensin A	The IMD-0354 treatment modulated antibacterial activity and the gene expression patterns of defensin A, defensin B, defensin C, and prolixicin, and the genes involved in the IMD and Toll pathways	Modulation	https://www.frontiersin.org/articles/10.3389/fphys.2018.01189/full	IMD-Immune deficiency pathway
IMD-0354	defensin B	The IMD-0354 treatment modulated antibacterial activity and the gene expression patterns of defensin A, defensin B, defensin C, and prolixicin, and the genes involved in the IMD and Toll pathways	Modulation	https://www.frontiersin.org/articles/10.3389/fphys.2018.01189/full	IMD-Immune deficiency pathway
IMD-0354	defensin C	The IMD-0354 treatment modulated antibacterial activity and the gene expression patterns of defensin A, defensin B, defensin C, and prolixicin, and the genes involved in the IMD and Toll pathways	Modulation	https://www.frontiersin.org/articles/10.3389/fphys.2018.01189/full	IMD-Immune deficiency pathway
IMD-0354	prolixicin	The IMD-0354 treatment modulated antibacterial activity and the gene expression patterns of defensin A, defensin B, defensin C, and prolixicin, and the genes involved in the IMD and Toll pathways	Modulation	https://www.frontiersin.org/articles/10.3389/fphys.2018.01189/full	IMD-Immune deficiency pathway
IMD-0354	Microbiota	Additionally, there was an increase of bacterial microbiota in treated insects.	Positive	https://www.frontiersin.org/articles/10.3389/fphys.2018.01189/full	IMD-Immune deficiency pathway
IMD-0354 treated insects	mortality	Insects treated with IMD-0354 and concomitantly infected with bacteria or T. cruzi through the blood meal had increased mortality, while the T. cruzi population in R. prolixus midgut was reduced.	Positive	https://www.frontiersin.org/articles/10.3389/fphys.2018.01189/full	IMD-Immune deficiency pathway
IMD-0354	IκB kinase	IMD-0354 [N-(3,5-bis-trifluoromethyl-phenyl)-5-chloro-2-hydroxy-benzamide] is a selective inhibitor of IκB kinases.	Negative	https://www.frontiersin.org/articles/10.3389/fphys.2018.01189/full	IMD-Immune deficiency pathway
IMD-0354	IκBα phosphorylation	It blocks IκBα phosphorylation thus preventing nuclear translocation of the NF-κb TF.	Negative	https://www.frontiersin.org/articles/10.3389/fphys.2018.01189/full	IMD-Immune deficiency pathway
T cruzi	NF-κB TF translocation	In insects, the recognition of an invading microorganism activates immune signaling pathways, such as the IMD and Toll pathways, inducing the phosphorylation and cleavage of the IκB inhibitory proteins (Li and Verma, 2002; Häcker and Karin, 2006) allowing NF-κB TF (relish, dorsal) to translocate to the nucleus, triggering the transcription of several effector molecules such as the antimicrobial p…	Positive	https://www.frontiersin.org/articles/10.3389/fphys.2018.01189/full	IMD-Immune deficiency pathway
NF-κB TF	innate immune system	The results indicate that R. prolixus NF-κB TF have a pivotal role in the modulation of the innate immune system and in the ability of triatomines to deal with different infections.	Modulation	https://www.frontiersin.org/articles/10.3389/fphys.2018.01189/full	IMD-Immune deficiency pathway
IMD-0354	NF-kB TF (Relish and Dorsal) nuclear translocation	It is known that the drug IMD-0354 acts downstream in microbial recognition and upstream of NF-kB TF (Relish and Dorsal) nuclear translocation, only impairing the phosphorylation of IkB proteins (Cactus) but not the transcription of the genes (NF-kB TF and IkB) (Tanaka et al., 2005). Thus, the alterations in Relish, Cactus and Dorsal gene expressions detected here could represent secondary effect…	Positive	https://www.frontiersin.org/articles/10.3389/fphys.2018.01189/full	IMD-Immune deficiency pathway
IMD-0354	microbial recognition	It is known that the drug IMD-0354 acts downstream in microbial recognition and upstream of NF-kB TF (Relish and Dorsal) nuclear translocation, only impairing the phosphorylation of IkB proteins (Cactus) but not the transcription of the genes (NF-kB TF and IkB) (Tanaka et al., 2005).	Negative	https://www.frontiersin.org/articles/10.3389/fphys.2018.01189/full	IMD-Immune deficiency pathway
IMD-0354	AMPs transcription	The main effect of IMD-0354 treatment is to inhibit AMPs transcription. In the present work, the three defensins studied were suppressed in IMD-0354 treated insects. D	Negative	https://www.frontiersin.org/articles/10.3389/fphys.2018.01189/full	IMD-Immune deficiency pathway
IMD-0354	prol	Additionally, a decrease in the defC and prol levels in insects fed with IMD-0354 concurrently infected with T. cruzi, reinforcing the importance of the activation of these genes for the establishment of T. cruzi infection in R. prolixus.	Negative	https://www.frontiersin.org/articles/10.3389/fphys.2018.01189/full	IMD-Immune deficiency pathway
IMD-0354	defC	Additionally, a decrease in the defC and prol levels in insects fed with IMD-0354 concurrently infected with T. cruzi, reinforcing the importance of the activation of these genes for the establishment of T. cruzi infection in R. prolixus.	Negative	https://www.frontiersin.org/articles/10.3389/fphys.2018.01189/full	IMD-Immune deficiency pathway
IMD pathway	Relish	The opposite occurs in IMD pathways, in which the TF, Relish, is downregulated.	Negative	https://www.frontiersin.org/articles/10.3389/fphys.2018.01189/full	IMD-Immune deficiency pathway
T. cruzi Dm28c	S. marcescens	T. cruzi Dm28c infection in R. prolixus seems to overcome the trypanolytic effect of S. marcescens, inducing a strong upregulation of defC and prol (Vieira et al., 2015, 2016) which in turn decrease the S. marcescens population.	Negative	https://www.frontiersin.org/articles/10.3389/fphys.2018.01189/full	IMD-Immune deficiency pathway
T. cruzi Dm28c	defC	T. cruzi Dm28c infection in R. prolixus seems to overcome the trypanolytic effect of S. marcescens, inducing a strong upregulation of defC and prol (Vieira et al., 2015, 2016) which in turn decrease the S. marcescens population.	Positive	https://www.frontiersin.org/articles/10.3389/fphys.2018.01189/full	IMD-Immune deficiency pathway
T. cruzi Dm28c	prol	T. cruzi Dm28c infection in R. prolixus seems to overcome the trypanolytic effect of S. marcescens, inducing a strong upregulation of defC and prol (Vieira et al., 2015, 2016) which in turn decrease the S. marcescens population.	Positive	https://www.frontiersin.org/articles/10.3389/fphys.2018.01189/full	IMD-Immune deficiency pathway
T. cruzi	NOS expression	However, T. cruzi upregulated hemocyte and crop NOS expression whereas T. rangeli repressed gene expression in these tissues. Perhaps the early induction of hemocyte NOS by T. cruzi prevents successful colonization of the hemocoel, and early- and mid-stage repression of fat body and hemocyte NOS by T. rangeli may allow it to successfully travel through the hemocoel to reach the salivary glands.	Positive	https://www.sciencedirect.com/science/article/abs/pii/S096517480700032X	IMD-Immune deficiency pathway
nitrite	T. cruzi penetration	High and sustained nitrite concentrations in the midgut may have impeded T. cruzi penetration of the epithelium and its escape into the hemocoel, a situation that contrasted with successful colonization of the hemocoel by T. rangeli, during which the midgut nitrite levels were observed to decrease.	Negative	https://www.sciencedirect.com/science/article/abs/pii/S096517480700032X	IMD-Immune deficiency pathway
LPS	nitrite	Of particular interest, however, is that the addition of crude LPS to the blood meal significantly reduced nitrite levels and NOS expression in the midgut.	Negative	https://www.sciencedirect.com/science/article/abs/pii/S096517480700032X	IMD-Immune deficiency pathway
LPS	NOS expression	Of particular interest, however, is that the addition of crude LPS to the blood meal significantly reduced nitrite levels and NOS expression in the midgut.	Negative	https://www.sciencedirect.com/science/article/abs/pii/S096517480700032X	IMD-Immune deficiency pathway
arginase sequestration	nitrite	In the case of trypanosome infections, arginase sequestration by the parasites, which deprives NOS of its substrate l-arginine (Vincendeau et al., 2003), may account for lower than expected nitrite levels.	Negative	https://www.sciencedirect.com/science/article/abs/pii/S096517480700032X	IMD-Immune deficiency pathway
azadirachtin	RpRelish	Our results demonstrated that azadirachtin promoted a fast and lasting inhibitory effect on expression of both RpRelish, a nuclear factor kappa B transcription factor (NF-kB) component of the IMD pathway, and several antimicrobial peptide (AMP) genes.	Negative	https://www.sciencedirect.com/science/article/pii/S0145305X20304195	IMD-Immune deficiency pathway
ecdysone	RpRelish	Here, oral treatment of R. prolixus nymphs with AZA caused an immediate decrease in expression of the IMD transcription factor RpRelish gene. This effect was reversed by the addition of exogenous ecdysone in the insect blood meal, suggesting that the hormone regulates the IMD pathway.	Positive	https://www.sciencedirect.com/science/article/pii/S0145305X20304195	IMD-Immune deficiency pathway
ecdysone	RpRelish	Together, this indicates that endogenous ecdysone can regulate RpRelish and thereby trigger a humoral immune response in R. prolixus.	Trigger	https://www.sciencedirect.com/science/article/pii/S0145305X20304195	IMD-Immune deficiency pathway
AZA	perimicrovillar membrane structure	Previous studies demonstrated that AZA treatment could inhibit T. cruzi development by an indirect effect by disrupting the perimicrovillar membrane structure and the epithelial cells of the midgut	Negative	https://www.sciencedirect.com/science/article/pii/S0145305X20304195	IMD-Immune deficiency pathway
AZA	prolixicin (Prol)	Furthermore, AZA treatment also induced downregulation in the levels of another AMP, prolixicin (Prol), with ecdysone treatment reversing this effect, mirroring the impact on RpRelish expression. These results support those observed by (Salcedo-Porras et al., 2019) and (Vieira et al., 2018), showing that the suppression of RpRelish in R. prolixus induces downregulation of Prol expression (Salcedo…	Negative	https://www.sciencedirect.com/science/article/pii/S0145305X20304195	IMD-Immune deficiency pathway
T. cruzi	DefC	Moreover, infection of R. prolixus with either T. rangeli or T. cruzi induces DefC upregulation in the insect midgut while the expression of DefA and DefB remains unchanged or diminished (Vieira et al., 2015; Vieira et al., 2016).	Positive	https://www.sciencedirect.com/science/article/pii/S0145305X20304195	IMD-Immune deficiency pathway
AZA	ecdysone	AZA inhibits the release and function of ecdysone in R. prolixus, a vector of T. cruzi.	Negative	https://www.sciencedirect.com/science/article/pii/S0145305X20304195	IMD-Immune deficiency pathway
AZA	RpRelish	We show that AZA also inhibits expression of both a critical IMD-pathway transcription factor, RpRelish, and several AMP genes, effects that can be reversed by concomitant treatment with ecdysone.	Negative	https://www.sciencedirect.com/science/article/pii/S0145305X20304195	IMD-Immune deficiency pathway
AZA inhibition	gut microbial homeostasis	AZA inhibition of the IMD pathway disrupts gut microbial homeostasis, resulting in an increased abundance of the commensal bacterium S. marcescens.	Negative	https://www.sciencedirect.com/science/article/pii/S0145305X20304195	IMD-Immune deficiency pathway
AZA inhibition	S. marcescens.	AZA inhibition of the IMD pathway disrupts gut microbial homeostasis, resulting in an increased abundance of the commensal bacterium S. marcescens.	Positive	https://www.sciencedirect.com/science/article/pii/S0145305X20304195	IMD-Immune deficiency pathway
cd40l-cd40 pathway	IL-12	Taken together, these data establish that CD40 ligation facilitates the control of T. cruzi infection through a cascade involving IL-12, IFN-γ, and NO.	positive	https://iai.asm.org/content/67/4/1929.short	CD40L-CD40 signalling pathway
cd40l-cd40 pathway	IFN-γ	these data establish that CD40 ligation facilitates the control of T. cruzi infection through a cascade involving IL-12, IFN-gamma, and NO.	positive	10085038	CD40L-CD40 signalling pathway
cd40l-cd40 pathway	tGPI-mucins	We observed that both living T. cruzi trypomastigotes and tGPI-mucins are potent inducers of IL-12 by human peripheral blood monocytes and this effect depends on CD40-CD40L interaction and IFN-γ.	positive	https://www.hindawi.com/journals/mi/2014/345659/	CD40L-CD40 signalling pathway
cd40l-cd40 pathway	CD40L mimetics	ur results indicate that CD40L mimetics are effective in vivo and promote the control of T. cruzi infection by overcoming the immunosuppression usually induced by the parasites.	positive	https://www.jimmunol.org/content/178/11/6700.short	CD40L-CD40 signalling pathway
cd40l-cd40 pathway	IL-6	Our results indicate, for the first time, that T. cruzi is able to induce the expression of CD40 in HL-1 murine cardiomyocytes. Moreover, ligation of CD40 receptor upregulated interleukin-6 (IL-6), associated with inflammation	positive	https://link.springer.com/article/10.1007/s00436-015-4805-4	CD40L-CD40 signalling pathway
cd40l-cd40 pathway	TCM	In contrast, both T. cruzi and TCM prevented an optimal maturation of DC by LPS, since a reduced expression of HLA-DR and CD40 molecules was observed	negative	https://iai.asm.org/content/iai/67/8/4033.full.pdf	CD40L-CD40 signalling pathway
cd40l-cd40 pathway	LPS	we show the altered production of IL-12 and TNF-α, and the reduced expression of molecules that are important for T-cell stimulation by human monocytes stimulated by CD40L after an initial exposure to LPS.	Positive	https://www.ncbi.nlm.nih.gov/pmc/articles/PMC2266011/	CD40L-CD40 signalling pathway
cd40l-cd40 pathway	GIPL	A slight down-regulation in CD80 and CD40 expression on DC surfaces in the presence of GIPL	negative	https://iai.asm.org/content/iai/70/7/3736.full.pdf	CD40L-CD40 signalling pathway
cd40l-cd40 pathway	TNF-a	Various cytokines are implicated in the control of T. cruzi infection in mice including IL-12, IFN-γ, and TNF-α	positive	https://pubmed.ncbi.nlm.nih.gov/10085038/	CD40L-CD40 signalling pathway
cd40l-cd40 pathway	IL-10	Treatment of IL-10 KO and WT mice with recombinant IL-10 resulted in increased parasitemia.	negative	https://pubmed.ncbi.nlm.nih.gov/8932773/	CD40L-CD40 signalling pathway
anti-interleukin-10	IFN-gamma	The addition of anti-interleukin-10 to these cultures resulted in a marked increase in IFN-gamma production	Positive	https://www.ncbi.nlm.nih.gov/pmc/articles/PMC173737/	CD40L-CD40 signalling pathway
cd40l-cd40 pathway	TNF-b	. The ability of IL-10 and TGF-P to suppress microbicidal function was also positively correlated with inhibition of nitrite generation in macrophage culture supernatants	negative	https://onlinelibrary.wiley.com/doi/abs/10.1002/eji.1830221006	CD40L-CD40 signalling pathway
NO	LTB4	NO is a key mediator of parasite killing in mice experimentally infected with T. cruzi, and previous studies have suggested that leukotrienes, such as LTB4, induces NO synthesis in T. cruzi-infected macrophages and plays a relevant role in the killing of parasite in a NO-dependent manner.	Positive	https://www.sciencedirect.com/science/article/abs/pii/S0014489410002365	lipoxygenase pathway
NO	macrophages	NO is a key mediator of parasite killing in mice experimentally infected with T. cruzi, and previous studies have suggested that leukotrienes, such as LTB4, induces NO synthesis in T. cruzi-infected macrophages and plays a relevant role in the killing of parasite in a NO-dependent manner.	Negative	https://www.sciencedirect.com/science/article/abs/pii/S0014489410002365	lipoxygenase pathway
5-LO	NO	We have made the striking observation that absence of 5-LO-derived leukotrienes results in increased NO and IL-6 production in the plasma with a concomitant decrease in the expression of iNOS in the cardiac tissue on day 12 after T. cruzi infection.	Negative	https://www.sciencedirect.com/science/article/abs/pii/S0014489410002365	lipoxygenase pathway
5-LO	IL-6	We have made the striking observation that absence of 5-LO-derived leukotrienes results in increased NO and IL-6 production in the plasma with a concomitant decrease in the expression of iNOS in the cardiac tissue on day 12 after T. cruzi infection.	Negative	https://www.sciencedirect.com/science/article/abs/pii/S0014489410002365	lipoxygenase pathway
5-LO	iNOS	We have made the striking observation that absence of 5-LO-derived leukotrienes results in increased NO and IL-6 production in the plasma with a concomitant decrease in the expression of iNOS in the cardiac tissue on day 12 after T. cruzi infection.	Positive	https://www.sciencedirect.com/science/article/abs/pii/S0014489410002365	lipoxygenase pathway
NO	iNOS	We have made the striking observation that absence of 5-LO-derived leukotrienes results in increased NO and IL-6 production in the plasma with a concomitant decrease in the expression of iNOS in the cardiac tissue on day 12 after T. cruzi infection.	Negative	https://www.sciencedirect.com/science/article/abs/pii/S0014489410002365	lipoxygenase pathway
IL-6	iNOS	We have made the striking observation that absence of 5-LO-derived leukotrienes results in increased NO and IL-6 production in the plasma with a concomitant decrease in the expression of iNOS in the cardiac tissue on day 12 after T. cruzi infection.	Negative	https://www.sciencedirect.com/science/article/abs/pii/S0014489410002365	lipoxygenase pathway
[truncated: 119 more rows]

## Sheet: Sheet2
MAPK pathway
peroxide detoxification
areobic_glycolytic
Autophgic
B2R-dependent innate
cAMP signalling pathway
[truncated: 41 more rows]
