# Supplementary material for: A Data-Driven Approach to Construct a Molecular Map of Trypanosoma cruzi to Identify Drugs and Vaccine Targets
Source: Vaccines (Basel). 2023 Jan 26;11(2):267. doi: 10.3390/vaccines11020267 (PMC9963959; doi:10.3390/vaccines11020267)
Supplement: Supplementary file 1 [file vaccines-11-00267-s001.zip › Supplementary Tables/Supplementary Table 10.xlsx]

## Sheet: Edges of Molecular Map
Supplementary Table 10: List of edges involved in the comprehensive molecular map of T. cruzi. This table has 7 columns: type; id; reversible; fast; reactants; products and modifiers. The first column ‘type’ provides information on the different types/categories of the reactions involved in the molecular map. The second column ‘id’ is the specific ID assigned to each entry. The third column ‘reve…
type	id	reversible	fast	reactants	products	modifiers
DISSOCIATION	re1124	FALSE	FALSE	s1801	s1802,s1804	s1803
DISSOCIATION	re1127	FALSE	FALSE	s1796	s1807,s1808
DISSOCIATION	re1146	FALSE	FALSE	s1836	s1837,s1265			Type	Total count
DISSOCIATION	re1147	FALSE	FALSE	s1275	s1836,s1838			DISSOCIATION	13
DISSOCIATION	re1148	FALSE	FALSE	s1839	s1840,s1597			HETERODIMER_ASSOCIATION	28
DISSOCIATION	re1158	FALSE	FALSE	s2558	s2559,s2561	s2560		MODULATION	9
DISSOCIATION	re1161	FALSE	FALSE	s2553	s2564,s2565			NEGATIVE_INFLUENCE	18
DISSOCIATION	re1180	FALSE	FALSE	s2589	s2590,s2591			PHYSICAL_STIMULATION	1
DISSOCIATION	re1181	FALSE	FALSE	s2593	s2589,s2592			POSITIVE_INFLUENCE	5
DISSOCIATION	re1182	FALSE	FALSE	s2594	s2595,s1278			STATE_TRANSITION	1458
DISSOCIATION	re1629	FALSE	FALSE	s1314	s1312,s1313			TRANSCRIPTION	6
DISSOCIATION	re1654	FALSE	FALSE	s2261	s2262,s2263			TRANSLATION	7
DISSOCIATION	re1694	FALSE	FALSE	s2618	s2300,s2301			TRANSPORT	9
HETERODIMER_ASSOCIATION	re532	FALSE	FALSE	s573,s575	s574			TRIGGER	18
HETERODIMER_ASSOCIATION	re612	FALSE	FALSE	s696,s698	s697			UNKNOWN_TRANSITION	33
HETERODIMER_ASSOCIATION	re617	FALSE	FALSE	s705,s704	s1087
HETERODIMER_ASSOCIATION	re654	FALSE	FALSE	s759,s758	s760	s757
HETERODIMER_ASSOCIATION	re903	FALSE	FALSE	s1498,s1498	s1368			Total =	1605
HETERODIMER_ASSOCIATION	re962	FALSE	FALSE	s1454,s1453	s1455
HETERODIMER_ASSOCIATION	re1053	FALSE	FALSE	s1629,s1630	s2308
HETERODIMER_ASSOCIATION	re1064	FALSE	FALSE	s1659,s1660	s1658
HETERODIMER_ASSOCIATION	re1121	FALSE	FALSE	s1795,s1796	s1797
HETERODIMER_ASSOCIATION	re1130	FALSE	FALSE	s1812,s1813	s1769
HETERODIMER_ASSOCIATION	re1131	FALSE	FALSE	s1815,s1816	s1773	s1772
HETERODIMER_ASSOCIATION	re1143	FALSE	FALSE	s1831,s1830	s1833
HETERODIMER_ASSOCIATION	re1152	FALSE	FALSE	s1269,s1268	s1270
HETERODIMER_ASSOCIATION	re1155	FALSE	FALSE	s2552,s2553	s2554
HETERODIMER_ASSOCIATION	re1164	FALSE	FALSE	s2569,s2570	s1814
HETERODIMER_ASSOCIATION	re1165	FALSE	FALSE	s2571,s2572	s1818	s1817
HETERODIMER_ASSOCIATION	re1177	FALSE	FALSE	s2584,s2583	s2586
HETERODIMER_ASSOCIATION	re1186	FALSE	FALSE	s1843,s1842	s2320
HETERODIMER_ASSOCIATION	re1394	FALSE	FALSE	s2017,s2346	s2346
HETERODIMER_ASSOCIATION	re1402	FALSE	FALSE	s2343,s2343	s2343
HETERODIMER_ASSOCIATION	re1403	FALSE	FALSE	s2031,s2032	s2033
HETERODIMER_ASSOCIATION	re1411	FALSE	FALSE	s2040,s2041	s2042
HETERODIMER_ASSOCIATION	re1607	FALSE	FALSE	s1289,s1290	s1291
HETERODIMER_ASSOCIATION	re1612	FALSE	FALSE	s2368,s2369	s1292
HETERODIMER_ASSOCIATION	re1623	FALSE	FALSE	s1302,s1304	s1303
HETERODIMER_ASSOCIATION	re1626	FALSE	FALSE	s1308,s2606	s1307
HETERODIMER_ASSOCIATION	re1655	FALSE	FALSE	s2262,s2263	s2264
HETERODIMER_ASSOCIATION	re1690	FALSE	FALSE	s2294,s2295	s2296
MODULATION	re640	FALSE	FALSE	s738	s740
MODULATION	re679	FALSE	FALSE	s793	s294
MODULATION	re753	FALSE	FALSE	s905	s906
MODULATION	re895	FALSE	FALSE	s1349	s1350
MODULATION	re914	FALSE	FALSE	s1386	s1387
MODULATION	re943	FALSE	FALSE	s1424	s1426
MODULATION	re956	FALSE	FALSE	s1442	s1443
MODULATION	re957	FALSE	FALSE	s1444	s1445
MODULATION	re959	FALSE	FALSE	s1449	s1448
NEGATIVE_INFLUENCE	re533	FALSE	FALSE	s576	s578
NEGATIVE_INFLUENCE	re534	FALSE	FALSE	s577	s579
NEGATIVE_INFLUENCE	re547	FALSE	FALSE	s602	s603
NEGATIVE_INFLUENCE	re659	FALSE	FALSE	s767	s766
NEGATIVE_INFLUENCE	re662	FALSE	FALSE	s769	s771
NEGATIVE_INFLUENCE	re719	FALSE	FALSE	s847	s848
NEGATIVE_INFLUENCE	re744	FALSE	FALSE	s893	s892
NEGATIVE_INFLUENCE	re746	FALSE	FALSE	s894	s892
NEGATIVE_INFLUENCE	re758	FALSE	FALSE	s1097	s812
NEGATIVE_INFLUENCE	re820	FALSE	FALSE	s990	s850
NEGATIVE_INFLUENCE	re922	FALSE	FALSE	s1394	s1377
NEGATIVE_INFLUENCE	re924	FALSE	FALSE	s1394	s95
NEGATIVE_INFLUENCE	re951	FALSE	FALSE	s1434	s1435
NEGATIVE_INFLUENCE	re955	FALSE	FALSE	s1441	s1440
NEGATIVE_INFLUENCE	re1099	FALSE	FALSE	s1716	s1717
NEGATIVE_INFLUENCE	re1100	FALSE	FALSE	s1716	s1719
NEGATIVE_INFLUENCE	re1101	FALSE	FALSE	s2313	s1732
NEGATIVE_INFLUENCE	re1355	FALSE	FALSE	s2339	s1974
PHYSICAL_STIMULATION	re752	FALSE	FALSE	s900	s901
POSITIVE_INFLUENCE	re800	FALSE	FALSE	s970	s971
POSITIVE_INFLUENCE	re921	FALSE	FALSE	s1387	s1460
POSITIVE_INFLUENCE	re953	FALSE	FALSE	s1438	s1439
POSITIVE_INFLUENCE	re1302	FALSE	FALSE	s1870	s1903
POSITIVE_INFLUENCE	re1317	FALSE	FALSE	s1916	s642
STATE_TRANSITION	re1	FALSE	FALSE	s1	s5
STATE_TRANSITION	re3	FALSE	FALSE	s5	s4
STATE_TRANSITION	re4	FALSE	FALSE	s4	s2
STATE_TRANSITION	re5	FALSE	FALSE	s2	s3
STATE_TRANSITION	re6	FALSE	FALSE	s8	s7
STATE_TRANSITION	re7	FALSE	FALSE	s9	s7
STATE_TRANSITION	re8	FALSE	FALSE	s10	s11
STATE_TRANSITION	re9	FALSE	FALSE	s14	s15
STATE_TRANSITION	re10	FALSE	FALSE	s13	s15
STATE_TRANSITION	re11	FALSE	FALSE	s12	s15
STATE_TRANSITION	re12	FALSE	FALSE	s11	s15
STATE_TRANSITION	re13	FALSE	FALSE	s17	s16	s19
STATE_TRANSITION	re14	FALSE	FALSE	s18	s16
STATE_TRANSITION	re15	FALSE	FALSE	s24	s23
STATE_TRANSITION	re16	FALSE	FALSE	s24	s22
STATE_TRANSITION	re17	FALSE	FALSE	s26	s25	s26
STATE_TRANSITION	re18	FALSE	FALSE	s30	s28
STATE_TRANSITION	re19	FALSE	FALSE	s30	s29
STATE_TRANSITION	re20	FALSE	FALSE	s32	s33
STATE_TRANSITION	re21	FALSE	FALSE	s35	s36
STATE_TRANSITION	re22	FALSE	FALSE	s35	s37
STATE_TRANSITION	re23	FALSE	FALSE	s37	s36
STATE_TRANSITION	re24	FALSE	FALSE	s35	s39
STATE_TRANSITION	re25	FALSE	FALSE	s42	s41	s42
STATE_TRANSITION	re26	FALSE	FALSE	s49	s45
STATE_TRANSITION	re27	FALSE	FALSE	s49	s46
STATE_TRANSITION	re28	FALSE	FALSE	s49	s47
STATE_TRANSITION	re29	FALSE	FALSE	s49	s48
STATE_TRANSITION	re30	FALSE	FALSE	s50	s51
STATE_TRANSITION	re31	FALSE	FALSE	s54	s53
STATE_TRANSITION	re32	FALSE	FALSE	s55	s56
STATE_TRANSITION	re33	FALSE	FALSE	s55	s57
STATE_TRANSITION	re34	FALSE	FALSE	s55	s58
STATE_TRANSITION	re35	FALSE	FALSE	s67	s68
STATE_TRANSITION	re36	FALSE	FALSE	s68	s71
STATE_TRANSITION	re37	FALSE	FALSE	s68	s70
STATE_TRANSITION	re38	FALSE	FALSE	s68	s69
STATE_TRANSITION	re39	FALSE	FALSE	s72	s73
STATE_TRANSITION	re40	FALSE	FALSE	s73	s74
STATE_TRANSITION	re41	FALSE	FALSE	s73	s75
STATE_TRANSITION	re42	FALSE	FALSE	s73	s76
STATE_TRANSITION	re43	FALSE	FALSE	s77	s78
STATE_TRANSITION	re44	FALSE	FALSE	s78	s79
STATE_TRANSITION	re45	FALSE	FALSE	s78	s80
STATE_TRANSITION	re46	FALSE	FALSE	s78	s81
STATE_TRANSITION	re47	FALSE	FALSE	s82	s83
STATE_TRANSITION	re48	FALSE	FALSE	s85	s86
STATE_TRANSITION	re49	FALSE	FALSE	s86	s87
STATE_TRANSITION	re50	FALSE	FALSE	s86	s88
STATE_TRANSITION	re51	FALSE	FALSE	s90	s89
STATE_TRANSITION	re52	FALSE	FALSE	s89	s91
STATE_TRANSITION	re53	FALSE	FALSE	s94	s93
STATE_TRANSITION	re54	FALSE	FALSE	s94	s92
STATE_TRANSITION	re55	FALSE	FALSE	s89	s93
STATE_TRANSITION	re56	FALSE	FALSE	s89	s92
STATE_TRANSITION	re57	FALSE	FALSE	s96	s1501
STATE_TRANSITION	re58	FALSE	FALSE	s98	s99
STATE_TRANSITION	re59	FALSE	FALSE	s102	s104
STATE_TRANSITION	re60	FALSE	FALSE	s102	s103
STATE_TRANSITION	re61	FALSE	FALSE	s100	s104
STATE_TRANSITION	re62	FALSE	FALSE	s100	s103
STATE_TRANSITION	re64	FALSE	FALSE	s105	s107
STATE_TRANSITION	re65	FALSE	FALSE	s108	s105
STATE_TRANSITION	re66	FALSE	FALSE	s109	s111
STATE_TRANSITION	re67	FALSE	FALSE	s109	s111
STATE_TRANSITION	re68	FALSE	FALSE	s112	s111
STATE_TRANSITION	re69	FALSE	FALSE	s112	s111
STATE_TRANSITION	re70	FALSE	FALSE	s114	s114
STATE_TRANSITION	re71	FALSE	FALSE	s114	s114
STATE_TRANSITION	re72	FALSE	FALSE	s114	s114
STATE_TRANSITION	re73	FALSE	FALSE	s114	s120
STATE_TRANSITION	re74	FALSE	FALSE	s114	s119
STATE_TRANSITION	re75	FALSE	FALSE	s114	s117
STATE_TRANSITION	re76	FALSE	FALSE	s114	s118
STATE_TRANSITION	re77	FALSE	FALSE	s114	s121
STATE_TRANSITION	re78	FALSE	FALSE	s114	s122
STATE_TRANSITION	re79	FALSE	FALSE	s114	s123
STATE_TRANSITION	re80	FALSE	FALSE	s124	s125
STATE_TRANSITION	re81	FALSE	FALSE	s125	s126
STATE_TRANSITION	re82	FALSE	FALSE	s124	s126
STATE_TRANSITION	re83	FALSE	FALSE	s130	s128	s130
STATE_TRANSITION	re84	FALSE	FALSE	s130	s130
STATE_TRANSITION	re86	FALSE	FALSE	s130	s130
STATE_TRANSITION	re87	FALSE	FALSE	s130	s130
STATE_TRANSITION	re88	FALSE	FALSE	s130	s130
STATE_TRANSITION	re89	FALSE	FALSE	s130	s130
STATE_TRANSITION	re90	FALSE	FALSE	s138	s139
STATE_TRANSITION	re91	FALSE	FALSE	s139	s141
STATE_TRANSITION	re92	FALSE	FALSE	s141	s142
STATE_TRANSITION	re93	FALSE	FALSE	s142	s143
STATE_TRANSITION	re94	FALSE	FALSE	s143	s148
STATE_TRANSITION	re95	FALSE	FALSE	s148	s145
STATE_TRANSITION	re96	FALSE	FALSE	s138	s146
STATE_TRANSITION	re97	FALSE	FALSE	s146	s143
STATE_TRANSITION	re98	FALSE	FALSE	s138	s147
STATE_TRANSITION	re99	FALSE	FALSE	s147	s149
STATE_TRANSITION	re101	FALSE	FALSE	s155	s155
STATE_TRANSITION	re102	FALSE	FALSE	s155	s155	s155
STATE_TRANSITION	re103	FALSE	FALSE	s155	s155
STATE_TRANSITION	re104	FALSE	FALSE	s154	s155
STATE_TRANSITION	re105	FALSE	FALSE	s156	s157
STATE_TRANSITION	re106	FALSE	FALSE	s157	s158
STATE_TRANSITION	re107	FALSE	FALSE	s160	s161	s159
STATE_TRANSITION	re108	FALSE	FALSE	s165	s168
STATE_TRANSITION	re109	FALSE	FALSE	s165	s170
STATE_TRANSITION	re110	FALSE	FALSE	s165	s169
STATE_TRANSITION	re111	FALSE	FALSE	s167	s169
STATE_TRANSITION	re112	FALSE	FALSE	s167	s170
STATE_TRANSITION	re113	FALSE	FALSE	s167	s168
STATE_TRANSITION	re114	FALSE	FALSE	s166	s165
STATE_TRANSITION	re115	FALSE	FALSE	s173	s172
STATE_TRANSITION	re116	FALSE	FALSE	s171	s172
STATE_TRANSITION	re117	FALSE	FALSE	s171	s173
STATE_TRANSITION	re118	FALSE	FALSE	s174	s175
STATE_TRANSITION	re119	FALSE	FALSE	s175	s172
STATE_TRANSITION	re120	FALSE	FALSE	s174	s172
STATE_TRANSITION	re121	FALSE	FALSE	s178	s177
STATE_TRANSITION	re122	FALSE	FALSE	s177	s179
STATE_TRANSITION	re123	FALSE	FALSE	s180	s179
STATE_TRANSITION	re124	FALSE	FALSE	s182	s181
STATE_TRANSITION	re125	FALSE	FALSE	s181	s181
STATE_TRANSITION	re126	FALSE	FALSE	s181	s185
STATE_TRANSITION	re127	FALSE	FALSE	s187	s181
STATE_TRANSITION	re128	FALSE	FALSE	s186	s181
STATE_TRANSITION	re129	FALSE	FALSE	s186	s187
STATE_TRANSITION	re131	FALSE	FALSE	s181	s185
STATE_TRANSITION	re132	FALSE	FALSE	s197	s195
STATE_TRANSITION	re133	FALSE	FALSE	s197	s196
STATE_TRANSITION	re134	FALSE	FALSE	s197	s198
STATE_TRANSITION	re135	FALSE	FALSE	s201	s200	s201
STATE_TRANSITION	re136	FALSE	FALSE	s202	s200	s202
STATE_TRANSITION	re137	FALSE	FALSE	s203	s204	s203,s205
STATE_TRANSITION	re138	FALSE	FALSE	s206	s207
STATE_TRANSITION	re139	FALSE	FALSE	s206	s208
STATE_TRANSITION	re140	FALSE	FALSE	s211	s212
STATE_TRANSITION	re141	FALSE	FALSE	s209	s212
STATE_TRANSITION	re142	FALSE	FALSE	s209	s211
STATE_TRANSITION	re143	FALSE	FALSE	s213	s209
STATE_TRANSITION	re144	FALSE	FALSE	s215	s214
STATE_TRANSITION	re145	FALSE	FALSE	s214	s216
STATE_TRANSITION	re146	FALSE	FALSE	s221	s221	s221
STATE_TRANSITION	re147	FALSE	FALSE	s221	s221
STATE_TRANSITION	re148	FALSE	FALSE	s221	s220
STATE_TRANSITION	re149	FALSE	FALSE	s221	s222
STATE_TRANSITION	re150	FALSE	FALSE	s224	s228
STATE_TRANSITION	re151	FALSE	FALSE	s228	s228
STATE_TRANSITION	re152	FALSE	FALSE	s228	s228
STATE_TRANSITION	re153	FALSE	FALSE	s229	s228	s229
STATE_TRANSITION	re154	FALSE	FALSE	s1494	s235
STATE_TRANSITION	re155	FALSE	FALSE	s243	s244	s241
STATE_TRANSITION	re156	FALSE	FALSE	s246	s247
STATE_TRANSITION	re157	FALSE	FALSE	s248	s248
STATE_TRANSITION	re159	FALSE	FALSE	s252	s255
STATE_TRANSITION	re160	FALSE	FALSE	s255	s254
STATE_TRANSITION	re161	FALSE	FALSE	s257	s258
STATE_TRANSITION	re162	FALSE	FALSE	s268	s269
STATE_TRANSITION	re163	FALSE	FALSE	s278	s278
STATE_TRANSITION	re164	FALSE	FALSE	s278	s278
STATE_TRANSITION	re165	FALSE	FALSE	s278	s274
STATE_TRANSITION	re166	FALSE	FALSE	s278	s275
STATE_TRANSITION	re167	FALSE	FALSE	s279	s280
STATE_TRANSITION	re168	FALSE	FALSE	s286	s285
STATE_TRANSITION	re169	FALSE	FALSE	s284	s285
STATE_TRANSITION	re170	FALSE	FALSE	s284	s287
STATE_TRANSITION	re171	FALSE	FALSE	s284	s288
STATE_TRANSITION	re172	FALSE	FALSE	s284	s290
STATE_TRANSITION	re173	FALSE	FALSE	s284	s289
STATE_TRANSITION	re174	FALSE	FALSE	s292	s291
STATE_TRANSITION	re175	FALSE	FALSE	s293	s291
STATE_TRANSITION	re176	FALSE	FALSE	s298	s298
STATE_TRANSITION	re177	FALSE	FALSE	s295	s298
STATE_TRANSITION	re178	FALSE	FALSE	s306	s308
STATE_TRANSITION	re179	FALSE	FALSE	s315	s313
STATE_TRANSITION	re180	FALSE	FALSE	s315	s312
STATE_TRANSITION	re181	FALSE	FALSE	s315	s314
STATE_TRANSITION	re183	FALSE	FALSE	s316	s318
STATE_TRANSITION	re184	FALSE	FALSE	s323	s322
STATE_TRANSITION	re185	FALSE	FALSE	s320	s322
STATE_TRANSITION	re186	FALSE	FALSE	s324	s326
STATE_TRANSITION	re187	FALSE	FALSE	s326	s325
STATE_TRANSITION	re188	FALSE	FALSE	s326	s327
STATE_TRANSITION	re189	FALSE	FALSE	s331	s329
STATE_TRANSITION	re190	FALSE	FALSE	s331	s330
STATE_TRANSITION	re191	FALSE	FALSE	s328	s329
STATE_TRANSITION	re192	FALSE	FALSE	s328	s330
STATE_TRANSITION	re193	FALSE	FALSE	s333	s335
STATE_TRANSITION	re194	FALSE	FALSE	s337	s339
STATE_TRANSITION	re195	FALSE	FALSE	s336	s339
STATE_TRANSITION	re196	FALSE	FALSE	s342	s340
STATE_TRANSITION	re197	FALSE	FALSE	s343	s344
STATE_TRANSITION	re198	FALSE	FALSE	s345	s346
STATE_TRANSITION	re199	FALSE	FALSE	s344	s346
STATE_TRANSITION	re200	FALSE	FALSE	s348	s347
STATE_TRANSITION	re201	FALSE	FALSE	s349	s348
STATE_TRANSITION	re202	FALSE	FALSE	s353	s350	s353
STATE_TRANSITION	re203	FALSE	FALSE	s354	s350	s354
STATE_TRANSITION	re204	FALSE	FALSE	s351	s350
STATE_TRANSITION	re205	FALSE	FALSE	s369	s369
STATE_TRANSITION	re206	FALSE	FALSE	s369	s369
STATE_TRANSITION	re207	FALSE	FALSE	s362	s369
STATE_TRANSITION	re208	FALSE	FALSE	s370	s372
STATE_TRANSITION	re209	FALSE	FALSE	s370	s373
STATE_TRANSITION	re210	FALSE	FALSE	s370	s374
STATE_TRANSITION	re211	FALSE	FALSE	s377	s376
STATE_TRANSITION	re212	FALSE	FALSE	s378	s379
STATE_TRANSITION	re213	FALSE	FALSE	s378	s380	s379
STATE_TRANSITION	re214	FALSE	FALSE	s382	s381
STATE_TRANSITION	re215	FALSE	FALSE	s381	s380
STATE_TRANSITION	re216	FALSE	FALSE	s390	s390
STATE_TRANSITION	re217	FALSE	FALSE	s390	s390
STATE_TRANSITION	re218	FALSE	FALSE	s396	s395
STATE_TRANSITION	re219	FALSE	FALSE	s401	s398
STATE_TRANSITION	re220	FALSE	FALSE	s401	s399
STATE_TRANSITION	re221	FALSE	FALSE	s398	s400
STATE_TRANSITION	re222	FALSE	FALSE	s399	s400
STATE_TRANSITION	re223	FALSE	FALSE	s402	s400
STATE_TRANSITION	re224	FALSE	FALSE	s403	s404	s403
STATE_TRANSITION	re225	FALSE	FALSE	s405	s407
STATE_TRANSITION	re309	FALSE	FALSE	s83_sa76	s82_sa75
STATE_TRANSITION	re310	FALSE	FALSE	s84_sa77	s85_sa78
STATE_TRANSITION	re311	FALSE	FALSE	s273_sa250	s271_sa247
STATE_TRANSITION	re312	FALSE	FALSE	s1487	s273_sa250
STATE_TRANSITION	re313	FALSE	FALSE	s274_sa251	s276_sa253
STATE_TRANSITION	re314	FALSE	FALSE	s275_sa252	s276_sa253
STATE_TRANSITION	re315	FALSE	FALSE	s277_sa254	s274_sa251
STATE_TRANSITION	re316	FALSE	FALSE	s277_sa254	s275_sa252
STATE_TRANSITION	re317	FALSE	FALSE	s280_sa257	s278_sa255
STATE_TRANSITION	re318	FALSE	FALSE	s281_sa258	s280_sa257
STATE_TRANSITION	re319	FALSE	FALSE	s282_sa259	s280_sa257
STATE_TRANSITION	re320	FALSE	FALSE	s283_sa260	s280_sa257
STATE_TRANSITION	re321	FALSE	FALSE	s279_sa256	s280_sa257
STATE_TRANSITION	re322	FALSE	FALSE	s284_sa261	s286_sa263
STATE_TRANSITION	re323	FALSE	FALSE	s286_sa263	s285_sa262
STATE_TRANSITION	re324	FALSE	FALSE	s285_sa262	s288_sa265
STATE_TRANSITION	re325	FALSE	FALSE	s288_sa265	s287_sa264
STATE_TRANSITION	re326	FALSE	FALSE	s291_sa267	s294_sa269
STATE_TRANSITION	re327	FALSE	FALSE	s296_sa271	s298_sa273
STATE_TRANSITION	re328	FALSE	FALSE	s298_sa273	s1503
STATE_TRANSITION	re329	FALSE	FALSE	s1503	s299_sa274
STATE_TRANSITION	re330	FALSE	FALSE	s27_sa27	s26_sa26
STATE_TRANSITION	re331	FALSE	FALSE	s129_sa119	s126_sa116
STATE_TRANSITION	re332	FALSE	FALSE	s129_sa119	s127_sa117
STATE_TRANSITION	re333	FALSE	FALSE	s134_sa122	s132_sa120
STATE_TRANSITION	re334	FALSE	FALSE	s1482	s132_sa120
STATE_TRANSITION	re335	FALSE	FALSE	s163_sa146	s162_sa145
STATE_TRANSITION	re336	FALSE	FALSE	s165_sa148	s166_sa149
STATE_TRANSITION	re337	FALSE	FALSE	s164_sa147	s166_sa149
STATE_TRANSITION	re338	FALSE	FALSE	s167_sa150	s1507
STATE_TRANSITION	re339	FALSE	FALSE	s168_sa151	s1507
STATE_TRANSITION	re340	FALSE	FALSE	s202_sa181	s203_sa182
STATE_TRANSITION	re341	FALSE	FALSE	s201_sa180	s203_sa182
STATE_TRANSITION	re342	FALSE	FALSE	s199_sa178	s204_sa183
STATE_TRANSITION	re343	FALSE	FALSE	s229_sa206	s230_sa207
STATE_TRANSITION	re344	FALSE	FALSE	s229_sa206	s231_sa208
STATE_TRANSITION	re345	FALSE	FALSE	s229_sa206	s232_sa209
STATE_TRANSITION	re346	FALSE	FALSE	s234_sa211	s1237
STATE_TRANSITION	re347	FALSE	FALSE	s233_sa210	s1237
STATE_TRANSITION	re348	FALSE	FALSE	s236_sa213	s237_sa214
STATE_TRANSITION	re349	FALSE	FALSE	s236_sa213	s238_sa215
STATE_TRANSITION	re350	FALSE	FALSE	s326_sa297	s327_sa298
STATE_TRANSITION	re351	FALSE	FALSE	s328_sa299	s326_sa297
STATE_TRANSITION	re352	FALSE	FALSE	s326_sa297	s325_sa296
STATE_TRANSITION	re353	FALSE	FALSE	s3_sa3	s2_sa2
STATE_TRANSITION	re354	FALSE	FALSE	s4_sa4	s5_sa5
STATE_TRANSITION	re355	FALSE	FALSE	s6_sa6	s7_sa7
STATE_TRANSITION	re356	FALSE	FALSE	s8_sa8	s9_sa9
STATE_TRANSITION	re357	FALSE	FALSE	s10_sa10	s11_sa11
STATE_TRANSITION	re358	FALSE	FALSE	s12_sa12	s13_sa13
STATE_TRANSITION	re359	FALSE	FALSE	s14_sa14	s15_sa15
STATE_TRANSITION	re360	FALSE	FALSE	s18_sa18	s17_sa17
STATE_TRANSITION	re361	FALSE	FALSE	s19_sa19	s17_sa17
STATE_TRANSITION	re362	FALSE	FALSE	s21_sa21	s22_sa22
STATE_TRANSITION	re363	FALSE	FALSE	s28_sa28	s4_sa4
STATE_TRANSITION	re364	FALSE	FALSE	s30_sa29	s28_sa28
STATE_TRANSITION	re365	FALSE	FALSE	s31_sa30	s28_sa28
STATE_TRANSITION	re366	FALSE	FALSE	s32_sa31	s6_sa6
STATE_TRANSITION	re367	FALSE	FALSE	s33_sa32	s7_sa7
STATE_TRANSITION	re369	FALSE	FALSE	s36_sa34	s38_sa36
STATE_TRANSITION	re370	FALSE	FALSE	s37_sa35	s38_sa36
STATE_TRANSITION	re371	FALSE	FALSE	s40_sa37	s39_csa3
STATE_TRANSITION	re372	FALSE	FALSE	s41_sa38	s39_csa3
STATE_TRANSITION	re373	FALSE	FALSE	s44_sa39	s43_csa5
STATE_TRANSITION	re374	FALSE	FALSE	s42_csa4	s44_sa39
STATE_TRANSITION	re375	FALSE	FALSE	s50_sa46	s48_sa43
STATE_TRANSITION	re376	FALSE	FALSE	s51_sa47	s50_sa46
STATE_TRANSITION	re377	FALSE	FALSE	s56_sa52	s61_sa56
STATE_TRANSITION	re378	FALSE	FALSE	s61_sa56	s62_sa57
STATE_TRANSITION	re379	FALSE	FALSE	s66_sa61	s65_sa60
STATE_TRANSITION	re380	FALSE	FALSE	s35_csa2	s81_sa74
STATE_TRANSITION	re381	FALSE	FALSE	s87_sa80	s89_sa82
STATE_TRANSITION	re382	FALSE	FALSE	s91_sa84	s90_sa83
STATE_TRANSITION	re383	FALSE	FALSE	s90_sa83	s92_sa85
STATE_TRANSITION	re384	FALSE	FALSE	s90_sa83	s93_sa86
STATE_TRANSITION	re385	FALSE	FALSE	s93_sa86	s94_sa87
STATE_TRANSITION	re386	FALSE	FALSE	s92_sa85	s94_sa87
STATE_TRANSITION	re387	FALSE	FALSE	s101_sa93	s100_sa92
STATE_TRANSITION	re388	FALSE	FALSE	s103_sa95	s102_sa94
STATE_TRANSITION	re389	FALSE	FALSE	s107_sa98	s108_sa99
STATE_TRANSITION	re390	FALSE	FALSE	s109_sa100	s111_sa102
STATE_TRANSITION	re391	FALSE	FALSE	s121_sa111	s120_sa110
STATE_TRANSITION	re392	FALSE	FALSE	s122_sa112	s123_sa113
STATE_TRANSITION	re393	FALSE	FALSE	s122_sa112	s125_sa115
STATE_TRANSITION	re394	FALSE	FALSE	s122_sa112	s124_sa114
STATE_TRANSITION	re395	FALSE	FALSE	s135_sa123	s137_sa125
STATE_TRANSITION	re396	FALSE	FALSE	s136_sa124	s137_sa125
STATE_TRANSITION	re397	FALSE	FALSE	s138_sa126	s140_sa128
STATE_TRANSITION	re398	FALSE	FALSE	s141_sa129	s143_sa131
STATE_TRANSITION	re399	FALSE	FALSE	s142_sa130	s143_sa131
STATE_TRANSITION	re400	FALSE	FALSE	s156_sa140	s157_sa141
STATE_TRANSITION	re401	FALSE	FALSE	s155_sa139	s157_sa141
STATE_TRANSITION	re402	FALSE	FALSE	s159_sa143	s156_sa140
STATE_TRANSITION	re403	FALSE	FALSE	s160_sa144	s158_sa142
STATE_TRANSITION	re404	FALSE	FALSE	s157_sa141	s158_sa142
STATE_TRANSITION	re405	FALSE	FALSE	s178_sa161	s176_sa159
STATE_TRANSITION	re406	FALSE	FALSE	s178_sa161	s174_sa157
STATE_TRANSITION	re407	FALSE	FALSE	s175_sa158	s176_sa159
STATE_TRANSITION	re408	FALSE	FALSE	s182_sa162	s178_sa161
STATE_TRANSITION	re409	FALSE	FALSE	s179_csa19	s178_sa161
STATE_TRANSITION	re410	FALSE	FALSE	s181_csa21	s178_sa161
STATE_TRANSITION	re411	FALSE	FALSE	s180_csa20	s178_sa161
STATE_TRANSITION	re412	FALSE	FALSE	s184_sa164	s183_sa163
STATE_TRANSITION	re413	FALSE	FALSE	s186_sa166	s187_sa167
STATE_TRANSITION	re414	FALSE	FALSE	s185_sa165	s187_sa167
STATE_TRANSITION	re415	FALSE	FALSE	s196_sa175	s195_sa174
STATE_TRANSITION	re416	FALSE	FALSE	s197_sa176	s195_sa174
STATE_TRANSITION	re417	FALSE	FALSE	s197_sa176	s198_sa177
STATE_TRANSITION	re418	FALSE	FALSE	s198_sa177	s195_sa174
STATE_TRANSITION	re419	FALSE	FALSE	s139_sa127	s147_csa14
STATE_TRANSITION	re420	FALSE	FALSE	s147_csa14	s146_sa133
STATE_TRANSITION	re421	FALSE	FALSE	s46_sa41	s49_sa44
STATE_TRANSITION	re422	FALSE	FALSE	s47_sa42	s49_sa44
STATE_TRANSITION	re423	FALSE	FALSE	s48_sa43	s49_sa44
STATE_TRANSITION	re424	FALSE	FALSE	s239_csa25	s240_csa26
STATE_TRANSITION	re425	FALSE	FALSE	s45_sa40	s49_sa44
STATE_TRANSITION	re426	FALSE	FALSE	s241_sa219	s242_sa220
STATE_TRANSITION	re427	FALSE	FALSE	s243_sa221	s241_sa219
STATE_TRANSITION	re428	FALSE	FALSE	s246_sa224	s244_sa222
STATE_TRANSITION	re429	FALSE	FALSE	s246_sa224	s245_sa223
STATE_TRANSITION	re430	FALSE	FALSE	s243_sa221	s246_sa224
STATE_TRANSITION	re431	FALSE	FALSE	s248_sa226	s249_csa27
STATE_TRANSITION	re432	FALSE	FALSE	s247_sa225	s249_csa27
STATE_TRANSITION	re433	FALSE	FALSE	s250_sa227	s252_sa229
STATE_TRANSITION	re434	FALSE	FALSE	s251_sa228	s250_sa227
STATE_TRANSITION	re435	FALSE	FALSE	s251_sa228	s235_sa212
STATE_TRANSITION	re436	FALSE	FALSE	s251_sa228	s252_sa229
STATE_TRANSITION	re437	FALSE	FALSE	s254_csa28	s235_sa212
STATE_TRANSITION	re438	FALSE	FALSE	s300_sa275	s301_sa276
STATE_TRANSITION	re439	FALSE	FALSE	s303_sa278	s301_sa276
STATE_TRANSITION	re440	FALSE	FALSE	s303_sa278	s300_sa275
STATE_TRANSITION	re441	FALSE	FALSE	s304_sa279	s305_sa280
STATE_TRANSITION	re442	FALSE	FALSE	s305_sa280	s306_sa281
STATE_TRANSITION	re443	FALSE	FALSE	s308_sa283	s309_sa284
STATE_TRANSITION	re444	FALSE	FALSE	s307_sa282	s308_sa283
STATE_TRANSITION	re445	FALSE	FALSE	s29_csa1	s28_sa28
STATE_TRANSITION	re446	FALSE	FALSE	s323_csa34	s324_csa35
STATE_TRANSITION	re447	FALSE	FALSE	s329_sa300	s330_sa301
STATE_TRANSITION	re448	FALSE	FALSE	s331_sa302	s330_sa301
STATE_TRANSITION	re449	FALSE	FALSE	s332_sa303	s330_sa301
STATE_TRANSITION	re450	FALSE	FALSE	s330_sa301	s333_sa304
STATE_TRANSITION	re451	FALSE	FALSE	s329_sa300	s334_sa305
STATE_TRANSITION	re452	FALSE	FALSE	s332_sa303	s334_sa305
STATE_TRANSITION	re453	FALSE	FALSE	s331_sa302	s335_sa306
STATE_TRANSITION	re454	FALSE	FALSE	s332_sa303	s335_sa306
STATE_TRANSITION	re455	FALSE	FALSE	s88_sa81	s89_sa82
STATE_TRANSITION	re456	FALSE	FALSE	s116_sa106	s115_sa105
STATE_TRANSITION	re457	FALSE	FALSE	s116_sa106	s117_sa107
STATE_TRANSITION	re458	FALSE	FALSE	s212_sa191	s214_sa193
STATE_TRANSITION	re459	FALSE	FALSE	s215_sa194	s214_sa193
STATE_TRANSITION	re460	FALSE	FALSE	s216_sa195	s214_sa193
STATE_TRANSITION	re461	FALSE	FALSE	s213_sa192	s212_sa191
STATE_TRANSITION	re462	FALSE	FALSE	s213_sa192	s215_sa194
STATE_TRANSITION	re463	FALSE	FALSE	s221_sa199	s219_sa197
STATE_TRANSITION	re464	FALSE	FALSE	s219_sa197	s222_sa200
STATE_TRANSITION	re465	FALSE	FALSE	s220_sa198	s219_sa197
STATE_TRANSITION	re466	FALSE	FALSE	s223_sa201	s224_sa202
STATE_TRANSITION	re467	FALSE	FALSE	s55_sa51	s56_sa52
STATE_TRANSITION	re468	FALSE	FALSE	s62_sa57	s55_sa51
STATE_TRANSITION	re469	FALSE	FALSE	s64_sa59	s65_sa60
STATE_TRANSITION	re470	FALSE	FALSE	s67_sa62	s68_sa63
STATE_TRANSITION	re471	FALSE	FALSE	s69_csa6	s68_sa63
STATE_TRANSITION	re472	FALSE	FALSE	s70_sa64	s68_sa63
STATE_TRANSITION	re473	FALSE	FALSE	s23_sa23	s72_sa66
STATE_TRANSITION	re474	FALSE	FALSE	s73_sa67	s72_sa66
STATE_TRANSITION	re475	FALSE	FALSE	s74_sa68	s75_sa69
STATE_TRANSITION	re476	FALSE	FALSE	s75_sa69	s76_sa70
STATE_TRANSITION	re477	FALSE	FALSE	s77_sa71	s78_csa7
STATE_TRANSITION	re478	FALSE	FALSE	s79_sa72	s78_csa7
STATE_TRANSITION	re479	FALSE	FALSE	s95_sa88	s96_csa8
STATE_TRANSITION	re480	FALSE	FALSE	s97_sa89	s96_csa8
STATE_TRANSITION	re481	FALSE	FALSE	s98_sa90	s101_sa93
STATE_TRANSITION	re482	FALSE	FALSE	s109_sa100	s110_sa101
STATE_TRANSITION	re483	FALSE	FALSE	s113_sa104	s114_csa10
STATE_TRANSITION	re484	FALSE	FALSE	s112_sa103	s114_csa10
STATE_TRANSITION	re485	FALSE	FALSE	s127_sa117	s131_csa12
STATE_TRANSITION	re486	FALSE	FALSE	s128_sa118	s130_csa11
STATE_TRANSITION	re487	FALSE	FALSE	s131_csa12	s128_sa118
STATE_TRANSITION	re488	FALSE	FALSE	s145_csa13	s1489
STATE_TRANSITION	re489	FALSE	FALSE	s148_sa134	s150_csa15
STATE_TRANSITION	re490	FALSE	FALSE	s149_sa135	s150_csa15
STATE_TRANSITION	re491	FALSE	FALSE	s153_csa16	s152_sa137
STATE_TRANSITION	re492	FALSE	FALSE	s151_sa136	s153_csa16
STATE_TRANSITION	re493	FALSE	FALSE	s163_sa146	s161_csa17
STATE_TRANSITION	re494	FALSE	FALSE	s1507	s161_csa17
STATE_TRANSITION	re495	FALSE	FALSE	s169_csa18	s167_sa150
STATE_TRANSITION	re496	FALSE	FALSE	s169_csa18	s168_sa151
STATE_TRANSITION	re497	FALSE	FALSE	s169_csa18	s173_sa156
STATE_TRANSITION	re498	FALSE	FALSE	s169_csa18	s172_sa155
STATE_TRANSITION	re499	FALSE	FALSE	s169_csa18	s171_sa154
STATE_TRANSITION	re500	FALSE	FALSE	s169_csa18	s170_sa153
STATE_TRANSITION	re501	FALSE	FALSE	s193_sa172	s190_csa22
STATE_TRANSITION	re502	FALSE	FALSE	s192_sa171	s190_csa22
STATE_TRANSITION	re503	FALSE	FALSE	s191_sa170	s190_csa22
STATE_TRANSITION	re504	FALSE	FALSE	s189_sa169	s190_csa22
STATE_TRANSITION	re505	FALSE	FALSE	s194_sa173	s190_csa22
STATE_TRANSITION	re506	FALSE	FALSE	s217_csa23	s218_sa196
STATE_TRANSITION	re507	FALSE	FALSE	s223_sa201	s711
STATE_TRANSITION	re508	FALSE	FALSE	s228_sa205	s229_sa206
STATE_TRANSITION	re509	FALSE	FALSE	s227_sa204	s229_sa206
STATE_TRANSITION	re510	FALSE	FALSE	s238_sa215	s239_csa25
STATE_TRANSITION	re511	FALSE	FALSE	s237_sa214	s239_csa25
STATE_TRANSITION	re512	FALSE	FALSE	s257_sa233	s258_sa234
STATE_TRANSITION	re513	FALSE	FALSE	s256_sa232	s258_sa234
STATE_TRANSITION	re514	FALSE	FALSE	s255_sa231	s258_sa234
STATE_TRANSITION	re515	FALSE	FALSE	s261_sa237	s264_csa29
STATE_TRANSITION	re516	FALSE	FALSE	s263_sa240	s264_csa29
STATE_TRANSITION	re517	FALSE	FALSE	s260_sa238	s263_sa240
STATE_TRANSITION	re518	FALSE	FALSE	s262_sa239	s263_sa240
STATE_TRANSITION	re519	FALSE	FALSE	s267_sa243	s270_sa246
STATE_TRANSITION	re520	FALSE	FALSE	s1502	s1487
STATE_TRANSITION	re521	FALSE	FALSE	s289_sa266	s290_csa30
STATE_TRANSITION	re522	FALSE	FALSE	s291_sa267	s293_csa31
STATE_TRANSITION	re523	FALSE	FALSE	s292_sa268	s293_csa31
STATE_TRANSITION	re524	FALSE	FALSE	s310_sa285	s311_csa32
STATE_TRANSITION	re525	FALSE	FALSE	s312_sa286	s311_csa32
STATE_TRANSITION	re526	FALSE	FALSE	s325_sa296	s324_csa35
STATE_TRANSITION	re527	FALSE	FALSE	s324_csa35	s326_sa297
STATE_TRANSITION	re528	FALSE	FALSE	s104_sa96	s105_csa9
STATE_TRANSITION	re529	FALSE	FALSE	s105_csa9	s106_sa97
STATE_TRANSITION	re530	FALSE	FALSE	s568	s569	s572
STATE_TRANSITION	re531	FALSE	FALSE	s570	s571	s572
STATE_TRANSITION	re535	FALSE	FALSE	s580	s581
STATE_TRANSITION	re536	FALSE	FALSE	s582	s585
STATE_TRANSITION	re537	FALSE	FALSE	s586	s587	s588
STATE_TRANSITION	re538	FALSE	FALSE	s587	s589
STATE_TRANSITION	re539	FALSE	FALSE	s590	s591
STATE_TRANSITION	re540	FALSE	FALSE	s592	s593
STATE_TRANSITION	re541	FALSE	FALSE	s594	s595
STATE_TRANSITION	re542	FALSE	FALSE	s596	s594
STATE_TRANSITION	re543	FALSE	FALSE	s1495	s1081	s1495
STATE_TRANSITION	re544	FALSE	FALSE	s599	s601
STATE_TRANSITION	re545	FALSE	FALSE	s600	s599
STATE_TRANSITION	re546	FALSE	FALSE	s1495	s602	s1495
STATE_TRANSITION	re548	FALSE	FALSE	s605	s604
STATE_TRANSITION	re549	FALSE	FALSE	s605	s606
STATE_TRANSITION	re550	FALSE	FALSE	s605	s607
STATE_TRANSITION	re551	FALSE	FALSE	s608	s605	s608
STATE_TRANSITION	re552	FALSE	FALSE	s609	s1496	s609
STATE_TRANSITION	re553	FALSE	FALSE	s609	s611
STATE_TRANSITION	re554	FALSE	FALSE	s612	s1239
STATE_TRANSITION	re555	FALSE	FALSE	s1239	s613
STATE_TRANSITION	re556	FALSE	FALSE	s609	s1239
STATE_TRANSITION	re557	FALSE	FALSE	s614	s615
STATE_TRANSITION	re558	FALSE	FALSE	s617	s618
STATE_TRANSITION	re559	FALSE	FALSE	s618	s619
STATE_TRANSITION	re560	FALSE	FALSE	s60	s620
STATE_TRANSITION	re561	FALSE	FALSE	s60	s1248
STATE_TRANSITION	re562	FALSE	FALSE	s621	s1082	s621
STATE_TRANSITION	re564	FALSE	FALSE	s65	s622
STATE_TRANSITION	re565	FALSE	FALSE	s1083	s66
STATE_TRANSITION	re566	FALSE	FALSE	s624	s709	s624
STATE_TRANSITION	re567	FALSE	FALSE	s624	s626	s624
STATE_TRANSITION	re568	FALSE	FALSE	s627	s628
STATE_TRANSITION	re569	FALSE	FALSE	s628	s629
STATE_TRANSITION	re570	FALSE	FALSE	s630	s1084
STATE_TRANSITION	re571	FALSE	FALSE	s632	s633	s631
STATE_TRANSITION	re572	FALSE	FALSE	s631	s632
STATE_TRANSITION	re573	FALSE	FALSE	s633	s634
STATE_TRANSITION	re575	FALSE	FALSE	s638	s1094
STATE_TRANSITION	re576	FALSE	FALSE	s1094	s639
STATE_TRANSITION	re577	FALSE	FALSE	s640	s641	s640
STATE_TRANSITION	re578	FALSE	FALSE	s644	s645	s643
STATE_TRANSITION	re579	FALSE	FALSE	s645	s774
STATE_TRANSITION	re580	FALSE	FALSE	s645	s646
STATE_TRANSITION	re581	FALSE	FALSE	s647	s648
STATE_TRANSITION	re582	FALSE	FALSE	s651	s649	s650
STATE_TRANSITION	re584	FALSE	FALSE	s654	s652
STATE_TRANSITION	re585	FALSE	FALSE	s655	s656
STATE_TRANSITION	re586	FALSE	FALSE	s1095	s656
STATE_TRANSITION	re587	FALSE	FALSE	s655	s657	s655
STATE_TRANSITION	re588	FALSE	FALSE	s657	s658	s657
STATE_TRANSITION	re589	FALSE	FALSE	s659	s660
STATE_TRANSITION	re590	FALSE	FALSE	s661	s659
STATE_TRANSITION	re591	FALSE	FALSE	s664	s662
STATE_TRANSITION	re592	FALSE	FALSE	s662	s302
STATE_TRANSITION	re593	FALSE	FALSE	s662	s663
STATE_TRANSITION	re594	FALSE	FALSE	s665	s666
STATE_TRANSITION	re595	FALSE	FALSE	s667	s668
STATE_TRANSITION	re596	FALSE	FALSE	s669	s667	s669
STATE_TRANSITION	re597	FALSE	FALSE	s671	s672
STATE_TRANSITION	re598	FALSE	FALSE	s674	s675
STATE_TRANSITION	re599	FALSE	FALSE	s1158	s678	s677
STATE_TRANSITION	re600	FALSE	FALSE	s679	s678
STATE_TRANSITION	re601	FALSE	FALSE	s681	s680
STATE_TRANSITION	re602	FALSE	FALSE	s683	s684
STATE_TRANSITION	re603	FALSE	FALSE	s684	s682
STATE_TRANSITION	re604	FALSE	FALSE	s140	s683
STATE_TRANSITION	re605	FALSE	FALSE	s685	s686
STATE_TRANSITION	re606	FALSE	FALSE	s686	s687
STATE_TRANSITION	re607	FALSE	FALSE	s688	s690
STATE_TRANSITION	re608	FALSE	FALSE	s689	s691
STATE_TRANSITION	re609	FALSE	FALSE	s688	s689
STATE_TRANSITION	re610	FALSE	FALSE	s693	s692
STATE_TRANSITION	re611	FALSE	FALSE	s695	s694
STATE_TRANSITION	re613	FALSE	FALSE	s1240	s699
STATE_TRANSITION	re614	FALSE	FALSE	s700	s701
STATE_TRANSITION	re615	FALSE	FALSE	s700	s702
STATE_TRANSITION	re616	FALSE	FALSE	s703	s700
STATE_TRANSITION	re618	FALSE	FALSE	s1087	s707
STATE_TRANSITION	re619	FALSE	FALSE	s708	s1488	s708
STATE_TRANSITION	re620	FALSE	FALSE	s708	s710	s708
STATE_TRANSITION	re621	FALSE	FALSE	s710	s712
STATE_TRANSITION	re622	FALSE	FALSE	s713	s715
STATE_TRANSITION	re623	FALSE	FALSE	s713	s714	s715
STATE_TRANSITION	re624	FALSE	FALSE	s715	s716
STATE_TRANSITION	re625	FALSE	FALSE	s717	s718
STATE_TRANSITION	re626	FALSE	FALSE	s719	s193	s719
STATE_TRANSITION	re627	FALSE	FALSE	s720	s700
STATE_TRANSITION	re628	FALSE	FALSE	s722	s723
STATE_TRANSITION	re629	FALSE	FALSE	s721	s722
STATE_TRANSITION	re630	FALSE	FALSE	s721	s724
STATE_TRANSITION	re631	FALSE	FALSE	s627	s725
STATE_TRANSITION	re632	FALSE	FALSE	s727	s728	s726
STATE_TRANSITION	re633	FALSE	FALSE	s737	s735
STATE_TRANSITION	re634	FALSE	FALSE	s737	s734
STATE_TRANSITION	re635	FALSE	FALSE	s737	s736
STATE_TRANSITION	re636	FALSE	FALSE	s734	s732	s734
STATE_TRANSITION	re637	FALSE	FALSE	s736	s732	s736
STATE_TRANSITION	re638	FALSE	FALSE	s735	s732	s735
STATE_TRANSITION	re639	FALSE	FALSE	s732	s733	s732
STATE_TRANSITION	re641	FALSE	FALSE	s738	s739
STATE_TRANSITION	re642	FALSE	FALSE	s742	s743
STATE_TRANSITION	re643	FALSE	FALSE	s742	s744	s742
STATE_TRANSITION	re644	FALSE	FALSE	s743	s744	s743
STATE_TRANSITION	re645	FALSE	FALSE	s745	s742	s745
STATE_TRANSITION	re646	FALSE	FALSE	s746	s743	s746
STATE_TRANSITION	re648	FALSE	FALSE	s747	s749
STATE_TRANSITION	re649	FALSE	FALSE	s750	s1088	s750
STATE_TRANSITION	re650	FALSE	FALSE	s751	s750	s750
STATE_TRANSITION	re651	FALSE	FALSE	s753	s752	s752
STATE_TRANSITION	re652	FALSE	FALSE	s753	s754	s753
STATE_TRANSITION	re653	FALSE	FALSE	s755	s756	s755
STATE_TRANSITION	re655	FALSE	FALSE	s1506	s762
STATE_TRANSITION	re656	FALSE	FALSE	s1497	s762
STATE_TRANSITION	re657	FALSE	FALSE	s763	s762
STATE_TRANSITION	re658	FALSE	FALSE	s765	s764	s765
STATE_TRANSITION	re660	FALSE	FALSE	s765	s766	s765
STATE_TRANSITION	re661	FALSE	FALSE	s770	s769
STATE_TRANSITION	re663	FALSE	FALSE	s1089	s772
STATE_TRANSITION	re664	FALSE	FALSE	s1089	s1090
STATE_TRANSITION	re665	FALSE	FALSE	s773	s265
STATE_TRANSITION	re666	FALSE	FALSE	s773	s267
STATE_TRANSITION	re667	FALSE	FALSE	s776	s841
STATE_TRANSITION	re668	FALSE	FALSE	s779	s1091	s779
STATE_TRANSITION	re669	FALSE	FALSE	s1091	s780
STATE_TRANSITION	re670	FALSE	FALSE	s781	s1093
STATE_TRANSITION	re671	FALSE	FALSE	s1092	s781
STATE_TRANSITION	re672	FALSE	FALSE	s783	s784	s783
STATE_TRANSITION	re673	FALSE	FALSE	s786	s787	s786
STATE_TRANSITION	re674	FALSE	FALSE	s786	s788	s786
STATE_TRANSITION	re675	FALSE	FALSE	s786	s789
STATE_TRANSITION	re676	FALSE	FALSE	s1242	s790
STATE_TRANSITION	re677	FALSE	FALSE	s1483	s790
STATE_TRANSITION	re678	FALSE	FALSE	s1483	s792
STATE_TRANSITION	re680	FALSE	FALSE	s294	s1085
STATE_TRANSITION	re681	FALSE	FALSE	s302	s794
STATE_TRANSITION	re682	FALSE	FALSE	s794	s299
STATE_TRANSITION	re683	FALSE	FALSE	s299	s795
STATE_TRANSITION	re684	FALSE	FALSE	s310	s796
STATE_TRANSITION	re685	FALSE	FALSE	s310	s1096
STATE_TRANSITION	re686	FALSE	FALSE	s797	s798
STATE_TRANSITION	re687	FALSE	FALSE	s321	s799	s800
STATE_TRANSITION	re688	FALSE	FALSE	s801	s802	s1085
STATE_TRANSITION	re689	FALSE	FALSE	s804	s803
STATE_TRANSITION	re690	FALSE	FALSE	s1096	s805
STATE_TRANSITION	re691	FALSE	FALSE	s1096	s806
STATE_TRANSITION	re692	FALSE	FALSE	s807	s808
STATE_TRANSITION	re693	FALSE	FALSE	s856	s807
STATE_TRANSITION	re694	FALSE	FALSE	s810	s811	s810
STATE_TRANSITION	re695	FALSE	FALSE	s811	s1097	s811
STATE_TRANSITION	re696	FALSE	FALSE	s813	s815	s813
STATE_TRANSITION	re697	FALSE	FALSE	s355	s356
STATE_TRANSITION	re698	FALSE	FALSE	s816	s356
STATE_TRANSITION	re699	FALSE	FALSE	s1098	s817
STATE_TRANSITION	re700	FALSE	FALSE	s818	s819
STATE_TRANSITION	re701	FALSE	FALSE	s1099	s819
STATE_TRANSITION	re702	FALSE	FALSE	s818	s820
STATE_TRANSITION	re703	FALSE	FALSE	s818	s821
STATE_TRANSITION	re704	FALSE	FALSE	s822	s823
STATE_TRANSITION	re705	FALSE	FALSE	s822	s824	s822
STATE_TRANSITION	re706	FALSE	FALSE	s825	s822	s825
STATE_TRANSITION	re707	FALSE	FALSE	s828	s826
STATE_TRANSITION	re708	FALSE	FALSE	s828	s827
STATE_TRANSITION	re709	FALSE	FALSE	s826	s829	s826
STATE_TRANSITION	re710	FALSE	FALSE	s827	s829	s827
STATE_TRANSITION	re711	FALSE	FALSE	s829	s830
STATE_TRANSITION	re712	FALSE	FALSE	s831	s832	s836
STATE_TRANSITION	re714	FALSE	FALSE	s1100	s837
STATE_TRANSITION	re715	FALSE	FALSE	s839	s840
STATE_TRANSITION	re716	FALSE	FALSE	s839	s838
STATE_TRANSITION	re717	FALSE	FALSE	s843	s934
STATE_TRANSITION	re718	FALSE	FALSE	s934	s845
STATE_TRANSITION	re720	FALSE	FALSE	s854	s853
STATE_TRANSITION	re721	FALSE	FALSE	s851	s849
STATE_TRANSITION	re722	FALSE	FALSE	s851	s940
STATE_TRANSITION	re723	FALSE	FALSE	s854	s940
STATE_TRANSITION	re724	FALSE	FALSE	s857	s858
STATE_TRANSITION	re725	FALSE	FALSE	s859	s860
STATE_TRANSITION	re726	FALSE	FALSE	s1101	s861
STATE_TRANSITION	re727	FALSE	FALSE	s862	s863
STATE_TRANSITION	re728	FALSE	FALSE	s865	s864
STATE_TRANSITION	re729	FALSE	FALSE	s866	s867
STATE_TRANSITION	re730	FALSE	FALSE	s868	s869
STATE_TRANSITION	re731	FALSE	FALSE	s868	s870
STATE_TRANSITION	re732	FALSE	FALSE	s871	s872
STATE_TRANSITION	re733	FALSE	FALSE	s1504	s1243
STATE_TRANSITION	re734	FALSE	FALSE	s1505	s874
STATE_TRANSITION	re735	FALSE	FALSE	s875	s876
STATE_TRANSITION	re736	FALSE	FALSE	s877	s878
STATE_TRANSITION	re737	FALSE	FALSE	s877	s879
STATE_TRANSITION	re738	FALSE	FALSE	s881	s880
STATE_TRANSITION	re739	FALSE	FALSE	s883	s882	s883
STATE_TRANSITION	re740	FALSE	FALSE	s884	s885
STATE_TRANSITION	re741	FALSE	FALSE	s884	s234
STATE_TRANSITION	re742	FALSE	FALSE	s887	s888
STATE_TRANSITION	re743	FALSE	FALSE	s889	s902	s882
STATE_TRANSITION	re745	FALSE	FALSE	s895	s892
STATE_TRANSITION	re747	FALSE	FALSE	s896	s897
STATE_TRANSITION	re748	FALSE	FALSE	s1106	s898
STATE_TRANSITION	re749	FALSE	FALSE	s898	s899
STATE_TRANSITION	re750	FALSE	FALSE	s899	s898
STATE_TRANSITION	re751	FALSE	FALSE	s1104	s900
STATE_TRANSITION	re754	FALSE	FALSE	s905	s1105
STATE_TRANSITION	re755	FALSE	FALSE	s1105	s1213	s907
STATE_TRANSITION	re756	FALSE	FALSE	s908	s909	s908
STATE_TRANSITION	re757	FALSE	FALSE	s910	s911
STATE_TRANSITION	re759	FALSE	FALSE	s912	s913
STATE_TRANSITION	re760	FALSE	FALSE	s914	s915
STATE_TRANSITION	re761	FALSE	FALSE	s914	s916	s914
STATE_TRANSITION	re762	FALSE	FALSE	s917	s1103
STATE_TRANSITION	re763	FALSE	FALSE	s918	s917
STATE_TRANSITION	re764	FALSE	FALSE	s919	s920
STATE_TRANSITION	re765	FALSE	FALSE	s636	s637
STATE_TRANSITION	re766	FALSE	FALSE	s1107	s921	s1107
STATE_TRANSITION	re767	FALSE	FALSE	s922	s923	s922
STATE_TRANSITION	re768	FALSE	FALSE	s924	s923	s924
STATE_TRANSITION	re769	FALSE	FALSE	s926	s923	s926
STATE_TRANSITION	re770	FALSE	FALSE	s925	s923	s925
STATE_TRANSITION	re771	FALSE	FALSE	s930	s931	s930
STATE_TRANSITION	re772	FALSE	FALSE	s929	s931	s929
STATE_TRANSITION	re773	FALSE	FALSE	s933	s932
STATE_TRANSITION	re774	FALSE	FALSE	s932	s935
STATE_TRANSITION	re775	FALSE	FALSE	s775	s937
STATE_TRANSITION	re776	FALSE	FALSE	s938	s775
STATE_TRANSITION	re777	FALSE	FALSE	s939	s775
STATE_TRANSITION	re778	FALSE	FALSE	s777	s936
STATE_TRANSITION	re779	FALSE	FALSE	s936	s1115
STATE_TRANSITION	re780	FALSE	FALSE	s775	s1116
STATE_TRANSITION	re781	FALSE	FALSE	s942	s943
STATE_TRANSITION	re782	FALSE	FALSE	s942	s944
STATE_TRANSITION	re783	FALSE	FALSE	s945	s944
STATE_TRANSITION	re784	FALSE	FALSE	s946	s944
STATE_TRANSITION	re787	FALSE	FALSE	s944	s951
STATE_TRANSITION	re788	FALSE	FALSE	s951	s950
STATE_TRANSITION	re789	FALSE	FALSE	s954	s952
STATE_TRANSITION	re790	FALSE	FALSE	s954	s953
STATE_TRANSITION	re791	FALSE	FALSE	s955	s956
STATE_TRANSITION	re792	FALSE	FALSE	s956	s952
STATE_TRANSITION	re793	FALSE	FALSE	s952	s957
STATE_TRANSITION	re795	FALSE	FALSE	s958	s1118
STATE_TRANSITION	re796	FALSE	FALSE	s961	s962
STATE_TRANSITION	re797	FALSE	FALSE	s778	s962	s778
STATE_TRANSITION	re798	FALSE	FALSE	s963	s962
STATE_TRANSITION	re799	FALSE	FALSE	s966	s970
STATE_TRANSITION	re801	FALSE	FALSE	s967	s969
STATE_TRANSITION	re802	FALSE	FALSE	s967	s968
STATE_TRANSITION	re803	FALSE	FALSE	s966	s967
STATE_TRANSITION	re804	FALSE	FALSE	s972	s1119
STATE_TRANSITION	re805	FALSE	FALSE	s972	s973
STATE_TRANSITION	re806	FALSE	FALSE	s1119	s974
STATE_TRANSITION	re807	FALSE	FALSE	s972	s975
STATE_TRANSITION	re808	FALSE	FALSE	s977	s1120	s1120
STATE_TRANSITION	re809	FALSE	FALSE	s976	s1120	s976
STATE_TRANSITION	re810	FALSE	FALSE	s981	s1121
STATE_TRANSITION	re811	FALSE	FALSE	s982	s1121
STATE_TRANSITION	re812	FALSE	FALSE	s979	s1121
STATE_TRANSITION	re814	FALSE	FALSE	s986	s983
STATE_TRANSITION	re815	FALSE	FALSE	s985	s983
STATE_TRANSITION	re816	FALSE	FALSE	s987	s989
STATE_TRANSITION	re817	FALSE	FALSE	s846	s989
STATE_TRANSITION	re818	FALSE	FALSE	s988	s846
STATE_TRANSITION	re819	FALSE	FALSE	s990	s850
STATE_TRANSITION	re821	FALSE	FALSE	s990	s991
STATE_TRANSITION	re822	FALSE	FALSE	s990	s852
STATE_TRANSITION	re823	FALSE	FALSE	s855	s994
STATE_TRANSITION	re824	FALSE	FALSE	s993	s994
STATE_TRANSITION	re825	FALSE	FALSE	s992	s994
STATE_TRANSITION	re826	FALSE	FALSE	s670	s1122
STATE_TRANSITION	re827	FALSE	FALSE	s997	s1122
STATE_TRANSITION	re828	FALSE	FALSE	s999	s1122
STATE_TRANSITION	re829	FALSE	FALSE	s998	s1122
STATE_TRANSITION	re830	FALSE	FALSE	s1001	s1123
STATE_TRANSITION	re831	FALSE	FALSE	s1005	s1126
STATE_TRANSITION	re832	FALSE	FALSE	s1125	s1005
STATE_TRANSITION	re833	FALSE	FALSE	s1006	s1010
STATE_TRANSITION	re834	FALSE	FALSE	s1006	s1007
STATE_TRANSITION	re835	FALSE	FALSE	s1006	s1008
STATE_TRANSITION	re836	FALSE	FALSE	s1006	s1011
STATE_TRANSITION	re837	FALSE	FALSE	s1006	s1009
STATE_TRANSITION	re838	FALSE	FALSE	s1012	s1127
STATE_TRANSITION	re839	FALSE	FALSE	s1013	s891
STATE_TRANSITION	re840	FALSE	FALSE	s1015	s891
STATE_TRANSITION	re841	FALSE	FALSE	s1016	s891
STATE_TRANSITION	re842	FALSE	FALSE	s1014	s891
STATE_TRANSITION	re843	FALSE	FALSE	s1017	s891
STATE_TRANSITION	re844	FALSE	FALSE	s1128	s192_sa171
STATE_TRANSITION	re845	FALSE	FALSE	s1021	s192_sa171
STATE_TRANSITION	re846	FALSE	FALSE	s192_sa171	s1019
STATE_TRANSITION	re847	FALSE	FALSE	s1019	s1020
STATE_TRANSITION	re848	FALSE	FALSE	s1023	s1129
STATE_TRANSITION	re849	FALSE	FALSE	s1025	s1026
STATE_TRANSITION	re850	FALSE	FALSE	s1026	s1024
STATE_TRANSITION	re851	FALSE	FALSE	s1028	s1027
STATE_TRANSITION	re852	FALSE	FALSE	s1028	s1029
STATE_TRANSITION	re853	FALSE	FALSE	s1029	s1030
STATE_TRANSITION	re854	FALSE	FALSE	s1031	s1035
STATE_TRANSITION	re855	FALSE	FALSE	s1034	s1035
STATE_TRANSITION	re856	FALSE	FALSE	s1033	s1035
STATE_TRANSITION	re857	FALSE	FALSE	s1037	s1032
STATE_TRANSITION	re858	FALSE	FALSE	s909	s1042
STATE_TRANSITION	re859	FALSE	FALSE	s1046	s1047
STATE_TRANSITION	re860	FALSE	FALSE	s1040	s1045
STATE_TRANSITION	re861	FALSE	FALSE	s1048	s1049
STATE_TRANSITION	re862	FALSE	FALSE	s1044	s1131
STATE_TRANSITION	re863	FALSE	FALSE	s1131	s1050
STATE_TRANSITION	re864	FALSE	FALSE	s1051	s1052
STATE_TRANSITION	re865	FALSE	FALSE	s1054	s1055
STATE_TRANSITION	re866	FALSE	FALSE	s1057	s1058
STATE_TRANSITION	re867	FALSE	FALSE	s1056	s1058
STATE_TRANSITION	re868	FALSE	FALSE	s1054	s1058
STATE_TRANSITION	re869	FALSE	FALSE	s1059	s1063
STATE_TRANSITION	re870	FALSE	FALSE	s1060	s1063
STATE_TRANSITION	re871	FALSE	FALSE	s1061	s1062
STATE_TRANSITION	re872	FALSE	FALSE	s1133	s1132
STATE_TRANSITION	re873	FALSE	FALSE	s1065	s1132
STATE_TRANSITION	re874	FALSE	FALSE	s1064	s1132
STATE_TRANSITION	re875	FALSE	FALSE	s1066	s1067
STATE_TRANSITION	re876	FALSE	FALSE	s1073	s1074
STATE_TRANSITION	re877	FALSE	FALSE	s1075	s1134
STATE_TRANSITION	re878	FALSE	FALSE	s1135	s1075
STATE_TRANSITION	re879	FALSE	FALSE	s1076	s1077
STATE_TRANSITION	re880	FALSE	FALSE	s1076	s1078
STATE_TRANSITION	re884	FALSE	FALSE	s1333	s1334
STATE_TRANSITION	re887	FALSE	FALSE	s1337	s1338
STATE_TRANSITION	re893	FALSE	FALSE	s31	s1346	s1347
STATE_TRANSITION	re915	FALSE	FALSE	s1387	s1388
STATE_TRANSITION	re916	FALSE	FALSE	s1387	s1389
STATE_TRANSITION	re917	FALSE	FALSE	s1387	s1390
STATE_TRANSITION	re918	FALSE	FALSE	s1387	s1391
STATE_TRANSITION	re919	FALSE	FALSE	s1387	s1392
STATE_TRANSITION	re920	FALSE	FALSE	s1393	s1460
STATE_TRANSITION	re923	FALSE	FALSE	s1377	s1395
STATE_TRANSITION	re927	FALSE	FALSE	s1400	s1399
STATE_TRANSITION	re928	FALSE	FALSE	s1361	s1364
STATE_TRANSITION	re934	FALSE	FALSE	s1410	s1411
STATE_TRANSITION	re940	TRUE	FALSE	s1419	s1420	s1418
STATE_TRANSITION	re941	TRUE	FALSE	s1421	s1422	s1418
STATE_TRANSITION	re945	FALSE	FALSE	s1428	s1427
STATE_TRANSITION	re946	FALSE	FALSE	s189	s190
STATE_TRANSITION	re949	FALSE	FALSE	s1430	s1431
STATE_TRANSITION	re954	FALSE	FALSE	s1436	s1439
STATE_TRANSITION	re960	FALSE	FALSE	s1462	s1470
STATE_TRANSITION	re961	FALSE	FALSE	s1462	s1452
STATE_TRANSITION	re963	FALSE	FALSE	s1511	s1508	s1511
STATE_TRANSITION	re964	FALSE	FALSE	s1508	s1509
STATE_TRANSITION	re965	FALSE	FALSE	s1508	s1510
STATE_TRANSITION	re966	FALSE	FALSE	s1509	s1508
STATE_TRANSITION	re967	FALSE	FALSE	s1510	s1508
STATE_TRANSITION	re968	FALSE	FALSE	s1512	s1513	s1512
STATE_TRANSITION	re969	FALSE	FALSE	s1514	s1515
STATE_TRANSITION	re970	FALSE	FALSE	s1515	s1516	s1515
STATE_TRANSITION	re971	FALSE	FALSE	s1517	s1519	s1517
STATE_TRANSITION	re972	FALSE	FALSE	s1519	s1518
STATE_TRANSITION	re973	FALSE	FALSE	s1523	s1522	s1523
STATE_TRANSITION	re974	FALSE	FALSE	s1522	s1524
STATE_TRANSITION	re975	FALSE	FALSE	s1524	s1525
STATE_TRANSITION	re976	FALSE	FALSE	s1526	s1527	s1526
STATE_TRANSITION	re977	FALSE	FALSE	s1527	s1526
STATE_TRANSITION	re978	FALSE	FALSE	s1529	s1530
STATE_TRANSITION	re979	FALSE	FALSE	s1530	s1528
STATE_TRANSITION	re980	FALSE	FALSE	s1530	s1532
STATE_TRANSITION	re981	FALSE	FALSE	s1530	s1533
STATE_TRANSITION	re982	FALSE	FALSE	s1534	s1535	s1534
STATE_TRANSITION	re983	FALSE	FALSE	s1535	s1282
STATE_TRANSITION	re984	FALSE	FALSE	s1282	s1282
STATE_TRANSITION	re985	FALSE	FALSE	s1537	s1538	s1537,s1539
STATE_TRANSITION	re986	FALSE	FALSE	s1537	s1539
STATE_TRANSITION	re987	FALSE	FALSE	s1541	s2547	s1541
STATE_TRANSITION	re988	FALSE	FALSE	s1541	s2547	s1541
STATE_TRANSITION	re989	FALSE	FALSE	s2547	s1542
STATE_TRANSITION	re990	FALSE	FALSE	s2547	s1542
STATE_TRANSITION	re991	FALSE	FALSE	s2547	s1543
STATE_TRANSITION	re992	FALSE	FALSE	s2547	s1543
STATE_TRANSITION	re993	FALSE	FALSE	s1544	s1545	s1544
STATE_TRANSITION	re994	FALSE	FALSE	s1546	s1547
STATE_TRANSITION	re995	FALSE	FALSE	s1547	s1548	s1547
STATE_TRANSITION	re996	FALSE	FALSE	s1551	s1550
STATE_TRANSITION	re997	FALSE	FALSE	s1551	s1552
STATE_TRANSITION	re998	FALSE	FALSE	s1550	s1553
STATE_TRANSITION	re999	FALSE	FALSE	s1552	s1553
STATE_TRANSITION	re1000	FALSE	FALSE	s1553	s1554
STATE_TRANSITION	re1001	FALSE	FALSE	s1555	s1556
STATE_TRANSITION	re1002	FALSE	FALSE	s1556	s1557
STATE_TRANSITION	re1003	FALSE	FALSE	s1558	s1559	s1558
STATE_TRANSITION	re1004	FALSE	FALSE	s1560	s1561
STATE_TRANSITION	re1005	FALSE	FALSE	s1561	s586	s1561
STATE_TRANSITION	re1006	FALSE	FALSE	s586	s587
STATE_TRANSITION	re1007	FALSE	FALSE	s1566	s1565
STATE_TRANSITION	re1008	FALSE	FALSE	s1565	s1284	s1565,s1565
STATE_TRANSITION	re1009	FALSE	FALSE	s1565	s1567	s1565,s1565
STATE_TRANSITION	re1010	FALSE	FALSE	s1564	s1568
STATE_TRANSITION	re1011	FALSE	FALSE	s1568	s97
STATE_TRANSITION	re1012	FALSE	FALSE	s97	s1568
STATE_TRANSITION	re1013	FALSE	FALSE	s97	s1569
STATE_TRANSITION	re1014	FALSE	FALSE	s1570	s1571
STATE_TRANSITION	re1015	FALSE	FALSE	s1571	s1572
STATE_TRANSITION	re1016	FALSE	FALSE	s1572	s1573
STATE_TRANSITION	re1017	FALSE	FALSE	s1574	s1575
STATE_TRANSITION	re1018	FALSE	FALSE	s1575	s1576
STATE_TRANSITION	re1019	FALSE	FALSE	s1575	s1577
STATE_TRANSITION	re1020	FALSE	FALSE	s2548	s1578
STATE_TRANSITION	re1021	FALSE	FALSE	s1579	s1580
STATE_TRANSITION	re1022	FALSE	FALSE	s1579	s1581
STATE_TRANSITION	re1023	FALSE	FALSE	s1580	s1582
STATE_TRANSITION	re1024	FALSE	FALSE	s1581	s1582
STATE_TRANSITION	re1025	FALSE	FALSE	s1582	s1583
STATE_TRANSITION	re1026	FALSE	FALSE	s1584	s1585
STATE_TRANSITION	re1027	FALSE	FALSE	s1585	s1586
STATE_TRANSITION	re1028	FALSE	FALSE	s1585	s1587
STATE_TRANSITION	re1029	FALSE	FALSE	s1588	s1589
STATE_TRANSITION	re1030	FALSE	FALSE	s1589	s1590
STATE_TRANSITION	re1031	FALSE	FALSE	s1591	s1592
STATE_TRANSITION	re1032	FALSE	FALSE	s1592	s1593
STATE_TRANSITION	re1033	FALSE	FALSE	s1594	s1596
STATE_TRANSITION	re1034	FALSE	FALSE	s1595	s1596
STATE_TRANSITION	re1035	FALSE	FALSE	s1600	s1601
STATE_TRANSITION	re1036	FALSE	FALSE	s1601	s1602	s1601
STATE_TRANSITION	re1037	FALSE	FALSE	s1602	s1603
STATE_TRANSITION	re1038	FALSE	FALSE	s1046	s1604
STATE_TRANSITION	re1039	FALSE	FALSE	s1604	s1606
STATE_TRANSITION	re1040	FALSE	FALSE	s1606	s1046
STATE_TRANSITION	re1041	FALSE	FALSE	s996	s1608
STATE_TRANSITION	re1042	FALSE	FALSE	s996	s1609
STATE_TRANSITION	re1043	FALSE	FALSE	s1611	s1610	s1611
STATE_TRANSITION	re1044	FALSE	FALSE	s1612	s1284
STATE_TRANSITION	re1045	FALSE	FALSE	s1612	s1614
STATE_TRANSITION	re1046	FALSE	FALSE	s1615	s1616
STATE_TRANSITION	re1047	FALSE	FALSE	s1616	s1617
STATE_TRANSITION	re1048	FALSE	FALSE	s2307	s2305
STATE_TRANSITION	re1049	FALSE	FALSE	s1619	s1620
STATE_TRANSITION	re1050	FALSE	FALSE	s1621	s1622	s1622
STATE_TRANSITION	re1051	FALSE	FALSE	s1623	s1624
STATE_TRANSITION	re1052	FALSE	FALSE	s1628	s2308
STATE_TRANSITION	re1054	FALSE	FALSE	s1632	s1633
STATE_TRANSITION	re1055	FALSE	FALSE	s1634	s1635
STATE_TRANSITION	re1056	FALSE	FALSE	s1637	s1638
STATE_TRANSITION	re1057	FALSE	FALSE	s1640	s1641
STATE_TRANSITION	re1058	FALSE	FALSE	s1642	s1643
STATE_TRANSITION	re1059	FALSE	FALSE	s1644	s1645
STATE_TRANSITION	re1060	FALSE	FALSE	s1647	s1646
STATE_TRANSITION	re1061	FALSE	FALSE	s1651	s1652	s1650
STATE_TRANSITION	re1062	FALSE	FALSE	s1654	s1655
STATE_TRANSITION	re1063	FALSE	FALSE	s1656	s1657
STATE_TRANSITION	re1065	FALSE	FALSE	s1663	s1664
STATE_TRANSITION	re1066	FALSE	FALSE	s1661	s1662
STATE_TRANSITION	re1067	FALSE	FALSE	s1665	s1666
STATE_TRANSITION	re1068	FALSE	FALSE	s2549	s1669
STATE_TRANSITION	re1069	FALSE	FALSE	s2311	s1670
STATE_TRANSITION	re1070	FALSE	FALSE	s1671	s1672
STATE_TRANSITION	re1071	FALSE	FALSE	s1671	s1673
STATE_TRANSITION	re1072	FALSE	FALSE	s1675	s1676
STATE_TRANSITION	re1073	FALSE	FALSE	s1675	s1677
STATE_TRANSITION	re1074	FALSE	FALSE	s1675	s1678	s1675
STATE_TRANSITION	re1075	FALSE	FALSE	s1680	s1681
STATE_TRANSITION	re1076	FALSE	FALSE	s1682	s1685
STATE_TRANSITION	re1077	FALSE	FALSE	s1683	s1685
STATE_TRANSITION	re1078	FALSE	FALSE	s1684	s1685
STATE_TRANSITION	re1079	FALSE	FALSE	s1686	s1687
STATE_TRANSITION	re1080	FALSE	FALSE	s2550	s242
STATE_TRANSITION	re1081	FALSE	FALSE	s1688	s1689
STATE_TRANSITION	re1082	FALSE	FALSE	s1690	s1692
STATE_TRANSITION	re1083	FALSE	FALSE	s1691	s1692
STATE_TRANSITION	re1084	FALSE	FALSE	s1690	s1693
STATE_TRANSITION	re1085	FALSE	FALSE	s1691	s1693
STATE_TRANSITION	re1086	FALSE	FALSE	s1694	s2312
STATE_TRANSITION	re1087	FALSE	FALSE	s1695	s2312
STATE_TRANSITION	re1088	FALSE	FALSE	s1700	s1701
STATE_TRANSITION	re1089	FALSE	FALSE	s2513	s1702
STATE_TRANSITION	re1090	FALSE	FALSE	s2513	s1704
STATE_TRANSITION	re1091	FALSE	FALSE	s1706	s1707
STATE_TRANSITION	re1092	FALSE	FALSE	s1709	s1710
STATE_TRANSITION	re1093	FALSE	FALSE	s1710	s1708
STATE_TRANSITION	re1094	FALSE	FALSE	s1711	s2551
STATE_TRANSITION	re1095	FALSE	FALSE	s2551	s1712
STATE_TRANSITION	re1096	FALSE	FALSE	s1713	s1714
STATE_TRANSITION	re1097	FALSE	FALSE	s1713	s1715
STATE_TRANSITION	re1098	FALSE	FALSE	s1713	s273
STATE_TRANSITION	re1102	FALSE	FALSE	s2313	s1733
STATE_TRANSITION	re1104	FALSE	FALSE	s1737	s1736
STATE_TRANSITION	re1105	FALSE	FALSE	s1735	s1737
STATE_TRANSITION	re1107	FALSE	FALSE	s1722	s1739
STATE_TRANSITION	re1108	FALSE	FALSE	s1725	s1740
STATE_TRANSITION	re1109	FALSE	FALSE	s1725	s1741
STATE_TRANSITION	re1111	FALSE	FALSE	s1746	s1743
STATE_TRANSITION	re1112	FALSE	FALSE	s1746	s1745
STATE_TRANSITION	re1114	FALSE	FALSE	s2315	s1726
STATE_TRANSITION	re1115	FALSE	FALSE	s2314	s1726
STATE_TRANSITION	re1116	FALSE	FALSE	s1727	s1747
STATE_TRANSITION	re1117	FALSE	FALSE	s1728	s305
STATE_TRANSITION	re1118	FALSE	FALSE	s1730	s1748
STATE_TRANSITION	re1119	FALSE	FALSE	s1731	s1749
STATE_TRANSITION	re1120	FALSE	FALSE	s1795	s1796
STATE_TRANSITION	re1122	FALSE	FALSE	s1798	s1800
STATE_TRANSITION	re1123	FALSE	FALSE	s1800	s1799
STATE_TRANSITION	re1125	FALSE	FALSE	s1801	s1805	s1803
STATE_TRANSITION	re1126	FALSE	FALSE	s1806	s1796
STATE_TRANSITION	re1128	FALSE	FALSE	s1809	s1810
STATE_TRANSITION	re1129	FALSE	FALSE	s1810	s1811
STATE_TRANSITION	re1132	FALSE	FALSE	s2318	s1774
STATE_TRANSITION	re1133	FALSE	FALSE	s2319	s1820
STATE_TRANSITION	re1134	FALSE	FALSE	s1821	s1822
STATE_TRANSITION	re1135	FALSE	FALSE	s1823	s1825
STATE_TRANSITION	re1136	FALSE	FALSE	s1823	s1826
STATE_TRANSITION	re1137	FALSE	FALSE	s1823	s1824
STATE_TRANSITION	re1138	FALSE	FALSE	s1823	s1821
STATE_TRANSITION	re1139	FALSE	FALSE	s1829	s1823
STATE_TRANSITION	re1140	FALSE	FALSE	s1823	s1827
STATE_TRANSITION	re1141	FALSE	FALSE	s1823	s1828	s1830,s1831
STATE_TRANSITION	re1142	FALSE	FALSE	s1832	s1827
STATE_TRANSITION	re1144	FALSE	FALSE	s1834	s1827
STATE_TRANSITION	re1145	FALSE	FALSE	s1835	s1827
STATE_TRANSITION	re1149	FALSE	FALSE	s1598	s1599
STATE_TRANSITION	re1150	FALSE	FALSE	s1839	s1598
STATE_TRANSITION	re1151	FALSE	FALSE	s1794	s1270
STATE_TRANSITION	re1153	FALSE	FALSE	s1274	s1270
STATE_TRANSITION	re1154	FALSE	FALSE	s2552	s2553
STATE_TRANSITION	re1156	FALSE	FALSE	s2555	s2557
STATE_TRANSITION	re1157	FALSE	FALSE	s2557	s2556
STATE_TRANSITION	re1159	FALSE	FALSE	s2558	s2562	s2560
STATE_TRANSITION	re1160	FALSE	FALSE	s2563	s2553
STATE_TRANSITION	re1162	FALSE	FALSE	s2566	s2567
STATE_TRANSITION	re1163	FALSE	FALSE	s2567	s2568
STATE_TRANSITION	re1166	FALSE	FALSE	s2619	s1819
STATE_TRANSITION	re1167	FALSE	FALSE	s2621	s2573
STATE_TRANSITION	re1168	FALSE	FALSE	s2574	s2575
STATE_TRANSITION	re1169	FALSE	FALSE	s2576	s2578
STATE_TRANSITION	re1170	FALSE	FALSE	s2576	s2579
STATE_TRANSITION	re1171	FALSE	FALSE	s2576	s2577
STATE_TRANSITION	re1172	FALSE	FALSE	s2576	s2574
STATE_TRANSITION	re1173	FALSE	FALSE	s2582	s2576
STATE_TRANSITION	re1174	FALSE	FALSE	s2576	s2580
STATE_TRANSITION	re1175	FALSE	FALSE	s2576	s2581	s2583,s2584
STATE_TRANSITION	re1176	FALSE	FALSE	s2585	s2580
STATE_TRANSITION	re1178	FALSE	FALSE	s2587	s2580
STATE_TRANSITION	re1179	FALSE	FALSE	s2588	s2580
STATE_TRANSITION	re1183	FALSE	FALSE	s1266	s1273
STATE_TRANSITION	re1184	FALSE	FALSE	s2594	s1266
STATE_TRANSITION	re1185	FALSE	FALSE	s1841	s2320
STATE_TRANSITION	re1187	FALSE	FALSE	s1844	s2320
STATE_TRANSITION	re1188	FALSE	FALSE	s444	s445
STATE_TRANSITION	re1189	FALSE	FALSE	s446	s447	s445
STATE_TRANSITION	re1190	FALSE	FALSE	s448	s450
STATE_TRANSITION	re1191	FALSE	FALSE	s448	s449	s450
STATE_TRANSITION	re1192	FALSE	FALSE	s451	s452
STATE_TRANSITION	re1193	FALSE	FALSE	s452	s446
STATE_TRANSITION	re1194	FALSE	FALSE	s452	s1846
STATE_TRANSITION	re1195	FALSE	FALSE	s452	s1845
STATE_TRANSITION	re1196	FALSE	FALSE	s452	s1847
STATE_TRANSITION	re1197	FALSE	FALSE	s458	s457
STATE_TRANSITION	re1198	FALSE	FALSE	s459	s463
STATE_TRANSITION	re1199	FALSE	FALSE	s461	s463
STATE_TRANSITION	re1200	FALSE	FALSE	s463	s460
STATE_TRANSITION	re1201	FALSE	FALSE	s463	s462
STATE_TRANSITION	re1202	FALSE	FALSE	s459	s456
STATE_TRANSITION	re1203	FALSE	FALSE	s461	s456
STATE_TRANSITION	re1204	FALSE	FALSE	s456	s464
STATE_TRANSITION	re1205	FALSE	FALSE	s457	s464
STATE_TRANSITION	re1206	FALSE	FALSE	s465	s467
STATE_TRANSITION	re1207	FALSE	FALSE	s466	s467
STATE_TRANSITION	re1208	FALSE	FALSE	s467	s468
STATE_TRANSITION	re1209	FALSE	FALSE	s470	s463
STATE_TRANSITION	re1210	FALSE	FALSE	s463	s469
STATE_TRANSITION	re1211	FALSE	FALSE	s470	s474
STATE_TRANSITION	re1212	FALSE	FALSE	s474	s472
STATE_TRANSITION	re1213	FALSE	FALSE	s474	s471
STATE_TRANSITION	re1214	FALSE	FALSE	s474	s473
STATE_TRANSITION	re1215	FALSE	FALSE	s470	s475
STATE_TRANSITION	re1216	FALSE	FALSE	s478	s477	s515
STATE_TRANSITION	re1217	FALSE	FALSE	s477	s482
STATE_TRANSITION	re1218	FALSE	FALSE	s477	s481
STATE_TRANSITION	re1219	FALSE	FALSE	s477	s480
STATE_TRANSITION	re1220	FALSE	FALSE	s477	s479
STATE_TRANSITION	re1221	FALSE	FALSE	s483	s476	s483
STATE_TRANSITION	re1222	FALSE	FALSE	s515	s476
STATE_TRANSITION	re1223	FALSE	FALSE	s484	s485
STATE_TRANSITION	re1224	FALSE	FALSE	s486	s488
STATE_TRANSITION	re1225	FALSE	FALSE	s486	s487
STATE_TRANSITION	re1226	FALSE	FALSE	s486	s489
STATE_TRANSITION	re1227	FALSE	FALSE	s490	s493
STATE_TRANSITION	re1228	FALSE	FALSE	s493	s491
STATE_TRANSITION	re1229	FALSE	FALSE	s493	s492
STATE_TRANSITION	re1230	FALSE	FALSE	s490	s494
STATE_TRANSITION	re1231	FALSE	FALSE	s494	s506
STATE_TRANSITION	re1232	FALSE	FALSE	s486	s490
STATE_TRANSITION	re1233	FALSE	FALSE	s495	s496
STATE_TRANSITION	re1234	FALSE	FALSE	s496	s497
STATE_TRANSITION	re1235	FALSE	FALSE	s498	s2597
STATE_TRANSITION	re1236	FALSE	FALSE	s2597	s516
STATE_TRANSITION	re1237	FALSE	FALSE	s500	s501	s500
STATE_TRANSITION	re1238	FALSE	FALSE	s501	s502
STATE_TRANSITION	re1239	FALSE	FALSE	s503	s504	s505
STATE_TRANSITION	re1240	FALSE	FALSE	s507	s508
STATE_TRANSITION	re1241	FALSE	FALSE	s517	s518
STATE_TRANSITION	re1242	FALSE	FALSE	s517	s519
STATE_TRANSITION	re1243	FALSE	FALSE	s520	s521
STATE_TRANSITION	re1244	FALSE	FALSE	s523	s524
STATE_TRANSITION	re1245	FALSE	FALSE	s525	s527
STATE_TRANSITION	re1246	FALSE	FALSE	s525	s526
STATE_TRANSITION	re1247	FALSE	FALSE	s528	s529
STATE_TRANSITION	re1248	FALSE	FALSE	s529	s531
STATE_TRANSITION	re1249	FALSE	FALSE	s529	s530
STATE_TRANSITION	re1250	FALSE	FALSE	s532	s533
STATE_TRANSITION	re1251	FALSE	FALSE	s533	s534
STATE_TRANSITION	re1252	FALSE	FALSE	s534	s535
STATE_TRANSITION	re1253	FALSE	FALSE	s536	s523
STATE_TRANSITION	re1254	FALSE	FALSE	s537	s524
STATE_TRANSITION	re1255	FALSE	FALSE	s522	s538
STATE_TRANSITION	re1256	FALSE	FALSE	s539	s540
STATE_TRANSITION	re1257	FALSE	FALSE	s541	s540
STATE_TRANSITION	re1258	FALSE	FALSE	s542	s525
STATE_TRANSITION	re1259	FALSE	FALSE	s542	s525
STATE_TRANSITION	re1260	FALSE	FALSE	s543	s544
STATE_TRANSITION	re1261	FALSE	FALSE	s545	s543
STATE_TRANSITION	re1262	FALSE	FALSE	s546	s544
STATE_TRANSITION	re1263	FALSE	FALSE	s547	s548
STATE_TRANSITION	re1264	FALSE	FALSE	s547	s549
STATE_TRANSITION	re1265	FALSE	FALSE	s550	s547
STATE_TRANSITION	re1266	FALSE	FALSE	s548	s549
STATE_TRANSITION	re1267	FALSE	FALSE	s551	s552
STATE_TRANSITION	re1268	FALSE	FALSE	s553	s552
STATE_TRANSITION	re1269	FALSE	FALSE	s554	s555
STATE_TRANSITION	re1270	FALSE	FALSE	s555	s556
STATE_TRANSITION	re1271	FALSE	FALSE	s555	s557
STATE_TRANSITION	re1272	FALSE	FALSE	s555	s558
STATE_TRANSITION	re1273	FALSE	FALSE	s1848	s1849
STATE_TRANSITION	re1274	FALSE	FALSE	s1850	s1849
STATE_TRANSITION	re1275	FALSE	FALSE	s2327	s1876
STATE_TRANSITION	re1276	FALSE	FALSE	s1876	s1877	s567
STATE_TRANSITION	re1277	FALSE	FALSE	s1851	s1878
STATE_TRANSITION	re1278	FALSE	FALSE	s1879	s1880
STATE_TRANSITION	re1279	FALSE	FALSE	s598	s1881
STATE_TRANSITION	re1280	FALSE	FALSE	s2328	s598
STATE_TRANSITION	re1281	FALSE	FALSE	s2329	s2323
STATE_TRANSITION	re1282	FALSE	FALSE	s1852	s1882
STATE_TRANSITION	re1283	FALSE	FALSE	s1852	s1884
STATE_TRANSITION	re1284	FALSE	FALSE	s1852	s1883
STATE_TRANSITION	re1285	FALSE	FALSE	s1853	s1885
STATE_TRANSITION	re1286	FALSE	FALSE	s1886	s1887
STATE_TRANSITION	re1287	FALSE	FALSE	s1854	s1890
STATE_TRANSITION	re1288	FALSE	FALSE	s1855	s1891
STATE_TRANSITION	re1289	FALSE	FALSE	s2324	s610
STATE_TRANSITION	re1290	FALSE	FALSE	s1892	s1856
STATE_TRANSITION	re1291	FALSE	FALSE	s1858	s1893
STATE_TRANSITION	re1292	FALSE	FALSE	s1858	s1894
STATE_TRANSITION	re1293	FALSE	FALSE	s1860	s1895
STATE_TRANSITION	re1294	FALSE	FALSE	s2326	s1896
STATE_TRANSITION	re1295	FALSE	FALSE	s1864	s616
STATE_TRANSITION	re1296	FALSE	FALSE	s1864	s1897
STATE_TRANSITION	re1297	FALSE	FALSE	s1865	s1898
STATE_TRANSITION	re1298	FALSE	FALSE	s1866	s1899
STATE_TRANSITION	re1299	FALSE	FALSE	s1868	s1900
STATE_TRANSITION	re1300	FALSE	FALSE	s1868	s1901
STATE_TRANSITION	re1301	FALSE	FALSE	s1867	s1902
STATE_TRANSITION	re1303	FALSE	FALSE	s2325	s1904
STATE_TRANSITION	re1304	FALSE	FALSE	s2325	s625
STATE_TRANSITION	re1305	FALSE	FALSE	s1871	s1905
STATE_TRANSITION	re1306	FALSE	FALSE	s1872	s1906
STATE_TRANSITION	re1307	FALSE	FALSE	s1906	s1907
STATE_TRANSITION	re1308	FALSE	FALSE	s1873	s1908
STATE_TRANSITION	re1309	FALSE	FALSE	s1874	s1909
STATE_TRANSITION	re1310	FALSE	FALSE	s1875	s2599
STATE_TRANSITION	re1311	FALSE	FALSE	s1912	s1911	s1861
STATE_TRANSITION	re1312	FALSE	FALSE	s1913	s2598
STATE_TRANSITION	re1313	FALSE	FALSE	s2598	s1914
STATE_TRANSITION	re1314	FALSE	FALSE	s2600	s1918
STATE_TRANSITION	re1315	FALSE	FALSE	s2600	s1919
STATE_TRANSITION	re1316	FALSE	FALSE	s1920	s1916
STATE_TRANSITION	re1318	FALSE	FALSE	s1917	s1921
STATE_TRANSITION	re1319	FALSE	FALSE	s1915	s1924
STATE_TRANSITION	re1320	FALSE	FALSE	s2331	s2330
STATE_TRANSITION	re1321	FALSE	FALSE	s1928	s1929
STATE_TRANSITION	re1322	FALSE	FALSE	s1930	s1931
STATE_TRANSITION	re1323	FALSE	FALSE	s2333	s1932
STATE_TRANSITION	re1324	FALSE	FALSE	s1933	s1935
STATE_TRANSITION	re1325	FALSE	FALSE	s1935	s1934
STATE_TRANSITION	re1326	FALSE	FALSE	s1937	s1936
STATE_TRANSITION	re1327	FALSE	FALSE	s1938	s1939
STATE_TRANSITION	re1328	FALSE	FALSE	s1940	s1941
STATE_TRANSITION	re1329	FALSE	FALSE	s1940	s1942
STATE_TRANSITION	re1330	FALSE	FALSE	s1941	s1942
STATE_TRANSITION	re1331	FALSE	FALSE	s2334	s1943
STATE_TRANSITION	re1332	FALSE	FALSE	s1943	s1944
STATE_TRANSITION	re1333	FALSE	FALSE	s2334	s1944
STATE_TRANSITION	re1334	FALSE	FALSE	s1947	s1946
STATE_TRANSITION	re1335	FALSE	FALSE	s1948	s1949	s1948
STATE_TRANSITION	re1336	FALSE	FALSE	s1949	s1950
STATE_TRANSITION	re1337	FALSE	FALSE	s1951	s1952
STATE_TRANSITION	re1338	FALSE	FALSE	s1953	s1954	s1953
STATE_TRANSITION	re1339	FALSE	FALSE	s1954	s1955
STATE_TRANSITION	re1340	FALSE	FALSE	s1956	s1957
STATE_TRANSITION	re1341	FALSE	FALSE	s1957	s2601
STATE_TRANSITION	re1342	FALSE	FALSE	s1959	s2602
STATE_TRANSITION	re1343	FALSE	FALSE	s2336	s2601
STATE_TRANSITION	re1344	FALSE	FALSE	s2601	s1960
STATE_TRANSITION	re1345	FALSE	FALSE	s1960	s2624
STATE_TRANSITION	re1346	FALSE	FALSE	s2514	s1962	s2514
STATE_TRANSITION	re1347	FALSE	FALSE	s2337	s1963
STATE_TRANSITION	re1348	FALSE	FALSE	s189_sa169	s1965
STATE_TRANSITION	re1349	FALSE	FALSE	s2338	s1965
STATE_TRANSITION	re1350	FALSE	FALSE	s1966	s1967
STATE_TRANSITION	re1351	FALSE	FALSE	s1966	s1968
STATE_TRANSITION	re1352	FALSE	FALSE	s1969	s1971
STATE_TRANSITION	re1354	FALSE	FALSE	s1972	s1973	s1972
STATE_TRANSITION	re1356	FALSE	FALSE	s2340	s761	s2340
STATE_TRANSITION	re1357	FALSE	FALSE	s2340	s1975	s2340
STATE_TRANSITION	re1359	FALSE	FALSE	s1980	s1981	s1980
STATE_TRANSITION	re1360	FALSE	FALSE	s1981	s1982
STATE_TRANSITION	re1361	FALSE	FALSE	s1982	s1979	s1982
STATE_TRANSITION	re1362	FALSE	FALSE	s1983	s2341	s1983
STATE_TRANSITION	re1363	FALSE	FALSE	s1983	s1984	s1983
STATE_TRANSITION	re1364	FALSE	FALSE	s1985	s1984	s1985
STATE_TRANSITION	re1365	FALSE	FALSE	s2353	s2350
STATE_TRANSITION	re1366	FALSE	FALSE	s809	s1986
STATE_TRANSITION	re1367	FALSE	FALSE	s1987	s2345	s1987
STATE_TRANSITION	re1368	FALSE	FALSE	s1987	s1988
STATE_TRANSITION	re1369	FALSE	FALSE	s1989	s1990
STATE_TRANSITION	re1371	FALSE	FALSE	s1993	s1991
STATE_TRANSITION	re1372	FALSE	FALSE	s1995	s1993
STATE_TRANSITION	re1373	FALSE	FALSE	s1994	s1993
STATE_TRANSITION	re1374	FALSE	FALSE	s2354	s1996	s2354
STATE_TRANSITION	re1375	FALSE	FALSE	s2354	s1997	s2354
STATE_TRANSITION	re1376	FALSE	FALSE	s2347	s2000
STATE_TRANSITION	re1377	FALSE	FALSE	s2001	s791
STATE_TRANSITION	re1378	FALSE	FALSE	s2002	s2003	s791
STATE_TRANSITION	re1379	FALSE	FALSE	s2348	s2004
STATE_TRANSITION	re1380	FALSE	FALSE	s2004	s2005
STATE_TRANSITION	re1381	FALSE	FALSE	s2004	s2006
STATE_TRANSITION	re1382	FALSE	FALSE	s2008	s2009
STATE_TRANSITION	re1383	FALSE	FALSE	s2008	s2010
STATE_TRANSITION	re1384	FALSE	FALSE	s2008	s2007
STATE_TRANSITION	re1385	FALSE	FALSE	s2011	s2012	s2013
STATE_TRANSITION	re1386	FALSE	FALSE	s2014	s2015
STATE_TRANSITION	re1387	FALSE	FALSE	s2346	s2016
STATE_TRANSITION	re1388	FALSE	FALSE	s2016	s2346
STATE_TRANSITION	re1389	FALSE	FALSE	s2352	s2352
STATE_TRANSITION	re1390	FALSE	FALSE	s2019	s2020
STATE_TRANSITION	re1391	FALSE	FALSE	s2019	s2021
STATE_TRANSITION	re1392	FALSE	FALSE	s2022	s2023
STATE_TRANSITION	re1393	FALSE	FALSE	s2023	s2022
STATE_TRANSITION	re1395	FALSE	FALSE	s2351	s2351
STATE_TRANSITION	re1396	FALSE	FALSE	s2026	s2027
STATE_TRANSITION	re1397	FALSE	FALSE	s2027	s2026
STATE_TRANSITION	re1398	FALSE	FALSE	s2028	s2029
STATE_TRANSITION	re1399	FALSE	FALSE	s2029	s2028
STATE_TRANSITION	re1400	FALSE	FALSE	s2028	s2030
STATE_TRANSITION	re1401	FALSE	FALSE	s2030	s2028
STATE_TRANSITION	re1404	FALSE	FALSE	s2034	s2035	s2036
STATE_TRANSITION	re1405	FALSE	FALSE	s873	s2037
STATE_TRANSITION	re1406	FALSE	FALSE	s2038	s2039
STATE_TRANSITION	re1407	FALSE	FALSE	s2344	s2344
STATE_TRANSITION	re1408	FALSE	FALSE	s2344	s2344
STATE_TRANSITION	re1409	FALSE	FALSE	s2349	s2349
STATE_TRANSITION	re1410	FALSE	FALSE	s2349	s2349
STATE_TRANSITION	re1412	FALSE	FALSE	s2043	s2044
STATE_TRANSITION	re1413	FALSE	FALSE	s2045	s2046	s2047
STATE_TRANSITION	re1414	FALSE	FALSE	s2048	s886	s1802
STATE_TRANSITION	re1415	FALSE	FALSE	s2359	s2359
STATE_TRANSITION	re1416	FALSE	FALSE	s2049	s2050
STATE_TRANSITION	re1419	FALSE	FALSE	s2054,s1058	s2055,s2056
STATE_TRANSITION	re1420	FALSE	FALSE	s2057	s2058
STATE_TRANSITION	re1421	FALSE	FALSE	s2059	s2060
STATE_TRANSITION	re1422	FALSE	FALSE	s2061	s2059
STATE_TRANSITION	re1423	FALSE	FALSE	s2063	s2062
STATE_TRANSITION	re1424	FALSE	FALSE	s2062	s2064
STATE_TRANSITION	re1425	FALSE	FALSE	s2066	s2067
STATE_TRANSITION	re1426	FALSE	FALSE	s2067	s2065
STATE_TRANSITION	re1427	FALSE	FALSE	s2065	s2062
STATE_TRANSITION	re1428	FALSE	FALSE	s2068	s2062
STATE_TRANSITION	re1429	FALSE	FALSE	s2062	s2069
STATE_TRANSITION	re1430	FALSE	FALSE	s2069	s2070
STATE_TRANSITION	re1431	FALSE	FALSE	s2071	s791
STATE_TRANSITION	re1432	FALSE	FALSE	s2072	s1058	s791
STATE_TRANSITION	re1433	FALSE	FALSE	s791	s2073
STATE_TRANSITION	re1435	FALSE	FALSE	s2076	s2075
STATE_TRANSITION	re1436	FALSE	FALSE	s2075	s2077
STATE_TRANSITION	re1437	FALSE	FALSE	s2078	s2079
STATE_TRANSITION	re1438	FALSE	FALSE	s2078	s2080
STATE_TRANSITION	re1439	FALSE	FALSE	s2083,s2082,s2084	s2081	s2085,s2087,s2089,s2086,s2088
STATE_TRANSITION	re1440	FALSE	FALSE	s2091	s2092
STATE_TRANSITION	re1441	FALSE	FALSE	s2092	s2090
STATE_TRANSITION	re1442	FALSE	FALSE	s1018	s2093
STATE_TRANSITION	re1443	FALSE	FALSE	s2093	s2094	s2093
STATE_TRANSITION	re1444	FALSE	FALSE	s2096	s2095
STATE_TRANSITION	re1445	FALSE	FALSE	s2095	s2360
STATE_TRANSITION	re1446	FALSE	FALSE	s2097	s2096
STATE_TRANSITION	re1447	FALSE	FALSE	s2098	s2099
STATE_TRANSITION	re1448	FALSE	FALSE	s2099	s2100
STATE_TRANSITION	re1449	FALSE	FALSE	s2102	s2101	s2105
STATE_TRANSITION	re1450	FALSE	FALSE	s2103	s2104
STATE_TRANSITION	re1451	FALSE	FALSE	s2104	s2105
STATE_TRANSITION	re1452	FALSE	FALSE	s2106	s2109	s2106
STATE_TRANSITION	re1453	FALSE	FALSE	s2108	s2109	s2108
STATE_TRANSITION	re1454	FALSE	FALSE	s2107	s2109	s2107
STATE_TRANSITION	re1455	FALSE	FALSE	s2110	s2111	s2110
STATE_TRANSITION	re1456	FALSE	FALSE	s2112	s2113
STATE_TRANSITION	re1457	FALSE	FALSE	s2113	s2114
STATE_TRANSITION	re1458	FALSE	FALSE	s2116	s790
STATE_TRANSITION	re1459	FALSE	FALSE	s2115	s2116	s2115
STATE_TRANSITION	re1460	FALSE	FALSE	s2115	s2603
STATE_TRANSITION	re1461	FALSE	FALSE	s2603	s2117
STATE_TRANSITION	re1462	FALSE	FALSE	s2117	s2118	s2117
STATE_TRANSITION	re1463	FALSE	FALSE	s2361	s2120
STATE_TRANSITION	re1464	FALSE	FALSE	s2119	s2120
STATE_TRANSITION	re1465	FALSE	FALSE	s2121	s2120	s2121
STATE_TRANSITION	re1466	FALSE	FALSE	s2122	s2124
STATE_TRANSITION	re1467	FALSE	FALSE	s2124	s2123
STATE_TRANSITION	re1468	FALSE	FALSE	s2125	s1241
STATE_TRANSITION	re1469	FALSE	FALSE	s1241	s2126
STATE_TRANSITION	re1470	FALSE	FALSE	s2126	s2127
STATE_TRANSITION	re1471	FALSE	FALSE	s2129	s2128	s2130
STATE_TRANSITION	re1472	FALSE	FALSE	s2131	s2362	s2133,s2134,s2132
STATE_TRANSITION	re1473	FALSE	FALSE	s2131	s2135
STATE_TRANSITION	re1474	FALSE	FALSE	s2136	s2137
STATE_TRANSITION	re1475	FALSE	FALSE	s2136	s2138
STATE_TRANSITION	re1476	FALSE	FALSE	s2139	s2140
STATE_TRANSITION	re1477	FALSE	FALSE	s2140	s2141
STATE_TRANSITION	re1478	FALSE	FALSE	s2141	s1070
STATE_TRANSITION	re1479	FALSE	FALSE	s2142	s2139
STATE_TRANSITION	re1480	FALSE	FALSE	s2142	s2143	s2142
STATE_TRANSITION	re1481	FALSE	FALSE	s2144	s2145
STATE_TRANSITION	re1482	FALSE	FALSE	s2146	s2148
STATE_TRANSITION	re1483	FALSE	FALSE	s2147	s2148
STATE_TRANSITION	re1484	FALSE	FALSE	s2149	s2146
STATE_TRANSITION	re1485	FALSE	FALSE	s2150	s2151	s2150
STATE_TRANSITION	re1486	FALSE	FALSE	s2153	s2152
STATE_TRANSITION	re1487	FALSE	FALSE	s2153	s2154
STATE_TRANSITION	re1488	FALSE	FALSE	s2152	s2155
STATE_TRANSITION	re1489	FALSE	FALSE	s2155	s2127
STATE_TRANSITION	re1490	FALSE	FALSE	s1086	s2156
STATE_TRANSITION	re1491	FALSE	FALSE	s1086	s2157
STATE_TRANSITION	re1492	FALSE	FALSE	s2158	s2160
STATE_TRANSITION	re1493	FALSE	FALSE	s2159	s2160
STATE_TRANSITION	re1494	FALSE	FALSE	s2162	s1241
STATE_TRANSITION	re1495	FALSE	FALSE	s1241	s2161
STATE_TRANSITION	re1496	FALSE	FALSE	s2163	s2164
STATE_TRANSITION	re1497	FALSE	FALSE	s2164	s2162	s2164
STATE_TRANSITION	re1498	FALSE	FALSE	s2166	s2165
STATE_TRANSITION	re1499	FALSE	FALSE	s2165	s2168
STATE_TRANSITION	re1500	FALSE	FALSE	s2169	s2170	s2167
STATE_TRANSITION	re1501	FALSE	FALSE	s2165	s1241
STATE_TRANSITION	re1502	FALSE	FALSE	s1241	s2167
STATE_TRANSITION	re1503	FALSE	FALSE	s2171	s2163	s2171
STATE_TRANSITION	re1504	FALSE	FALSE	s2173	s2175
STATE_TRANSITION	re1505	FALSE	FALSE	s2175	s2174	s2172
STATE_TRANSITION	re1506	FALSE	FALSE	s2172	s2176
STATE_TRANSITION	re1507	FALSE	FALSE	s2177	s2178	s2177
STATE_TRANSITION	re1508	FALSE	FALSE	s2178	s2179
STATE_TRANSITION	re1509	FALSE	FALSE	s2179	s2180
STATE_TRANSITION	re1510	FALSE	FALSE	s2179	s2127
STATE_TRANSITION	re1511	FALSE	FALSE	s2181	s2183	s2181
STATE_TRANSITION	re1512	FALSE	FALSE	s2181	s2182	s2181
STATE_TRANSITION	re1513	FALSE	FALSE	s2181	s2127
STATE_TRANSITION	re1514	FALSE	FALSE	s2184	s1241
STATE_TRANSITION	re1515	FALSE	FALSE	s1241	s2185
STATE_TRANSITION	re1516	FALSE	FALSE	s2186	s2184	s2186
STATE_TRANSITION	re1517	FALSE	FALSE	s2186	s2185	s2186
STATE_TRANSITION	re1518	FALSE	FALSE	s2188	s2189
STATE_TRANSITION	re1519	FALSE	FALSE	s2191	s2192
STATE_TRANSITION	re1520	FALSE	FALSE	s2190	s2191
STATE_TRANSITION	re1521	FALSE	FALSE	s2189	s2192
STATE_TRANSITION	re1522	FALSE	FALSE	s2192	s2193
STATE_TRANSITION	re1523	FALSE	FALSE	s2195	s2194
STATE_TRANSITION	re1524	FALSE	FALSE	s2197	s2196
STATE_TRANSITION	re1525	FALSE	FALSE	s2199	s2198	s2199
STATE_TRANSITION	re1526	FALSE	FALSE	s2198	s2200
STATE_TRANSITION	re1527	FALSE	FALSE	s2201	s2202
STATE_TRANSITION	re1528	FALSE	FALSE	s2202	s2203
STATE_TRANSITION	re1529	FALSE	FALSE	s2204	s2201
STATE_TRANSITION	re1530	FALSE	FALSE	s2206	s2205	s2201
STATE_TRANSITION	re1531	FALSE	FALSE	s2206	s1136	s2201
STATE_TRANSITION	re1532	FALSE	FALSE	s1138	s2207	s1138
STATE_TRANSITION	re1533	FALSE	FALSE	s2208	s2207	s2208
STATE_TRANSITION	re1534	FALSE	FALSE	s2207	s1140
STATE_TRANSITION	re1535	FALSE	FALSE	s1143	s2209
STATE_TRANSITION	re1536	FALSE	FALSE	s2210	s2209
STATE_TRANSITION	re1537	FALSE	FALSE	s996	s1141
STATE_TRANSITION	re1538	FALSE	FALSE	s2209	s1141
STATE_TRANSITION	re1539	FALSE	FALSE	s2212	s2213
STATE_TRANSITION	re1540	FALSE	FALSE	s2213	s1146
STATE_TRANSITION	re1541	FALSE	FALSE	s1146	s1148
STATE_TRANSITION	re1542	FALSE	FALSE	s1151	s2214
STATE_TRANSITION	re1543	FALSE	FALSE	s2215	s1151
STATE_TRANSITION	re1544	FALSE	FALSE	s1153	s2214	s1153
STATE_TRANSITION	re1545	FALSE	FALSE	s2214	s2216
STATE_TRANSITION	re1546	FALSE	FALSE	s1155	s2219
STATE_TRANSITION	re1547	FALSE	FALSE	s1155	s1236
STATE_TRANSITION	re1548	FALSE	FALSE	s1155	s2217
STATE_TRANSITION	re1549	FALSE	FALSE	s1155	s1236
STATE_TRANSITION	re1550	FALSE	FALSE	s1155	s2218
STATE_TRANSITION	re1551	FALSE	FALSE	s1155	s1157
STATE_TRANSITION	re1552	FALSE	FALSE	s2222	s1160
STATE_TRANSITION	re1553	FALSE	FALSE	s2221	s1160
STATE_TRANSITION	re1554	FALSE	FALSE	s1160	s2220
STATE_TRANSITION	re1555	FALSE	FALSE	s2222	s2223
STATE_TRANSITION	re1556	FALSE	FALSE	s2221	s2223
STATE_TRANSITION	re1557	FALSE	FALSE	s2604	s1161
STATE_TRANSITION	re1558	FALSE	FALSE	s2224	s2225	s1163
STATE_TRANSITION	re1559	FALSE	FALSE	s1163	s2227
STATE_TRANSITION	re1560	FALSE	FALSE	s2227	s1164
STATE_TRANSITION	re1561	FALSE	FALSE	s1164	s2226
STATE_TRANSITION	re1562	FALSE	FALSE	s1163	s225
STATE_TRANSITION	re1563	FALSE	FALSE	s225	s2228
STATE_TRANSITION	re1564	FALSE	FALSE	s2625	s2363
STATE_TRANSITION	re1565	FALSE	FALSE	s1166	s2229	s2363,s2230
STATE_TRANSITION	re1566	FALSE	FALSE	s2230	s2363
STATE_TRANSITION	re1567	FALSE	FALSE	s2363	s2127
STATE_TRANSITION	re1568	FALSE	FALSE	s1167	s2231	s1167
STATE_TRANSITION	re1569	FALSE	FALSE	s2231	s1169	s2231
STATE_TRANSITION	re1570	FALSE	FALSE	s1171	s2366	s2232
STATE_TRANSITION	re1571	FALSE	FALSE	s2233	s1172
STATE_TRANSITION	re1572	FALSE	FALSE	s1172	s2234
STATE_TRANSITION	re1573	FALSE	FALSE	s1173	s2235
STATE_TRANSITION	re1574	FALSE	FALSE	s2235	s1172
STATE_TRANSITION	re1575	FALSE	FALSE	s2234	s1176
STATE_TRANSITION	re1576	FALSE	FALSE	s1179	s1178	s1179
STATE_TRANSITION	re1577	FALSE	FALSE	s1178	s2236
STATE_TRANSITION	re1578	FALSE	FALSE	s1181	s1182
STATE_TRANSITION	re1579	FALSE	FALSE	s1182	s1183
STATE_TRANSITION	re1580	FALSE	FALSE	s1183	s2365
STATE_TRANSITION	re1581	FALSE	FALSE	s2365	s1184
STATE_TRANSITION	re1582	FALSE	FALSE	s1188	s2239
STATE_TRANSITION	re1583	FALSE	FALSE	s1189	s2364	s1188,s2239
STATE_TRANSITION	re1584	FALSE	FALSE	s1191	s1188
STATE_TRANSITION	re1585	FALSE	FALSE	s2240	s2241	s1189
STATE_TRANSITION	re1586	FALSE	FALSE	s2241	s1193
STATE_TRANSITION	re1587	FALSE	FALSE	s2251	s1196	s2367
STATE_TRANSITION	re1588	FALSE	FALSE	s1189	s2242
STATE_TRANSITION	re1589	FALSE	FALSE	s2242	s2251	s2242
STATE_TRANSITION	re1590	FALSE	FALSE	s1199	s2243	s1198
STATE_TRANSITION	re1591	FALSE	FALSE	s1198	s1238
STATE_TRANSITION	re1592	FALSE	FALSE	s1198	s2244
STATE_TRANSITION	re1593	FALSE	FALSE	s2244	s2245	s2244
STATE_TRANSITION	re1594	FALSE	FALSE	s2245	s1203
STATE_TRANSITION	re1595	FALSE	FALSE	s1198	s1205
STATE_TRANSITION	re1596	FALSE	FALSE	s1205	s2246	s1205
STATE_TRANSITION	re1597	FALSE	FALSE	s1205	s1207	s1205
STATE_TRANSITION	re1598	FALSE	FALSE	s1198	s1208
STATE_TRANSITION	re1599	FALSE	FALSE	s1210	s1238
STATE_TRANSITION	re1600	FALSE	FALSE	s1210	s1211
STATE_TRANSITION	re1601	FALSE	FALSE	s1210	s2249
STATE_TRANSITION	re1602	FALSE	FALSE	s1210	s2250
STATE_TRANSITION	re1603	FALSE	FALSE	s1285	s1286
STATE_TRANSITION	re1604	FALSE	FALSE	s1286	s1287
STATE_TRANSITION	re1605	FALSE	FALSE	s1288	s1289
STATE_TRANSITION	re1606	FALSE	FALSE	s1289	s1290
STATE_TRANSITION	re1608	FALSE	FALSE	s1290	s2368
STATE_TRANSITION	re1609	FALSE	FALSE	s1288	s2368
STATE_TRANSITION	re1610	FALSE	FALSE	s1290	s2369
STATE_TRANSITION	re1611	FALSE	FALSE	s1288	s2369
STATE_TRANSITION	re1613	FALSE	FALSE	s1294	s2370
STATE_TRANSITION	re1614	FALSE	FALSE	s2370	s1293
STATE_TRANSITION	re1615	FALSE	FALSE	s1288	s2370	s1293
STATE_TRANSITION	re1616	FALSE	FALSE	s1297	s1296
STATE_TRANSITION	re1617	FALSE	FALSE	s1297	s1299
STATE_TRANSITION	re1618	FALSE	FALSE	s1298	s1297
STATE_TRANSITION	re1619	FALSE	FALSE	s1298	s2605
STATE_TRANSITION	re1620	FALSE	FALSE	s1302	s1301
STATE_TRANSITION	re1621	FALSE	FALSE	s1295	s1301
STATE_TRANSITION	re1622	FALSE	FALSE	s1295	s1296
STATE_TRANSITION	re1624	FALSE	FALSE	s1301	s1303
STATE_TRANSITION	re1625	FALSE	FALSE	s1303	s1306	s1305
STATE_TRANSITION	re1627	FALSE	FALSE	s1295	s1307
STATE_TRANSITION	re1628	FALSE	FALSE	s1307	s1309
STATE_TRANSITION	re1632	FALSE	FALSE	s1313	s1315
STATE_TRANSITION	re1633	FALSE	FALSE	s1310	s2252
STATE_TRANSITION	re1634	FALSE	FALSE	s1310	s1311
STATE_TRANSITION	re1635	FALSE	FALSE	s1310	s2259
STATE_TRANSITION	re1636	FALSE	FALSE	s1310	s2253
STATE_TRANSITION	re1637	FALSE	FALSE	s1310	s2608
STATE_TRANSITION	re1638	FALSE	FALSE	s1310	s1318
STATE_TRANSITION	re1639	FALSE	FALSE	s1310	s2610
STATE_TRANSITION	re1640	FALSE	FALSE	s1310	s2609
STATE_TRANSITION	re1641	FALSE	FALSE	s1310	s2612
STATE_TRANSITION	re1642	FALSE	FALSE	s1310	s2613
STATE_TRANSITION	re1643	FALSE	FALSE	s2610	s2611
STATE_TRANSITION	re1644	FALSE	FALSE	s1310	s2254
STATE_TRANSITION	re1645	FALSE	FALSE	s1310	s2607
STATE_TRANSITION	re1646	FALSE	FALSE	s1310	s2255
STATE_TRANSITION	re1647	FALSE	FALSE	s1310	s2256
STATE_TRANSITION	re1648	FALSE	FALSE	s1310	s1327
STATE_TRANSITION	re1649	FALSE	FALSE	s1310	s2258
STATE_TRANSITION	re1650	FALSE	FALSE	s1310	s2257
STATE_TRANSITION	re1651	FALSE	FALSE	s1310	s2615
STATE_TRANSITION	re1652	FALSE	FALSE	s1310	s1325
STATE_TRANSITION	re1653	FALSE	FALSE	s2260	s2261
STATE_TRANSITION	re1656	FALSE	FALSE	s2267	s2266
STATE_TRANSITION	re1657	FALSE	FALSE	s2266	s2268
STATE_TRANSITION	re1658	FALSE	FALSE	s2265	s2266
STATE_TRANSITION	re1659	FALSE	FALSE	s2269	s2270
STATE_TRANSITION	re1661	FALSE	FALSE	s2269	s2272
STATE_TRANSITION	re1662	FALSE	FALSE	s2272	s2273
STATE_TRANSITION	re1664	FALSE	FALSE	s2274	s2275
STATE_TRANSITION	re1665	FALSE	FALSE	s2269	s2279
STATE_TRANSITION	re1666	FALSE	FALSE	s2269	s2280
STATE_TRANSITION	re1667	FALSE	FALSE	s2280	s2274
STATE_TRANSITION	re1668	FALSE	FALSE	s2274	s2273
STATE_TRANSITION	re1669	FALSE	FALSE	s2274	s2273
STATE_TRANSITION	re1670	FALSE	FALSE	s2274	s2273
STATE_TRANSITION	re1671	FALSE	FALSE	s2273	s2281
STATE_TRANSITION	re1672	FALSE	FALSE	s2269	s2282
STATE_TRANSITION	re1673	FALSE	FALSE	s2282	s2274
STATE_TRANSITION	re1674	FALSE	FALSE	s2269	s2512
STATE_TRANSITION	re1675	FALSE	FALSE	s2271	s2512
STATE_TRANSITION	re1676	FALSE	FALSE	s2512	s2283
STATE_TRANSITION	re1677	FALSE	FALSE	s2269	s2285
STATE_TRANSITION	re1678	FALSE	FALSE	s2285	s1910
STATE_TRANSITION	re1679	FALSE	FALSE	s2286	s2287
STATE_TRANSITION	re1682	FALSE	FALSE	s2286	s2288
STATE_TRANSITION	re1683	FALSE	FALSE	s2286	s2290
STATE_TRANSITION	re1684	FALSE	FALSE	s2286	s2291
STATE_TRANSITION	re1687	FALSE	FALSE	s2292	s2293
STATE_TRANSITION	re1688	FALSE	FALSE	s2292	s2294
STATE_TRANSITION	re1689	FALSE	FALSE	s2292	s2295
STATE_TRANSITION	re1691	FALSE	FALSE	s2617	s2617
STATE_TRANSITION	re1692	FALSE	FALSE	s2617	s2298
STATE_TRANSITION	re1693	FALSE	FALSE	s2618	s2618
STATE_TRANSITION	re1695	FALSE	FALSE	s2304	s2302
STATE_TRANSITION	re1696	FALSE	FALSE	s2302	s2303
STATE_TRANSITION	re1697	FALSE	FALSE	s2303	s2304
TRANSCRIPTION	re647	FALSE	FALSE	s747	s748
TRANSCRIPTION	re785	FALSE	FALSE	s948	s947
TRANSCRIPTION	re786	FALSE	FALSE	s949	s947
TRANSCRIPTION	re813	FALSE	FALSE	s984	s983
TRANSCRIPTION	re1660	FALSE	FALSE	s2270	s2271	s2277,s2276,s2278
TRANSCRIPTION	re1663	FALSE	FALSE	s2273	s2274
TRANSLATION	re889	FALSE	FALSE	s1340	s1341
TRANSLATION	re952	FALSE	FALSE	s1437	s1438
TRANSLATION	re1110	FALSE	FALSE	s1725	s1742
TRANSLATION	re1417	FALSE	FALSE	s2051	s2052
TRANSLATION	re1418	FALSE	FALSE	s2051	s2053
TRANSLATION	re1630	FALSE	FALSE	s1311	s1312
TRANSLATION	re1631	FALSE	FALSE	s2252	s1313
TRANSPORT	re913	FALSE	FALSE	s1459	s1384	s1385
TRANSPORT	re938	FALSE	FALSE	s1416	s1415
TRANSPORT	re939	FALSE	FALSE	s1417	s1415
TRANSPORT	re944	FALSE	FALSE	s1424	s1425
TRANSPORT	re948	FALSE	FALSE	s1431	s1432
TRANSPORT	re1680	FALSE	FALSE	s2287	s2616
TRANSPORT	re1681	FALSE	FALSE	s2288	s2616
TRANSPORT	re1685	FALSE	FALSE	s2290	s2289
TRANSPORT	re1686	FALSE	FALSE	s2291	s2289
TRIGGER	re85	FALSE	FALSE	s130	s130
TRIGGER	re563	FALSE	FALSE	s65	s623
TRIGGER	re574	FALSE	FALSE	s634	s635
TRIGGER	re583	FALSE	FALSE	s652	s653
TRIGGER	re713	FALSE	FALSE	s832	s833
TRIGGER	re794	FALSE	FALSE	s958	s960
TRIGGER	re885	FALSE	FALSE	s1334	s1335
TRIGGER	re911	FALSE	FALSE	s1380	s1381
TRIGGER	re925	FALSE	FALSE	s1396	s1397
TRIGGER	re926	FALSE	FALSE	s1396	s1398
TRIGGER	re930	FALSE	FALSE	s1403	s1402
TRIGGER	re958	FALSE	FALSE	s1446	s1447
TRIGGER	re1103	FALSE	FALSE	s1720	s1734
TRIGGER	re1106	FALSE	FALSE	s1721	s1738
TRIGGER	re1113	FALSE	FALSE	s1746	s1744
TRIGGER	re1353	FALSE	FALSE	s2337	s1964
TRIGGER	re1358	FALSE	FALSE	s1977	s1978
TRIGGER	re1370	FALSE	FALSE	s1991	s1992
UNKNOWN_TRANSITION	re881	FALSE	FALSE	s1328	s1329
UNKNOWN_TRANSITION	re882	FALSE	FALSE	s1456	s1330
UNKNOWN_TRANSITION	re883	FALSE	FALSE	s1331	s1332
UNKNOWN_TRANSITION	re886	FALSE	FALSE	s1336	s21
UNKNOWN_TRANSITION	re890	FALSE	FALSE	s1341	s1342
UNKNOWN_TRANSITION	re891	FALSE	FALSE	s1343	s1344
UNKNOWN_TRANSITION	re892	FALSE	FALSE	s1345	s31
UNKNOWN_TRANSITION	re894	FALSE	FALSE	s1348	s1349
UNKNOWN_TRANSITION	re896	FALSE	FALSE	s1351	s1352
UNKNOWN_TRANSITION	re897	FALSE	FALSE	s1353	s1354
UNKNOWN_TRANSITION	re898	FALSE	FALSE	s1355	s1356
UNKNOWN_TRANSITION	re899	FALSE	FALSE	s1357	s1358
UNKNOWN_TRANSITION	re900	FALSE	FALSE	s1359	s1360
UNKNOWN_TRANSITION	re901	FALSE	FALSE	s1365	s1366
UNKNOWN_TRANSITION	re902	FALSE	FALSE	s1478	s1367
UNKNOWN_TRANSITION	re904	FALSE	FALSE	s1498	s1369
UNKNOWN_TRANSITION	re905	FALSE	FALSE	s1498	s1369
UNKNOWN_TRANSITION	re906	FALSE	FALSE	s1370	s1371
UNKNOWN_TRANSITION	re907	FALSE	FALSE	s1372	s1373
UNKNOWN_TRANSITION	re908	FALSE	FALSE	s1479	s1374
UNKNOWN_TRANSITION	re909	FALSE	FALSE	s1375	s1376
UNKNOWN_TRANSITION	re910	FALSE	FALSE	s1378	s1379
UNKNOWN_TRANSITION	re912	FALSE	FALSE	s1382	s1383
UNKNOWN_TRANSITION	re929	FALSE	FALSE	s1401	s1402
UNKNOWN_TRANSITION	re931	FALSE	FALSE	s1404	s1405
UNKNOWN_TRANSITION	re932	FALSE	FALSE	s1406	s1407
UNKNOWN_TRANSITION	re933	FALSE	FALSE	s1409	s1408
UNKNOWN_TRANSITION	re935	FALSE	FALSE	s1412	s164
UNKNOWN_TRANSITION	re936	FALSE	FALSE	s1412	s1413
UNKNOWN_TRANSITION	re942	FALSE	FALSE	s1418	s1423
UNKNOWN_TRANSITION	re947	FALSE	FALSE	s192	s1429
UNKNOWN_TRANSITION	re950	FALSE	FALSE	s1430	s1433
UNKNOWN_TRANSITION	re1434	FALSE	FALSE	s2071	s2074

## Sheet: Sheet1
DISSOCIATION
HETERODIMER_ASSOCIATION
MODULATION
NEGATIVE_INFLUENCE
PHYSICAL_STIMULATION
POSITIVE_INFLUENCE
STATE_TRANSITION
TRANSCRIPTION
TRANSLATION
TRANSPORT
TRIGGER
UNKNOWN_TRANSITION
