# Supplementary material for: A Data-Driven Approach to Construct a Molecular Map of Trypanosoma cruzi to Identify Drugs and Vaccine Targets
Source: Vaccines (Basel). 2023 Jan 26;11(2):267. doi: 10.3390/vaccines11020267 (PMC9963959; doi:10.3390/vaccines11020267)
Supplement: Supplementary file 1 [file vaccines-11-00267-s001.zip › Supplementary Tables/Supplementary Table 11.xlsx]

## Sheet: Abstract
Supplementary Table 11: The list of the total number of curated abstracts retrieved from Google scholar and PubMed against 46 unique T. cruzi pathways. This table has 5 columns: Name; Keyword Used; Google scholar hits; PubMed hits and Date. The first column ‘Name’ provides the list of T. cruzi pathways collected from literature and used for the construction of the molecular map. The second column…
Name	Keyword Used	Google scholar hits	PubMed hits	Date
MAPK pathway	MAPK pathway AND T.cruzi	2220	24	2021-01-27
peroxide detoxification	peroxide detoxification AND T.cruzi	1140	13	2021-01-27
areobic glycolytic	areobic glycolytic AND T.cruzi	880	54	2021-01-27
autophagic pathway	autophagic pathway AND T.cruzi	1920	22	2021-01-27
B2R- dependent Innate pathway	B2R- dependent Innate pathway AND T.cruzi	47	3	2021-01-27
Caspasase1 ASC inflammasome mediatde pathway	Caspasase1 ASC inflammasome mediatde pathway AND T.cruzi	161	2	2021-01-27
CD1D-NKT pathway	CD1D-NKT pathway AND T.cruzi	46	1	2021-01-27
CD28-80-86- costimulatory pathway	CD28-80-86- costimulatory pathway AND T.cruzi	457	1	2021-01-27
CD40L-CD40 signalling pathway	CD40L-CD40 signalling pathway AND T.cruzi	48	1	2021-01-27
CD69 or Ly-6 A/E Pathway	CD69 or Ly-6 A/E Pathway AND T.cruzi	5	28	2021-01-27
clathrin pathway	clathrin pathwayAND T.cruzi	212	8	2021-01-27
CRM1- mediated RNA Nuclear export pathway	CRM1- mediated RNA Nuclear export pathway AND T.cruzi	67	1	2021-01-27
Cyclic AMP dependent pathway	Cyclic AMP dependent pathway AND T.cruzi	5830	8	2021-01-27
Dithiol glutaredoxin dependent cellular pathway	Dithiol glutaredoxin dependent cellular pathway AND T.cruzi	140	1	2021-01-27
DNA repair pathway	DNA repair pathway AND T.cruzi	7940	24	2021-01-27
Fas death pathway	Fas death pathway AND T.cruzi	4550	12	2021-01-27
Fibrotic pathway	Fibrotic pathway AND T.cruzi	3350	10	2021-01-27
Glycosylphosphotidylniostiol bio synthesis	Glycosylphosphotidylniostiol bio synthesis AND T.cruzi	20000	85	2021-01-27
GPI biosynthesis pathway	GPI biosynthesis pathway AND T.cruzi	2270	14	2021-01-27
Histadine-glutamate metabolic	Histadine-glutamate metabolic AND T.cruzi	9	4	2021-01-27
IFN regulatory factor 3-dependent pathway	IFN regulatory factor 3-dependent pathway AND T.cruzi	153	1	2021-01-27
IL-1Beta activation pathway	IL-1Beta activation pathway AND T.cruzi	287	24	2021-01-27
IMD-Immune deficiency pathway	IMD-Immune deficiency pathway AND T.cruzi	42	1	2021-01-27
isoprenoid & sterol bioisynthesis pathway	isoprenoid & sterol bioisynthesis pathway AND T.cruzi	512	7	2021-01-27
kks pathway	kks pathway AND T.cruzi	48	2	2021-01-27
lectin pathway	lectin pathway AND T.cruzi	3080	53	2021-01-27
Lipolytic and lipogenic pathways	Lipolytic and lipogenic pathways AND T.cruzi	77	1	2021-01-27
lipoxygenase pathway	lipoxygenase pathway AND T.cruzi	614	4	2021-01-27
MMR pathway	MMR pathway AND T.cruzi	1020	5	2021-01-27
NFAT signaling pathway	NFAT signaling pathway AND T.cruzi	220	5	2021-01-27
nitric oxide and polyamine pathway	nitric oxide and polyamine pathway AND T.cruzi	1040	2	2021-01-27
Orchestrate Pathway	Orchestrate Pathway AND T.cruzi	1220	8	2021-01-27
oxygen species PARP-1-RelA pathway	oxygen species PARP-1-RelA pathway AND T.cruzi	66	49	2021-01-27
Phospholipid signalling pathways	Phospholipid signalling pathways AND T.cruzi	2350	10	2021-01-27
PIK pathway	PIK pathway AND T.cruzi	2300	2	2021-01-27
polyamine-trypanothione	polyamine-trypanothione AND T.cruzi	53	2	2021-01-27
Purine Salvage Pathway	Purine Salvage Pathway AND T.cruzi	2130	11	2021-01-27
small RNA pathway	small RNA pathway AND T.cruzi	8860	16	2021-01-27
sphingomyelinase-mediated plasma membrane repair pathway	sphingomyelinase-mediated plasma membrane repair pathway AND T.cruzi	104	1	2021-01-27
SUMOylation Pathway	SUMOylation Pathway AND T.cruzi	333	1	2021-01-27
The nitric oxide transduction pathway	The nitric oxide transduction pathway AND T.cruzi	4330	15	2021-01-27
toll/interleukin-1 receptor signaling pathway	toll/interleukin-1 receptor signaling pathway AND T.cruzi	184	4	2021-01-27
Transsulfuration and Cysteine Biosynthetic Pathways	Transsulfuration and Cysteine Biosynthetic Pathways AND T.cruzi	85	1	2021-01-27
Ubiquitin Proteasome pathway	Ubiquitin Proteasome pathway AND T.cruzi	864	6	2021-01-27
UFD Pathway	UFD Pathway AND T.cruzi	10	1	2021-01-27
VLA-4VCAM-1 pathway	VLA-4VCAM-1 pathway AND T.cruzi	95	2	2021-01-27
Total		81369	550
Total		81919
