# Supplementary material for: A Data-Driven Approach to Construct a Molecular Map of Trypanosoma cruzi to Identify Drugs and Vaccine Targets
Source: Vaccines (Basel). 2023 Jan 26;11(2):267. doi: 10.3390/vaccines11020267 (PMC9963959; doi:10.3390/vaccines11020267)
Supplement: Supplementary file 1 [file vaccines-11-00267-s001.zip › Supplementary Tables/Supplementary Table 12.xlsx]

## Sheet: Pathway Nodes 
Supplementary Table 12: The list of nodes involved in the network of T. cruzi pathway. This table has information in 10 columns: class, id, name, compartment, positionToCompartment, quantity type, initialQuantity, hasOnlySubstanceUnits, b.c., and constants. The first column 'class' provides molecule type; The second column 'id' is the specific ID assigned to each entry. The third column 'name' li…
class	id	name	compartment	positionToCompartment	quantity type	initialQuantity	hasOnlySubstanceUnits	b.c.	constants
DEGRADED	s4220	antigen degraded	c117	inside	Amount	0	FALSE	FALSE	FALSE
DRUG	s6014	Rapamycin	c302	inside	Amount	0	FALSE	FALSE	FALSE				DEGRADED	1
DRUG	s440	Chloropromazine hydrochloride	c12	inside	Amount	0	FALSE	FALSE	FALSE				DRUG	37
DRUG	s5055	Olaparib	c203	inside	Amount	0	FALSE	FALSE	FALSE				GENE	43
DRUG	s214	1-deoxynojirimycin	c20	inside	Amount	0	FALSE	FALSE	FALSE				ION	10
DRUG	s220	N-acetylglucosamine	c20	inside	Amount	0	FALSE	FALSE	FALSE				PHENOTYPE	81
DRUG	s5061	Benznidazole	c28	inside	Amount	0	FALSE	FALSE	FALSE				PROTEIN	838
DRUG	s6128	Prolixicin	c319	inside	Amount	0	FALSE	FALSE	FALSE				RNA	9
DRUG	s6155	IMD-0354	c319	outerSurface	Amount	0	FALSE	FALSE	FALSE				SIMPLE_MOLECULE	36
DRUG	s6150	azadirachtin	c319	inside	Amount	0	FALSE	FALSE	FALSE					1055
DRUG	s6134	Cecropin A	c320	inside	Amount	0	FALSE	FALSE	FALSE
DRUG	s4139	GW788388	c109	inside	Amount	0	FALSE	FALSE	FALSE
DRUG	s5030	Ionomycin + NH4CL	c202	inside	Amount	0	FALSE	FALSE	FALSE
DRUG	s5031	Nigericin	default	inside	Amount	0	FALSE	FALSE	FALSE
DRUG	s5032	forskolin	default	inside	Amount	0	FALSE	FALSE	FALSE
DRUG	s5034	wortmannin	default	inside	Amount	0	FALSE	FALSE	FALSE
DRUG	s5033	genistein	c202	transmembrane	Amount	0	FALSE	FALSE	FALSE
DRUG	s408	thapsigargin/verapamil	c5	inside	Amount	0	FALSE	FALSE	FALSE
DRUG	s409	Repertaxin	c5	inside	Amount	0	FALSE	FALSE	FALSE
DRUG	s405	repertaxin /CXCR2 antagonist	c5	inside	Amount	0	FALSE	FALSE	FALSE
DRUG	s6124	Digoxin	c317	inside	Amount	0	FALSE	FALSE	FALSE
DRUG	s6112	Desferrioxamine	c314	inside	Amount	0	FALSE	FALSE	FALSE
DRUG	s130	PRR-ligands	c6	inside	Amount	0	FALSE	FALSE	FALSE
DRUG	s9063	Leptomycin-B	c508	inside	Amount	0	FALSE	FALSE	FALSE
DRUG	s6185	Hypoxanthine	c325	inside	Amount	0	FALSE	FALSE	FALSE
DRUG	s9097	Isoproterenol	c510	inside	Amount	0	FALSE	FALSE	FALSE
DRUG	s9098	3-isobutyl-1-methylxanthine	c510	inside	Amount	0	FALSE	FALSE	FALSE
DRUG	s4074	Naphthoquinone derivatives	c106	inside	Amount	0	FALSE	FALSE	FALSE
DRUG	s4072	CYCLIN D	c105	inside	Amount	0	FALSE	FALSE	FALSE
DRUG	s9083	Isoproterenol	c509	inside	Amount	0	FALSE	FALSE	FALSE
DRUG	s9102	Aspirin	c509	inside	Amount	0	FALSE	FALSE	FALSE
DRUG	s5005	Verapamil	c201	inside	Amount	0	FALSE	FALSE	FALSE
DRUG	s5002	genistein	c201	inside	Amount	0	FALSE	FALSE	FALSE
DRUG	s5003	KT5720	c201	inside	Amount	0	FALSE	FALSE	FALSE
DRUG	s5004	SB203580	c201	inside	Amount	0	FALSE	FALSE	FALSE
DRUG	s4215	Streptolysin O	c114	inside	Amount	0	FALSE	FALSE	FALSE
DRUG	s4204	Rapamycin	c114	inside	Amount	0	FALSE	FALSE	FALSE
DRUG	s4199	Desipramine	c114	inside	Amount	0	FALSE	FALSE	FALSE
GENE	s9137	BRPF1	c514	inside	Amount	0	FALSE	FALSE	FALSE
GENE	s9139	XPG	c515	inside	Amount	0	FALSE	FALSE	FALSE
GENE	s4014	DPM1	c101	inside	Amount	0	FALSE	FALSE	FALSE
GENE	s4134	VDR	c110	inside	Amount	0	FALSE	FALSE	FALSE
GENE	s4156	SCA 1	c110	inside	Amount	0	FALSE	FALSE	FALSE
GENE	s4158	TMP2	c110	inside	Amount	0	FALSE	FALSE	FALSE
GENE	s4157	TMP1	c110	inside	Amount	0	FALSE	FALSE	FALSE
GENE	s4160	GATA 4	c110	inside	Amount	0	FALSE	FALSE	FALSE
GENE	s4161	GATA 6	c110	inside	Amount	0	FALSE	FALSE	FALSE
GENE	s4119	EGR1	c110	inside	Amount	0	FALSE	FALSE	FALSE
GENE	s4159	TIMP4	c110	inside	Amount	0	FALSE	FALSE	FALSE
GENE	s4133	SNA1	c110	inside	Amount	0	FALSE	FALSE	FALSE
GENE	s4124	CCL11	c110	inside	Amount	0	FALSE	FALSE	FALSE
GENE	s228	STAB1	default	inside	Amount	0	FALSE	FALSE	FALSE
GENE	s255	APOA1	default	inside	Amount	0	FALSE	FALSE	FALSE
GENE	s256	LCAT	default	inside	Amount	0	FALSE	FALSE	FALSE
GENE	s4036	RPA2	c103	inside	Amount	0	FALSE	FALSE	FALSE
GENE	s4031	ECH1	c103	inside	Amount	0	FALSE	FALSE	FALSE
GENE	s4028	DHOD	c103	inside	Amount	0	FALSE	FALSE	FALSE
GENE	s4037	STI1	c103	inside	Amount	0	FALSE	FALSE	FALSE
GENE	s4033	GPI8	c103	inside	Amount	0	FALSE	FALSE	FALSE
GENE	s4029	GALE	c103	inside	Amount	0	FALSE	FALSE	FALSE
GENE	s6110	VCAM1	c317	inside	Amount	0	FALSE	FALSE	FALSE
GENE	s6114	SOD	c316	inside	Amount	0	FALSE	FALSE	FALSE
GENE	s123	NAIP5	c6	inside	Amount	0	FALSE	FALSE	FALSE
GENE	s122	NAIP2	c6	inside	Amount	0	FALSE	FALSE	FALSE
GENE	s121	NAIP1	c6	inside	Amount	0	FALSE	FALSE	FALSE
GENE	s118	NLRP1	c6	inside	Amount	0	FALSE	FALSE	FALSE
GENE	s119	NLRP3	c6	inside	Amount	0	FALSE	FALSE	FALSE
GENE	s120	NLRP13	c6	inside	Amount	0	FALSE	FALSE	FALSE
GENE	s125	AIM2	c6	inside	Amount	0	FALSE	FALSE	FALSE
GENE	s9059	CRM1	c508	inside	Amount	0	FALSE	FALSE	FALSE
GENE	s9060	CRM 1	c507	inside	Amount	0	FALSE	FALSE	FALSE
GENE	s276	Bcl2	c27	inside	Amount	0	FALSE	FALSE	FALSE
GENE	s7058	STAT3	c417	inside	Amount	0	FALSE	FALSE	FALSE
GENE	s264	STAT 3	c417	inside	Amount	0	FALSE	FALSE	FALSE
GENE	s263	SOCS3	c417	inside	Amount	0	FALSE	FALSE	FALSE
GENE	s4073	GLA3	c105	inside	Amount	0	FALSE	FALSE	FALSE
GENE	s7039	KLRG1	c407	inside	Amount	0	FALSE	FALSE	FALSE
GENE	s7071	MSRB	c304	inside	Amount	0	FALSE	FALSE	FALSE
GENE	s9206	TBK1	c531	inside	Amount	0	FALSE	FALSE	FALSE
GENE	s4067	CARD	c105	inside	Amount	0	FALSE	FALSE	FALSE
GENE	s9023	STAB 1	c1000	inside	Amount	0	FALSE	FALSE	FALSE
ION	s6130	NO	c319	inside	Amount	0	FALSE	FALSE	FALSE
ION	s358	H+	c2	inside	Amount	0	FALSE	FALSE	FALSE
ION	s5045	Ca2+	c202	inside	Amount	0	FALSE	FALSE	FALSE
ION	s6048	Fe	c306	inside	Amount	0	FALSE	FALSE	FALSE
ION	s6058	Ca2+	c306	inside	Amount	0	FALSE	FALSE	FALSE
ION	s6059	NO	c306	inside	Amount	0	FALSE	FALSE	FALSE
ION	s9101	ca	c509	inside	Amount	0	FALSE	FALSE	FALSE
ION	s6034	Mg2+	c304	inside	Amount	0	FALSE	FALSE	FALSE
ION	s7008	NO	c1001	inside	Amount	0	FALSE	FALSE	FALSE
ION	s4212	Ca 2+	c114	inside	Amount	0	FALSE	FALSE	FALSE
PHENOTYPE	s9136	HAP 1	c514	inside	Amount	0	FALSE	FALSE	FALSE
PHENOTYPE	s9130	fpg	c514	inside	Amount	0	FALSE	FALSE	FALSE
PHENOTYPE	s6018	plasma menbrane	c302	inside	Amount	0	FALSE	FALSE	FALSE
PHENOTYPE	s6016	Transcriptional factor EB	c302	innerSurface	Amount	0	FALSE	FALSE	FALSE
PHENOTYPE	s446	Invasion and subsequent fusion of the PV containingÂ T. cruzi with host cell lysosomes	c12	inside	Amount	0	FALSE	FALSE	FALSE
PHENOTYPE	s447	Trypomastigotes into amastigotes	c12	inside	Amount	0	FALSE	FALSE	FALSE
PHENOTYPE	s444	Clathrin coated pit Stabilization	c12	inside	Amount	0	FALSE	FALSE	FALSE
PHENOTYPE	s443	Prevent dissociation of clathrin coated vesicles	c12	inside	Amount	0	FALSE	FALSE	FALSE
PHENOTYPE	s445	Clathrin coated Vesicles	c12	inside	Amount	0	FALSE	FALSE	FALSE
PHENOTYPE	s6008	Immunoglobin	c301	inside	Amount	0	FALSE	FALSE	FALSE
PHENOTYPE	s6006	Membrane	c301	inside	Amount	0	FALSE	FALSE	FALSE
PHENOTYPE	s5062	Apoptosis	c28	inside	Amount	0	FALSE	FALSE	FALSE
PHENOTYPE	s5059	ATP hydrolysis	c28	inside	Amount	0	FALSE	FALSE	FALSE
PHENOTYPE	s5063	DNA MMR	c28	inside	Amount	0	FALSE	FALSE	FALSE
PHENOTYPE	s5065	Oxidative stress	c28	inside	Amount	0	FALSE	FALSE	FALSE
PHENOTYPE	s4003	Secreted prematurely	c101	inside	Amount	0	FALSE	FALSE	FALSE
PHENOTYPE	s4016	GPI Biosynthetic Pathway	c101	inside	Amount	0	FALSE	FALSE	FALSE
PHENOTYPE	s4007	strain p60	c101	inside	Amount	0	FALSE	FALSE	FALSE
PHENOTYPE	s4006	strain gp50/55	c101	inside	Amount	0	FALSE	FALSE	FALSE
PHENOTYPE	s4015	T.cruzi genes	c101	inside	Amount	0	FALSE	FALSE	FALSE
PHENOTYPE	s4019	Cytokine synthesis	c101	inside	Amount	0	FALSE	FALSE	FALSE
PHENOTYPE	s6137	nf-kb translocation	c318	inside	Amount	0	FALSE	FALSE	FALSE
PHENOTYPE	s6145	Trypanolysis	c319	inside	Amount	0	FALSE	FALSE	FALSE
PHENOTYPE	s6144	S. marcescens	c319	inside	Amount	0	FALSE	FALSE	FALSE
PHENOTYPE	s6141	Bacterial Microbiota	c319	inside	Amount	0	FALSE	FALSE	FALSE
PHENOTYPE	s6154	Relish Down Regulation	c319	inside	Amount	0	FALSE	FALSE	FALSE
PHENOTYPE	s6143	Relish	c319	inside	Amount	0	FALSE	FALSE	FALSE
PHENOTYPE	s6142	IMD Pathway	c319	inside	Amount	0	FALSE	FALSE	FALSE
PHENOTYPE	s6148	Arginase Sequestration	c319	inside	Amount	0	FALSE	FALSE	FALSE
PHENOTYPE	s6149	Nitrite level	c319	inside	Amount	0	FALSE	FALSE	FALSE
PHENOTYPE	s6139	T. cruzi Infection	c319	inside	Amount	0	FALSE	FALSE	FALSE
PHENOTYPE	s6140	Pattern Recognition	c321	inside	Amount	0	FALSE	FALSE	FALSE
PHENOTYPE	s4165	LVSV	c110	inside	Amount	0	FALSE	FALSE	FALSE
PHENOTYPE	s4144	Inhibition of TGF Alpha signaling	c110	inside	Amount	0	FALSE	FALSE	FALSE
PHENOTYPE	s4151	arrhythmia	c110	inside	Amount	0	FALSE	FALSE	FALSE
PHENOTYPE	s4153	prolonged PR and QTc intervals	c110	inside	Amount	0	FALSE	FALSE	FALSE
PHENOTYPE	s4140	collagen type I	c110	inside	Amount	0	FALSE	FALSE	FALSE
PHENOTYPE	s4137	cardiac electrical conduction	c110	inside	Amount	0	FALSE	FALSE	FALSE
PHENOTYPE	s4136	survival	c110	inside	Amount	0	FALSE	FALSE	FALSE
PHENOTYPE	s4150	Gap Junction Disorganisation	c110	inside	Amount	0	FALSE	FALSE	FALSE
PHENOTYPE	s4154	Atrial and atrioventricular conduction disorders	c110	inside	Amount	0	FALSE	FALSE	FALSE
PHENOTYPE	s4166	CD3+ cells migration	c110	innerSurface	Amount	0	FALSE	FALSE	FALSE
PHENOTYPE	s225	LDL/HDL	default	inside	Amount	0	FALSE	FALSE	FALSE
PHENOTYPE	s221	T.cruzi	c21	inside	Amount	0	FALSE	FALSE	FALSE
PHENOTYPE	s5035	Pro-inflammatory cytokines	c202	inside	Amount	0	FALSE	FALSE	FALSE
PHENOTYPE	s4044	Expressed transcripts and proteins	c103	inside	Amount	0	FALSE	FALSE	FALSE
PHENOTYPE	s4040	GPI membrane anchor	c103	inside	Amount	0	FALSE	FALSE	FALSE
PHENOTYPE	s5046	Inflammation	c202	inside	Amount	0	FALSE	FALSE	FALSE
PHENOTYPE	s5043	Adenylate cyclase activator	c202	inside	Amount	0	FALSE	FALSE	FALSE
PHENOTYPE	s4041	Major surface proteins	c102	inside	Amount	0	FALSE	FALSE	FALSE
PHENOTYPE	s6123	Chagas Disease	c317	inside	Amount	0	FALSE	FALSE	FALSE
PHENOTYPE	s6125	Chagas' cardiomyopathy	c317	inside	Amount	0	FALSE	FALSE	FALSE
PHENOTYPE	s6111	CD8-positive T cells	c317	inside	Amount	0	FALSE	FALSE	FALSE
PHENOTYPE	s112	Macrophages	c6	inside	Amount	0	FALSE	FALSE	FALSE
PHENOTYPE	s114	Canonical inflammasomes	c6	inside	Amount	0	FALSE	FALSE	FALSE
PHENOTYPE	s9062	Cargo Molecule	c508	inside	Amount	0	FALSE	FALSE	FALSE
PHENOTYPE	s6190	Purine Salvage	c325	inside	Amount	0	FALSE	FALSE	FALSE
PHENOTYPE	s9107	Acidocalcisome and contractile vacuole fusion	c510	inside	Amount	0	FALSE	FALSE	FALSE
PHENOTYPE	s4062	t. cruzi infection	c105	innerSurface	Amount	0	FALSE	FALSE	FALSE
PHENOTYPE	s9216	Production of additional IFN-beta	c105	inside	Amount	0	FALSE	FALSE	FALSE
PHENOTYPE	s9105	T. cruzi entry	c509	inside	Amount	0	FALSE	FALSE	FALSE
PHENOTYPE	s7026	suppressive activity of immune cell	c403	inside	Amount	0	FALSE	FALSE	FALSE
PHENOTYPE	s7003	phagolysosome with infested t. cruzi	c403	inside	Amount	0	FALSE	FALSE	FALSE
PHENOTYPE	s6039	DNA replication and repair	c304	transmembrane	Amount	0	FALSE	FALSE	FALSE
PHENOTYPE	s6042	nuclear trafficking	c304	inside	Amount	0	FALSE	FALSE	FALSE
PHENOTYPE	s7061	T.cruzi	c410	inside	Amount	0	FALSE	FALSE	FALSE
PHENOTYPE	s9202	Pathological stressors	c531	inside	Amount	0	FALSE	FALSE	FALSE
PHENOTYPE	s9207	IFN-beta promoter	c530	inside	Amount	0	FALSE	FALSE	FALSE
PHENOTYPE	s9209	Autocrine/paracrine response	c105	inside	Amount	0	FALSE	FALSE	FALSE
PHENOTYPE	s7021	t. cruzi infestation	c1001	inside	Amount	0	FALSE	FALSE	FALSE
PHENOTYPE	s7030	L-Arginine dependent	c401	innerSurface	Amount	0	FALSE	FALSE	FALSE
PHENOTYPE	s4219	complex	c117	inside	Amount	0	FALSE	FALSE	FALSE
PHENOTYPE	s4224	ubiquitin ligase related protein	c117	inside	Amount	0	FALSE	FALSE	FALSE
PHENOTYPE	s4203	T.cruzi infection	c114	outerSurface	Amount	0	FALSE	FALSE	FALSE
PHENOTYPE	s4200	Reduced T.cruzi invasion	c114	inside	Amount	0	FALSE	FALSE	FALSE
PHENOTYPE	s4210	Ceramid enriched endosome and PV	c114	inside	Amount	0	FALSE	FALSE	FALSE
PHENOTYPE	s4202	Ceramid driven Internalisation of T.cruzi	c114	inside	Amount	0	FALSE	FALSE	FALSE
PHENOTYPE	s4216	Pores in cholesterol containing membrane	c114	inside	Amount	0	FALSE	FALSE	FALSE
PHENOTYPE	s4095	Fas death Pathway	c108	inside	Amount	0	FALSE	FALSE	FALSE
PHENOTYPE	s9040	Esterification	c506	inside	Amount	0	FALSE	FALSE	FALSE
PHENOTYPE	s6099	intracellular proteins	c313	inside	Amount	0	FALSE	FALSE	FALSE
PROTEIN	s7001	cd40 receptor	c401	inside	Amount	0	FALSE	FALSE	FALSE
PROTEIN	s7004	IL-12 secreted	c1001	inside	Amount	0	FALSE	FALSE	FALSE
PROTEIN	s7006	IL-12	c401	inside	Amount	0	FALSE	FALSE	FALSE
PROTEIN	s7007	IL-6	c401	inside	Amount	0	FALSE	FALSE	FALSE
PROTEIN	s7009	IFN-g	c401	inside	Amount	0	FALSE	FALSE	FALSE
PROTEIN	s7010	IFN-g SECRETED	c1001	inside	Amount	0	FALSE	FALSE	FALSE
PROTEIN	s7011	TNF-a	c401	inside	Amount	0	FALSE	FALSE	FALSE
PROTEIN	s7012	TNF-a secreted	c1001	inside	Amount	0	FALSE	FALSE	FALSE
PROTEIN	s7013	CD-40 Mimics	c407	inside	Amount	0	FALSE	FALSE	FALSE
PROTEIN	s7016	cd40 ligand	c403	inside	Amount	0	FALSE	FALSE	FALSE
PROTEIN	s7018	endocytosis	c403	inside	Amount	0	FALSE	FALSE	FALSE
PROTEIN	s7019	receptor of lps	c403	inside	Amount	0	FALSE	FALSE	FALSE
PROTEIN	s7023	cd40 ligand	c403	transmembrane	Amount	0	FALSE	FALSE	FALSE
PROTEIN	s7024	tGPI-mucins	c403	inside	Amount	0	FALSE	FALSE	FALSE
PROTEIN	s7025	GIPL	c403	inside	Amount	0	FALSE	FALSE	FALSE
PROTEIN	s7027	IL-10	c401	inside	Amount	0	FALSE	FALSE	FALSE
PROTEIN	s7028	IL-10 Secreted	c1001	inside	Amount	0	FALSE	FALSE	FALSE
PROTEIN	s7029	TGF-b	c401	inside	Amount	0	FALSE	FALSE	FALSE
PROTEIN	s6129	Def-C	c319	inside	Amount	0	FALSE	FALSE	FALSE
PROTEIN	s6131	Lysozymes	c319	inside	Amount	0	FALSE	FALSE	FALSE
PROTEIN	s6146	Nitric Oxide Synthase	c319	inside	Amount	0	FALSE	FALSE	FALSE
PROTEIN	s6147	LPS	c319	inside	Amount	0	FALSE	FALSE	FALSE
PROTEIN	s6151	AMP	c319	inside	Amount	0	FALSE	FALSE	FALSE
PROTEIN	s6152	NF-kB	c319	inside	Amount	0	FALSE	FALSE	FALSE
PROTEIN	s6153	Ecdysone	c319	inside	Amount	0	FALSE	FALSE	FALSE
PROTEIN	s7031	TCR- CD3	c406	inside	Amount	0	FALSE	FALSE	FALSE
PROTEIN	s7032	CD69 or Ly-6 A/E	c407	inside	Amount	0	FALSE	FALSE	FALSE
PROTEIN	s7034	CD4 + T	c407	inside	Amount	0	FALSE	FALSE	FALSE
PROTEIN	s7035	CD3	c406	inside	Amount	0	FALSE	FALSE	FALSE
PROTEIN	s7036	ConA	c406	inside	Amount	0	FALSE	FALSE	FALSE
PROTEIN	s7037	anti-Thy 1	c406	inside	Amount	0	FALSE	FALSE	FALSE
PROTEIN	s7038	CD8+ T cells	c407	inside	Amount	0	FALSE	FALSE	FALSE
PROTEIN	s7040	IFN gamma	c407	inside	Amount	0	FALSE	FALSE	FALSE
PROTEIN	s7041	TNF a	c407	inside	Amount	0	FALSE	FALSE	FALSE
PROTEIN	s7042	granzyme B	c407	inside	Amount	0	FALSE	FALSE	FALSE
PROTEIN	s7043	PGE2	c407	inside	Amount	0	FALSE	FALSE	FALSE
PROTEIN	s7045	COX	c407	inside	Amount	0	FALSE	FALSE	FALSE
PROTEIN	s7046	Î³Î´ T	c407	inside	Amount	0	FALSE	FALSE	FALSE
PROTEIN	s7047	TNFRI	c407	inside	Amount	0	FALSE	FALSE	FALSE
PROTEIN	s7048	Î±Î²+ T	c407	inside	Amount	0	FALSE	FALSE	FALSE
PROTEIN	s7050	anti- CD3	c407	inside	Amount	0	FALSE	FALSE	FALSE
PROTEIN	s7052	Ly- 6 A/E activation	c407	inside	Amount	0	FALSE	FALSE	FALSE
PROTEIN	s7053	CD86	c407	inside	Amount	0	FALSE	FALSE	FALSE
PROTEIN	s7054	CD95	c407	inside	Amount	0	FALSE	FALSE	FALSE
PROTEIN	s7055	CD95L	c407	inside	Amount	0	FALSE	FALSE	FALSE
PROTEIN	s7056	CD69	c407	inside	Amount	0	FALSE	FALSE	FALSE
PROTEIN	s7057	B cell activation	c407	inside	Amount	0	FALSE	FALSE	FALSE
PROTEIN	s6180	Phosphoribosyl transferase	c325	inside	Amount	0	FALSE	FALSE	FALSE
PROTEIN	s6181	Nucleoside Kinase	c325	inside	Amount	0	FALSE	FALSE	FALSE
PROTEIN	s6182	Nucleoside hydrolase	c325	inside	Amount	0	FALSE	FALSE	FALSE
PROTEIN	s6183	Aminohydrlase	c325	inside	Amount	0	FALSE	FALSE	FALSE
PROTEIN	s6184	Adenine	c325	inside	Amount	0	FALSE	FALSE	FALSE
PROTEIN	s6186	Guanine	c325	inside	Amount	0	FALSE	FALSE	FALSE
PROTEIN	s6187	Adenosine	c325	inside	Amount	0	FALSE	FALSE	FALSE
PROTEIN	s6188	Inosine	c325	inside	Amount	0	FALSE	FALSE	FALSE
PROTEIN	s6189	Guanosine	c325	inside	Amount	0	FALSE	FALSE	FALSE
PROTEIN	s6191	NTPDase	c325	inside	Amount	0	FALSE	FALSE	FALSE
PROTEIN	s6192	Nucleoside phosphorylase	c325	inside	Amount	0	FALSE	FALSE	FALSE
PROTEIN	s6193	Nucleoside phosphorylase	c325	inside	Amount	0	FALSE	FALSE	FALSE
PROTEIN	s6194	S-AMP lyase	c325	inside	Amount	0	FALSE	FALSE	FALSE
PROTEIN	s6195	S-AMP synthetase	c325	inside	Amount	0	FALSE	FALSE	FALSE
PROTEIN	s6196	IMP dehydrogenase	c325	inside	Amount	0	FALSE	FALSE	FALSE
PROTEIN	s6197	GMP synthetase	c325	inside	Amount	0	FALSE	FALSE	FALSE
PROTEIN	s6198	adenosine deaminase	c325	inside	Amount	0	FALSE	FALSE	FALSE
PROTEIN	s6199	guanosine deaminase	c325	inside	Amount	0	FALSE	FALSE	FALSE
PROTEIN	s6200	adenine deaminase	c325	inside	Amount	0	FALSE	FALSE	FALSE
PROTEIN	s6201	nucleoside transporter	c325	inside	Amount	0	FALSE	FALSE	FALSE
PROTEIN	s6202	nucleobase transporter	c325	inside	Amount	0	FALSE	FALSE	FALSE
PROTEIN	s6156	LTB4 Receptor	c322	inside	Amount	0	FALSE	FALSE	FALSE
PROTEIN	s6157	TNF a	c323	inside	Amount	0	FALSE	FALSE	FALSE
PROTEIN	s6158	IFN-Î³	c323	inside	Amount	0	FALSE	FALSE	FALSE
PROTEIN	s6159	PAF	c324	inside	Amount	0	FALSE	FALSE	FALSE
PROTEIN	s6162	CP-105,696	c322	inside	Amount	0	FALSE	FALSE	FALSE
PROTEIN	s6163	UK-74,505	c322	inside	Amount	0	FALSE	FALSE	FALSE
PROTEIN	s6164	IL-10	c322	inside	Amount	0	FALSE	FALSE	FALSE
PROTEIN	s6166	WEB 2170	c322	inside	Amount	0	FALSE	FALSE	FALSE
PROTEIN	s6167	TNF-? mAb	c322	inside	Amount	0	FALSE	FALSE	FALSE
PROTEIN	s6168	LTB4	c324	inside	Amount	0	FALSE	FALSE	FALSE
PROTEIN	s6169	IFN-Î³	c322	inside	Amount	0	FALSE	FALSE	FALSE
PROTEIN	s6170	TNF-Î±	c322	inside	Amount	0	FALSE	FALSE	FALSE
PROTEIN	s6171	IL-6	c322	inside	Amount	0	FALSE	FALSE	FALSE
PROTEIN	s6172	IL-6	c323	inside	Amount	0	FALSE	FALSE	FALSE
PROTEIN	s6173	IL-6	c324	inside	Amount	0	FALSE	FALSE	FALSE
PROTEIN	s6174	5-LO	c324	inside	Amount	0	FALSE	FALSE	FALSE
PROTEIN	s6175	IFN-Î³	c323	inside	Amount	0	FALSE	FALSE	FALSE
PROTEIN	s6176	LTB4	c322	inside	Amount	0	FALSE	FALSE	FALSE
PROTEIN	s6177	IL-6	c322	inside	Amount	0	FALSE	FALSE	FALSE
PROTEIN	s6178	IL-6	c322	inside	Amount	0	FALSE	FALSE	FALSE
PROTEIN	s6179	TNF-Î±	c323	inside	Amount	0	FALSE	FALSE	FALSE
PROTEIN	s6011	LAMP-2	c302	inside	Amount	0	FALSE	FALSE	FALSE
PROTEIN	s6015	dysferlin	c302	inside	Amount	0	FALSE	FALSE	FALSE
PROTEIN	s6019	SUMO-GG	c304	inside	Amount	0	FALSE	FALSE	FALSE
PROTEIN	s6020	E3 ligase	c304	inside	Amount	0	FALSE	FALSE	FALSE
PROTEIN	s6025	E2	c304	inside	Amount	0	FALSE	FALSE	FALSE
PROTEIN	s6031	Ulps/SENPs	c304	inside	Amount	0	FALSE	FALSE	FALSE
PROTEIN	s6032	E1	c304	inside	Amount	0	FALSE	FALSE	FALSE
PROTEIN	s6043	Clan CE	c304	inside	Amount	0	FALSE	FALSE	FALSE
PROTEIN	s6044	L-glutamate	c306	inside	Amount	0	FALSE	FALSE	FALSE
PROTEIN	s6050	cGMP-dependent kinase.	c306	inside	Amount	0	FALSE	FALSE	FALSE
PROTEIN	s6056	Guanylate cyclase.	c306	inside	Amount	0	FALSE	FALSE	FALSE
PROTEIN	s6057	Diethylamine	c306	inside	Amount	0	FALSE	FALSE	FALSE
PROTEIN	s6061	TLR 2	c307	inside	Amount	0	FALSE	FALSE	FALSE
PROTEIN	s6063	DNATc	c308	inside	Amount	0	FALSE	FALSE	FALSE
PROTEIN	s6066	IFN-Î³	c309	inside	Amount	0	FALSE	FALSE	FALSE
PROTEIN	s6069	NF-kB	c311	inside	Amount	0	FALSE	FALSE	FALSE
PROTEIN	s6068	IL-1 RS	c311	inside	Amount	0	FALSE	FALSE	FALSE
PROTEIN	s6073	MAL/TIRAP	c407	inside	Amount	0	FALSE	FALSE	FALSE
PROTEIN	s6074	TLR4	c407	inside	Amount	0	FALSE	FALSE	FALSE
PROTEIN	s6077	S-Adenosylmethionine	c312	inside	Amount	0	FALSE	FALSE	FALSE
PROTEIN	s6080	Glutamylcysteine synthetase	c312	inside	Amount	0	FALSE	FALSE	FALSE
PROTEIN	s6083	Cysteine	c312	inside	Amount	0	FALSE	FALSE	FALSE
PROTEIN	s6088	H2S	c312	inside	Amount	0	FALSE	FALSE	FALSE
PROTEIN	s6089	a-catenin	c313	inside	Amount	0	FALSE	FALSE	FALSE
PROTEIN	s6090	ILB	c313	inside	Amount	0	FALSE	FALSE	FALSE
PROTEIN	s6092	ubiquitin	c313	inside	Amount	0	FALSE	FALSE	FALSE
PROTEIN	s6093	ubiquitination i	c313	inside	Amount	0	FALSE	FALSE	FALSE
PROTEIN	s6094	Ub/26S proteasome	c313	inside	Amount	0	FALSE	FALSE	FALSE
PROTEIN	s6095	E3 ubiquitin ligases	c313	inside	Amount	0	FALSE	FALSE	FALSE
PROTEIN	s6096	Bortezomib	c313	inside	Amount	0	FALSE	FALSE	FALSE
PROTEIN	s6097	26S proteasomal degradation	c313	inside	Amount	0	FALSE	FALSE	FALSE
PROTEIN	s6098	26S proteasomal degradation inhibit by Bortezomib drug	c313	inside	Amount	0	FALSE	FALSE	FALSE
PROTEIN	s6100	Ubiquitin	c313	inside	Amount	0	FALSE	FALSE	FALSE
PROTEIN	s6102	lysosomes	c313	inside	Amount	0	FALSE	FALSE	FALSE
PROTEIN	s6104	p27	c313	inside	Amount	0	FALSE	FALSE	FALSE
PROTEIN	s6105	by Ubiquitin	c313	inside	Amount	0	FALSE	FALSE	FALSE
PROTEIN	s6109	CD 49 integrins	c317	inside	Amount	0	FALSE	FALSE	FALSE
PROTEIN	s6115	LFA-1, VLA-4, ICAM-1	c317	inside	Amount	0	FALSE	FALSE	FALSE
PROTEIN	s6116	IFN-Gamma	c317	inside	Amount	0	FALSE	FALSE	FALSE
PROTEIN	s6117	CD62LLowLFA-1HighVLA-4HighÂ	c314	inside	Amount	0	FALSE	FALSE	FALSE
PROTEIN	s6118	CD 8+ T cells	c314	inside	Amount	0	FALSE	FALSE	FALSE
PROTEIN	s6119	CCL3/MIP-1a, CCL4/MIP-1a	c315	inside	Amount	0	FALSE	FALSE	FALSE
PROTEIN	s6120	Cruzipain-cysteine-proteinase	c315	inside	Amount	0	FALSE	FALSE	FALSE
PROTEIN	s6121	ornithine decarboxilase	c315	innerSurface	Amount	0	FALSE	FALSE	FALSE
PROTEIN	s6122	Antigens	c317	inside	Amount	0	FALSE	FALSE	FALSE
PROTEIN	s6126	Th1/Th2	c317	inside	Amount	0	FALSE	FALSE	FALSE
PROTEIN	s6127	rplasmid DNA/AdHu5	c317	inside	Amount	0	FALSE	FALSE	FALSE
PROTEIN	s4000	GPI	c101	inside	Amount	0	FALSE	FALSE	FALSE
PROTEIN	s4001	Ssp-4	c101	inside	Amount	0	FALSE	FALSE	FALSE
PROTEIN	s4002	p75	c101	inside	Amount	0	FALSE	FALSE	FALSE
PROTEIN	s4004	gp50/55	c101	inside	Amount	0	FALSE	FALSE	FALSE
PROTEIN	s4005	p60	c101	inside	Amount	0	FALSE	FALSE	FALSE
PROTEIN	s4008	Tc GTFs complex	c101	inside	Amount	0	FALSE	FALSE	FALSE
PROTEIN	s4009	TcGPI3	c101	inside	Amount	0	FALSE	FALSE	FALSE
PROTEIN	s4010	Dol-P-mannose	c101	inside	Amount	0	FALSE	FALSE	FALSE
PROTEIN	s4011	Dol-P	c101	inside	Amount	0	FALSE	FALSE	FALSE
PROTEIN	s4012	GDP mannose	c101	inside	Amount	0	FALSE	FALSE	FALSE
PROTEIN	s4021	Cytokine	c103	inside	Amount	0	FALSE	FALSE	FALSE
PROTEIN	s4022	TcGPI8	c103	inside	Amount	0	FALSE	FALSE	FALSE
PROTEIN	s4023	TcGPI4	c103	inside	Amount	0	FALSE	FALSE	FALSE
PROTEIN	s4024	TcGPI10	c103	inside	Amount	0	FALSE	FALSE	FALSE
PROTEIN	s4025	GPI10	c103	inside	Amount	0	FALSE	FALSE	FALSE
PROTEIN	s4026	GPI12	c103	inside	Amount	0	FALSE	FALSE	FALSE
PROTEIN	s4027	TC52	c103	inside	Amount	0	FALSE	FALSE	FALSE
PROTEIN	s4030	DHFR-TS	c103	inside	Amount	0	FALSE	FALSE	FALSE
PROTEIN	s4032	SUB2^b	c103	inside	Amount	0	FALSE	FALSE	FALSE
PROTEIN	s4034	CRT	c103	inside	Amount	0	FALSE	FALSE	FALSE
PROTEIN	s4035	IP3R^b	c103	inside	Amount	0	FALSE	FALSE	FALSE
PROTEIN	s4038	NMT	c103	inside	Amount	0	FALSE	FALSE	FALSE
PROTEIN	s4039	CYP51	c103	inside	Amount	0	FALSE	FALSE	FALSE
PROTEIN	s4045	NLRP3	c105	inside	Amount	0	FALSE	FALSE	FALSE
PROTEIN	s4046	MMP 9	c105	inside	Amount	0	FALSE	FALSE	FALSE
PROTEIN	s4048	TcEV	c104	inside	Amount	0	FALSE	FALSE	FALSE
PROTEIN	s4049	ERK1/2Â	c105	inside	Amount	0	FALSE	FALSE	FALSE
PROTEIN	s4050	MGL1	c105	inside	Amount	0	FALSE	FALSE	FALSE
PROTEIN	s4051	cruzipain	c104	inside	Amount	0	FALSE	FALSE	FALSE
PROTEIN	s4052	cathepsin B	c105	inside	Amount	0	FALSE	FALSE	FALSE
PROTEIN	s4053	MyHCÎ²	c105	inside	Amount	0	FALSE	FALSE	FALSE
PROTEIN	s4054	IL-1Î²(active)	c105	inside	Amount	0	FALSE	FALSE	FALSE
PROTEIN	s4055	mTOR	c105	inside	Amount	0	FALSE	FALSE	FALSE
PROTEIN	s4056	IL-10	c105	inside	Amount	0	FALSE	FALSE	FALSE
PROTEIN	s4057	IL-17	c105	inside	Amount	0	FALSE	FALSE	FALSE
PROTEIN	s4058	Lysosome rupture	c105	inside	Amount	0	FALSE	FALSE	FALSE
PROTEIN	s4059	PAMP	c104	inside	Amount	0	FALSE	FALSE	FALSE
PROTEIN	s4060	caspase-1/ASC	c105	inside	Amount	0	FALSE	FALSE	FALSE
PROTEIN	s4063	ASC Adapter	c105	inside	Amount	0	FALSE	FALSE	FALSE
PROTEIN	s4065	MMP 2	c105	inside	Amount	0	FALSE	FALSE	FALSE
PROTEIN	s4066	PRO-IL-1B(inacitve)	c105	inside	Amount	0	FALSE	FALSE	FALSE
PROTEIN	s4068	TNF-Alpha	c105	inside	Amount	0	FALSE	FALSE	FALSE
PROTEIN	s4069	NF-kB	c105	inside	Amount	0	FALSE	FALSE	FALSE
PROTEIN	s4071	1NF-C	c105	inside	Amount	0	FALSE	FALSE	FALSE
PROTEIN	s4076	Propolis	c106	inside	Amount	0	FALSE	FALSE	FALSE
PROTEIN	s4079	Perforin	default	inside	Amount	0	FALSE	FALSE	FALSE
PROTEIN	s4080	IgG	default	inside	Amount	0	FALSE	FALSE	FALSE
PROTEIN	s4081	B- lymphocyte	default	inside	Amount	0	FALSE	FALSE	FALSE
PROTEIN	s4082	Th2 cytokines	default	inside	Amount	0	FALSE	FALSE	FALSE
PROTEIN	s4083	ACTH	default	inside	Amount	0	FALSE	FALSE	FALSE
PROTEIN	s4084	CD95	default	inside	Amount	0	FALSE	FALSE	FALSE
PROTEIN	s4086	Cysteine protease	c106	inside	Amount	0	FALSE	FALSE	FALSE
PROTEIN	s4087	Et-Bra/Et-Blg	c106	inside	Amount	0	FALSE	FALSE	FALSE
PROTEIN	s4088	IFN-gamma	default	inside	Amount	0	FALSE	FALSE	FALSE
PROTEIN	s4089	granzyme B	default	inside	Amount	0	FALSE	FALSE	FALSE
PROTEIN	s4090	FasL	default	inside	Amount	0	FALSE	FALSE	FALSE
PROTEIN	s4091	IL-10	default	inside	Amount	0	FALSE	FALSE	FALSE
PROTEIN	s4092	IL-4	default	inside	Amount	0	FALSE	FALSE	FALSE
PROTEIN	s4094	CD95L	default	inside	Amount	0	FALSE	FALSE	FALSE
PROTEIN	s4098	TcACAT	c108	inside	Amount	0	FALSE	FALSE	FALSE
PROTEIN	s4100	TcHMGS	c108	inside	Amount	0	FALSE	FALSE	FALSE
PROTEIN	s4102	TcHMGR	c108	inside	Amount	0	FALSE	FALSE	FALSE
PROTEIN	s4104	TcMK	c108	inside	Amount	0	FALSE	FALSE	FALSE
PROTEIN	s4106	TcPMK	c108	inside	Amount	0	FALSE	FALSE	FALSE
PROTEIN	s4108	TcMVD	c108	inside	Amount	0	FALSE	FALSE	FALSE
PROTEIN	s4110	TcFPPS	c108	inside	Amount	0	FALSE	FALSE	FALSE
PROTEIN	s4112	Statins	c108	inside	Amount	0	FALSE	FALSE	FALSE
PROTEIN	s4114	2-alkylaminomethyl-1,1-bisphosphonic acids	c108	inside	Amount	0	FALSE	FALSE	FALSE
PROTEIN	s4115	AP1	c109	inside	Amount	0	FALSE	FALSE	FALSE
PROTEIN	s4117	FOS	c109	inside	Amount	0	FALSE	FALSE	FALSE
PROTEIN	s4118	JUNB	c109	inside	Amount	0	FALSE	FALSE	FALSE
PROTEIN	s4120	EGR3	c109	inside	Amount	0	FALSE	FALSE	FALSE
PROTEIN	s4121	IL5	c109	inside	Amount	0	FALSE	FALSE	FALSE
PROTEIN	s4122	IL6	c109	inside	Amount	0	FALSE	FALSE	FALSE
PROTEIN	s4123	IL13	c109	inside	Amount	0	FALSE	FALSE	FALSE
PROTEIN	s4125	T.cruzi Infection	c109	inside	Amount	0	FALSE	FALSE	FALSE
PROTEIN	s4127	LIF	c109	inside	Amount	0	FALSE	FALSE	FALSE
PROTEIN	s4128	Smad7	c109	inside	Amount	0	FALSE	FALSE	FALSE
PROTEIN	s4129	BMP7	c109	inside	Amount	0	FALSE	FALSE	FALSE
PROTEIN	s4130	pSMAD2	c109	inside	Amount	0	FALSE	FALSE	FALSE
PROTEIN	s4131	pSMAD3	c109	inside	Amount	0	FALSE	FALSE	FALSE
PROTEIN	s4132	pSMAD4	c109	inside	Amount	0	FALSE	FALSE	FALSE
PROTEIN	s4138	connexin43	c110	inside	Amount	0	FALSE	FALSE	FALSE
PROTEIN	s4141	fibronectin	c110	inside	Amount	0	FALSE	FALSE	FALSE
PROTEIN	s4142	TGF alpha type I receptor kinase	c109	inside	Amount	0	FALSE	FALSE	FALSE
PROTEIN	s4143	TGFÃŸ type II receptor kinase	c109	inside	Amount	0	FALSE	FALSE	FALSE
PROTEIN	s4145	AST	c109	inside	Amount	0	FALSE	FALSE	FALSE
PROTEIN	s4146	ALT	c109	inside	Amount	0	FALSE	FALSE	FALSE
PROTEIN	s4147	LVID	c110	inside	Amount	0	FALSE	FALSE	FALSE
PROTEIN	s4163	troponin T	c110	inside	Amount	0	FALSE	FALSE	FALSE
PROTEIN	s4164	Titin	c110	inside	Amount	0	FALSE	FALSE	FALSE
PROTEIN	s4167	L-Histidine	c111	inside	Amount	0	FALSE	FALSE	FALSE
PROTEIN	s4171	L-Glutamate	c111	inside	Amount	0	FALSE	FALSE	FALSE
PROTEIN	s4175	TcFG	c111	inside	Amount	0	FALSE	FALSE	FALSE
PROTEIN	s4177	TcGS	c111	inside	Amount	0	FALSE	FALSE	FALSE
PROTEIN	s4193	IP3	c113	inside	Amount	0	FALSE	FALSE	FALSE
PROTEIN	s4194	SMPD 1	c116	inside	Amount	0	FALSE	FALSE	FALSE
PROTEIN	s4195	LAMP 2	c115	inside	Amount	0	FALSE	FALSE	FALSE
PROTEIN	s4196	Dysferlin	c114	inside	Amount	0	FALSE	FALSE	FALSE
PROTEIN	s4197	Sphingomyelin	c114	inside	Amount	0	FALSE	FALSE	FALSE
PROTEIN	s4198	PC	c114	inside	Amount	0	FALSE	FALSE	FALSE
PROTEIN	s4207	EEA 1	c114	inside	Amount	0	FALSE	FALSE	FALSE
PROTEIN	s4208	ASM	c114	inside	Amount	0	FALSE	FALSE	FALSE
PROTEIN	s4211	ASM	c115	inside	Amount	0	FALSE	FALSE	FALSE
PROTEIN	s4213	Calmodulin	c114	inside	Amount	0	FALSE	FALSE	FALSE
PROTEIN	s4214	Synaptotagmin VI	c114	inside	Amount	0	FALSE	FALSE	FALSE
PROTEIN	s4218	UBA1	c118	inside	Amount	0	FALSE	FALSE	FALSE
PROTEIN	s4221	CD8+	c117	inside	Amount	0	FALSE	FALSE	FALSE
PROTEIN	s4222	TAK-243	c118	inside	Amount	0	FALSE	FALSE	FALSE
PROTEIN	s4223	SPRING	c118	inside	Amount	0	FALSE	FALSE	FALSE
PROTEIN	s4225	E3	c117	inside	Amount	0	FALSE	FALSE	FALSE
PROTEIN	s4226	PUB	c118	inside	Amount	0	FALSE	FALSE	FALSE
PROTEIN	s4227	Polyubiquitin	c117	inside	Amount	0	FALSE	FALSE	FALSE
PROTEIN	s4228	asp-2	c118	inside	Amount	0	FALSE	FALSE	FALSE
PROTEIN	s4229	ubiquitin	c117	inside	Amount	0	FALSE	FALSE	FALSE
PROTEIN	s4232	CTL epitope	c117	inside	Amount	0	FALSE	FALSE	FALSE
PROTEIN	s4233	ASP+MHC	c117	inside	Amount	0	FALSE	FALSE	FALSE
PROTEIN	s4234	IFN-gamma	c117	inside	Amount	0	FALSE	FALSE	FALSE
PROTEIN	s4235	GZM-b	c117	inside	Amount	0	FALSE	FALSE	FALSE
PROTEIN	s4236	ub-asp-2	c118	inside	Amount	0	FALSE	FALSE	FALSE
PROTEIN	s4238	proteasome	c118	inside	Amount	0	FALSE	FALSE	FALSE
PROTEIN	s4239	MG-132	c117	inside	Amount	0	FALSE	FALSE	FALSE
PROTEIN	s4240	ASP2	c117	inside	Amount	0	FALSE	FALSE	FALSE
PROTEIN	s4241	ASP2 + ubiquitin chain	c117	inside	Amount	0	FALSE	FALSE	FALSE
PROTEIN	s4242	Endogenous antigens	c117	inside	Amount	0	FALSE	FALSE	FALSE
PROTEIN	s4247	pUB-ASP-2	c119	innerSurface	Amount	0	FALSE	FALSE	FALSE
PROTEIN	s4248	ubiquinated ASP-2	c117	inside	Amount	0	FALSE	FALSE	FALSE
PROTEIN	s4249	pA28 alpha	c117	inside	Amount	0	FALSE	FALSE	FALSE
PROTEIN	s4250	pA28beta	c117	inside	Amount	0	FALSE	FALSE	FALSE
PROTEIN	s4251	pA28	c118	inside	Amount	0	FALSE	FALSE	FALSE
PROTEIN	s4252	PA28 complex	c117	inside	Amount	0	FALSE	FALSE	FALSE
PROTEIN	s314	NAD	c1	inside	Amount	0	FALSE	FALSE	FALSE
PROTEIN	s321	FDR	c1	inside	Amount	0	FALSE	FALSE	FALSE
PROTEIN	s323	FH	c1	inside	Amount	0	FALSE	FALSE	FALSE
PROTEIN	s324	MDH	c1	inside	Amount	0	FALSE	FALSE	FALSE
PROTEIN	s342	PGK-1	c2	inside	Amount	0	FALSE	FALSE	FALSE
PROTEIN	s345	Pyruvate	c2	inside	Amount	0	FALSE	FALSE	FALSE
PROTEIN	s346	PGM	c2	inside	Amount	0	FALSE	FALSE	FALSE
PROTEIN	s347	ENO	c2	inside	Amount	0	FALSE	FALSE	FALSE
PROTEIN	s348	PK	c2	inside	Amount	0	FALSE	FALSE	FALSE
PROTEIN	s351	2-OG	c2	inside	Amount	0	FALSE	FALSE	FALSE
PROTEIN	s354	ALT	c2	inside	Amount	0	FALSE	FALSE	FALSE
PROTEIN	s355	NADP-ME	c2	inside	Amount	0	FALSE	FALSE	FALSE
PROTEIN	s357	NADPH	c2	inside	Amount	0	FALSE	FALSE	FALSE
PROTEIN	s64	atg 5	c407	inside	Amount	0	FALSE	FALSE	FALSE
PROTEIN	s65	beclin	c407	inside	Amount	0	FALSE	FALSE	FALSE
PROTEIN	s67	atg 8	c407	inside	Amount	0	FALSE	FALSE	FALSE
PROTEIN	s68	LC3	c407	inside	Amount	0	FALSE	FALSE	FALSE
PROTEIN	s70	DQ BSA	c407	inside	Amount	0	FALSE	FALSE	FALSE
PROTEIN	s74	p74	c3	inside	Amount	0	FALSE	FALSE	FALSE
PROTEIN	s75	gelactin 3	c3	inside	Amount	0	FALSE	FALSE	FALSE
PROTEIN	s77	NLRP3	c407	inside	Amount	0	FALSE	FALSE	FALSE
PROTEIN	s78	thrombospondin?1	c3	inside	Amount	0	FALSE	FALSE	FALSE
PROTEIN	s79	fibronectin	c3	inside	Amount	0	FALSE	FALSE	FALSE
PROTEIN	s80	gp 35/50	c407	inside	Amount	0	FALSE	FALSE	FALSE
PROTEIN	s81	gp82	c407	inside	Amount	0	FALSE	FALSE	FALSE
PROTEIN	s109	IL-1Beta	c6	inside	Amount	0	FALSE	FALSE	FALSE
PROTEIN	s110	caspase-1	c6	inside	Amount	0	FALSE	FALSE	FALSE
PROTEIN	s111	NADPH oxidase	c6	inside	Amount	0	FALSE	FALSE	FALSE
PROTEIN	s113	Alanine aminotransferase (ALT)	c6	inside	Amount	0	FALSE	FALSE	FALSE
PROTEIN	s115	Adaptor Molecule ASC	c6	inside	Amount	0	FALSE	FALSE	FALSE
PROTEIN	s116	caspase 1	c6	inside	Amount	0	FALSE	FALSE	FALSE
PROTEIN	s117	Caspase-1	c6	inside	Amount	0	FALSE	FALSE	FALSE
PROTEIN	s126	Focal adhesion kinase (FAK)	c6	inside	Amount	0	FALSE	FALSE	FALSE
PROTEIN	s127	Pu.1	c6	inside	Amount	0	FALSE	FALSE	FALSE
PROTEIN	s128	c-Myb	c6	inside	Amount	0	FALSE	FALSE	FALSE
PROTEIN	s129	Runx1	c6	inside	Amount	0	FALSE	FALSE	FALSE
PROTEIN	s131	Trans-sialidases	c6	inside	Amount	0	FALSE	FALSE	FALSE
PROTEIN	s132	Mucins	c6	inside	Amount	0	FALSE	FALSE	FALSE
PROTEIN	s133	Cruzipain	c6	inside	Amount	0	FALSE	FALSE	FALSE
PROTEIN	s135	CD28	c7	inside	Amount	0	FALSE	FALSE	FALSE
PROTEIN	s136	CD80	c7	inside	Amount	0	FALSE	FALSE	FALSE
PROTEIN	s137	CD86	c7	inside	Amount	0	FALSE	FALSE	FALSE
PROTEIN	s139	Anti CD80	c7	inside	Amount	0	FALSE	FALSE	FALSE
PROTEIN	s140	Anti CD86	c7	inside	Amount	0	FALSE	FALSE	FALSE
PROTEIN	s142	IL-2	c7	inside	Amount	0	FALSE	FALSE	FALSE
PROTEIN	s143	IFN-Î³	c7	inside	Amount	0	FALSE	FALSE	FALSE
PROTEIN	s144	Th	c7	inside	Amount	0	FALSE	FALSE	FALSE
PROTEIN	s145	Tc	c7	inside	Amount	0	FALSE	FALSE	FALSE
PROTEIN	s174	TLR2	c15	inside	Amount	0	FALSE	FALSE	FALSE
PROTEIN	s176	CXC	c15	inside	Amount	0	FALSE	FALSE	FALSE
PROTEIN	s178	CXCR2	c16	inside	Amount	0	FALSE	FALSE	FALSE
PROTEIN	s180	HK/Kininogens	c14	inside	Amount	0	FALSE	FALSE	FALSE
PROTEIN	s181	s181	c14	inside	Amount	0	FALSE	FALSE	FALSE
PROTEIN	s183	Cruzipian	c14	inside	Amount	0	FALSE	FALSE	FALSE
PROTEIN	s184	Kinins/LBK	c14	inside	Amount	0	FALSE	FALSE	FALSE
PROTEIN	s185	eBK2R	c14	inside	Amount	0	FALSE	FALSE	FALSE
PROTEIN	s186	BK	c14	inside	Amount	0	FALSE	FALSE	FALSE
PROTEIN	s187	ET-1	c14	inside	Amount	0	FALSE	FALSE	FALSE
PROTEIN	s188	DC	c14	inside	Amount	0	FALSE	FALSE	FALSE
PROTEIN	s189	TH1	c14	inside	Amount	0	FALSE	FALSE	FALSE
PROTEIN	s190	Des-Arg-LBK	c14	inside	Amount	0	FALSE	FALSE	FALSE
PROTEIN	s191	CPM	c14	inside	Amount	0	FALSE	FALSE	FALSE
PROTEIN	s192	ETAR	c17	inside	Amount	0	FALSE	FALSE	FALSE
PROTEIN	s193	Histamine	c17	inside	Amount	0	FALSE	FALSE	FALSE
PROTEIN	s195	Histamine	c14	inside	Amount	0	FALSE	FALSE	FALSE
PROTEIN	s196	BK1R	c18	inside	Amount	0	FALSE	FALSE	FALSE
PROTEIN	s198	CD8 T Cells	c14	inside	Amount	0	FALSE	FALSE	FALSE
PROTEIN	s199	ACE	c14	inside	Amount	0	FALSE	FALSE	FALSE
PROTEIN	s202	TLR4	c19	inside	Amount	0	FALSE	FALSE	FALSE
PROTEIN	s203	TLR 9	c19	inside	Amount	0	FALSE	FALSE	FALSE
PROTEIN	s209	L-Ficolin	c20	inside	Amount	0	FALSE	FALSE	FALSE
PROTEIN	s210	TcCRT S	c20	inside	Amount	0	FALSE	FALSE	FALSE
PROTEIN	s211	TcCRT R	c20	inside	Amount	0	FALSE	FALSE	FALSE
PROTEIN	s213	Â C1q	c20	inside	Amount	0	FALSE	FALSE	FALSE
PROTEIN	s216	MBL (mannan-binding lectin)	c20	inside	Amount	0	FALSE	FALSE	FALSE
PROTEIN	s224	AT	c22	inside	Amount	0	FALSE	FALSE	FALSE
PROTEIN	s226	LDLr	default	inside	Amount	0	FALSE	FALSE	FALSE
PROTEIN	s227	VLDLr	default	inside	Amount	0	FALSE	FALSE	FALSE
PROTEIN	s229	SCARF1	default	inside	Amount	0	FALSE	FALSE	FALSE
PROTEIN	s230	CXCL16	default	inside	Amount	0	FALSE	FALSE	FALSE
PROTEIN	s231	TNFalpha	default	inside	Amount	0	FALSE	FALSE	FALSE
PROTEIN	s238	ppar-?	c23	inside	Amount	0	FALSE	FALSE	FALSE
PROTEIN	s239	ATM	c23	inside	Amount	0	FALSE	FALSE	FALSE
PROTEIN	s240	TNF-alpha	c23	inside	Amount	0	FALSE	FALSE	FALSE
PROTEIN	s241	LD	c25	inside	Amount	0	FALSE	FALSE	FALSE
PROTEIN	s242	Rab18	c25	inside	Amount	0	FALSE	FALSE	FALSE
PROTEIN	s243	LDs	c25	inside	Amount	0	FALSE	FALSE	FALSE
PROTEIN	s245	ACAT	c25	inside	Amount	0	FALSE	FALSE	FALSE
PROTEIN	s246	TLR4	c23	inside	Amount	0	FALSE	FALSE	FALSE
PROTEIN	s247	TLR-9	c23	inside	Amount	0	FALSE	FALSE	FALSE
PROTEIN	s249	NASH	default	inside	Amount	0	FALSE	FALSE	FALSE
PROTEIN	s251	IL- 17	c21	inside	Amount	0	FALSE	FALSE	FALSE
PROTEIN	s252	IL6	default	inside	Amount	0	FALSE	FALSE	FALSE
PROTEIN	s253	ACE1	default	inside	Amount	0	FALSE	FALSE	FALSE
PROTEIN	s254	TGFÎ²1	default	inside	Amount	0	FALSE	FALSE	FALSE
PROTEIN	s257	alpha-1-acid glycoprotein	c22	inside	Amount	0	FALSE	FALSE	FALSE
PROTEIN	s259	TNF?	c22	inside	Amount	0	FALSE	FALSE	FALSE
PROTEIN	s260	IFN-a	c22	inside	Amount	0	FALSE	FALSE	FALSE
PROTEIN	s261	IL-1beta	c22	inside	Amount	0	FALSE	FALSE	FALSE
PROTEIN	s266	p-38/MAPK	c417	inside	Amount	0	FALSE	FALSE	FALSE
PROTEIN	s268	TcAg	c417	inside	Amount	0	FALSE	FALSE	FALSE
PROTEIN	s269	TcMKV	c417	inside	Amount	0	FALSE	FALSE	FALSE
PROTEIN	s270	MIF	c26	inside	Amount	0	FALSE	FALSE	FALSE
PROTEIN	s271	TS	c417	inside	Amount	0	FALSE	FALSE	FALSE
PROTEIN	s272	Cz	c417	inside	Amount	0	FALSE	FALSE	FALSE
PROTEIN	s273	AgC10	c417	inside	Amount	0	FALSE	FALSE	FALSE
PROTEIN	s274	IL12	c27	inside	Amount	0	FALSE	FALSE	FALSE
PROTEIN	s277	Arginase 2	c27	inside	Amount	0	FALSE	FALSE	FALSE
PROTEIN	s278	15dPGJ2	c417	inside	Amount	0	FALSE	FALSE	FALSE
PROTEIN	s279	AP1/MAPKs	c27	inside	Amount	0	FALSE	FALSE	FALSE
PROTEIN	s280	ET1	c27	inside	Amount	0	FALSE	FALSE	FALSE
PROTEIN	s281	MAPK Phosphatase 1	c417	innerSurface	Amount	0	FALSE	FALSE	FALSE
PROTEIN	s425	s425	c8	inside	Amount	0	FALSE	FALSE	FALSE
PROTEIN	s426	AP 1	c8	inside	Amount	0	FALSE	FALSE	FALSE
PROTEIN	s427	Clathrin	c8	inside	Amount	0	FALSE	FALSE	FALSE
PROTEIN	s429	Clathrin	c10	inside	Amount	0	FALSE	FALSE	FALSE
PROTEIN	s430	AP-2 Complex	c9	inside	Amount	0	FALSE	FALSE	FALSE
PROTEIN	s431	Adaptin	c11	inside	Amount	0	FALSE	FALSE	FALSE
PROTEIN	s432	Dynamin	c11	inside	Amount	0	FALSE	FALSE	FALSE
PROTEIN	s433	Dynasore	c9	inside	Amount	0	FALSE	FALSE	FALSE
PROTEIN	s434	TcCHC	c11	inside	Amount	0	FALSE	FALSE	FALSE
PROTEIN	s435	TcCLC	c11	inside	Amount	0	FALSE	FALSE	FALSE
PROTEIN	s436	TcCLC	c9	inside	Amount	0	FALSE	FALSE	FALSE
PROTEIN	s438	Clathrin	c12	inside	Amount	0	FALSE	FALSE	FALSE
PROTEIN	s439	Sucrose Hypertonic solution	c12	inside	Amount	0	FALSE	FALSE	FALSE
PROTEIN	s167	Pistop-2	c12	inside	Amount	0	FALSE	FALSE	FALSE
PROTEIN	s442	LDLr	c12	inside	Amount	0	FALSE	FALSE	FALSE
PROTEIN	s5056	Cd	c28	inside	Amount	0	FALSE	FALSE	FALSE
PROTEIN	s5057	ATPase	c28	inside	Amount	0	FALSE	FALSE	FALSE
PROTEIN	s5058	MSH2	c28	inside	Amount	0	FALSE	FALSE	FALSE
PROTEIN	s5060	MutS?	c28	inside	Amount	0	FALSE	FALSE	FALSE
PROTEIN	s5064	MSH6	c28	inside	Amount	0	FALSE	FALSE	FALSE
PROTEIN	s5087	Tc85	c30	inside	Amount	0	FALSE	FALSE	FALSE
PROTEIN	s5088	AgC10	c30	inside	Amount	0	FALSE	FALSE	FALSE
PROTEIN	s400	Cruzipain	c4	inside	Amount	0	FALSE	FALSE	FALSE
PROTEIN	s407	Bradykynin B2 receptor	c5	inside	Amount	0	FALSE	FALSE	FALSE
PROTEIN	s410	CD4	c5	inside	Amount	0	FALSE	FALSE	FALSE
PROTEIN	s411	IL=17	c5	inside	Amount	0	FALSE	FALSE	FALSE
PROTEIN	s412	TNF alpha	c5	inside	Amount	0	FALSE	FALSE	FALSE
PROTEIN	s415	FXIIa	c5	inside	Amount	0	FALSE	FALSE	FALSE
PROTEIN	s416	ETAR/ETBR	c5	inside	Amount	0	FALSE	FALSE	FALSE
PROTEIN	s417	TLR-4	c5	inside	Amount	0	FALSE	FALSE	FALSE
PROTEIN	s418	IFN-gamma	c5	inside	Amount	0	FALSE	FALSE	FALSE
PROTEIN	s419	TNF-Î±	c5	inside	Amount	0	FALSE	FALSE	FALSE
PROTEIN	s421	IL-6	c5	inside	Amount	0	FALSE	FALSE	FALSE
PROTEIN	s422	IL-1Î² cytokine	c5	inside	Amount	0	FALSE	FALSE	FALSE
PROTEIN	s4162	Tbox-5	c110	inside	Amount	0	FALSE	FALSE	FALSE
PROTEIN	s4155	MMP-9	c110	inside	Amount	0	FALSE	FALSE	FALSE
PROTEIN	s4172	TcHAL	c111	inside	Amount	0	FALSE	FALSE	FALSE
PROTEIN	s4168	Urocanate	c111	inside	Amount	0	FALSE	FALSE	FALSE
PROTEIN	s4174	TcIP	c111	inside	Amount	0	FALSE	FALSE	FALSE
PROTEIN	s4176	HAL sgRNA	c111	inside	Amount	0	FALSE	FALSE	FALSE
PROTEIN	s4169	4-Imidazolone-5-propanoate	c111	inside	Amount	0	FALSE	FALSE	FALSE
PROTEIN	s4173	TcUH	c111	inside	Amount	0	FALSE	FALSE	FALSE
PROTEIN	s4170	N-Formimino-L-glutamate	c111	inside	Amount	0	FALSE	FALSE	FALSE
PROTEIN	s301	Glucose	default	inside	Amount	0	FALSE	FALSE	FALSE
PROTEIN	s333	Glucose	c1	inside	Amount	0	FALSE	FALSE	FALSE
PROTEIN	s327	Pyruvate	c1	inside	Amount	0	FALSE	FALSE	FALSE
PROTEIN	s334	ATP	c1	inside	Amount	0	FALSE	FALSE	FALSE
PROTEIN	s332	PPi	c1	inside	Amount	0	FALSE	FALSE	FALSE
PROTEIN	s303	HK	c1	inside	Amount	0	FALSE	FALSE	FALSE
PROTEIN	s304	F-6-P	c1	inside	Amount	0	FALSE	FALSE	FALSE
PROTEIN	s306	F-1, 6-BP	c1	inside	Amount	0	FALSE	FALSE	FALSE
PROTEIN	s302	G-6-P	c1	inside	Amount	0	FALSE	FALSE	FALSE
PROTEIN	s331	AMP	c1	inside	Amount	0	FALSE	FALSE	FALSE
PROTEIN	s305	PGI	c1	inside	Amount	0	FALSE	FALSE	FALSE
PROTEIN	s320	PEP	c1	inside	Amount	0	FALSE	FALSE	FALSE
PROTEIN	s335	ADP	c1	inside	Amount	0	FALSE	FALSE	FALSE
PROTEIN	s329	PPDK	c1	inside	Amount	0	FALSE	FALSE	FALSE
PROTEIN	s317	Fumarate	c1	inside	Amount	0	FALSE	FALSE	FALSE
PROTEIN	s316	Succinate	c1	inside	Amount	0	FALSE	FALSE	FALSE
PROTEIN	s339	H+	c1	inside	Amount	0	FALSE	FALSE	FALSE
PROTEIN	s330	ADH	c1	inside	Amount	0	FALSE	FALSE	FALSE
PROTEIN	s315	3-PGA	c1	inside	Amount	0	FALSE	FALSE	FALSE
PROTEIN	s328	L-Alanine	c1	inside	Amount	0	FALSE	FALSE	FALSE
PROTEIN	s336	Pi	c1	inside	Amount	0	FALSE	FALSE	FALSE
PROTEIN	s319	OAA	c1	inside	Amount	0	FALSE	FALSE	FALSE
PROTEIN	s318	Malate	c1	inside	Amount	0	FALSE	FALSE	FALSE
PROTEIN	s338	NAD+	c1	inside	Amount	0	FALSE	FALSE	FALSE
PROTEIN	s337	NADH	c1	inside	Amount	0	FALSE	FALSE	FALSE
PROTEIN	s312	1,3-BPGA	c1	inside	Amount	0	FALSE	FALSE	FALSE
PROTEIN	s313	GA-3-PDH	c1	inside	Amount	0	FALSE	FALSE	FALSE
PROTEIN	s325	CO2	c1	inside	Amount	0	FALSE	FALSE	FALSE
PROTEIN	s307	PFK	c1	inside	Amount	0	FALSE	FALSE	FALSE
PROTEIN	s322	PGK-1	c1	inside	Amount	0	FALSE	FALSE	FALSE
PROTEIN	s326	PEPCK	c1	inside	Amount	0	FALSE	FALSE	FALSE
PROTEIN	s309	G-3-P	c1	inside	Amount	0	FALSE	FALSE	FALSE
PROTEIN	s308	DHAP	c1	inside	Amount	0	FALSE	FALSE	FALSE
PROTEIN	s311	TPI	c1	inside	Amount	0	FALSE	FALSE	FALSE
PROTEIN	s310	ALD	c1	inside	Amount	0	FALSE	FALSE	FALSE
PROTEIN	s340	1,3-BPGA	c2	inside	Amount	0	FALSE	FALSE	FALSE
PROTEIN	s341	3-PGA	c2	inside	Amount	0	FALSE	FALSE	FALSE
PROTEIN	s343	2-PGA	c2	inside	Amount	0	FALSE	FALSE	FALSE
PROTEIN	s344	PEP	c2	inside	Amount	0	FALSE	FALSE	FALSE
PROTEIN	s353	Fumarate	c2	inside	Amount	0	FALSE	FALSE	FALSE
PROTEIN	s359	FH	c2	inside	Amount	0	FALSE	FALSE	FALSE
PROTEIN	s4043	Pdâ€“dppfâ€“mpo/ Ptâ€“dppfâ€“mpo	c103	inside	Amount	0	FALSE	FALSE	FALSE
PROTEIN	s4020	Chagas disease	c103	inside	Amount	0	FALSE	FALSE	FALSE
PROTEIN	s4042	tGPI mucins	c102	inside	Amount	0	FALSE	FALSE	FALSE
PROTEIN	s250	CD4T	default	inside	Amount	0	FALSE	FALSE	FALSE
PROTEIN	s244	Esterification	c25	inside	Amount	0	FALSE	FALSE	FALSE
PROTEIN	s6070	MAPK,ERK,JNK	c311	inside	Amount	0	FALSE	FALSE	FALSE
PROTEIN	s6075	Induce proinflammatory cytokines	c311	inside	Amount	0	FALSE	FALSE	FALSE
PROTEIN	s6071	Transcription factors of the APâ€?1 family	c311	inside	Amount	0	FALSE	FALSE	FALSE
PROTEIN	s6067	Cruzain	c310	inside	Amount	0	FALSE	FALSE	FALSE
PROTEIN	s6072	Macrophage activation	c407	inside	Amount	0	FALSE	FALSE	FALSE
PROTEIN	s6062	Host innate defense mechanisms and inflammatory response	c407	inside	Amount	0	FALSE	FALSE	FALSE
PROTEIN	s6060	GPI anchors	c307	inside	Amount	0	FALSE	FALSE	FALSE
PROTEIN	s6076	Low risk chagas cardiomyopathy	c407	inside	Amount	0	FALSE	FALSE	FALSE
PROTEIN	s6065	TLR09	c309	inside	Amount	0	FALSE	FALSE	FALSE
PROTEIN	s4013	Mannose residue	c101	inside	Amount	0	FALSE	FALSE	FALSE
PROTEIN	s406	Methylene B cyclodextrin	c4	transmembrane	Amount	0	FALSE	FALSE	FALSE
PROTEIN	s402	ET1	c4	inside	Amount	0	FALSE	FALSE	FALSE
PROTEIN	s403	bosentan	default	inside	Amount	0	FALSE	FALSE	FALSE
PROTEIN	s423	B2R DEPENDENT PATHWAY	c5	inside	Amount	0	FALSE	FALSE	FALSE
PROTEIN	s401	Angiotensin converting enzyme	c5	inside	Amount	0	FALSE	FALSE	FALSE
PROTEIN	s413	MC stablizer	c5	inside	Amount	0	FALSE	FALSE	FALSE
PROTEIN	s414	Â infestin-4	c5	inside	Amount	0	FALSE	FALSE	FALSE
PROTEIN	s4017	Complements yeast mutants	c101	inside	Amount	0	FALSE	FALSE	FALSE
PROTEIN	s6064	IL-12p40 and TNF production by macrophages	c308	inside	Amount	0	FALSE	FALSE	FALSE
PROTEIN	s147	T. cruzi infection	c7	inside	Amount	0	FALSE	FALSE	FALSE
PROTEIN	s138	Blockage	c7	inside	Amount	0	FALSE	FALSE	FALSE
PROTEIN	s146	Parasitemia	c7	inside	Amount	0	FALSE	FALSE	FALSE
PROTEIN	s148	Deficiency	c7	inside	Amount	0	FALSE	FALSE	FALSE
PROTEIN	s141	Melatonin	c7	inside	Amount	0	FALSE	FALSE	FALSE
PROTEIN	s149	Zn	c7	inside	Amount	0	FALSE	FALSE	FALSE
PROTEIN	s134	CD28-CD80/CD86 Pathway	c7	inside	Amount	0	FALSE	FALSE	FALSE
PROTEIN	s6007	TcPIWI-tryp protein	c301	inside	Amount	0	FALSE	FALSE	FALSE
PROTEIN	s6005	TcPIWI-tryp RNA	c301	inside	Amount	0	FALSE	FALSE	FALSE
PROTEIN	s215	Calreticulin–cruzipain	c20	inside	Amount	0	FALSE	FALSE	FALSE
PROTEIN	s208	calreticulin	c20	inside	Amount	0	FALSE	FALSE	FALSE
PROTEIN	s219	C2 receptor	c20	inside	Amount	0	FALSE	FALSE	FALSE
PROTEIN	s218	CRIT-derived peptides	c20	inside	Amount	0	FALSE	FALSE	FALSE
PROTEIN	s217	Acetyl groups on the surface of protozoan	c20	inside	Amount	0	FALSE	FALSE	FALSE
PROTEIN	s6078	S-Adenosylhomocysteine	c312	inside	Amount	0	FALSE	FALSE	FALSE
PROTEIN	s6084	Methionine	c312	inside	Amount	0	FALSE	FALSE	FALSE
PROTEIN	s6082	homocysteine	c312	inside	Amount	0	FALSE	FALSE	FALSE
PROTEIN	s6079	cysteine sulfinic acid	c312	inside	Amount	0	FALSE	FALSE	FALSE
PROTEIN	s6081	Cystathionine	c312	inside	Amount	0	FALSE	FALSE	FALSE
PROTEIN	s212	MBL	c20	inside	Amount	0	FALSE	FALSE	FALSE
PROTEIN	s6052	cGMP	c306	inside	Amount	0	FALSE	FALSE	FALSE
PROTEIN	s6049	prolyl hydroxylase	c306	inside	Amount	0	FALSE	FALSE	FALSE
PROTEIN	s6054	L-arginine	c306	inside	Amount	0	FALSE	FALSE	FALSE
PROTEIN	s6055	L-citrulline	c306	inside	Amount	0	FALSE	FALSE	FALSE
PROTEIN	s6045	cyclic GMP	c306	inside	Amount	0	FALSE	FALSE	FALSE
PROTEIN	s6047	CoCl2	c306	inside	Amount	0	FALSE	FALSE	FALSE
PROTEIN	s404	Cromoglycate	c5	transmembrane	Amount	0	FALSE	FALSE	FALSE
PROTEIN	s6036	MAPL (type of E3 ligase)	c304	inside	Amount	0	FALSE	FALSE	FALSE
PROTEIN	s6027	Conjugation	c304	inside	Amount	0	FALSE	FALSE	FALSE
PROTEIN	s6028	Ligation	c304	inside	Amount	0	FALSE	FALSE	FALSE
PROTEIN	s6029	Inactive precursor	c304	inside	Amount	0	FALSE	FALSE	FALSE
PROTEIN	s6038	Deconjugation	c304	inside	Amount	0	FALSE	FALSE	FALSE
PROTEIN	s6030	Maturation	c304	inside	Amount	0	FALSE	FALSE	FALSE
PROTEIN	s6040	Chromosome segregation	c304	inside	Amount	0	FALSE	FALSE	FALSE
PROTEIN	s6041	Gene expression	c304	inside	Amount	0	FALSE	FALSE	FALSE
PROTEIN	s6037	SUMO	c304	inside	Amount	0	FALSE	FALSE	FALSE
PROTEIN	s6026	Substrate	c304	inside	Amount	0	FALSE	FALSE	FALSE
PROTEIN	s6024	Activation	c304	inside	Amount	0	FALSE	FALSE	FALSE
PROTEIN	s262	7dpi	c24	inside	Amount	0	FALSE	FALSE	FALSE
PROTEIN	s237	CD39	c24	inside	Amount	0	FALSE	FALSE	FALSE
PROTEIN	s232	CD73KO	c24	inside	Amount	0	FALSE	FALSE	FALSE
PROTEIN	s236	CD73	c24	inside	Amount	0	FALSE	FALSE	FALSE
PROTEIN	s360	ATP	c2	inside	Amount	0	FALSE	FALSE	FALSE
PROTEIN	s349	L-Alanine	c2	inside	Amount	0	FALSE	FALSE	FALSE
PROTEIN	s350	GLU	c2	inside	Amount	0	FALSE	FALSE	FALSE
PROTEIN	s4152	Collagen Deposition	c110	inside	Amount	0	FALSE	FALSE	FALSE
PROTEIN	s175	TLR 2 Ligand	c13	inside	Amount	0	FALSE	FALSE	FALSE
PROTEIN	s197	Parasite entry and Cardiac hytertrophy	c18	inside	Amount	0	FALSE	FALSE	FALSE
PROTEIN	s207	tGPI/T.cruzi ligand	c13	inside	Amount	0	FALSE	FALSE	FALSE
PROTEIN	s206	Propogation of inflammatory edema/CCM	c14	inside	Amount	0	FALSE	FALSE	FALSE
PROTEIN	s194	Cardiac mast cell degranulation	c14	inside	Amount	0	FALSE	FALSE	FALSE
PROTEIN	s182	Heparan sulfate proteoglycans-HSPGs	c14	inside	Amount	0	FALSE	FALSE	FALSE
PROTEIN	s201	KKS Activation	c14	inside	Amount	0	FALSE	FALSE	FALSE
PROTEIN	s204	NOD 1	c19	inside	Amount	0	FALSE	FALSE	FALSE
PROTEIN	s177	CXC-Chemokine release	c14	inside	Amount	0	FALSE	FALSE	FALSE
PROTEIN	s200	DC maturation	c14	inside	Amount	0	FALSE	FALSE	FALSE
PROTEIN	s4126	Fibrosis	c109	inside	Amount	0	FALSE	FALSE	FALSE
PROTEIN	s4116	FOSB	c109	inside	Amount	0	FALSE	FALSE	FALSE
PROTEIN	s179	Plasma lekage and plasma protein accumulation	c14	inside	Amount	0	FALSE	FALSE	FALSE
PROTEIN	s4135	Parasitemia	c109	inside	Amount	0	FALSE	FALSE	FALSE
PROTEIN	s4148	TNF alpha signalling	c109	inside	Amount	0	FALSE	FALSE	FALSE
PROTEIN	s4047	Inos	c105	inside	Amount	0	FALSE	FALSE	FALSE
PROTEIN	s4070	Caspase-1/11 SIGNALLING	c105	inside	Amount	0	FALSE	FALSE	FALSE
PROTEIN	s6132	Î²-1,3- glucans	c321	inside	Amount	0	FALSE	FALSE	FALSE
PROTEIN	s248	MAPKs	c23	inside	Amount	0	FALSE	FALSE	FALSE
PROTEIN	s352	Malate	c2	inside	Amount	0	FALSE	FALSE	FALSE
PROTEIN	s258	SA33	c22	inside	Amount	0	FALSE	FALSE	FALSE
PROTEIN	s222	3T3-L1	c22	inside	Amount	0	FALSE	FALSE	FALSE
PROTEIN	s223	PPAR-gamma	c22	inside	Amount	0	FALSE	FALSE	FALSE
PROTEIN	s205	Activation of Innate senile cells	c14	inside	Amount	0	FALSE	FALSE	FALSE
PROTEIN	s437	Interaction with C-HC of host cell	c9	inside	Amount	0	FALSE	FALSE	FALSE
PROTEIN	s441	Amphiphysin	c12	inside	Amount	0	FALSE	FALSE	FALSE
PROTEIN	s6085	Taurine	c312	inside	Amount	0	FALSE	FALSE	FALSE
PROTEIN	s6087	Hypotaurine	c312	inside	Amount	0	FALSE	FALSE	FALSE
PROTEIN	s6086	Glutathione	c312	inside	Amount	0	FALSE	FALSE	FALSE
PROTEIN	s83	Implicated in cellular infection	c3	inside	Amount	0	FALSE	FALSE	FALSE
PROTEIN	s76	found in host cell	c3	inside	Amount	0	FALSE	FALSE	FALSE
PROTEIN	s69	used as an autophagosomal marker	c407	inside	Amount	0	FALSE	FALSE	FALSE
PROTEIN	s73	free nitrogen radical generation	c407	inside	Amount	0	FALSE	FALSE	FALSE
PROTEIN	s71	nifurtimox	c407	inside	Amount	0	FALSE	FALSE	FALSE
PROTEIN	s72	benznidazole	c407	inside	Amount	0	FALSE	FALSE	FALSE
PROTEIN	s66	autophagosome formation	c407	inside	Amount	0	FALSE	FALSE	FALSE
PROTEIN	s82	Peritoneal macrophages (PMs)	c407	inside	Amount	0	FALSE	FALSE	FALSE
PROTEIN	s7022	transgenic t cruzi	c407	inside	Amount	0	FALSE	FALSE	FALSE
PROTEIN	s6091	CFTR	c313	inside	Amount	0	FALSE	FALSE	FALSE
PROTEIN	s275	Caspase 3 clevage	c417	inside	Amount	0	FALSE	FALSE	FALSE
PROTEIN	s4109	geranyl diphosphate	c108	inside	Amount	0	FALSE	FALSE	FALSE
PROTEIN	s4107	isopentenyl diphosphate	c108	inside	Amount	0	FALSE	FALSE	FALSE
PROTEIN	s4103	Mevalonate-5-phosphate	c108	inside	Amount	0	FALSE	FALSE	FALSE
PROTEIN	s4105	Mevalonate diphosphate	c108	inside	Amount	0	FALSE	FALSE	FALSE
PROTEIN	s4113	bisphosphonates	c108	inside	Amount	0	FALSE	FALSE	FALSE
PROTEIN	s4111	farnesyl diphosphate	c108	inside	Amount	0	FALSE	FALSE	FALSE
PROTEIN	s6107	Cytokines mRNA	c313	inside	Amount	0	FALSE	FALSE	FALSE
PROTEIN	s6101	extracellular proteins	c313	inside	Amount	0	FALSE	FALSE	FALSE
PROTEIN	s6108	Retinoblastoma	c313	inside	Amount	0	FALSE	FALSE	FALSE
PROTEIN	s7005	IL-6 secreted	c1001	inside	Amount	0	FALSE	FALSE	FALSE
PROTEIN	s7033	AICD pathway	c407	inside	Amount	0	FALSE	FALSE	FALSE
PROTEIN	s7044	NSAIDs	c407	inside	Amount	0	FALSE	FALSE	FALSE
PROTEIN	s7049	GIPL treatment	c407	inside	Amount	0	FALSE	FALSE	FALSE
PROTEIN	s7051	anti- TCR	c407	inside	Amount	0	FALSE	FALSE	FALSE
PROTEIN	s7020	extracellular	c321	inside	Amount	0	FALSE	FALSE	FALSE
PROTEIN	s7014	phagolysosome-T. cruzi	c403	inside	Amount	0	FALSE	FALSE	FALSE
PROTEIN	s7015	T.cruzi-protein	c403	inside	Amount	0	FALSE	FALSE	FALSE
PROTEIN	s4078	anti-FasL	default	inside	Amount	0	FALSE	FALSE	FALSE
PROTEIN	s4230	ATP	c117	inside	Amount	0	FALSE	FALSE	FALSE
PROTEIN	s4246	fusion protein	c118	inside	Amount	0	FALSE	FALSE	FALSE
PROTEIN	s4244	fusion	c118	inside	Amount	0	FALSE	FALSE	FALSE
PROTEIN	s4237	ub-asp2	c117	inside	Amount	0	FALSE	FALSE	FALSE
PROTEIN	s4245	ubiquitin-proteasome system	c117	inside	Amount	0	FALSE	FALSE	FALSE
PROTEIN	s4209	Ceramide	c114	inside	Amount	0	FALSE	FALSE	FALSE
PROTEIN	s4201	Exocytosis of Lysosome and ASM	c114	inside	Amount	0	FALSE	FALSE	FALSE
PROTEIN	s4206	methyl-beta cyclodextrin	c114	inside	Amount	0	FALSE	FALSE	FALSE
PROTEIN	s4217	T.cruzi entry	c114	inside	Amount	0	FALSE	FALSE	FALSE
PROTEIN	s6165	NO	c322	inside	Amount	0	FALSE	FALSE	FALSE
PROTEIN	s6160	iNOS	c322	inside	Amount	0	FALSE	FALSE	FALSE
PROTEIN	s6161	T.cruzi DEATH	c322	inside	Amount	0	FALSE	FALSE	FALSE
PROTEIN	s428	Clathrin coated Vesicles	c11	inside	Amount	0	FALSE	FALSE	FALSE
PROTEIN	s7062	TcrGrx	c407	inside	Amount	0	FALSE	FALSE	FALSE
PROTEIN	s7063	Grxs	c407	inside	Amount	0	FALSE	FALSE	FALSE
PROTEIN	s7064	GSSG	c407	inside	Amount	0	FALSE	FALSE	FALSE
PROTEIN	s7065	TXNPx)	c407	inside	Amount	0	FALSE	FALSE	FALSE
PROTEIN	s7066	GpxI	c407	inside	Amount	0	FALSE	FALSE	FALSE
PROTEIN	s7067	TcTXNII	c407	inside	Amount	0	FALSE	FALSE	FALSE
PROTEIN	s7068	Cys	c407	inside	Amount	0	FALSE	FALSE	FALSE
PROTEIN	s7069	TXN	c407	inside	Amount	0	FALSE	FALSE	FALSE
PROTEIN	s7070	MetSO	c304	inside	Amount	0	FALSE	FALSE	FALSE
PROTEIN	s7072	TcTryS	c407	inside	Amount	0	FALSE	FALSE	FALSE
PROTEIN	s7073	VE	c410	inside	Amount	0	FALSE	FALSE	FALSE
PROTEIN	s7074	NFATc4	c5	inside	Amount	0	FALSE	FALSE	FALSE
PROTEIN	s7075	NFATc3	c5	inside	Amount	0	FALSE	FALSE	FALSE
PROTEIN	s7076	Adiponectin	c5	inside	Amount	0	FALSE	FALSE	FALSE
PROTEIN	s7077	calcineurin	c5	inside	Amount	0	FALSE	FALSE	FALSE
PROTEIN	s7078	NFATc1	c5	inside	Amount	0	FALSE	FALSE	FALSE
PROTEIN	s7079	Glycoinositol-phospholipid	c5	inside	Amount	0	FALSE	FALSE	FALSE
PROTEIN	s7080	s5074	c5	inside	Amount	0	FALSE	FALSE	FALSE
PROTEIN	s7081	Edn1	c5	inside	Amount	0	FALSE	FALSE	FALSE
PROTEIN	s7082	s5076	c5	inside	Amount	0	FALSE	FALSE	FALSE
PROTEIN	s7083	Tbxas1	c5	inside	Amount	0	FALSE	FALSE	FALSE
PROTEIN	s7084	s5078	c5	inside	Amount	0	FALSE	FALSE	FALSE
PROTEIN	s7085	Nppa	c5	inside	Amount	0	FALSE	FALSE	FALSE
PROTEIN	s7086	s5080	c5	inside	Amount	0	FALSE	FALSE	FALSE
PROTEIN	s7087	Cox2	c5	inside	Amount	0	FALSE	FALSE	FALSE
PROTEIN	s7088	NFAT	c5	inside	Amount	0	FALSE	FALSE	FALSE
PROTEIN	s7090	Wnt	c5	inside	Amount	0	FALSE	FALSE	FALSE
PROTEIN	s7091	small organic molecule	c5	inside	Amount	0	FALSE	FALSE	FALSE
PROTEIN	s7093	prokineticin receptor 2	c5	inside	Amount	0	FALSE	FALSE	FALSE
PROTEIN	s7094	GATA4	c5	inside	Amount	0	FALSE	FALSE	FALSE
PROTEIN	s7095	ET-1	c5	inside	Amount	0	FALSE	FALSE	FALSE
PROTEIN	s7096	IFN-?	c5	inside	Amount	0	FALSE	FALSE	FALSE
PROTEIN	s7097	Tc85	c104	inside	Amount	0	FALSE	FALSE	FALSE
PROTEIN	s7098	AgC10	c104	inside	Amount	0	FALSE	FALSE	FALSE
PROTEIN	s7099	PtdIns	c111	inside	Amount	0	FALSE	FALSE	FALSE
PROTEIN	s7100	PtdIns4P	c111	inside	Amount	0	FALSE	FALSE	FALSE
PROTEIN	s7101	PtdIns(4,5)P2	c111	inside	Amount	0	FALSE	FALSE	FALSE
PROTEIN	s7102	PtdIns(3,4,5)P3	c111	inside	Amount	0	FALSE	FALSE	FALSE
PROTEIN	s7103	PtdIns5P	c111	inside	Amount	0	FALSE	FALSE	FALSE
PROTEIN	s7104	PtdIns3P	c111	inside	Amount	0	FALSE	FALSE	FALSE
PROTEIN	s7105	PtdIns(3,5)P2	c111	inside	Amount	0	FALSE	FALSE	FALSE
PROTEIN	s7106	Class III PI4K	c111	inside	Amount	0	FALSE	FALSE	FALSE
PROTEIN	s7107	Class III PI3K	c111	inside	Amount	0	FALSE	FALSE	FALSE
PROTEIN	s7108	Class I PIPK	c111	inside	Amount	0	FALSE	FALSE	FALSE
PROTEIN	s7109	Class I PI3K	c111	inside	Amount	0	FALSE	FALSE	FALSE
PROTEIN	s7110	PI3K	c111	inside	Amount	0	FALSE	FALSE	FALSE
PROTEIN	s7111	PLC	c111	inside	Amount	0	FALSE	FALSE	FALSE
PROTEIN	s7112	IP3	c111	inside	Amount	0	FALSE	FALSE	FALSE
PROTEIN	s7113	PKC	c111	inside	Amount	0	FALSE	FALSE	FALSE
PROTEIN	s7115	putrescine	c321	inside	Amount	0	FALSE	FALSE	FALSE
PROTEIN	s7116	ornithine	c321	inside	Amount	0	FALSE	FALSE	FALSE
PROTEIN	s7117	arginase	c321	inside	Amount	0	FALSE	FALSE	FALSE
PROTEIN	s7118	arginine	c321	inside	Amount	0	FALSE	FALSE	FALSE
PROTEIN	s7122	spermidine	c321	inside	Amount	0	FALSE	FALSE	FALSE
PROTEIN	s7125	dcAdoMet	c321	inside	Amount	0	FALSE	FALSE	FALSE
PROTEIN	s7126	TS2	c321	inside	Amount	0	FALSE	FALSE	FALSE
PROTEIN	s7128	T(SH)2	c321	inside	Amount	0	FALSE	FALSE	FALSE
PROTEIN	s7129	GSH	c321	inside	Amount	0	FALSE	FALSE	FALSE
PROTEIN	s7130	AdoDATO	c321	inside	Amount	0	FALSE	FALSE	FALSE
PROTEIN	s7131	DFMO	c321	inside	Amount	0	FALSE	FALSE	FALSE
PROTEIN	s7132	4MCHA	c321	inside	Amount	0	FALSE	FALSE	FALSE
PROTEIN	s7133	Promazine	c321	inside	Amount	0	FALSE	FALSE	FALSE
PROTEIN	s7135	Plomipramine	c321	inside	Amount	0	FALSE	FALSE	FALSE
PROTEIN	s7136	Cf TryS	c407	inside	Amount	0	FALSE	FALSE	FALSE
PROTEIN	s7137	VK3 + VC	c407	inside	Amount	0	FALSE	FALSE	FALSE
PROTEIN	s7138	VC + B 12	c407	inside	Amount	0	FALSE	FALSE	FALSE
PROTEIN	s7139	IC50	c407	inside	Amount	0	FALSE	FALSE	FALSE
PROTEIN	s7140	VC	c407	inside	Amount	0	FALSE	FALSE	FALSE
PROTEIN	s7141	T(SH)2	c407	inside	Amount	0	FALSE	FALSE	FALSE
PROTEIN	s7142	?ECS	c407	inside	Amount	0	FALSE	FALSE	FALSE
PROTEIN	s7143	TryS	c407	inside	Amount	0	FALSE	FALSE	FALSE
PROTEIN	s7144	TryR	c407	inside	Amount	0	FALSE	FALSE	FALSE
PROTEIN	s7145	DHA	c407	inside	Amount	0	FALSE	FALSE	FALSE
PROTEIN	s7146	GSH	c407	inside	Amount	0	FALSE	FALSE	FALSE
PROTEIN	s7147	agmatinase	c321	inside	Amount	0	FALSE	FALSE	FALSE
PROTEIN	s7148	trypanothione synthetase	c321	inside	Amount	0	FALSE	FALSE	FALSE
PROTEIN	s7149	arginine decarboxylase	c321	inside	Amount	0	FALSE	FALSE	FALSE
PROTEIN	s7150	agmatine	c321	inside	Amount	0	FALSE	FALSE	FALSE
PROTEIN	s7151	trypanothione reductase	c321	inside	Amount	0	FALSE	FALSE	FALSE
PROTEIN	s7152	ornithine decarboxylase	c321	inside	Amount	0	FALSE	FALSE	FALSE
PROTEIN	s7153	spermidine synthase	c321	inside	Amount	0	FALSE	FALSE	FALSE
PROTEIN	s7134	Chlorpromazine	c321	inside	Amount	0	FALSE	FALSE	FALSE
PROTEIN	s7154	Curcumin	c5	inside	Amount	0	FALSE	FALSE	FALSE
PROTEIN	s7155	Cyclosporin A	c5	inside	Amount	0	FALSE	FALSE	FALSE
PROTEIN	s9078	cAMP	c509	inside	Amount	0	FALSE	FALSE	FALSE
PROTEIN	s9079	GRESAG4.1/4.2	c509	inside	Amount	0	FALSE	FALSE	FALSE
PROTEIN	s9080	cAMP	c510	inside	Amount	0	FALSE	FALSE	FALSE
PROTEIN	s9081	TC26	c510	inside	Amount	0	FALSE	FALSE	FALSE
PROTEIN	s9082	Lysosome exocytosis	c509	inside	Amount	0	FALSE	FALSE	FALSE
PROTEIN	s9085	TcMAPK2	c510	inside	Amount	0	FALSE	FALSE	FALSE
PROTEIN	s9086	cyclic AMP phosphodiesterase	c510	inside	Amount	0	FALSE	FALSE	FALSE
PROTEIN	s9087	cyclic AMP phosphodiesterase	c510	inside	Amount	0	FALSE	FALSE	FALSE
PROTEIN	s9088	s9088	c510	inside	Amount	0	FALSE	FALSE	FALSE
PROTEIN	s9089	TcPKAc	c510	inside	Amount	0	FALSE	FALSE	FALSE
PROTEIN	s9090	TcPKAr	c510	inside	Amount	0	FALSE	FALSE	FALSE
PROTEIN	s9091	TcrPDEA1	c510	inside	Amount	0	FALSE	FALSE	FALSE
PROTEIN	s9092	TcrPDE1	c510	inside	Amount	0	FALSE	FALSE	FALSE
PROTEIN	s9093	TcrPDEB1	c510	inside	Amount	0	FALSE	FALSE	FALSE
PROTEIN	s9094	TcrPDEC2	c510	inside	Amount	0	FALSE	FALSE	FALSE
PROTEIN	s9095	Fetal calf serum	c510	inside	Amount	0	FALSE	FALSE	FALSE
PROTEIN	s9096	PHOSPHOLIPASE C	c510	inside	Amount	0	FALSE	FALSE	FALSE
PROTEIN	s9099	Rho A	c510	inside	Amount	0	FALSE	FALSE	FALSE
PROTEIN	s9100	camp binding protein library	c510	inside	Amount	0	FALSE	FALSE	FALSE
PROTEIN	s9103	adenylate-cyclase	c509	inside	Amount	0	FALSE	FALSE	FALSE
PROTEIN	s9104	COX2	c509	inside	Amount	0	FALSE	FALSE	FALSE
PROTEIN	s9106	actin cytoskeleton rearrangement	c509	inside	Amount	0	FALSE	FALSE	FALSE
PROTEIN	s9001	Glycoproteins	c501	inside	Amount	0	FALSE	FALSE	FALSE
PROTEIN	s9002	rCD1d	c501	inside	Amount	0	FALSE	FALSE	FALSE
PROTEIN	s9003	?2 microglobulin	c501	inside	Amount	0	FALSE	FALSE	FALSE
PROTEIN	s9004	Stimulation of a NKT hybridoma	c501	inside	Amount	0	FALSE	FALSE	FALSE
PROTEIN	s9005	APC	c501	inside	Amount	0	FALSE	FALSE	FALSE
PROTEIN	s9006	interleukin 4 (IL-4)	c501	inside	Amount	0	FALSE	FALSE	FALSE
PROTEIN	s9007	Gamma interferon	c501	inside	Amount	0	FALSE	FALSE	FALSE
PROTEIN	s9008	MAb	c501	inside	Amount	0	FALSE	FALSE	FALSE
PROTEIN	s9009	GPI-mucin	c501	inside	Amount	0	FALSE	FALSE	FALSE
PROTEIN	s9010	MyD88	c501	inside	Amount	0	FALSE	FALSE	FALSE
PROTEIN	s9011	less responsive to GPI-mucin	c501	inside	Amount	0	FALSE	FALSE	FALSE
PROTEIN	s9012	TLR2	c501	inside	Amount	0	FALSE	FALSE	FALSE
PROTEIN	s9013	IL-12	c501	inside	Amount	0	FALSE	FALSE	FALSE
PROTEIN	s9014	TNF-?	c501	inside	Amount	0	FALSE	FALSE	FALSE
PROTEIN	s9015	RNI	c501	inside	Amount	0	FALSE	FALSE	FALSE
PROTEIN	s9061	NES	c507	inside	Amount	0	FALSE	FALSE	FALSE
PROTEIN	s9064	TcRPA2	c508	inside	Amount	0	FALSE	FALSE	FALSE
PROTEIN	s9065	TcADKn	c508	inside	Amount	0	FALSE	FALSE	FALSE
PROTEIN	s9066	TcRPS 14	c508	inside	Amount	0	FALSE	FALSE	FALSE
PROTEIN	s9067	Mex67	c508	inside	Amount	0	FALSE	FALSE	FALSE
PROTEIN	s9068	Hel45	c508	inside	Amount	0	FALSE	FALSE	FALSE
PROTEIN	s9069	Exportin-1/CRM-1	c507	inside	Amount	0	FALSE	FALSE	FALSE
PROTEIN	s9070	P34	c508	inside	Amount	0	FALSE	FALSE	FALSE
PROTEIN	s9071	P37	c508	inside	Amount	0	FALSE	FALSE	FALSE
PROTEIN	s9072	NOPP44/46	c508	inside	Amount	0	FALSE	FALSE	FALSE
PROTEIN	s9073	KPT-SINE	c508	inside	Amount	0	FALSE	FALSE	FALSE
PROTEIN	s9074	RAN-GTP	c507	inside	Amount	0	FALSE	FALSE	FALSE
PROTEIN	s9077	mRNA	c507	inside	Amount	0	FALSE	FALSE	FALSE
PROTEIN	s9016	T.cruzi	c502	inside	Amount	0	FALSE	FALSE	FALSE
PROTEIN	s9017	3T3-L1	c503	inside	Amount	0	FALSE	FALSE	FALSE
PROTEIN	s9018	PPAR-?	c503	inside	Amount	0	FALSE	FALSE	FALSE
PROTEIN	s9019	AT	c503	inside	Amount	0	FALSE	FALSE	FALSE
PROTEIN	s9020	LDL/HDL	c1000	inside	Amount	0	FALSE	FALSE	FALSE
PROTEIN	s9021	LDLr	c1000	inside	Amount	0	FALSE	FALSE	FALSE
PROTEIN	s9022	VLDLr	c1000	inside	Amount	0	FALSE	FALSE	FALSE
PROTEIN	s9024	SCARF1	c1000	inside	Amount	0	FALSE	FALSE	FALSE
PROTEIN	s9025	CXCL16	c1000	inside	Amount	0	FALSE	FALSE	FALSE
PROTEIN	s9026	TNF-?	c1000	inside	Amount	0	FALSE	FALSE	FALSE
PROTEIN	s9027	CD73KO	c504	inside	Amount	0	FALSE	FALSE	FALSE
PROTEIN	s9029	NAD	c504	inside	Amount	0	FALSE	FALSE	FALSE
PROTEIN	s9030	AMP	c504	inside	Amount	0	FALSE	FALSE	FALSE
PROTEIN	s9031	NAD	c504	inside	Amount	0	FALSE	FALSE	FALSE
PROTEIN	s9032	CD73	c504	inside	Amount	0	FALSE	FALSE	FALSE
PROTEIN	s9033	CD39	c504	inside	Amount	0	FALSE	FALSE	FALSE
PROTEIN	s9034	PPAR?	c505	inside	Amount	0	FALSE	FALSE	FALSE
PROTEIN	s9035	ATM	c505	inside	Amount	0	FALSE	FALSE	FALSE
PROTEIN	s9036	TNF-?	c505	inside	Amount	0	FALSE	FALSE	FALSE
PROTEIN	s9037	LD	c506	inside	Amount	0	FALSE	FALSE	FALSE
PROTEIN	s9038	Rab18	c506	inside	Amount	0	FALSE	FALSE	FALSE
PROTEIN	s9039	LDs	c506	inside	Amount	0	FALSE	FALSE	FALSE
PROTEIN	s9041	ACAT	c506	inside	Amount	0	FALSE	FALSE	FALSE
PROTEIN	s9042	TLR 4	c505	inside	Amount	0	FALSE	FALSE	FALSE
PROTEIN	s9043	TLR9	c505	inside	Amount	0	FALSE	FALSE	FALSE
PROTEIN	s9044	MAPKs	c505	inside	Amount	0	FALSE	FALSE	FALSE
PROTEIN	s9045	NASH	c1000	inside	Amount	0	FALSE	FALSE	FALSE
PROTEIN	s9046	CD4T	c1000	inside	Amount	0	FALSE	FALSE	FALSE
PROTEIN	s9047	IL- 17	c502	inside	Amount	0	FALSE	FALSE	FALSE
PROTEIN	s9048	IL6	c1000	inside	Amount	0	FALSE	FALSE	FALSE
PROTEIN	s9049	ACE1	c1000	inside	Amount	0	FALSE	FALSE	FALSE
PROTEIN	s9050	TGF?1	c1000	inside	Amount	0	FALSE	FALSE	FALSE
PROTEIN	s9051	APO A-1	c1000	inside	Amount	0	FALSE	FALSE	FALSE
PROTEIN	s9052	LCAT	c1000	inside	Amount	0	FALSE	FALSE	FALSE
PROTEIN	s9053	?-1 acid glycoprotein	c503	inside	Amount	0	FALSE	FALSE	FALSE
PROTEIN	s9054	SA33	c503	inside	Amount	0	FALSE	FALSE	FALSE
PROTEIN	s9055	TNF-?	c503	inside	Amount	0	FALSE	FALSE	FALSE
PROTEIN	s9056	IFN-?	c503	inside	Amount	0	FALSE	FALSE	FALSE
PROTEIN	s9057	IL-1?	c503	inside	Amount	0	FALSE	FALSE	FALSE
PROTEIN	s9058	7dpi	c504	inside	Amount	0	FALSE	FALSE	FALSE
PROTEIN	s9134	MLH 1	c514	inside	Amount	0	FALSE	FALSE	FALSE
PROTEIN	s5001	N?omega?hydroxy?L?arginine	c201	inside	Amount	0	FALSE	FALSE	FALSE
PROTEIN	s5007	IL-1?	c201	inside	Amount	0	FALSE	FALSE	FALSE
PROTEIN	s5008	n -G proteincoupled serpentine receptors	c201	inside	Amount	0	FALSE	FALSE	FALSE
PROTEIN	s5009	IFN-?	c201	inside	Amount	0	FALSE	FALSE	FALSE
PROTEIN	s5010	TNF-?	c201	inside	Amount	0	FALSE	FALSE	FALSE
PROTEIN	s5011	chemokines	c201	inside	Amount	0	FALSE	FALSE	FALSE
PROTEIN	s5012	Th2 cytokines	c201	inside	Amount	0	FALSE	FALSE	FALSE
PROTEIN	s5013	ornithine decarboxylase	c201	inside	Amount	0	FALSE	FALSE	FALSE
PROTEIN	s5014	arginase I	c201	inside	Amount	0	FALSE	FALSE	FALSE
PROTEIN	s5015	arginase II	c201	inside	Amount	0	FALSE	FALSE	FALSE
PROTEIN	s5016	Caspase 1	c202	inside	Amount	0	FALSE	FALSE	FALSE
PROTEIN	s5017	IL-1?	c202	inside	Amount	0	FALSE	FALSE	FALSE
PROTEIN	s5018	Transaminase	c202	inside	Amount	0	FALSE	FALSE	FALSE
PROTEIN	s5019	IL-18	c202	inside	Amount	0	FALSE	FALSE	FALSE
PROTEIN	s5020	IFN-?	c202	inside	Amount	0	FALSE	FALSE	FALSE
PROTEIN	s5021	IL-17	c202	inside	Amount	0	FALSE	FALSE	FALSE
PROTEIN	s5022	ALT	c202	inside	Amount	0	FALSE	FALSE	FALSE
PROTEIN	s5023	eIF2?	c202	inside	Amount	0	FALSE	FALSE	FALSE
PROTEIN	s5024	Kinase 1	c202	inside	Amount	0	FALSE	FALSE	FALSE
PROTEIN	s5025	TcK1	c202	inside	Amount	0	FALSE	FALSE	FALSE
PROTEIN	s5026	GCN2-like kinase	c202	inside	Amount	0	FALSE	FALSE	FALSE
PROTEIN	s5027	Tyrosine kinase	c202	inside	Amount	0	FALSE	FALSE	FALSE
PROTEIN	s5028	PD-L1	c202	inside	Amount	0	FALSE	FALSE	FALSE
PROTEIN	s5029	NLRs	default	inside	Amount	0	FALSE	FALSE	FALSE
PROTEIN	s5036	CD8+	c202	inside	Amount	0	FALSE	FALSE	FALSE
PROTEIN	s5037	CD4+	c202	inside	Amount	0	FALSE	FALSE	FALSE
PROTEIN	s5038	Ser51	c202	inside	Amount	0	FALSE	FALSE	FALSE
PROTEIN	s5039	GCN1	c202	inside	Amount	0	FALSE	FALSE	FALSE
PROTEIN	s5040	IL-17RA	c202	inside	Amount	0	FALSE	FALSE	FALSE
PROTEIN	s5041	IL-17A/F	c202	inside	Amount	0	FALSE	FALSE	FALSE
PROTEIN	s5042	BAD	c202	inside	Amount	0	FALSE	FALSE	FALSE
PROTEIN	s5044	HeLa Cells	c202	inside	Amount	0	FALSE	FALSE	FALSE
PROTEIN	s5047	PARP-1	c203	inside	Amount	0	FALSE	FALSE	FALSE
PROTEIN	s5048	(IL)–1?	c203	inside	Amount	0	FALSE	FALSE	FALSE
PROTEIN	s5049	IL-18	c203	inside	Amount	0	FALSE	FALSE	FALSE
PROTEIN	s5050	p65	c203	inside	Amount	0	FALSE	FALSE	FALSE
PROTEIN	s5051	SA-?-gal	c203	inside	Amount	0	FALSE	FALSE	FALSE
PROTEIN	s5052	TNF-?	c203	inside	Amount	0	FALSE	FALSE	FALSE
PROTEIN	s5053	IL-1?	c203	inside	Amount	0	FALSE	FALSE	FALSE
PROTEIN	s5054	MCP-1	c203	inside	Amount	0	FALSE	FALSE	FALSE
PROTEIN	s9203	PRRs	c531	inside	Amount	0	FALSE	FALSE	FALSE
PROTEIN	s9204	IRF-3	c531	inside	Amount	0	FALSE	FALSE	FALSE
PROTEIN	s9205	IRF 3	c531	inside	Amount	0	FALSE	FALSE	FALSE
PROTEIN	s9208	IFNAR	c105	inside	Amount	0	FALSE	FALSE	FALSE
PROTEIN	s9210	IRF_3	c531	inside	Amount	0	FALSE	FALSE	FALSE
PROTEIN	s9211	IFN Beta	c105	inside	Amount	0	FALSE	FALSE	FALSE
PROTEIN	s9212	IRF3	c530	inside	Amount	0	FALSE	FALSE	FALSE
PROTEIN	s9213	CBP/p300	c530	inside	Amount	0	FALSE	FALSE	FALSE
PROTEIN	s9214	PCAF	c530	inside	Amount	0	FALSE	FALSE	FALSE
PROTEIN	s9215	Expression of ISGs	c530	inside	Amount	0	FALSE	FALSE	FALSE
PROTEIN	s9135	FEN1	c514	inside	Amount	0	FALSE	FALSE	FALSE
PROTEIN	s9131	MutY	c514	inside	Amount	0	FALSE	FALSE	FALSE
PROTEIN	s9133	MutM	c514	inside	Amount	0	FALSE	FALSE	FALSE
PROTEIN	s9138	Csb	c515	inside	Amount	0	FALSE	FALSE	FALSE
PROTEIN	s6017	Sphingomyelinase	c302	inside	Amount	0	FALSE	FALSE	FALSE
PROTEIN	s4018	TLR-2	c101	inside	Amount	0	FALSE	FALSE	FALSE
PROTEIN	s6138	IL-1B	c318	inside	Amount	0	FALSE	FALSE	FALSE
PROTEIN	s6136	IL1B	c318	inside	Amount	0	FALSE	FALSE	FALSE
PROTEIN	s6135	IL-1? kinase	c318	inside	Amount	0	FALSE	FALSE	FALSE
RNA	s6003	siRNAs	c301	inside	Amount	0	FALSE	FALSE	FALSE
RNA	s6009	Cannonical RNA	c301	inside	Amount	0	FALSE	FALSE	FALSE
RNA	s6002	miRNAs	c301	inside	Amount	0	FALSE	FALSE	FALSE
RNA	s6010	rRNAs	c301	inside	Amount	0	FALSE	FALSE	FALSE
RNA	s6001	tsRNAs	c301	inside	Amount	0	FALSE	FALSE	FALSE
RNA	s6004	piRNAs	c301	inside	Amount	0	FALSE	FALSE	FALSE
RNA	s9075	mRNA	c508	inside	Amount	0	FALSE	FALSE	FALSE
RNA	s9076	mRNAs	c508	inside	Amount	0	FALSE	FALSE	FALSE
RNA	s6106	Cytokine mRNA	c313	inside	Amount	0	FALSE	FALSE	FALSE
SIMPLE_MOLECULE	s6012	cholesterol	c302	inside	Amount	0	FALSE	FALSE	FALSE
SIMPLE_MOLECULE	s6013	Ceramide	c302	inside	Amount	0	FALSE	FALSE	FALSE
SIMPLE_MOLECULE	s6133	Phenoloxidase	c319	inside	Amount	0	FALSE	FALSE	FALSE
SIMPLE_MOLECULE	s4149	Urea	c109	inside	Amount	0	FALSE	FALSE	FALSE
SIMPLE_MOLECULE	s233	ATP	c24	inside	Amount	0	FALSE	FALSE	FALSE
SIMPLE_MOLECULE	s234	AMP	c24	inside	Amount	0	FALSE	FALSE	FALSE
SIMPLE_MOLECULE	s23	NAD	c24	inside	Amount	0	FALSE	FALSE	FALSE
SIMPLE_MOLECULE	s356	NADP+	c2	inside	Amount	0	FALSE	FALSE	FALSE
SIMPLE_MOLECULE	s361	ADP	c2	inside	Amount	0	FALSE	FALSE	FALSE
SIMPLE_MOLECULE	s424	ROS	c5	inside	Amount	0	FALSE	FALSE	FALSE
SIMPLE_MOLECULE	s420	Nitric oxide	c5	inside	Amount	0	FALSE	FALSE	FALSE
SIMPLE_MOLECULE	s6113	Nitric oxide	c316	inside	Amount	0	FALSE	FALSE	FALSE
SIMPLE_MOLECULE	s9084	calmodulin	c510	inside	Amount	0	FALSE	FALSE	FALSE
SIMPLE_MOLECULE	s4085	GIPL ( glycoinositolphospholipid)	default	inside	Amount	0	FALSE	FALSE	FALSE
SIMPLE_MOLECULE	s4077	phospholipid & sterol	c107	innerSurface	Amount	0	FALSE	FALSE	FALSE
SIMPLE_MOLECULE	s4075	Lysophospholipid analogues	c107	inside	Amount	0	FALSE	FALSE	FALSE
SIMPLE_MOLECULE	s4064	ROS	c105	inside	Amount	0	FALSE	FALSE	FALSE
SIMPLE_MOLECULE	s4061	NO	c105	inside	Amount	0	FALSE	FALSE	FALSE
SIMPLE_MOLECULE	s6046	2-oxoglutaric acid	c306	inside	Amount	0	FALSE	FALSE	FALSE
SIMPLE_MOLECULE	s6053	Nitric oxide (NO) synthase	c306	inside	Amount	0	FALSE	FALSE	FALSE
SIMPLE_MOLECULE	s5006	NOS2	c201	inside	Amount	0	FALSE	FALSE	FALSE
SIMPLE_MOLECULE	s7017	lipopolysaccharide	c403	inside	Amount	0	FALSE	FALSE	FALSE
SIMPLE_MOLECULE	s6035	Pi	c304	inside	Amount	0	FALSE	FALSE	FALSE
SIMPLE_MOLECULE	s6033	ADP	c304	inside	Amount	0	FALSE	FALSE	FALSE
SIMPLE_MOLECULE	s6023	ATP	c304	inside	Amount	0	FALSE	FALSE	FALSE
SIMPLE_MOLECULE	s6022	Mitochondrial transport	c304	inside	Amount	0	FALSE	FALSE	FALSE
SIMPLE_MOLECULE	s6021	Mitochondrial carrier	c304	inside	Amount	0	FALSE	FALSE	FALSE
SIMPLE_MOLECULE	s4243	Ubiquitin	c117	inside	Amount	0	FALSE	FALSE	FALSE
SIMPLE_MOLECULE	s4231	ADP	c117	inside	Amount	0	FALSE	FALSE	FALSE
SIMPLE_MOLECULE	s4205	Cholesterol	c114	inside	Amount	0	FALSE	FALSE	FALSE
SIMPLE_MOLECULE	s4099	3-hydroxy-3-methylglutaryl-CoA	c108	innerSurface	Amount	0	FALSE	FALSE	FALSE
SIMPLE_MOLECULE	s4096	Acetyl CoA	c108	inside	Amount	0	FALSE	FALSE	FALSE
SIMPLE_MOLECULE	s4101	Mevalonate	c108	inside	Amount	0	FALSE	FALSE	FALSE
SIMPLE_MOLECULE	s4097	Acetoacetyl-CoA	c108	inside	Amount	0	FALSE	FALSE	FALSE
SIMPLE_MOLECULE	s9028	ATP	c504	inside	Amount	0	FALSE	FALSE	FALSE
SIMPLE_MOLECULE	s4093	glucocorticoid	default	inside	Amount	0	FALSE	FALSE	FALSE
