# Supplementary material for: A Data-Driven Approach to Construct a Molecular Map of Trypanosoma cruzi to Identify Drugs and Vaccine Targets
Source: Vaccines (Basel). 2023 Jan 26;11(2):267. doi: 10.3390/vaccines11020267 (PMC9963959; doi:10.3390/vaccines11020267)
Supplement: Supplementary file 1 [file vaccines-11-00267-s001.zip › Supplementary Tables/Supplementary Table 13.xlsx]

## Sheet: Pathway edges
Supplementary Table 13: List of edges involved in the network of T. cruzi pathways. This table has 7 columns: type; id; reversible; fast; reactants; products and modifiers. The first column ‘type’ provides information on the different types/categories of the reactions involved in the molecular map. The second column ‘id’ is the specific ID assigned to each entry. The third column ‘reversible’ giv…
type	id	reversible	fast	reactants	products	modifiers
NEGATIVE_INFLUENCE	re95042	FALSE	FALSE	s6155	s6141
STATE_TRANSITION	re8001	FALSE	FALSE	s7003	s7016	s7003
STATE_TRANSITION	re8002	FALSE	FALSE	s7015	s7016	s7015
STATE_TRANSITION	re8003	FALSE	FALSE	s7018	s7003
STATE_TRANSITION	re8004	FALSE	FALSE	s7018	s7014
STATE_TRANSITION	re8005	FALSE	FALSE	s7019	s7016	s7019		STATE_TRANSITION	874
STATE_TRANSITION	re8006	FALSE	FALSE	s7001	s7006	s7001
STATE_TRANSITION	re8007	FALSE	FALSE	s7001	s7011	s7001
STATE_TRANSITION	re8008	FALSE	FALSE	s7001	s7007	s7001
STATE_TRANSITION	re8009	FALSE	FALSE	s7001	s7009	s7001
STATE_TRANSITION	re8010	FALSE	FALSE	s7006	s7004
STATE_TRANSITION	re8011	FALSE	FALSE	s7011	s7012
STATE_TRANSITION	re8012	FALSE	FALSE	s7007	s7005
STATE_TRANSITION	re8013	FALSE	FALSE	s7009	s7010
STATE_TRANSITION	re8014	FALSE	FALSE	s7015	s7020
STATE_TRANSITION	re8015	FALSE	FALSE	s7004	s7021	s7004
STATE_TRANSITION	re8016	FALSE	FALSE	s7012	s7021	s7012
STATE_TRANSITION	re8017	FALSE	FALSE	s7005	s7021	s7005
STATE_TRANSITION	re8018	FALSE	FALSE	s7010	s7021	s7010
STATE_TRANSITION	re8019	FALSE	FALSE	s7024	s7016	s7024
STATE_TRANSITION	re8020	FALSE	FALSE	s7025	s7003	s7025
STATE_TRANSITION	re8021	FALSE	FALSE	s7003	s7026
STATE_TRANSITION	re8022	FALSE	FALSE	s7025	s7016	s7025
STATE_TRANSITION	re8023	FALSE	FALSE	s7008	s7021	s7008
STATE_TRANSITION	re8024	FALSE	FALSE	s7010	s7008	s7010
STATE_TRANSITION	re8025	FALSE	FALSE	s7001	s7027	s7001
STATE_TRANSITION	re8026	FALSE	FALSE	s7027	s7028
STATE_TRANSITION	re8027	FALSE	FALSE	s7028	s7010	s7028
STATE_TRANSITION	re8028	FALSE	FALSE	s7004	s7010
STATE_TRANSITION	re8029	FALSE	FALSE	s7001	s7029
STATE_TRANSITION	re8030	FALSE	FALSE	s7029	s7008	s7029
STATE_TRANSITION	re8031	FALSE	FALSE	s7001	s7030	s7001
STATE_TRANSITION	re8032	FALSE	FALSE	s7030	s7008	s7030
STATE_TRANSITION	re8033	FALSE	FALSE	s7012	s7008	s7012
STATE_TRANSITION	re7105	FALSE	FALSE	s6138	s6136	s6155
STATE_TRANSITION	re7106	FALSE	FALSE	s6136	s6137
STATE_TRANSITION	re7107	FALSE	FALSE	s6137	s6135
STATE_TRANSITION	re7108	FALSE	FALSE	s6132	s6140
STATE_TRANSITION	re7109	FALSE	FALSE	s6140	s6139
STATE_TRANSITION	re7110	FALSE	FALSE	s6142	s6131
STATE_TRANSITION	re7111	FALSE	FALSE	s6142	s6133
STATE_TRANSITION	re7112	FALSE	FALSE	s6142	s6129	s6155
STATE_TRANSITION	re7113	FALSE	FALSE	s6142	s6128	s6155,s6150,s6153,s6154
STATE_TRANSITION	re7114	FALSE	FALSE	s6142	s6130
STATE_TRANSITION	re7115	FALSE	FALSE	s6134	s6139
STATE_TRANSITION	re7116	FALSE	FALSE	s6155	s6141
STATE_TRANSITION	re7117	FALSE	FALSE	s6155	s6140
STATE_TRANSITION	re7118	FALSE	FALSE	s6139	s6142
STATE_TRANSITION	re7119	FALSE	FALSE	s6142	s6143	s6150,s6153
STATE_TRANSITION	re7120	FALSE	FALSE	s6144	s6145	s6142
STATE_TRANSITION	re7121	FALSE	FALSE	s6139	s6146	s6147
STATE_TRANSITION	re7122	FALSE	FALSE	s6139	s6148
STATE_TRANSITION	re7123	FALSE	FALSE	s6139,s6148,s6147	s6149
STATE_TRANSITION	re7124	FALSE	FALSE	s6142	s6152	s6150
STATE_TRANSITION	re7125	FALSE	FALSE	s6142	s6151	s6150
STATE_TRANSITION	re7126	FALSE	FALSE	s6153	s6142
STATE_TRANSITION	re7127	FALSE	FALSE	s6150	s6139
STATE_TRANSITION	re7128	FALSE	FALSE	s6143	s6154
STATE_TRANSITION	re7129	FALSE	FALSE	s6150	s6153	s6150
STATE_TRANSITION	re7130	FALSE	FALSE	s6150	s6142
STATE_TRANSITION	re7131	FALSE	FALSE	s6150	s6144
STATE_TRANSITION	re8034	FALSE	FALSE	s7031	s7032
STATE_TRANSITION	re8035	FALSE	FALSE	s7031	s7033
STATE_TRANSITION	re8036	FALSE	FALSE	s7033	s7034
STATE_TRANSITION	re8037	FALSE	FALSE	s7032	s7033
STATE_TRANSITION	re8038	FALSE	FALSE	s7035	s7036
STATE_TRANSITION	re8039	FALSE	FALSE	s7035	s7037
STATE_TRANSITION	re8040	FALSE	FALSE	s7036	s7031
STATE_TRANSITION	re8041	FALSE	FALSE	s7031	s7037
STATE_TRANSITION	re8042	FALSE	FALSE	s7038	s7040
STATE_TRANSITION	re8043	FALSE	FALSE	s7038	s7039
STATE_TRANSITION	re8044	FALSE	FALSE	s7040	s7041
STATE_TRANSITION	re8045	FALSE	FALSE	s7039	s7041
STATE_TRANSITION	re8046	FALSE	FALSE	s7041	s7042
STATE_TRANSITION	re8047	FALSE	FALSE	s7032	s7038
STATE_TRANSITION	re8048	FALSE	FALSE	s7035	s7032
STATE_TRANSITION	re8049	FALSE	FALSE	s7043	s7044
STATE_TRANSITION	re8050	FALSE	FALSE	s7043	s7032
STATE_TRANSITION	re8051	FALSE	FALSE	s7044	s7045
STATE_TRANSITION	re8052	FALSE	FALSE	s7046	s7047
STATE_TRANSITION	re8053	FALSE	FALSE	s7047	s7032
STATE_TRANSITION	re8054	FALSE	FALSE	s7047	s7048
STATE_TRANSITION	re8055	FALSE	FALSE	s7048	s7049
STATE_TRANSITION	re8056	FALSE	FALSE	s7048	s7050
STATE_TRANSITION	re8057	FALSE	FALSE	s7050	s7049
STATE_TRANSITION	re8058	FALSE	FALSE	s7051	s7051
STATE_TRANSITION	re8059	FALSE	FALSE	s7051	s7032
STATE_TRANSITION	re8060	FALSE	FALSE	s7051	s7032
STATE_TRANSITION	re8061	FALSE	FALSE	s7051	s7052
STATE_TRANSITION	re8062	FALSE	FALSE	s7053	s7054
STATE_TRANSITION	re8063	FALSE	FALSE	s7054	s7055
STATE_TRANSITION	re8064	FALSE	FALSE	s7055	s7056
STATE_TRANSITION	re8065	FALSE	FALSE	s7056	s7057
STATE_TRANSITION	re7142	FALSE	FALSE	s6184	s6190
STATE_TRANSITION	re7143	FALSE	FALSE	s6185	s6190
STATE_TRANSITION	re7144	FALSE	FALSE	s6186	s6190
STATE_TRANSITION	re7145	FALSE	FALSE	s6187	s6190
STATE_TRANSITION	re7146	FALSE	FALSE	s6188	s6190
STATE_TRANSITION	re7147	FALSE	FALSE	s6189	s6190
STATE_TRANSITION	re7148	FALSE	FALSE	s6191	s6190
STATE_TRANSITION	re7149	FALSE	FALSE	s6188	s6192
STATE_TRANSITION	re7150	FALSE	FALSE	s6189	s6192
STATE_TRANSITION	re7151	FALSE	FALSE	s6187	s6192
STATE_TRANSITION	re7152	FALSE	FALSE	s6181	s6187	s6198
STATE_TRANSITION	re7153	FALSE	FALSE	s6182	s6187
STATE_TRANSITION	re7154	FALSE	FALSE	s6181	s6188
STATE_TRANSITION	re7155	FALSE	FALSE	s6182	s6188	s6196
STATE_TRANSITION	re7156	FALSE	FALSE	s6181	s6189
STATE_TRANSITION	re7157	FALSE	FALSE	s6182	s6189
STATE_TRANSITION	re7158	FALSE	FALSE	s6183	s6184	s6200
STATE_TRANSITION	re7159	FALSE	FALSE	s6183	s6187	s6198
STATE_TRANSITION	re7160	FALSE	FALSE	s6193	s6184
STATE_TRANSITION	re7161	FALSE	FALSE	s6180	s6184
STATE_TRANSITION	re7162	FALSE	FALSE	s6193	s6185
STATE_TRANSITION	re7163	FALSE	FALSE	s6193	s6186
STATE_TRANSITION	re7164	FALSE	FALSE	s6180	s6185
STATE_TRANSITION	re7165	FALSE	FALSE	s6180	s6186
STATE_TRANSITION	re7132	FALSE	FALSE	s6156	s6170
STATE_TRANSITION	re7133	FALSE	FALSE	s6156	s6169	s6162,s6163
STATE_TRANSITION	re7134	FALSE	FALSE	s6169	s6160
STATE_TRANSITION	re7135	FALSE	FALSE	s6170	s6160
STATE_TRANSITION	re7136	FALSE	FALSE	s6169	s6160
STATE_TRANSITION	re7137	FALSE	FALSE	s6170	s6160
STATE_TRANSITION	re7138	FALSE	FALSE	s6157	s6170
STATE_TRANSITION	re7139	FALSE	FALSE	s6175	s6169
STATE_TRANSITION	re7140	FALSE	FALSE	s6160	s6165	s6166,s6167
STATE_TRANSITION	re7141	FALSE	FALSE	s6165	s6161	s6164,s6166,s6167
STATE_TRANSITION	re7001	FALSE	FALSE	s6002	s6006
STATE_TRANSITION	re7002	FALSE	FALSE	s6005	s6006
STATE_TRANSITION	re7003	FALSE	FALSE	s6003	s6006
STATE_TRANSITION	re7004	FALSE	FALSE	s6004	s6006
STATE_TRANSITION	re7005	FALSE	FALSE	s6001	s6007
STATE_TRANSITION	re7006	FALSE	FALSE	s6005	s6007
STATE_TRANSITION	re7007	FALSE	FALSE	s6005	s6008
STATE_TRANSITION	re7008	FALSE	FALSE	s6009	s6010
STATE_TRANSITION	re7009	FALSE	FALSE	s6008	s6007
STATE_TRANSITION	re7010	FALSE	FALSE	s6012	s6011
STATE_TRANSITION	re7011	FALSE	FALSE	s6013	s6017
STATE_TRANSITION	re7012	FALSE	FALSE	s6017	s6013
STATE_TRANSITION	re7013	FALSE	FALSE	s6017	s6018
STATE_TRANSITION	re7014	FALSE	FALSE	s6015	s6018
STATE_TRANSITION	re7015	FALSE	FALSE	s6016	s6018
STATE_TRANSITION	re7016	FALSE	FALSE	s6014	s6018	s6014
STATE_TRANSITION	re7017	FALSE	FALSE	s6019	s6025	s6025
STATE_TRANSITION	re7018	FALSE	FALSE	s6019,s6034,s6023	s6019,s6033,s6035
STATE_TRANSITION	re7019	FALSE	FALSE	s6037,s6031	s6019
STATE_TRANSITION	re7020	FALSE	FALSE	s6019	s6032	s6032
STATE_TRANSITION	re7021	FALSE	FALSE	s6032	s6019
STATE_TRANSITION	re7022	FALSE	FALSE	s6019	s6021	s6036
STATE_TRANSITION	re7023	FALSE	FALSE	s6021	s6022
STATE_TRANSITION	re7024	FALSE	FALSE	s6025	s6020
STATE_TRANSITION	re7025	FALSE	FALSE	s6020	s6019
STATE_TRANSITION	re7026	FALSE	FALSE	s6019	s6026
STATE_TRANSITION	re7027	FALSE	FALSE	s6019,s6031,s6043	s6037
STATE_TRANSITION	re7028	FALSE	FALSE	s6026	s6039
STATE_TRANSITION	re7029	FALSE	FALSE	s6026	s6040
STATE_TRANSITION	re7030	FALSE	FALSE	s6026	s6041
STATE_TRANSITION	re7031	FALSE	FALSE	s6026	s6042
STATE_TRANSITION	re7032	FALSE	FALSE	s6044	s6059
STATE_TRANSITION	re7033	FALSE	FALSE	s6059	s6045
STATE_TRANSITION	re7034	FALSE	FALSE	s6044	s6045
STATE_TRANSITION	re7035	FALSE	FALSE	s6049	s6048
STATE_TRANSITION	re7036	FALSE	FALSE	s6048	s6046
STATE_TRANSITION	re7037	FALSE	FALSE	s6046	s6047
STATE_TRANSITION	re7038	FALSE	FALSE	s6049	s6047
STATE_TRANSITION	re7039	FALSE	FALSE	s6050	s6059
STATE_TRANSITION	re7040	FALSE	FALSE	s6050	s6052
STATE_TRANSITION	re7041	FALSE	FALSE	s6052	s6053
STATE_TRANSITION	re7042	FALSE	FALSE	s6054	s6055,s6059
STATE_TRANSITION	re7043	FALSE	FALSE	s6054	s6056
STATE_TRANSITION	re7044	FALSE	FALSE	s6055	s6056
STATE_TRANSITION	re7045	FALSE	FALSE	s6057	s6058
STATE_TRANSITION	re7046	FALSE	FALSE	s6060	s6061	s6060
STATE_TRANSITION	re7047	FALSE	FALSE	s6061	s6062
STATE_TRANSITION	re7048	FALSE	FALSE	s6060	s6064	s6060
STATE_TRANSITION	re7049	FALSE	FALSE	s6063	s6064	s6063
STATE_TRANSITION	re7050	FALSE	FALSE	s6065	s6066	s6065
STATE_TRANSITION	re7051	FALSE	FALSE	s6063	s6065	s6063
STATE_TRANSITION	re7052	FALSE	FALSE	s6067	s6069	s6067
STATE_TRANSITION	re7053	FALSE	FALSE	s6068	s6069	s6068
STATE_TRANSITION	re7054	FALSE	FALSE	s6068	s6070	s6068
STATE_TRANSITION	re7055	FALSE	FALSE	s6068	s6071	s6068
STATE_TRANSITION	re7056	FALSE	FALSE	s6067	s6072
STATE_TRANSITION	re7057	FALSE	FALSE	s6060	s6069	s6060
STATE_TRANSITION	re7058	FALSE	FALSE	s6073	s6061	s6073
STATE_TRANSITION	re7059	FALSE	FALSE	s6073	s6074	s6073
STATE_TRANSITION	re7060	FALSE	FALSE	s6069	s6075
STATE_TRANSITION	re7061	FALSE	FALSE	s6073	s6076
STATE_TRANSITION	re70061	FALSE	FALSE	s6084	s6077
STATE_TRANSITION	re7062	FALSE	FALSE	s6077	s6078
STATE_TRANSITION	re7063	FALSE	FALSE	s6078	s6082
STATE_TRANSITION	re7064	FALSE	FALSE	s6083	s6079
STATE_TRANSITION	re7065	FALSE	FALSE	s6079	s6087
STATE_TRANSITION	re7066	FALSE	FALSE	s6087	s6085
STATE_TRANSITION	re7067	FALSE	FALSE	s6083	s6080
STATE_TRANSITION	re7068	FALSE	FALSE	s6080	s6086
STATE_TRANSITION	re7070	FALSE	FALSE	s6083	s6088
STATE_TRANSITION	re7071	FALSE	FALSE	s6082	s6081
STATE_TRANSITION	re7072	FALSE	FALSE	s6081	s6083
STATE_TRANSITION	re7073	FALSE	FALSE	s6082	s6088
STATE_TRANSITION	re7074	FALSE	FALSE	s6089	s6090
STATE_TRANSITION	re7075	FALSE	FALSE	s6091	s6092
STATE_TRANSITION	re7076	FALSE	FALSE	s6094	s6095
STATE_TRANSITION	re7077	FALSE	FALSE	s6096	s6097
STATE_TRANSITION	re7078	FALSE	FALSE	s6092	s6099
STATE_TRANSITION	re7079	FALSE	FALSE	s6101	s6101
STATE_TRANSITION	re7080	FALSE	FALSE	s6092	s6104
STATE_TRANSITION	re7081	FALSE	FALSE	s6106	s6092
STATE_TRANSITION	re7082	FALSE	FALSE	s6092	s6108
STATE_TRANSITION	re7083	FALSE	FALSE	s6109	s6110
STATE_TRANSITION	re7084	FALSE	FALSE	s6112	s6113	s6112
STATE_TRANSITION	re7085	FALSE	FALSE	s6112	s6114	s6112
STATE_TRANSITION	re7086	FALSE	FALSE	s6111	s6115
STATE_TRANSITION	re7087	FALSE	FALSE	s6111	s6116
STATE_TRANSITION	re7088	FALSE	FALSE	s6118	s6117
STATE_TRANSITION	re7089	FALSE	FALSE	s6119	s6113
STATE_TRANSITION	re7090	FALSE	FALSE	s6120	s6121	s6120
STATE_TRANSITION	re7091	FALSE	FALSE	s6110	s6123
STATE_TRANSITION	re7092	FALSE	FALSE	s6119	s6123
STATE_TRANSITION	re7093	FALSE	FALSE	s6120	s6123
STATE_TRANSITION	re7094	FALSE	FALSE	s6117	s6123
STATE_TRANSITION	re7095	FALSE	FALSE	s6111	s6123
STATE_TRANSITION	re7096	FALSE	FALSE	s6115	s6123
STATE_TRANSITION	re7097	FALSE	FALSE	s6112	s6123
STATE_TRANSITION	re7098	FALSE	FALSE	s6124	s6125
STATE_TRANSITION	re7099	FALSE	FALSE	s6122	s6115
STATE_TRANSITION	re7100	FALSE	FALSE	s6125	s6123
STATE_TRANSITION	re7101	FALSE	FALSE	s6116	s6126
STATE_TRANSITION	re7102	FALSE	FALSE	s6126	s6123
STATE_TRANSITION	re7103	FALSE	FALSE	s6115	s6127
STATE_TRANSITION	re7104	FALSE	FALSE	s6127	s6123
STATE_TRANSITION	re5000	FALSE	FALSE	s4000	s4001
STATE_TRANSITION	re5001	FALSE	FALSE	s4000	s4002
STATE_TRANSITION	re5002	FALSE	FALSE	s4001	s4003
STATE_TRANSITION	re5003	FALSE	FALSE	s4002	s4003
STATE_TRANSITION	re5004	FALSE	FALSE	s4000	s4004
STATE_TRANSITION	re5005	FALSE	FALSE	s4000	s4005
STATE_TRANSITION	re5006	FALSE	FALSE	s4012	s4011	s4014
STATE_TRANSITION	re5007	FALSE	FALSE	s4011	s4010
STATE_TRANSITION	re5008	FALSE	FALSE	s4009	s4008	s4009
STATE_TRANSITION	re5009	FALSE	FALSE	s4013	s4011
STATE_TRANSITION	re5010	FALSE	FALSE	s4012	s4013
STATE_TRANSITION	re5011	FALSE	FALSE	s4014	s4012
STATE_TRANSITION	re5012	FALSE	FALSE	s4015	s4017
STATE_TRANSITION	re5013	FALSE	FALSE	s4016	s4015
STATE_TRANSITION	re5014	FALSE	FALSE	s4016	s4009
STATE_TRANSITION	re5015	FALSE	FALSE	s4016	s4014
STATE_TRANSITION	re5016	FALSE	FALSE	s4016	s4010
STATE_TRANSITION	re5017	FALSE	FALSE	s4016	s4000
STATE_TRANSITION	re5018	FALSE	FALSE	s4000	s4018	s4000
STATE_TRANSITION	re5019	FALSE	FALSE	s4018	s4019
STATE_TRANSITION	re5020	FALSE	FALSE	s4042	s4020
STATE_TRANSITION	re5021	FALSE	FALSE	s4040	s4041	s4040
STATE_TRANSITION	re5022	FALSE	FALSE	s4041	s4020
STATE_TRANSITION	re5023	FALSE	FALSE	s4022	s4021
STATE_TRANSITION	re5024	FALSE	FALSE	s4023	s4021
STATE_TRANSITION	re5025	FALSE	FALSE	s4024	s4021
STATE_TRANSITION	re5026	FALSE	FALSE	s4025	s4021
STATE_TRANSITION	re5027	FALSE	FALSE	s4037	s4021
STATE_TRANSITION	re5028	FALSE	FALSE	s4036	s4021
STATE_TRANSITION	re5029	FALSE	FALSE	s4039	s4021
STATE_TRANSITION	re5030	FALSE	FALSE	s4032	s4021
STATE_TRANSITION	re5031	FALSE	FALSE	s4038	s4021
STATE_TRANSITION	re5032	FALSE	FALSE	s4035	s4021
STATE_TRANSITION	re5033	FALSE	FALSE	s4033	s4021
STATE_TRANSITION	re5034	FALSE	FALSE	s4034	s4021
STATE_TRANSITION	re5035	FALSE	FALSE	s4026	s4021
STATE_TRANSITION	re5036	FALSE	FALSE	s4027	s4021
STATE_TRANSITION	re5037	FALSE	FALSE	s4028	s4021
STATE_TRANSITION	re5038	FALSE	FALSE	s4029	s4021
STATE_TRANSITION	re5039	FALSE	FALSE	s4030	s4021
STATE_TRANSITION	re5040	FALSE	FALSE	s4031	s4021
STATE_TRANSITION	re5041	FALSE	FALSE	s4021	s4020
STATE_TRANSITION	re5042	FALSE	FALSE	s4043	s4044	s4043
STATE_TRANSITION	re5043	FALSE	FALSE	s4044	s4020
STATE_TRANSITION	re5044	FALSE	FALSE	s4058	s4045	s4058
STATE_TRANSITION	re5045	FALSE	FALSE	s4045	s4060	s4045,s4063,s4064
STATE_TRANSITION	re5046	FALSE	FALSE	s4060	s4054	s4060
STATE_TRANSITION	re5047	FALSE	FALSE	s4059	s4062	s4059
STATE_TRANSITION	re5048	FALSE	FALSE	s4062	s4058	s4062
STATE_TRANSITION	re5049	FALSE	FALSE	s4061	s4062	s4061
STATE_TRANSITION	re5050	FALSE	FALSE	s4064	s4062
STATE_TRANSITION	re5051	FALSE	FALSE	s4065	s4060
STATE_TRANSITION	re5052	FALSE	FALSE	s4065	s4054
STATE_TRANSITION	re5053	FALSE	FALSE	s4066	s4054	s4046
STATE_TRANSITION	re5054	FALSE	FALSE	s4067	s4065	s4067
STATE_TRANSITION	re5055	FALSE	FALSE	s4067	s4046	s4067
STATE_TRANSITION	re5056	FALSE	FALSE	s4047	s4061
STATE_TRANSITION	re5057	FALSE	FALSE	s4068	s4047	s4068
STATE_TRANSITION	re5058	FALSE	FALSE	s4056	s4047	s4056
STATE_TRANSITION	re5059	FALSE	FALSE	s4054	s4047	s4054
STATE_TRANSITION	re5060	FALSE	FALSE	s4055	s4054	s4055
STATE_TRANSITION	re5061	FALSE	FALSE	s4055	s4045	s4055
STATE_TRANSITION	re5062	FALSE	FALSE	s4055	s4064	s4055
STATE_TRANSITION	re5063	FALSE	FALSE	s4055	s4068	s4055
STATE_TRANSITION	re5064	FALSE	FALSE	s4054	s4056	s4054
STATE_TRANSITION	re5065	FALSE	FALSE	s4070	s4054	s4070
STATE_TRANSITION	re5066	FALSE	FALSE	s4071	s4054	s4071
STATE_TRANSITION	re5067	FALSE	FALSE	s4057	s4054	s4057
STATE_TRANSITION	re5068	FALSE	FALSE	s4048	s4054	s4048
STATE_TRANSITION	re5069	FALSE	FALSE	s4054	s4049	s4054
STATE_TRANSITION	re5070	FALSE	FALSE	s4049	s4072	s4049
STATE_TRANSITION	re5071	FALSE	FALSE	s4050	s4054	s4050
STATE_TRANSITION	re5072	FALSE	FALSE	s4052	s4045	s4052
STATE_TRANSITION	re5073	FALSE	FALSE	s4054	s4053	s4054
STATE_TRANSITION	re5074	FALSE	FALSE	s4073	s4054	s4073
STATE_TRANSITION	re5075	FALSE	FALSE	s4051	s4064	s4045
STATE_TRANSITION	re5076	FALSE	FALSE	s4051	s4054	s4051
STATE_TRANSITION	re5077	FALSE	FALSE	s4074	s4076
STATE_TRANSITION	re5078	FALSE	FALSE	s4073	s4085
STATE_TRANSITION	re5079	FALSE	FALSE	s4075	s4086
STATE_TRANSITION	re5080	FALSE	FALSE	s4078	s4088
STATE_TRANSITION	re5081	FALSE	FALSE	s4088	s4094
STATE_TRANSITION	re5082	FALSE	FALSE	s4082	s4092
STATE_TRANSITION	re5083	FALSE	FALSE	s4092	s4094
STATE_TRANSITION	5084	FALSE	FALSE	s4089	s4094
STATE_TRANSITION	re5085	FALSE	FALSE	s4089	s4094
STATE_TRANSITION	re5086	FALSE	FALSE	s4077	s4087
STATE_TRANSITION	re5087	FALSE	FALSE	s4087	s4094
STATE_TRANSITION	re5088	FALSE	FALSE	s4076	s4094
STATE_TRANSITION	re5089	FALSE	FALSE	s4085	s4094
STATE_TRANSITION	re5090	FALSE	FALSE	s4086	s4094
STATE_TRANSITION	re5091	FALSE	FALSE	s4084	s4087
STATE_TRANSITION	re5092	FALSE	FALSE	s4087	s4094
STATE_TRANSITION	re5093	FALSE	FALSE	s4083,s4093	s4094
STATE_TRANSITION	re5094	FALSE	FALSE	s4081,s4090	s4091
STATE_TRANSITION	re5095	FALSE	FALSE	s4090	s4091,s4094
STATE_TRANSITION	re5096	FALSE	FALSE	s4080,s4079	s4089
STATE_TRANSITION	re5097	FALSE	FALSE	s4095	s4096	s4097
STATE_TRANSITION	re5098	FALSE	FALSE	s4096	s4098	s4099
STATE_TRANSITION	re5099	FALSE	FALSE	s4098	s4100	s4101,s4111
STATE_TRANSITION	re5100	FALSE	FALSE	s4100	s4102	s4103
STATE_TRANSITION	re5101	FALSE	FALSE	s4102	s4104	s4105
STATE_TRANSITION	re5102	FALSE	FALSE	s4104	s4106	s4107
STATE_TRANSITION	re5103	FALSE	FALSE	s4106	s4108	s4109
STATE_TRANSITION	re5104	FALSE	FALSE	s4108	s4110	s4109,s4112,s4113
STATE_TRANSITION	re5105	FALSE	FALSE	s4125	s4126
STATE_TRANSITION	re5106	FALSE	FALSE	s4125	s4121
STATE_TRANSITION	re5107	FALSE	FALSE	s4125	s4120
STATE_TRANSITION	re5108	FALSE	FALSE	s4125	s4122
STATE_TRANSITION	re5109	FALSE	FALSE	s4125	s4127
STATE_TRANSITION	re5110	FALSE	FALSE	s4125	s4128
STATE_TRANSITION	re5111	FALSE	FALSE	s4125	s4129
STATE_TRANSITION	re5112	FALSE	FALSE	s4125	s4130
STATE_TRANSITION	re5113	FALSE	FALSE	s4125	s4131
STATE_TRANSITION	re5114	FALSE	FALSE	s4124	s4125
STATE_TRANSITION	re5115	FALSE	FALSE	s4125	s4124
STATE_TRANSITION	re5116	FALSE	FALSE	s4125	s4115
STATE_TRANSITION	re5117	FALSE	FALSE	s4125	s4117
STATE_TRANSITION	re5118	FALSE	FALSE	s4125	s4117
STATE_TRANSITION	re5119	FALSE	FALSE	s4125	s4116
STATE_TRANSITION	re5120	FALSE	FALSE	s4125	s4119
STATE_TRANSITION	re5121	FALSE	FALSE	s4125	s4118
STATE_TRANSITION	re5122	FALSE	FALSE	s4124	s4132
STATE_TRANSITION	re5123	FALSE	FALSE	s4124	s4133
STATE_TRANSITION	re5124	FALSE	FALSE	s4138	s4134
STATE_TRANSITION	re5125	FALSE	FALSE	s4138	s4135
STATE_TRANSITION	re5126	FALSE	FALSE	s4138	s4136
STATE_TRANSITION	re5127	FALSE	FALSE	s4138	s4137
STATE_TRANSITION	re5128	FALSE	FALSE	s4138	s4139
STATE_TRANSITION	re5129	FALSE	FALSE	s4138	s4140
STATE_TRANSITION	re5130	FALSE	FALSE	s4147	s4142
STATE_TRANSITION	re5131	FALSE	FALSE	s4147	s4141
STATE_TRANSITION	re5132	FALSE	FALSE	s4124	s4147
STATE_TRANSITION	re5133	FALSE	FALSE	s4138	s4142
STATE_TRANSITION	re5134	FALSE	FALSE	s4138	s4141
STATE_TRANSITION	re5135	FALSE	FALSE	s4138	s4144
STATE_TRANSITION	re5136	FALSE	FALSE	s4138	s4145
STATE_TRANSITION	re5137	FALSE	FALSE	s4138	s4148
STATE_TRANSITION	re5138	FALSE	FALSE	s4147	s4149
STATE_TRANSITION	re5139	FALSE	FALSE	s4147	s4136
STATE_TRANSITION	re5140	FALSE	FALSE	s4147	s4150
STATE_TRANSITION	re5141	FALSE	FALSE	s4138	s4149
STATE_TRANSITION	re5142	FALSE	FALSE	s4138	s4151
STATE_TRANSITION	re5143	FALSE	FALSE	s4138	s4152
STATE_TRANSITION	re5144	FALSE	FALSE	s4138	s4153
STATE_TRANSITION	re5145	FALSE	FALSE	s4143	s4154
STATE_TRANSITION	re5146	FALSE	FALSE	s4143	s4155
STATE_TRANSITION	re5147	FALSE	FALSE	s4143	s4156
STATE_TRANSITION	re5148	FALSE	FALSE	s4143	s4157
STATE_TRANSITION	re5149	FALSE	FALSE	s4143	s4160
STATE_TRANSITION	re5150	FALSE	FALSE	s4124	s4156
STATE_TRANSITION	re5151	FALSE	FALSE	s4124	s4157
STATE_TRANSITION	re5152	FALSE	FALSE	s4124	s4158
STATE_TRANSITION	re5153	FALSE	FALSE	s4138	s4156
STATE_TRANSITION	re5154	FALSE	FALSE	s4138	s4157
STATE_TRANSITION	re5155	FALSE	FALSE	s4138	s4158
STATE_TRANSITION	re5156	FALSE	FALSE	s4124	s4159
STATE_TRANSITION	re5157	FALSE	FALSE	s4124	s4160
STATE_TRANSITION	re5158	FALSE	FALSE	s4124	s4161
STATE_TRANSITION	re5159	FALSE	FALSE	s4124	s4162
STATE_TRANSITION	re5160	FALSE	FALSE	s4124	s4162
STATE_TRANSITION	re5161	FALSE	FALSE	s4138	s4160
STATE_TRANSITION	re5162	FALSE	FALSE	s4138	s4161
STATE_TRANSITION	re5163	FALSE	FALSE	s4138	s4154
STATE_TRANSITION	re5164	FALSE	FALSE	s4124	s4154
STATE_TRANSITION	re5165	FALSE	FALSE	s4138	s4164
STATE_TRANSITION	re5166	FALSE	FALSE	s4138	s4146
STATE_TRANSITION	re5167	FALSE	FALSE	s4125	s4146
STATE_TRANSITION	re5168	FALSE	FALSE	s4125	s4164
STATE_TRANSITION	re5169	FALSE	FALSE	s4138	s4165
STATE_TRANSITION	re5170	FALSE	FALSE	s4143	s4161
STATE_TRANSITION	re5171	FALSE	FALSE	s4143	s4160
STATE_TRANSITION	re5172	FALSE	FALSE	s4143	s4158
STATE_TRANSITION	re5173	FALSE	FALSE	s4143	s4129
STATE_TRANSITION	re5174	FALSE	FALSE	s4143	s4130
STATE_TRANSITION	re5175	FALSE	FALSE	s4124	s4163
STATE_TRANSITION	re5176	FALSE	FALSE	s4124	s4123
STATE_TRANSITION	re5177	FALSE	FALSE	s4166	s4167	s4171,s4175
STATE_TRANSITION	re5178	FALSE	FALSE	s4167	s4168	s4172
STATE_TRANSITION	re5179	FALSE	FALSE	s4168	s4169	s4173
STATE_TRANSITION	re5180	TRUE	FALSE	s4169	s4170	s4174,s4176
STATE_TRANSITION	re5181	FALSE	FALSE	s4177	s7102
STATE_TRANSITION	re5182	FALSE	FALSE	s4177	s7099	s4177
STATE_TRANSITION	re5183	FALSE	FALSE	s4177	s7103	s4177
STATE_TRANSITION	re5184	FALSE	FALSE	s7103	s7104
STATE_TRANSITION	re5185	FALSE	FALSE	s7099	s7100	s7099
STATE_TRANSITION	re5186	FALSE	FALSE	s7102	s7100
STATE_TRANSITION	re5187	FALSE	FALSE	s7100	s7101	s7100
STATE_TRANSITION	re5188	FALSE	FALSE	s7109	s7106
STATE_TRANSITION	re5189	FALSE	FALSE	s7109	s7108
STATE_TRANSITION	re5190	FALSE	FALSE	s7110	s7111
STATE_TRANSITION	re5191	FALSE	FALSE	s7110	s7112
STATE_TRANSITION	re5192	FALSE	FALSE	s7112	s7109
STATE_TRANSITION	re5193	FALSE	FALSE	s7111	s7113
STATE_TRANSITION	re5194	FALSE	FALSE	s4210	s4200	s4195,s4211
STATE_TRANSITION	re5195	FALSE	FALSE	s4208	s4209
STATE_TRANSITION	re5196	FALSE	FALSE	s4200	s4207
STATE_TRANSITION	re5197	FALSE	FALSE	s4193	s4210
STATE_TRANSITION	re5198	FALSE	FALSE	s4196	s4197,s4208	s4207
STATE_TRANSITION	re5199	FALSE	FALSE	s4205	s4204	s4205
STATE_TRANSITION	re5200	FALSE	FALSE	s4209	s4201
STATE_TRANSITION	re5201	FALSE	FALSE	s4201	s4202
STATE_TRANSITION	re5202	FALSE	FALSE	s4202	s4195	s4202,s4203
STATE_TRANSITION	re5203	FALSE	FALSE	s4202	s4210	s4202,s4203
STATE_TRANSITION	re5204	FALSE	FALSE	s4198	s4207	s4198
STATE_TRANSITION	re5205	FALSE	FALSE	s4205	s4199
STATE_TRANSITION	re5206	FALSE	FALSE	s4205	s4200
STATE_TRANSITION	re5207	FALSE	FALSE	s4213	s4211
STATE_TRANSITION	re5208	FALSE	FALSE	s4212	s4211
STATE_TRANSITION	re5209	FALSE	FALSE	s4214	s4204	s4214
STATE_TRANSITION	re5210	FALSE	FALSE	s4214	s4215
STATE_TRANSITION	re5211	FALSE	FALSE	s4215	s4216
STATE_TRANSITION	re5212	FALSE	FALSE	s4217	s4242
STATE_TRANSITION	re5213	FALSE	FALSE	s4221	s4217
STATE_TRANSITION	re5214	FALSE	FALSE	s4222	s4224
STATE_TRANSITION	re5215	FALSE	FALSE	s4224	s4223
STATE_TRANSITION	re5216	FALSE	FALSE	s4225	s4226
STATE_TRANSITION	re5217	FALSE	FALSE	s4240	s4228
STATE_TRANSITION	re5218	FALSE	FALSE	s4242,s4229	s4239,s4230	s4218
STATE_TRANSITION	re5219	FALSE	FALSE	s4240,s4237	s4240	s4238
STATE_TRANSITION	re5220	FALSE	FALSE	s4231	s4232
STATE_TRANSITION	re5221	FALSE	FALSE	s4232	s4220	s4232
STATE_TRANSITION	re5222	FALSE	FALSE	s4220	s4219
STATE_TRANSITION	re5223	FALSE	FALSE	s4220	s4233
STATE_TRANSITION	re5224	FALSE	FALSE	s4220	s4234
STATE_TRANSITION	re5225	FALSE	FALSE	s4235	s4236	s4237,s4238
STATE_TRANSITION	re5226	FALSE	FALSE	s4227	s4239
STATE_TRANSITION	re5227	FALSE	FALSE	s4218	s4240
STATE_TRANSITION	re5228	FALSE	FALSE	s4241,s4226	s4244	s4237
STATE_TRANSITION	re5229	FALSE	FALSE	s4240,s4226	s4245
STATE_TRANSITION	re5230	FALSE	FALSE	s4245	s4244
STATE_TRANSITION	re5231	FALSE	FALSE	s4244	s4247
STATE_TRANSITION	re5232	FALSE	FALSE	s4246	s4240
STATE_TRANSITION	re5233	FALSE	FALSE	s4244	s4231
STATE_TRANSITION	re5234	FALSE	FALSE	s4240	s4245
STATE_TRANSITION	re5235	FALSE	FALSE	s4250	s4248	s4233
STATE_TRANSITION	re5236	FALSE	FALSE	s4250	s4249	s4233
STATE_TRANSITION	re5237	FALSE	FALSE	s4248	s4251
STATE_TRANSITION	re5238	FALSE	FALSE	s4249	s4251
STATE_TRANSITION	re5239	FALSE	FALSE	s4251	s4237	s4251
STATE_TRANSITION	re5240	FALSE	FALSE	s4231	s4231
STATE_TRANSITION	re1	FALSE	FALSE	s301	s333
STATE_TRANSITION	re4	TRUE	FALSE	s333,s334	s302,s335	s303
STATE_TRANSITION	re5	FALSE	FALSE	s302	s304	s305
STATE_TRANSITION	re6	FALSE	FALSE	s304,s334	s306,s335	s307
STATE_TRANSITION	re7	TRUE	FALSE	s306	s308
STATE_TRANSITION	re14	TRUE	FALSE	s306	s309	s310
STATE_TRANSITION	re15	TRUE	FALSE	s308	s309	s311
STATE_TRANSITION	re16	TRUE	FALSE	s309,s336,s314	s312,s337	s313
STATE_TRANSITION	re17	FALSE	FALSE	s312,s335	s315,s334	s322
STATE_TRANSITION	re18	TRUE	FALSE	s317	s318	s323
STATE_TRANSITION	re19	TRUE	FALSE	s318,s337,s339	s319,s338	s324
STATE_TRANSITION	re20	TRUE	FALSE	s319,s335,s325	s320,s334	s326
STATE_TRANSITION	re21	TRUE	FALSE	s316,s337,s339	s317,s338	s321
STATE_TRANSITION	re22	FALSE	FALSE	s320,s332,s331	s327,s334,s336	s329
STATE_TRANSITION	re23	FALSE	FALSE	s327,s337,s339	s328,s338	s330
STATE_TRANSITION	re24	FALSE	FALSE	s312	s340
STATE_TRANSITION	re25	FALSE	FALSE	s315	s341
STATE_TRANSITION	re26	FALSE	FALSE	s340,s335	s341,s334	s342
STATE_TRANSITION	re27	TRUE	FALSE	s341	s343	s346
STATE_TRANSITION	re28	FALSE	FALSE	s343	s344	s347
STATE_TRANSITION	re29	FALSE	FALSE	s344,s361	s345,s360	s348
STATE_TRANSITION	re30	FALSE	FALSE	s344	s320
STATE_TRANSITION	re31	FALSE	FALSE	s345,s350	s349,s351	s354
STATE_TRANSITION	re32	FALSE	FALSE	s352,s356	s345,s358,s357	s355
STATE_TRANSITION	re33	FALSE	FALSE	s352	s353	s359
STATE_TRANSITION	re34	FALSE	FALSE	s318	s352
STATE_TRANSITION	re35	FALSE	FALSE	s353	s317
STATE_TRANSITION	re38	FALSE	FALSE	s65	s64
STATE_TRANSITION	re39	FALSE	FALSE	s64	s66
STATE_TRANSITION	re40	FALSE	FALSE	s65	s66
STATE_TRANSITION	re41	FALSE	FALSE	s67	s69
STATE_TRANSITION	re42	FALSE	FALSE	s68	s69
STATE_TRANSITION	re43	FALSE	FALSE	s67	s70
STATE_TRANSITION	re44	FALSE	FALSE	s71	s72
STATE_TRANSITION	re45	FALSE	FALSE	s71	s73
STATE_TRANSITION	re46	FALSE	FALSE	s72	s73
STATE_TRANSITION	re47	FALSE	FALSE	s74	s75
STATE_TRANSITION	re48	FALSE	FALSE	s74	s76
STATE_TRANSITION	re49	FALSE	FALSE	s75	s76
STATE_TRANSITION	re50	FALSE	FALSE	s68	s77
STATE_TRANSITION	re51	FALSE	FALSE	s77	s82
STATE_TRANSITION	re52	FALSE	FALSE	s67	s68
STATE_TRANSITION	re53	FALSE	FALSE	s78	s79
STATE_TRANSITION	re54	FALSE	FALSE	s79	s83
STATE_TRANSITION	re55	FALSE	FALSE	s80	s81
STATE_TRANSITION	re56	FALSE	FALSE	s80	s82
STATE_TRANSITION	re57	FALSE	FALSE	s81	s82
STATE_TRANSITION	re87	FALSE	FALSE	s110	s112
STATE_TRANSITION	re88	FALSE	FALSE	s109	s112
STATE_TRANSITION	re89	FALSE	FALSE	s111	s112
STATE_TRANSITION	re90	FALSE	FALSE	s110	s113
STATE_TRANSITION	re91	FALSE	FALSE	s115	s114
STATE_TRANSITION	re92	FALSE	FALSE	s116	s114
STATE_TRANSITION	re93	FALSE	FALSE	s117	s114
STATE_TRANSITION	re94	FALSE	FALSE	s118	s114
STATE_TRANSITION	re95	FALSE	FALSE	s119	s114
STATE_TRANSITION	re96	FALSE	FALSE	s120	s114
STATE_TRANSITION	re97	FALSE	FALSE	s121	s114
STATE_TRANSITION	re98	FALSE	FALSE	s122	s114
STATE_TRANSITION	re99	FALSE	FALSE	s125	s114
STATE_TRANSITION	re100	FALSE	FALSE	s123	s114
STATE_TRANSITION	re101	FALSE	FALSE	s127	s126
STATE_TRANSITION	re102	FALSE	FALSE	s128	s126
STATE_TRANSITION	re103	FALSE	FALSE	s129	s126
STATE_TRANSITION	re104	FALSE	FALSE	s131	s130
STATE_TRANSITION	re105	FALSE	FALSE	s132	s130
STATE_TRANSITION	re106	FALSE	FALSE	s133	s130
STATE_TRANSITION	re107	FALSE	FALSE	s134	s136	s141,s149
STATE_TRANSITION	re108	FALSE	FALSE	s134	s137	s141,s149
STATE_TRANSITION	re109	FALSE	FALSE	s148	s144	s141
STATE_TRANSITION	re110	FALSE	FALSE	s148	s145	s141
STATE_TRANSITION	re111	FALSE	FALSE	s136	s138	s139
STATE_TRANSITION	re112	FALSE	FALSE	s137	s138	s140
STATE_TRANSITION	re113	FALSE	FALSE	s148	s143
STATE_TRANSITION	re114	FALSE	FALSE	s148	s142
STATE_TRANSITION	re115	FALSE	FALSE	s135	s148
STATE_TRANSITION	re116	FALSE	FALSE	s134	s135
STATE_TRANSITION	re117	FALSE	FALSE	s138	s146
STATE_TRANSITION	re118	FALSE	FALSE	s148	s147
STATE_TRANSITION	re119	FALSE	FALSE	s138	s147
STATE_TRANSITION	re136	FALSE	FALSE	s175	s174
STATE_TRANSITION	re137	FALSE	FALSE	s176	s178	s177
STATE_TRANSITION	re138	FALSE	FALSE	s178	s179
STATE_TRANSITION	re139	FALSE	FALSE	s180,s182	s181
STATE_TRANSITION	re140	FALSE	FALSE	s179	s180	s201
STATE_TRANSITION	re141	FALSE	FALSE	s183,s183	s181,s184	s199
STATE_TRANSITION	re142	FALSE	FALSE	s184	s185
STATE_TRANSITION	re143	FALSE	FALSE	s185	s187
STATE_TRANSITION	re144	FALSE	FALSE	s185	s186
STATE_TRANSITION	re145	FALSE	FALSE	s186	s188
STATE_TRANSITION	re146	FALSE	FALSE	s186	s190	s191
STATE_TRANSITION	re147	FALSE	FALSE	s187	s192
STATE_TRANSITION	re148	FALSE	FALSE	s193	s195	s194
STATE_TRANSITION	re149	FALSE	FALSE	s190	s196
STATE_TRANSITION	re150	FALSE	FALSE	s196	s197
STATE_TRANSITION	re151	FALSE	FALSE	s198	s197
STATE_TRANSITION	re152	FALSE	FALSE	s205	s204
STATE_TRANSITION	re153	FALSE	FALSE	s205	s202
STATE_TRANSITION	re154	FALSE	FALSE	s205	s203
STATE_TRANSITION	re155	FALSE	FALSE	s187	s188
STATE_TRANSITION	re156	FALSE	FALSE	s188	s189	s199
STATE_TRANSITION	re157	FALSE	FALSE	s188	s200	s199
STATE_TRANSITION	re158	FALSE	FALSE	s189	s206
STATE_TRANSITION	re159	FALSE	FALSE	s194	s206
STATE_TRANSITION	re160	FALSE	FALSE	s195	s198
STATE_TRANSITION	re161	FALSE	FALSE	s207	s205	s201
STATE_TRANSITION	re162	FALSE	FALSE	s207	s196
STATE_TRANSITION	re164	FALSE	FALSE	s210	s213	s210
STATE_TRANSITION	re167	FALSE	FALSE	s216	s217
STATE_TRANSITION	re169	FALSE	FALSE	s209	s220	s220
STATE_TRANSITION	re170	FALSE	FALSE	s222	s223
STATE_TRANSITION	re171	FALSE	FALSE	s223	s224
STATE_TRANSITION	re172	FALSE	FALSE	s225	s226
STATE_TRANSITION	re173	FALSE	FALSE	s225	s221
STATE_TRANSITION	re174	FALSE	FALSE	s226	s227
STATE_TRANSITION	re175	FALSE	FALSE	s227	s228
STATE_TRANSITION	re176	FALSE	FALSE	s228	s230
STATE_TRANSITION	re177	FALSE	FALSE	s230	s229
STATE_TRANSITION	re178	FALSE	FALSE	s226	s231
STATE_TRANSITION	re179	FALSE	FALSE	s23,s233	s234,s23
STATE_TRANSITION	re180	FALSE	FALSE	s232	s233
STATE_TRANSITION	re181	FALSE	FALSE	s232	s236
STATE_TRANSITION	re182	FALSE	FALSE	s236	s237
STATE_TRANSITION	re183	FALSE	FALSE	s236	s233
STATE_TRANSITION	re184	FALSE	FALSE	s232	s221
STATE_TRANSITION	re185	FALSE	FALSE	s238	s239
STATE_TRANSITION	re186	FALSE	FALSE	s239	s240
STATE_TRANSITION	re187	FALSE	FALSE	s238	s221
STATE_TRANSITION	re188	FALSE	FALSE	s222	s221
STATE_TRANSITION	re189	FALSE	FALSE	s241	s242
STATE_TRANSITION	re190	FALSE	FALSE	s242	s243
STATE_TRANSITION	re191	FALSE	FALSE	s243	s244
STATE_TRANSITION	re192	FALSE	FALSE	s245	s244
STATE_TRANSITION	re193	FALSE	FALSE	s245	s243
STATE_TRANSITION	re194	FALSE	FALSE	s241	s221
STATE_TRANSITION	re195	FALSE	FALSE	s246	s247
STATE_TRANSITION	re196	FALSE	FALSE	s247	s248
STATE_TRANSITION	re197	FALSE	FALSE	s246	s221
STATE_TRANSITION	re198	FALSE	FALSE	s249	s252
STATE_TRANSITION	re199	FALSE	FALSE	s249	s251
STATE_TRANSITION	re200	FALSE	FALSE	s251	s250
STATE_TRANSITION	re201	FALSE	FALSE	s249	s221
STATE_TRANSITION	re202	FALSE	FALSE	s251	s221
STATE_TRANSITION	re203	FALSE	FALSE	s254	s253	s253
STATE_TRANSITION	re204	FALSE	FALSE	s253	s221
STATE_TRANSITION	re205	FALSE	FALSE	s225	s255
STATE_TRANSITION	re206	FALSE	FALSE	s226	s255
STATE_TRANSITION	re207	FALSE	FALSE	s255	s256
STATE_TRANSITION	re208	FALSE	FALSE	s255	s221
STATE_TRANSITION	re209	FALSE	FALSE	s257	s258
STATE_TRANSITION	re210	FALSE	FALSE	s258	s259	s222
STATE_TRANSITION	re211	FALSE	FALSE	s259	s260	s222
STATE_TRANSITION	re212	FALSE	FALSE	s260	s261	s222
STATE_TRANSITION	re213	FALSE	FALSE	s257	s221
STATE_TRANSITION	re214	FALSE	FALSE	s222	s221
STATE_TRANSITION	re215	FALSE	FALSE	s236	s233	s236
STATE_TRANSITION	re216	FALSE	FALSE	s233	s262	s262
STATE_TRANSITION	re217	FALSE	FALSE	s262	s236
STATE_TRANSITION	re326	FALSE	FALSE	s264	s7058	s268
STATE_TRANSITION	re327	FALSE	FALSE	s7058	s263
STATE_TRANSITION	re328	FALSE	FALSE	s266	s266	s263,s269,s268,s270
STATE_TRANSITION	re329	FALSE	FALSE	s268	s269
STATE_TRANSITION	re330	FALSE	FALSE	s271	s266	s273,s272,s271,s281
STATE_TRANSITION	re218	FALSE	FALSE	s266	s274
STATE_TRANSITION	re219	FALSE	FALSE	s272	s275	s272
STATE_TRANSITION	re220	FALSE	FALSE	s266	s276
STATE_TRANSITION	re223	FALSE	FALSE	s266	s277
STATE_TRANSITION	re224	FALSE	FALSE	s278	s279	s278
STATE_TRANSITION	re222	FALSE	FALSE	s278	s281	s278
STATE_TRANSITION	re225	FALSE	FALSE	s266	s279
STATE_TRANSITION	re226	FALSE	FALSE	s279	s280
STATE_TRANSITION	re120	FALSE	FALSE	s425	s428
STATE_TRANSITION	re121	FALSE	FALSE	s431	s428
STATE_TRANSITION	re122	FALSE	FALSE	s432	s428	s433
STATE_TRANSITION	re123	FALSE	FALSE	s434	s428
STATE_TRANSITION	re124	FALSE	FALSE	s435	s428
STATE_TRANSITION	re125	FALSE	FALSE	s430	s428
STATE_TRANSITION	re126	FALSE	FALSE	s435	s436
STATE_TRANSITION	re127	FALSE	FALSE	s436	s437
STATE_TRANSITION	re128	FALSE	FALSE	s438,s441	s444	s167
STATE_TRANSITION	re129	FALSE	FALSE	s426,s427	s425
STATE_TRANSITION	re130	FALSE	FALSE	s445,s438	s445
STATE_TRANSITION	re131	FALSE	FALSE	s445	s443
STATE_TRANSITION	re132	FALSE	FALSE	s439	s445	s439
STATE_TRANSITION	re133	FALSE	FALSE	s440	s445	s440
STATE_TRANSITION	re134	FALSE	FALSE	s442	s446
STATE_TRANSITION	re135	FALSE	FALSE	s446	s447
STATE_TRANSITION	re227	FALSE	FALSE	s5058	s5057	s5056
STATE_TRANSITION	re228	FALSE	FALSE	s5057	s5059
STATE_TRANSITION	re229	FALSE	FALSE	s5058	s5062	s5061
STATE_TRANSITION	re230	FALSE	FALSE	s5060	s5063
STATE_TRANSITION	re231	FALSE	FALSE	s5064	s5065	s5063
STATE_TRANSITION	re315	FALSE	FALSE	s400	s401
STATE_TRANSITION	re316	FALSE	FALSE	s410	s411,s412
STATE_TRANSITION	re317	FALSE	FALSE	s417	s418,s420	s419
STATE_TRANSITION	re318	FALSE	FALSE	s424	s423
STATE_TRANSITION	re319	FALSE	FALSE	s421,s422	s423
STATE_TRANSITION	re320	FALSE	FALSE	s408	s423
STATE_TRANSITION	re321	FALSE	FALSE	s413	s423	s413
STATE_TRANSITION	re322	FALSE	FALSE	s411,s412	s423	s411,s412
STATE_TRANSITION	re323	FALSE	FALSE	s419	s423
STATE_TRANSITION	re324	FALSE	FALSE	s406	s408
STATE_TRANSITION	re425	FALSE	FALSE	s405	s409
STATE_TRANSITION	re426	FALSE	FALSE	s403	s416
STATE_TRANSITION	re427	FALSE	FALSE	s414	s415
STATE_TRANSITION	re428	FALSE	FALSE	s404	s413
STATE_TRANSITION	re429	FALSE	FALSE	s402	s407
STATE_TRANSITION	re70062	FALSE	FALSE	s7145	s7145	s7062
STATE_TRANSITION	re70063	FALSE	FALSE	s7061	s7145
STATE_TRANSITION	re70064	FALSE	FALSE	s7061	s7062
STATE_TRANSITION	re70065	FALSE	FALSE	s7062	s7146
STATE_TRANSITION	re70066	FALSE	FALSE	s7146	s7145
STATE_TRANSITION	re70067	FALSE	FALSE	s7061	s7063
STATE_TRANSITION	re70068	FALSE	FALSE	s7146	s7064	s7063
STATE_TRANSITION	re70069	FALSE	FALSE	s7065	s7066
STATE_TRANSITION	re70070	FALSE	FALSE	s7061	s7065
STATE_TRANSITION	re70071	FALSE	FALSE	s7067	s7068
STATE_TRANSITION	re70072	FALSE	FALSE	s7068,s7067	s7069
STATE_TRANSITION	re70073	FALSE	FALSE	s7061	s7067
STATE_TRANSITION	re70074	FALSE	FALSE	s7061	s7070	s7071
STATE_TRANSITION	re70075	FALSE	FALSE	s7072	s7136
STATE_TRANSITION	re9078	FALSE	FALSE	s9101	s9078	s9101
STATE_TRANSITION	re9079	FALSE	FALSE	s9078	s9079	s9078
STATE_TRANSITION	re9080	FALSE	FALSE	s9080	s9081
STATE_TRANSITION	re9081	FALSE	FALSE	s9101	s9082	s9101,s9083
STATE_TRANSITION	re9082	FALSE	FALSE	s9083	s9078	s9083
STATE_TRANSITION	re9083	FALSE	FALSE	s9086	s9087	s9085
STATE_TRANSITION	re9084	FALSE	FALSE	s9084	s9087	s9084
STATE_TRANSITION	re9085	FALSE	FALSE	s9089,s9090	s9088
STATE_TRANSITION	re9086	FALSE	FALSE	s9080	s9088	s9080
STATE_TRANSITION	re9087	FALSE	FALSE	s9080	s9088	s9080
STATE_TRANSITION	re9088	FALSE	FALSE	s9087	s9091
STATE_TRANSITION	re9089	FALSE	FALSE	s9087	s9092
STATE_TRANSITION	re9090	FALSE	FALSE	s9087	s9093
STATE_TRANSITION	re9091	FALSE	FALSE	s9087	s9094
STATE_TRANSITION	re9092	FALSE	FALSE	s9087	s9080	s9087
STATE_TRANSITION	re9093	FALSE	FALSE	s9094	s9080	s9094
STATE_TRANSITION	re9094	FALSE	FALSE	s9093	s9080	s9093
STATE_TRANSITION	re9095	FALSE	FALSE	s9092	s9080	s9092
STATE_TRANSITION	re9096	FALSE	FALSE	s9091	s9080	s9091
STATE_TRANSITION	re9097	FALSE	FALSE	s9095	s9080	s9095
STATE_TRANSITION	re9098	FALSE	FALSE	s9095	s9096	s9095
STATE_TRANSITION	re9099	FALSE	FALSE	s9098	s9087	s9098
STATE_TRANSITION	re9109	FALSE	FALSE	s9098	s9080	s9098
STATE_TRANSITION	re9100	FALSE	FALSE	s9097	s9080	s9097
STATE_TRANSITION	re9101	FALSE	FALSE	s9080	s9099	s9080
STATE_TRANSITION	re9102	FALSE	FALSE	s9080	s9100	s9080,s9080
STATE_TRANSITION	re9103	FALSE	FALSE	s9102	s9103	s9102
STATE_TRANSITION	re9104	FALSE	FALSE	s9103	s9078	s9103
STATE_TRANSITION	re9105	FALSE	FALSE	s9102	s9104	s9102
STATE_TRANSITION	re9106	FALSE	FALSE	s9078	s9105	s9078
STATE_TRANSITION	re9110	FALSE	FALSE	s9101	s9106	s9101
STATE_TRANSITION	re9107	FALSE	FALSE	s9080	s9107	s9080
STATE_TRANSITION	re9001	FALSE	FALSE	s9001	s9002
STATE_TRANSITION	re9002	FALSE	FALSE	s9002	s9003
STATE_TRANSITION	re9003	FALSE	FALSE	s9002	s9004
STATE_TRANSITION	re9004	FALSE	FALSE	s9003	s9005
STATE_TRANSITION	re9005	FALSE	FALSE	s9006	s9008
STATE_TRANSITION	re9006	FALSE	FALSE	s9006	s9007
STATE_TRANSITION	re9007	FALSE	FALSE	s9007	s9008
STATE_TRANSITION	re9008	FALSE	FALSE	s9009	s9011
STATE_TRANSITION	re9009	FALSE	FALSE	s9010	s9011
STATE_TRANSITION	re9010	FALSE	FALSE	s9009	s9010
STATE_TRANSITION	re9011	FALSE	FALSE	s9012	s9011
STATE_TRANSITION	re9012	FALSE	FALSE	s9010	s9012
STATE_TRANSITION	re9013	FALSE	FALSE	s9013	s9014
STATE_TRANSITION	re9014	FALSE	FALSE	s9013	s9015
STATE_TRANSITION	re9015	FALSE	FALSE	s9014	s9015
STATE_TRANSITION	re9064	FALSE	FALSE	s9060	s9059	s9061
STATE_TRANSITION	re9065	FALSE	FALSE	s9059	s9060	s9062
STATE_TRANSITION	re9066	FALSE	FALSE	s9063	s9059	s9063
STATE_TRANSITION	re9068	FALSE	FALSE	s9063	s9075,s9075	s9075
STATE_TRANSITION	re9069	FALSE	FALSE	s9064	s9062	s9064
STATE_TRANSITION	re9070	FALSE	FALSE	s9066	s9065
STATE_TRANSITION	re9071	FALSE	FALSE	s9067	s9068
STATE_TRANSITION	re9072	FALSE	FALSE	s9069	s9070
STATE_TRANSITION	re9073	FALSE	FALSE	s9069	s9071
STATE_TRANSITION	re9074	FALSE	FALSE	s9069	s9072
STATE_TRANSITION	re9075	FALSE	FALSE	s9073	s9063	s9073
STATE_TRANSITION	re9076	FALSE	FALSE	s9074	s9062
STATE_TRANSITION	re9077	FALSE	FALSE	s9062	s9076
STATE_TRANSITION	re9016	FALSE	FALSE	s9017	s9018
STATE_TRANSITION	re9017	FALSE	FALSE	s9018	s9019
STATE_TRANSITION	re9018	FALSE	FALSE	s9020	s9021
STATE_TRANSITION	re9019	FALSE	FALSE	s9020	s9016
STATE_TRANSITION	re9020	FALSE	FALSE	s9021	s9022
STATE_TRANSITION	re9021	FALSE	FALSE	s9022	s9023
STATE_TRANSITION	re9022	FALSE	FALSE	s9023	s9025
STATE_TRANSITION	re9023	FALSE	FALSE	s9025	s9024
STATE_TRANSITION	re9024	FALSE	FALSE	s9021	s9026
STATE_TRANSITION	re9025	FALSE	FALSE	s9029,s9028	s9030,s9031
STATE_TRANSITION	re9026	FALSE	FALSE	s9027	s9028
STATE_TRANSITION	re9027	FALSE	FALSE	s9027	s9032
STATE_TRANSITION	re9028	FALSE	FALSE	s9032	s9033
STATE_TRANSITION	re9029	FALSE	FALSE	s9032	s9028
STATE_TRANSITION	re9030	FALSE	FALSE	s9027	s9016
STATE_TRANSITION	re9031	FALSE	FALSE	s9034	s9035
STATE_TRANSITION	re9032	FALSE	FALSE	s9035	s9036
STATE_TRANSITION	re9033	FALSE	FALSE	s9034	s9016
STATE_TRANSITION	re9034	FALSE	FALSE	s9017	s9016
STATE_TRANSITION	re9035	FALSE	FALSE	s9037	s9037
STATE_TRANSITION	re9036	FALSE	FALSE	s9037	s9039
STATE_TRANSITION	re9037	FALSE	FALSE	s9039	s9040
STATE_TRANSITION	re9038	FALSE	FALSE	s9041	s9040
STATE_TRANSITION	re9039	FALSE	FALSE	s9041	s9039
STATE_TRANSITION	re9040	FALSE	FALSE	s9037	s9016
STATE_TRANSITION	re9041	FALSE	FALSE	s9042	s9043
STATE_TRANSITION	re9042	FALSE	FALSE	s9043	s9044
STATE_TRANSITION	re9043	FALSE	FALSE	s9042	s9016
STATE_TRANSITION	re9044	FALSE	FALSE	s9045	s9048
STATE_TRANSITION	re9045	FALSE	FALSE	s9045	s9047
STATE_TRANSITION	re9046	FALSE	FALSE	s9047	s9046
STATE_TRANSITION	re9047	FALSE	FALSE	s9045	s9016
STATE_TRANSITION	re9048	FALSE	FALSE	s9047	s9016
STATE_TRANSITION	re9049	FALSE	FALSE	s9050	s9049	s9049
STATE_TRANSITION	re9050	FALSE	FALSE	s9049	s9016
STATE_TRANSITION	re9051	FALSE	FALSE	s9020	s9051
STATE_TRANSITION	re9052	FALSE	FALSE	s9021	s9051
STATE_TRANSITION	re9053	FALSE	FALSE	s9051	s9052
STATE_TRANSITION	re9054	FALSE	FALSE	s9051	s9016
STATE_TRANSITION	re9055	FALSE	FALSE	s9053	s9054
STATE_TRANSITION	re9056	FALSE	FALSE	s9054	s9055	s9017
STATE_TRANSITION	re9057	FALSE	FALSE	s9055	s9056	s9017
STATE_TRANSITION	re9058	FALSE	FALSE	s9056	s9057	s9017
STATE_TRANSITION	re9059	FALSE	FALSE	s9053	s9016
STATE_TRANSITION	re9060	FALSE	FALSE	s9017	s9016
STATE_TRANSITION	re9061	FALSE	FALSE	s9032	s9028	s9032
STATE_TRANSITION	re9062	FALSE	FALSE	s9028	s9058	s9058
STATE_TRANSITION	re9063	FALSE	FALSE	s9058	s9032
STATE_TRANSITION	re9145	FALSE	FALSE	s9130	s9134
STATE_TRANSITION	re9146	FALSE	FALSE	s9135	s9136
STATE_TRANSITION	re95025	FALSE	FALSE	s9137	s9138
STATE_TRANSITION	re6001	FALSE	FALSE	s5001	s5002
STATE_TRANSITION	re6002	FALSE	FALSE	s5001	s5003
STATE_TRANSITION	re6003	FALSE	FALSE	s5001	s5004
STATE_TRANSITION	re6004	FALSE	FALSE	s5006	s5005
STATE_TRANSITION	re6005	FALSE	FALSE	s5007	s5005
STATE_TRANSITION	re6006	FALSE	FALSE	s5009	s5008
STATE_TRANSITION	re6007	FALSE	FALSE	s5010	s5008
STATE_TRANSITION	re6008	FALSE	FALSE	s5011	s5009
STATE_TRANSITION	re6009	FALSE	FALSE	s5011	s5010
STATE_TRANSITION	re6010	FALSE	FALSE	s5012	s5014
STATE_TRANSITION	re6011	FALSE	FALSE	s5012	s5015
STATE_TRANSITION	re6012	FALSE	FALSE	s5014	s5013
STATE_TRANSITION	re6013	FALSE	FALSE	s5015	s5013
STATE_TRANSITION	re6014	FALSE	FALSE	s5029	s5016
STATE_TRANSITION	re6015	FALSE	FALSE	s5029	s5019
STATE_TRANSITION	re6016	FALSE	FALSE	s5029	s5017
STATE_TRANSITION	re6017	FALSE	FALSE	s5018	s5035
STATE_TRANSITION	re6018	FALSE	FALSE	s5036	s5020
STATE_TRANSITION	re6019	FALSE	FALSE	s5037	s5021
STATE_TRANSITION	re6020	FALSE	FALSE	s5016	s5022
STATE_TRANSITION	re6021	FALSE	FALSE	s5038	s5023
STATE_TRANSITION	re6022	FALSE	FALSE	s5039	s5024
STATE_TRANSITION	re6023	FALSE	FALSE	s5036	s5040
STATE_TRANSITION	re6024	FALSE	FALSE	s5036	s5041
STATE_TRANSITION	re6025	FALSE	FALSE	s5031	s5045
STATE_TRANSITION	re6026	FALSE	FALSE	s5030	s5045
STATE_TRANSITION	re6027	FALSE	FALSE	s5033,s5034	s5044
STATE_TRANSITION	re6028	FALSE	FALSE	s5027	s5044
STATE_TRANSITION	re6029	FALSE	FALSE	s5024	s5026
STATE_TRANSITION	re6030	FALSE	FALSE	s5028	s5046
STATE_TRANSITION	re6031	FALSE	FALSE	s5042	s5046	s5042
STATE_TRANSITION	re6032	FALSE	FALSE	s5025	s5046
STATE_TRANSITION	re6033	FALSE	FALSE	s5022	s5046
STATE_TRANSITION	re6034	FALSE	FALSE	s5035	s5046
STATE_TRANSITION	re6035	FALSE	FALSE	s5023	s5046
STATE_TRANSITION	re6036	FALSE	FALSE	s5040,s5041	s5046	s5040
STATE_TRANSITION	re6037	FALSE	FALSE	s5020	s5046	s5020
STATE_TRANSITION	re6038	FALSE	FALSE	s5026	s5046
STATE_TRANSITION	re6039	FALSE	FALSE	s5032	s5043
STATE_TRANSITION	re6040	FALSE	FALSE	s5021	s5042
STATE_TRANSITION	re6041	FALSE	FALSE	s5045,s5045	s5046	s5045
STATE_TRANSITION	re6042	FALSE	FALSE	s5047	s5048
STATE_TRANSITION	re6043	FALSE	FALSE	s5047	s5049
STATE_TRANSITION	re6044	FALSE	FALSE	s5047	s5050
STATE_TRANSITION	re6045	FALSE	FALSE	s5051	s5052
STATE_TRANSITION	re6046	FALSE	FALSE	s5051	s5053
STATE_TRANSITION	re6047	FALSE	FALSE	s5051	s5054
STATE_TRANSITION	re6048	FALSE	FALSE	s5047	s5055	s5047,s5055
STATE_TRANSITION	re9196	FALSE	FALSE	s9202	s9203	s9202
STATE_TRANSITION	re9197	FALSE	FALSE	s9204	s9205	s9206
STATE_TRANSITION	re9198	FALSE	FALSE	s9203	s9206	s9203
STATE_TRANSITION	re9199	FALSE	FALSE	s9205	s9210	s9205
STATE_TRANSITION	re9200	FALSE	FALSE	s9210	s9212
STATE_TRANSITION	re9201	FALSE	FALSE	s9212,s9207	s9211
STATE_TRANSITION	re9202	FALSE	FALSE	s9211,s9208	s9209
STATE_TRANSITION	re9203	FALSE	FALSE	s9212	s9213	s9212
STATE_TRANSITION	re9204	FALSE	FALSE	s9212	s9214	s9212
STATE_TRANSITION	re9205	FALSE	FALSE	s9209	s9215
STATE_TRANSITION	re9206	FALSE	FALSE	s9209	s9216
STATE_TRANSITION	re95026	FALSE	FALSE	s6072	s7052
STATE_TRANSITION	re95027	FALSE	FALSE	s5061	s78
STATE_TRANSITION	re95028	FALSE	FALSE	s5017	s4051
STATE_TRANSITION	re95033	FALSE	FALSE	s6116	s7078
STATE_TRANSITION	re95034	FALSE	FALSE	s7086	s7078
STATE_TRANSITION	re95035	FALSE	FALSE	s7088	s7078
STATE_TRANSITION	re95036	FALSE	FALSE	s211	s212
STATE_TRANSITION	re95037	FALSE	FALSE	s214	s215	s214
STATE_TRANSITION	re95038	FALSE	FALSE	s208	s209
STATE_TRANSITION	re95039	FALSE	FALSE	s218	s219
STATE_TRANSITION	re95040	FALSE	FALSE	s215	s217
