# Supplementary material for: A Data-Driven Approach to Construct a Molecular Map of Trypanosoma cruzi to Identify Drugs and Vaccine Targets
Source: Vaccines (Basel). 2023 Jan 26;11(2):267. doi: 10.3390/vaccines11020267 (PMC9963959; doi:10.3390/vaccines11020267)
Supplement: Supplementary file 1 [file vaccines-11-00267-s001.zip › Supplementary Tables/Supplementary Table 14.xlsx]

## Sheet: Sheet6
Supplementary Table 14: The docking of proteins from the Ubiquitin Proteasome pathway with Nifurtimox and Benznidazole. This table has 3 columns: Protein name, DB11820 (Nifurtimox) and DB11989 (Benznidazole). The first column ‘Protein name’ contains the list of proteins present in the ubiquitin-proteasome pathway which were docked against Nifurtimox and Benznidazole. The second column ‘DB11820 (N…
Protein name	DB11820 (Nifurtimox)	DB11989 (Benznidazole)
XP_806971.1 ubiquitin-conjugating enzyme [Trypanosoma cruzi strain CL Brener]	-5.8	-5.8
XP_807112.1 ubiquitin hydrolase [Trypanosoma cruzi strain CL Brener]	-7	-8
XP_802413.1 ubiquitin carboxyl-terminal hydrolase, partial [Trypanosoma cruzi strain CL Brener]	-7	-7.4
XP_806652.1 ubiquitin/ribosomal protein S27a [Trypanosoma cruzi strain CL Brener]	-6.5	-7.4
XP_813823.1 26S protease regulatory subunit [Trypanosoma cruzi strain CL Brener]	-5.5	-5.6
XP_814034.1 glutathione peroxidase [Trypanosoma cruzi strain CL Brener]	-5.4	-5.5
XP_820249.1 ubiquitin-protein ligase [Trypanosoma cruzi strain CL Brener]	-6.2	-6.6
Mean	-6.2	-6.61
