# Supplementary material for: A Data-Driven Approach to Construct a Molecular Map of Trypanosoma cruzi to Identify Drugs and Vaccine Targets
Source: Vaccines (Basel). 2023 Jan 26;11(2):267. doi: 10.3390/vaccines11020267 (PMC9963959; doi:10.3390/vaccines11020267)
Supplement: Supplementary file 1 [file vaccines-11-00267-s001.zip › Supplementary Tables/Supplementary Table 15.xlsx]

## Sheet: Summary
Supplementary Table 15 a: List of curated molecular evidence of T. cruzi drugs with their interactions. This table has 6 columns: Name; Keyword; PubMed hits; Google scholar hits; Date; and Total. The first column ‘Name’ provides information on the name of the molecule. The second column ‘Keyword’ provides information about the key terms that were used for the literature search. The third column ‘…
Name	Keyword	PubMed hits	Google Scholar hits	Date	Total
T. cruzi Drugs	Trypanosoma cruzi AND Drugs	1693	66600	2021-02-08	68293

## Sheet: Molecular Evidence
Supplementary Table 15 b: List of curated molecular evidence of T. cruzi drugs with their interaction. This table has 4 columns: DRUG; EVIDENCE; LINK/PMID and DATE. The first column ‘DRUG’ provides the name of the drug. The second column ‘EVIDENCE’ shows specific lines/statements/paragraphs from the article/research paper that provides evidence of the interaction between the drug and T. cruzi mol…
DRUG	EVIDENCE	LINK/PMID	DATE
Glutathione (G-SH)	Glutathione (G-SH) concentration, γ-glutamyltranspeptidase and glutathione S-transferase activities were studied in several strains of T. cruzi epimastigotes. GSH varied from li]1.04 mM for the LQ strain to 0.61 mM for the Tulahuen strain.2. Cultures of the LQ strain presented more resistance to drugs than those of the Tulahuen. It was necessary a concentration of nifurtimox 4 times higher and on…	2576749	19/02/2021
benznidazole	Glutathione (G-SH) concentration, γ-glutamyltranspeptidase and glutathione S-transferase activities were studied in several strains of T. cruzi epimastigotes. GSH varied from li]1.04 mM for the LQ strain to 0.61 mM for the Tulahuen strain.2. Cultures of the LQ strain presented more resistance to drugs than those of the Tulahuen. It was necessary a concentration of nifurtimox 4 times higher and on…	2576749	19/02/2021
nifurtimox	Glutathione (G-SH) concentration, γ-glutamyltranspeptidase and glutathione S-transferase activities were studied in several strains of T. cruzi epimastigotes. GSH varied from li]1.04 mM for the LQ strain to 0.61 mM for the Tulahuen strain.2. Cultures of the LQ strain presented more resistance to drugs than those of the Tulahuen. It was necessary a concentration of nifurtimox 4 times higher and on…	2576749	19/02/2021
Buthionine sulfoximine	Glutathione (G-SH) concentration, γ-glutamyltranspeptidase and glutathione S-transferase activities were studied in several strains of T. cruzi epimastigotes. GSH varied from li]1.04 mM for the LQ strain to 0.61 mM for the Tulahuen strain.2. Cultures of the LQ strain presented more resistance to drugs than those of the Tulahuen. It was necessary a concentration of nifurtimox 4 times higher and on…	2576749	19/02/2021
Allopurinol	Allopurinol has emerged for the treatment of chronic cases. However, only with greater knowledge of the biochemistry of the parasite and in particular of its peculiarities, will it be possible to shift the emphasis of drug research away from random screenings onto a more rational footing.	8098901	19/02/2021
4-aminopyrazolopyrimidine	These variations were associated with differences in ribonucleoside phosphotransferases or nucleoside kinases (Berens et al., 1984), and in drug transport ability and nucleotide accumulation (Avila et al., 1987). The compound 4-aminopyrazolopyrimidine was also active both in vitro and in vivo (Avila et al., 1984). HPP showed no activity in acute phase patients (Lauria-Pires et al., 1988). In chro…	8098901	19/02/2021
trypanothione	T. cruzi is very susceptible to the cell damage induced by these metabolites because enzymes scavenging free radicals are absent or have very low activities in the parasite. Another potential target is the biosynthetic pathway of glutathione and trypanothione, the low molecular weight thiol found exclusively in trypanosomatids.	16626984	19/02/2021
Naphthoquinone	Naphthoquinone derivatives led to a strong DNA fragmentation in trypomastigotes and to the release of cysteine proteases from reservosomes to cytosol in epimastigotes, starting a proteolytic process which results in parasite death.	18849169	19/02/2021
Lapachol	Lapachol and b-lapachone are bioactive naphthoquinones isolated from the heartwood of Tabebuia sp. trees (Bignoniaceae), which are abundant in tropical rain forests.	18849169	19/02/2021
b-lapachone	Lapachol and b-lapachone are bioactive naphthoquinones isolated from the heartwood of Tabebuia sp. trees (Bignoniaceae), which are abundant in tropical rain forests.	18849169	19/02/2021
chlorophenol red b-D-galactopyranoside	A new drug screening method was devised utilizing Trypanosoma cruzi cells that express the Escherichia coli b-galactosidase gene. Transfected parasites catalyze a colorimetric reaction with chlorophenol red b-D-galactopyranoside as substrate. Parasite growth in the presence of drugs in microtiter plates was quantitated with an enzyme-linked immunosorbent assay reader.	8913471	19/02/2021
fluconazole	The drugs benznidazole, fluconazole, and amphotericin B were shown to inhibit the parasites at concentrations similar to those previously reported.	8913471	19/02/2021
amphotericin B	The drugs benznidazole, fluconazole, and amphotericin B were shown to inhibit the parasites at concentrations similar to those previously reported.	8913471	19/02/2021
posaconazole	Two Phase IIa clinical trials evaluating antiparasitic activity of the ergosterol biosynthesis inhibitors posaconazole and ravuconazole (E1224, prodrug) in chronic patients have recently been concluded (DNDi 2013, Molina et al. 2014), but with disappointing results	25317712	19/02/2021
ravuconazole	Two Phase IIa clinical trials evaluating antiparasitic activity of the ergosterol biosynthesis inhibitors posaconazole and ravuconazole (E1224, prodrug) in chronic patients have recently been concluded (DNDi 2013, Molina et al. 2014), but with disappointing results	25317712	19/02/2021
vinylsulfone derivative K777	A cysteine protease (cruzipain) inhibitor (vinylsulfone derivative K777), the 5-nitroimidazole fexinida-zole and a nontoxic fungicide fenarimol, among others, are in pre-clinical studies	25317712	19/02/2021
the 5-nitroimidazole fexinida	A cysteine protease (cruzipain) inhibitor (vinylsulfone derivative K777), the 5-nitroimidazole fexinida-zole and a nontoxic fungicide fenarimol, among others, are in pre-clinical studies	25317712	19/02/2021
nontoxic fungicide fenarimol	A cysteine protease (cruzipain) inhibitor (vinylsulfone derivative K777), the 5-nitroimidazole fexinida-zole and a nontoxic fungicide fenarimol, among others, are in pre-clinical studies	25317712	19/02/2021
itraconazole	Investigators tested not only the conventional TT nitroderivative drugs available since the 1970s (i.e. nifurtimox (NFTMX) and benznidazole (BZD)) but also clinically approved drugs with possible trypanocidal activity such as allopurinol (ALLOP) or itraconazole (ITRA) (Gianella 1994; Apt 1998; Gallerano 2001).	11869663	19/02/2021
lapachol	Among natural naphthoquinones, lapachol, -lapachone and its _x0001_-isomer have demonstrated useful trypanocidal activities.	21110810	19/02/2021
lapachone	Among natural naphthoquinones, lapachol, -lapachone and its _x0001_-isomer have demonstrated useful trypanocidal activities.	21110810	19/02/2021
fexinidazole	We also observed that fexinidazole and fexinidazole sulfone are more effective than benznidazole and nifurtimox as curative treatments, particularly for acute stage infections, most likely as a result of the higher and more prolonged exposure of the sulfone derivative. If these findings are translatable to human patients, they will have important implications for treatment strategies.	27748443	19/02/2021
fexinidazole sulfone	We also observed that fexinidazole and fexinidazole sulfone are more effective than benznidazole and nifurtimox as curative treatments, particularly for acute stage infections, most likely as a result of the higher and more prolonged exposure of the sulfone derivative. If these findings are translatable to human patients, they will have important implications for treatment strategies.	27748443	19/02/2021
11-endoperoxide PGH2	Here, we show that TcOYE reduced 9,11-endoperoxide PGH2 to PGF2 as well as a variety of trypanocidal drugs. By electron spin resonance experiments, we found that TcOYE specifically catalyzed one-electron reduction of menadione and -lapachone to semiquinone-free radicals with concomitant generation of superoxide radical anions, while catalyzing solely the two-electron reduction of nifurtimox and 4…	12417633	19/02/2021
menadione	Here, we show that TcOYE reduced 9,11-endoperoxide PGH2 to PGF2 as well as a variety of trypanocidal drugs. By electron spin resonance experiments, we found that TcOYE specifically catalyzed one-electron reduction of menadione and -lapachone to semiquinone-free radicals with concomitant generation of superoxide radical anions, while catalyzing solely the two-electron reduction of nifurtimox and 4…	12417633	19/02/2021
lapachone	Here, we show that TcOYE reduced 9,11-endoperoxide PGH2 to PGF2 as well as a variety of trypanocidal drugs. By electron spin resonance experiments, we found that TcOYE specifically catalyzed one-electron reduction of menadione and -lapachone to semiquinone-free radicals with concomitant generation of superoxide radical anions, while catalyzing solely the two-electron reduction of nifurtimox and 4…	12417633	19/02/2021
nifurtimox	Here, we show that TcOYE reduced 9,11-endoperoxide PGH2 to PGF2 as well as a variety of trypanocidal drugs. By electron spin resonance experiments, we found that TcOYE specifically catalyzed one-electron reduction of menadione and -lapachone to semiquinone-free radicals with concomitant generation of superoxide radical anions, while catalyzing solely the two-electron reduction of nifurtimox and 4…	12417633	19/02/2021
4-nitroquinoline-N-oxide drugs	Here, we show that TcOYE reduced 9,11-endoperoxide PGH2 to PGF2 as well as a variety of trypanocidal drugs. By electron spin resonance experiments, we found that TcOYE specifically catalyzed one-electron reduction of menadione and -lapachone to semiquinone-free radicals with concomitant generation of superoxide radical anions, while catalyzing solely the two-electron reduction of nifurtimox and 4…	12417633	19/02/2021
TcOYE	Here, we show that TcOYE reduced 9,11-endoperoxide PGH2 to PGF2 as well as a variety of trypanocidal drugs. By electron spin resonance experiments, we found that TcOYE specifically catalyzed one-electron reduction of menadione and -lapachone to semiquinone-free radicals with concomitant generation of superoxide radical anions, while catalyzing solely the two-electron reduction of nifurtimox and 4…	12417633	19/02/2021
oxaborole AN4169	In this work new in vitro assays were used to gain a better understanding of the antitrypanosomal properties of the most advanced antichagasic lead and clinical compounds, the nitroheterocyclics benznidazole, nifurtimox and fexinidazole sulfone, the oxaborole AN4169 and four ergosterol biosynthesis inhibitors – posaconazole, ravuconazole, EPL-BS967 and EPL-BS1246.	24736467	22/02/2021
posaconazole	In this work new in vitro assays were used to gain a better understanding of the antitrypanosomal properties of the most advanced antichagasic lead and clinical compounds, the nitroheterocyclics benznidazole, nifurtimox and fexinidazole sulfone, the oxaborole AN4169 and four ergosterol biosynthesis inhibitors – posaconazole, ravuconazole, EPL-BS967 and EPL-BS1246.	24736467	22/02/2022
ravuconazole	In this work new in vitro assays were used to gain a better understanding of the antitrypanosomal properties of the most advanced antichagasic lead and clinical compounds, the nitroheterocyclics benznidazole, nifurtimox and fexinidazole sulfone, the oxaborole AN4169 and four ergosterol biosynthesis inhibitors – posaconazole, ravuconazole, EPL-BS967 and EPL-BS1246.	24736467	22/02/2023
EPL-BS967	In this work new in vitro assays were used to gain a better understanding of the antitrypanosomal properties of the most advanced antichagasic lead and clinical compounds, the nitroheterocyclics benznidazole, nifurtimox and fexinidazole sulfone, the oxaborole AN4169 and four ergosterol biosynthesis inhibitors – posaconazole, ravuconazole, EPL-BS967 and EPL-BS1246.	24736467	22/02/2024
EPL-BS1246	In this work new in vitro assays were used to gain a better understanding of the antitrypanosomal properties of the most advanced antichagasic lead and clinical compounds, the nitroheterocyclics benznidazole, nifurtimox and fexinidazole sulfone, the oxaborole AN4169 and four ergosterol biosynthesis inhibitors – posaconazole, ravuconazole, EPL-BS967 and EPL-BS1246.	24736467	22/02/2025
clemastine	For example, we have identified an antihistamine (clemastine, EC50 of 0.4 µM), a selective serotonin reuptake inhibitor (fluoxetine, EC50 of 4.4 µM), and an antifolate drug (pyrimethamine, EC50 of 3.8 µM) and others. When tested alone in the murine model of Trypanosoma cruzi infection, most compounds had insufficient efficacy to lower parasitemia thus we investigated using combinations of compoun…	25033456	22/02/2026
fluoxetine	For example, we have identified an antihistamine (clemastine, EC50 of 0.4 µM), a selective serotonin reuptake inhibitor (fluoxetine, EC50 of 4.4 µM), and an antifolate drug (pyrimethamine, EC50 of 3.8 µM) and others. When tested alone in the murine model of Trypanosoma cruzi infection, most compounds had insufficient efficacy to lower parasitemia thus we investigated using combinations of compoun…	25033456	22/02/2027

## Sheet: Molecular Interaction
Supplementary Table 15 c: List of curated molecular evidence of T. cruzi drugs with their interaction. This table has 5 columns: DRUG, MOLECULE, EVIDENCE; LINK and DATE. The first column ‘DRUG’ provides a list of the drug names. The second column ‘MOLECULE’ provides the name of the molecule that interacts with the drug; The third column ‘EVIDENCE’ shows specific lines/statements/paragraphs from t…
DRUG	MOLECULE	EVIDENCE	LINK	DATE
Glutathione	nifurtimox	Cultures of the LQ strain presented more resistance to drugs than those of the Tulahuen. It was necessary a concentration of nifurtimox 4 times higher and one of benznidazole 10 times higher in order to inhibit approximately to 50% the growth of LQ strain cultures when compared with the Tulahuen strain.	https://www.sciencedirect.com/science/article/abs/pii/0742841389901485	19/02/2021
Glutathione	benznidazole	Cultures of the LQ strain presented more resistance to drugs than those of the Tulahuen. It was necessary a concentration of nifurtimox 4 times higher and one of benznidazole 10 times higher in order to inhibit approximately to 50% the growth of LQ strain cultures when compared with the Tulahuen strain.	https://www.sciencedirect.com/science/article/abs/pii/0742841389901485	19/02/2021
Glutathione	Buthionine sulfoximine	Buthionine sulfoximine decreased the concentration of glutathione to about 50% in the LQ and Tulahuen strains and potentiated the toxicity of nifurtimox and benznidazole in T. cruzi epimastigote cultures. These results suggest that glutathione is an important factor in the resistance of T. cruzi to nifurtimox and benznidazole.	https://www.sciencedirect.com/science/article/abs/pii/0742841389901485	19/02/2021
Allopurinol	ribonucleoside phosphotransferases	These variations were associated with differences in ribonucleoside phosphotransferases or nucleoside kinases (Berens et al., 1984), and in drug transport ability and nucleotide accumulation (Avila et al., 1987). The compound 4-aminopyrazolopyrimidine was also active both in vitro and in vivo (Avila et al., 1984). HPP showed no activity in acute phase patients (Lauria-Pires et al., 1988). In chro…	https://www.sciencedirect.com/science/article/abs/pii/0001706X93900213?via%3Dihub	19/02/2021
Allopurinol	nucleoside kinases	These variations were associated with differences in ribonucleoside phosphotransferases or nucleoside kinases (Berens et al., 1984), and in drug transport ability and nucleotide accumulation (Avila et al., 1987). The compound 4-aminopyrazolopyrimidine was also active both in vitro and in vivo (Avila et al., 1984). HPP showed no activity in acute phase patients (Lauria-Pires et al., 1988). In chro…	https://www.sciencedirect.com/science/article/abs/pii/0001706X93900213?via%3Dihub	19/02/2021
Allopurinol	4-aminopyrazolopyrimidine	These variations were associated with differences in ribonucleoside phosphotransferases or nucleoside kinases (Berens et al., 1984), and in drug transport ability and nucleotide accumulation (Avila et al., 1987). The compound 4-aminopyrazolopyrimidine was also active both in vitro and in vivo (Avila et al., 1984). HPP showed no activity in acute phase patients (Lauria-Pires et al., 1988). In chro…	https://www.sciencedirect.com/science/article/abs/pii/0001706X93900213?via%3Dihub	19/02/2021
nifurtimox & benznidazole	trypanothione	T. cruzi is very susceptible to the cell damage induced by these metabolites because enzymes scavenging free radicals are absent or have very low activities in the parasite. Another potential target is the biosynthetic pathway of glutathione and trypanothione, the low molecular weight thiol found exclusively in trypanosomatids. These thiols scavenge free radicals and participate in the conjugatio…	https://www.sciencedirect.com/science/article/pii/S1095643306001735?via%3Dihub	19/02/2021
nifurtimox & benznidazole	glutathione	T. cruzi is very susceptible to the cell damage induced by these metabolites because enzymes scavenging free radicals are absent or have very low activities in the parasite. Another potential target is the biosynthetic pathway of glutathione and trypanothione, the low molecular weight thiol found exclusively in trypanosomatids. These thiols scavenge free radicals and participate in the conjugatio…	https://www.sciencedirect.com/science/article/pii/S1095643306001735?via%3Dihub	19/02/2021
Naphthoquinone derivatives	cysteine proteases	Naphthoquinone derivatives led to a strong DNA fragmentation in trypomastigotes and to the release of cysteine proteases from reservosomes to cytosol in epimastigotes, starting a proteolytic process which results in parasite death.	https://www.sciencedirect.com/science/article/abs/pii/S0968432808001893?via%3Dihub	19/02/2021
posaconazole	ergosterol	Two Phase IIa clinical trials evaluating antiparasitic activity of the ergosterol biosynthesis inhibitors posaconazole and ravuconazole (E1224, prodrug) in chronic patients have recently been concluded (DNDi 2013, Molina et al. 2014), but with disappointing results	https://www.ncbi.nlm.nih.gov/pmc/articles/PMC4238778/	19/02/2021
ravuconazole	ergosterol	Two Phase IIa clinical trials evaluating antiparasitic activity of the ergosterol biosynthesis inhibitors posaconazole and ravuconazole (E1224, prodrug) in chronic patients have recently been concluded (DNDi 2013, Molina et al. 2014), but with disappointing results	https://www.ncbi.nlm.nih.gov/pmc/articles/PMC4238778/	19/02/2021
TcOYE	11-endoperoxide PGH2	Here, we show that TcOYE reduced 9,11-endoperoxide PGH2 to PGF2 as well as a variety of trypanocidal drugs. By electron spin resonance experiments, we found that TcOYE specifically catalyzed one-electron reduction of menadione and -lapachone to semiquinone-free radicals with concomitant generation of superoxide radical anions, while catalyzing solely the two-electron reduction of nifurtimox and 4…	https://rupress.org/jem/article/196/9/1241/8421/A-Key-Role-for-Old-Yellow-Enzyme-in-the-Metabolism	19/02/2021
TcOYE	menadione	Here, we show that TcOYE reduced 9,11-endoperoxide PGH2 to PGF2 as well as a variety of trypanocidal drugs. By electron spin resonance experiments, we found that TcOYE specifically catalyzed one-electron reduction of menadione and -lapachone to semiquinone-free radicals with concomitant generation of superoxide radical anions, while catalyzing solely the two-electron reduction of nifurtimox and 4…	https://rupress.org/jem/article/196/9/1241/8421/A-Key-Role-for-Old-Yellow-Enzyme-in-the-Metabolism	19/02/2021
TcOYE	lapachone	Here, we show that TcOYE reduced 9,11-endoperoxide PGH2 to PGF2 as well as a variety of trypanocidal drugs. By electron spin resonance experiments, we found that TcOYE specifically catalyzed one-electron reduction of menadione and -lapachone to semiquinone-free radicals with concomitant generation of superoxide radical anions, while catalyzing solely the two-electron reduction of nifurtimox and 4…	https://rupress.org/jem/article/196/9/1241/8421/A-Key-Role-for-Old-Yellow-Enzyme-in-the-Metabolism	19/02/2021
TcOYE	nifurtimox	Here, we show that TcOYE reduced 9,11-endoperoxide PGH2 to PGF2 as well as a variety of trypanocidal drugs. By electron spin resonance experiments, we found that TcOYE specifically catalyzed one-electron reduction of menadione and -lapachone to semiquinone-free radicals with concomitant generation of superoxide radical anions, while catalyzing solely the two-electron reduction of nifurtimox and 4…	https://rupress.org/jem/article/196/9/1241/8421/A-Key-Role-for-Old-Yellow-Enzyme-in-the-Metabolism	19/02/2021
TcOYE	4-nitroquinoline-N-oxide drugs	Here, we show that TcOYE reduced 9,11-endoperoxide PGH2 to PGF2 as well as a variety of trypanocidal drugs. By electron spin resonance experiments, we found that TcOYE specifically catalyzed one-electron reduction of menadione and -lapachone to semiquinone-free radicals with concomitant generation of superoxide radical anions, while catalyzing solely the two-electron reduction of nifurtimox and 4…	https://rupress.org/jem/article/196/9/1241/8421/A-Key-Role-for-Old-Yellow-Enzyme-in-the-Metabolism	19/02/2021
posaconazole	sterol 14alpha-demethylase enzyme (also known as CYP51)	The triazoles posaconazole and ravuconazole, which target the sterol 14alpha-demethylase enzyme (also known as CYP51), required for ergosterol biosynthesis, are used to treat systemic fungal infections and have been extensively studied against T. cruzi showing potent trypanocidal activity and efficacy both in vitro and in vivo	Nitroheterocyclic compounds are more efficacious than CYP51 inhibitors against Trypanosoma cruzi : implications for Chagas disease drug discovery and development | Scientific Reports (nature.com)	19/02/2021
ravuconazole	sterol 14alpha-demethylase enzyme (also known as CYP51)	The triazoles posaconazole and ravuconazole, which target the sterol 14alpha-demethylase enzyme (also known as CYP51), required for ergosterol biosynthesis, are used to treat systemic fungal infections and have been extensively studied against T. cruzi showing potent trypanocidal activity and efficacy both in vitro and in vivo	Nitroheterocyclic compounds are more efficacious than CYP51 inhibitors against Trypanosoma cruzi : implications for Chagas disease drug discovery and development | Scientific Reports (nature.com)	19/02/2021
EPL-BS967	sterol 14 alpha-demethylase, also known as CYP51	A strikingly different pattern of T. cruzi response to drugs was observed with the other classes of compounds, the triazoles posaconazole and ravuconazole and the fenarimol derivatives EPL-BS967 and EPL-BS1246. These compounds all inhibit the ergosterol biosynthesis pathway by targeting the sterol 14 alpha-demethylase, also known as CYP51	Nitroheterocyclic compounds are more efficacious than CYP51 inhibitors against Trypanosoma cruzi : implications for Chagas disease drug discovery and development | Scientific Reports (nature.com)	19/02/2021
EPL-BS1246	sterol 14 alpha-demethylase, also known as CYP51	A strikingly different pattern of T. cruzi response to drugs was observed with the other classes of compounds, the triazoles posaconazole and ravuconazole and the fenarimol derivatives EPL-BS967 and EPL-BS1246. These compounds all inhibit the ergosterol biosynthesis pathway by targeting the sterol 14 alpha-demethylase, also known as CYP51	Nitroheterocyclic compounds are more efficacious than CYP51 inhibitors against Trypanosoma cruzi : implications for Chagas disease drug discovery and development | Scientific Reports (nature.com)	19/02/2021
