# Supplementary material for: A Data-Driven Approach to Construct a Molecular Map of Trypanosoma cruzi to Identify Drugs and Vaccine Targets
Source: Vaccines (Basel). 2023 Jan 26;11(2):267. doi: 10.3390/vaccines11020267 (PMC9963959; doi:10.3390/vaccines11020267)
Supplement: Supplementary file 1 [file vaccines-11-00267-s001.zip › Supplementary Tables/Supplementary Table 16.xlsx]

## Sheet: Nodes of Drug network
Supplementary Table 16: List of nodes involved in the comprehensive molecular map of drugs. This table has 10 columns: class; id; name; compartment; positionToCompartment; quantity type; initialQuantity; hasOnlySubstanceUnits; b.c. and constants. The first column ‘class’ provides information on the various categories of nodes present in the network i.e., drug, protein, etc. The second column ‘id’…
class	id	name	compartment	positionToCompartment	quantity type	initialQuantity	hasOnlySubstanceUnits	b.c.	constants
DRUG	s12	Itraconazole	c4	inside	Amount	0	FALSE	FALSE	FALSE		DRUG	10
DRUG	s14	Naphthoquinone	c4	inside	Amount	0	FALSE	FALSE	FALSE		PHENOTYPE	9
DRUG	s20	Posaconazole	c4	inside	Amount	0	FALSE	FALSE	FALSE		PROTEIN	3
DRUG	s21	Ravuconazole	c4	inside	Amount	0	FALSE	FALSE	FALSE		SIMPLE_MOLECULE	1
DRUG	s25	Ravuconazole	c4	inside	Amount	0	FALSE	FALSE	FALSE		UNKNOWN	2
DRUG	s24	Triazoles posaconazole	c4	inside	Amount	0	FALSE	FALSE	FALSE		Total	25
DRUG	s9	Allopurinol	c4	inside	Amount	0	FALSE	FALSE	FALSE
DRUG	s10	Purine Analogs	c4	inside	Amount	0	FALSE	FALSE	FALSE
DRUG	s1	Nifurtimox	c4	inside	Amount	0	FALSE	FALSE	FALSE
DRUG	s2	Benznidazole	c4	inside	Amount	0	FALSE	FALSE	FALSE
PHENOTYPE	s15	DNA fragmentation	c4	inside	Amount	0	FALSE	FALSE	FALSE
PHENOTYPE	s19	Parasite death	c4	inside	Amount	0	FALSE	FALSE	FALSE
PHENOTYPE	s7	Decreased	c4	inside	Amount	0	FALSE	FALSE	FALSE
PHENOTYPE	s8	Potentiates	c4	inside	Amount	0	FALSE	FALSE	FALSE
PHENOTYPE	s5	Biosynthetic Pathway	c4	inside	Amount	0	FALSE	FALSE	FALSE
PHENOTYPE	s13	Sterol metabolism	c4	inside	Amount	0	FALSE	FALSE	FALSE
PHENOTYPE	s11	Purine transport	c4	inside	Amount	0	FALSE	FALSE	FALSE
PHENOTYPE	s18	Proteolytic process	c4	inside	Amount	0	FALSE	FALSE	FALSE
PHENOTYPE	s22	Ergosterol biosynthesis	c4	inside	Amount	0	FALSE	FALSE	FALSE
PROTEIN	s16	cysteine proteases	c2	inside	Amount	0	FALSE	FALSE	FALSE
PROTEIN	s23	CYP51	c4	inside	Amount	0	FALSE	FALSE	FALSE
PROTEIN	s17	cysteine proteases	c3	inside	Amount	0	FALSE	FALSE	FALSE
SIMPLE_MOLECULE	s6	Trypanothione	c4	inside	Amount	0	FALSE	FALSE	FALSE
UNKNOWN	s3	Buthionine sulfoximine	c4	inside	Amount	0	FALSE	FALSE	FALSE
UNKNOWN	s4	Glutathione	c4	inside	Amount	0	FALSE	FALSE	FALSE
