# Supplementary material for: A Data-Driven Approach to Construct a Molecular Map of Trypanosoma cruzi to Identify Drugs and Vaccine Targets
Source: Vaccines (Basel). 2023 Jan 26;11(2):267. doi: 10.3390/vaccines11020267 (PMC9963959; doi:10.3390/vaccines11020267)
Supplement: Supplementary file 1 [file vaccines-11-00267-s001.zip › Supplementary Tables/Supplementary Table 17.xlsx]

## Sheet: Edges of Drug network
Supplementary Table 17: List of edges involved in the comprehensive molecular map of drugs. This table has 6 columns: type; id; reversible; fast; reactants and products. The first column ‘type’ provides information on the type of reactions between reactants i.e., state transitions or influences. The second column ‘id’ is the specific ID assigned to each entry. The third column ‘reversible’ helps …
type	id	reversible	fast	reactants	products
STATE_TRANSITION	re1	FALSE	FALSE	s3	s7
STATE_TRANSITION	re2	FALSE	FALSE	s7	s4		STATE_TRANSITION	19
STATE_TRANSITION	re3	FALSE	FALSE	s4	s8		NEGATIVE_INFLUENCE	7
STATE_TRANSITION	re4	FALSE	FALSE	s8	s1
STATE_TRANSITION	re5	FALSE	FALSE	s8	s2
STATE_TRANSITION	re6	FALSE	FALSE	s4	s5
STATE_TRANSITION	re7	FALSE	FALSE	s6	s5
NEGATIVE_INFLUENCE	re8	FALSE	FALSE	s2	s5
NEGATIVE_INFLUENCE	re9	FALSE	FALSE	s1	s5
NEGATIVE_INFLUENCE	re10	FALSE	FALSE	s9	s11
NEGATIVE_INFLUENCE	re11	FALSE	FALSE	s10	s11
NEGATIVE_INFLUENCE	re12	FALSE	FALSE	s12	s13
STATE_TRANSITION	re13	FALSE	FALSE	s14	s15
STATE_TRANSITION	re14	FALSE	FALSE	s14	s16
STATE_TRANSITION	re15	FALSE	FALSE	s16	s17
STATE_TRANSITION	re16	FALSE	FALSE	s17	s18
STATE_TRANSITION	re17	FALSE	FALSE	s18	s19
NEGATIVE_INFLUENCE	re18	FALSE	FALSE	s20	s22
NEGATIVE_INFLUENCE	re19	FALSE	FALSE	s21	s22
STATE_TRANSITION	re22	FALSE	FALSE	s23	s22
STATE_TRANSITION	re23	FALSE	FALSE	s25	s23
STATE_TRANSITION	re24	FALSE	FALSE	s24	s23
STATE_TRANSITION	re25	FALSE	FALSE	s22	s19
STATE_TRANSITION	re26	FALSE	FALSE	s5	s19
STATE_TRANSITION	re27	FALSE	FALSE	s13	s19
STATE_TRANSITION	re28	FALSE	FALSE	s11	s19
