# Supplementary material for: A Data-Driven Approach to Construct a Molecular Map of Trypanosoma cruzi to Identify Drugs and Vaccine Targets
Source: Vaccines (Basel). 2023 Jan 26;11(2):267. doi: 10.3390/vaccines11020267 (PMC9963959; doi:10.3390/vaccines11020267)
Supplement: Supplementary file 1 [file vaccines-11-00267-s001.zip › Supplementary Tables/Supplementary Table 18.xlsx]

## Sheet: Pathway_Listed_drugs
Supplementary Table 18: The list of drugs used in the network with their experimental status. This table has 5 columns: Drug Name; PMID/link; Experimental status of the drug; Drug Bank ID and FDA-approved. The first column ‘Drug Name’ provides the list of various T. cruzi drugs used in the network and which are in different stages of development; The second column ‘PMID/link’ contains the link fo…
Drug Name	PMID/link	Experimental status of the drug	Drug Bank ID	FDA Approved
Itraconazole	https://academic.oup.com/jac/article/68/9/2164/780990?login=true	Clinical Trial - Human	DB01167	Approved, Investigational
Naphthoquinone	https://www.ingentaconnect.com/content/ben/cmc/2011/00000018/00000001/art00009	Molecular docking	NA	NA
Posaconazole	https://www.nejm.org/doi/full/10.1056/NEJMoa1313122	Clinical Trial - Human	DB01263	Approved, Investigational, Vet approved
Ravuconazole	https://www.sciencedirect.com/science/article/abs/pii/S092485790200273X	In vivo- -mice, in vitro- T. cruzi	DB06440	Investigational
Triazoles posaconazole	https://www.nature.com/articles/srep04703	in vitro- T.cruzi	DB01263	Approved, Investigational, Vet approved
Allopurinol	https://www.researchgate.net/profile/Anis-Rassi/publication/6549389_Specific_treatment_for_Trypanosoma_cruzi_Lack_of_efficacy_of_allopurinol_in_the_Clinical Trial - Human_chronic_phase_of_chagas_disease/links/00463524f70e1821cf000000/Specific-treatment-for-Trypanosoma-cruzi-Lack-of-efficacy-of-allopurinol-in-the-Clinical Trial - Human-chronic-phase-of-chagas-disease.pdf	Clinical Trial - Human	DB00437	Approved
Purine Analogs	https://academic.oup.com/cid/article-abstract/8/6/884/332633	Experimental	NA	NA
Nifurtimox	https://academic.oup.com/cid/article/51/10/e69/394322?login=true	Experimental, clinical	DB11820	Approved, Investigational
Benznidazole	https://journals.asm.org/doi/full/10.1128/AAC.00537-10	Experimental, clinical	DB11989	Approved, Investigational
NMT inhibitors	https://journals.plos.org/plosntds/article?id=10.1371/journal.pntd.0004540	Experimental	NA	NA
AKR1C1-AKR1C4 keto based inhibitors	https://pubmed.ncbi.nlm.nih.gov/21568892/	Experimental - No association with Chagas	NA	NA
4,5-dihydroisoxazole	https://pubs.acs.org/doi/abs/10.1021/jm400902y	Moleular docking	NA	NA
Sulfasalazine	https://www.frontiersin.org/articles/10.3389/fimmu.2019.00164/full#h12	Molecular docking	DB00795	Approved
metformin	https://journals.plos.org/plospathogens/article?id=10.1371/journal.ppat.1005947	Experimental	DB00331	Approved
Tipifarnib	https://journals.asm.org/doi/full/10.1128/AAC.06244-11	Experimental	DB04960	Investigational
TBB	https://www.thieme-connect.com/products/ejournals/abstract/10.1016/j.homp.2011.05.006	Experimental	NA	NA
TcGAPDH	https://www.sciencedirect.com/science/article/pii/S0041010117302386	Experimental	NA	NA
Tiliroside	https://www.scielo.br/j/jbchs/a/4BYfCcHmm5shmZkbFgBKjHJ/?lang=en	Experimental	NA	NA
Pamidronate	https://www.sciencedirect.com/science/article/abs/pii/S0924857903004072	Experimental	DB00282	Approved
Alendronate	https://www.ingentaconnect.com/content/ben/lddd/2015/00000012/00000004/art00003	Experimental	DB00630	Approved
Risedronate	https://www.sciencedirect.com/science/article/abs/pii/S0924857903004072	Experimental	DB00884	Approved, Investigational
Thioridazine (TDZ)	https://www.sciencedirect.com/science/article/abs/pii/S0001706X15000327	Experimental	DB00679	Approved, Withdrawn
Bestatin	https://www.mdpi.com/2075-1729/11/10/1037	Molecular docking	DB03424	Investigational
ELQ271	https://journals.plos.org/plospathogens/article?id=10.1371/journal.ppat.1005511	NA	NA	NA
Flavoridin	https://www.hindawi.com/journals/mi/2012/478601/	Experimental	NA	NA
Wortmannin	https://www.jbc.org/article/S0021-9258(20)89304-1/fulltext	Molecular docking	DB08059	Experimental
Olaparib	https://www.sciencedirect.com/science/article/pii/S1568786413002280	Experimental	DB09074	Approved
staurosporine	https://www.scirp.org/html/2-2480013_45074.htm	Experimental	DB02010	Experimental
Crystal violet	https://www.sciencedirect.com/science/article/pii/0166685188900436	Experimental	DB00406	Approved
Isotretinoin	https://journals.plos.org/plosntds/article?id=10.1371/journal.pntd.0005472	Experimental	DB00982	Approved
Androstane group	https://pubs.acs.org/doi/abs/10.1021/acsmedchemlett.0c00106	Experimental	NA	NA
cruzipain	https://www.sciencedirect.com/science/article/pii/S0960894X10014666	Experimental	NA	NA
neomycin	https://www.sciencedirect.com/science/article/pii/016668519390207E	Experimental	DB00994	Approved, Vet approved
auranofin	https://www.sciencedirect.com/science/article/abs/pii/S0014489415001484	Experimental	DB00995	Approved, Investigational
VNI	https://academic.oup.com/jid/article/208/3/504/2192381?login=true	Experimental	NA	NA
dihydrofolate reductase	https://www.sciencedirect.com/science/article/pii/S0223523401012351	Molecular docking	NA	NA
phenobarbital	https://europepmc.org/article/med/3841223	Experimental	DB01174	Approved, Investigational
Nitrofuran	https://www.cabdirect.org/cabdirect/abstract/19572901067	Experimental	DB00698	Approved, Vet approved
IMD-0354	https://www.frontiersin.org/articles/10.3389/fphys.2018.01189/full	Experimental	NA	NA
leptomycin B	https://journals.plos.org/plosntds/article?id=10.1371/journal.pntd.0002044	Experimental	NA	NA
CPT1	https://journals.plos.org/plosntds/article?id=10.1371/journal.pntd.0008964	Experimental	NA	NA
