# Supplementary material for: A Data-Driven Approach to Construct a Molecular Map of Trypanosoma cruzi to Identify Drugs and Vaccine Targets
Source: Vaccines (Basel). 2023 Jan 26;11(2):267. doi: 10.3390/vaccines11020267 (PMC9963959; doi:10.3390/vaccines11020267)
Supplement: Supplementary file 1 [file vaccines-11-00267-s001.zip › Supplementary Tables/Supplementary Table 19.xlsx]

## Sheet: Crystal structures with Nifurti
Supplementary Table 19 a: The binding affinity of the crystal structure of T. cruzi proteins docked with Nifurtimox (DB11820). This table has 3 columns: PDB ID; Binding affinity and Protein name. The first column ‘PDB ID’ provides the PDB IDs corresponding to the available crystal structures of the 127 proteins of T. cruzi; The second column ‘Binding affinity (kcal/mol)’ provides the binding affi…
PDB ID	Binding affinity (kcal/mol)	Protein name
6fxl	-8	Structure of Trypanosoma cruzi type B ribose 5-phosphate isomerase (TcRpiB)
4gie	-7.6	Crystal structure of prostaglandin F synthase from Trypanosoma cruzi bound to NADP
4yv2	-7.6	Crystal structure of Trypanosoma cruzi spermidine synthase in complex with 2-phenyl-1,2-thiazol-3(2H)-one
3w1l	-7.6	Crystal structure of Trypanosoma cruzi dihydroorotate dehydrogenase in complex with 5-chloroorotate
4g7f	-7.5	Crystal Structure of Enolase from Trypanosoma Cruzi
3w1n	-7.5	Crystal structure of Trypanosoma cruzi dihydroorotate dehydrogenase in complex with 5-iodoorotate
3w1m	-7.5	Crystal structure of Trypanosoma cruzi dihydroorotate dehydrogenase in complex with 5-bromoorotate
3w1p	-7.4	Crystal structure of Trypanosoma cruzi dihydroorotate dehydrogenase in complex with 5-ethenyl-2,6-dioxo-1,2,3,6-tetrahydropyrimidine-4-carboxylic acid
4yv1	-7.3	Crystal structure of Trypanosoma cruzi spermidine synthase in complex with quinolin-8-yl piperidine-1-carboxylate
3w7p	-7.3	Structure of Trypanosoma cruzi dihydroorotate dehydrogenase in complex with TT2-4-031
3w1a	-7.2	Structure of Trypanosoma cruzi dihydroorotate dehydrogenase in complex with 5-halogenated orotate derivatives
4yuy	-7.1	Crystal structure of Trypanosoma cruzi spermidine synthase in complex with isoquinolin-1-amine
5t7o	-7.1	Crystal structure of Trypanosoma cruzi Dihydrofolate Reductase-Thymidylate Synthase in complex with (6S)-5,6,7,8-TETRAHYDROFOLATE
5e93	-7.1	Crystal Structure of Trypanosoma cruzi Dihydroorotate Dehydrogenase in Complex with Neq0071
3w23	-7.1	Structure of Trypanosoma cruzi dihydroorotate dehydrogenase in complex with MII-3-131
3w6y	-7	Structure of Trypanosoma cruzi dihydroorotate dehydrogenase in complex with TT2-2-199
3w7m	-7	Structure of Trypanosoma cruzi dihydroorotate dehydrogenase in complex with TT2-3-063
3w73	-7	Structure of Trypanosoma cruzi dihydroorotate dehydrogenase in complex with MII-4-129
5opt	-6.9	Structure of KSRP (kinetoplastid-specific ribosomal (r-) protein) in context of Trypanosoma cruzi 40S
5brh	-6.9	Crystal structure of Trypanosoma cruzi glucokinase in complex with inhibitor DBT-GlcN
3wce	-6.9	The complex structure of TcSQS with ligand, ER119884
3wcc	-6.9	The complex structure of TcSQS with ligand, E5700
3wcb	-6.9	The complex structure of TcSQS with ligand, BPH1237
3wsb	-6.9	The Tuberculosis Drug SQ109 Inhibits Trypanosoma cruzi Cell Proliferation and acts Synergistically with Posaconazole
6jks	-6.9	Crystal structure of aspartate transcarbamoylase from Trypanosoma cruzi in complex with carbamoyl phosphate (CP) and aspartate (Asp)
6vye	-6.9
4krz	-6.9
3w1t	-6.9
3w1r	-6.9
3w1x	-6.9
3w2n	-6.9
3w2j	-6.9
3w7g	-6.9
3w7e	-6.9
3w7l	-6.9
3w72	-6.9
6hjf	-6.8
4yuz	-6.8
1w62	-6.8
3w1u	-6.8
3w22	-6.8
3w2l	-6.8
3w2k	-6.8
4jd4	-6.8
3w87	-6.8
3w85	-6.8
3w76	-6.8
3w75	-6.8
3w74	-6.8
3w7j	-6.8
3w7i	-6.8
3w7d	-6.8
3w84	-6.8
3w83	-6.8
3w7q	-6.8
3w7o	-6.8
3w71	-6.8
3w2u	-6.8
3wca	-6.7
5b1s	-6.7
6w29	-6.7
3w1q	-6.7
3w2m	-6.7
3w88	-6.7
3w86	-6.7
4jdb	-6.7
3w7c	-6.7
3w7k	-6.7
3w7h	-6.7
3w7n	-6.7
3w70	-6.7
3w3o	-6.7
4yrs	-6.6
4fzi	-6.6
5bre	-6.6
4h3e	-6.6
3wcg	-6.6
6ajc	-6.6
4ks0	-6.6
4yrm	-6.6
4yri	-6.6
4yrl	-6.5
4yp0	-6.5
4ypf	-6.5
6hjg	-6.5
4yuw	-6.5
4yuv	-6.5
4yv0	-6.5
5brf	-6.5
4yrj	-6.4
4bmm	-6.4
4dvh	-6.4
6hje	-6.4
5brd	-6.4
7mf4	-6.4
6ezl	-6.4
6w2n	-6.4
4yro	-6.3
4yrn	-6.3
4yrk	-6.3
4yrg	-6.3
4yrf	-6.3
6xyb	-6.3
4yrt	-6.2
4yrq	-6.2
4yre	-6.2
4yrc	-6.2
4yrr	-6.1
5euc	-6.1
4yrp	-6
3k7s	-6
4lsm	-6
4yux	-5.9
6xyd	-5.7
3k7o	-5.5
3k7p	-5.1
3k8c	-5
6l7x	-
6l7y	-
6ftf	-
6l7v	-
6l7w	-
5y4q	-
5y4p	-
5ow4	-
5hcf	-
5ea9	-

## Sheet: Crystal structure with Benznida
Supplementary Table 19 b: The binding affinity of the crystal structure of T. cruzi proteins docked with Benznidazole (DB11989). This table has 3 columns: PDB ID; Binding affinity and Protein name. The first column ‘PDB ID’ provides the PDB IDs corresponding to the available crystal structures of the 127 proteins of T. cruzi; The second column ‘Binding affinity (kcal/mol)’ provides the binding af…
PDB ID	Binding affinity (kcal/mol)	Protein name
4gie	-8.4	Crystal structure of prostaglandin F synthase from Trypanosoma cruzi bound to NADP
6jks	-8.3	Crystal structure of aspartate transcarbamoylase from Trypanosoma cruzi in complex with carbamoyl phosphate (CP) and aspartate (Asp)
4yuw	-8.1	Crystal structure of Trypanosoma cruzi spermidine synthase in complex with trans-4-methylcyclohexylamine
3wca	-8.1	The complex structure of TcSQS with ligand, FSPP
3w6y	-8.1	Structure of Trypanosoma cruzi dihydroorotate dehydrogenase in complex with TT2-2-199
3wcc	-8	The complex structure of TcSQS with ligand, E5700 (enzyme squalene synthase (SQS))
4yuz	-7.9	Crystal structure of Trypanosoma cruzi spermidine synthase in complex with 5-[(4-methylbenzyl)oxy]quinazoline-2,4-diamine
3wce	-7.9	The complex structure of TcSQS with ligand, ER119884
4yv1	-7.8	Crystal structure of Trypanosoma cruzi spermidine synthase in complex with quinolin-8-yl piperidine-1-carboxylate
4bmm	-7.7	Crystal structure of Trypanosoma cruzi CYP51 (sterol 14α-demethylase) bound to the inhibitor (R)-N-(3-(1H-indol-3-yl)-1-oxo-1-(pyridin-4-ylamino)propan-2-yl)-2',3, 5'-trifluoro-(1,1'-biphenyl)-4-carboxamide
4yuv	-7.6	Crystal structure of Trypanosoma cruzi spermidine synthase in complex with decarboxylated S-adenosylmethionine
4yv2	-7.6	Crystal structure of Trypanosoma cruzi spermidine synthase in complex with 2-phenyl-1,2-thiazol-3(2H)-one
3w7n	-7.6	Structure of Trypanosoma cruzi dihydroorotate dehydrogenase in complex with TT2-3-149
3w7m	-7.6	Structure of Trypanosoma cruzi dihydroorotate dehydrogenase in complex with TT2-3-063
3w2m	-7.5	Structure of Trypanosoma cruzi dihydroorotate dehydrogenase in complex with MII-3-183
3w85	-7.5	Structure of Trypanosoma cruzi dihydroorotate dehydrogenase in complex with TT2-3-139
3w3o	-7.5	Structure of Trypanosoma cruzi dihydroorotate dehydrogenase in complex with MII-4-053
4yuy	-7.4	Crystal structure of Trypanosoma cruzi spermidine synthase in complex with isoquinolin-1-amine
4yv0	-7.4	Crystal structure of Trypanosoma cruzi spermidine synthase in complex with (2S)-N-methyl-N-phenyl-2,3-dihydro-1,4-benzodioxine- 2-carboxamid
5brd	-7.4	Crystal structure of Trypanosoma cruzi glucokinase in complex with inhibitor BENZ-GlcN
5t7o	-7.4	Crystal structure of Trypanosoma cruzi Dihydrofolate Reductase-Thymidylate Synthase in complex with (6S)-5,6,7,8-TETRAHYDROFOLATE
6w29	-7.4	Trypanosoma cruzi Malic Enzyme in complex with inhibitor (MEC013)
3w2n	-7.4	Structure of Trypanosoma cruzi dihydroorotate dehydrogenase in complex with MII-3-185
3w2k	-7.4	Structure of Trypanosoma cruzi dihydroorotate dehydrogenase in complex with MII-3-165
3w1l	-7.4	Crystal structure of Trypanosoma cruzi dihydroorotate dehydrogenase in complex with 5-chloroorotate
3w73	-7.4	Structure of Trypanosoma cruzi dihydroorotate dehydrogenase in complex with MII-4-129
3w72	-7.4	Structure of Trypanosoma cruzi dihydroorotate dehydrogenase in complex with MII-4-107
5bre	-7.3	Crystal structure of Trypanosoma cruzi glucokinase in complex with inhibitor CBZ-GlcN
3w2l	-7.3	Structure of Trypanosoma cruzi dihydroorotate dehydrogenase in complex with MII-3-169
3w1m	-7.3	Crystal structure of Trypanosoma cruzi dihydroorotate dehydrogenase in complex with 5-bromoorotate
3w7h	-7.3	Structure of Trypanosoma cruzi dihydroorotate dehydrogenase in complex with MII-5-015
3w7d	-7.3	Structure of Trypanosoma cruzi dihydroorotate dehydrogenase in complex with MII-5-170
3w7p	-7.3	Structure of Trypanosoma cruzi dihydroorotate dehydrogenase in complex with TT2-4-031
3w70	-7.3	Structure of Trypanosoma cruzi dihydroorotate dehydrogenase in complex with MII-4-095
3w2u	-7.3	Structure of Trypanosoma cruzi dihydroorotate dehydrogenase in complex with MII-3-193
5brf	-7.2	Crystal structure of Trypanosoma cruzi glucokinase in complex with inhibitor HPOP-GlcN
3wcb	-7.2	The complex structure of TcSQS with ligand, BPH1237
3w1t	-7.2	Structure of Trypanosoma cruzi dihydroorotate dehydrogenase in complex with MII-3-095
3w1q	-7.2	Structure of Trypanosoma cruzi dihydroorotate dehydrogenase in complex with NL-2
3w1p	-7.2	Crystal structure of Trypanosoma cruzi dihydroorotate dehydrogenase in complex with 5-ethenyl-2,6-dioxo-1,2,3,6-tetrahydropyrimidine-4-carboxylic acid
3w1n	-7.2	Crystal structure of Trypanosoma cruzi dihydroorotate dehydrogenase in complex with 5-iodoorotate
4jdb	-7.2	Structure of Trypanosoma cruzi dihydroorotate dehydrogenase in complex with MII-5-005
3w74	-7.2	Structure of Trypanosoma cruzi dihydroorotate dehydrogenase in complex with MII-4-139
3w84	-7.2	Structure of Trypanosoma cruzi dihydroorotate dehydrogenase in complex with MII-6-101
3w71	-7.2	Structure of Trypanosoma cruzi dihydroorotate dehydrogenase in complex with MII-4-097
5opt	-7.1	Structure of KSRP in context of Trypanosoma cruzi 40S
4yrk	-7.1
4yp0	-7.1
3w23	-7.1
3w7j	-7.1
3w7i	-7.1
3w7q	-7.1
3w7o	-7.1
3w7l	-7.1
4yrq	-7
4yro	-7
4yrg	-7
4fzi	-7
4krz	-7
3w22	-7
3w1a	-7
3w75	-7
3w7g	-7
3w7e	-7
4yrn	-6.9
4ypf	-6.9
5brh	-6.9
3wcg	-6.9
1w62	-6.9
5b1s	-6.9
4g7f	-6.9
6w2n	-6.9
6vye	-6.9
3w1u	-6.9
3w88	-6.9
3w87	-6.9
3w7c	-6.9
4yrl	-6.8
6hjf	-6.8
4h3e	-6.8
7mf4	-6.8
6ajc	-6.8
3w2j	-6.8
4yrj	-6.7
4dvh	-6.7
4ks0	-6.7
4yrm	-6.7
3w1r	-6.7
3w76	-6.7
4yre	-6.6
4yrc	-6.6
4yri	-6.6
3w1x	-6.6
3w86	-6.6
3w7k	-6.6
3w83	-6.6
3k7s	-6.5
6hjg	-6.5
6hje	-6.5
4lsm	-6.5
4jd4	-6.5
4yrf	-6.4
4yrt	-6.3
6xyb	-6.3
6ezl	-6.3
4yrp	-6.2
4yrr	-6.1
5euc	-6.1
4yrs	-6
6xyd	-5.9
3k7o	-5.8
3k8c	-5.6
3k7p	-5.5
4yux	-5.5
6fxl	-5.2	Structure of Trypanosoma cruzi type B ribose 5-phosphate isomerase (TcRpiB)
6l7x	-
6l7y	-
6ftf	-
6l7v	-
6l7w	-
5y4q	-
5y4p	-
5ow4	-
5hcf	-
5ea9	-
5e93	-

## Sheet: Top 10
Supplementary Table 19 c1: Comparison of binding affinities (in kcal/mol) obtained from docking of proteins against Nifurtimox (DB11820). We show information for only the top 10 crystal structures obtained from PDB and as well as top 10 predicted (solved) structures. This table has 3 columns: PDB ID; Binding score and Protein name. The first column ‘PDB ID’ provides the PDB IDs corresponding to t…
PDB ID	Binding affinity (kcal/mol)	Protein name
6fxl	-8	Structure of Trypanosoma cruzi type B ribose 5-phosphate isomerase (TcRpiB)
4gie	-7.6	Crystal structure of prostaglandin F synthase from Trypanosoma cruzi bound to NADP
4yv2	-7.6	Crystal structure of Trypanosoma cruzi spermidine synthase in complex with 2-phenyl-1,2-thiazol-3(2H)-one
3w1l	-7.6	Crystal structure of Trypanosoma cruzi dihydroorotate dehydrogenase in complex with 5-chloroorotate
4g7f	-7.5	Crystal Structure of Enolase from Trypanosoma Cruzi
5t7o	-7.1	Crystal structure of Trypanosoma cruzi Dihydrofolate Reductase-Thymidylate Synthase in complex with (6S)-5,6,7,8-TETRAHYDROFOLATE
5opt	-6.9	Structure of KSRP (kinetoplastid-specific ribosomal (r-) protein) in context of Trypanosoma cruzi 40S
5brh	-6.9	Crystal structure of Trypanosoma cruzi glucokinase in complex with inhibitor DBT-GlcN
3wce	-6.9	The complex structure of TcSQS with ligand, ER119884
6jks	-6.9	Crystal structure of aspartate transcarbamoylase from Trypanosoma cruzi in complex with carbamoyl phosphate (CP) and aspartate (Asp)
Mean	-7.3
Supplementary Table 19 c2: Comparison of binding affinities (kcal/mol) obtained from docking of T. cruzi proteins against Benznidazole (DB11989). The information is provided only for top 10 crystal structures obtained from PDB and 10 predicted (solved) structures. This table has 3 columns: PDB ID; Binding score and Protein name. The first column ‘PDB ID’ provides the PDB IDs corresponding to the …
PDB ID	Binding affinity (kcal/mol)	Protein name
4gie	-8.4	Crystal structure of prostaglandin F synthase from Trypanosoma cruzi bound to NADP
6jks	-8.3	Crystal structure of aspartate transcarbamoylase from Trypanosoma cruzi in complex with carbamoyl phosphate (CP) and aspartate (Asp)
4yuw	-8.1	Crystal structure of Trypanosoma cruzi spermidine synthase in complex with trans-4-methylcyclohexylamine
3wca	-8.1	The complex structure of TcSQS with ligand, FSPP
3w6y	-8.1	Structure of Trypanosoma cruzi dihydroorotate dehydrogenase in complex with TT2-2-199
4bmm	-7.7	Crystal structure of Trypanosoma cruzi CYP51 (sterol 14α-demethylase) bound to the inhibitor (R)-N-(3-(1H-indol-3-yl)-1-oxo-1-(pyridin-4-ylamino)propan-2-yl)-2',3, 5'-trifluoro-(1,1'-biphenyl)-4-carboxamide
5brd	-7.4	Crystal structure of Trypanosoma cruzi glucokinase in complex with inhibitor BENZ-GlcN
5t7o	-7.4	Crystal structure of Trypanosoma cruzi Dihydrofolate Reductase-Thymidylate Synthase in complex with (6S)-5,6,7,8-TETRAHYDROFOLATE
6w29	-7.4	Trypanosoma cruzi Malic Enzyme in complex with inhibitor (MEC013)
5opt	-7.1	Structure of KSRP in context of Trypanosoma cruzi 40S
Mean	-7.8
