# Supplementary material for: A Data-Driven Approach to Construct a Molecular Map of Trypanosoma cruzi to Identify Drugs and Vaccine Targets
Source: Vaccines (Basel). 2023 Jan 26;11(2):267. doi: 10.3390/vaccines11020267 (PMC9963959; doi:10.3390/vaccines11020267)
Supplement: Supplementary file 1 [file vaccines-11-00267-s001.zip › Supplementary Tables/Supplementary Table 2.xlsx]

## Sheet: Group
Supplementary Table 2 a: List of curated pathways and their classifications. This table has information in 4 columns: Name; Classification; Source 1, and Source 2. The first column 'Name' provides information about the name of pathways reported in the literature about T. cruzi; The second column 'Classification' lists the classes of pathways. The third column 'Source 1' is the first source of inf…
Name	Classification	Source 1	Source 2
MAPK Pathway	Signaling Pathway	KEGG	https://www.frontiersin.org/articles/10.3389/fmicb.2016.00183/full
Peroxide Detoxification Pathway	Redox metabolism	https://pubmed.ncbi.nlm.nih.gov/25450181/	https://www.sciencedirect.com/science/article/abs/pii/B9780123858634000113?via%3Dihub
Areobic glycolytic	Glycolytic pathway	https://portlandpress.com/essaysbiochem/article/doi/10.1042/bse0510015/78256/Glucose-metabolism-in-Trypanosoma-cruzi	https://portlandpress.com/essaysbiochem/article/doi/10.1042/bse0510015/78256/Glucose-metabolism-in-Trypanosoma-cruzi
Autophagic pathway	Degradative Pathway	KEGG	https://www.genome.jp/dbget-bin/www_bget?pathway:tcr04136
B2R- dependent Innate pathway	Kinin pathway	https://www.degruyter.com/document/doi/10.1515/BC.2008.126/html	https://www.degruyter.com/document/doi/10.1515/BC.2008.126/html
Caspase1/ASC inflammasome mediated pathway	Signaling Pathway	https://journals.plos.org/plosone/article?id=10.1371/journal.pone.0111539	https://journals.plos.org/plosone/article?id=10.1371/journal.pone.0111539
CD1D-NKT pathway	Cell developmental pathway	https://www.jimmunol.org/content/169/7/3926.short	https://www.ncbi.nlm.nih.gov/pmc/articles/PMC2193721/
CD28-80-86- costimulatory pathway	costimulatory Pathway	https://journals.asm.org/doi/full/10.1128/IAI.71.6.3131-3137.2003	https://journals.asm.org/doi/full/10.1128/IAI.71.6.3131-3137.2003
CD40L-CD40 signalling pathway	pleiotropic pathway	https://www.jimmunol.org/content/178/11/6700.short
CD69 or Ly-6 A/E Pathway	Signaling Pathway	https://citeseerx.ist.psu.edu/viewdoc/download?doi=10.1.1.558.4249&rep=rep1&type=pdf	https://citeseerx.ist.psu.edu/viewdoc/download?doi=10.1.1.558.4249&rep=rep1&type=pdf
Clathrin pathway	Endocytic pathway	https://pubmed.ncbi.nlm.nih.gov/31202818/	https://pubmed.ncbi.nlm.nih.gov/31202818/
CRM1- mediated RNA Nuclear export pathway	CRM1 pathway	https://www.sciencedirect.com/science/article/pii/S0166685104003044	https://www.sciencedirect.com/science/article/pii/S0166685104003044
Cyclic AMP dependent pathway	G protein-coupled receptor-triggered signaling cascade	https://journals.asm.org/doi/full/10.1128/IAI.68.12.6602-6610.2000
Dithiol glutaredoxin dependent cellular pathway	Redox metabolism	https://pubmed.ncbi.nlm.nih.gov/25110158/
DNA repair pathway	DNA repair pathway	https://www.sciencedirect.com/science/article/pii/S1383574215300089
Fas death pathway	Fas ligand (FasL)/Fas death pathway	https://pubmed.ncbi.nlm.nih.gov/17261545/
Fibrotic pathway	AP-1-MMP9-TGF-β pathway	https://www.nature.com/articles/s41598-019-54218-7
Glycosylphosphotidylniositol bio synthesis	GPI biosynthetic pathway	https://journals.plos.org/plosntds/article?id=10.1371/journal.pntd.0002369
GPI biosynthesis pathway	GPI biosynthetic pathway	https://journals.plos.org/plosntds/article?id=10.1371/journal.pntd.0002369
Histadine-glutamate metabolic	Redox metabolism	https://link.springer.com/article/10.1007/s10863-016-9665-9	https://www.sciencedirect.com/science/article/pii/S0300908420301188
IFN regulatory factor 3-dependent pathway	Signaling Pathway	https://journals.plos.org/plosone/article?id=10.1371/journal.pone.0110512
IL-1Beta activation pathway	Signaling Pathway	https://www.frontiersin.org/articles/10.3389/fimmu.2019.00800/full	https://www.ncbi.nlm.nih.gov/labs/pmc/articles/PMC165999/
IMD-Immune deficiency pathway	Signaling Pathway	https://www.frontiersin.org/articles/10.3389/fcimb.2020.598526/full	https://pubmed.ncbi.nlm.nih.gov/30233391/
Isoprenoid & sterol biosynthesis pathway	Metabolic pathway	https://journals.plos.org/plosone/article?id=10.1371/journal.pone.0096762	https://www.hindawi.com/journals/ipid/2009/642502/
Kallikrein-kinin system	G protein-coupled receptor-triggered signaling cascade	https://www.frontiersin.org/articles/10.3389/fimmu.2012.00396/full
Lectin pathway	Complement Pathway	https://www.genome.jp/dbget-bin/www_bget?pathway:tcr04145
Lipolytic and lipogenic pathways	Metabolic pathway	https://journals.plos.org/plosntds/article?id=10.1371/journal.pntd.0003118
Lipoxygenase pathway	Metabolic pathway	https://www.sciencedirect.com/science/article/pii/S0014489410002365
MMR pathway	DNA repair pathway	https://www.frontiersin.org/articles/10.3389/fcimb.2020.00154/full
NFAT signaling pathway	Signaling Pathway	https://www.sciencedirect.com/science/article/pii/S1286457920301568
Nitric oxide and polyamine pathway	Metabolic pathway	https://www.pnas.org/content/98/13/7301.short
Orchestrate Pathway	Signaling Pathway	https://www.ncbi.nlm.nih.gov/pmc/articles/PMC5944318/
Oxygen species PARP-1-RelA pathway	Signaling Pathway	https://pubmed.ncbi.nlm.nih.gov/20145242/
Phospholipid signalling pathways	Signaling Pathway	https://www.hindawi.com/journals/bmri/2014/439501/
PIK pathway	Signaling Pathway	https://www.sciencedirect.com/science/article/pii/S0166685115300335
Polyamine-trypanothione	Metabolic pathway	https://www.future-science.com/doi/abs/10.4155/fmc-2016-0180	https://pubmed.ncbi.nlm.nih.gov/24251576/
Purine Salvage Pathway	Metabolic pathway	https://www.sciencedirect.com/science/article/pii/S0166685118302421
Small RNA pathway	RNA-mediated pathways	https://link.springer.com/article/10.1007/s00436-013-3655-1
Sphingomyelinase-mediated plasma membrane repair pathway	Repair pathway	https://www.sciencedirect.com/science/article/pii/S0001706X16303692
SUMOylation Pathway	Signaling Pathway	https://www.sciencedirect.com/science/article/pii/S153594762030565X
The nitric oxide transduction pathway	Signaling Pathway	https://www.jbc.org/article/S0021-9258(17)46878-5/fulltext	https://www.sciencedirect.com/science/article/pii/S0021925817468785
Toll/interleukin-1 receptor signaling pathway	Signaling Pathway	https://www.frontiersin.org/articles/10.3389/fimmu.2018.00075/full
Transsulfuration and Cysteine Biosynthetic Pathways	Metabolic pathway	https://www.jbc.org/article/S0021-9258(19)34662-9/fulltext
Ubiquitin Proteasome pathway	Degradative Pathway	https://www.nature.com/articles/s41598-018-26532-z
UFD Pathway	ubiquitin–proteasome pathway	https://www.frontiersin.org/articles/10.3389/fchem.2020.630888/full
VLA-4/VCAM-1 pathway	Inflammatory pathway	https://pubmed.ncbi.nlm.nih.gov/14512161/

## Sheet: pathway classification
Supplementary Table 2 b: List of curated pathways and their classifications. [Pathway name = Name of the pathway; Pathway from Organism = Source organism of the pathway; Type of pathway = The type of a specific pathway].
Pathway name	Pathway from organism			Pathway name	Type of pathway
peroxide detoxification	T.cruzi			MAPK pathway	Host interaction
areobic glycolytic	T.cruzi			B2R independent	Host interaction
autophagic pathway	T.cruzi			CD28-80-86- costimulatory pathway	Host interaction
Caspasase1 ASC inflammasome mediated	T.cruzi			CD40L-CD40 signalling pathway	Host interaction
CD1D-NKT pathway	T.cruzi			CD69 or Ly-6 A/E Pathway	Host interaction
clathrin pathway	T.cruzi			DNA repair pathway	Host interaction
CRM1- mediated RNA Nuclear export pathway	T.cruzi			Fibrotic pathway	Host interaction
Cyclic AMP dependent pathway	T.cruzi			GPI biosynthesis pathway	Host interaction
Dithiol glutaredoxin dependent cellular pathway	T.cruzi			Histadine-glutamate metabolic	Host interaction
Fas death pathway	T.cruzi			IFN regulatory factor 3-dependent pathway	Host interaction
glycosylphosphatidylinositol biosynthesis pathway	T.cruzi			IL-1Beta activation pathway	Host interaction
Isoprenoid & sterol bioisynthesis pathway	T.cruzi			IMD-Immune deficiency pathway	Host interaction
MMR pathway	T.cruzi			kks pathway	Host interaction
nitric oxide and polyamine pathway	T.cruzi			lectin pathway	Host interaction
Orchestrate Pathway	T.cruzi			Lipolytic and lipogenic pathways	Host interaction
Phospholipid signalling pathways	T.cruzi			lipoxygenase pathway	host interaction
polyamine-trypanothione	T.cruzi			NFAT signaling pathway	host interaction
Purine Salvage Pathway	T.cruzi			oxygen species PARP-1-RelA pathway	host interaction
small RNA pathway	T.cruzi			PIK pathway	host interaction
sphingomyelinase-mediated plasma membrane repair pathway	T.cruzi			toll/interleukin-1 receptor signaling pathway	Host interaction
SUMOylation Pathway	T.cruzi			VLA-4VCAM-1 pathway	Host interaction
The nitric oxide transduction pathway	T.cruzi
Transsulfuration and Cysteine Biosynthetic Pathways	T.cruzi
Ubiquitin Proteasome pathway	T.cruzi
UFD Pathway	T.cruzi
