# Supplementary material for: A Data-Driven Approach to Construct a Molecular Map of Trypanosoma cruzi to Identify Drugs and Vaccine Targets
Source: Vaccines (Basel). 2023 Jan 26;11(2):267. doi: 10.3390/vaccines11020267 (PMC9963959; doi:10.3390/vaccines11020267)
Supplement: Supplementary file 1 [file vaccines-11-00267-s001.zip › Supplementary Tables/Supplementary Table 20.xlsx]

## Sheet: Sheet1
Supplementary table 20: The binding affinities of nifurtimox, aspirin, orlistat and benznidazole drugs with proteins involved in the pentose phosphate pathway (PPP). This table has 6 columns: PPP pathway proteins; PMID; DB11820 (Nifurtimox); DB00945 (Aspirin); DB1083 (Orlistat) and DB11989 (Benznidazole). The first column ‘PPP pathway proteins’ lists the proteins associated with PPP pathways. The…
PPP pathway	PMID for evidence	DB11820 (Nifurtimox)	DB00945 (Aspirin)	DB01083 (Orlistat)	DB11989 (Benznidazole)
XP_802960.1 Glucose-6-phosphate dehydrogenase	22091394	-7.3	-5.8	-7.2	-8.3
XP_817109.1 6-Phosphogluconolactonase	18066434	-7.8	-6.5	-7.2	-8.3
XP_808031.1 6-Phosphogluconate dehydrogenase	15710443	-6.3	-5.7	-6	-7
XP_811811.1 Ribose-5-phosphate isomerase	16981853	-6.2	-5.7	-5.6	-6.5
XP_813630.1 Ribulose-5-phosphate epimerase	18066434	-5.9	-4.9	-5.5	-6.9
XP_817929.1 Transketolase (ribose-5-phosphate)	21577255	-5.7	-4.6	-4.3	-5.8
XP_817929.1 Transketolase (erythrose-4-phosphate)	15109729	-5.7	-4.6	-4.3	-5.8
XP_805740.1 Transaldolase	18066434	-7	-5.9	-4.8	-6.4
Mean		-6.48	-5.46	-5.61	-6.87
