# Supplementary material for: A Data-Driven Approach to Construct a Molecular Map of Trypanosoma cruzi to Identify Drugs and Vaccine Targets
Source: Vaccines (Basel). 2023 Jan 26;11(2):267. doi: 10.3390/vaccines11020267 (PMC9963959; doi:10.3390/vaccines11020267)
Supplement: Supplementary file 1 [file vaccines-11-00267-s001.zip › Supplementary Tables/Supplementary Table 21.xlsx]

## Sheet: Sheet1
Supplementary Table 21: The binding affinity of benznidazole with 19,523 human proteins. This table has 8 columns: Entry, Entry name, Status, Protein names, Gene names, Organism, Length, and DB11989. The first column ‘Entry’ list the protein IDs; the second column ‘Entry name’ list the name provided for each entry in the Alpha-fold database; the third column 'Status' provides the information on r…
Entry	Entry name	Status	Protein names	Gene names	Organism	Length	DB11989
P21589	5NTD_HUMAN	reviewed	5'-nucleotidase (5'-NT) (EC 3.1.3.5) (Ecto-5'-nucleotidase) (CD antigen CD73)	NT5E NT5 NTE	Homo sapiens (Human)	574	-9.5
C9JRZ8	AK1BF_HUMAN	reviewed	Aldo-keto reductase family 1 member B15 (EC 1.1.1.-) (EC 1.1.1.300) (EC 1.1.1.54) (Estradiol 17-beta-dehydrogenase AKR1B15) (Farnesol dehydrogenase) (EC 1.1.1.216) (Testosterone 17beta-dehydrogenase) (EC 1.1.1.64)	AKR1B15	Homo sapiens (Human)	316	-9.3
P14550	AK1A1_HUMAN	reviewed	Aldo-keto reductase family 1 member A1 (EC 1.1.1.2) (EC 1.1.1.372) (EC 1.1.1.54) (Alcohol dehydrogenase [NADP(+)]) (Aldehyde reductase) (Glucuronate reductase) (EC 1.1.1.19) (Glucuronolactone reductase) (EC 1.1.1.20)	AKR1A1 ALDR1 ALR	Homo sapiens (Human)	325	-9.1
P50747	BPL1_HUMAN	reviewed	Biotin--protein ligase (EC 6.3.4.-) (Biotin apo-protein ligase) [Includes: Biotin--[methylmalonyl-CoA-carboxytransferase] ligase (EC 6.3.4.9); Biotin--[propionyl-CoA-carboxylase [ATP-hydrolyzing]] ligase (EC 6.3.4.10) (Holocarboxylase synthetase) (HCS); Biotin--[methylcrotonoyl-CoA-carboxylase] ligase (EC 6.3.4.11); Biotin--[acetyl-CoA-carboxylase] ligase (EC 6.3.4.15)]	HLCS	Homo sapiens (Human)	726	-9.1
P40261	NNMT_HUMAN	reviewed	Nicotinamide N-methyltransferase (EC 2.1.1.1)	NNMT	Homo sapiens (Human)	264	-9.1
O00116	ADAS_HUMAN	reviewed	Alkyldihydroxyacetonephosphate synthase, peroxisomal (Alkyl-DHAP synthase) (EC 2.5.1.26) (Aging-associated gene 5 protein) (Alkylglycerone-phosphate synthase)	AGPS AAG5	Homo sapiens (Human)	658	-9
P48378	RFX2_HUMAN	reviewed	DNA-binding protein RFX2 (Regulatory factor X 2)	RFX2	Homo sapiens (Human)	723	-9
P03999	OPSB_HUMAN	reviewed	Short-wave-sensitive opsin 1 (Blue cone photoreceptor pigment) (Blue-sensitive opsin) (BOP)	OPN1SW BCP	Homo sapiens (Human)	348	-8.9
P14868	SYDC_HUMAN	reviewed	Aspartate--tRNA ligase, cytoplasmic (EC 6.1.1.12) (Aspartyl-tRNA synthetase) (AspRS) (Cell proliferation-inducing gene 40 protein)	DARS1 DARS PIG40	Homo sapiens (Human)	501	-8.9
P35212	CXA4_HUMAN	reviewed	Gap junction alpha-4 protein (Connexin-37) (Cx37)	GJA4	Homo sapiens (Human)	333	-8.9
P48449	LSS_HUMAN	reviewed	Lanosterol synthase (EC 5.4.99.7) (2,3-epoxysqualene--lanosterol cyclase) (Oxidosqualene--lanosterol cyclase) (OSC) (hOSC)	LSS OSC	Homo sapiens (Human)	732	-8.9
Q6ZRR5	TLCD5_HUMAN	reviewed	TLC domain-containing protein 5 (Transmembrane protein 136)	TLCD5 TMEM136	Homo sapiens (Human)	245	-8.9
Q9BQB6	VKOR1_HUMAN	reviewed	Vitamin K epoxide reductase complex subunit 1 (EC 1.17.4.4) (Vitamin K1 2,3-epoxide reductase subunit 1)	VKORC1 VKOR MSTP134 MSTP576 UNQ308/PRO351	Homo sapiens (Human)	163	-8.9
Q8TDN7	ACER1_HUMAN	reviewed	Alkaline ceramidase 1 (AlkCDase 1) (Alkaline CDase 1) (EC 3.5.1.-) (EC 3.5.1.23) (Acylsphingosine deacylase 3) (N-acylsphingosine amidohydrolase 3)	ACER1 ASAH3	Homo sapiens (Human)	264	-8.9
Q9UNN8	EPCR_HUMAN	reviewed	Endothelial protein C receptor (Activated protein C receptor) (APC receptor) (Endothelial cell protein C receptor) (CD antigen CD201)	PROCR EPCR	Homo sapiens (Human)	238	-8.9
O60294	TYW4_HUMAN	reviewed	tRNA wybutosine-synthesizing protein 4 (tRNA yW-synthesizing protein 4) (EC 2.1.1.290) (EC 2.3.1.231) (Leucine carboxyl methyltransferase 2) (tRNA(Phe) (7-(3-amino-3-(methoxycarbonyl)propyl)wyosine(37)-N)-methoxycarbonyltransferase) (tRNA(Phe) (7-(3-amino-3-carboxypropyl)wyosine(37)-O)-methyltransferase)	LCMT2 KIAA0547 TYW4	Homo sapiens (Human)	686	-8.8
P30954	O10J1_HUMAN	reviewed	Olfactory receptor 10J1 (Olfactory receptor OR1-26) (Olfactory receptor-like protein HGMP07J)	OR10J1	Homo sapiens (Human)	320	-8.8
P43119	PI2R_HUMAN	reviewed	Prostacyclin receptor (Prostaglandin I2 receptor) (PGI receptor) (PGI2 receptor) (Prostanoid IP receptor)	PTGIR PRIPR	Homo sapiens (Human)	386	-8.8
Q7Z3E1	PARPT_HUMAN	reviewed	Protein mono-ADP-ribosyltransferase TIPARP (EC 2.4.2.-) (ADP-ribosyltransferase diphtheria toxin-like 14) (ARTD14) (Poly [ADP-ribose] polymerase 7) (PARP-7) (TCDD-inducible poly [ADP-ribose] polymerase)	TIPARP PARP7	Homo sapiens (Human)	657	-8.8
Q9Y4A9	O10H1_HUMAN	reviewed	Olfactory receptor 10H1 (Olfactory receptor OR19-27)	OR10H1	Homo sapiens (Human)	318	-8.8
O00767	SCD_HUMAN	reviewed	Stearoyl-CoA desaturase (hSCD1) (EC 1.14.19.1) (Acyl-CoA desaturase) (Delta(9)-desaturase) (Delta-9 desaturase) (Fatty acid desaturase)	SCD FADS5 SCD1 SCDOS	Homo sapiens (Human)	359	-8.7
P22670	RFX1_HUMAN	reviewed	MHC class II regulatory factor RFX1 (Enhancer factor C) (EF-C) (Regulatory factor X 1) (RFX) (Transcription factor RFX1)	RFX1	Homo sapiens (Human)	979	-8.7
P50225	ST1A1_HUMAN	reviewed	Sulfotransferase 1A1 (ST1A1) (EC 2.8.2.1) (Aryl sulfotransferase 1) (HAST1/HAST2) (Phenol sulfotransferase 1) (Phenol-sulfating phenol sulfotransferase 1) (P-PST 1) (ST1A3) (Thermostable phenol sulfotransferase) (Ts-PST)	SULT1A1 STP STP1 OK/SW-cl.88	Homo sapiens (Human)	295	-8.7
Q6Y1H2	HACD2_HUMAN	reviewed	Very-long-chain (3R)-3-hydroxyacyl-CoA dehydratase 2 (EC 4.2.1.134) (3-hydroxyacyl-CoA dehydratase 2) (HACD2) (Protein-tyrosine phosphatase-like member B)	HACD2 PTPLB	Homo sapiens (Human)	254	-8.7
Q8NH40	OR6S1_HUMAN	reviewed	Olfactory receptor 6S1 (Olfactory receptor OR14-37)	OR6S1	Homo sapiens (Human)	331	-8.7
Q9UHE5	NAT8_HUMAN	reviewed	N-acetyltransferase 8 (EC 2.3.1.-) (Acetyltransferase 2) (ATase2) (Camello-like protein 1) (Cysteinyl-conjugate N-acetyltransferase) (CCNAT) (EC 2.3.1.80)	NAT8 CML1 GLA TSC501	Homo sapiens (Human)	227	-8.7
Q86V24	PAQR2_HUMAN	reviewed	Adiponectin receptor protein 2 (Progestin and adipoQ receptor family member 2) (Progestin and adipoQ receptor family member II)	ADIPOR2 PAQR2	Homo sapiens (Human)	386	-8.7
Q96CU9	FXRD1_HUMAN	reviewed	FAD-dependent oxidoreductase domain-containing protein 1 (EC 1.-.-.-)	FOXRED1 FP634	Homo sapiens (Human)	486	-8.7
Q96DP5	FMT_HUMAN	reviewed	Methionyl-tRNA formyltransferase, mitochondrial (MtFMT) (EC 2.1.2.9)	MTFMT FMT FMT1	Homo sapiens (Human)	389	-8.7
Q86SK9	SCD5_HUMAN	reviewed	Stearoyl-CoA desaturase 5 (EC 1.14.19.1) (Acyl-CoA-desaturase 4) (HSCD5) (Stearoyl-CoA 9-desaturase) (Stearoyl-CoA desaturase 2)	SCD5 ACOD4 SCD2 SCD4	Homo sapiens (Human)	330	-8.7
O60658	PDE8A_HUMAN	reviewed	High affinity cAMP-specific and IBMX-insensitive 3',5'-cyclic phosphodiesterase 8A (EC 3.1.4.53)	PDE8A	Homo sapiens (Human)	829	-8.6
O75908	SOAT2_HUMAN	reviewed	Sterol O-acyltransferase 2 (EC 2.3.1.26) (Acyl-coenzyme A:cholesterol acyltransferase 2) (ACAT-2) (Cholesterol acyltransferase 2)	SOAT2 ACACT2 ACAT2	Homo sapiens (Human)	522	-8.6
O60551	NMT2_HUMAN	reviewed	Glycylpeptide N-tetradecanoyltransferase 2 (EC 2.3.1.97) (Myristoyl-CoA:protein N-myristoyltransferase 2) (NMT 2) (Peptide N-myristoyltransferase 2) (Type II N-myristoyltransferase)	NMT2	Homo sapiens (Human)	498	-8.6
O95455	TGDS_HUMAN	reviewed	dTDP-D-glucose 4,6-dehydratase (EC 4.2.1.46)	TGDS	Homo sapiens (Human)	350	-8.6
P14920	OXDA_HUMAN	reviewed	D-amino-acid oxidase (DAAO) (DAMOX) (DAO) (EC 1.4.3.3)	DAO DAMOX	Homo sapiens (Human)	347	-8.6
P14207	FOLR2_HUMAN	reviewed	Folate receptor beta (FR-beta) (Folate receptor 2) (Folate receptor, fetal/placental) (Placental folate-binding protein) (FBP)	FOLR2	Homo sapiens (Human)	255	-8.6
P09210	GSTA2_HUMAN	reviewed	Glutathione S-transferase A2 (EC 2.5.1.18) (GST HA subunit 2) (GST class-alpha member 2) (GST-gamma) (GSTA2-2) (GTH2)	GSTA2 GST2	Homo sapiens (Human)	222	-8.6
P08263	GSTA1_HUMAN	reviewed	Glutathione S-transferase A1 (EC 2.5.1.18) (13-hydroperoxyoctadecadienoate peroxidase) (EC 1.11.1.-) (Androst-5-ene-3,17-dione isomerase) (EC 5.3.3.-) (GST HA subunit 1) (GST class-alpha member 1) (GST-epsilon) (GSTA1-1) (GTH1) [Cleaved into: Glutathione S-transferase A1, N-terminally processed]	GSTA1	Homo sapiens (Human)	222	-8.6
P48380	RFX3_HUMAN	reviewed	Transcription factor RFX3 (Regulatory factor X 3)	RFX3	Homo sapiens (Human)	749	-8.6
P34972	CNR2_HUMAN	reviewed	Cannabinoid receptor 2 (CB-2) (CB2) (hCB2) (CX5)	CNR2 CB2A CB2B	Homo sapiens (Human)	360	-8.6
Q5JRS4	O10J3_HUMAN	reviewed	Olfactory receptor 10J3	OR10J3 OR10J3P	Homo sapiens (Human)	329	-8.6
Q8NGA6	O10H5_HUMAN	reviewed	Olfactory receptor 10H5 (Olfactory receptor OR19-25) (Olfactory receptor OR19-26)	OR10H5	Homo sapiens (Human)	315	-8.6
Q9UKN7	MYO15_HUMAN	reviewed	Unconventional myosin-XV (Unconventional myosin-15)	MYO15A MYO15	Homo sapiens (Human)	3530	-8.6
Q9UJK0	TSR3_HUMAN	reviewed	18S rRNA aminocarboxypropyltransferase (EC 2.5.1.-) (20S S rRNA accumulation protein 3 homolog) (HsTsr3)	TSR3 C16orf42 UND313L	Homo sapiens (Human)	312	-8.6
Q9UHE8	STEA1_HUMAN	reviewed	Metalloreductase STEAP1 (EC 1.16.1.-) (Six-transmembrane epithelial antigen of prostate 1)	STEAP1 PRSS24 STEAP	Homo sapiens (Human)	339	-8.6
Q96EW2	HBAP1_HUMAN	reviewed	HSPB1-associated protein 1 (27 kDa heat shock protein-associated protein 1) (Protein associated with small stress protein 1)	HSPBAP1 PASS1	Homo sapiens (Human)	488	-8.6
O15063	GRRE1_HUMAN	reviewed	Granule associated Rac and RHOG effector protein 1 (GARRE1)	GARRE1 KIAA0355	Homo sapiens (Human)	1070	-8.5
O60403	O10H2_HUMAN	reviewed	Olfactory receptor 10H2 (Olfactory receptor OR19-23)	OR10H2	Homo sapiens (Human)	315	-8.5
P31639	SC5A2_HUMAN	reviewed	Sodium/glucose cotransporter 2 (Na(+)/glucose cotransporter 2) (Low affinity sodium-glucose cotransporter) (Solute carrier family 5 member 2)	SLC5A2 SGLT2	Homo sapiens (Human)	672	-8.5
P17516	AK1C4_HUMAN	reviewed	Aldo-keto reductase family 1 member C4 (EC 1.1.1.-) (EC 1.1.1.209) (EC 1.1.1.210) (EC 1.1.1.51) (EC 1.1.1.53) (EC 1.1.1.62) (3-alpha-hydroxysteroid dehydrogenase type I) (3-alpha-HSD1) (EC 1.1.1.357) (3alpha-hydroxysteroid 3-dehydrogenase) (Chlordecone reductase) (CDR) (EC 1.1.1.225) (Dihydrodiol dehydrogenase 4) (DD-4) (DD4) (HAKRA)	AKR1C4 CHDR	Homo sapiens (Human)	323	-8.5
P17752	TPH1_HUMAN	reviewed	Tryptophan 5-hydroxylase 1 (EC 1.14.16.4) (Tryptophan 5-monooxygenase 1)	TPH1 TPH TPRH TRPH	Homo sapiens (Human)	444	-8.5
P41229	KDM5C_HUMAN	reviewed	Lysine-specific demethylase 5C (EC 1.14.11.67) (Histone demethylase JARID1C) (Jumonji/ARID domain-containing protein 1C) (Protein SmcX) (Protein Xe169) ([histone H3]-trimethyl-L-lysine(4) demethylase 5C)	KDM5C DXS1272E JARID1C SMCX XE169	Homo sapiens (Human)	1560	-8.5
P50226	ST1A2_HUMAN	reviewed	Sulfotransferase 1A2 (ST1A2) (EC 2.8.2.1) (Aryl sulfotransferase 2) (Phenol sulfotransferase 2) (Phenol-sulfating phenol sulfotransferase 2) (P-PST 2)	SULT1A2 STP2	Homo sapiens (Human)	295	-8.5
Q5QJU3	ACER2_HUMAN	reviewed	Alkaline ceramidase 2 (AlkCDase 2) (Alkaline CDase 2) (haCER2) (EC 3.5.1.-) (EC 3.5.1.23) (Acylsphingosine deacylase 3-like) (N-acylsphingosine amidohydrolase 3-like)	ACER2 ASAH3L PP11646	Homo sapiens (Human)	275	-8.5
Q5R3I4	TTC38_HUMAN	reviewed	Tetratricopeptide repeat protein 38 (TPR repeat protein 38)	TTC38	Homo sapiens (Human)	469	-8.5
Q7Z5P4	DHB13_HUMAN	reviewed	17-beta-hydroxysteroid dehydrogenase 13 (17-beta-HSD 13) (EC 1.1.-.-) (Short chain dehydrogenase/reductase family 16C member 3) (Short-chain dehydrogenase/reductase 9)	HSD17B13 SCDR9 SDR16C3 HMFN0376 UNQ497/PRO1014	Homo sapiens (Human)	300	-8.5
Q8NBQ5	DHB11_HUMAN	reviewed	Estradiol 17-beta-dehydrogenase 11 (EC 1.1.1.62) (17-beta-hydroxysteroid dehydrogenase 11) (17-beta-HSD 11) (17bHSD11) (17betaHSD11) (17-beta-hydroxysteroid dehydrogenase XI) (17-beta-HSD XI) (17betaHSDXI) (Cutaneous T-cell lymphoma-associated antigen HD-CL-03) (CTCL-associated antigen HD-CL-03) (Dehydrogenase/reductase SDR family member 8) (Retinal short-chain dehydrogenase/reductase 2) (retSDR2…	HSD17B11 DHRS8 PAN1B SDR16C2 PSEC0029 UNQ207/PRO233	Homo sapiens (Human)	300	-8.5
Q8TCB7	METL6_HUMAN	reviewed	tRNA N(3)-methylcytidine methyltransferase METTL6 (EC 2.1.1.-) (Methyltransferase-like protein 6)	METTL6	Homo sapiens (Human)	284	-8.5
Q8WUX2	CHAC2_HUMAN	reviewed	Glutathione-specific gamma-glutamylcyclotransferase 2 (Gamma-GCG 2) (EC 4.3.2.7) (Cation transport regulator-like protein 2)	CHAC2	Homo sapiens (Human)	184	-8.5
Q9UJQ7	SCP2D_HUMAN	reviewed	SCP2 sterol-binding domain-containing protein 1	SCP2D1 C20orf79	Homo sapiens (Human)	156	-8.5
Q86W56	PARG_HUMAN	reviewed	Poly(ADP-ribose) glycohydrolase (EC 3.2.1.143)	PARG	Homo sapiens (Human)	976	-8.5
Q96EB6	SIR1_HUMAN	reviewed	NAD-dependent protein deacetylase sirtuin-1 (hSIRT1) (EC 2.3.1.286) (NAD-dependent protein deacylase sirtuin-1) (EC 2.3.1.-) (Regulatory protein SIR2 homolog 1) (SIR2-like protein 1) (hSIR2) [Cleaved into: SirtT1 75 kDa fragment (75SirT1)]	SIRT1 SIR2L1	Homo sapiens (Human)	747	-8.5
Q12767	TMM94_HUMAN	reviewed	Transmembrane protein 94	TMEM94 KIAA0195	Homo sapiens (Human)	1356	-8.5
Q02127	PYRD_HUMAN	reviewed	Dihydroorotate dehydrogenase (quinone), mitochondrial (DHOdehase) (EC 1.3.5.2) (Dihydroorotate oxidase)	DHODH	Homo sapiens (Human)	395	-8.5
O15121	DEGS1_HUMAN	reviewed	Sphingolipid delta(4)-desaturase DES1 (EC 1.14.19.17) (Cell migration-inducing gene 15 protein) (Degenerative spermatocyte homolog 1) (Dihydroceramide desaturase-1) (Membrane lipid desaturase)	DEGS1 DES1 MLD MIG15	Homo sapiens (Human)	323	-8.4
O14842	FFAR1_HUMAN	reviewed	Free fatty acid receptor 1 (G-protein coupled receptor 40)	FFAR1 GPR40	Homo sapiens (Human)	300	-8.4
O95071	UBR5_HUMAN	reviewed	E3 ubiquitin-protein ligase UBR5 (EC 2.3.2.26) (E3 ubiquitin-protein ligase, HECT domain-containing 1) (HECT-type E3 ubiquitin transferase UBR5) (Hyperplastic discs protein homolog) (hHYD) (Progestin-induced protein)	UBR5 EDD EDD1 HYD KIAA0896	Homo sapiens (Human)	2799	-8.4
P0DMN0	ST1A4_HUMAN	reviewed	Sulfotransferase 1A4 (ST1A4) (EC 2.8.2.1) (Aryl sulfotransferase 1A3/1A4) (Sulfotransferase 1A3/1A4)	SULT1A4	Homo sapiens (Human)	295	-8.4
P12104	FABPI_HUMAN	reviewed	Fatty acid-binding protein, intestinal (Fatty acid-binding protein 2) (Intestinal-type fatty acid-binding protein) (I-FABP)	FABP2 FABPI	Homo sapiens (Human)	132	-8.4
P29016	CD1B_HUMAN	reviewed	T-cell surface glycoprotein CD1b (CD antigen CD1b)	CD1B	Homo sapiens (Human)	333	-8.4
P32455	GBP1_HUMAN	reviewed	Guanylate-binding protein 1 (EC 3.6.5.-) (GTP-binding protein 1) (GBP-1) (HuGBP-1) (Guanine nucleotide-binding protein 1) (Interferon-induced guanylate-binding protein 1)	GBP1	Homo sapiens (Human)	592	-8.4
P19971	TYPH_HUMAN	reviewed	Thymidine phosphorylase (TP) (EC 2.4.2.4) (Gliostatin) (Platelet-derived endothelial cell growth factor) (PD-ECGF) (TdRPase)	TYMP ECGF1	Homo sapiens (Human)	482	-8.4
P49748	ACADV_HUMAN	reviewed	Very long-chain specific acyl-CoA dehydrogenase, mitochondrial (VLCAD) (EC 1.3.8.9)	ACADVL VLCAD	Homo sapiens (Human)	655	-8.4
P41439	FOLR3_HUMAN	reviewed	Folate receptor gamma (FR-gamma) (Folate receptor 3)	FOLR3	Homo sapiens (Human)	245	-8.4
P41247	PLPL4_HUMAN	reviewed	Patatin-like phospholipase domain-containing protein 4 (EC 3.1.1.3) (Protein GS2)	PNPLA4 DXS1283E GS2	Homo sapiens (Human)	253	-8.4
P51648	AL3A2_HUMAN	reviewed	Aldehyde dehydrogenase family 3 member A2 (EC 1.2.1.3) (EC 1.2.1.94) (Aldehyde dehydrogenase 10) (Fatty aldehyde dehydrogenase) (Microsomal aldehyde dehydrogenase)	ALDH3A2 ALDH10 FALDH	Homo sapiens (Human)	485	-8.4
Q5JWF2	GNAS1_HUMAN	reviewed	Guanine nucleotide-binding protein G(s) subunit alpha isoforms XLas (Adenylate cyclase-stimulating G alpha protein) (Extra large alphas protein) (XLalphas)	GNAS GNAS1	Homo sapiens (Human)	1037	-8.4
Q5T215	TPC3L_HUMAN	reviewed	Trafficking protein particle complex subunit 3-like protein (TRAPPC3-like protein) (BET3-like protein)	TRAPPC3L BET3L	Homo sapiens (Human)	181	-8.4
Q5K651	SAMD9_HUMAN	reviewed	Sterile alpha motif domain-containing protein 9 (SAM domain-containing protein 9)	SAMD9 C7orf5 DRIF1 KIAA2004 OEF1	Homo sapiens (Human)	1589	-8.4
Q7Z4G4	TRM11_HUMAN	reviewed	tRNA (guanine(10)-N2)-methyltransferase homolog (EC 2.1.1.-) (tRNA guanosine-2'-O-methyltransferase TRM11 homolog)	TRMT11 C6orf75 MDS024	Homo sapiens (Human)	463	-8.4
Q8NGI6	OR4DA_HUMAN	reviewed	Olfactory receptor 4D10 (Olfactory receptor OR11-251)	OR4D10 OR4D10P	Homo sapiens (Human)	311	-8.4
Q8NGX5	O10K1_HUMAN	reviewed	Olfactory receptor 10K1 (Olfactory receptor OR1-6)	OR10K1	Homo sapiens (Human)	313	-8.4
Q8NBZ7	UXS1_HUMAN	reviewed	UDP-glucuronic acid decarboxylase 1 (EC 4.1.1.35) (UDP-glucuronate decarboxylase 1) (UGD) (UXS-1)	UXS1 UNQ2538/PRO6079	Homo sapiens (Human)	420	-8.4
Q8TDQ7	GNPI2_HUMAN	reviewed	Glucosamine-6-phosphate isomerase 2 (EC 3.5.99.6) (Glucosamine-6-phosphate deaminase 2) (GNPDA 2) (GlcN6P deaminase 2) (Glucosamine-6-phosphate isomerase SB52)	GNPDA2 GNP2	Homo sapiens (Human)	276	-8.4
Q8WXG1	RSAD2_HUMAN	reviewed	Radical S-adenosyl methionine domain-containing protein 2 (EC 4.2.-.-) (Cytomegalovirus-induced gene 5 protein) (Viperin) (Virus inhibitory protein, endoplasmic reticulum-associated, interferon-inducible)	RSAD2 CIG5	Homo sapiens (Human)	361	-8.4
Q8TE23	TS1R2_HUMAN	reviewed	Taste receptor type 1 member 2 (G-protein coupled receptor 71) (Sweet taste receptor T1R2)	TAS1R2 GPR71 T1R2 TR2	Homo sapiens (Human)	839	-8.4
Q9UGL1	KDM5B_HUMAN	reviewed	Lysine-specific demethylase 5B (EC 1.14.11.67) (Cancer/testis antigen 31) (CT31) (Histone demethylase JARID1B) (Jumonji/ARID domain-containing protein 1B) (PLU-1) (Retinoblastoma-binding protein 2 homolog 1) (RBP2-H1) ([histone H3]-trimethyl-L-lysine(4) demethylase 5B)	KDM5B JARID1B PLU1 RBBP2H1	Homo sapiens (Human)	1544	-8.4
Q96AD5	PLPL2_HUMAN	reviewed	Patatin-like phospholipase domain-containing protein 2 (EC 3.1.1.3) (Adipose triglyceride lipase) (Calcium-independent phospholipase A2) (Desnutrin) (IPLA2-zeta) (Pigment epithelium-derived factor) (TTS2.2) (Transport-secretion protein 2) (TTS2)	PNPLA2 ATGL FP17548	Homo sapiens (Human)	504	-8.4
Q86TU7	SETD3_HUMAN	reviewed	Actin-histidine N-methyltransferase (EC 2.1.1.85) (Protein-L-histidine N-tele-methyltransferase) (SET domain-containing protein 3) (hSETD3)	SETD3 C14orf154	Homo sapiens (Human)	594	-8.4
Q13432	U119A_HUMAN	reviewed	Protein unc-119 homolog A (Retinal protein 4) (hRG4)	UNC119 RG4	Homo sapiens (Human)	240	-8.4
A6NFY7	SDHF1_HUMAN	reviewed	Succinate dehydrogenase assembly factor 1, mitochondrial (SDH assembly factor 1) (SDHAF1) (LYR motif-containing protein 8)	SDHAF1 LYRM8	Homo sapiens (Human)	115	-8.3
O00391	QSOX1_HUMAN	reviewed	Sulfhydryl oxidase 1 (hQSOX) (EC 1.8.3.2) (Quiescin Q6)	QSOX1 QSCN6 UNQ2520/PRO6013	Homo sapiens (Human)	747	-8.3
O15067	PUR4_HUMAN	reviewed	Phosphoribosylformylglycinamidine synthase (FGAM synthase) (FGAMS) (EC 6.3.5.3) (Formylglycinamide ribonucleotide amidotransferase) (FGAR amidotransferase) (FGAR-AT) (Formylglycinamide ribotide amidotransferase)	PFAS KIAA0361	Homo sapiens (Human)	1338	-8.3
O14791	APOL1_HUMAN	reviewed	Apolipoprotein L1 (Apolipoprotein L) (Apo-L) (ApoL) (Apolipoprotein L-I) (ApoL-I)	APOL1 APOL	Homo sapiens (Human)	398	-8.3
O75084	FZD7_HUMAN	reviewed	Frizzled-7 (Fz-7) (hFz7) (FzE3)	FZD7	Homo sapiens (Human)	574	-8.3
O75072	FKTN_HUMAN	reviewed	Fukutin (EC 2.4.2.-) (Fukuyama-type congenital muscular dystrophy protein) (Ribitol-5-phosphate transferase)	FKTN FCMD	Homo sapiens (Human)	461	-8.3
O43776	SYNC_HUMAN	reviewed	Asparagine--tRNA ligase, cytoplasmic (EC 6.1.1.22) (Asparaginyl-tRNA synthetase) (AsnRS) (Asparaginyl-tRNA synthetase 1)	NARS1 NARS NRS	Homo sapiens (Human)	548	-8.3
O75717	WDHD1_HUMAN	reviewed	WD repeat and HMG-box DNA-binding protein 1 (Acidic nucleoplasmic DNA-binding protein 1) (And-1)	WDHD1 AND1	Homo sapiens (Human)	1129	-8.3
O75581	LRP6_HUMAN	reviewed	Low-density lipoprotein receptor-related protein 6 (LRP-6)	LRP6	Homo sapiens (Human)	1613	-8.3
O43173	SIA8C_HUMAN	reviewed	Sia-alpha-2,3-Gal-beta-1,4-GlcNAc-R:alpha 2,8-sialyltransferase (EC 2.4.99.-) (Alpha-2,8-sialyltransferase 8C) (Alpha-2,8-sialyltransferase III) (ST8 alpha-N-acetyl-neuraminide alpha-2,8-sialyltransferase 3) (Sialyltransferase 8C) (SIAT8-C) (Sialyltransferase St8Sia III) (ST8SiaIII)	ST8SIA3 SIAT8C	Homo sapiens (Human)	380	-8.3
O76054	S14L2_HUMAN	reviewed	SEC14-like protein 2 (Alpha-tocopherol-associated protein) (TAP) (hTAP) (Squalene transfer protein) (Supernatant protein factor) (SPF)	SEC14L2 C22orf6 KIAA1186 KIAA1658	Homo sapiens (Human)	403	-8.3
O95050	INMT_HUMAN	reviewed	Indolethylamine N-methyltransferase (Indolamine N-methyltransferase) (EC 2.1.1.49) (EC 2.1.1.96) (Aromatic alkylamine N-methyltransferase) (Amine N-methyltransferase) (Arylamine N-methyltransferase) (Thioether S-methyltransferase) (TEMT)	INMT	Homo sapiens (Human)	263	-8.3
P0C7Q5	S35G4_HUMAN	reviewed	Putative solute carrier family 35 member G4 (Acyl-malonyl-condensing enzyme 1-like protein 1)	SLC35G4 AMAC1L1 SLC35G4P	Homo sapiens (Human)	338	-8.3
P15328	FOLR1_HUMAN	reviewed	Folate receptor alpha (FR-alpha) (Adult folate-binding protein) (FBP) (Folate receptor 1) (Folate receptor, adult) (KB cells FBP) (Ovarian tumor-associated antigen MOv18)	FOLR1 FOLR	Homo sapiens (Human)	257	-8.3
P13631	RARG_HUMAN	reviewed	Retinoic acid receptor gamma (RAR-gamma) (Nuclear receptor subfamily 1 group B member 3)	RARG NR1B3	Homo sapiens (Human)	454	-8.3
P07101	TY3H_HUMAN	reviewed	Tyrosine 3-monooxygenase (EC 1.14.16.2) (Tyrosine 3-hydroxylase) (TH)	TH TYH	Homo sapiens (Human)	528	-8.3
P13866	SC5A1_HUMAN	reviewed	Sodium/glucose cotransporter 1 (Na(+)/glucose cotransporter 1) (High affinity sodium-glucose cotransporter) (Solute carrier family 5 member 1)	SLC5A1 NAGT SGLT1	Homo sapiens (Human)	664	-8.3
P13473	LAMP2_HUMAN	reviewed	Lysosome-associated membrane glycoprotein 2 (LAMP-2) (Lysosome-associated membrane protein 2) (CD107 antigen-like family member B) (LGP-96) (CD antigen CD107b)	LAMP2	Homo sapiens (Human)	410	-8.3
P19784	CSK22_HUMAN	reviewed	Casein kinase II subunit alpha' (CK II alpha') (EC 2.7.11.1)	CSNK2A2 CK2A2	Homo sapiens (Human)	350	-8.3
P27338	AOFB_HUMAN	reviewed	Amine oxidase [flavin-containing] B (EC 1.4.3.4) (Monoamine oxidase type B) (MAO-B)	MAOB	Homo sapiens (Human)	520	-8.3
P30679	GNA15_HUMAN	reviewed	Guanine nucleotide-binding protein subunit alpha-15 (G alpha-15) (G-protein subunit alpha-15) (Epididymis tissue protein Li 17E) (Guanine nucleotide-binding protein subunit alpha-16) (G alpha-16) (G-protein subunit alpha-16)	GNA15 GNA16	Homo sapiens (Human)	374	-8.3
P21554	CNR1_HUMAN	reviewed	Cannabinoid receptor 1 (CB-R) (CB1) (CANN6)	CNR1 CNR	Homo sapiens (Human)	472	-8.3
P49447	CY561_HUMAN	reviewed	Transmembrane ascorbate-dependent reductase CYB561 (EC 7.2.1.-) (Cytochrome b-561) (Cytochrome b561)	CYB561	Homo sapiens (Human)	251	-8.3
P49888	ST1E1_HUMAN	reviewed	Sulfotransferase 1E1 (ST1E1) (EC 2.8.2.4) (EST-1) (Estrogen sulfotransferase) (Sulfotransferase, estrogen-preferring)	SULT1E1 STE	Homo sapiens (Human)	294	-8.3
P51857	AK1D1_HUMAN	reviewed	Aldo-keto reductase family 1 member D1 (EC 1.3.1.3) (3-oxo-5-beta-steroid 4-dehydrogenase) (Delta(4)-3-ketosteroid 5-beta-reductase) (Delta(4)-3-oxosteroid 5-beta-reductase)	AKR1D1 SRD5B1	Homo sapiens (Human)	326	-8.3
P36639	8ODP_HUMAN	reviewed	7,8-dihydro-8-oxoguanine triphosphatase (EC 3.6.1.55) (2-hydroxy-dATP diphosphatase) (EC 3.6.1.56) (8-oxo-dGTPase) (Nucleoside diphosphate-linked moiety X motif 1) (Nudix motif 1)	NUDT1 MTH1	Homo sapiens (Human)	197	-8.3
P43088	PF2R_HUMAN	reviewed	Prostaglandin F2-alpha receptor (PGF receptor) (PGF2-alpha receptor) (Prostanoid FP receptor)	PTGFR	Homo sapiens (Human)	359	-8.3
Q5JUX0	SPIN3_HUMAN	reviewed	Spindlin-3 (Spindlin-like protein 3) (SPIN-3)	SPIN3	Homo sapiens (Human)	258	-8.3
Q4G176	ACSF3_HUMAN	reviewed	Malonate--CoA ligase ACSF3, mitochondrial (EC 6.2.1.n3) (Acyl-CoA synthetase family member 3)	ACSF3 PSEC0197	Homo sapiens (Human)	576	-8.3
Q7L592	NDUF7_HUMAN	reviewed	Protein arginine methyltransferase NDUFAF7, mitochondrial (EC 2.1.1.320) (NADH dehydrogenase [ubiquinone] complex I, assembly factor 7) (Protein midA homolog)	NDUFAF7 C2orf56 PRO1853	Homo sapiens (Human)	441	-8.3
Q7L1S5	CHST9_HUMAN	reviewed	Carbohydrate sulfotransferase 9 (EC 2.8.2.-) (GalNAc-4-O-sulfotransferase 2) (GalNAc-4-ST2) (GalNAc4ST-2) (N-acetylgalactosamine-4-O-sulfotransferase 2)	CHST9 UNQ2549/PRO6175	Homo sapiens (Human)	443	-8.3
Q8NGZ5	OR2G2_HUMAN	reviewed	Olfactory receptor 2G2 (Olfactory receptor OR1-32)	OR2G2	Homo sapiens (Human)	317	-8.3
Q8NCG5	CHST4_HUMAN	reviewed	Carbohydrate sulfotransferase 4 (EC 2.8.2.-) (Galactose/N-acetylglucosamine/N-acetylglucosamine 6-O-sulfotransferase 3) (GST-3) (High endothelial cells N-acetylglucosamine 6-O-sulfotransferase) (HEC-GlcNAc6ST) (L-selectin ligand sulfotransferase) (LSST) (N-acetylglucosamine 6-O-sulfotransferase 2) (GlcNAc6ST-2) (Gn6st-2)	CHST4	Homo sapiens (Human)	386	-8.3
Q8NG66	NEK11_HUMAN	reviewed	Serine/threonine-protein kinase Nek11 (EC 2.7.11.1) (Never in mitosis A-related kinase 11) (NimA-related protein kinase 11)	NEK11	Homo sapiens (Human)	645	-8.3
Q8NGU2	OR9A4_HUMAN	reviewed	Olfactory receptor 9A4 (Olfactory receptor OR7-1)	OR9A4	Homo sapiens (Human)	314	-8.3
Q8NGW6	OR6K6_HUMAN	reviewed	Olfactory receptor 6K6 (Olfactory receptor OR1-21)	OR6K6	Homo sapiens (Human)	343	-8.3
Q8TBZ6	TM10A_HUMAN	reviewed	tRNA methyltransferase 10 homolog A (EC 2.1.1.221) (RNA (guanine-9-)-methyltransferase domain-containing protein 2) (tRNA (guanine(9)-N(1))-methyltransferase TRMT10A)	TRMT10A RG9MTD2	Homo sapiens (Human)	339	-8.3
Q9Y2W3	S45A1_HUMAN	reviewed	Proton-associated sugar transporter A (PAST-A) (Deleted in neuroblastoma 5 protein) (DNb-5) (Solute carrier family 45 member 1)	SLC45A1 DNB5	Homo sapiens (Human)	782	-8.3
Q9UIC8	LCMT1_HUMAN	reviewed	Leucine carboxyl methyltransferase 1 (EC 2.1.1.233) (Protein-leucine O-methyltransferase) ([Phosphatase 2A protein]-leucine-carboxy methyltransferase 1)	LCMT1 LCMT CGI-68	Homo sapiens (Human)	334	-8.3
Q9Y2Z2	MTO1_HUMAN	reviewed	Protein MTO1 homolog, mitochondrial	MTO1 CGI-02	Homo sapiens (Human)	717	-8.3
Q9UN76	S6A14_HUMAN	reviewed	Sodium- and chloride-dependent neutral and basic amino acid transporter B(0+) (Amino acid transporter ATB0+) (Solute carrier family 6 member 14)	SLC6A14	Homo sapiens (Human)	642	-8.3
Q9UQ53	MGT4B_HUMAN	reviewed	Alpha-1,3-mannosyl-glycoprotein 4-beta-N-acetylglucosaminyltransferase B (EC 2.4.1.145) (N-glycosyl-oligosaccharide-glycoprotein N-acetylglucosaminyltransferase IVb) (GlcNAc-T IVb) (GnT-IVb) (N-acetylglucosaminyltransferase IVb) (UDP-N-acetylglucosamine: alpha-1,3-D-mannoside beta-1,4-N-acetylglucosaminyltransferase IVb)	MGAT4B UNQ906/PRO1927	Homo sapiens (Human)	548	-8.3
Q9ULK4	MED23_HUMAN	reviewed	Mediator of RNA polymerase II transcription subunit 23 (Activator-recruited cofactor 130 kDa component) (ARC130) (Cofactor required for Sp1 transcriptional activation subunit 3) (CRSP complex subunit 3) (Mediator complex subunit 23) (Protein sur-2 homolog) (hSur-2) (Transcriptional coactivator CRSP130) (Vitamin D3 receptor-interacting protein complex 130 kDa component) (DRIP130)	MED23 ARC130 CRSP3 DRIP130 KIAA1216 SUR2	Homo sapiens (Human)	1368	-8.3
Q9Y5Q0	FADS3_HUMAN	reviewed	Fatty acid desaturase 3 (EC 1.14.19.-) (Delta(13) fatty acid desaturase) (Delta(13) desaturase)	FADS3 CYB5RP	Homo sapiens (Human)	445	-8.3
Q96A54	PAQR1_HUMAN	reviewed	Adiponectin receptor protein 1 (Progestin and adipoQ receptor family member 1) (Progestin and adipoQ receptor family member I)	ADIPOR1 PAQR1 TESBP1A CGI-45	Homo sapiens (Human)	375	-8.3
Q96GD0	PLPP_HUMAN	reviewed	Chronophin (EC 3.1.3.16) (EC 3.1.3.74) (Pyridoxal phosphate phosphatase) (PLP phosphatase)	PDXP CIN PLP PLPP	Homo sapiens (Human)	296	-8.3
Q86SQ9	DHDDS_HUMAN	reviewed	Dehydrodolichyl diphosphate synthase complex subunit DHDDS (EC 2.5.1.87) (Cis-isoprenyltransferase) (CIT) (Cis-IPTase) (Cis-prenyltransferase subunit hCIT) (Epididymis tissue protein Li 189m)	DHDDS HDS	Homo sapiens (Human)	333	-8.3
Q04609	FOLH1_HUMAN	reviewed	Glutamate carboxypeptidase 2 (EC 3.4.17.21) (Cell growth-inhibiting gene 27 protein) (Folate hydrolase 1) (Folylpoly-gamma-glutamate carboxypeptidase) (FGCP) (Glutamate carboxypeptidase II) (GCPII) (Membrane glutamate carboxypeptidase) (mGCP) (N-acetylated-alpha-linked acidic dipeptidase I) (NAALADase I) (Prostate-specific membrane antigen) (PSM) (PSMA) (Pteroylpoly-gamma-glutamate carboxypeptida…	FOLH1 FOLH NAALAD1 PSM PSMA GIG27	Homo sapiens (Human)	750	-8.3
A6NHA9	O4C46_HUMAN	reviewed	Olfactory receptor 4C46	OR4C46	Homo sapiens (Human)	309	-8.2
C9JH25	PRRT4_HUMAN	reviewed	Proline-rich transmembrane protein 4	PRRT4	Homo sapiens (Human)	899	-8.2
O60412	OR7C2_HUMAN	reviewed	Olfactory receptor 7C2 (Olfactory receptor 19-18) (OR19-18) (Olfactory receptor 7C3) (Olfactory receptor OR19-22)	OR7C2 OR7C3	Homo sapiens (Human)	319	-8.2
O75897	ST1C4_HUMAN	reviewed	Sulfotransferase 1C4 (ST1C4) (EC 2.8.2.-) (Sulfotransferase 1C2) (SULT1C#2)	SULT1C4 SULT1C2	Homo sapiens (Human)	302	-8.2
O95279	KCNK5_HUMAN	reviewed	Potassium channel subfamily K member 5 (Acid-sensitive potassium channel protein TASK-2) (TWIK-related acid-sensitive K(+) channel 2)	KCNK5 TASK2	Homo sapiens (Human)	499	-8.2
P0C7N8	OR9G9_HUMAN	reviewed	Olfactory receptor 9G9	OR9G9	Homo sapiens (Human)	305	-8.2
P0CG22	DR4L1_HUMAN	reviewed	Putative dehydrogenase/reductase SDR family member 4-like 1 (EC 1.1.-.-) (Short chain dehydrogenase/reductase family 25C member 4)	DHRS4L1 SDR25C4	Homo sapiens (Human)	281	-8.2
O95665	NTR2_HUMAN	reviewed	Neurotensin receptor type 2 (NT-R-2) (NTR2) (Levocabastine-sensitive neurotensin receptor)	NTSR2	Homo sapiens (Human)	410	-8.2
P04798	CP1A1_HUMAN	reviewed	Cytochrome P450 1A1 (CYPIA1) (EC 1.14.14.1) (Cytochrome P450 form 6) (Cytochrome P450-C) (Cytochrome P450-P1) (Hydroperoxy icosatetraenoate dehydratase) (EC 4.2.1.152)	CYP1A1	Homo sapiens (Human)	512	-8.2
P09622	DLDH_HUMAN	reviewed	Dihydrolipoyl dehydrogenase, mitochondrial (EC 1.8.1.4) (Dihydrolipoamide dehydrogenase) (Glycine cleavage system L protein)	DLD GCSL LAD PHE3	Homo sapiens (Human)	509	-8.2
P05177	CP1A2_HUMAN	reviewed	Cytochrome P450 1A2 (EC 1.14.14.1) (CYPIA2) (Cholesterol 25-hydroxylase) (Cytochrome P(3)450) (Cytochrome P450 4) (Cytochrome P450-P3) (Hydroperoxy icosatetraenoate dehydratase) (EC 4.2.1.152)	CYP1A2	Homo sapiens (Human)	516	-8.2
P09471	GNAO_HUMAN	reviewed	Guanine nucleotide-binding protein G(o) subunit alpha	GNAO1	Homo sapiens (Human)	354	-8.2
P07202	PERT_HUMAN	reviewed	Thyroid peroxidase (TPO) (EC 1.11.1.8)	TPO	Homo sapiens (Human)	933	-8.2
P06126	CD1A_HUMAN	reviewed	T-cell surface glycoprotein CD1a (T-cell surface antigen T6/Leu-6) (hTa1 thymocyte antigen) (CD antigen CD1a)	CD1A	Homo sapiens (Human)	327	-8.2
P15086	CBPB1_HUMAN	reviewed	Carboxypeptidase B (EC 3.4.17.2) (Pancreas-specific protein) (PASP)	CPB1 CPB PCPB	Homo sapiens (Human)	417	-8.2
P19793	RXRA_HUMAN	reviewed	Retinoic acid receptor RXR-alpha (Nuclear receptor subfamily 2 group B member 1) (Retinoid X receptor alpha)	RXRA NR2B1	Homo sapiens (Human)	462	-8.2
P29992	GNA11_HUMAN	reviewed	Guanine nucleotide-binding protein subunit alpha-11 (G alpha-11) (G-protein subunit alpha-11) (Guanine nucleotide-binding protein G(y) subunit alpha)	GNA11 GA11	Homo sapiens (Human)	359	-8.2
P22033	MUTA_HUMAN	reviewed	Methylmalonyl-CoA mutase, mitochondrial (MCM) (EC 5.4.99.2) (Methylmalonyl-CoA isomerase)	MMUT MUT	Homo sapiens (Human)	750	-8.2
P35372	OPRM_HUMAN	reviewed	Mu-type opioid receptor (M-OR-1) (MOR-1) (Mu opiate receptor) (Mu opioid receptor) (MOP) (hMOP)	OPRM1 MOR1	Homo sapiens (Human)	400	-8.2
P39210	MPV17_HUMAN	reviewed	Protein Mpv17	MPV17	Homo sapiens (Human)	176	-8.2
Q5HYK3	COQ5_HUMAN	reviewed	2-methoxy-6-polyprenyl-1,4-benzoquinol methylase, mitochondrial (EC 2.1.1.201) (Ubiquinone biosynthesis methyltransferase COQ5)	COQ5	Homo sapiens (Human)	327	-8.2
Q7KZN9	COX15_HUMAN	reviewed	Cytochrome c oxidase assembly protein COX15 homolog	COX15	Homo sapiens (Human)	410	-8.2
Q6ZWT7	MBOA2_HUMAN	reviewed	Lysophospholipid acyltransferase 2 (LPLAT 2) (EC 2.3.1.-) (1-acylglycerophosphate O-acyltransferase MBOAT2) (EC 2.3.1.51) (1-acylglycerophosphocholine O-acyltransferase MBOAT2) (EC 2.3.1.23) (1-acylglycerophosphoethanolamine MBOAT2 O-acyltransferase) (EC 2.3.1.n7) (Lysophosphatidic acid acyltransferase) (LPAAT) (Lyso-PA acyltransferase) (Lysophosphatidylcholine acyltransferase) (LPCAT) (Lyso-PC a…	MBOAT2 LPCAT4 OACT2	Homo sapiens (Human)	520	-8.2
Q8NB12	SMYD1_HUMAN	reviewed	Histone-lysine N-methyltransferase SMYD1 (EC 2.1.1.354) (SET and MYND domain-containing protein 1)	SMYD1	Homo sapiens (Human)	490	-8.2
Q8NCL9	APCDL_HUMAN	reviewed	Protein APCDD1-like (Adenomatosis polyposis coli down-regulated 1 protein-like)	APCDD1L	Homo sapiens (Human)	501	-8.2
Q9NZP0	OR6C3_HUMAN	reviewed	Olfactory receptor 6C3 (HSA8)	OR6C3	Homo sapiens (Human)	311	-8.2
Q9UGT4	SUSD2_HUMAN	reviewed	Sushi domain-containing protein 2	SUSD2	Homo sapiens (Human)	822	-8.2
Q9UDX4	S14L3_HUMAN	reviewed	SEC14-like protein 3 (Tocopherol-associated protein 2)	SEC14L3 TAP2	Homo sapiens (Human)	400	-8.2
Q9UNH5	CC14A_HUMAN	reviewed	Dual specificity protein phosphatase CDC14A (EC 3.1.3.16) (EC 3.1.3.48) (CDC14 cell division cycle 14 homolog A)	CDC14A	Homo sapiens (Human)	594	-8.2
Q9UMX6	GUC1B_HUMAN	reviewed	Guanylyl cyclase-activating protein 2 (GCAP 2) (Guanylate cyclase activator 1B)	GUCA1B GCAP2	Homo sapiens (Human)	200	-8.2
Q9UJ37	SIA7B_HUMAN	reviewed	Alpha-N-acetylgalactosaminide alpha-2,6-sialyltransferase 2 (EC 2.4.99.3) (GalNAc alpha-2,6-sialyltransferase II) (ST6GalNAc II) (ST6GalNAcII) (SThM) (Sialyltransferase 7B) (SIAT7-B)	ST6GALNAC2 SIAT7B SIATL1 STHM	Homo sapiens (Human)	374	-8.2
Q9UPC5	GPR34_HUMAN	reviewed	Probable G-protein coupled receptor 34	GPR34	Homo sapiens (Human)	381	-8.2
Q9Y305	ACOT9_HUMAN	reviewed	Acyl-coenzyme A thioesterase 9, mitochondrial (Acyl-CoA thioesterase 9) (EC 3.1.2.-) (Acyl-CoA thioester hydrolase 9)	ACOT9 CGI-16	Homo sapiens (Human)	439	-8.2
Q49AR2	CE022_HUMAN	reviewed	UPF0489 protein C5orf22	C5orf22	Homo sapiens (Human)	442	-8.2
Q9Y3Q0	NALD2_HUMAN	reviewed	N-acetylated-alpha-linked acidic dipeptidase 2 (EC 3.4.17.21) (Glutamate carboxypeptidase III) (GCPIII) (N-acetylated-alpha-linked acidic dipeptidase II) (NAALADase II)	NAALAD2	Homo sapiens (Human)	740	-8.2
Q9Y5K3	PCY1B_HUMAN	reviewed	Choline-phosphate cytidylyltransferase B (EC 2.7.7.15) (CCT-beta) (CTP:phosphocholine cytidylyltransferase B) (CCT B) (CT B) (Phosphorylcholine transferase B)	PCYT1B CCTB	Homo sapiens (Human)	369	-8.2
Q86TL2	STIMA_HUMAN	reviewed	Store-operated calcium entry regulator STIMATE (STIM-activating enhancer encoded by TMEM110) (Transmembrane protein 110)	STIMATE TMEM110	Homo sapiens (Human)	294	-8.2
Q96GW9	SYMM_HUMAN	reviewed	Methionine--tRNA ligase, mitochondrial (EC 6.1.1.10) (Methionyl-tRNA synthetase 2) (Mitochondrial methionyl-tRNA synthetase) (MtMetRS)	MARS2	Homo sapiens (Human)	593	-8.2
Q96DB2	HDA11_HUMAN	reviewed	Histone deacetylase 11 (HD11) (EC 3.5.1.98)	HDAC11	Homo sapiens (Human)	347	-8.2
Q96CT2	KLH29_HUMAN	reviewed	Kelch-like protein 29 (Kelch repeat and BTB domain-containing protein 9)	KLHL29 KBTBD9 KIAA1921	Homo sapiens (Human)	875	-8.2
Q86YB8	ERO1B_HUMAN	reviewed	ERO1-like protein beta (ERO1-L-beta) (EC 1.8.4.-) (Endoplasmic reticulum oxidoreductase beta) (Endoplasmic reticulum oxidoreductin-1-like protein B) (Oxidoreductin-1-L-beta)	ERO1B ERO1LB	Homo sapiens (Human)	467	-8.2
Q13572	ITPK1_HUMAN	reviewed	Inositol-tetrakisphosphate 1-kinase (EC 2.7.1.134) (Inositol 1,3,4-trisphosphate 5/6-kinase) (Inositol-triphosphate 5/6-kinase) (Ins(1,3,4)P(3) 5/6-kinase) (EC 2.7.1.159)	ITPK1	Homo sapiens (Human)	414	-8.2
Q00975	CAC1B_HUMAN	reviewed	Voltage-dependent N-type calcium channel subunit alpha-1B (Brain calcium channel III) (BIII) (Calcium channel, L type, alpha-1 polypeptide isoform 5) (Voltage-gated calcium channel subunit alpha Cav2.2)	CACNA1B CACH5 CACNL1A5	Homo sapiens (Human)	2339	-8.2
Q04828	AK1C1_HUMAN	reviewed	Aldo-keto reductase family 1 member C1 (EC 1.1.1.-) (EC 1.1.1.112) (EC 1.1.1.209) (EC 1.1.1.210) (EC 1.1.1.357) (EC 1.1.1.51) (EC 1.1.1.53) (EC 1.1.1.62) (EC 1.3.1.20) (20-alpha-hydroxysteroid dehydrogenase) (20-alpha-HSD) (EC 1.1.1.149) (Chlordecone reductase homolog HAKRC) (Dihydrodiol dehydrogenase 1) (DD1) (High-affinity hepatic bile acid-binding protein) (HBAB)	AKR1C1 DDH DDH1	Homo sapiens (Human)	323	-8.2
Q99698	LYST_HUMAN	reviewed	Lysosomal-trafficking regulator (Beige homolog)	LYST CHS CHS1	Homo sapiens (Human)	3801	-8.2
Q92781	RDH5_HUMAN	reviewed	Retinol dehydrogenase 5 (EC 1.1.1.209) (EC 1.1.1.315) (EC 1.1.1.53) (11-cis retinol dehydrogenase) (11-cis RDH) (11-cis RoDH) (9-cis retinol dehydrogenase) (9cRDH) (Short chain dehydrogenase/reductase family 9C member 5)	RDH5 HSD17B9 RDH1 SDR9C5	Homo sapiens (Human)	318	-8.2
Q92834	RPGR_HUMAN	reviewed	X-linked retinitis pigmentosa GTPase regulator	RPGR RP3 XLRP3	Homo sapiens (Human)	1020	-8.2
A6NIH7	U119B_HUMAN	reviewed	Protein unc-119 homolog B	UNC119B	Homo sapiens (Human)	251	-8.1
A0A0G2JNH3	A0A0G2JNH3_HUMAN	unreviewed	Olfactory receptor		Homo sapiens (Human)	316	-8.1
A6NK06	IRG1_HUMAN	reviewed	Cis-aconitate decarboxylase (CAD) (EC 4.1.1.6) (Aconitate decarboxylase) (Aconitate decarboxylase 1) (Cis-aconitic acid decarboxylase) (Immune-responsive gene 1 protein)	ACOD1 IRG1	Homo sapiens (Human)	481	-8.1
O00338	ST1C2_HUMAN	reviewed	Sulfotransferase 1C2 (ST1C2) (EC 2.8.2.-) (Sulfotransferase 1C1) (SULT1C#1) (humSULTC2)	SULT1C2 SULT1C1	Homo sapiens (Human)	296	-8.1
A6NM03	O2AG2_HUMAN	reviewed	Olfactory receptor 2AG2	OR2AG2 OR2AG2P	Homo sapiens (Human)	316	-8.1
O00237	RN103_HUMAN	reviewed	E3 ubiquitin-protein ligase RNF103 (EC 2.3.2.27) (KF-1) (hKF-1) (RING finger protein 103) (RING-type E3 ubiquitin transferase RNF103) (Zinc finger protein 103 homolog) (Zfp-103)	RNF103 ZFP103	Homo sapiens (Human)	685	-8.1
O14718	OPSX_HUMAN	reviewed	Visual pigment-like receptor peropsin	RRH	Homo sapiens (Human)	337	-8.1
O60404	O10H3_HUMAN	reviewed	Olfactory receptor 10H3 (Olfactory receptor OR19-24)	OR10H3	Homo sapiens (Human)	316	-8.1
O75949	F155B_HUMAN	reviewed	Transmembrane protein FAM155B (Protein TED) (Transmembrane protein 28)	FAM155B TED TMEM28	Homo sapiens (Human)	472	-8.1
O75096	LRP4_HUMAN	reviewed	Low-density lipoprotein receptor-related protein 4 (LRP-4) (Multiple epidermal growth factor-like domains 7)	LRP4 KIAA0816 LRP10 MEGF7	Homo sapiens (Human)	1905	-8.1
O43593	HAIR_HUMAN	reviewed	Lysine-specific demethylase hairless (EC 1.14.11.65) ([histone H3]-dimethyl-L-lysine(9) demethylase hairless)	HR	Homo sapiens (Human)	1189	-8.1
O75452	RDH16_HUMAN	reviewed	Retinol dehydrogenase 16 (EC 1.1.1.105) (EC 1.1.1.209) (EC 1.1.1.315) (EC 1.1.1.53) (Human epidermal retinol dehydrogenase) (hRDH-E) (Microsomal NAD(+)-dependent retinol dehydrogenase 4) (RoDH-4) (Short chain dehydrogenase/reductase family 9C member 8) (Sterol/retinol dehydrogenase)	RDH16 RODH4 SDR9C8	Homo sapiens (Human)	317	-8.1
O75223	GGCT_HUMAN	reviewed	Gamma-glutamylcyclotransferase (EC 4.3.2.9) (Cytochrome c-releasing factor 21)	GGCT C7orf24 CRF21	Homo sapiens (Human)	188	-8.1
O60674	JAK2_HUMAN	reviewed	Tyrosine-protein kinase JAK2 (EC 2.7.10.2) (Janus kinase 2) (JAK-2)	JAK2	Homo sapiens (Human)	1132	-8.1
O75469	NR1I2_HUMAN	reviewed	Nuclear receptor subfamily 1 group I member 2 (Orphan nuclear receptor PAR1) (Orphan nuclear receptor PXR) (Pregnane X receptor) (Steroid and xenobiotic receptor) (SXR)	NR1I2 PXR	Homo sapiens (Human)	434	-8.1
O94889	KLH18_HUMAN	reviewed	Kelch-like protein 18	KLHL18 KIAA0795 OK/SW-cl.74	Homo sapiens (Human)	574	-8.1
O95445	APOM_HUMAN	reviewed	Apolipoprotein M (Apo-M) (ApoM) (Protein G3a)	APOM G3A NG20 HSPC336	Homo sapiens (Human)	188	-8.1
P14543	NID1_HUMAN	reviewed	Nidogen-1 (NID-1) (Entactin)	NID1 NID	Homo sapiens (Human)	1247	-8.1
P06401	PRGR_HUMAN	reviewed	Progesterone receptor (PR) (Nuclear receptor subfamily 3 group C member 3)	PGR NR3C3	Homo sapiens (Human)	933	-8.1
P09960	LKHA4_HUMAN	reviewed	Leukotriene A-4 hydrolase (LTA-4 hydrolase) (EC 3.3.2.6) (Leukotriene A(4) hydrolase) (Tripeptide aminopeptidase LTA4H) (EC 3.4.11.4)	LTA4H LTA4	Homo sapiens (Human)	611	-8.1
P08754	GNAI3_HUMAN	reviewed	Guanine nucleotide-binding protein G(i) subunit alpha-3 (G(i) alpha-3)	GNAI3	Homo sapiens (Human)	354	-8.1
P10827	THA_HUMAN	reviewed	Thyroid hormone receptor alpha (Nuclear receptor subfamily 1 group A member 1) (V-erbA-related protein 7) (EAR-7) (c-erbA-1) (c-erbA-alpha)	THRA EAR7 ERBA1 NR1A1 THRA1 THRA2	Homo sapiens (Human)	490	-8.1
P10826	RARB_HUMAN	reviewed	Retinoic acid receptor beta (RAR-beta) (HBV-activated protein) (Nuclear receptor subfamily 1 group B member 2) (RAR-epsilon)	RARB HAP NR1B2	Homo sapiens (Human)	455	-8.1
P08243	ASNS_HUMAN	reviewed	Asparagine synthetase [glutamine-hydrolyzing] (EC 6.3.5.4) (Cell cycle control protein TS11) (Glutamine-dependent asparagine synthetase)	ASNS TS11	Homo sapiens (Human)	561	-8.1
P15812	CD1E_HUMAN	reviewed	T-cell surface glycoprotein CD1e, membrane-associated (hCD1e) (R2G1) (CD antigen CD1e) [Cleaved into: T-cell surface glycoprotein CD1e, soluble (sCD1e)]	CD1E	Homo sapiens (Human)	388	-8.1
P10721	KIT_HUMAN	reviewed	Mast/stem cell growth factor receptor Kit (SCFR) (EC 2.7.10.1) (Piebald trait protein) (PBT) (Proto-oncogene c-Kit) (Tyrosine-protein kinase Kit) (p145 c-kit) (v-kit Hardy-Zuckerman 4 feline sarcoma viral oncogene homolog) (CD antigen CD117)	KIT SCFR	Homo sapiens (Human)	976	-8.1
P23919	KTHY_HUMAN	reviewed	Thymidylate kinase (EC 2.7.4.9) (dTMP kinase)	DTYMK CDC8 TMPK TYMK	Homo sapiens (Human)	212	-8.1
P23975	SC6A2_HUMAN	reviewed	Sodium-dependent noradrenaline transporter (Norepinephrine transporter) (NET) (Solute carrier family 6 member 2)	SLC6A2 NAT1 NET1 SLC6A5	Homo sapiens (Human)	617	-8.1
P29375	KDM5A_HUMAN	reviewed	Lysine-specific demethylase 5A (EC 1.14.11.67) (Histone demethylase JARID1A) (Jumonji/ARID domain-containing protein 1A) (Retinoblastoma-binding protein 2) (RBBP-2) ([histone H3]-trimethyl-L-lysine(4) demethylase 5A)	KDM5A JARID1A RBBP2 RBP2	Homo sapiens (Human)	1690	-8.1
P23921	RIR1_HUMAN	reviewed	Ribonucleoside-diphosphate reductase large subunit (EC 1.17.4.1) (Ribonucleoside-diphosphate reductase subunit M1) (Ribonucleotide reductase large subunit)	RRM1 RR1	Homo sapiens (Human)	792	-8.1
P28702	RXRB_HUMAN	reviewed	Retinoic acid receptor RXR-beta (Nuclear receptor subfamily 2 group B member 2) (Retinoid X receptor beta)	RXRB NR2B2	Homo sapiens (Human)	533	-8.1
P25105	PTAFR_HUMAN	reviewed	Platelet-activating factor receptor (PAF-R) (PAFr)	PTAFR PAFR	Homo sapiens (Human)	342	-8.1
P49685	GPR15_HUMAN	reviewed	G-protein coupled receptor 15 (Brother of Bonzo) (BoB)	GPR15	Homo sapiens (Human)	360	-8.1
P48443	RXRG_HUMAN	reviewed	Retinoic acid receptor RXR-gamma (Nuclear receptor subfamily 2 group B member 3) (Retinoid X receptor gamma)	RXRG NR2B3	Homo sapiens (Human)	463	-8.1
P51659	DHB4_HUMAN	reviewed	Peroxisomal multifunctional enzyme type 2 (MFE-2) (17-beta-hydroxysteroid dehydrogenase 4) (17-beta-HSD 4) (D-bifunctional protein) (DBP) (Multifunctional protein 2) (MFP-2) (Short chain dehydrogenase/reductase family 8C member 1) [Cleaved into: (3R)-hydroxyacyl-CoA dehydrogenase (EC 1.1.1.n12); Enoyl-CoA hydratase 2 (EC 4.2.1.107) (EC 4.2.1.119) (3-alpha,7-alpha,12-alpha-trihydroxy-5-beta-choles…	HSD17B4 EDH17B4 SDR8C1	Homo sapiens (Human)	736	-8.1
P35408	PE2R4_HUMAN	reviewed	Prostaglandin E2 receptor EP4 subtype (PGE receptor EP4 subtype) (PGE2 receptor EP4 subtype) (Prostanoid EP4 receptor)	PTGER4 PTGER2	Homo sapiens (Human)	488	-8.1
P49638	TTPA_HUMAN	reviewed	Alpha-tocopherol transfer protein (Alpha-TTP)	TTPA TPP1	Homo sapiens (Human)	278	-8.1
P46926	GNPI1_HUMAN	reviewed	Glucosamine-6-phosphate isomerase 1 (EC 3.5.99.6) (Glucosamine-6-phosphate deaminase 1) (GNPDA 1) (GlcN6P deaminase 1) (Oscillin)	GNPDA1 GNPI HLN KIAA0060	Homo sapiens (Human)	289	-8.1
P47989	XDH_HUMAN	reviewed	Xanthine dehydrogenase/oxidase [Includes: Xanthine dehydrogenase (XD) (EC 1.17.1.4); Xanthine oxidase (XO) (EC 1.17.3.2) (Xanthine oxidoreductase) (XOR)]	XDH XDHA	Homo sapiens (Human)	1333	-8.1
P39086	GRIK1_HUMAN	reviewed	Glutamate receptor ionotropic, kainate 1 (GluK1) (Excitatory amino acid receptor 3) (EAA3) (Glutamate receptor 5) (GluR-5) (GluR5)	GRIK1 GLUR5	Homo sapiens (Human)	918	-8.1
P98164	LRP2_HUMAN	reviewed	Low-density lipoprotein receptor-related protein 2 (LRP-2) (Glycoprotein 330) (gp330) (Megalin)	LRP2	Homo sapiens (Human)	4655	-8.1
Q6JEL2	KLH10_HUMAN	reviewed	Kelch-like protein 10	KLHL10	Homo sapiens (Human)	608	-8.1
Q6ZRP7	QSOX2_HUMAN	reviewed	Sulfhydryl oxidase 2 (EC 1.8.3.2) (Neuroblastoma-derived sulfhydryl oxidase) (Quiescin Q6-like protein 1)	QSOX2 QSCN6L1 SOXN	Homo sapiens (Human)	698	-8.1
Q6ZNC8	MBOA1_HUMAN	reviewed	Lysophospholipid acyltransferase 1 (LPLAT 1) (1-acylglycerophosphocholine O-acyltransferase) (EC 2.3.1.23) (1-acylglycerophosphoethanolamine O-acyltransferase) (EC 2.3.1.n7) (1-acylglycerophosphoserine O-acyltransferase MBOAT1) (EC 2.3.1.n6) (Lysophosphatidylserine acyltransferase) (LPSAT) (Lyso-PS acyltransferase) (Membrane-bound O-acyltransferase domain-containing protein 1) (O-acyltransferase …	MBOAT1 OACT1	Homo sapiens (Human)	495	-8.1
Q7Z6Z6	PLPL5_HUMAN	reviewed	Patatin-like phospholipase domain-containing protein 5 (EC 3.1.1.3) (GS2-like protein)	PNPLA5 GS2L	Homo sapiens (Human)	429	-8.1
Q7RTP0	NIPA1_HUMAN	reviewed	Magnesium transporter NIPA1 (Non-imprinted in Prader-Willi/Angelman syndrome region protein 1) (Spastic paraplegia 6 protein)	NIPA1 SPG6	Homo sapiens (Human)	329	-8.1
Q8N4N3	KLH36_HUMAN	reviewed	Kelch-like protein 36	KLHL36 C16orf44	Homo sapiens (Human)	616	-8.1
Q8NEZ4	KMT2C_HUMAN	reviewed	Histone-lysine N-methyltransferase 2C (Lysine N-methyltransferase 2C) (EC 2.1.1.354) (Homologous to ALR protein) (Myeloid/lymphoid or mixed-lineage leukemia protein 3)	KMT2C HALR KIAA1506 MLL3	Homo sapiens (Human)	4911	-8.1
Q8NGF7	OR5BH_HUMAN	reviewed	Olfactory receptor 5B17 (Olfactory receptor 5B20) (Olfactory receptor OR11-237)	OR5B17 OR5B20P	Homo sapiens (Human)	314	-8.1
Q8NEP7	KLDC9_HUMAN	reviewed	Kelch domain-containing protein 9 (Kelch/ankyrin repeat-containing cyclin A1-interacting protein)	KLHDC9 KARCA1	Homo sapiens (Human)	349	-8.1
Q8TCD5	NT5C_HUMAN	reviewed	5'(3')-deoxyribonucleotidase, cytosolic type (EC 3.1.3.-) (Cytosolic 5',3'-pyrimidine nucleotidase) (Deoxy-5'-nucleotidase 1) (dNT-1)	NT5C DNT1 UMPH2	Homo sapiens (Human)	201	-8.1
Q8NCM8	DYHC2_HUMAN	reviewed	Cytoplasmic dynein 2 heavy chain 1 (Cytoplasmic dynein 2 heavy chain) (Dynein cytoplasmic heavy chain 2) (Dynein heavy chain 11) (hDHC11) (Dynein heavy chain isotype 1B)	DYNC2H1 DHC1B DHC2 DNCH2 DYH1B KIAA1997	Homo sapiens (Human)	4307	-8.1
Q8NGE5	O10A7_HUMAN	reviewed	Olfactory receptor 10A7 (Olfactory receptor OR12-6)	OR10A7	Homo sapiens (Human)	316	-8.1
Q8NG84	O2AK2_HUMAN	reviewed	Olfactory receptor 2AK2 (Olfactory receptor 2AK1) (Olfactory receptor OR1-47)	OR2AK2 OR2AK1P	Homo sapiens (Human)	335	-8.1
Q8NGM8	OR6M1_HUMAN	reviewed	Olfactory receptor 6M1 (Olfactory receptor OR11-271)	OR6M1	Homo sapiens (Human)	313	-8.1
Q8TBR7	TLC3A_HUMAN	reviewed	TLC domain-containing protein 3A (Protein CT120) (Protein FAM57A)	TLCD3A FAM57A	Homo sapiens (Human)	257	-8.1
Q8NE22	SETD9_HUMAN	reviewed	SET domain-containing protein 9 (EC 2.1.1.-)	SETD9 C5orf35	Homo sapiens (Human)	299	-8.1
Q8NGX2	O2T35_HUMAN	reviewed	Olfactory receptor 2T35 (Olfactory receptor OR1-66)	OR2T35	Homo sapiens (Human)	323	-8.1
Q8NH19	O10AG_HUMAN	reviewed	Olfactory receptor 10AG1 (Olfactory receptor OR11-160)	OR10AG1	Homo sapiens (Human)	301	-8.1
Q8NGE1	OR6C4_HUMAN	reviewed	Olfactory receptor 6C4 (Olfactory receptor OR12-10)	OR6C4	Homo sapiens (Human)	309	-8.1
Q8NBD8	T229B_HUMAN	reviewed	Transmembrane protein 229B	TMEM229B C14orf83	Homo sapiens (Human)	167	-8.1
Q8NBJ5	GT251_HUMAN	reviewed	Procollagen galactosyltransferase 1 (EC 2.4.1.50) (Collagen beta(1-O)galactosyltransferase 1) (ColGalT 1) (Glycosyltransferase 25 family member 1) (Hydroxylysine galactosyltransferase 1)	COLGALT1 GLT25D1 PSEC0241	Homo sapiens (Human)	622	-8.1
Q9UQF2	JIP1_HUMAN	reviewed	C-Jun-amino-terminal kinase-interacting protein 1 (JIP-1) (JNK-interacting protein 1) (Islet-brain 1) (IB-1) (JNK MAP kinase scaffold protein 1) (Mitogen-activated protein kinase 8-interacting protein 1)	MAPK8IP1 IB1 JIP1 PRKM8IP	Homo sapiens (Human)	711	-8.1
Q9UNK4	PA2GD_HUMAN	reviewed	Group IID secretory phospholipase A2 (GIID sPLA2) (sPLA2-IID) (EC 3.1.1.4) (PLA2IID) (Phosphatidylcholine 2-acylhydrolase 2D) (Secretory-type PLA, stroma-associated homolog)	PLA2G2D SPLASH	Homo sapiens (Human)	145	-8.1
Q9UM21	MGT4A_HUMAN	reviewed	Alpha-1,3-mannosyl-glycoprotein 4-beta-N-acetylglucosaminyltransferase A (EC 2.4.1.145) (N-glycosyl-oligosaccharide-glycoprotein N-acetylglucosaminyltransferase IVa) (GlcNAc-T IVa) (GnT-IVa) (N-acetylglucosaminyltransferase IVa) (UDP-N-acetylglucosamine: alpha-1,3-D-mannoside beta-1,4-N-acetylglucosaminyltransferase IVa) [Cleaved into: Alpha-1,3-mannosyl-glycoprotein 4-beta-N-acetylglucosaminyltr…	MGAT4A	Homo sapiens (Human)	535	-8.1
Q63HN8	RN213_HUMAN	reviewed	E3 ubiquitin-protein ligase RNF213 (EC 2.3.2.27) (EC 3.6.4.-) (ALK lymphoma oligomerization partner on chromosome 17) (Mysterin) (RING finger protein 213) (RING-type E3 ubiquitin transferase RNF213)	RNF213 ALO17 C17orf27 KIAA1554 KIAA1618 MYSTR	Homo sapiens (Human)	5207	-8.1
Q68CK6	ACS2B_HUMAN	reviewed	Acyl-coenzyme A synthetase ACSM2B, mitochondrial (EC 6.2.1.2) (Acyl-CoA synthetase medium-chain family member 2B) (Benzoate--CoA ligase) (EC 6.2.1.25) (Butyrate--CoA ligase 2B) (Butyryl-coenzyme A synthetase 2B) (Middle-chain acyl-CoA synthetase 2B) (Xenobiotic/medium-chain fatty acid-CoA ligase HXM-A)	ACSM2B ACSM2 HYST1046	Homo sapiens (Human)	577	-8.1
Q49AN0	CRY2_HUMAN	reviewed	Cryptochrome-2	CRY2 KIAA0658	Homo sapiens (Human)	593	-8.1
Q9Y4D2	DGLA_HUMAN	reviewed	Diacylglycerol lipase-alpha (DAGL-alpha) (DGL-alpha) (EC 3.1.1.-) (Neural stem cell-derived dendrite regulator) (Sn1-specific diacylglycerol lipase alpha)	DAGLA C11orf11 KIAA0659 NSDDR	Homo sapiens (Human)	1042	-8.1
Q9Y6M9	NDUB9_HUMAN	reviewed	NADH dehydrogenase [ubiquinone] 1 beta subcomplex subunit 9 (Complex I-B22) (CI-B22) (LYR motif-containing protein 3) (NADH-ubiquinone oxidoreductase B22 subunit)	NDUFB9 LYRM3 UQOR22	Homo sapiens (Human)	179	-8.1
Q9Y6Y0	NS1BP_HUMAN	reviewed	Influenza virus NS1A-binding protein (NS1-BP) (NS1-binding protein) (Aryl hydrocarbon receptor-associated protein 3) (Kelch-like protein 39)	IVNS1ABP ARA3 FLARA3 KIAA0850 KLHL39 NS1 NS1BP HSPC068	Homo sapiens (Human)	642	-8.1
Q86Z02	HIPK1_HUMAN	reviewed	Homeodomain-interacting protein kinase 1 (EC 2.7.11.1) (Nuclear body-associated kinase 2)	HIPK1 KIAA0630 MYAK NBAK2	Homo sapiens (Human)	1210	-8.1
Q96ES6	MFSD3_HUMAN	reviewed	Major facilitator superfamily domain-containing protein 3	MFSD3	Homo sapiens (Human)	412	-8.1
Q96D09	GASP2_HUMAN	reviewed	G-protein coupled receptor-associated sorting protein 2 (GASP-2)	GPRASP2	Homo sapiens (Human)	838	-8.1
Q06278	AOXA_HUMAN	reviewed	Aldehyde oxidase (EC 1.2.3.1) (Aldehyde oxidase 1) (Azaheterocycle hydroxylase) (EC 1.17.3.-)	AOX1 AO	Homo sapiens (Human)	1338	-8.1
Q13049	TRI32_HUMAN	reviewed	E3 ubiquitin-protein ligase TRIM32 (EC 2.3.2.27) (72 kDa Tat-interacting protein) (RING-type E3 ubiquitin transferase TRIM32) (Tripartite motif-containing protein 32) (Zinc finger protein HT2A)	TRIM32 HT2A	Homo sapiens (Human)	653	-8.1
A6NEC2	PSAL_HUMAN	reviewed	Puromycin-sensitive aminopeptidase-like protein (EC 3.4.11.-)	NPEPPSL1	Homo sapiens (Human)	478	-8
A5PLL7	PDES1_HUMAN	reviewed	Plasmanylethanolamine desaturase (EC 1.14.19.77) (Plasmanylethanolamine desaturase 1) (Transmembrane protein 189)	PEDS1 KUA PDES TMEM189	Homo sapiens (Human)	270	-8
O00341	EAA5_HUMAN	reviewed	Excitatory amino acid transporter 5 (Retinal glutamate transporter) (Solute carrier family 1 member 7)	SLC1A7 EAAT5	Homo sapiens (Human)	560	-8
O00764	PDXK_HUMAN	reviewed	Pyridoxal kinase (EC 2.7.1.35) (Pyridoxine kinase)	PDXK C21orf124 C21orf97 PKH PNK PRED79	Homo sapiens (Human)	312	-8
O43847	NRDC_HUMAN	reviewed	Nardilysin (EC 3.4.24.61) (N-arginine dibasic convertase) (NRD convertase) (NRD-C) (Nardilysin convertase)	NRDC NRD1	Homo sapiens (Human)	1151	-8
O43325	LYRM1_HUMAN	reviewed	LYR motif-containing protein 1	LYRM1	Homo sapiens (Human)	122	-8
O60218	AK1BA_HUMAN	reviewed	Aldo-keto reductase family 1 member B10 (EC 1.1.1.300) (EC 1.1.1.54) (ARL-1) (Aldose reductase-like) (Aldose reductase-related protein) (ARP) (hARP) (Small intestine reductase) (SI reductase)	AKR1B10 AKR1B11	Homo sapiens (Human)	316	-8
O60825	F262_HUMAN	reviewed	6-phosphofructo-2-kinase/fructose-2,6-bisphosphatase 2 (6PF-2-K/Fru-2,6-P2ase 2) (PFK/FBPase 2) (6PF-2-K/Fru-2,6-P2ase heart-type isozyme) [Includes: 6-phosphofructo-2-kinase (EC 2.7.1.105); Fructose-2,6-bisphosphatase (EC 3.1.3.46)]	PFKFB2	Homo sapiens (Human)	505	-8
O60779	S19A2_HUMAN	reviewed	Thiamine transporter 1 (ThTr-1) (ThTr1) (Solute carrier family 19 member 2) (Thiamine carrier 1) (TC1)	SLC19A2 THT1 TRMA	Homo sapiens (Human)	497	-8
O43865	SAHH2_HUMAN	reviewed	S-adenosylhomocysteine hydrolase-like protein 1 (DC-expressed AHCY-like molecule) (IP(3)Rs binding protein released with IP(3)) (IRBIT) (Putative adenosylhomocysteinase 2) (S-adenosyl-L-homocysteine hydrolase 2) (AdoHcyase 2)	AHCYL1 DCAL IRBIT XPVKONA	Homo sapiens (Human)	530	-8
P08F94	PKHD1_HUMAN	reviewed	Fibrocystin (Polycystic kidney and hepatic disease 1 protein) (Polyductin) (Tigmin)	PKHD1 FCYT TIGM1	Homo sapiens (Human)	4074	-8
O94886	CSCL1_HUMAN	reviewed	CSC1-like protein 1 (Transmembrane protein 63A)	TMEM63A KIAA0489 KIAA0792	Homo sapiens (Human)	807	-8
P0DPD7	EFMT4_HUMAN	reviewed	EEF1A lysine methyltransferase 4 (EC 2.1.1.-)	EEF1AKMT4	Homo sapiens (Human)	255	-8
P0C7M7	ACSM4_HUMAN	reviewed	Acyl-coenzyme A synthetase ACSM4, mitochondrial (EC 6.2.1.2) (Acyl-CoA synthetase medium-chain family member 4)	ACSM4	Homo sapiens (Human)	580	-8
P10619	PPGB_HUMAN	reviewed	Lysosomal protective protein (EC 3.4.16.5) (Carboxypeptidase C) (Carboxypeptidase L) (Cathepsin A) (Protective protein cathepsin A) (PPCA) (Protective protein for beta-galactosidase) [Cleaved into: Lysosomal protective protein 32 kDa chain; Lysosomal protective protein 20 kDa chain]	CTSA PPGB	Homo sapiens (Human)	480	-8
P19397	CD53_HUMAN	reviewed	Leukocyte surface antigen CD53 (Cell surface glycoprotein CD53) (Tetraspanin-25) (Tspan-25) (CD antigen CD53)	CD53 MOX44 TSPAN25	Homo sapiens (Human)	219	-8
P21359	NF1_HUMAN	reviewed	Neurofibromin (Neurofibromatosis-related protein NF-1) [Cleaved into: Neurofibromin truncated]	NF1	Homo sapiens (Human)	2839	-8
P28330	ACADL_HUMAN	reviewed	Long-chain specific acyl-CoA dehydrogenase, mitochondrial (LCAD) (EC 1.3.8.8)	ACADL	Homo sapiens (Human)	430	-8
P18428	LBP_HUMAN	reviewed	Lipopolysaccharide-binding protein (LBP)	LBP	Homo sapiens (Human)	481	-8
P27544	CERS1_HUMAN	reviewed	Ceramide synthase 1 (CerS1) (EC 2.3.1.-) (LAG1 longevity assurance homolog 1) (Longevity assurance gene 1 protein homolog 1) (Protein UOG-1)	CERS1 LAG1 LASS1 UOG1	Homo sapiens (Human)	350	-8
P50750	CDK9_HUMAN	reviewed	Cyclin-dependent kinase 9 (EC 2.7.11.22) (EC 2.7.11.23) (C-2K) (Cell division cycle 2-like protein kinase 4) (Cell division protein kinase 9) (Serine/threonine-protein kinase PITALRE) (Tat-associated kinase complex catalytic subunit)	CDK9 CDC2L4 TAK	Homo sapiens (Human)	372	-8
P43005	EAA3_HUMAN	reviewed	Excitatory amino acid transporter 3 (Excitatory amino-acid carrier 1) (Neuronal and epithelial glutamate transporter) (Sodium-dependent glutamate/aspartate transporter 3) (Solute carrier family 1 member 1)	SLC1A1 EAAC1 EAAT3	Homo sapiens (Human)	524	-8
P39900	MMP12_HUMAN	reviewed	Macrophage metalloelastase (MME) (EC 3.4.24.65) (Macrophage elastase) (ME) (hME) (Matrix metalloproteinase-12) (MMP-12)	MMP12 HME	Homo sapiens (Human)	470	-8
P48230	T4S4_HUMAN	reviewed	Transmembrane 4 L6 family member 4 (Intestine and liver tetraspan membrane protein) (IL-TMP)	TM4SF4 ILTMP	Homo sapiens (Human)	202	-8
P43304	GPDM_HUMAN	reviewed	Glycerol-3-phosphate dehydrogenase, mitochondrial (GPD-M) (GPDH-M) (EC 1.1.5.3) (mitohondrial glycerophosphate dehydrogenase gene) (mGDH) (mtGPD)	GPD2	Homo sapiens (Human)	727	-8
P37058	DHB3_HUMAN	reviewed	Testosterone 17-beta-dehydrogenase 3 (EC 1.1.1.64) (17-beta-hydroxysteroid dehydrogenase type 3) (17-beta-HSD 3) (Estradiol 17-beta-dehydrogenase 2) (EC 1.1.1.62) (Short chain dehydrogenase/reductase family 12C member 2) (Testicular 17-beta-hydroxysteroid dehydrogenase)	HSD17B3 EDH17B3 SDR12C2	Homo sapiens (Human)	310	-8
P46976	GLYG_HUMAN	reviewed	Glycogenin-1 (GN-1) (GN1) (EC 2.4.1.186)	GYG1 GYG	Homo sapiens (Human)	350	-8
Q5T6R2	TPT2L_HUMAN	reviewed	Putative phosphatidylinositol 3,4,5-trisphosphate 3-phosphatase TPTE2P1	TPTE2P1	Homo sapiens (Human)	138	-8
Q5BKX6	S45A4_HUMAN	reviewed	Solute carrier family 45 member 4	SLC45A4 KIAA1126	Homo sapiens (Human)	768	-8
Q2NL67	PARP6_HUMAN	reviewed	Protein mono-ADP-ribosyltransferase PARP6 (EC 2.4.2.-) (ADP-ribosyltransferase diphtheria toxin-like 17) (ARTD17) (Poly [ADP-ribose] polymerase 6) (PARP-6)	PARP6	Homo sapiens (Human)	630	-8
Q5T3U5	MRP7_HUMAN	reviewed	ATP-binding cassette sub-family C member 10 (EC 7.6.2.2) (EC 7.6.2.3) (Multidrug resistance-associated protein 7)	ABCC10 MRP7 SIMRP7	Homo sapiens (Human)	1492	-8
Q7Z5S9	TM144_HUMAN	reviewed	Transmembrane protein 144	TMEM144	Homo sapiens (Human)	345	-8
Q6ZRH7	CTSRG_HUMAN	reviewed	Cation channel sperm-associated protein subunit gamma	CATSPERG C19orf15	Homo sapiens (Human)	1159	-8
Q8IYP9	ZDH23_HUMAN	reviewed	Palmitoyltransferase ZDHHC23 (EC 2.3.1.225) (Zinc finger DHHC domain-containing protein 23) (DHHC-23) (zDHHC23)	ZDHHC23	Homo sapiens (Human)	409	-8
Q8NGY0	O10X1_HUMAN	reviewed	Olfactory receptor 10X1 (Olfactory receptor OR1-14)	OR10X1 OR10X1P	Homo sapiens (Human)	326	-8
Q8NH60	O52J3_HUMAN	reviewed	Olfactory receptor 52J3 (Olfactory receptor OR11-32)	OR52J3	Homo sapiens (Human)	311	-8
Q8NGN5	O10G8_HUMAN	reviewed	Olfactory receptor 10G8 (Olfactory receptor OR11-282)	OR10G8	Homo sapiens (Human)	311	-8
Q8NGR9	OR1N2_HUMAN	reviewed	Olfactory receptor 1N2 (Olfactory receptor OR9-23)	OR1N2	Homo sapiens (Human)	330	-8
Q8NE62	CHDH_HUMAN	reviewed	Choline dehydrogenase, mitochondrial (CDH) (CHD) (EC 1.1.99.1)	CHDH	Homo sapiens (Human)	594	-8
Q8NCN5	PDPR_HUMAN	reviewed	Pyruvate dehydrogenase phosphatase regulatory subunit, mitochondrial (PDPr)	PDPR KIAA1990	Homo sapiens (Human)	879	-8
Q8TB96	TIP_HUMAN	reviewed	T-cell immunomodulatory protein (Protein TIP) (Integrin-alpha FG-GAP repeat-containing protein 1) (Linkin)	ITFG1 LNKN-1 TIP CDA08	Homo sapiens (Human)	612	-8
Q8NHC5	O14AG_HUMAN	reviewed	Olfactory receptor 14A16 (Olfactory receptor 5AT1) (Olfactory receptor OR1-45)	OR14A16 OR5AT1	Homo sapiens (Human)	309	-8
Q8NEG7	DEN6B_HUMAN	reviewed	Protein DENND6B (DENN domain-containing protein 6B)	DENND6B FAM116B	Homo sapiens (Human)	585	-8
Q8TDJ6	DMXL2_HUMAN	reviewed	DmX-like protein 2 (Rabconnectin-3)	DMXL2 KIAA0856	Homo sapiens (Human)	3036	-8
Q8TEQ8	PIGO_HUMAN	reviewed	GPI ethanolamine phosphate transferase 3 (EC 2.-.-.-) (Phosphatidylinositol-glycan biosynthesis class O protein) (PIG-O)	PIGO UNQ632/PRO1249	Homo sapiens (Human)	1089	-8
Q8TEZ7	PAQR8_HUMAN	reviewed	Membrane progestin receptor beta (mPR beta) (Lysosomal membrane protein in brain 1) (Membrane progesterone P4 receptor beta) (Membrane progesterone receptor beta) (Progesterone and adipoQ receptor family member 8) (Progestin and adipoQ receptor family member 8) (Progestin and adipoQ receptor family member VIII)	PAQR8 C6orf33 LMPB1 MPRB	Homo sapiens (Human)	354	-8
Q9UL12	SARDH_HUMAN	reviewed	Sarcosine dehydrogenase, mitochondrial (SarDH) (EC 1.5.8.3) (BPR-2)	SARDH DMGDHL1	Homo sapiens (Human)	918	-8
Q9UJJ7	RUSD1_HUMAN	reviewed	RNA pseudouridylate synthase domain-containing protein 1 (Ribosomal large subunit pseudouridine synthase C-like protein)	RPUSD1 C16orf40 RLUCL	Homo sapiens (Human)	312	-8
Q9UKU6	TRHDE_HUMAN	reviewed	Thyrotropin-releasing hormone-degrading ectoenzyme (TRH-DE) (TRH-degrading ectoenzyme) (EC 3.4.19.6) (Pyroglutamyl-peptidase II) (PAP-II) (TRH-specific aminopeptidase) (Thyroliberinase)	TRHDE UNQ2507/PRO5995	Homo sapiens (Human)	1024	-8
Q9Y345	SC6A5_HUMAN	reviewed	Sodium- and chloride-dependent glycine transporter 2 (GlyT-2) (GlyT2) (Solute carrier family 6 member 5)	SLC6A5 GLYT2 NET1	Homo sapiens (Human)	797	-8
Q68EN5	K895L_HUMAN	reviewed	Uncharacterized protein KIAA0895-like	KIAA0895L	Homo sapiens (Human)	471	-8
Q9Y657	SPIN1_HUMAN	reviewed	Spindlin-1 (Ovarian cancer-related protein) (Spindlin1)	SPIN1 OCR SPIN	Homo sapiens (Human)	262	-8
Q9Y573	IPP_HUMAN	reviewed	Actin-binding protein IPP (Intracisternal A particle-promoted polypeptide) (IPP) (Kelch-like protein 27)	IPP KLHL27	Homo sapiens (Human)	584	-8
Q86TW2	ADCK1_HUMAN	reviewed	AarF domain-containing protein kinase 1 (EC 2.7.-.-)	ADCK1	Homo sapiens (Human)	530	-8
Q86SG6	NEK8_HUMAN	reviewed	Serine/threonine-protein kinase Nek8 (EC 2.7.11.1) (Never in mitosis A-related kinase 8) (NimA-related protein kinase 8) (Nima-related protein kinase 12a)	NEK8 JCK NEK12A	Homo sapiens (Human)	692	-8
Q96BT7	ALKB8_HUMAN	reviewed	Alkylated DNA repair protein alkB homolog 8 (Probable alpha-ketoglutarate-dependent dioxygenase ABH8) (S-adenosyl-L-methionine-dependent tRNA methyltransferase ABH8) (tRNA (carboxymethyluridine(34)-5-O)-methyltransferase ABH8) (EC 2.1.1.229)	ALKBH8 ABH8	Homo sapiens (Human)	664	-8
Q86X55	CARM1_HUMAN	reviewed	Histone-arginine methyltransferase CARM1 (EC 2.1.1.319) (Coactivator-associated arginine methyltransferase 1) (Protein arginine N-methyltransferase 4)	CARM1 PRMT4	Homo sapiens (Human)	608	-8
Q96HP4	OXND1_HUMAN	reviewed	Oxidoreductase NAD-binding domain-containing protein 1 (EC 1.-.-.-)	OXNAD1	Homo sapiens (Human)	312	-8
Q96NJ5	KLH32_HUMAN	reviewed	Kelch-like protein 32 (BTB and kelch domain-containing protein 5)	KLHL32 BKLHD5 KIAA1900	Homo sapiens (Human)	620	-8
Q10471	GALT2_HUMAN	reviewed	Polypeptide N-acetylgalactosaminyltransferase 2 (EC 2.4.1.41) (Polypeptide GalNAc transferase 2) (GalNAc-T2) (pp-GaNTase 2) (Protein-UDP acetylgalactosaminyltransferase 2) (UDP-GalNAc:polypeptide N-acetylgalactosaminyltransferase 2) [Cleaved into: Polypeptide N-acetylgalactosaminyltransferase 2 soluble form]	GALNT2	Homo sapiens (Human)	571	-8
Q13255	GRM1_HUMAN	reviewed	Metabotropic glutamate receptor 1 (mGluR1)	GRM1 GPRC1A MGLUR1	Homo sapiens (Human)	1194	-8
Q14114	LRP8_HUMAN	reviewed	Low-density lipoprotein receptor-related protein 8 (LRP-8) (Apolipoprotein E receptor 2)	LRP8 APOER2	Homo sapiens (Human)	963	-8
Q99715	COCA1_HUMAN	reviewed	Collagen alpha-1(XII) chain	COL12A1 COL12A1L	Homo sapiens (Human)	3063	-8
Q99489	OXDD_HUMAN	reviewed	D-aspartate oxidase (DASOX) (DDO) (EC 1.4.3.1)	DDO	Homo sapiens (Human)	341	-8
Q99788	CML1_HUMAN	reviewed	Chemokine-like receptor 1 (G-protein coupled receptor ChemR23) (G-protein coupled receptor DEZ)	CMKLR1 CHEMR23 DEZ	Homo sapiens (Human)	373	-8
A0A1B0GTW7	LMLN2_HUMAN	reviewed	Leishmanolysin-like peptidase 2 (EC 3.4.24.-)	LMLN2	Homo sapiens (Human)	788	-7.9
A0PJZ3	GXLT2_HUMAN	reviewed	Glucoside xylosyltransferase 2 (EC 2.4.2.42) (Glycosyltransferase 8 domain-containing protein 4)	GXYLT2 GLT8D4	Homo sapiens (Human)	443	-7.9
A0A0G2JLG4	A0A0G2JLG4_HUMAN	unreviewed	Acid-sensing ion channel 5 (Fragment)	ASIC5	Homo sapiens (Human)	411	-7.9
A2A3L6	TTC24_HUMAN	reviewed	Tetratricopeptide repeat protein 24 (TPR repeat protein 24)	TTC24	Homo sapiens (Human)	582	-7.9
A0A0G2JMS6	A0A0G2JMS6_HUMAN	unreviewed	Uncharacterized protein		Homo sapiens (Human)	1433	-7.9
B5MCN3	S14L6_HUMAN	reviewed	Putative SEC14-like protein 6	SEC14L6	Homo sapiens (Human)	397	-7.9
A6NNN8	S38A8_HUMAN	reviewed	Putative sodium-coupled neutral amino acid transporter 8 (Solute carrier family 38 member 8)	SLC38A8	Homo sapiens (Human)	435	-7.9
A6NK53	ZN233_HUMAN	reviewed	Zinc finger protein 233	ZNF233	Homo sapiens (Human)	670	-7.9
A6NMU1	O52A4_HUMAN	reviewed	Olfactory receptor 52A4	OR52A4P OR52A4	Homo sapiens (Human)	304	-7.9
O60930	RNH1_HUMAN	reviewed	Ribonuclease H1 (RNase H1) (EC 3.1.26.4) (Ribonuclease H type II)	RNASEH1 RNH1	Homo sapiens (Human)	286	-7.9
O60306	AQR_HUMAN	reviewed	RNA helicase aquarius (EC 3.6.4.13) (Intron-binding protein of 160 kDa) (IBP160)	AQR KIAA0560	Homo sapiens (Human)	1485	-7.9
O95427	PIGN_HUMAN	reviewed	GPI ethanolamine phosphate transferase 1 (EC 2.-.-.-) (MCD4 homolog) (Phosphatidylinositol-glycan biosynthesis class N protein) (PIG-N)	PIGN MCD4	Homo sapiens (Human)	931	-7.9
O95198	KLHL2_HUMAN	reviewed	Kelch-like protein 2 (Actin-binding protein Mayven)	KLHL2	Homo sapiens (Human)	593	-7.9
O94788	AL1A2_HUMAN	reviewed	Retinal dehydrogenase 2 (RALDH 2) (RalDH2) (EC 1.2.1.36) (Aldehyde dehydrogenase family 1 member A2) (Retinaldehyde-specific dehydrogenase type 2) (RALDH(II))	ALDH1A2 RALDH2	Homo sapiens (Human)	518	-7.9
O94760	DDAH1_HUMAN	reviewed	N(G),N(G)-dimethylarginine dimethylaminohydrolase 1 (DDAH-1) (Dimethylarginine dimethylaminohydrolase 1) (EC 3.5.3.18) (DDAHI) (Dimethylargininase-1)	DDAH1 DDAH	Homo sapiens (Human)	285	-7.9
P0DTE4	UD2A1_HUMAN	reviewed	UDP-glucuronosyltransferase 2A1 (UDPGT 2A1) (UGT2A1) (EC 2.4.1.17)	UGT2A1	Homo sapiens (Human)	527	-7.9
P14735	IDE_HUMAN	reviewed	Insulin-degrading enzyme (EC 3.4.24.56) (Abeta-degrading protease) (Insulin protease) (Insulinase) (Insulysin)	IDE	Homo sapiens (Human)	1019	-7.9
P04054	PA21B_HUMAN	reviewed	Phospholipase A2 (EC 3.1.1.4) (Group IB phospholipase A2) (Phosphatidylcholine 2-acylhydrolase 1B)	PLA2G1B PLA2 PLA2A PPLA2	Homo sapiens (Human)	148	-7.9
P06133	UD2B4_HUMAN	reviewed	UDP-glucuronosyltransferase 2B4 (UDPGT 2B4) (UGT2B4) (EC 2.4.1.17) (HLUG25) (Hyodeoxycholic acid-specific UDPGT) (UDPGTh-1)	UGT2B4 UGT2B11	Homo sapiens (Human)	528	-7.9
P09238	MMP10_HUMAN	reviewed	Stromelysin-2 (SL-2) (EC 3.4.24.22) (Matrix metalloproteinase-10) (MMP-10) (Transin-2)	MMP10 STMY2	Homo sapiens (Human)	476	-7.9
P14061	DHB1_HUMAN	reviewed	17-beta-hydroxysteroid dehydrogenase type 1 (17-beta-HSD 1) (EC 1.1.1.51) (20 alpha-hydroxysteroid dehydrogenase) (20-alpha-HSD) (E2DH) (Estradiol 17-beta-dehydrogenase 1) (EC 1.1.1.62) (Placental 17-beta-hydroxysteroid dehydrogenase) (Short chain dehydrogenase/reductase family 28C member 1)	HSD17B1 E17KSR EDH17B1 EDH17B2 EDHB17 SDR28C1	Homo sapiens (Human)	328	-7.9
P11473	VDR_HUMAN	reviewed	Vitamin D3 receptor (VDR) (1,25-dihydroxyvitamin D3 receptor) (Nuclear receptor subfamily 1 group I member 1)	VDR NR1I1	Homo sapiens (Human)	427	-7.9
P15121	ALDR_HUMAN	reviewed	Aldo-keto reductase family 1 member B1 (EC 1.1.1.300) (EC 1.1.1.372) (EC 1.1.1.54) (Aldehyde reductase) (Aldose reductase) (AR) (EC 1.1.1.21)	AKR1B1 ALDR1 ALR2	Homo sapiens (Human)	316	-7.9
P15428	PGDH_HUMAN	reviewed	15-hydroxyprostaglandin dehydrogenase [NAD(+)] (15-PGDH) (EC 1.1.1.141) (Prostaglandin dehydrogenase 1) (Short chain dehydrogenase/reductase family 36C member 1)	HPGD PGDH1 SDR36C1	Homo sapiens (Human)	266	-7.9
P02042	HBD_HUMAN	reviewed	Hemoglobin subunit delta (Delta-globin) (Hemoglobin delta chain)	HBD	Homo sapiens (Human)	147	-7.9
P08621	RU17_HUMAN	reviewed	U1 small nuclear ribonucleoprotein 70 kDa (U1 snRNP 70 kDa) (U1-70K) (snRNP70)	SNRNP70 RNPU1Z RPU1 SNRP70 U1AP1	Homo sapiens (Human)	437	-7.9
P11509	CP2A6_HUMAN	reviewed	Cytochrome P450 2A6 (EC 1.14.13.-) (1,4-cineole 2-exo-monooxygenase) (CYPIIA6) (Coumarin 7-hydroxylase) (Cytochrome P450 IIA3) (Cytochrome P450(I))	CYP2A6 CYP2A3	Homo sapiens (Human)	494	-7.9
P21397	AOFA_HUMAN	reviewed	Amine oxidase [flavin-containing] A (EC 1.4.3.4) (Monoamine oxidase type A) (MAO-A)	MAOA	Homo sapiens (Human)	527	-7.9
P23743	DGKA_HUMAN	reviewed	Diacylglycerol kinase alpha (DAG kinase alpha) (EC 2.7.1.107) (80 kDa diacylglycerol kinase) (Diglyceride kinase alpha) (DGK-alpha)	DGKA DAGK DAGK1	Homo sapiens (Human)	735	-7.9
P16671	CD36_HUMAN	reviewed	Platelet glycoprotein 4 (Fatty acid translocase) (FAT) (Glycoprotein IIIb) (GPIIIB) (Leukocyte differentiation antigen CD36) (PAS IV) (PAS-4) (Platelet collagen receptor) (Platelet glycoprotein IV) (GPIV) (Thrombospondin receptor) (CD antigen CD36)	CD36 GP3B GP4	Homo sapiens (Human)	472	-7.9
P29017	CD1C_HUMAN	reviewed	T-cell surface glycoprotein CD1c (CD antigen CD1c)	CD1C	Homo sapiens (Human)	333	-7.9
P16118	F261_HUMAN	reviewed	6-phosphofructo-2-kinase/fructose-2,6-bisphosphatase 1 (6PF-2-K/Fru-2,6-P2ase 1) (PFK/FBPase 1) (6PF-2-K/Fru-2,6-P2ase liver isozyme) [Includes: 6-phosphofructo-2-kinase (EC 2.7.1.105); Fructose-2,6-bisphosphatase (EC 3.1.3.46)]	PFKFB1 F6PK PFRX	Homo sapiens (Human)	471	-7.9
P30837	AL1B1_HUMAN	reviewed	Aldehyde dehydrogenase X, mitochondrial (EC 1.2.1.3) (Aldehyde dehydrogenase 5) (Aldehyde dehydrogenase family 1 member B1)	ALDH1B1 ALDH5 ALDHX	Homo sapiens (Human)	517	-7.9
P50052	AGTR2_HUMAN	reviewed	Type-2 angiotensin II receptor (Angiotensin II type-2 receptor) (AT2)	AGTR2	Homo sapiens (Human)	363	-7.9
P49326	FMO5_HUMAN	reviewed	Flavin-containing monooxygenase 5 (FMO 5) (Baeyer-Villiger monooxygenase 1) (hBVMO1) (EC 1.14.13.-) (Dimethylaniline monooxygenase [N-oxide-forming] 5) (EC 1.14.13.8) (Dimethylaniline oxidase 5) (NAPDH oxidase) (EC 1.6.3.1)	FMO5	Homo sapiens (Human)	533	-7.9
P35414	APJ_HUMAN	reviewed	Apelin receptor (Angiotensin receptor-like 1) (G-protein coupled receptor APJ) (G-protein coupled receptor HG11)	APLNR AGTRL1 APJ	Homo sapiens (Human)	380	-7.9
P47884	OR1D4_HUMAN	reviewed	Olfactory receptor 1D4 (Olfactory receptor 17-30) (OR17-30)	OR1D4	Homo sapiens (Human)	311	-7.9
P35367	HRH1_HUMAN	reviewed	Histamine H1 receptor (H1R) (HH1R)	HRH1	Homo sapiens (Human)	487	-7.9
P49761	CLK3_HUMAN	reviewed	Dual specificity protein kinase CLK3 (EC 2.7.12.1) (CDC-like kinase 3)	CLK3	Homo sapiens (Human)	638	-7.9
P49914	MTHFS_HUMAN	reviewed	5-formyltetrahydrofolate cyclo-ligase (EC 6.3.3.2) (5,10-methenyl-tetrahydrofolate synthetase) (MTHFS) (Methenyl-THF synthetase)	MTHFS	Homo sapiens (Human)	203	-7.9
P51148	RAB5C_HUMAN	reviewed	Ras-related protein Rab-5C (EC 3.6.5.2) (L1880) (RAB5L)	RAB5C RABL	Homo sapiens (Human)	216	-7.9
P33991	MCM4_HUMAN	reviewed	DNA replication licensing factor MCM4 (EC 3.6.4.12) (CDC21 homolog) (P1-CDC21)	MCM4 CDC21	Homo sapiens (Human)	863	-7.9
P42330	AK1C3_HUMAN	reviewed	Aldo-keto reductase family 1 member C3 (EC 1.1.1.-) (EC 1.1.1.210) (EC 1.1.1.53) (EC 1.1.1.62) (17-beta-hydroxysteroid dehydrogenase type 5) (17-beta-HSD 5) (3-alpha-HSD type II, brain) (3-alpha-hydroxysteroid dehydrogenase type 2) (3-alpha-HSD type 2) (EC 1.1.1.357) (Chlordecone reductase homolog HAKRb) (Dihydrodiol dehydrogenase 3) (DD-3) (DD3) (Dihydrodiol dehydrogenase type I) (HA1753) (Prost…	AKR1C3 DDH1 HSD17B5 KIAA0119 PGFS	Homo sapiens (Human)	323	-7.9
P36021	MOT8_HUMAN	reviewed	Monocarboxylate transporter 8 (MCT 8) (Monocarboxylate transporter 7) (MCT 7) (Solute carrier family 16 member 2) (X-linked PEST-containing transporter)	SLC16A2 MCT8 XPCT	Homo sapiens (Human)	539	-7.9
P49641	MA2A2_HUMAN	reviewed	Alpha-mannosidase 2x (EC 3.2.1.114) (Alpha-mannosidase IIx) (Man IIx) (Mannosidase alpha class 2A member 2) (Mannosyl-oligosaccharide 1,3-1,6-alpha-mannosidase)	MAN2A2 MANA2X	Homo sapiens (Human)	1150	-7.9
P35398	RORA_HUMAN	reviewed	Nuclear receptor ROR-alpha (Nuclear receptor RZR-alpha) (Nuclear receptor subfamily 1 group F member 1) (RAR-related orphan receptor A) (Retinoid-related orphan receptor-alpha)	RORA NR1F1 RZRA	Homo sapiens (Human)	523	-7.9
P40937	RFC5_HUMAN	reviewed	Replication factor C subunit 5 (Activator 1 36 kDa subunit) (A1 36 kDa subunit) (Activator 1 subunit 5) (Replication factor C 36 kDa subunit) (RF-C 36 kDa subunit) (RFC36)	RFC5	Homo sapiens (Human)	340	-7.9
P43378	PTN9_HUMAN	reviewed	Tyrosine-protein phosphatase non-receptor type 9 (EC 3.1.3.48) (Protein-tyrosine phosphatase MEG2) (PTPase MEG2)	PTPN9	Homo sapiens (Human)	593	-7.9
P36915	GNL1_HUMAN	reviewed	Guanine nucleotide-binding protein-like 1 (GTP-binding protein HSR1)	GNL1 HSR1	Homo sapiens (Human)	607	-7.9
P47775	GPR12_HUMAN	reviewed	G-protein coupled receptor 12	GPR12	Homo sapiens (Human)	334	-7.9
P46089	GPR3_HUMAN	reviewed	G-protein coupled receptor 3 (ACCA orphan receptor)	GPR3 ACCA	Homo sapiens (Human)	330	-7.9
Q4L235	ACSF4_HUMAN	reviewed	Beta-alanine-activating enzyme (EC 6.2.1.-) (Acyl-CoA synthetase family member 4) (Protein NRPS998)	AASDH ACSF4 U26 HSPC318	Homo sapiens (Human)	1098	-7.9
Q5SRE7	PHYD1_HUMAN	reviewed	Phytanoyl-CoA dioxygenase domain-containing protein 1 (EC 1.-.-.-)	PHYHD1	Homo sapiens (Human)	291	-7.9
Q5T6F0	DCA12_HUMAN	reviewed	DDB1- and CUL4-associated factor 12 (Centrosome-related protein TCC52) (Testis cancer centrosome-related protein) (WD repeat-containing protein 40A)	DCAF12 KIAA1892 TCC52 WDR40A	Homo sapiens (Human)	453	-7.9
Q4G148	GXLT1_HUMAN	reviewed	Glucoside xylosyltransferase 1 (EC 2.4.2.42) (Glycosyltransferase 8 domain-containing protein 3)	GXYLT1 GLT8D3	Homo sapiens (Human)	440	-7.9
Q5TC63	GRTP1_HUMAN	reviewed	Growth hormone-regulated TBC protein 1 (TBC1 domain family member 6)	GRTP1 TBC1D6	Homo sapiens (Human)	336	-7.9
Q5GH73	XKR6_HUMAN	reviewed	XK-related protein 6	XKR6 C8orf21 C8orf5 C8orf7 XRG6	Homo sapiens (Human)	641	-7.9
Q3SXM5	HSDL1_HUMAN	reviewed	Inactive hydroxysteroid dehydrogenase-like protein 1 (Short chain dehydrogenase/reductase family 12C member 3)	HSDL1 SDR12C3	Homo sapiens (Human)	330	-7.9
Q6N022	TEN4_HUMAN	reviewed	Teneurin-4 (Ten-4) (Protein Odd Oz/ten-m homolog 4) (Tenascin-M4) (Ten-m4) (Teneurin transmembrane protein 4)	TENM4 KIAA1302 ODZ4 TNM4	Homo sapiens (Human)	2769	-7.9
Q6NUN0	ACSM5_HUMAN	reviewed	Acyl-coenzyme A synthetase ACSM5, mitochondrial (EC 6.2.1.2) (Acyl-CoA synthetase medium-chain family member 5)	ACSM5 MACS3	Homo sapiens (Human)	579	-7.9
Q7Z7M0	MEGF8_HUMAN	reviewed	Multiple epidermal growth factor-like domains protein 8 (Multiple EGF-like domains protein 8) (Epidermal growth factor-like protein 4) (EGF-like protein 4)	MEGF8 C19orf49 EGFL4 KIAA0817	Homo sapiens (Human)	2845	-7.9
Q08AH3	ACS2A_HUMAN	reviewed	Acyl-coenzyme A synthetase ACSM2A, mitochondrial (EC 6.2.1.2) (Acyl-CoA synthetase medium-chain family member 2A) (Benzoate--CoA ligase) (EC 6.2.1.25) (Butyrate--CoA ligase 2A) (Butyryl-coenzyme A synthetase 2A) (Middle-chain acyl-CoA synthetase 2A)	ACSM2A ACSM2 MACS2	Homo sapiens (Human)	577	-7.9
Q7LGC8	CHST3_HUMAN	reviewed	Carbohydrate sulfotransferase 3 (EC 2.8.2.17) (Chondroitin 6-O-sulfotransferase 1) (C6ST-1) (Chondroitin 6-sulfotransferase) (Galactose/N-acetylglucosamine/N-acetylglucosamine 6-O-sulfotransferase 0) (GST-0)	CHST3	Homo sapiens (Human)	479	-7.9
Q6ZS86	GLPK5_HUMAN	reviewed	Putative glycerol kinase 5 (GK 5) (Glycerokinase 5) (EC 2.7.1.30) (ATP:glycerol 3-phosphotransferase 5)	GK5	Homo sapiens (Human)	529	-7.9
Q7RTS9	DYM_HUMAN	reviewed	Dymeclin (Dyggve-Melchior-Clausen syndrome protein)	DYM	Homo sapiens (Human)	669	-7.9
Q7L5L3	GDPD3_HUMAN	reviewed	Lysophospholipase D GDPD3 (EC 3.1.4.-) (Glycerophosphodiester phosphodiesterase 7) (Glycerophosphodiester phosphodiesterase domain-containing protein 3)	GDPD3 GDE7	Homo sapiens (Human)	318	-7.9
Q8N5C7	DTWD1_HUMAN	reviewed	tRNA-uridine aminocarboxypropyltransferase 1 (EC 2.5.1.25) (DTW domain-containing protein 1)	DTWD1 MDS009	Homo sapiens (Human)	304	-7.9
Q8NEV1	CSK23_HUMAN	reviewed	Casein kinase II subunit alpha 3 (CK II alpha 3) (EC 2.7.11.1) (Casein kinase II alpha 1 polypeptide pseudogene)	CSNK2A3 CSNK2A1P	Homo sapiens (Human)	391	-7.9
Q8NGT5	OR9A2_HUMAN	reviewed	Olfactory receptor 9A2 (Olfactory receptor OR7-2)	OR9A2	Homo sapiens (Human)	310	-7.9
Q8NBT3	TM145_HUMAN	reviewed	Transmembrane protein 145	TMEM145	Homo sapiens (Human)	493	-7.9
Q8NC67	NETO2_HUMAN	reviewed	Neuropilin and tolloid-like protein 2 (Brain-specific transmembrane protein containing 2 CUB and 1 LDL-receptor class A domains protein 2)	NETO2 BTCL2 UNQ1926/PRO4401	Homo sapiens (Human)	525	-7.9
Q8NGX6	O10R2_HUMAN	reviewed	Olfactory receptor 10R2 (Olfactory receptor OR1-8)	OR10R2	Homo sapiens (Human)	335	-7.9
Q8NGZ9	O2T10_HUMAN	reviewed	Olfactory receptor 2T10 (Olfactory receptor OR1-64)	OR2T10	Homo sapiens (Human)	312	-7.9
Q8NH00	OR2T4_HUMAN	reviewed	Olfactory receptor 2T4 (Olfactory receptor OR1-60)	OR2T4	Homo sapiens (Human)	348	-7.9
Q8WTU2	SRB4D_HUMAN	reviewed	Scavenger receptor cysteine-rich domain-containing group B protein (Four scavenger receptor cysteine-rich domains-containing protein) (S4D-SRCRB)	SSC4D SRCRB4D	Homo sapiens (Human)	575	-7.9
Q8WV83	S35F5_HUMAN	reviewed	Solute carrier family 35 member F5 (Hepatitis C virus NS5A-transactivated protein 3) (HCV NS5A-transactivated protein 3)	SLC35F5 NS5ATP3 UNQ2545/PRO6097	Homo sapiens (Human)	523	-7.9
Q8WVX9	FACR1_HUMAN	reviewed	Fatty acyl-CoA reductase 1 (EC 1.2.1.84) (Male sterility domain-containing protein 2)	FAR1 MLSTD2 UNQ2423/PRO4981	Homo sapiens (Human)	515	-7.9
Q9NXK6	PAQR5_HUMAN	reviewed	Membrane progestin receptor gamma (mPR gamma) (Membrane progesterone P4 receptor gamma) (Membrane progesterone receptor gamma) (Progesterone and adipoQ receptor family member 5) (Progestin and adipoQ receptor family member 5) (Progestin and adipoQ receptor family member V)	PAQR5 MPRG	Homo sapiens (Human)	330	-7.9
Q9UKL2	O52A1_HUMAN	reviewed	Olfactory receptor 52A1 (HPFH1OR) (Odorant receptor HOR3'beta4) (Olfactory receptor OR11-319)	OR52A1	Homo sapiens (Human)	312	-7.9
Q9UGF6	OR5V1_HUMAN	reviewed	Olfactory receptor 5V1 (Hs6M1-21) (Olfactory receptor OR6-26)	OR5V1	Homo sapiens (Human)	321	-7.9
Q9UKF6	CPSF3_HUMAN	reviewed	Cleavage and polyadenylation specificity factor subunit 3 (EC 3.1.27.-) (Cleavage and polyadenylation specificity factor 73 kDa subunit) (CPSF 73 kDa subunit) (mRNA 3'-end-processing endonuclease CPSF-73)	CPSF3 CPSF73	Homo sapiens (Human)	684	-7.9
Q9UJ96	KCNG2_HUMAN	reviewed	Potassium voltage-gated channel subfamily G member 2 (Cardiac potassium channel subunit) (Voltage-gated potassium channel subunit Kv6.2)	KCNG2 KCNF2	Homo sapiens (Human)	466	-7.9
Q9UH77	KLHL3_HUMAN	reviewed	Kelch-like protein 3	KLHL3 KIAA1129	Homo sapiens (Human)	587	-7.9
Q9UDX3	S14L4_HUMAN	reviewed	SEC14-like protein 4 (Tocopherol-associated protein 3)	SEC14L4 TAP3	Homo sapiens (Human)	406	-7.9
Q9UBV7	B4GT7_HUMAN	reviewed	Beta-1,4-galactosyltransferase 7 (Beta-1,4-GalTase 7) (Beta4Gal-T7) (b4Gal-T7) (EC 2.4.1.-) (Proteoglycan UDP-galactose:beta-xylose beta1,4-galactosyltransferase I) (UDP-Gal:beta-GlcNAc beta-1,4-galactosyltransferase 7) (UDP-galactose:beta-N-acetylglucosamine beta-1,4-galactosyltransferase 7) (UDP-galactose:beta-xylose beta-1,4-galactosyltransferase) (XGPT) (XGalT-1) (Xylosylprotein 4-beta-galact…	B4GALT7 XGALT1 UNQ748/PRO1478	Homo sapiens (Human)	327	-7.9
Q9UI46	DNAI1_HUMAN	reviewed	Dynein axonemal intermediate chain 1 (Axonemal dynein intermediate chain 1)	DNAI1	Homo sapiens (Human)	699	-7.9
Q9UK73	FEM1B_HUMAN	reviewed	Protein fem-1 homolog B (FEM1b) (FEM1-beta) (Fem-1-like death receptor-binding protein alpha) (Fem-1-like in apoptotic pathway protein alpha) (F1A-alpha)	FEM1B F1AA KIAA0396	Homo sapiens (Human)	627	-7.9
Q9Y463	DYR1B_HUMAN	reviewed	Dual specificity tyrosine-phosphorylation-regulated kinase 1B (EC 2.7.12.1) (Minibrain-related kinase) (Mirk protein kinase)	DYRK1B MIRK	Homo sapiens (Human)	629	-7.9
Q9Y6X9	MORC2_HUMAN	reviewed	ATPase MORC2 (EC 3.6.1.-) (MORC family CW-type zinc finger protein 2) (Zinc finger CW-type coiled-coil domain protein 1)	MORC2 KIAA0852 ZCWCC1	Homo sapiens (Human)	1032	-7.9
Q52LD8	RFTN2_HUMAN	reviewed	Raftlin-2 (Raft-linking protein 2)	RFTN2 C2orf11	Homo sapiens (Human)	501	-7.9
Q53G59	KLH12_HUMAN	reviewed	Kelch-like protein 12 (CUL3-interacting protein 1) (DKIR homolog) (hDKIR)	KLHL12 C3IP1	Homo sapiens (Human)	568	-7.9
Q53F19	NCBP3_HUMAN	reviewed	Nuclear cap-binding protein subunit 3 (Protein ELG)	NCBP3 C17orf85	Homo sapiens (Human)	620	-7.9
Q9Y278	HS3S2_HUMAN	reviewed	Heparan sulfate glucosamine 3-O-sulfotransferase 2 (EC 2.8.2.29) (Heparan sulfate D-glucosaminyl 3-O-sulfotransferase 2) (3-OST-2) (Heparan sulfate 3-O-sulfotransferase 2) (h3-OST-2)	HS3ST2 3OST2 UNQ2442/PRO5004	Homo sapiens (Human)	367	-7.9
Q66K64	DCA15_HUMAN	reviewed	DDB1- and CUL4-associated factor 15	DCAF15 C19orf72	Homo sapiens (Human)	600	-7.9
Q86XF0	DYR2_HUMAN	reviewed	Dihydrofolate reductase 2, mitochondrial (Dihydrofolate reductase, mitochondrial) (EC 1.5.1.3) (Dihydrofolate reductase-like protein 1)	DHFR2 DHFRL1 DHFRP4	Homo sapiens (Human)	187	-7.9
Q86WU2	LDHD_HUMAN	reviewed	Probable D-lactate dehydrogenase, mitochondrial (DLD) (Lactate dehydrogenase D) (EC 1.1.2.4)	LDHD	Homo sapiens (Human)	507	-7.9
Q86UT6	NLRX1_HUMAN	reviewed	NLR family member X1 (Caterpiller protein 11.3) (CLR11.3) (Nucleotide-binding oligomerization domain protein 26) (Nucleotide-binding oligomerization domain protein 5) (Nucleotide-binding oligomerization domain protein 9)	NLRX1 NOD26 NOD5 NOD9	Homo sapiens (Human)	975	-7.9
Q86X10	RLGPB_HUMAN	reviewed	Ral GTPase-activating protein subunit beta (p170)	RALGAPB KIAA1219	Homo sapiens (Human)	1494	-7.9
Q96DR4	STAR4_HUMAN	reviewed	StAR-related lipid transfer protein 4 (START domain-containing protein 4) (StARD4)	STARD4	Homo sapiens (Human)	205	-7.9
Q96G21	IMP4_HUMAN	reviewed	U3 small nucleolar ribonucleoprotein protein IMP4 (U3 snoRNP protein IMP4) (Brix domain-containing protein 4)	IMP4 BXDC4	Homo sapiens (Human)	291	-7.9
Q04726	TLE3_HUMAN	reviewed	Transducin-like enhancer protein 3 (Enhancer of split groucho-like protein 3) (ESG3)	TLE3 KIAA1547	Homo sapiens (Human)	772	-7.9
Q12979	ABR_HUMAN	reviewed	Active breakpoint cluster region-related protein	ABR	Homo sapiens (Human)	859	-7.9
Q13467	FZD5_HUMAN	reviewed	Frizzled-5 (Fz-5) (hFz5) (FzE5)	FZD5 C2orf31	Homo sapiens (Human)	585	-7.9
Q14112	NID2_HUMAN	reviewed	Nidogen-2 (NID-2) (Osteonidogen)	NID2	Homo sapiens (Human)	1375	-7.9
Q15800	MSMO1_HUMAN	reviewed	Methylsterol monooxygenase 1 (EC 1.14.18.9) (C-4 methylsterol oxidase) (Sterol-C4-methyl oxidase)	MSMO1 DESP4 ERG25 SC4MOL	Homo sapiens (Human)	293	-7.9
Q15615	OR4D1_HUMAN	reviewed	Olfactory receptor 4D1 (Olfactory receptor 4D3) (Olfactory receptor TPCR16)	OR4D1 OR4D3	Homo sapiens (Human)	310	-7.9
Q15629	TRAM1_HUMAN	reviewed	Translocating chain-associated membrane protein 1 (Protein TRAM1)	TRAM1 TRAM	Homo sapiens (Human)	374	-7.9
Q15392	DHC24_HUMAN	reviewed	Delta(24)-sterol reductase (EC 1.3.1.72) (24-dehydrocholesterol reductase) (3-beta-hydroxysterol Delta-24-reductase) (Diminuto/dwarf1 homolog) (Seladin-1)	DHCR24 KIAA0018	Homo sapiens (Human)	516	-7.9
Q14849	STAR3_HUMAN	reviewed	StAR-related lipid transfer protein 3 (Metastatic lymph node gene 64 protein) (MLN 64) (Protein CAB1) (START domain-containing protein 3) (StARD3)	STARD3 CAB1 MLN64	Homo sapiens (Human)	445	-7.9
Q99807	COQ7_HUMAN	reviewed	5-demethoxyubiquinone hydroxylase, mitochondrial (DMQ hydroxylase) (EC 1.14.99.60) (Timing protein clk-1 homolog) (Ubiquinone biosynthesis monooxygenase COQ7)	COQ7	Homo sapiens (Human)	217	-7.9
Q99865	SPI2A_HUMAN	reviewed	Spindlin-2A (Protein DXF34) (Spindlin-like protein 2A) (SPIN-2) (SPIN-2A)	SPIN2A DXF34 SPIN2	Homo sapiens (Human)	258	-7.9
Q99677	LPAR4_HUMAN	reviewed	Lysophosphatidic acid receptor 4 (LPA receptor 4) (LPA-4) (G-protein coupled receptor 23) (P2Y purinoceptor 9) (P2Y9) (P2Y5-like receptor) (Purinergic receptor 9)	LPAR4 GPR23 LPA4 P2RY9	Homo sapiens (Human)	370	-7.9
Q92959	SO2A1_HUMAN	reviewed	Solute carrier organic anion transporter family member 2A1 (Prostaglandin transporter) (PGT) (Solute carrier family 21 member 2)	SLCO2A1 OATP2A1 SLC21A2	Homo sapiens (Human)	643	-7.9
U3KPV4	A3LT2_HUMAN	reviewed	Alpha-1,3-galactosyltransferase 2 (EC 2.4.1.87) (Isoglobotriaosylceramide synthase) (iGb3 synthase) (iGb3S)	A3GALT2 A3GALT2P IGBS3S	Homo sapiens (Human)	340	-7.9
A6NCF5	KLH33_HUMAN	reviewed	Kelch-like protein 33	KLHL33	Homo sapiens (Human)	533	-7.8
A0A075B6N1	TVB19_HUMAN	reviewed	T cell receptor beta variable 19	TRBV19	Homo sapiens (Human)	114	-7.8
A0AVI2	FR1L5_HUMAN	reviewed	Fer-1-like protein 5	FER1L5	Homo sapiens (Human)	2057	-7.8
A0A1B0GUL7	A0A1B0GUL7_HUMAN	unreviewed	Protein kinase domain-containing protein		Homo sapiens (Human)	405	-7.8
A6NGC4	TLCD2_HUMAN	reviewed	TLC domain-containing protein 2	TLCD2	Homo sapiens (Human)	264	-7.8
O15050	TRNK1_HUMAN	reviewed	TPR and ankyrin repeat-containing protein 1 (Lupus brain antigen 1 homolog)	TRANK1 KIAA0342 LBA1	Homo sapiens (Human)	2925	-7.8
O00160	MYO1F_HUMAN	reviewed	Unconventional myosin-If (Myosin-Ie)	MYO1F	Homo sapiens (Human)	1098	-7.8
A6NKP2	D42E2_HUMAN	reviewed	Putative short-chain dehydrogenase/reductase family 42E member 2 (EC 1.1.1.-)	SDR42E2	Homo sapiens (Human)	422	-7.8
O00142	KITM_HUMAN	reviewed	Thymidine kinase 2, mitochondrial (EC 2.7.1.21) (Mt-TK)	TK2	Homo sapiens (Human)	265	-7.8
O15254	ACOX3_HUMAN	reviewed	Peroxisomal acyl-coenzyme A oxidase 3 (EC 1.3.3.6) (Branched-chain acyl-CoA oxidase) (BRCACox) (Pristanoyl-CoA oxidase)	ACOX3 BRCOX PRCOX	Homo sapiens (Human)	700	-7.8
O60242	AGRB3_HUMAN	reviewed	Adhesion G protein-coupled receptor B3 (Brain-specific angiogenesis inhibitor 3)	ADGRB3 BAI3 KIAA0550	Homo sapiens (Human)	1522	-7.8
O60494	CUBN_HUMAN	reviewed	Cubilin (460 kDa receptor) (Intestinal intrinsic factor receptor) (Intrinsic factor-cobalamin receptor) (Intrinsic factor-vitamin B12 receptor)	CUBN IFCR	Homo sapiens (Human)	3623	-7.8
O43159	RRP8_HUMAN	reviewed	Ribosomal RNA-processing protein 8 (EC 2.1.1.-) (Cerebral protein 1) (Nucleomethylin)	RRP8 KIAA0409 NML hucep-1	Homo sapiens (Human)	456	-7.8
O75881	CP7B1_HUMAN	reviewed	Cytochrome P450 7B1 (24-hydroxycholesterol 7-alpha-hydroxylase) (EC 1.14.14.26) (25/26-hydroxycholesterol 7-alpha-hydroxylase) (EC 1.14.14.29) (3-hydroxysteroid 7-alpha hydroxylase) (Oxysterol 7-alpha-hydroxylase)	CYP7B1	Homo sapiens (Human)	506	-7.8
O15466	SIA8E_HUMAN	reviewed	Alpha-2,8-sialyltransferase 8E (EC 2.4.99.-) (Sialyltransferase 8E) (SIAT8-E) (Sialyltransferase St8Sia V) (ST8SiaV)	ST8SIA5 SIAT8E	Homo sapiens (Human)	376	-7.8
O60341	KDM1A_HUMAN	reviewed	Lysine-specific histone demethylase 1A (EC 1.14.99.66) (BRAF35-HDAC complex protein BHC110) (Flavin-containing amine oxidase domain-containing protein 2) ([histone H3]-dimethyl-L-lysine(4) FAD-dependent demethylase 1A)	KDM1A AOF2 KDM1 KIAA0601 LSD1	Homo sapiens (Human)	852	-7.8
O75815	BCAR3_HUMAN	reviewed	Breast cancer anti-estrogen resistance protein 3 (Novel SH2-containing protein 2) (SH2 domain-containing protein 3B)	BCAR3 NSP2 SH2D3B UNQ271/PRO308	Homo sapiens (Human)	825	-7.8
O43187	IRAK2_HUMAN	reviewed	Interleukin-1 receptor-associated kinase-like 2 (IRAK-2)	IRAK2	Homo sapiens (Human)	625	-7.8
O15296	LX15B_HUMAN	reviewed	Polyunsaturated fatty acid lipoxygenase ALOX15B (15-lipoxygenase 2) (15-LOX-2) (Arachidonate 15-lipoxygenase B) (15-LOX-B) (EC 1.13.11.33) (Arachidonate 15-lipoxygenase type II) (Linoleate 13-lipoxygenase 15-LOb) (EC 1.13.11.-)	ALOX15B	Homo sapiens (Human)	676	-7.8
O43617	TPPC3_HUMAN	reviewed	Trafficking protein particle complex subunit 3 (BET3 homolog)	TRAPPC3 BET3 CDABP0066	Homo sapiens (Human)	180	-7.8
O60774	FMO6_HUMAN	reviewed	Putative dimethylaniline monooxygenase [N-oxide-forming] 6 (EC 1.14.13.8) (Dimethylaniline oxidase 6) (Flavin-containing monooxygenase 6) (FMO 6)	FMO6P FMO6	Homo sapiens (Human)	539	-7.8
O60361	NDK8_HUMAN	reviewed	Putative nucleoside diphosphate kinase (NDK) (NDP kinase) (EC 2.7.4.6)	NME2P1	Homo sapiens (Human)	137	-7.8
O43868	S28A2_HUMAN	reviewed	Sodium/nucleoside cotransporter 2 (Concentrative nucleoside transporter 2) (CNT 2) (hCNT2) (Na(+)/nucleoside cotransporter 2) (Sodium-coupled nucleoside transporter 2) (Sodium/purine nucleoside co-transporter) (SPNT) (Solute carrier family 28 member 2)	SLC28A2 CNT2	Homo sapiens (Human)	658	-7.8
O95757	HS74L_HUMAN	reviewed	Heat shock 70 kDa protein 4L (Heat shock 70-related protein APG-1) (Heat-shock protein family A member 4-like protein) (HSPA4-like protein) (Osmotic stress protein 94)	HSPA4L APG1 OSP94	Homo sapiens (Human)	839	-7.8
O95154	ARK73_HUMAN	reviewed	Aflatoxin B1 aldehyde reductase member 3 (EC 1.-.-.-) (AFB1 aldehyde reductase 2) (AFB1-AR 2)	AKR7A3 AFAR2	Homo sapiens (Human)	331	-7.8
P0C7V8	DC8L2_HUMAN	reviewed	DDB1- and CUL4-associated factor 8-like protein 2 (WD repeat-containing protein 42C)	DCAF8L2 WDR42C	Homo sapiens (Human)	631	-7.8
P0DPD6	ECE2_HUMAN	reviewed	Endothelin-converting enzyme 2 (ECE-2) (EC 3.4.24.71)	ECE2 KIAA0604 UNQ403/PRO740	Homo sapiens (Human)	811	-7.8
O94805	ACL6B_HUMAN	reviewed	Actin-like protein 6B (53 kDa BRG1-associated factor B) (Actin-related protein Baf53b) (ArpNalpha) (BRG1-associated factor 53B) (BAF53B)	ACTL6B ACTL6 BAF53B	Homo sapiens (Human)	426	-7.8
O94953	KDM4B_HUMAN	reviewed	Lysine-specific demethylase 4B (EC 1.14.11.66) (JmjC domain-containing histone demethylation protein 3B) (Jumonji domain-containing protein 2B) ([histone H3]-trimethyl-L-lysine(9) demethylase 4B)	KDM4B JHDM3B JMJD2B KIAA0876	Homo sapiens (Human)	1096	-7.8
O95671	ASML_HUMAN	reviewed	Probable bifunctional dTTP/UTP pyrophosphatase/methyltransferase protein [Includes: dTTP/UTP pyrophosphatase (dTTPase/UTPase) (EC 3.6.1.9) (Nucleoside triphosphate pyrophosphatase) (Nucleotide pyrophosphatase) (Nucleotide PPase); N-acetylserotonin O-methyltransferase-like protein (ASMTL) (EC 2.1.1.-)]	ASMTL	Homo sapiens (Human)	621	-7.8
P08238	HS90B_HUMAN	reviewed	Heat shock protein HSP 90-beta (HSP 90) (Heat shock 84 kDa) (HSP 84) (HSP84)	HSP90AB1 HSP90B HSPC2 HSPCB	Homo sapiens (Human)	724	-7.8
P05091	ALDH2_HUMAN	reviewed	Aldehyde dehydrogenase, mitochondrial (EC 1.2.1.3) (ALDH class 2) (ALDH-E2) (ALDHI)	ALDH2 ALDM	Homo sapiens (Human)	517	-7.8
P14618	KPYM_HUMAN	reviewed	Pyruvate kinase PKM (EC 2.7.1.40) (Cytosolic thyroid hormone-binding protein) (CTHBP) (Opa-interacting protein 3) (OIP-3) (Pyruvate kinase 2/3) (Pyruvate kinase muscle isozyme) (Thyroid hormone-binding protein 1) (THBP1) (Tumor M2-PK) (p58)	PKM OIP3 PK2 PK3 PKM2	Homo sapiens (Human)	531	-7.8
P08686	CP21A_HUMAN	reviewed	Steroid 21-hydroxylase (EC 1.14.14.16) (21-OHase) (Cytochrome P-450c21) (Cytochrome P450 21) (Cytochrome P450 XXI) (Cytochrome P450-C21) (Cytochrome P450-C21B)	CYP21A2 CYP21 CYP21B	Homo sapiens (Human)	494	-7.8
P04839	CY24B_HUMAN	reviewed	Cytochrome b-245 heavy chain (EC 1.-.-.-) (CGD91-phox) (Cytochrome b(558) subunit beta) (Cytochrome b558 subunit beta) (Heme-binding membrane glycoprotein gp91phox) (NADPH oxidase 2) (Neutrophil cytochrome b 91 kDa polypeptide) (Superoxide-generating NADPH oxidase heavy chain subunit) (gp91-1) (gp91-phox) (p22 phagocyte B-cytochrome)	CYBB NOX2	Homo sapiens (Human)	570	-7.8
P13584	CP4B1_HUMAN	reviewed	Cytochrome P450 4B1 (EC 1.14.14.1) (CYPIVB1) (Cytochrome P450-HP)	CYP4B1	Homo sapiens (Human)	511	-7.8
P10276	RARA_HUMAN	reviewed	Retinoic acid receptor alpha (RAR-alpha) (Nuclear receptor subfamily 1 group B member 1)	RARA NR1B1	Homo sapiens (Human)	462	-7.8
P18440	ARY1_HUMAN	reviewed	Arylamine N-acetyltransferase 1 (EC 2.3.1.5) (Arylamide acetylase 1) (Monomorphic arylamine N-acetyltransferase) (MNAT) (N-acetyltransferase type 1) (NAT-1)	NAT1 AAC1	Homo sapiens (Human)	290	-7.8
P21359	NF1_HUMAN	reviewed	Neurofibromin (Neurofibromatosis-related protein NF-1) [Cleaved into: Neurofibromin truncated]	NF1	Homo sapiens (Human)	2839	-7.8
P16442	BGAT_HUMAN	reviewed	Histo-blood group ABO system transferase (Fucosylglycoprotein 3-alpha-galactosyltransferase) (Fucosylglycoprotein alpha-N-acetylgalactosaminyltransferase) (Glycoprotein-fucosylgalactoside alpha-N-acetylgalactosaminyltransferase) (EC 2.4.1.40) (Glycoprotein-fucosylgalactoside alpha-galactosyltransferase) (EC 2.4.1.37) (Histo-blood group A transferase) (A transferase) (Histo-blood group B transfera…	ABO	Homo sapiens (Human)	354	-7.8
P22792	CPN2_HUMAN	reviewed	Carboxypeptidase N subunit 2 (Carboxypeptidase N 83 kDa chain) (Carboxypeptidase N large subunit) (Carboxypeptidase N polypeptide 2) (Carboxypeptidase N regulatory subunit)	CPN2 ACBP	Homo sapiens (Human)	545	-7.8
P22570	ADRO_HUMAN	reviewed	NADPH:adrenodoxin oxidoreductase, mitochondrial (AR) (Adrenodoxin reductase) (EC 1.18.1.6) (Ferredoxin--NADP(+) reductase) (Ferredoxin reductase)	FDXR ADXR	Homo sapiens (Human)	491	-7.8
P29274	AA2AR_HUMAN	reviewed	Adenosine receptor A2a	ADORA2A ADORA2	Homo sapiens (Human)	412	-7.8
P16452	EPB42_HUMAN	reviewed	Protein 4.2 (P4.2) (Erythrocyte membrane protein band 4.2) (Erythrocyte protein 4.2)	EPB42 E42P	Homo sapiens (Human)	691	-7.8
P21731	TA2R_HUMAN	reviewed	Thromboxane A2 receptor (TXA2-R) (Prostanoid TP receptor)	TBXA2R	Homo sapiens (Human)	343	-7.8
P28329	CLAT_HUMAN	reviewed	Choline O-acetyltransferase (CHOACTase) (ChAT) (Choline acetylase) (EC 2.3.1.6)	CHAT	Homo sapiens (Human)	748	-7.8
P17213	BPI_HUMAN	reviewed	Bactericidal permeability-increasing protein (BPI) (CAP 57)	BPI	Homo sapiens (Human)	487	-7.8
P20339	RAB5A_HUMAN	reviewed	Ras-related protein Rab-5A (EC 3.6.5.2)	RAB5A RAB5	Homo sapiens (Human)	215	-7.8
P16298	PP2BB_HUMAN	reviewed	Serine/threonine-protein phosphatase 2B catalytic subunit beta isoform (EC 3.1.3.16) (CAM-PRP catalytic subunit) (Calmodulin-dependent calcineurin A subunit beta isoform) (CNA beta)	PPP3CB CALNA2 CALNB CNA2	Homo sapiens (Human)	524	-7.8
P17066	HSP76_HUMAN	reviewed	Heat shock 70 kDa protein 6 (Heat shock 70 kDa protein B')	HSPA6 HSP70B'	Homo sapiens (Human)	643	-7.8
P20337	RAB3B_HUMAN	reviewed	Ras-related protein Rab-3B	RAB3B	Homo sapiens (Human)	219	-7.8
P21926	CD9_HUMAN	reviewed	CD9 antigen (5H9 antigen) (Cell growth-inhibiting gene 2 protein) (Leukocyte antigen MIC3) (Motility-related protein) (MRP-1) (Tetraspanin-29) (Tspan-29) (p24) (CD antigen CD9)	CD9 MIC3 TSPAN29 GIG2	Homo sapiens (Human)	228	-7.8
P26640	SYVC_HUMAN	reviewed	Valine--tRNA ligase (EC 6.1.1.9) (Protein G7a) (Valyl-tRNA synthetase) (ValRS)	VARS1 G7A VARS VARS2	Homo sapiens (Human)	1264	-7.8
P47881	OR3A1_HUMAN	reviewed	Olfactory receptor 3A1 (Olfactory receptor 17-40) (OR17-40) (Olfactory receptor OR17-15)	OR3A1 OLFRA03	Homo sapiens (Human)	315	-7.8
P41180	CASR_HUMAN	reviewed	Extracellular calcium-sensing receptor (CaR) (CaSR) (hCasR) (Parathyroid cell calcium-sensing receptor 1) (PCaR1)	CASR GPRC2A PCAR1	Homo sapiens (Human)	1078	-7.8
P49585	PCY1A_HUMAN	reviewed	Choline-phosphate cytidylyltransferase A (EC 2.7.7.15) (CCT-alpha) (CTP:phosphocholine cytidylyltransferase A) (CCT A) (CT A) (Phosphorylcholine transferase A)	PCYT1A CTPCT PCYT1	Homo sapiens (Human)	367	-7.8
P42025	ACTY_HUMAN	reviewed	Beta-centractin (Actin-related protein 1B) (ARP1B)	ACTR1B CTRN2	Homo sapiens (Human)	376	-7.8
P51617	IRAK1_HUMAN	reviewed	Interleukin-1 receptor-associated kinase 1 (IRAK-1) (EC 2.7.11.1)	IRAK1 IRAK	Homo sapiens (Human)	712	-7.8
P34932	HSP74_HUMAN	reviewed	Heat shock 70 kDa protein 4 (HSP70RY) (Heat shock 70-related protein APG-2)	HSPA4 APG2	Homo sapiens (Human)	840	-7.8
P49760	CLK2_HUMAN	reviewed	Dual specificity protein kinase CLK2 (EC 2.7.12.1) (CDC-like kinase 2)	CLK2	Homo sapiens (Human)	499	-7.8
P50548	ERF_HUMAN	reviewed	ETS domain-containing transcription factor ERF (Ets2 repressor factor) (PE-2)	ERF	Homo sapiens (Human)	548	-7.8
P40126	TYRP2_HUMAN	reviewed	L-dopachrome tautomerase (DCT) (DT) (EC 5.3.3.12) (L-dopachrome Delta-isomerase) (Tyrosinase-related protein 2) (TRP-2) (TRP2)	DCT TYRP2	Homo sapiens (Human)	519	-7.8
P42898	MTHR_HUMAN	reviewed	Methylenetetrahydrofolate reductase (EC 1.5.1.20)	MTHFR	Homo sapiens (Human)	656	-7.8
P51956	NEK3_HUMAN	reviewed	Serine/threonine-protein kinase Nek3 (EC 2.7.11.1) (HSPK 36) (Never in mitosis A-related kinase 3) (NimA-related protein kinase 3)	NEK3	Homo sapiens (Human)	506	-7.8
P49619	DGKG_HUMAN	reviewed	Diacylglycerol kinase gamma (DAG kinase gamma) (EC 2.7.1.107) (Diglyceride kinase gamma) (DGK-gamma)	DGKG DAGK3	Homo sapiens (Human)	791	-7.8
P49590	SYHM_HUMAN	reviewed	Histidine--tRNA ligase, mitochondrial (EC 6.1.1.21) (Histidine--tRNA ligase-like) (Histidyl-tRNA synthetase) (HisRS)	HARS2 HARSL HARSR HO3	Homo sapiens (Human)	506	-7.8
P33908	MA1A1_HUMAN	reviewed	Mannosyl-oligosaccharide 1,2-alpha-mannosidase IA (EC 3.2.1.113) (Man(9)-alpha-mannosidase) (Man9-mannosidase) (Mannosidase alpha class 1A member 1) (Processing alpha-1,2-mannosidase IA) (Alpha-1,2-mannosidase IA)	MAN1A1	Homo sapiens (Human)	653	-7.8
P54819	KAD2_HUMAN	reviewed	Adenylate kinase 2, mitochondrial (AK 2) (EC 2.7.4.3) (ATP-AMP transphosphorylase 2) (ATP:AMP phosphotransferase) (Adenylate monophosphate kinase) [Cleaved into: Adenylate kinase 2, mitochondrial, N-terminally processed]	AK2 ADK2	Homo sapiens (Human)	239	-7.8
P63096	GNAI1_HUMAN	reviewed	Guanine nucleotide-binding protein G(i) subunit alpha-1 (Adenylate cyclase-inhibiting G alpha protein)	GNAI1	Homo sapiens (Human)	354	-7.8
Q2M3M2	SC5A9_HUMAN	reviewed	Sodium/glucose cotransporter 4 (Na(+)/glucose cotransporter 4) (hSGLT4) (Solute carrier family 5 member 9)	SLC5A9 SGLT4	Homo sapiens (Human)	681	-7.8
Q5T4F7	SFRP5_HUMAN	reviewed	Secreted frizzled-related protein 5 (sFRP-5) (Frizzled-related protein 1b) (FRP-1b) (Secreted apoptosis-related protein 3) (SARP-3)	SFRP5 FRP1B SARP3	Homo sapiens (Human)	317	-7.8
Q1EHB4	SC5AC_HUMAN	reviewed	Sodium-coupled monocarboxylate transporter 2 (Electroneutral sodium monocarboxylate cotransporter) (Low-affinity sodium-lactate cotransporter) (Solute carrier family 5 member 12)	SLC5A12 SMCT2	Homo sapiens (Human)	618	-7.8
Q5T4B2	GT253_HUMAN	reviewed	Inactive glycosyltransferase 25 family member 3 (Cerebral endothelial cell adhesion molecule)	CERCAM CEECAM1 GLT25D3 KIAA1502	Homo sapiens (Human)	595	-7.8
Q2M2E3	ODFP4_HUMAN	reviewed	Outer dense fiber protein 4 (Outer dense fiber of sperm tails protein 4) (Testis-specific protein oppo 1) (hOPPO1)	ODF4 OPPO1	Homo sapiens (Human)	257	-7.8
Q5T5J6	SWT1_HUMAN	reviewed	Transcriptional protein SWT1	SWT1 C1orf26	Homo sapiens (Human)	900	-7.8
Q5TAQ9	DCAF8_HUMAN	reviewed	DDB1- and CUL4-associated factor 8 (WD repeat-containing protein 42A)	DCAF8 H326 WDR42A	Homo sapiens (Human)	597	-7.8
Q6N022	TEN4_HUMAN	reviewed	Teneurin-4 (Ten-4) (Protein Odd Oz/ten-m homolog 4) (Tenascin-M4) (Ten-m4) (Teneurin transmembrane protein 4)	TENM4 KIAA1302 ODZ4 TNM4	Homo sapiens (Human)	2769	-7.8
Q7Z7M0	MEGF8_HUMAN	reviewed	Multiple epidermal growth factor-like domains protein 8 (Multiple EGF-like domains protein 8) (Epidermal growth factor-like protein 4) (EGF-like protein 4)	MEGF8 C19orf49 EGFL4 KIAA0817	Homo sapiens (Human)	2845	-7.8
Q6ZS81	WDFY4_HUMAN	reviewed	WD repeat- and FYVE domain-containing protein 4	WDFY4 C10orf64 KIAA1607	Homo sapiens (Human)	3184	-7.8
Q6VVX0	CP2R1_HUMAN	reviewed	Vitamin D 25-hydroxylase (EC 1.14.14.24) (Cytochrome P450 2R1)	CYP2R1	Homo sapiens (Human)	501	-7.8
Q7L0Y3	TM10C_HUMAN	reviewed	tRNA methyltransferase 10 homolog C (HBV pre-S2 trans-regulated protein 2) (Mitochondrial ribonuclease P protein 1) (Mitochondrial RNase P protein 1) (RNA (guanine-9-)-methyltransferase domain-containing protein 1) (Renal carcinoma antigen NY-REN-49) (mRNA methyladenosine-N(1)-methyltransferase) (EC 2.1.1.-) (tRNA (adenine(9)-N(1))-methyltransferase) (EC 2.1.1.218) (tRNA (guanine(9)-N(1))-methylt…	TRMT10C MRPP1 RG9MTD1	Homo sapiens (Human)	403	-7.8
Q7Z5P9	MUC19_HUMAN	reviewed	Mucin-19 (MUC-19)	MUC19	Homo sapiens (Human)	8384	-7.8
Q7Z7B1	PIGW_HUMAN	reviewed	Phosphatidylinositol-glycan biosynthesis class W protein (PIG-W) (EC 2.3.-.-)	PIGW	Homo sapiens (Human)	504	-7.8
Q6W3E5	GDPD4_HUMAN	reviewed	Glycerophosphodiester phosphodiesterase domain-containing protein 4 (EC 3.1.-.-) (Glycerophosphodiester phosphodiesterase 6) (UgpQ)	GDPD4 GDE6 UGPQ	Homo sapiens (Human)	623	-7.8
Q7Z478	DHX29_HUMAN	reviewed	ATP-dependent RNA helicase DHX29 (EC 3.6.4.13) (DEAH box protein 29) (Nucleic acid helicase DDXx)	DHX29 DDX29	Homo sapiens (Human)	1369	-7.8
Q08AH1	ACSM1_HUMAN	reviewed	Acyl-coenzyme A synthetase ACSM1, mitochondrial (EC 6.2.1.2) (Acyl-CoA synthetase medium-chain family member 1) (Benzoate--CoA ligase) (EC 6.2.1.25) (Butyrate--CoA ligase 1) (Butyryl-coenzyme A synthetase 1) (Lipoate-activating enzyme) (Middle-chain acyl-CoA synthetase 1) (Xenobiotic/medium-chain fatty acid-CoA ligase HXM-B)	ACSM1 BUCS1 LAE MACS1	Homo sapiens (Human)	577	-7.8
Q7Z7M8	B3GN8_HUMAN	reviewed	UDP-GlcNAc:betaGal beta-1,3-N-acetylglucosaminyltransferase 8 (BGnT-8) (Beta-1,3-Gn-T8) (Beta-1,3-N-acetylglucosaminyltransferase 8) (Beta3Gn-T8) (EC 2.4.1.-)	B3GNT8 B3GALT7 BGALT15	Homo sapiens (Human)	397	-7.8
Q7Z2K6	ERMP1_HUMAN	reviewed	Endoplasmic reticulum metallopeptidase 1 (EC 3.4.-.-) (Felix-ina)	ERMP1 FXNA KIAA1815	Homo sapiens (Human)	904	-7.8
Q7Z4W1	DCXR_HUMAN	reviewed	L-xylulose reductase (XR) (EC 1.1.1.10) (Carbonyl reductase II) (Dicarbonyl/L-xylulose reductase) (Kidney dicarbonyl reductase) (kiDCR) (Short chain dehydrogenase/reductase family 20C member 1) (Sperm surface protein P34H)	DCXR SDR20C1	Homo sapiens (Human)	244	-7.8
Q8N148	OR6V1_HUMAN	reviewed	Olfactory receptor 6V1 (Olfactory receptor OR7-3)	OR6V1	Homo sapiens (Human)	313	-7.8
Q8NFP9	NBEA_HUMAN	reviewed	Neurobeachin (Lysosomal-trafficking regulator 2) (Protein BCL8B)	NBEA BCL8B KIAA1544 LYST2	Homo sapiens (Human)	2946	-7.8
Q8NFP9	NBEA_HUMAN	reviewed	Neurobeachin (Lysosomal-trafficking regulator 2) (Protein BCL8B)	NBEA BCL8B KIAA1544 LYST2	Homo sapiens (Human)	2946	-7.8
Q8NGC5	OR6J1_HUMAN	reviewed	Olfactory receptor 6J1 (Olfactory receptor 6J2)	OR6J1 OR6J2	Homo sapiens (Human)	347	-7.8
Q8NBL1	PGLT1_HUMAN	reviewed	Protein O-glucosyltransferase 1 (EC 2.4.1.376) (CAP10-like 46 kDa protein) (hCLP46) (KTEL motif-containing protein 1) (Myelodysplastic syndromes relative protein) (O-glucosyltransferase Rumi homolog) (hRumi) (Protein O-xylosyltransferase POGLUT1) (EC 2.4.2.63)	POGLUT1 C3orf9 CLP46 KTELC1 MDSRP MDS010 UNQ490/PRO1006	Homo sapiens (Human)	392	-7.8
Q8NH09	OR8S1_HUMAN	reviewed	Olfactory receptor 8S1	OR8S1	Homo sapiens (Human)	359	-7.8
Q8NH93	OR1L3_HUMAN	reviewed	Olfactory receptor 1L3 (Olfactory receptor 9-D) (OR9-D) (Olfactory receptor OR9-28)	OR1L3	Homo sapiens (Human)	324	-7.8
Q8NH79	OR6X1_HUMAN	reviewed	Olfactory receptor 6X1 (Olfactory receptor OR11-270)	OR6X1	Homo sapiens (Human)	312	-7.8
Q8NEN9	PDZD8_HUMAN	reviewed	PDZ domain-containing protein 8 (Sarcoma antigen NY-SAR-84/NY-SAR-104)	PDZD8 PDZK8	Homo sapiens (Human)	1154	-7.8
Q8NC06	ACBD4_HUMAN	reviewed	Acyl-CoA-binding domain-containing protein 4	ACBD4 HMFT0700	Homo sapiens (Human)	268	-7.8
Q8NEX9	DR9C7_HUMAN	reviewed	Short-chain dehydrogenase/reductase family 9C member 7 (EC 1.1.1.-) (Orphan short-chain dehydrogenase/reductase) (SDR-O) (RDH-S)	SDR9C7 RDHS SDRO	Homo sapiens (Human)	313	-7.8
Q8NFH3	NUP43_HUMAN	reviewed	Nucleoporin Nup43 (Nup107-160 subcomplex subunit Nup43) (p42)	NUP43	Homo sapiens (Human)	380	-7.8
Q8NGN7	O10D4_HUMAN	reviewed	Putative olfactory receptor 10D4	OR10D4P OR10D4	Homo sapiens (Human)	298	-7.8
Q8NGB2	OR4C5_HUMAN	reviewed	Olfactory receptor 4C5 (Olfactory receptor OR11-99)	OR4C5	Homo sapiens (Human)	326	-7.8
Q8NGY1	O10Z1_HUMAN	reviewed	Olfactory receptor 10Z1 (Olfactory receptor OR1-15)	OR10Z1	Homo sapiens (Human)	313	-7.8
Q8WZ42	TITIN_HUMAN	reviewed	Titin (EC 2.7.11.1) (Connectin) (Rhabdomyosarcoma antigen MU-RMS-40.14)	TTN	Homo sapiens (Human)	34350	-7.8
Q8WZ60	KLHL6_HUMAN	reviewed	Kelch-like protein 6	KLHL6	Homo sapiens (Human)	621	-7.8
Q8WWZ7	ABCA5_HUMAN	reviewed	Cholesterol transporter ABCA5 (EC 7.6.2.-) (ATP-binding cassette sub-family A member 5)	ABCA5 KIAA1888	Homo sapiens (Human)	1642	-7.8
Q8WWY8	LIPH_HUMAN	reviewed	Lipase member H (LIPH) (EC 3.1.1.-) (LPD lipase-related protein) (Membrane-associated phosphatidic acid-selective phospholipase A1-alpha) (mPA-PLA1 alpha) (Phospholipase A1 member B)	LIPH LPDLR MPAPLA1 PLA1B	Homo sapiens (Human)	451	-7.8
Q8WWZ4	ABCAA_HUMAN	reviewed	ATP-binding cassette sub-family A member 10 (EC 7.6.2.-)	ABCA10	Homo sapiens (Human)	1543	-7.8
Q8TE59	ATS19_HUMAN	reviewed	A disintegrin and metalloproteinase with thrombospondin motifs 19 (ADAM-TS 19) (ADAM-TS19) (ADAMTS-19) (EC 3.4.24.-)	ADAMTS19	Homo sapiens (Human)	1207	-7.8
Q8TF76	HASP_HUMAN	reviewed	Serine/threonine-protein kinase haspin (EC 2.7.11.1) (Germ cell-specific gene 2 protein) (H-haspin) (Haploid germ cell-specific nuclear protein kinase)	HASPIN GSG2	Homo sapiens (Human)	798	-7.8
Q8TD17	ZN398_HUMAN	reviewed	Zinc finger protein 398 (Zinc finger DNA-binding protein p52/p71)	ZNF398 KIAA1339 ZER6	Homo sapiens (Human)	642	-7.8
Q8WXR4	MYO3B_HUMAN	reviewed	Myosin-IIIb (EC 2.7.11.1)	MYO3B	Homo sapiens (Human)	1341	-7.8
Q8TE04	PANK1_HUMAN	reviewed	Pantothenate kinase 1 (hPanK) (hPanK1) (EC 2.7.1.33) (Pantothenic acid kinase 1)	PANK1 PANK	Homo sapiens (Human)	598	-7.8
Q9H3S5	PIGM_HUMAN	reviewed	GPI mannosyltransferase 1 (EC 2.4.1.-) (GPI mannosyltransferase I) (GPI-MT-I) (Phosphatidylinositol-glycan biosynthesis class M protein) (PIG-M)	PIGM	Homo sapiens (Human)	423	-7.8
Q9H9P8	L2HDH_HUMAN	reviewed	L-2-hydroxyglutarate dehydrogenase, mitochondrial (EC 1.1.99.2) (Duranin)	L2HGDH C14orf160	Homo sapiens (Human)	463	-7.8
Q9HAY6	BCDO1_HUMAN	reviewed	Beta,beta-carotene 15,15'-dioxygenase (EC 1.13.11.63) (Beta-carotene dioxygenase 1) (Beta-carotene oxygenase 1)	BCO1 BCDO BCDO1 BCMO1	Homo sapiens (Human)	547	-7.8
Q9H013	ADA19_HUMAN	reviewed	Disintegrin and metalloproteinase domain-containing protein 19 (ADAM 19) (EC 3.4.24.-) (Meltrin-beta) (Metalloprotease and disintegrin dendritic antigen marker) (MADDAM)	ADAM19 MLTNB FKSG34	Homo sapiens (Human)	955	-7.8
Q9P2J3	KLHL9_HUMAN	reviewed	Kelch-like protein 9	KLHL9 KIAA1354	Homo sapiens (Human)	617	-7.8
Q9NZJ6	COQ3_HUMAN	reviewed	Ubiquinone biosynthesis O-methyltransferase, mitochondrial (3-demethylubiquinol 3-O-methyltransferase) (EC 2.1.1.64) (Polyprenyldihydroxybenzoate methyltransferase) (EC 2.1.1.114)	COQ3 UG0215E05	Homo sapiens (Human)	369	-7.8
Q9UKZ4	TEN1_HUMAN	reviewed	Teneurin-1 (Ten-1) (Protein Odd Oz/ten-m homolog 1) (Tenascin-M1) (Ten-m1) (Teneurin transmembrane protein 1) [Cleaved into: Ten-1 intracellular domain (IDten-1) (Ten-1 ICD); Teneurin C-terminal-associated peptide (TCPA-1) (Ten-1 extracellular domain) (Ten-1 ECD)]	TENM1 ODZ1 TNM1	Homo sapiens (Human)	2725	-7.8
Q9ULW2	FZD10_HUMAN	reviewed	Frizzled-10 (Fz-10) (hFz10) (FzE7) (CD antigen CD350)	FZD10	Homo sapiens (Human)	581	-7.8
Q9UIQ6	LCAP_HUMAN	reviewed	Leucyl-cystinyl aminopeptidase (Cystinyl aminopeptidase) (EC 3.4.11.3) (Insulin-regulated membrane aminopeptidase) (Insulin-responsive aminopeptidase) (IRAP) (Oxytocinase) (OTase) (Placental leucine aminopeptidase) (P-LAP) [Cleaved into: Leucyl-cystinyl aminopeptidase, pregnancy serum form]	LNPEP OTASE	Homo sapiens (Human)	1025	-7.8
Q9ULV1	FZD4_HUMAN	reviewed	Frizzled-4 (Fz-4) (hFz4) (FzE4) (CD antigen CD344)	FZD4	Homo sapiens (Human)	537	-7.8
Q9UL25	RAB21_HUMAN	reviewed	Ras-related protein Rab-21	RAB21 KIAA0118	Homo sapiens (Human)	225	-7.8
Q9UGJ0	AAKG2_HUMAN	reviewed	5'-AMP-activated protein kinase subunit gamma-2 (AMPK gamma2) (AMPK subunit gamma-2) (H91620p)	PRKAG2	Homo sapiens (Human)	569	-7.8
Q9UF12	HYPDH_HUMAN	reviewed	Hydroxyproline dehydrogenase (HYPDH) (EC 1.5.5.3) (Kidney and liver proline oxidase 1) (HsPOX1) (Probable proline dehydrogenase 2) (EC 1.5.5.2) (Probable proline oxidase 2)	PRODH2 HSPOX1 HYPDH	Homo sapiens (Human)	536	-7.8
Q9UHV5	RPGFL_HUMAN	reviewed	Rap guanine nucleotide exchange factor-like 1 (Link guanine nucleotide exchange factor II) (Link GEFII)	RAPGEFL1	Homo sapiens (Human)	662	-7.8
Q9Y2M0	FAN1_HUMAN	reviewed	Fanconi-associated nuclease 1 (EC 3.1.21.-) (EC 3.1.4.1) (FANCD2/FANCI-associated nuclease 1) (hFAN1) (Myotubularin-related protein 15)	FAN1 KIAA1018 MTMR15	Homo sapiens (Human)	1017	-7.8
Q9UKG9	OCTC_HUMAN	reviewed	Peroxisomal carnitine O-octanoyltransferase (COT) (EC 2.3.1.137)	CROT COT	Homo sapiens (Human)	612	-7.8
Q63HN8	RN213_HUMAN	reviewed	E3 ubiquitin-protein ligase RNF213 (EC 2.3.2.27) (EC 3.6.4.-) (ALK lymphoma oligomerization partner on chromosome 17) (Mysterin) (RING finger protein 213) (RING-type E3 ubiquitin transferase RNF213)	RNF213 ALO17 C17orf27 KIAA1554 KIAA1618 MYSTR	Homo sapiens (Human)	5207	-7.8
Q9Y223	GLCNE_HUMAN	reviewed	Bifunctional UDP-N-acetylglucosamine 2-epimerase/N-acetylmannosamine kinase (UDP-GlcNAc-2-epimerase/ManAc kinase) [Includes: UDP-N-acetylglucosamine 2-epimerase (hydrolyzing) (EC 3.2.1.183) (UDP-GlcNAc-2-epimerase) (Uridine diphosphate-N-acetylglucosamine-2-epimerase); N-acetylmannosamine kinase (EC 2.7.1.60) (ManAc kinase)]	GNE GLCNE	Homo sapiens (Human)	722	-7.8
Q9Y5Z9	UBIA1_HUMAN	reviewed	UbiA prenyltransferase domain-containing protein 1 (EC 2.5.1.-) (Transitional epithelial response protein 1)	UBIAD1 TERE1	Homo sapiens (Human)	338	-7.8
Q53FZ2	ACSM3_HUMAN	reviewed	Acyl-coenzyme A synthetase ACSM3, mitochondrial (EC 6.2.1.2) (Acyl-CoA synthetase medium-chain family member 3) (Butyrate--CoA ligase 3) (Butyryl-coenzyme A synthetase 3) (Middle-chain acyl-CoA synthetase 3) (Propionate--CoA ligase) (EC 6.2.1.17) (Protein SA homolog)	ACSM3 SAH	Homo sapiens (Human)	586	-7.8
Q9Y6T7	DGKB_HUMAN	reviewed	Diacylglycerol kinase beta (DAG kinase beta) (EC 2.7.1.107) (90 kDa diacylglycerol kinase) (Diglyceride kinase beta) (DGK-beta)	DGKB DAGK2 KIAA0718	Homo sapiens (Human)	804	-7.8
Q32P41	TRM5_HUMAN	reviewed	tRNA (guanine(37)-N1)-methyltransferase (EC 2.1.1.228) (M1G-methyltransferase) (tRNA [GM37] methyltransferase) (tRNA methyltransferase 5 homolog)	TRMT5 KIAA1393 TRM5	Homo sapiens (Human)	509	-7.8
Q68D06	SLN13_HUMAN	reviewed	Schlafen family member 13 (EC 3.1.-.-) (Schlafen-13) (hSLFN13)	SLFN13	Homo sapiens (Human)	897	-7.8
Q9Y6K8	KAD5_HUMAN	reviewed	Adenylate kinase isoenzyme 5 (AK 5) (EC 2.7.4.3) (EC 2.7.4.6) (ATP-AMP transphosphorylase 5)	AK5	Homo sapiens (Human)	562	-7.8
Q53HC5	KLH26_HUMAN	reviewed	Kelch-like protein 26	KLHL26	Homo sapiens (Human)	615	-7.8
Q9Y3A0	COQ4_HUMAN	reviewed	Ubiquinone biosynthesis protein COQ4 homolog, mitochondrial (Coenzyme Q biosynthesis protein 4 homolog)	COQ4 CGI-92	Homo sapiens (Human)	265	-7.8
Q63HM2	PCX4_HUMAN	reviewed	Pecanex-like protein 4 (Hepatitis C virus F protein-binding protein 2) (HCV F protein-binding protein 2) (Pecanex homolog protein 4)	PCNX4 C14orf135 FBP2 PCNXL4	Homo sapiens (Human)	1172	-7.8
Q86UQ4	ABCAD_HUMAN	reviewed	ATP-binding cassette sub-family A member 13 (EC 7.6.2.-)	ABCA13	Homo sapiens (Human)	5058	-7.8
Q86XA9	HTR5A_HUMAN	reviewed	HEAT repeat-containing protein 5A	HEATR5A C14orf125 KIAA1316	Homo sapiens (Human)	2040	-7.8
Q96EX3	DC2I2_HUMAN	reviewed	Cytoplasmic dynein 2 intermediate chain 2 (Dynein 2 intermediate chain 2) (WD repeat-containing protein 34)	DYNC2I2 WDR34	Homo sapiens (Human)	536	-7.8
Q86YH6	DLP1_HUMAN	reviewed	All trans-polyprenyl-diphosphate synthase PDSS2 (All-trans-decaprenyl-diphosphate synthase subunit 2) (EC 2.5.1.91) (Candidate tumor suppressor protein) (Decaprenyl pyrophosphate synthase subunit 2) (Decaprenyl-diphosphate synthase subunit 2) (Solanesyl-diphosphate synthase subunit 2)	PDSS2 C6orf210 DLP1	Homo sapiens (Human)	399	-7.8
Q96E17	RAB3C_HUMAN	reviewed	Ras-related protein Rab-3C	RAB3C	Homo sapiens (Human)	227	-7.8
Q96H96	COQ2_HUMAN	reviewed	4-hydroxybenzoate polyprenyltransferase, mitochondrial (4-HB polyprenyltransferase) (EC 2.5.1.39) (4-hydroxybenzoate decaprenyltransferase) (COQ2 homolog) (hCOQ2) (Para-hydroxybenzoate--polyprenyltransferase) (PHB:PPT) (PHB:polyprenyltransferase)	COQ2 CL640	Homo sapiens (Human)	371	-7.8
Q96Q42	ALS2_HUMAN	reviewed	Alsin (Amyotrophic lateral sclerosis 2 chromosomal region candidate gene 6 protein) (Amyotrophic lateral sclerosis 2 protein)	ALS2 ALS2CR6 KIAA1563	Homo sapiens (Human)	1657	-7.8
Q13315	ATM_HUMAN	reviewed	Serine-protein kinase ATM (EC 2.7.11.1) (Ataxia telangiectasia mutated) (A-T mutated)	ATM	Homo sapiens (Human)	3056	-7.8
Q13619	CUL4A_HUMAN	reviewed	Cullin-4A (CUL-4A)	CUL4A	Homo sapiens (Human)	759	-7.8
Q12797	ASPH_HUMAN	reviewed	Aspartyl/asparaginyl beta-hydroxylase (EC 1.14.11.16) (Aspartate beta-hydroxylase) (ASP beta-hydroxylase) (Peptide-aspartate beta-dioxygenase)	ASPH BAH	Homo sapiens (Human)	758	-7.8
Q13636	RAB31_HUMAN	reviewed	Ras-related protein Rab-31 (Ras-related protein Rab-22B)	RAB31 RAB22B	Homo sapiens (Human)	194	-7.8
Q13268	DHRS2_HUMAN	reviewed	Dehydrogenase/reductase SDR family member 2, mitochondrial (EC 1.1.1.-) (Dicarbonyl reductase HEP27) (Protein D) (Short chain dehydrogenase/reductase family 25C member 1)	DHRS2 SDR25C1	Homo sapiens (Human)	280	-7.8
Q06546	GABPA_HUMAN	reviewed	GA-binding protein alpha chain (GABP subunit alpha) (Nuclear respiratory factor 2 subunit alpha) (Transcription factor E4TF1-60)	GABPA E4TF1A	Homo sapiens (Human)	454	-7.8
Q16875	F263_HUMAN	reviewed	6-phosphofructo-2-kinase/fructose-2,6-bisphosphatase 3 (6PF-2-K/Fru-2,6-P2ase 3) (PFK/FBPase 3) (6PF-2-K/Fru-2,6-P2ase brain/placenta-type isozyme) (Renal carcinoma antigen NY-REN-56) (iPFK-2) [Includes: 6-phosphofructo-2-kinase (EC 2.7.1.105); Fructose-2,6-bisphosphatase (EC 3.1.3.46)]	PFKFB3	Homo sapiens (Human)	520	-7.8
Q15612	OR1Q1_HUMAN	reviewed	Olfactory receptor 1Q1 (OST226) (Olfactory receptor 1Q2) (Olfactory receptor 1Q3) (Olfactory receptor 9-A) (OR9-A) (Olfactory receptor OR9-25) (Olfactory receptor TPCR106)	OR1Q1 OR1Q2 OR1Q3	Homo sapiens (Human)	314	-7.8
Q92753	RORB_HUMAN	reviewed	Nuclear receptor ROR-beta (Nuclear receptor RZR-beta) (Nuclear receptor subfamily 1 group F member 2) (Retinoid-related orphan receptor-beta)	RORB NR1F2 RZRB	Homo sapiens (Human)	470	-7.8
Q92982	NINJ1_HUMAN	reviewed	Ninjurin-1 (Nerve injury-induced protein 1) [Cleaved into: Secreted ninjurin-1 (Soluble ninjurin-1)]	NINJ1	Homo sapiens (Human)	152	-7.8
Q92777	SYN2_HUMAN	reviewed	Synapsin-2 (Synapsin II)	SYN2	Homo sapiens (Human)	582	-7.8
Q99424	ACOX2_HUMAN	reviewed	Peroxisomal acyl-coenzyme A oxidase 2 (EC 1.17.99.3) (3-alpha,7-alpha,12-alpha-trihydroxy-5-beta-cholestanoyl-CoA 24-hydroxylase) (3-alpha,7-alpha,12-alpha-trihydroxy-5-beta-cholestanoyl-CoA oxidase) (Trihydroxycoprostanoyl-CoA oxidase) (THCA-CoA oxidase) (THCCox)	ACOX2	Homo sapiens (Human)	681	-7.8
A4UGR9	XIRP2_HUMAN	reviewed	Xin actin-binding repeat-containing protein 2 (Beta-xin) (Cardiomyopathy-associated protein 3) (Xeplin)	XIRP2 CMYA3	Homo sapiens (Human)	3374	-7.7
A0A1B0GUV8	A0A1B0GUV8_HUMAN	unreviewed	Lipocalin 1-like	LOC102723971	Homo sapiens (Human)	181	-7.7
A0A2R8YEV3	A0A2R8YEV3_HUMAN	unreviewed	Olfactory receptor	OR2A42	Homo sapiens (Human)	307	-7.7
A0A0A6YYG3	TVB68_HUMAN	reviewed	T cell receptor beta variable 6-8	TRBV6-8	Homo sapiens (Human)	113	-7.7
A6NES4	MRO2A_HUMAN	reviewed	Maestro heat-like repeat-containing protein family member 2A (HEAT repeat-containing protein 7B1)	MROH2A HEATR7B1	Homo sapiens (Human)	1674	-7.7
A6NER0	TBC3F_HUMAN	reviewed	TBC1 domain family member 3F	TBC1D3F TBC1D3E	Homo sapiens (Human)	549	-7.7
A6NK97	S22AK_HUMAN	reviewed	Solute carrier family 22 member 20 (Organic anion transporter 6) (Solute carrier family 22 member 20 pseudogene)	SLC22A20P OAT6 SLC22A20	Homo sapiens (Human)	555	-7.7
A6NND4	O2AT4_HUMAN	reviewed	Olfactory receptor 2AT4 (Olfactory receptor OR11-265)	OR2AT4	Homo sapiens (Human)	320	-7.7
O00482	NR5A2_HUMAN	reviewed	Nuclear receptor subfamily 5 group A member 2 (Alpha-1-fetoprotein transcription factor) (B1-binding factor) (hB1F) (CYP7A promoter-binding factor) (Hepatocytic transcription factor) (Liver receptor homolog 1) (LRH-1)	NR5A2 B1F CPF FTF	Homo sapiens (Human)	541	-7.7
O00519	FAAH1_HUMAN	reviewed	Fatty-acid amide hydrolase 1 (EC 3.5.1.99) (Anandamide amidohydrolase 1) (Fatty acid ester hydrolase) (EC 3.1.1.-) (Oleamide hydrolase 1)	FAAH FAAH1	Homo sapiens (Human)	579	-7.7
A8MXV4	NUD19_HUMAN	reviewed	Nucleoside diphosphate-linked moiety X motif 19 (Nudix motif 19) (EC 3.6.1.-)	NUDT19	Homo sapiens (Human)	375	-7.7
B0YJ81	HACD1_HUMAN	reviewed	Very-long-chain (3R)-3-hydroxyacyl-CoA dehydratase 1 (EC 4.2.1.134) (3-hydroxyacyl-CoA dehydratase 1) (HACD1) (Cementum-attachment protein) (CAP) (Protein-tyrosine phosphatase-like member A)	HACD1 PTPLA	Homo sapiens (Human)	288	-7.7
O43286	B4GT5_HUMAN	reviewed	Beta-1,4-galactosyltransferase 5 (Beta-1,4-GalTase 5) (Beta4Gal-T5) (b4Gal-T5) (EC 2.4.1.-) (Beta-1,4-GalT II) (Glucosylceramide beta-1,4-galactosyltransferase) (EC 2.4.1.274) (Lactosylceramide synthase) (LacCer synthase) (UDP-Gal:beta-GlcNAc beta-1,4-galactosyltransferase 5) (UDP-galactose:beta-N-acetylglucosamine beta-1,4-galactosyltransferase 5)	B4GALT5	Homo sapiens (Human)	388	-7.7
O60427	FADS1_HUMAN	reviewed	Acyl-CoA (8-3)-desaturase (EC 1.14.19.44) (Delta(5) fatty acid desaturase) (D5D) (Delta(5) desaturase) (Delta-5 desaturase) (Fatty acid desaturase 1)	FADS1 FADSD5	Homo sapiens (Human)	444	-7.7
O76001	OR2J3_HUMAN	reviewed	Olfactory receptor 2J3 (Hs6M1-3) (Olfactory receptor OR6-16) (OR6-6) (Olfactory receptor 6-6)	OR2J3	Homo sapiens (Human)	311	-7.7
O60725	ICMT_HUMAN	reviewed	Protein-S-isoprenylcysteine O-methyltransferase (EC 2.1.1.100) (Isoprenylcysteine carboxylmethyltransferase) (Prenylated protein carboxyl methyltransferase) (PPMT) (Prenylcysteine carboxyl methyltransferase) (pcCMT)	ICMT PCCMT	Homo sapiens (Human)	284	-7.7
O43490	PROM1_HUMAN	reviewed	Prominin-1 (Antigen AC133) (Prominin-like protein 1) (CD antigen CD133)	PROM1 PROML1 MSTP061	Homo sapiens (Human)	865	-7.7
O60716	CTND1_HUMAN	reviewed	Catenin delta-1 (Cadherin-associated Src substrate) (CAS) (p120 catenin) (p120(ctn)) (p120(cas))	CTNND1 KIAA0384	Homo sapiens (Human)	968	-7.7
O60931	CTNS_HUMAN	reviewed	Cystinosin	CTNS	Homo sapiens (Human)	367	-7.7
O43825	B3GT2_HUMAN	reviewed	Beta-1,3-galactosyltransferase 2 (Beta-1,3-GalTase 2) (Beta3Gal-T2) (Beta3GalT2) (EC 2.4.1.86) (UDP-galactose:2-acetamido-2-deoxy-D-glucose 3beta-galactosyltransferase 2)	B3GALT2	Homo sapiens (Human)	422	-7.7
O60381	HBP1_HUMAN	reviewed	HMG box-containing protein 1 (HMG box transcription factor 1) (High mobility group box transcription factor 1)	HBP1	Homo sapiens (Human)	514	-7.7
O60729	CC14B_HUMAN	reviewed	Dual specificity protein phosphatase CDC14B (EC 3.1.3.16) (EC 3.1.3.48) (CDC14 cell division cycle 14 homolog B)	CDC14B	Homo sapiens (Human)	498	-7.7
O95013	O4F21_HUMAN	reviewed	Olfactory receptor 4F21	OR4F21 OR4F21P	Homo sapiens (Human)	312	-7.7
P0C1S8	WEE2_HUMAN	reviewed	Wee1-like protein kinase 2 (EC 2.7.10.2) (Wee1-like protein kinase 1B) (Wee1B kinase)	WEE2 WEE1B	Homo sapiens (Human)	567	-7.7
P01266	THYG_HUMAN	reviewed	Thyroglobulin (Tg)	TG	Homo sapiens (Human)	2768	-7.7
O95136	S1PR2_HUMAN	reviewed	Sphingosine 1-phosphate receptor 2 (S1P receptor 2) (S1P2) (Endothelial differentiation G-protein coupled receptor 5) (Sphingosine 1-phosphate receptor Edg-5) (S1P receptor Edg-5)	S1PR2 EDG5	Homo sapiens (Human)	353	-7.7
O95199	RCBT2_HUMAN	reviewed	RCC1 and BTB domain-containing protein 2 (Chromosome condensation 1-like) (CHC1-L) (RCC1-like G exchanging factor) (Regulator of chromosome condensation and BTB domain-containing protein 2)	RCBTB2 CHC1L RLG	Homo sapiens (Human)	551	-7.7
O94851	MICA2_HUMAN	reviewed	[F-actin]-monooxygenase MICAL2 (EC 1.14.13.225) (Molecule interacting with CasL protein 2) (MICAL-2)	MICAL2 KIAA0750 MICAL2PV1 MICAL2PV2	Homo sapiens (Human)	1124	-7.7
P0C7X4	FHL19_HUMAN	reviewed	Putative ferritin heavy polypeptide-like 19 (Ferritin heavy polypeptide 1 pseudogene 19)	FTH1P19 FTHL19	Homo sapiens (Human)	201	-7.7
P12271	RLBP1_HUMAN	reviewed	Retinaldehyde-binding protein 1 (Cellular retinaldehyde-binding protein)	RLBP1 CRALBP	Homo sapiens (Human)	317	-7.7
P11532	DMD_HUMAN	reviewed	Dystrophin	DMD	Homo sapiens (Human)	3685	-7.7
P15813	CD1D_HUMAN	reviewed	Antigen-presenting glycoprotein CD1d (R3G1) (CD antigen CD1d)	CD1D	Homo sapiens (Human)	335	-7.7
P05165	PCCA_HUMAN	reviewed	Propionyl-CoA carboxylase alpha chain, mitochondrial (PCCase subunit alpha) (EC 6.4.1.3) (Propanoyl-CoA:carbon dioxide ligase subunit alpha)	PCCA	Homo sapiens (Human)	728	-7.7
P11150	LIPC_HUMAN	reviewed	Hepatic triacylglycerol lipase (HL) (Hepatic lipase) (EC 3.1.1.3) (Lipase member C) (Lysophospholipase) (EC 3.1.1.5) (Phospholipase A1) (EC 3.1.1.32)	LIPC HTGL	Homo sapiens (Human)	499	-7.7
P07550	ADRB2_HUMAN	reviewed	Beta-2 adrenergic receptor (Beta-2 adrenoreceptor) (Beta-2 adrenoceptor)	ADRB2 ADRB2R B2AR	Homo sapiens (Human)	413	-7.7
P10635	CP2D6_HUMAN	reviewed	Cytochrome P450 2D6 (EC 1.14.14.-) (CYPIID6) (Cholesterol 25-hydroxylase) (Cytochrome P450-DB1) (Debrisoquine 4-hydroxylase)	CYP2D6 CYP2DL1	Homo sapiens (Human)	497	-7.7
P31040	SDHA_HUMAN	reviewed	Succinate dehydrogenase [ubiquinone] flavoprotein subunit, mitochondrial (EC 1.3.5.1) (Flavoprotein subunit of complex II) (Fp)	SDHA SDH2 SDHF	Homo sapiens (Human)	664	-7.7
P21359	NF1_HUMAN	reviewed	Neurofibromin (Neurofibromatosis-related protein NF-1) [Cleaved into: Neurofibromin truncated]	NF1	Homo sapiens (Human)	2839	-7.7
P21359	NF1_HUMAN	reviewed	Neurofibromin (Neurofibromatosis-related protein NF-1) [Cleaved into: Neurofibromin truncated]	NF1	Homo sapiens (Human)	2839	-7.7
P20853	CP2A7_HUMAN	reviewed	Cytochrome P450 2A7 (EC 1.14.14.1) (CYPIIA7) (Cytochrome P450 IIA4)	CYP2A7	Homo sapiens (Human)	494	-7.7
P22309	UD11_HUMAN	reviewed	UDP-glucuronosyltransferase 1A1 (UGT1A1) (EC 2.4.1.17) (Bilirubin-specific UDPGT isozyme 1) (hUG-BR1) (UDP-glucuronosyltransferase 1-1) (UDPGT 1-1) (UGT1*1) (UGT1-01) (UGT1.1) (UDP-glucuronosyltransferase 1A isoform 1)	UGT1A1 GNT1 UGT1	Homo sapiens (Human)	533	-7.7
P25391	LAMA1_HUMAN	reviewed	Laminin subunit alpha-1 (Laminin A chain) (Laminin-1 subunit alpha) (Laminin-3 subunit alpha) (S-laminin subunit alpha) (S-LAM alpha)	LAMA1 LAMA	Homo sapiens (Human)	3075	-7.7
P16435	NCPR_HUMAN	reviewed	NADPH--cytochrome P450 reductase (CPR) (P450R) (EC 1.6.2.4)	POR CYPOR	Homo sapiens (Human)	677	-7.7
P30989	NTR1_HUMAN	reviewed	Neurotensin receptor type 1 (NT-R-1) (NTR1) (High-affinity levocabastine-insensitive neurotensin receptor) (NTRH)	NTSR1 NTRR	Homo sapiens (Human)	418	-7.7
P18405	S5A1_HUMAN	reviewed	3-oxo-5-alpha-steroid 4-dehydrogenase 1 (EC 1.3.1.22) (SR type 1) (Steroid 5-alpha-reductase 1) (S5AR 1)	SRD5A1	Homo sapiens (Human)	259	-7.7
P21695	GPDA_HUMAN	reviewed	Glycerol-3-phosphate dehydrogenase [NAD(+)], cytoplasmic (GPD-C) (GPDH-C) (EC 1.1.1.8)	GPD1	Homo sapiens (Human)	349	-7.7
P30874	SSR2_HUMAN	reviewed	Somatostatin receptor type 2 (SS-2-R) (SS2-R) (SS2R) (SRIF-1)	SSTR2	Homo sapiens (Human)	369	-7.7
P31641	SC6A6_HUMAN	reviewed	Sodium- and chloride-dependent taurine transporter (Solute carrier family 6 member 6)	SLC6A6	Homo sapiens (Human)	620	-7.7
P33076	C2TA_HUMAN	reviewed	MHC class II transactivator (CIITA) (EC 2.3.1.-) (EC 2.7.11.1)	CIITA MHC2TA	Homo sapiens (Human)	1130	-7.7
P21675	TAF1_HUMAN	reviewed	Transcription initiation factor TFIID subunit 1 (EC 2.3.1.48) (EC 2.7.11.1) (Cell cycle gene 1 protein) (TBP-associated factor 250 kDa) (p250) (Transcription initiation factor TFIID 250 kDa subunit) (TAF(II)250) (TAFII-250) (TAFII250)	TAF1 BA2R CCG1 CCGS TAF2A	Homo sapiens (Human)	1872	-7.7
P30419	NMT1_HUMAN	reviewed	Glycylpeptide N-tetradecanoyltransferase 1 (EC 2.3.1.97) (Myristoyl-CoA:protein N-myristoyltransferase 1) (NMT 1) (Type I N-myristoyltransferase) (Peptide N-myristoyltransferase 1)	NMT1 NMT	Homo sapiens (Human)	496	-7.7
P31513	FMO3_HUMAN	reviewed	Dimethylaniline monooxygenase [N-oxide-forming] 3 (EC 1.14.13.8) (EC 1.14.14.73) (Dimethylaniline oxidase 3) (FMO II) (FMO form 2) (Hepatic flavin-containing monooxygenase 3) (FMO 3) (Trimethylamine monooxygenase) (EC 1.14.13.148)	FMO3	Homo sapiens (Human)	532	-7.7
P20336	RAB3A_HUMAN	reviewed	Ras-related protein Rab-3A	RAB3A	Homo sapiens (Human)	220	-7.7
P38646	GRP75_HUMAN	reviewed	Stress-70 protein, mitochondrial (75 kDa glucose-regulated protein) (GRP-75) (Heat shock 70 kDa protein 9) (Mortalin) (MOT) (Peptide-binding protein 74) (PBP74)	HSPA9 GRP75 HSPA9B mt-HSP70	Homo sapiens (Human)	679	-7.7
P51679	CCR4_HUMAN	reviewed	C-C chemokine receptor type 4 (C-C CKR-4) (CC-CKR-4) (CCR-4) (CCR4) (K5-5) (CD antigen CD194)	CCR4 CMKBR4	Homo sapiens (Human)	360	-7.7
P50851	LRBA_HUMAN	reviewed	Lipopolysaccharide-responsive and beige-like anchor protein (Beige-like protein) (CDC4-like protein)	LRBA BGL CDC4L LBA	Homo sapiens (Human)	2863	-7.7
P48775	T23O_HUMAN	reviewed	Tryptophan 2,3-dioxygenase (TDO) (EC 1.13.11.11) (Tryptamin 2,3-dioxygenase) (Tryptophan oxygenase) (TO) (TRPO) (Tryptophan pyrrolase) (Tryptophanase)	TDO2 TDO	Homo sapiens (Human)	406	-7.7
P46597	ASMT_HUMAN	reviewed	Acetylserotonin O-methyltransferase (EC 2.1.1.4) (Hydroxyindole O-methyltransferase) (HIOMT)	ASMT	Homo sapiens (Human)	345	-7.7
P48052	CBPA2_HUMAN	reviewed	Carboxypeptidase A2 (EC 3.4.17.15)	CPA2	Homo sapiens (Human)	419	-7.7
P37268	FDFT_HUMAN	reviewed	Squalene synthase (SQS) (SS) (EC 2.5.1.21) (FPP:FPP farnesyltransferase) (Farnesyl-diphosphate farnesyltransferase) (Farnesyl-diphosphate farnesyltransferase 1)	FDFT1	Homo sapiens (Human)	417	-7.7
P41252	SYIC_HUMAN	reviewed	Isoleucine--tRNA ligase, cytoplasmic (EC 6.1.1.5) (Isoleucyl-tRNA synthetase) (IRS) (IleRS)	IARS1 IARS	Homo sapiens (Human)	1262	-7.7
P49441	INPP_HUMAN	reviewed	Inositol polyphosphate 1-phosphatase (IPP) (IPPase) (EC 3.1.3.57)	INPP1	Homo sapiens (Human)	399	-7.7
P50990	TCPQ_HUMAN	reviewed	T-complex protein 1 subunit theta (TCP-1-theta) (CCT-theta) (Chaperonin containing T-complex polypeptide 1 subunit 8) (Renal carcinoma antigen NY-REN-15)	CCT8 C21orf112 CCTQ KIAA0002	Homo sapiens (Human)	548	-7.7
P35575	G6PC1_HUMAN	reviewed	Glucose-6-phosphatase catalytic subunit 1 (EC 3.1.3.9) (Glucose-6-phosphatase) (G-6-Pase) (G6Pase) (Glucose-6-phosphatase alpha) (G6Pase-alpha)	G6PC1 G6PC G6PT	Homo sapiens (Human)	357	-7.7
P47895	AL1A3_HUMAN	reviewed	Aldehyde dehydrogenase family 1 member A3 (EC 1.2.1.36) (Aldehyde dehydrogenase 6) (Retinaldehyde dehydrogenase 3) (RALDH-3) (RalDH3)	ALDH1A3 ALDH6	Homo sapiens (Human)	512	-7.7
P41145	OPRK_HUMAN	reviewed	Kappa-type opioid receptor (K-OR-1) (KOR-1)	OPRK1 OPRK	Homo sapiens (Human)	380	-7.7
P58743	S26A5_HUMAN	reviewed	Prestin (Solute carrier family 26 member 5)	SLC26A5 PRES	Homo sapiens (Human)	744	-7.7
P54868	HMCS2_HUMAN	reviewed	Hydroxymethylglutaryl-CoA synthase, mitochondrial (HMG-CoA synthase) (EC 2.3.3.10) (3-hydroxy-3-methylglutaryl coenzyme A synthase)	HMGCS2	Homo sapiens (Human)	508	-7.7
Q5T1Q4	S35F1_HUMAN	reviewed	Solute carrier family 35 member F1	SLC35F1 C6orf169	Homo sapiens (Human)	408	-7.7
Q5GLZ8	HERC4_HUMAN	reviewed	Probable E3 ubiquitin-protein ligase HERC4 (EC 2.3.2.26) (HECT domain and RCC1-like domain-containing protein 4) (HECT-type E3 ubiquitin transferase HERC4)	HERC4 KIAA1593	Homo sapiens (Human)	1057	-7.7
Q2QL34	MP17L_HUMAN	reviewed	Mpv17-like protein (M-LP homolog) (M-LPH)	MPV17L	Homo sapiens (Human)	196	-7.7
Q2VIR3	IF2GL_HUMAN	reviewed	Eukaryotic translation initiation factor 2 subunit 3B (EC 3.6.5.3) (Eukaryotic translation initiation factor 2 subunit gamma A) (eIF-2-gamma A) (eIF-2gA)	EIF2S3B	Homo sapiens (Human)	472	-7.7
Q5TC79	ZBT37_HUMAN	reviewed	Zinc finger and BTB domain-containing protein 37	ZBTB37	Homo sapiens (Human)	503	-7.7
Q5TA45	INT11_HUMAN	reviewed	Integrator complex subunit 11 (Int11) (EC 3.1.27.-) (Cleavage and polyadenylation-specific factor 3-like protein) (CPSF3-like protein) (Protein related to CPSF subunits of 68 kDa) (RC-68)	INTS11 CPSF3L RC68	Homo sapiens (Human)	600	-7.7
Q5TFE4	NT5D1_HUMAN	reviewed	5'-nucleotidase domain-containing protein 1 (EC 3.1.3.-)	NT5DC1 NT5C2L1 LP2642	Homo sapiens (Human)	455	-7.7
Q6QAJ8	TM220_HUMAN	reviewed	Transmembrane protein 220	TMEM220	Homo sapiens (Human)	160	-7.7
Q6P2H8	TMM53_HUMAN	reviewed	Transmembrane protein 53	TMEM53	Homo sapiens (Human)	277	-7.7
Q6DD88	ATLA3_HUMAN	reviewed	Atlastin-3 (EC 3.6.5.-)	ATL3	Homo sapiens (Human)	541	-7.7
Q7Z7M0	MEGF8_HUMAN	reviewed	Multiple epidermal growth factor-like domains protein 8 (Multiple EGF-like domains protein 8) (Epidermal growth factor-like protein 4) (EGF-like protein 4)	MEGF8 C19orf49 EGFL4 KIAA0817	Homo sapiens (Human)	2845	-7.7
Q6ZTN6	AN13D_HUMAN	reviewed	Ankyrin repeat domain-containing protein 13D	ANKRD13D	Homo sapiens (Human)	518	-7.7
Q7RTR0	NLRP9_HUMAN	reviewed	NACHT, LRR and PYD domains-containing protein 9 (Nucleotide-binding oligomerization domain protein 6) (PYRIN and NACHT-containing protein 12)	NLRP9 NALP9 NOD6 PAN12	Homo sapiens (Human)	991	-7.7
Q6ZNA5	FRRS1_HUMAN	reviewed	Ferric-chelate reductase 1 (EC 1.-.-.-) (Stromal cell-derived receptor 2) (SDR-2)	FRRS1 SDFR2 SDR2	Homo sapiens (Human)	592	-7.7
Q6ZSB9	ZBT49_HUMAN	reviewed	Zinc finger and BTB domain-containing protein 49 (Zinc finger protein 509)	ZBTB49 ZNF509	Homo sapiens (Human)	765	-7.7
Q7Z3Q1	S46A3_HUMAN	reviewed	Solute carrier family 46 member 3	SLC46A3 FKSG16	Homo sapiens (Human)	461	-7.7
Q8IV61	GRP3_HUMAN	reviewed	Ras guanyl-releasing protein 3 (Calcium and DAG-regulated guanine nucleotide exchange factor III) (Guanine nucleotide exchange factor for Rap1)	RASGRP3 GRP3 KIAA0846	Homo sapiens (Human)	690	-7.7
Q8IVB4	SL9A9_HUMAN	reviewed	Sodium/hydrogen exchanger 9 (Na(+)/H(+) exchanger 9) (NHE-9) (Solute carrier family 9 member 9)	SLC9A9 NHE9 Nbla00118	Homo sapiens (Human)	645	-7.7
Q7Z429	LFG1_HUMAN	reviewed	Protein lifeguard 1 (Glutamate [NMDA] receptor-associated protein 1) (NMDA receptor glutamate-binding subunit) (Putative MAPK-activating protein PM02) (Transmembrane BAX inhibitor motif-containing protein 3)	GRINA LFG1 NMDARA1 TMBIM3	Homo sapiens (Human)	371	-7.7
Q7L8W6	DPH6_HUMAN	reviewed	Diphthine--ammonia ligase (EC 6.3.1.14) (ATP-binding domain-containing protein 4) (Diphthamide synthase) (Diphthamide synthetase) (Protein DPH6 homolog)	DPH6 ATPBD4	Homo sapiens (Human)	267	-7.7
Q6ZN66	GBP6_HUMAN	reviewed	Guanylate-binding protein 6 (GTP-binding protein 6) (GBP-6) (Guanine nucleotide-binding protein 6)	GBP6	Homo sapiens (Human)	633	-7.7
Q8IUC8	GLT13_HUMAN	reviewed	Polypeptide N-acetylgalactosaminyltransferase 13 (EC 2.4.1.41) (Polypeptide GalNAc transferase 13) (GalNAc-T13) (pp-GaNTase 13) (Protein-UDP acetylgalactosaminyltransferase 13) (UDP-GalNAc:polypeptide N-acetylgalactosaminyltransferase 13)	GALNT13 KIAA1918	Homo sapiens (Human)	556	-7.7
Q8IVU3	HERC6_HUMAN	reviewed	Probable E3 ubiquitin-protein ligase HERC6 (EC 2.3.2.26) (HECT domain and RCC1-like domain-containing protein 6) (HECT-type E3 ubiquitin transferase HERC6)	HERC6	Homo sapiens (Human)	1022	-7.7
Q8N0X2	SPG16_HUMAN	reviewed	Sperm-associated antigen 16 protein (Pf20 protein homolog)	SPAG16 PF20	Homo sapiens (Human)	631	-7.7
Q8IYK4	GT252_HUMAN	reviewed	Procollagen galactosyltransferase 2 (EC 2.4.1.50) (Collagen beta(1-O)galactosyltransferase 2) (ColGalT 2) (Glycosyltransferase 25 family member 2) (Hydroxylysine galactosyltransferase 2)	COLGALT2 C1orf17 GLT25D2 KIAA0584	Homo sapiens (Human)	626	-7.7
Q8N653	LZTR1_HUMAN	reviewed	Leucine-zipper-like transcriptional regulator 1 (LZTR-1)	LZTR1 TCFL2	Homo sapiens (Human)	840	-7.7
Q8NGN1	OR6T1_HUMAN	reviewed	Olfactory receptor 6T1 (Olfactory receptor OR11-277)	OR6T1	Homo sapiens (Human)	323	-7.7
Q8NG75	OR5T1_HUMAN	reviewed	Olfactory receptor 5T1 (Olfactory receptor OR11-179)	OR5T1 OR5T1P	Homo sapiens (Human)	326	-7.7
Q8NBA8	DTWD2_HUMAN	reviewed	tRNA-uridine aminocarboxypropyltransferase 2 (EC 2.5.1.25) (DTW domain-containing protein 2)	DTWD2	Homo sapiens (Human)	298	-7.7
Q8NGZ6	OR6F1_HUMAN	reviewed	Olfactory receptor 6F1 (Olfactory receptor OR1-38)	OR6F1	Homo sapiens (Human)	308	-7.7
Q8NB78	KDM1B_HUMAN	reviewed	Lysine-specific histone demethylase 1B (EC 1.14.99.66) (Flavin-containing amine oxidase domain-containing protein 1) (Lysine-specific histone demethylase 2)	KDM1B AOF1 C6orf193 LSD2	Homo sapiens (Human)	822	-7.7
Q8TB24	RIN3_HUMAN	reviewed	Ras and Rab interactor 3 (Ras interaction/interference protein 3)	RIN3	Homo sapiens (Human)	985	-7.7
Q8TB40	ABHD4_HUMAN	reviewed	(Lyso)-N-acylphosphatidylethanolamine lipase (EC 3.1.1.-) (Alpha/beta hydrolase domain-containing protein 4) (Abhydrolase domain-containing protein 4) (Alpha/beta-hydrolase 4)	ABHD4	Homo sapiens (Human)	342	-7.7
Q8NG97	OR2Z1_HUMAN	reviewed	Olfactory receptor 2Z1 (Olfactory receptor 2Z2) (Olfactory receptor OR19-4)	OR2Z1 OR2Z2	Homo sapiens (Human)	314	-7.7
Q8WU66	TSEAR_HUMAN	reviewed	Thrombospondin-type laminin G domain and EAR repeat-containing protein (TSP-EAR)	TSPEAR C21orf29	Homo sapiens (Human)	669	-7.7
Q8WXG9	AGRV1_HUMAN	reviewed	Adhesion G-protein coupled receptor V1 (ADGRV1) (EC 3.4.-.-) (G-protein coupled receptor 98) (Monogenic audiogenic seizure susceptibility protein 1 homolog) (Usher syndrome type-2C protein) (Very large G-protein coupled receptor 1) [Cleaved into: ADGRV1 subunit alpha; ADGRV1 subunit beta]	ADGRV1 GPR98 KIAA0686 KIAA1943 MASS1 VLGR1	Homo sapiens (Human)	6306	-7.7
Q8TD43	TRPM4_HUMAN	reviewed	Transient receptor potential cation channel subfamily M member 4 (hTRPM4) (Calcium-activated non-selective cation channel 1) (Long transient receptor potential channel 4) (LTrpC-4) (LTrpC4) (Melastatin-4)	TRPM4 LTRPC4	Homo sapiens (Human)	1214	-7.7
Q8WXI7	MUC16_HUMAN	reviewed	Mucin-16 (MUC-16) (Ovarian cancer-related tumor marker CA125) (CA-125) (Ovarian carcinoma antigen CA125)	MUC16 CA125	Homo sapiens (Human)	14507	-7.7
Q8TE73	DYH5_HUMAN	reviewed	Dynein axonemal heavy chain 5 (Axonemal beta dynein heavy chain 5) (Ciliary dynein heavy chain 5)	DNAH5 DNAHC5 HL1 KIAA1603	Homo sapiens (Human)	4624	-7.7
Q8TDY3	ACTT2_HUMAN	reviewed	Actin-related protein T2 (ARP-T2) (Actin-related protein M2)	ACTRT2 ARPM2	Homo sapiens (Human)	377	-7.7
Q8WXK1	ASB15_HUMAN	reviewed	Ankyrin repeat and SOCS box protein 15 (ASB-15)	ASB15	Homo sapiens (Human)	588	-7.7
Q8TD08	MK15_HUMAN	reviewed	Mitogen-activated protein kinase 15 (MAP kinase 15) (MAPK 15) (EC 2.7.11.24) (Extracellular signal-regulated kinase 7) (ERK-7) (Extracellular signal-regulated kinase 8) (ERK-8)	MAPK15 ERK7 ERK8	Homo sapiens (Human)	544	-7.7
Q9H2V7	SPNS1_HUMAN	reviewed	Protein spinster homolog 1 (HSpin1) (Spinster-like protein 1)	SPNS1 SPIN1 PP20300	Homo sapiens (Human)	528	-7.7
Q9NT68	TEN2_HUMAN	reviewed	Teneurin-2 (Ten-2) (Protein Odd Oz/ten-m homolog 2) (Tenascin-M2) (Ten-m2) (Teneurin transmembrane protein 2) [Cleaved into: Ten-2, soluble form; Ten-2 intracellular domain (Ten-2 ICD)]	TENM2 KIAA1127 ODZ2 TNM2	Homo sapiens (Human)	2774	-7.7
Q9NZR2	LRP1B_HUMAN	reviewed	Low-density lipoprotein receptor-related protein 1B (LRP-1B) (Low-density lipoprotein receptor-related protein-deleted in tumor) (LRP-DIT)	LRP1B LRPDIT	Homo sapiens (Human)	4599	-7.7
Q9NXS3	KLH28_HUMAN	reviewed	Kelch-like protein 28 (BTB/POZ domain-containing protein 5)	KLHL28 BTBD5	Homo sapiens (Human)	571	-7.7
Q9P2C4	TM181_HUMAN	reviewed	Transmembrane protein 181	TMEM181 GPR178 KIAA1423	Homo sapiens (Human)	612	-7.7
Q9ULC8	ZDHC8_HUMAN	reviewed	Palmitoyltransferase ZDHHC8 (EC 2.3.1.225) (Zinc finger DHHC domain-containing protein 8) (DHHC-8) (Zinc finger protein 378)	ZDHHC8 KIAA1292 ZDHHCL1 ZNF378	Homo sapiens (Human)	765	-7.7
Q9UL26	RB22A_HUMAN	reviewed	Ras-related protein Rab-22A (Rab-22)	RAB22A RAB22	Homo sapiens (Human)	194	-7.7
Q9ULC3	RAB23_HUMAN	reviewed	Ras-related protein Rab-23	RAB23 HSPC137	Homo sapiens (Human)	237	-7.7
Q9UPP1	PHF8_HUMAN	reviewed	Histone lysine demethylase PHF8 (EC 1.14.11.27) (EC 1.14.11.65) (PHD finger protein 8) ([histone H3]-dimethyl-L-lysine(36) demethylase PHF8) ([histone H3]-dimethyl-L-lysine(9) demethylase PHF8)	PHF8 KIAA1111 ZNF422	Homo sapiens (Human)	1060	-7.7
Q9UNX4	WDR3_HUMAN	reviewed	WD repeat-containing protein 3	WDR3	Homo sapiens (Human)	943	-7.7
Q9ULJ7	ANR50_HUMAN	reviewed	Ankyrin repeat domain-containing protein 50	ANKRD50 KIAA1223	Homo sapiens (Human)	1429	-7.7
Q9UPU7	TBD2B_HUMAN	reviewed	TBC1 domain family member 2B	TBC1D2B KIAA1055	Homo sapiens (Human)	963	-7.7
Q9Y2H1	ST38L_HUMAN	reviewed	Serine/threonine-protein kinase 38-like (EC 2.7.11.1) (NDR2 protein kinase) (Nuclear Dbf2-related kinase 2)	STK38L KIAA0965 NDR2	Homo sapiens (Human)	464	-7.7
Q9Y2K3	MYH15_HUMAN	reviewed	Myosin-15 (Myosin heavy chain 15)	MYH15 KIAA1000	Homo sapiens (Human)	1946	-7.7
Q9ULM6	CNOT6_HUMAN	reviewed	CCR4-NOT transcription complex subunit 6 (EC 3.1.13.4) (CCR4 carbon catabolite repression 4-like) (Carbon catabolite repressor protein 4 homolog) (Cytoplasmic deadenylase)	CNOT6 CCR4 CCR4a KIAA1194	Homo sapiens (Human)	557	-7.7
Q9ULI1	NWD2_HUMAN	reviewed	NACHT and WD repeat domain-containing protein 2 (Leucine-rich repeat and WD repeat-containing protein KIAA1239)	NWD2 KIAA1239	Homo sapiens (Human)	1742	-7.7
Q9UKW4	VAV3_HUMAN	reviewed	Guanine nucleotide exchange factor VAV3 (VAV-3)	VAV3	Homo sapiens (Human)	847	-7.7
Q9Y4C1	KDM3A_HUMAN	reviewed	Lysine-specific demethylase 3A (EC 1.14.11.65) (JmjC domain-containing histone demethylation protein 2A) (Jumonji domain-containing protein 1A) ([histone H3]-dimethyl-L-lysine(9) demethylase 3A)	KDM3A JHDM2A JMJD1 JMJD1A KIAA0742 TSGA	Homo sapiens (Human)	1321	-7.7
Q9Y285	SYFA_HUMAN	reviewed	Phenylalanine--tRNA ligase alpha subunit (EC 6.1.1.20) (CML33) (Phenylalanyl-tRNA synthetase alpha subunit) (PheRS)	FARSA FARS FARSL FARSLA	Homo sapiens (Human)	508	-7.7
Q53GT1	KLH22_HUMAN	reviewed	Kelch-like protein 22	KLHL22	Homo sapiens (Human)	634	-7.7
Q63HN8	RN213_HUMAN	reviewed	E3 ubiquitin-protein ligase RNF213 (EC 2.3.2.27) (EC 3.6.4.-) (ALK lymphoma oligomerization partner on chromosome 17) (Mysterin) (RING finger protein 213) (RING-type E3 ubiquitin transferase RNF213)	RNF213 ALO17 C17orf27 KIAA1554 KIAA1618 MYSTR	Homo sapiens (Human)	5207	-7.7
Q63HN8	RN213_HUMAN	reviewed	E3 ubiquitin-protein ligase RNF213 (EC 2.3.2.27) (EC 3.6.4.-) (ALK lymphoma oligomerization partner on chromosome 17) (Mysterin) (RING finger protein 213) (RING-type E3 ubiquitin transferase RNF213)	RNF213 ALO17 C17orf27 KIAA1554 KIAA1618 MYSTR	Homo sapiens (Human)	5207	-7.7
Q53TN4	CYBR1_HUMAN	reviewed	Plasma membrane ascorbate-dependent reductase CYBRD1 (EC 7.2.1.3) (Cytochrome b reductase 1) (Duodenal cytochrome b) (Ferric-chelate reductase 3)	CYBRD1 DCYTB FRRS3	Homo sapiens (Human)	286	-7.7
Q9Y4A5	TRRAP_HUMAN	reviewed	Transformation/transcription domain-associated protein (350/400 kDa PCAF-associated factor) (PAF350/400) (STAF40) (Tra1 homolog)	TRRAP PAF400	Homo sapiens (Human)	3859	-7.7
Q9Y614	ACL7B_HUMAN	reviewed	Actin-like protein 7B (Actin-like-7-beta)	ACTL7B	Homo sapiens (Human)	415	-7.7
Q9Y5S8	NOX1_HUMAN	reviewed	NADPH oxidase 1 (NOX-1) (EC 1.-.-.-) (Mitogenic oxidase 1) (MOX-1) (NADH/NADPH mitogenic oxidase subunit P65-MOX) (NOH-1)	NOX1 MOX1 NOH1	Homo sapiens (Human)	564	-7.7
Q9Y616	IRAK3_HUMAN	reviewed	Interleukin-1 receptor-associated kinase 3 (IRAK-3) (IL-1 receptor-associated kinase M) (IRAK-M) (Inactive IL-1 receptor-associated kinase 3)	IRAK3	Homo sapiens (Human)	596	-7.7
Q53GQ0	DHB12_HUMAN	reviewed	Very-long-chain 3-oxoacyl-CoA reductase (EC 1.1.1.330) (17-beta-hydroxysteroid dehydrogenase 12) (17-beta-HSD 12) (3-ketoacyl-CoA reductase) (KAR) (Estradiol 17-beta-dehydrogenase 12) (EC 1.1.1.62) (Short chain dehydrogenase/reductase family 12C member 1)	HSD17B12 SDR12C1	Homo sapiens (Human)	312	-7.7
Q9Y6C5	PTC2_HUMAN	reviewed	Protein patched homolog 2 (PTC2)	PTCH2 UNQ560/PRO1121/PRO57079	Homo sapiens (Human)	1203	-7.7
Q9Y365	STA10_HUMAN	reviewed	START domain-containing protein 10 (StARD10) (Antigen NY-CO-28) (PCTP-like protein) (PCTP-L) (Serologically defined colon cancer antigen 28) (StAR-related lipid transfer protein 10)	STARD10 SDCCAG28 CGI-52	Homo sapiens (Human)	291	-7.7
Q17RG1	KCD19_HUMAN	reviewed	BTB/POZ domain-containing protein KCTD19	KCTD19	Homo sapiens (Human)	926	-7.7
Q9Y6J0	CABIN_HUMAN	reviewed	Calcineurin-binding protein cabin-1 (Calcineurin inhibitor) (CAIN)	CABIN1 KIAA0330	Homo sapiens (Human)	2220	-7.7
Q9Y5W5	WIF1_HUMAN	reviewed	Wnt inhibitory factor 1 (WIF-1)	WIF1 UNQ191/PRO217	Homo sapiens (Human)	379	-7.7
Q9Y394	DHRS7_HUMAN	reviewed	Dehydrogenase/reductase SDR family member 7 (EC 1.1.-.-) (Retinal short-chain dehydrogenase/reductase 4) (retSDR4) (Short chain dehydrogenase/reductase family 34C member 1)	DHRS7 DHRS7A RETSDR4 SDR34C1 CGI-86 UNQ285/PRO3448	Homo sapiens (Human)	339	-7.7
Q9Y6E7	SIR4_HUMAN	reviewed	NAD-dependent protein lipoamidase sirtuin-4, mitochondrial (EC 2.3.1.-) (NAD-dependent ADP-ribosyltransferase sirtuin-4) (EC 2.4.2.-) (NAD-dependent protein deacetylase sirtuin-4) (EC 2.3.1.286) (Regulatory protein SIR2 homolog 4) (SIR2-like protein 4)	SIRT4 SIR2L4	Homo sapiens (Human)	314	-7.7
Q86U90	YRDC_HUMAN	reviewed	YrdC domain-containing protein, mitochondrial (Dopamine receptor-interacting protein 3) (Ischemia/reperfusion-inducible protein homolog) (hIRIP)	YRDC DRIP3 IRIP	Homo sapiens (Human)	279	-7.7
Q96DM1	PGBD4_HUMAN	reviewed	PiggyBac transposable element-derived protein 4	PGBD4	Homo sapiens (Human)	585	-7.7
Q96AC1	FERM2_HUMAN	reviewed	Fermitin family homolog 2 (Kindlin-2) (Mitogen-inducible gene 2 protein) (MIG-2) (Pleckstrin homology domain-containing family C member 1) (PH domain-containing family C member 1)	FERMT2 KIND2 MIG2 PLEKHC1	Homo sapiens (Human)	680	-7.7
Q96FM1	PGAP3_HUMAN	reviewed	Post-GPI attachment to proteins factor 3 (COS16 homolog) (hCOS16) (Gene coamplified with ERBB2 protein) (PER1-like domain-containing protein 1)	PGAP3 CAB2 PERLD1 UNQ546/PRO1100	Homo sapiens (Human)	320	-7.7
Q86WB7	UN93A_HUMAN	reviewed	Protein unc-93 homolog A (HmUnc-93A) (Unc-93A)	UNC93A	Homo sapiens (Human)	457	-7.7
Q96D96	HVCN1_HUMAN	reviewed	Voltage-gated hydrogen channel 1 (Hydrogen voltage-gated channel 1) (HV1) (Voltage sensor domain-only protein)	HVCN1 VSOP UNQ578/PRO1140	Homo sapiens (Human)	273	-7.7
Q86UY6	NAA40_HUMAN	reviewed	N-alpha-acetyltransferase 40 (EC 2.3.1.257) (N-acetyltransferase 11) (N-alpha-acetyltransferase D) (NatD) (hNatD) (Protein acetyltransferase 1)	NAA40 NAT11 PATT1	Homo sapiens (Human)	237	-7.7
Q96MF6	CQ10A_HUMAN	reviewed	Coenzyme Q-binding protein COQ10 homolog A, mitochondrial	COQ10A UNQ6192/PRO20219	Homo sapiens (Human)	247	-7.7
Q07954	LRP1_HUMAN	reviewed	Prolow-density lipoprotein receptor-related protein 1 (LRP-1) (Alpha-2-macroglobulin receptor) (A2MR) (Apolipoprotein E receptor) (APOER) (CD antigen CD91) [Cleaved into: Low-density lipoprotein receptor-related protein 1 85 kDa subunit (LRP-85); Low-density lipoprotein receptor-related protein 1 515 kDa subunit (LRP-515); Low-density lipoprotein receptor-related protein 1 intracellular domain (L…	LRP1 A2MR APR	Homo sapiens (Human)	4544	-7.7
Q13133	NR1H3_HUMAN	reviewed	Oxysterols receptor LXR-alpha (Liver X receptor alpha) (Nuclear receptor subfamily 1 group H member 3)	NR1H3 LXRA	Homo sapiens (Human)	447	-7.7
Q13219	PAPP1_HUMAN	reviewed	Pappalysin-1 (EC 3.4.24.79) (Insulin-like growth factor-dependent IGF-binding protein 4 protease) (IGF-dependent IGFBP-4 protease) (IGFBP-4ase) (Pregnancy-associated plasma protein A) (PAPP-A)	PAPPA	Homo sapiens (Human)	1627	-7.7
Q01118	SCN7A_HUMAN	reviewed	Sodium channel protein type 7 subunit alpha (Putative voltage-gated sodium channel subunit alpha Nax) (Sodium channel protein cardiac and skeletal muscle subunit alpha) (Sodium channel protein type VII subunit alpha)	SCN7A SCN6A	Homo sapiens (Human)	1682	-7.7
Q13002	GRIK2_HUMAN	reviewed	Glutamate receptor ionotropic, kainate 2 (GluK2) (Excitatory amino acid receptor 4) (EAA4) (Glutamate receptor 6) (GluR-6) (GluR6)	GRIK2 GLUR6	Homo sapiens (Human)	908	-7.7
Q13608	PEX6_HUMAN	reviewed	Peroxisome assembly factor 2 (PAF-2) (Peroxin-6) (Peroxisomal biogenesis factor 6) (Peroxisomal-type ATPase 1)	PEX6 PXAAA1	Homo sapiens (Human)	980	-7.7
Q13686	ALKB1_HUMAN	reviewed	Nucleic acid dioxygenase ALKBH1 (EC 1.14.11.-) (Alkylated DNA repair protein alkB homolog 1) (Alpha-ketoglutarate-dependent dioxygenase ABH1) (DNA 6mA demethylase) (DNA N6-methyl adenine demethylase ALKBH1) (EC 1.14.11.51) (DNA lyase ABH1) (EC 4.2.99.18) (DNA oxidative demethylase ALKBH1) (EC 1.14.11.33) (mRNA N(3)-methylcytidine demethylase) (EC 1.14.11.-)	ALKBH1 ABH ABH1 ALKBH	Homo sapiens (Human)	389	-7.7
Q03426	KIME_HUMAN	reviewed	Mevalonate kinase (MK) (EC 2.7.1.36)	MVK	Homo sapiens (Human)	396	-7.7
Q13003	GRIK3_HUMAN	reviewed	Glutamate receptor ionotropic, kainate 3 (GluK3) (Excitatory amino acid receptor 5) (EAA5) (Glutamate receptor 7) (GluR-7) (GluR7)	GRIK3 GLUR7	Homo sapiens (Human)	919	-7.7
Q12931	TRAP1_HUMAN	reviewed	Heat shock protein 75 kDa, mitochondrial (HSP 75) (TNFR-associated protein 1) (Tumor necrosis factor type 1 receptor-associated protein) (TRAP-1)	TRAP1 HSP75	Homo sapiens (Human)	704	-7.7
Q15125	EBP_HUMAN	reviewed	3-beta-hydroxysteroid-Delta(8),Delta(7)-isomerase (EC 5.3.3.5) (Cholestenol Delta-isomerase) (Delta(8)-Delta(7) sterol isomerase) (D8-D7 sterol isomerase) (Emopamil-binding protein)	EBP	Homo sapiens (Human)	230	-7.7
Q99518	FMO2_HUMAN	reviewed	Dimethylaniline monooxygenase [N-oxide-forming] 2 (EC 1.14.13.8) (Dimethylaniline oxidase 2) (FMO 1B1) (Pulmonary flavin-containing monooxygenase 2) (FMO 2)	FMO2	Homo sapiens (Human)	535	-7.7
A6NJZ3	O6C65_HUMAN	reviewed	Olfactory receptor 6C65	OR6C65	Homo sapiens (Human)	312	-7.6
A0A087X1G2	TBC3K_HUMAN	reviewed	TBC1 domain family member 3K	TBC1D3K	Homo sapiens (Human)	549	-7.6
A5YM72	CRNS1_HUMAN	reviewed	Carnosine synthase 1 (EC 6.3.2.11) (ATP-grasp domain-containing protein 1)	CARNS1 ATPGD1 KIAA1394	Homo sapiens (Human)	827	-7.6
A6NF89	OR6C6_HUMAN	reviewed	Olfactory receptor 6C6	OR6C6	Homo sapiens (Human)	314	-7.6
A0AV96	RBM47_HUMAN	reviewed	RNA-binding protein 47 (RNA-binding motif protein 47)	RBM47	Homo sapiens (Human)	593	-7.6
A6NJ78	MET15_HUMAN	reviewed	12S rRNA N4-methylcytidine (m4C) methyltransferase (12S rRNA m4C methyltransferase) (EC 2.1.1.-) (Methyltransferase 5 domain-containing protein 1) (Methyltransferase-like protein 15)	METTL15 METT5D1	Homo sapiens (Human)	407	-7.6
A0A0K0K1C4	TVB27_HUMAN	reviewed	T cell receptor beta variable 27	TRBV27	Homo sapiens (Human)	114	-7.6
A6NH21	SERC4_HUMAN	reviewed	Serine incorporator 4	SERINC4	Homo sapiens (Human)	518	-7.6
A0A6I8PU40	A0A6I8PU40_HUMAN	unreviewed	Taurine up-regulated 1	TUG1	Homo sapiens (Human)	153	-7.6
A0PJK1	SC5AA_HUMAN	reviewed	Sodium/glucose cotransporter 5 (Na(+)/glucose cotransporter 5) (Solute carrier family 5 member 10)	SLC5A10 SGLT5	Homo sapiens (Human)	596	-7.6
A0A1W2PPD8	A0A1W2PPD8_HUMAN	unreviewed	Lysine demethylase 4F	KDM4F	Homo sapiens (Human)	638	-7.6
A0A0B4J276	TVA25_HUMAN	reviewed	T cell receptor alpha variable 25	TRAV25	Homo sapiens (Human)	109	-7.6
O15230	LAMA5_HUMAN	reviewed	Laminin subunit alpha-5 (Laminin-10 subunit alpha) (Laminin-11 subunit alpha) (Laminin-15 subunit alpha)	LAMA5 KIAA0533 KIAA1907	Homo sapiens (Human)	3695	-7.6
O15050	TRNK1_HUMAN	reviewed	TPR and ankyrin repeat-containing protein 1 (Lupus brain antigen 1 homolog)	TRANK1 KIAA0342 LBA1	Homo sapiens (Human)	2925	-7.6
A8MQ27	NEU1B_HUMAN	reviewed	E3 ubiquitin-protein ligase NEURL1B (EC 2.3.2.27) (Neuralized-2) (NEUR2) (Neuralized-like protein 1B) (Neuralized-like protein 3) (RING-type E3 ubiquitin transferase NEURL1B)	NEURL1B NEURL3	Homo sapiens (Human)	555	-7.6
O14975	S27A2_HUMAN	reviewed	Very long-chain acyl-CoA synthetase (VLACS) (VLCS) (EC 6.2.1.-) (Arachidonate--CoA ligase) (EC 6.2.1.15) (Fatty acid transport protein 2) (FATP-2) (Fatty-acid-coenzyme A ligase, very long-chain 1) (Long-chain-fatty-acid--CoA ligase) (EC 6.2.1.3) (Phytanate--CoA ligase) (EC 6.2.1.24) (Solute carrier family 27 member 2) (THCA-CoA ligase) (EC 6.2.1.7) (Very long-chain-fatty-acid-CoA ligase)	SLC27A2 ACSVL1 FACVL1 FATP2 VLACS	Homo sapiens (Human)	620	-7.6
O14757	CHK1_HUMAN	reviewed	Serine/threonine-protein kinase Chk1 (EC 2.7.11.1) (CHK1 checkpoint homolog) (Cell cycle checkpoint kinase) (Checkpoint kinase-1)	CHEK1 CHK1	Homo sapiens (Human)	476	-7.6
A6NM10	AQ12B_HUMAN	reviewed	Aquaporin-12B (AQP-12B)	AQP12B	Homo sapiens (Human)	295	-7.6
A8MWK0	FS2P1_HUMAN	reviewed	Putative fatty acid desaturase 2-like protein FADS2B (Fatty acid desaturase 2 pseudogene 1) (Fatty acid desaturase 2B, pseudogene)	FADS2B FADS2P1	Homo sapiens (Human)	482	-7.6
O14756	H17B6_HUMAN	reviewed	17-beta-hydroxysteroid dehydrogenase type 6 (17-beta-HSD 6) (17-beta-HSD6) (EC 1.1.1.105) (EC 1.1.1.209) (EC 1.1.1.239) (EC 1.1.1.53) (EC 1.1.1.62) (3-alpha->beta-hydroxysteroid epimerase) (3-alpha->beta-HSE) (Oxidative 3-alpha hydroxysteroid dehydrogenase) (Short chain dehydrogenase/reductase family 9C member 6)	HSD17B6 RODH SDR9C6	Homo sapiens (Human)	317	-7.6
O14523	C2C2L_HUMAN	reviewed	Phospholipid transfer protein C2CD2L (C2 domain-containing protein 2-like) (C2CD2-like) (Transmembrane protein 24)	C2CD2L KIAA0285 TMEM24 DLNB23	Homo sapiens (Human)	706	-7.6
O60494	CUBN_HUMAN	reviewed	Cubilin (460 kDa receptor) (Intestinal intrinsic factor receptor) (Intrinsic factor-cobalamin receptor) (Intrinsic factor-vitamin B12 receptor)	CUBN IFCR	Homo sapiens (Human)	3623	-7.6
O43149	ZZEF1_HUMAN	reviewed	Zinc finger ZZ-type and EF-hand domain-containing protein 1	ZZEF1 KIAA0399	Homo sapiens (Human)	2961	-7.6
O43272	PROD_HUMAN	reviewed	Proline dehydrogenase 1, mitochondrial (EC 1.5.5.2) (Proline oxidase) (Proline oxidase 2) (p53-induced gene 6 protein)	PRODH PIG6 POX2 PRODH2	Homo sapiens (Human)	600	-7.6
O15303	GRM6_HUMAN	reviewed	Metabotropic glutamate receptor 6 (mGluR6)	GRM6 GPRC1F MGLUR6	Homo sapiens (Human)	877	-7.6
O75140	DEPD5_HUMAN	reviewed	GATOR complex protein DEPDC5 (DEP domain-containing protein 5)	DEPDC5 KIAA0645	Homo sapiens (Human)	1603	-7.6
O43157	PLXB1_HUMAN	reviewed	Plexin-B1 (Semaphorin receptor SEP)	PLXNB1 KIAA0407 PLXN5 SEP	Homo sapiens (Human)	2135	-7.6
O75911	DHRS3_HUMAN	reviewed	Short-chain dehydrogenase/reductase 3 (EC 1.1.1.300) (DD83.1) (Retinal short-chain dehydrogenase/reductase 1) (retSDR1) (Retinol dehydrogenase 17) (Short chain dehydrogenase/reductase family 16C member 1)	DHRS3 RDH17 SDR16C1 UNQ2424/PRO4983	Homo sapiens (Human)	302	-7.6
O43488	ARK72_HUMAN	reviewed	Aflatoxin B1 aldehyde reductase member 2 (EC 1.1.1.n11) (AFB1 aldehyde reductase 1) (AFB1-AR 1) (Aldoketoreductase 7) (Succinic semialdehyde reductase) (SSA reductase)	AKR7A2 AFAR AFAR1 AKR7	Homo sapiens (Human)	359	-7.6
O43909	EXTL3_HUMAN	reviewed	Exostosin-like 3 (EC 2.4.1.223) (EXT-related protein 1) (Glucuronyl-galactosyl-proteoglycan 4-alpha-N-acetylglucosaminyltransferase) (Hereditary multiple exostoses gene isolog) (Multiple exostosis-like protein 3) (Putative tumor suppressor protein EXTL3)	EXTL3 EXTL1L EXTR1 KIAA0519	Homo sapiens (Human)	919	-7.6
O75354	ENTP6_HUMAN	reviewed	Ectonucleoside triphosphate diphosphohydrolase 6 (NTPDase 6) (EC 3.6.1.6) (CD39 antigen-like 2)	ENTPD6 CD39L2 IL6ST2	Homo sapiens (Human)	484	-7.6
O75582	KS6A5_HUMAN	reviewed	Ribosomal protein S6 kinase alpha-5 (S6K-alpha-5) (EC 2.7.11.1) (90 kDa ribosomal protein S6 kinase 5) (Nuclear mitogen- and stress-activated protein kinase 1) (RSK-like protein kinase) (RSKL)	RPS6KA5 MSK1	Homo sapiens (Human)	802	-7.6
O75795	UDB17_HUMAN	reviewed	UDP-glucuronosyltransferase 2B17 (UDPGT 2B17) (UGT2B17) (EC 2.4.1.17) (C19-steroid-specific UDP-glucuronosyltransferase) (C19-steroid-specific UDPGT)	UGT2B17	Homo sapiens (Human)	530	-7.6
O75925	PIAS1_HUMAN	reviewed	E3 SUMO-protein ligase PIAS1 (EC 2.3.2.-) (DEAD/H box-binding protein 1) (E3 SUMO-protein transferase PIAS1) (Gu-binding protein) (GBP) (Protein inhibitor of activated STAT protein 1) (RNA helicase II-binding protein)	PIAS1 DDXBP1	Homo sapiens (Human)	651	-7.6
O43704	ST1B1_HUMAN	reviewed	Sulfotransferase family cytosolic 1B member 1 (ST1B1) (Sulfotransferase 1B1) (EC 2.8.2.-) (Sulfotransferase 1B2) (ST1B2) (Thyroid hormone sulfotransferase)	SULT1B1 ST1B2 SULT1B2	Homo sapiens (Human)	296	-7.6
O43614	OX2R_HUMAN	reviewed	Orexin receptor type 2 (Ox-2-R) (Ox2-R) (Ox2R) (Hypocretin receptor type 2)	HCRTR2	Homo sapiens (Human)	444	-7.6
O75164	KDM4A_HUMAN	reviewed	Lysine-specific demethylase 4A (EC 1.14.11.66) (EC 1.14.11.69) (JmjC domain-containing histone demethylation protein 3A) (Jumonji domain-containing protein 2A) ([histone H3]-trimethyl-L-lysine(36) demethylase 4A) ([histone H3]-trimethyl-L-lysine(9) demethylase 4A)	KDM4A JHDM3A JMJD2 JMJD2A KIAA0677	Homo sapiens (Human)	1064	-7.6
O75326	SEM7A_HUMAN	reviewed	Semaphorin-7A (CDw108) (JMH blood group antigen) (John-Milton-Hargen human blood group Ag) (Semaphorin-K1) (Sema K1) (Semaphorin-L) (Sema L) (CD antigen CD108)	SEMA7A CD108 SEMAL	Homo sapiens (Human)	666	-7.6
P0DMV9	HS71B_HUMAN	reviewed	Heat shock 70 kDa protein 1B (Heat shock 70 kDa protein 2) (HSP70-2) (HSP70.2)	HSPA1B HSP72	Homo sapiens (Human)	641	-7.6
P08F94	PKHD1_HUMAN	reviewed	Fibrocystin (Polycystic kidney and hepatic disease 1 protein) (Polyductin) (Tigmin)	PKHD1 FCYT TIGM1	Homo sapiens (Human)	4074	-7.6
P0DN81	O13C7_HUMAN	reviewed	Olfactory receptor 13C7	OR13C7 OR13C7P	Homo sapiens (Human)	318	-7.6
P0DPH8	TBA3D_HUMAN	reviewed	Tubulin alpha-3D chain (Alpha-tubulin 3D) [Cleaved into: Detyrosinated tubulin alpha-3D chain]	TUBA3D	Homo sapiens (Human)	450	-7.6
O76024	WFS1_HUMAN	reviewed	Wolframin	WFS1	Homo sapiens (Human)	890	-7.6
P03372	ESR1_HUMAN	reviewed	Estrogen receptor (ER) (ER-alpha) (Estradiol receptor) (Nuclear receptor subfamily 3 group A member 1)	ESR1 ESR NR3A1	Homo sapiens (Human)	595	-7.6
P14780	MMP9_HUMAN	reviewed	Matrix metalloproteinase-9 (MMP-9) (EC 3.4.24.35) (92 kDa gelatinase) (92 kDa type IV collagenase) (Gelatinase B) (GELB) [Cleaved into: 67 kDa matrix metalloproteinase-9; 82 kDa matrix metalloproteinase-9]	MMP9 CLG4B	Homo sapiens (Human)	707	-7.6
P15924	DESP_HUMAN	reviewed	Desmoplakin (DP) (250/210 kDa paraneoplastic pemphigus antigen)	DSP	Homo sapiens (Human)	2871	-7.6
P11142	HSP7C_HUMAN	reviewed	Heat shock cognate 71 kDa protein (EC 3.6.4.10) (Heat shock 70 kDa protein 8) (Lipopolysaccharide-associated protein 1) (LAP-1) (LPS-associated protein 1)	HSPA8 HSC70 HSP73 HSPA10	Homo sapiens (Human)	646	-7.6
P07148	FABPL_HUMAN	reviewed	Fatty acid-binding protein, liver (Fatty acid-binding protein 1) (Liver-type fatty acid-binding protein) (L-FABP)	FABP1 FABPL	Homo sapiens (Human)	127	-7.6
P07099	HYEP_HUMAN	reviewed	Epoxide hydrolase 1 (EC 3.3.2.9) (Epoxide hydratase) (Microsomal epoxide hydrolase) (mEH)	EPHX1 EPHX EPOX	Homo sapiens (Human)	455	-7.6
P09105	HBAT_HUMAN	reviewed	Hemoglobin subunit theta-1 (Hemoglobin theta-1 chain) (Theta-1-globin)	HBQ1	Homo sapiens (Human)	142	-7.6
P14060	3BHS1_HUMAN	reviewed	3 beta-hydroxysteroid dehydrogenase/Delta 5-->4-isomerase type 1 (3 beta-hydroxysteroid dehydrogenase/Delta 5-->4-isomerase type I) (3-beta-HSD I) (3-beta-hydroxy-5-ene steroid dehydrogenase) (3-beta-hydroxy-Delta(5)-steroid dehydrogenase) (EC 1.1.1.145) (3-beta-hydroxysteroid 3-dehydrogenase) (EC 1.1.1.270) (Delta-5-3-ketosteroid isomerase) (Dihydrotestosterone oxidoreductase) (EC 1.1.1.210) (St…	HSD3B1 3BH HSDB3A	Homo sapiens (Human)	373	-7.6
P10398	ARAF_HUMAN	reviewed	Serine/threonine-protein kinase A-Raf (EC 2.7.11.1) (Proto-oncogene A-Raf) (Proto-oncogene A-Raf-1) (Proto-oncogene Pks)	ARAF ARAF1 PKS PKS2	Homo sapiens (Human)	606	-7.6
P10809	CH60_HUMAN	reviewed	60 kDa heat shock protein, mitochondrial (EC 5.6.1.7) (60 kDa chaperonin) (Chaperonin 60) (CPN60) (Heat shock protein 60) (HSP-60) (Hsp60) (HuCHA60) (Mitochondrial matrix protein P1) (P60 lymphocyte protein)	HSPD1 HSP60	Homo sapiens (Human)	573	-7.6
P08235	MCR_HUMAN	reviewed	Mineralocorticoid receptor (MR) (Nuclear receptor subfamily 3 group C member 2)	NR3C2 MCR MLR	Homo sapiens (Human)	984	-7.6
P08648	ITA5_HUMAN	reviewed	Integrin alpha-5 (CD49 antigen-like family member E) (Fibronectin receptor subunit alpha) (Integrin alpha-F) (VLA-5) (CD antigen CD49e) [Cleaved into: Integrin alpha-5 heavy chain; Integrin alpha-5 light chain]	ITGA5 FNRA	Homo sapiens (Human)	1049	-7.6
P14625	ENPL_HUMAN	reviewed	Endoplasmin (94 kDa glucose-regulated protein) (GRP-94) (Heat shock protein 90 kDa beta member 1) (Tumor rejection antigen 1) (gp96 homolog)	HSP90B1 GRP94 TRA1	Homo sapiens (Human)	803	-7.6
P02753	RET4_HUMAN	reviewed	Retinol-binding protein 4 (Plasma retinol-binding protein) (PRBP) (RBP) [Cleaved into: Plasma retinol-binding protein(1-182); Plasma retinol-binding protein(1-181); Plasma retinol-binding protein(1-179); Plasma retinol-binding protein(1-176)]	RBP4 PRO2222	Homo sapiens (Human)	201	-7.6
P06276	CHLE_HUMAN	reviewed	Cholinesterase (EC 3.1.1.8) (Acylcholine acylhydrolase) (Butyrylcholine esterase) (Choline esterase II) (Pseudocholinesterase)	BCHE CHE1	Homo sapiens (Human)	602	-7.6
P11169	GTR3_HUMAN	reviewed	Solute carrier family 2, facilitated glucose transporter member 3 (Glucose transporter type 3, brain) (GLUT-3)	SLC2A3 GLUT3	Homo sapiens (Human)	496	-7.6
P22413	ENPP1_HUMAN	reviewed	Ectonucleotide pyrophosphatase/phosphodiesterase family member 1 (E-NPP 1) (Membrane component chromosome 6 surface marker 1) (Phosphodiesterase I/nucleotide pyrophosphatase 1) (Plasma-cell membrane glycoprotein PC-1) [Cleaved into: Ectonucleotide pyrophosphatase/phosphodiesterase family member 1, secreted form] [Includes: Alkaline phosphodiesterase I (EC 3.1.4.1); Nucleotide pyrophosphatase (NPP…	ENPP1 M6S1 NPPS PC1 PDNP1	Homo sapiens (Human)	925	-7.6
P29275	AA2BR_HUMAN	reviewed	Adenosine receptor A2b	ADORA2B	Homo sapiens (Human)	332	-7.6
P18858	DNLI1_HUMAN	reviewed	DNA ligase 1 (EC 6.5.1.1) (DNA ligase I) (Polydeoxyribonucleotide synthase [ATP] 1)	LIG1	Homo sapiens (Human)	919	-7.6
P21673	SAT1_HUMAN	reviewed	Diamine acetyltransferase 1 (EC 2.3.1.57) (Polyamine N-acetyltransferase 1) (Putrescine acetyltransferase) (Spermidine/spermine N(1)-acetyltransferase 1) (SSAT) (SSAT-1)	SAT1 SAT	Homo sapiens (Human)	171	-7.6
P20794	MAK_HUMAN	reviewed	Serine/threonine-protein kinase MAK (EC 2.7.11.1) (Male germ cell-associated kinase)	MAK	Homo sapiens (Human)	623	-7.6
P16930	FAAA_HUMAN	reviewed	Fumarylacetoacetase (FAA) (EC 3.7.1.2) (Beta-diketonase) (Fumarylacetoacetate hydrolase)	FAH	Homo sapiens (Human)	419	-7.6
P31645	SC6A4_HUMAN	reviewed	Sodium-dependent serotonin transporter (SERT) (5HT transporter) (5HTT) (Solute carrier family 6 member 4)	SLC6A4 HTT SERT	Homo sapiens (Human)	630	-7.6
P22079	PERL_HUMAN	reviewed	Lactoperoxidase (LPO) (EC 1.11.1.7) (Salivary peroxidase) (SPO)	LPO SAPX	Homo sapiens (Human)	712	-7.6
P28335	5HT2C_HUMAN	reviewed	5-hydroxytryptamine receptor 2C (5-HT-2C) (5-HT2C) (5-HTR2C) (5-hydroxytryptamine receptor 1C) (5-HT-1C) (5-HT1C) (Serotonin receptor 2C)	HTR2C HTR1C	Homo sapiens (Human)	458	-7.6
P30939	5HT1F_HUMAN	reviewed	5-hydroxytryptamine receptor 1F (5-HT-1F) (5-HT1F) (Serotonin receptor 1F)	HTR1F HTR1EL	Homo sapiens (Human)	366	-7.6
P24903	CP2F1_HUMAN	reviewed	Cytochrome P450 2F1 (EC 1.14.14.1) (CYPIIF1)	CYP2F1	Homo sapiens (Human)	491	-7.6
P19623	SPEE_HUMAN	reviewed	Spermidine synthase (SPDSY) (EC 2.5.1.16) (Putrescine aminopropyltransferase)	SRM SPS1 SRML1	Homo sapiens (Human)	302	-7.6
P31415	CASQ1_HUMAN	reviewed	Calsequestrin-1 (Calmitine) (Calsequestrin, skeletal muscle isoform)	CASQ1 CASQ	Homo sapiens (Human)	396	-7.6
P48736	PK3CG_HUMAN	reviewed	Phosphatidylinositol 4,5-bisphosphate 3-kinase catalytic subunit gamma isoform (PI3-kinase subunit gamma) (PI3K-gamma) (PI3Kgamma) (PtdIns-3-kinase subunit gamma) (EC 2.7.1.137) (EC 2.7.1.153) (EC 2.7.1.154) (Phosphatidylinositol 4,5-bisphosphate 3-kinase 110 kDa catalytic subunit gamma) (PtdIns-3-kinase subunit p110-gamma) (p110gamma) (Phosphoinositide-3-kinase catalytic gamma polypeptide) (Seri…	PIK3CG	Homo sapiens (Human)	1102	-7.6
P52735	VAV2_HUMAN	reviewed	Guanine nucleotide exchange factor VAV2 (VAV-2)	VAV2	Homo sapiens (Human)	878	-7.6
P33897	ABCD1_HUMAN	reviewed	ATP-binding cassette sub-family D member 1 (EC 7.6.2.4) (Adrenoleukodystrophy protein) (ALDP)	ABCD1 ALD	Homo sapiens (Human)	745	-7.6
P42681	TXK_HUMAN	reviewed	Tyrosine-protein kinase TXK (EC 2.7.10.2) (Protein-tyrosine kinase 4) (Resting lymphocyte kinase)	TXK PTK4 RLK	Homo sapiens (Human)	527	-7.6
P34913	HYES_HUMAN	reviewed	Bifunctional epoxide hydrolase 2 [Includes: Cytosolic epoxide hydrolase 2 (CEH) (EC 3.3.2.10) (Epoxide hydratase) (Soluble epoxide hydrolase) (SEH); Lipid-phosphate phosphatase (EC 3.1.3.76)]	EPHX2	Homo sapiens (Human)	555	-7.6
P36551	HEM6_HUMAN	reviewed	Oxygen-dependent coproporphyrinogen-III oxidase, mitochondrial (COX) (Coprogen oxidase) (Coproporphyrinogenase) (EC 1.3.3.3)	CPOX CPO CPX	Homo sapiens (Human)	454	-7.6
P46019	KPB2_HUMAN	reviewed	Phosphorylase b kinase regulatory subunit alpha, liver isoform (Phosphorylase kinase alpha L subunit)	PHKA2 PHKLA PYK	Homo sapiens (Human)	1235	-7.6
P45452	MMP13_HUMAN	reviewed	Collagenase 3 (EC 3.4.24.-) (Matrix metalloproteinase-13) (MMP-13)	MMP13	Homo sapiens (Human)	471	-7.6
P51149	RAB7A_HUMAN	reviewed	Ras-related protein Rab-7a (EC 3.6.5.2)	RAB7A RAB7	Homo sapiens (Human)	207	-7.6
P35558	PCKGC_HUMAN	reviewed	Phosphoenolpyruvate carboxykinase, cytosolic [GTP] (PEPCK-C) (EC 4.1.1.32) (Serine-protein kinase PCK1) (EC 2.7.11.-)	PCK1 PEPCK1	Homo sapiens (Human)	622	-7.6
P46095	GPR6_HUMAN	reviewed	G-protein coupled receptor 6 (Sphingosine 1-phosphate receptor GPR6)	GPR6	Homo sapiens (Human)	362	-7.6
P48067	SC6A9_HUMAN	reviewed	Sodium- and chloride-dependent glycine transporter 1 (GlyT-1) (GlyT1) (Solute carrier family 6 member 9)	SLC6A9	Homo sapiens (Human)	706	-7.6
P42680	TEC_HUMAN	reviewed	Tyrosine-protein kinase Tec (EC 2.7.10.2)	TEC PSCTK4	Homo sapiens (Human)	631	-7.6
P43364	MAGAB_HUMAN	reviewed	Melanoma-associated antigen 11 (Cancer/testis antigen 1.11) (CT1.11) (MAGE-11 antigen)	MAGEA11 MAGE11	Homo sapiens (Human)	429	-7.6
P43657	LPAR6_HUMAN	reviewed	Lysophosphatidic acid receptor 6 (LPA receptor 6) (LPA-6) (Oleoyl-L-alpha-lysophosphatidic acid receptor) (P2Y purinoceptor 5) (P2Y5) (Purinergic receptor 5) (RB intron encoded G-protein coupled receptor)	LPAR6 P2RY5	Homo sapiens (Human)	344	-7.6
P48060	GLIP1_HUMAN	reviewed	Glioma pathogenesis-related protein 1 (GliPR 1) (Protein RTVP-1)	GLIPR1 GLIPR RTVP1	Homo sapiens (Human)	266	-7.6
P51798	CLCN7_HUMAN	reviewed	H(+)/Cl(-) exchange transporter 7 (Chloride channel 7 alpha subunit) (Chloride channel protein 7) (ClC-7)	CLCN7	Homo sapiens (Human)	805	-7.6
P98164	LRP2_HUMAN	reviewed	Low-density lipoprotein receptor-related protein 2 (LRP-2) (Glycoprotein 330) (gp330) (Megalin)	LRP2	Homo sapiens (Human)	4655	-7.6
P56556	NDUA6_HUMAN	reviewed	NADH dehydrogenase [ubiquinone] 1 alpha subcomplex subunit 6 (Complex I-B14) (CI-B14) (LYR motif-containing protein 6) (NADH-ubiquinone oxidoreductase B14 subunit)	NDUFA6 LYRM6 NADHB14	Homo sapiens (Human)	128	-7.6
Q3MIX3	ADCK5_HUMAN	reviewed	Uncharacterized aarF domain-containing protein kinase 5 (EC 2.7.11.-)	ADCK5	Homo sapiens (Human)	580	-7.6
Q4G0P3	HYDIN_HUMAN	reviewed	Hydrocephalus-inducing protein homolog	HYDIN HYDIN1 KIAA1864	Homo sapiens (Human)	5121	-7.6
Q4G0P3	HYDIN_HUMAN	reviewed	Hydrocephalus-inducing protein homolog	HYDIN HYDIN1 KIAA1864	Homo sapiens (Human)	5121	-7.6
Q4ZG55	GREB1_HUMAN	reviewed	Protein GREB1 (Gene regulated in breast cancer 1 protein)	GREB1 KIAA0575	Homo sapiens (Human)	1949	-7.6
Q5CZC0	FSIP2_HUMAN	reviewed	Fibrous sheath-interacting protein 2	FSIP2	Homo sapiens (Human)	6907	-7.6
Q0WX57	U17LO_HUMAN	reviewed	Ubiquitin carboxyl-terminal hydrolase 17-like protein 24 (EC 3.4.19.12) (Deubiquitinating enzyme 17) (Ubiquitin thioesterase 17) (Ubiquitin-specific-processing protease 17)	USP17L24 USP17 USP17H USP17I USP17J USP17K USP17L USP17M; USP17L25; USP17L26; USP17L27; USP17L28; USP17L29; USP17L30	Homo sapiens (Human)	530	-7.6
Q5JT25	RAB41_HUMAN	reviewed	Ras-related protein Rab-41	RAB41	Homo sapiens (Human)	222	-7.6
Q4J6C6	PPCEL_HUMAN	reviewed	Prolyl endopeptidase-like (EC 3.4.21.-) (Prolylendopeptidase-like)	PREPL KIAA0436	Homo sapiens (Human)	727	-7.6
Q3SXM0	DC4L1_HUMAN	reviewed	DDB1- and CUL4-associated factor 4-like protein 1 (WD repeat-containing protein 21B)	DCAF4L1 WDR21B	Homo sapiens (Human)	396	-7.6
Q5MAI5	CDKL4_HUMAN	reviewed	Cyclin-dependent kinase-like 4 (EC 2.7.11.22)	CDKL4	Homo sapiens (Human)	379	-7.6
Q2YD98	UVSSA_HUMAN	reviewed	UV-stimulated scaffold protein A	UVSSA KIAA1530	Homo sapiens (Human)	709	-7.6
Q6DHV7	ADAL_HUMAN	reviewed	Adenosine deaminase-like protein (EC 3.5.4.-) (Adenosine deaminase-like protein isoform 1) (N6-mAMP deaminase) (HsMAPDA) (N6-methyl-AMP aminohydrolase)	ADAL ADAL1	Homo sapiens (Human)	355	-7.6
Q6ZVL8	YP033_HUMAN	reviewed	Putative uncharacterized protein FLJ42384		Homo sapiens (Human)	140	-7.6
Q7Z7M0	MEGF8_HUMAN	reviewed	Multiple epidermal growth factor-like domains protein 8 (Multiple EGF-like domains protein 8) (Epidermal growth factor-like protein 4) (EGF-like protein 4)	MEGF8 C19orf49 EGFL4 KIAA0817	Homo sapiens (Human)	2845	-7.6
Q6YN16	HSDL2_HUMAN	reviewed	Hydroxysteroid dehydrogenase-like protein 2 (EC 1.-.-.-) (Short chain dehydrogenase/reductase family 13C member 1)	HSDL2 C9orf99 SDR13C1	Homo sapiens (Human)	418	-7.6
Q6ZVU0	YK022_HUMAN	reviewed	Putative uncharacterized protein FLJ42102		Homo sapiens (Human)	165	-7.6
Q7Z4J2	GL6D1_HUMAN	reviewed	Putative glycosyltransferase 6 domain-containing protein 1 (EC 2.4.1.-) (Galactosyltransferase family 6 domain-containing 1)	GLT6D1 GLTDC1 GT6M7	Homo sapiens (Human)	276	-7.6
Q7Z7L7	ZER1_HUMAN	reviewed	Protein zer-1 homolog (Hzyg) (Zyg-11 homolog B-like protein) (Zyg11b-like protein)	ZER1 C9orf60 ZYG ZYG11BL	Homo sapiens (Human)	766	-7.6
Q7Z4N2	TRPM1_HUMAN	reviewed	Transient receptor potential cation channel subfamily M member 1 (Long transient receptor potential channel 1) (LTrpC1) (Melastatin-1)	TRPM1 LTRPC1 MLSN MLSN1	Homo sapiens (Human)	1603	-7.6
Q7Z3K3	POGZ_HUMAN	reviewed	Pogo transposable element with ZNF domain (Suppressor of hairy wing homolog 5) (Zinc finger protein 280E) (Zinc finger protein 635)	POGZ KIAA0461 SUHW5 ZNF280E ZNF635 Nbla00003	Homo sapiens (Human)	1410	-7.6
Q7RTN6	STRAA_HUMAN	reviewed	STE20-related kinase adapter protein alpha (STRAD alpha) (STE20-related adapter protein) (Serologically defined breast cancer antigen NY-BR-96)	STRADA LYK5 STRAD	Homo sapiens (Human)	431	-7.6
Q8IV63	VRK3_HUMAN	reviewed	Inactive serine/threonine-protein kinase VRK3 (Serine/threonine-protein pseudokinase VRK3) (Vaccinia-related kinase 3)	VRK3	Homo sapiens (Human)	474	-7.6
Q7Z449	CP2U1_HUMAN	reviewed	Cytochrome P450 2U1 (Long-chain fatty acid omega-monooxygenase) (EC 1.14.14.80)	CYP2U1	Homo sapiens (Human)	544	-7.6
Q6ZN32	ETV3L_HUMAN	reviewed	ETS translocation variant 3-like protein	ETV3L	Homo sapiens (Human)	361	-7.6
Q8N8V2	GBP7_HUMAN	reviewed	Guanylate-binding protein 7 (GTP-binding protein 7) (GBP-7) (Guanine nucleotide-binding protein 7) (Guanylate-binding protein 4-like)	GBP7 GBP4L	Homo sapiens (Human)	638	-7.6
Q8IVG5	SAM9L_HUMAN	reviewed	Sterile alpha motif domain-containing protein 9-like (SAM domain-containing protein 9-like)	SAMD9L C7orf6 DRIF2 KIAA2005 UEF	Homo sapiens (Human)	1584	-7.6
Q8N6T7	SIR6_HUMAN	reviewed	NAD-dependent protein deacetylase sirtuin-6 (EC 2.3.1.286) (Regulatory protein SIR2 homolog 6) (SIR2-like protein 6)	SIRT6 SIR2L6	Homo sapiens (Human)	355	-7.6
Q8IWW8	HOT_HUMAN	reviewed	Hydroxyacid-oxoacid transhydrogenase, mitochondrial (HOT) (EC 1.1.99.24) (Alcohol dehydrogenase iron-containing protein 1) (ADHFe1) (Fe-containing alcohol dehydrogenase)	ADHFE1 HMFT2263	Homo sapiens (Human)	467	-7.6
Q8TAV3	CP2W1_HUMAN	reviewed	Cytochrome P450 2W1 (EC 1.14.14.-) (CYPIIW1)	CYP2W1	Homo sapiens (Human)	490	-7.6
Q8NGB9	OR4F6_HUMAN	reviewed	Olfactory receptor 4F6 (Olfactory receptor 4F12) (Olfactory receptor OR15-15)	OR4F6 OR4F12	Homo sapiens (Human)	312	-7.6
Q8NGS3	OR1J1_HUMAN	reviewed	Olfactory receptor 1J1 (Olfactory receptor OR9-18)	OR1J1	Homo sapiens (Human)	322	-7.6
Q8ND82	Z280C_HUMAN	reviewed	Zinc finger protein 280C (Suppressor of hairy wing homolog 3) (Zinc finger protein 633)	ZNF280C SUHW3 ZNF633	Homo sapiens (Human)	737	-7.6
Q8NH61	O51F2_HUMAN	reviewed	Olfactory receptor 51F2 (Olfactory receptor OR11-23)	OR51F2	Homo sapiens (Human)	342	-7.6
Q8NCM8	DYHC2_HUMAN	reviewed	Cytoplasmic dynein 2 heavy chain 1 (Cytoplasmic dynein 2 heavy chain) (Dynein cytoplasmic heavy chain 2) (Dynein heavy chain 11) (hDHC11) (Dynein heavy chain isotype 1B)	DYNC2H1 DHC1B DHC2 DNCH2 DYH1B KIAA1997	Homo sapiens (Human)	4307	-7.6
Q8NAJ2	CI106_HUMAN	reviewed	Putative uncharacterized protein C9orf106	C9orf106	Homo sapiens (Human)	232	-7.6
Q8NBN7	RDH13_HUMAN	reviewed	Retinol dehydrogenase 13 (EC 1.1.1.300) (Short chain dehydrogenase/reductase family 7C member 3)	RDH13 SDR7C3 PSEC0082 UNQ736/PRO1430	Homo sapiens (Human)	331	-7.6
Q8NGQ6	OR9I1_HUMAN	reviewed	Olfactory receptor 9I1 (Olfactory receptor OR11-228)	OR9I1	Homo sapiens (Human)	314	-7.6
Q8NGD4	OR4K1_HUMAN	reviewed	Olfactory receptor 4K1 (Olfactory receptor OR14-19)	OR4K1	Homo sapiens (Human)	311	-7.6
Q8NGY3	OR6K3_HUMAN	reviewed	Olfactory receptor 6K3 (Olfactory receptor OR1-18)	OR6K3	Homo sapiens (Human)	331	-7.6
Q8NBP7	PCSK9_HUMAN	reviewed	Proprotein convertase subtilisin/kexin type 9 (EC 3.4.21.-) (Neural apoptosis-regulated convertase 1) (NARC-1) (Proprotein convertase 9) (PC9) (Subtilisin/kexin-like protease PC9)	PCSK9 NARC1 PSEC0052	Homo sapiens (Human)	692	-7.6
Q8NGC0	O5AU1_HUMAN	reviewed	Olfactory receptor 5AU1 (Olfactory receptor OR14-38)	OR5AU1	Homo sapiens (Human)	362	-7.6
Q8TC44	POC1B_HUMAN	reviewed	POC1 centriolar protein homolog B (Pix1) (Proteome of centriole protein 1B) (WD repeat-containing protein 51B)	POC1B WDR51B	Homo sapiens (Human)	478	-7.6
Q8NER1	TRPV1_HUMAN	reviewed	Transient receptor potential cation channel subfamily V member 1 (TrpV1) (Capsaicin receptor) (Osm-9-like TRP channel 1) (OTRPC1) (Vanilloid receptor 1)	TRPV1 VR1	Homo sapiens (Human)	839	-7.6
Q8NBJ9	SIDT2_HUMAN	reviewed	SID1 transmembrane family member 2	SIDT2 CGI-40 PSEC0072 UNQ685/PRO1325	Homo sapiens (Human)	832	-7.6
Q8TC12	RDH11_HUMAN	reviewed	Retinol dehydrogenase 11 (EC 1.1.1.300) (Androgen-regulated short-chain dehydrogenase/reductase 1) (HCV core-binding protein HCBP12) (Prostate short-chain dehydrogenase/reductase 1) (Retinal reductase 1) (RalR1) (Short chain dehydrogenase/reductase family 7C member 1)	RDH11 ARSDR1 PSDR1 SDR7C1 CGI-82	Homo sapiens (Human)	318	-7.6
Q8TBB1	LNX1_HUMAN	reviewed	E3 ubiquitin-protein ligase LNX (EC 2.3.2.27) (Ligand of Numb-protein X 1) (Numb-binding protein 1) (PDZ domain-containing RING finger protein 2) (RING-type E3 ubiquitin transferase LNX)	LNX1 LNX PDZRN2 UNQ574/PRO1136	Homo sapiens (Human)	728	-7.6
Q8NGE3	O10P1_HUMAN	reviewed	Olfactory receptor 10P1 (Olfactory receptor 10P2) (Olfactory receptor 10P3) (Olfactory receptor OR12-7)	OR10P1 OR10P1P OR10P2P OR10P3P	Homo sapiens (Human)	313	-7.6
Q8NAB2	KBTB3_HUMAN	reviewed	Kelch repeat and BTB domain-containing protein 3 (BTB and kelch domain-containing protein 3)	KBTBD3 BKLHD3	Homo sapiens (Human)	612	-7.6
Q8TDI7	TMC2_HUMAN	reviewed	Transmembrane channel-like protein 2 (Transmembrane cochlear-expressed protein 2)	TMC2 C20orf145 UNQ907/PRO1928	Homo sapiens (Human)	906	-7.6
Q8TDS5	OXER1_HUMAN	reviewed	Oxoeicosanoid receptor 1 (5-oxo-ETE G-protein coupled receptor) (G-protein coupled receptor 170) (G-protein coupled receptor R527) (G-protein coupled receptor TG1019)	OXER1 GPR170 TG1019	Homo sapiens (Human)	423	-7.6
Q9BQA5	HINFP_HUMAN	reviewed	Histone H4 transcription factor (Histone nuclear factor P) (HiNF-P) (MBD2-interacting zinc finger protein) (Methyl-CpG-binding protein 2-interacting zinc finger protein)	HINFP MIZF ZNF743	Homo sapiens (Human)	517	-7.6
Q8TDX9	PK1L1_HUMAN	reviewed	Polycystic kidney disease protein 1-like 1 (PC1-like 1 protein) (Polycystin-1L1)	PKD1L1 UNQ5785/PRO19563	Homo sapiens (Human)	2849	-7.6
Q8TEQ6	GEMI5_HUMAN	reviewed	Gem-associated protein 5 (Gemin5)	GEMIN5	Homo sapiens (Human)	1508	-7.6
Q8TD57	DYH3_HUMAN	reviewed	Dynein axonemal heavy chain 3 (Axonemal beta dynein heavy chain 3) (HsADHC3) (Ciliary dynein heavy chain 3) (Dnahc3-b)	DNAH3 DNAHC3B	Homo sapiens (Human)	4116	-7.6
Q8WXB1	MT21A_HUMAN	reviewed	Protein N-lysine methyltransferase METTL21A (EC 2.1.1.-) (HSPA lysine methyltransferase) (HSPA-KMT) (Hepatocellular carcinoma-associated antigen 557b) (Methyltransferase-like protein 21A)	METTL21A FAM119A HCA557B	Homo sapiens (Human)	218	-7.6
Q9BQI7	PSD2_HUMAN	reviewed	PH and SEC7 domain-containing protein 2 (Exchange factor for ADP-ribosylation factor guanine nucleotide factor 6 C) (Exchange factor for ARF6 C) (Pleckstrin homology and SEC7 domain-containing protein 2)	PSD2 EFA6C	Homo sapiens (Human)	771	-7.6
Q8TE73	DYH5_HUMAN	reviewed	Dynein axonemal heavy chain 5 (Axonemal beta dynein heavy chain 5) (Ciliary dynein heavy chain 5)	DNAH5 DNAHC5 HL1 KIAA1603	Homo sapiens (Human)	4624	-7.6
Q8WUS8	D42E1_HUMAN	reviewed	Short-chain dehydrogenase/reductase family 42E member 1 (EC 1.1.1.-)	SDR42E1 HSPC105	Homo sapiens (Human)	393	-7.6
Q8TDV0	GP151_HUMAN	reviewed	G-protein coupled receptor 151 (G-protein coupled receptor PGR7) (GPCR-2037) (Galanin receptor 4) (Galanin-receptor-like protein) (GalRL)	GPR151 GALR4 GALRL PGR7	Homo sapiens (Human)	419	-7.6
Q9BQI3	E2AK1_HUMAN	reviewed	Eukaryotic translation initiation factor 2-alpha kinase 1 (EC 2.7.11.1) (Heme-controlled repressor) (HCR) (Heme-regulated eukaryotic initiation factor eIF-2-alpha kinase) (Heme-regulated inhibitor) (hHRI) (Hemin-sensitive initiation factor 2-alpha kinase)	EIF2AK1 HRI KIAA1369 PRO1362	Homo sapiens (Human)	630	-7.6
Q9H0R5	GBP3_HUMAN	reviewed	Guanylate-binding protein 3 (EC 3.6.5.-) (GTP-binding protein 3) (GBP-3) (Guanine nucleotide-binding protein 3)	GBP3	Homo sapiens (Human)	595	-7.6
Q9BRZ2	TRI56_HUMAN	reviewed	E3 ubiquitin-protein ligase TRIM56 (EC 2.3.2.27) (RING finger protein 109) (RING-type E3 ubiquitin transferase TRIM56) (Tripartite motif-containing protein 56)	TRIM56 RNF109	Homo sapiens (Human)	755	-7.6
Q9H3R0	KDM4C_HUMAN	reviewed	Lysine-specific demethylase 4C (EC 1.14.11.66) (Gene amplified in squamous cell carcinoma 1 protein) (GASC-1 protein) (JmjC domain-containing histone demethylation protein 3C) (Jumonji domain-containing protein 2C) ([histone H3]-trimethyl-L-lysine(9) demethylase 4C)	KDM4C GASC1 JHDM3C JMJD2C KIAA0780	Homo sapiens (Human)	1056	-7.6
Q9BWV1	BOC_HUMAN	reviewed	Brother of CDO (Protein BOC)	BOC UNQ604/PRO1190	Homo sapiens (Human)	1114	-7.6
Q9H2A9	CHST8_HUMAN	reviewed	Carbohydrate sulfotransferase 8 (EC 2.8.2.-) (GalNAc-4-O-sulfotransferase 1) (GalNAc-4-ST1) (GalNAc4ST-1) (N-acetylgalactosamine-4-O-sulfotransferase 1)	CHST8	Homo sapiens (Human)	424	-7.6
Q9GZS3	WDR61_HUMAN	reviewed	WD repeat-containing protein 61 (Meiotic recombination REC14 protein homolog) (SKI8 homolog) (Ski8) [Cleaved into: WD repeat-containing protein 61, N-terminally processed]	WDR61	Homo sapiens (Human)	305	-7.6
Q9H0P0	5NT3A_HUMAN	reviewed	Cytosolic 5'-nucleotidase 3A (EC 3.1.3.5) (7-methylguanosine phosphate-specific 5'-nucleotidase) (7-methylguanosine nucleotidase) (EC 3.1.3.91) (Cytosolic 5'-nucleotidase 3) (Cytosolic 5'-nucleotidase III) (cN-III) (Pyrimidine 5'-nucleotidase 1) (P5'N-1) (P5N-1) (PN-I) (Uridine 5'-monophosphate hydrolase 1) (p36)	NT5C3A NT5C3 P5N1 UMPH1 HSPC233	Homo sapiens (Human)	336	-7.6
Q9H511	KLH31_HUMAN	reviewed	Kelch-like protein 31 (BTB and kelch domain-containing protein 6) (Kelch repeat and BTB domain-containing protein 1) (Kelch-like protein KLHL)	KLHL31 BKLHD6 KBTBD1 KLHL	Homo sapiens (Human)	634	-7.6
Q9H205	O2AG1_HUMAN	reviewed	Olfactory receptor 2AG1 (HT3) (Olfactory receptor 2AG3) (Olfactory receptor OR11-79)	OR2AG1 OR2AG3	Homo sapiens (Human)	316	-7.6
Q9NT68	TEN2_HUMAN	reviewed	Teneurin-2 (Ten-2) (Protein Odd Oz/ten-m homolog 2) (Tenascin-M2) (Ten-m2) (Teneurin transmembrane protein 2) [Cleaved into: Ten-2, soluble form; Ten-2 intracellular domain (Ten-2 ICD)]	TENM2 KIAA1127 ODZ2 TNM2	Homo sapiens (Human)	2774	-7.6
Q9NWS6	F118A_HUMAN	reviewed	Protein FAM118A	FAM118A C22orf8	Homo sapiens (Human)	357	-7.6
Q9NSN8	SNTG1_HUMAN	reviewed	Gamma-1-syntrophin (G1SYN) (Syntrophin-4) (SYN4)	SNTG1	Homo sapiens (Human)	517	-7.6
Q9NS93	TM7S3_HUMAN	reviewed	Transmembrane 7 superfamily member 3 (Seven span transmembrane protein)	TM7SF3	Homo sapiens (Human)	570	-7.6
Q9P2N7	KLH13_HUMAN	reviewed	Kelch-like protein 13 (BTB and kelch domain-containing protein 2)	KLHL13 BKLHD2 KIAA1309	Homo sapiens (Human)	655	-7.6
Q9UKZ4	TEN1_HUMAN	reviewed	Teneurin-1 (Ten-1) (Protein Odd Oz/ten-m homolog 1) (Tenascin-M1) (Ten-m1) (Teneurin transmembrane protein 1) [Cleaved into: Ten-1 intracellular domain (IDten-1) (Ten-1 ICD); Teneurin C-terminal-associated peptide (TCPA-1) (Ten-1 extracellular domain) (Ten-1 ECD)]	TENM1 ODZ1 TNM1	Homo sapiens (Human)	2725	-7.6
Q9UKN7	MYO15_HUMAN	reviewed	Unconventional myosin-XV (Unconventional myosin-15)	MYO15A MYO15	Homo sapiens (Human)	3530	-7.6
Q9ULQ0	STRP2_HUMAN	reviewed	Striatin-interacting protein 2 (Protein FAM40B)	STRIP2 FAM40B KIAA1170	Homo sapiens (Human)	834	-7.6
Q9UIJ5	ZDHC2_HUMAN	reviewed	Palmitoyltransferase ZDHHC2 (EC 2.3.1.225) (Acyltransferase ZDHHC2) (EC 2.3.1.-) (Reduced expression associated with metastasis protein) (Ream) (Reduced expression in cancer protein) (Rec) (Zinc finger DHHC domain-containing protein 2) (DHHC-2) (Zinc finger protein 372)	ZDHHC2 REAM REC ZNF372	Homo sapiens (Human)	367	-7.6
Q9UKM7	MA1B1_HUMAN	reviewed	Endoplasmic reticulum mannosyl-oligosaccharide 1,2-alpha-mannosidase (EC 3.2.1.113) (ER alpha-1,2-mannosidase) (ER mannosidase 1) (ERMan1) (Man9GlcNAc2-specific-processing alpha-mannosidase) (Mannosidase alpha class 1B member 1)	MAN1B1 UNQ747/PRO1477	Homo sapiens (Human)	699	-7.6
Q63HN8	RN213_HUMAN	reviewed	E3 ubiquitin-protein ligase RNF213 (EC 2.3.2.27) (EC 3.6.4.-) (ALK lymphoma oligomerization partner on chromosome 17) (Mysterin) (RING finger protein 213) (RING-type E3 ubiquitin transferase RNF213)	RNF213 ALO17 C17orf27 KIAA1554 KIAA1618 MYSTR	Homo sapiens (Human)	5207	-7.6
Q9Y271	CLTR1_HUMAN	reviewed	Cysteinyl leukotriene receptor 1 (CysLTR1) (Cysteinyl leukotriene D4 receptor) (LTD4 receptor) (G-protein coupled receptor HG55) (HMTMF81)	CYSLTR1 CYSLT1	Homo sapiens (Human)	337	-7.6
Q9Y4C5	CHST2_HUMAN	reviewed	Carbohydrate sulfotransferase 2 (EC 2.8.2.-) (Galactose/N-acetylglucosamine/N-acetylglucosamine 6-O-sulfotransferase 2) (GST-2) (N-acetylglucosamine 6-O-sulfotransferase 1) (GlcNAc6ST-1) (Gn6ST-1)	CHST2 GN6ST	Homo sapiens (Human)	530	-7.6
Q9Y6R7	FCGBP_HUMAN	reviewed	IgGFc-binding protein (Fcgamma-binding protein antigen) (FcgammaBP)	FCGBP	Homo sapiens (Human)	5405	-7.6
Q9Y6R7	FCGBP_HUMAN	reviewed	IgGFc-binding protein (Fcgamma-binding protein antigen) (FcgammaBP)	FCGBP	Homo sapiens (Human)	5405	-7.6
Q9Y6K0	CEPT1_HUMAN	reviewed	Choline/ethanolaminephosphotransferase 1 (hCEPT1) (EC 2.7.8.1) (EC 2.7.8.2) (1-alkenyl-2-acylglycerol choline phosphotransferase) (EC 2.7.8.22)	CEPT1 PRO1101	Homo sapiens (Human)	416	-7.6
Q68CR1	SE1L3_HUMAN	reviewed	Protein sel-1 homolog 3 (Suppressor of lin-12-like protein 3) (Sel-1L3)	SEL1L3 KIAA0746	Homo sapiens (Human)	1132	-7.6
Q9Y661	HS3S4_HUMAN	reviewed	Heparan sulfate glucosamine 3-O-sulfotransferase 4 (EC 2.8.2.23) (Heparan sulfate D-glucosaminyl 3-O-sulfotransferase 4) (3-OST-4) (Heparan sulfate 3-O-sulfotransferase 4) (h3-OST-4)	HS3ST4 3OST4	Homo sapiens (Human)	456	-7.6
Q9Y296	TPPC4_HUMAN	reviewed	Trafficking protein particle complex subunit 4 (Hematopoietic stem/progenitor cell protein 172) (Synbindin) (TRS23 homolog)	TRAPPC4 SBDN CGI-104 HSPC172 PTD009	Homo sapiens (Human)	219	-7.6
Q9Y4F3	MARF1_HUMAN	reviewed	Meiosis regulator and mRNA stability factor 1 (Limkain-b1) (Meiosis arrest female protein 1)	MARF1 KIAA0430 LKAP	Homo sapiens (Human)	1742	-7.6
Q9Y5Z6	B3GT1_HUMAN	reviewed	Beta-1,3-galactosyltransferase 1 (Beta-1,3-GalTase 1) (Beta3Gal-T1) (Beta3GalT1) (EC 2.4.1.86) (UDP-galactose:beta-N-acetyl-glucosamine-beta-1,3-galactosyltransferase 1)	B3GALT1	Homo sapiens (Human)	326	-7.6
Q58DX5	NADL2_HUMAN	reviewed	Inactive N-acetylated-alpha-linked acidic dipeptidase-like protein 2 (NAALADase L2)	NAALADL2	Homo sapiens (Human)	795	-7.6
Q86UQ4	ABCAD_HUMAN	reviewed	ATP-binding cassette sub-family A member 13 (EC 7.6.2.-)	ABCA13	Homo sapiens (Human)	5058	-7.6
Q86V21	AACS_HUMAN	reviewed	Acetoacetyl-CoA synthetase (EC 6.2.1.16) (Acyl-CoA synthetase family member 1) (Protein sur-5 homolog)	AACS ACSF1	Homo sapiens (Human)	672	-7.6
Q96CP6	ASTRA_HUMAN	reviewed	Protein Aster-A (GRAM domain-containing protein 1A)	GRAMD1A KIAA1533	Homo sapiens (Human)	724	-7.6
Q86YS6	RAB43_HUMAN	reviewed	Ras-related protein Rab-43 (Ras-related protein Rab-41)	RAB43 RAB41	Homo sapiens (Human)	212	-7.6
Q96DA2	RB39B_HUMAN	reviewed	Ras-related protein Rab-39B	RAB39B	Homo sapiens (Human)	213	-7.6
Q96A46	MFRN2_HUMAN	reviewed	Mitoferrin-2 (Mitochondrial RNA-splicing protein 3/4 homolog) (MRS3/4) (hMRS3/4) (Mitochondrial iron transporter 2) (Solute carrier family 25 member 28)	SLC25A28 MFRN2 NPD016	Homo sapiens (Human)	364	-7.6
Q86YJ6	THNS2_HUMAN	reviewed	Threonine synthase-like 2 (TSH2) (EC 4.2.3.-) (Secreted osteoclastogenic factor of activated T-cells) (SOFAT)	THNSL2	Homo sapiens (Human)	484	-7.6
Q96N66	MBOA7_HUMAN	reviewed	Lysophospholipid acyltransferase 7 (LPLAT 7) (EC 2.3.1.-) (1-acylglycerophosphatidylinositol O-acyltransferase) (Bladder and breast carcinoma-overexpressed gene 1 protein) (Leukocyte receptor cluster member 4) (Lysophosphatidylinositol acyltransferase) (LPIAT) (Lyso-PI acyltransferase) (Membrane-bound O-acyltransferase domain-containing protein 7) (O-acyltransferase domain-containing protein 7) (…	MBOAT7 BB1 LENG4 OACT7	Homo sapiens (Human)	472	-7.6
Q96PP9	GBP4_HUMAN	reviewed	Guanylate-binding protein 4 (EC 3.6.5.-) (GTP-binding protein 4) (GBP-4) (Guanine nucleotide-binding protein 4)	GBP4	Homo sapiens (Human)	640	-7.6
Q96IZ2	ADTRP_HUMAN	reviewed	Androgen-dependent TFPI-regulating protein (Fatty acid esters of hydroxy fatty acids hydrolase ADTRP) (FAHFA hydrolase ADTRP) (EC 3.1.-.-)	ADTRP C6orf105	Homo sapiens (Human)	230	-7.6
Q00597	FANCC_HUMAN	reviewed	Fanconi anemia group C protein (Protein FACC)	FANCC FAC FACC	Homo sapiens (Human)	558	-7.6
Q02252	MMSA_HUMAN	reviewed	Methylmalonate-semialdehyde dehydrogenase [acylating], mitochondrial (MMSDH) (Malonate-semialdehyde dehydrogenase [acylating]) (EC 1.2.1.18) (EC 1.2.1.27) (Aldehyde dehydrogenase family 6 member A1)	ALDH6A1 MMSDH	Homo sapiens (Human)	535	-7.6
Q02505	MUC3A_HUMAN	reviewed	Mucin-3A (MUC-3A) (Intestinal mucin-3A)	MUC3A MUC3	Homo sapiens (Human)	3323	-7.6
Q13362	2A5G_HUMAN	reviewed	Serine/threonine-protein phosphatase 2A 56 kDa regulatory subunit gamma isoform (PP2A B subunit isoform B'-gamma) (PP2A B subunit isoform B56-gamma) (PP2A B subunit isoform PR61-gamma) (PP2A B subunit isoform R5-gamma) (Renal carcinoma antigen NY-REN-29)	PPP2R5C KIAA0044	Homo sapiens (Human)	524	-7.6
Q13042	CDC16_HUMAN	reviewed	Cell division cycle protein 16 homolog (Anaphase-promoting complex subunit 6) (APC6) (CDC16 homolog) (CDC16Hs) (Cyclosome subunit 6)	CDC16 ANAPC6	Homo sapiens (Human)	620	-7.6
Q13286	CLN3_HUMAN	reviewed	Battenin (Batten disease protein) (Protein CLN3)	CLN3 BTS	Homo sapiens (Human)	438	-7.6
Q13568	IRF5_HUMAN	reviewed	Interferon regulatory factor 5 (IRF-5)	IRF5	Homo sapiens (Human)	498	-7.6
Q01433	AMPD2_HUMAN	reviewed	AMP deaminase 2 (EC 3.5.4.6) (AMP deaminase isoform L)	AMPD2	Homo sapiens (Human)	879	-7.6
Q13018	PLA2R_HUMAN	reviewed	Secretory phospholipase A2 receptor (PLA2-R) (PLA2R) (180 kDa secretory phospholipase A2 receptor) (C-type lectin domain family 13 member C) (M-type receptor) [Cleaved into: Soluble secretory phospholipase A2 receptor (Soluble PLA2-R) (Soluble PLA2R)]	PLA2R1 CLEC13C	Homo sapiens (Human)	1463	-7.6
Q06520	ST2A1_HUMAN	reviewed	Sulfotransferase 2A1 (ST2A1) (EC 2.8.2.2) (Bile salt sulfotransferase) (EC 2.8.2.14) (Dehydroepiandrosterone sulfotransferase) (DHEA-ST) (DHEA-ST8) (Hydroxysteroid Sulfotransferase) (HST) (ST2) (SULT2A3)	SULT2A1 HST STD	Homo sapiens (Human)	285	-7.6
Q02846	GUC2D_HUMAN	reviewed	Retinal guanylyl cyclase 1 (RETGC-1) (EC 4.6.1.2) (CG-E) (Guanylate cyclase 2D, retinal) (Rod outer segment membrane guanylate cyclase) (ROS-GC)	GUCY2D CORD6 GUC1A4 GUC2D RETGC RETGC1	Homo sapiens (Human)	1103	-7.6
Q11201	SIA4A_HUMAN	reviewed	CMP-N-acetylneuraminate-beta-galactosamide-alpha-2,3-sialyltransferase 1 (Alpha 2,3-ST 1) (Beta-galactoside alpha-2,3-sialyltransferase 1) (EC 2.4.99.4) (Gal-NAc6S) (Gal-beta-1,3-GalNAc-alpha-2,3-sialyltransferase) (Monosialoganglioside sialyltransferase) (EC 2.4.99.2) (SIATFL) (ST3Gal I) (ST3GalI) (ST3GalA.1) (ST3O) (Sialyltransferase 4A) (SIAT4-A)	ST3GAL1 SIAT4 SIAT4A	Homo sapiens (Human)	340	-7.6
Q13620	CUL4B_HUMAN	reviewed	Cullin-4B (CUL-4B)	CUL4B KIAA0695	Homo sapiens (Human)	913	-7.6
Q07002	CDK18_HUMAN	reviewed	Cyclin-dependent kinase 18 (EC 2.7.11.22) (Cell division protein kinase 18) (PCTAIRE-motif protein kinase 3) (Serine/threonine-protein kinase PCTAIRE-3)	CDK18 PCTAIRE3 PCTK3	Homo sapiens (Human)	474	-7.6
Q01432	AMPD3_HUMAN	reviewed	AMP deaminase 3 (EC 3.5.4.6) (AMP deaminase isoform E) (Erythrocyte AMP deaminase)	AMPD3	Homo sapiens (Human)	767	-7.6
Q02750	MP2K1_HUMAN	reviewed	Dual specificity mitogen-activated protein kinase kinase 1 (MAP kinase kinase 1) (MAPKK 1) (MKK1) (EC 2.7.12.2) (ERK activator kinase 1) (MAPK/ERK kinase 1) (MEK 1)	MAP2K1 MEK1 PRKMK1	Homo sapiens (Human)	393	-7.6
Q16518	RPE65_HUMAN	reviewed	Retinoid isomerohydrolase (EC 3.1.1.64) (All-trans-retinyl-palmitate hydrolase) (Lutein isomerase) (Meso-zeaxanthin isomerase) (EC 5.3.3.22) (Retinal pigment epithelium-specific 65 kDa protein) (Retinol isomerase)	RPE65	Homo sapiens (Human)	533	-7.6
Q16739	CEGT_HUMAN	reviewed	Ceramide glucosyltransferase (EC 2.4.1.80) (GLCT-1) (Glucosylceramide synthase) (GCS) (UDP-glucose ceramide glucosyltransferase) (UDP-glucose:N-acylsphingosine D-glucosyltransferase)	UGCG	Homo sapiens (Human)	394	-7.6
Q16877	F264_HUMAN	reviewed	6-phosphofructo-2-kinase/fructose-2,6-bisphosphatase 4 (6PF-2-K/Fru-2,6-P2ase 4) (PFK/FBPase 4) (6PF-2-K/Fru-2,6-P2ase testis-type isozyme) [Includes: 6-phosphofructo-2-kinase (EC 2.7.1.105); Fructose-2,6-bisphosphatase (EC 3.1.3.46)]	PFKFB4	Homo sapiens (Human)	469	-7.6
Q15034	HERC3_HUMAN	reviewed	Probable E3 ubiquitin-protein ligase HERC3 (EC 2.3.2.26) (HECT domain and RCC1-like domain-containing protein 3) (HECT-type E3 ubiquitin transferase HERC3)	HERC3 KIAA0032	Homo sapiens (Human)	1050	-7.6
Q99640	PMYT1_HUMAN	reviewed	Membrane-associated tyrosine- and threonine-specific cdc2-inhibitory kinase (EC 2.7.11.1) (Myt1 kinase)	PKMYT1 MYT1	Homo sapiens (Human)	499	-7.6
Q99569	PKP4_HUMAN	reviewed	Plakophilin-4 (p0071)	PKP4	Homo sapiens (Human)	1192	-7.6
Q99805	TM9S2_HUMAN	reviewed	Transmembrane 9 superfamily member 2 (p76)	TM9SF2	Homo sapiens (Human)	663	-7.6
Q92949	FOXJ1_HUMAN	reviewed	Forkhead box protein J1 (Forkhead-related protein FKHL13) (Hepatocyte nuclear factor 3 forkhead homolog 4) (HFH-4)	FOXJ1 FKHL13 HFH4	Homo sapiens (Human)	421	-7.6
Q92947	GCDH_HUMAN	reviewed	Glutaryl-CoA dehydrogenase, mitochondrial (GCD) (EC 1.3.8.6)	GCDH	Homo sapiens (Human)	438	-7.6
A0A1W2PQ73	ERFL_HUMAN	reviewed	ETS domain-containing transcription factor ERF-like (ETS repressor factor-like)	ERFL	Homo sapiens (Human)	354	-7.5
A0A4W9AIG4	A0A4W9AIG4_HUMAN	unreviewed	Olfactory receptor	OR2A14	Homo sapiens (Human)	309	-7.5
A0A1W2PR48	TLE7_HUMAN	reviewed	Transducin-like enhancer protein 7	TLE7	Homo sapiens (Human)	441	-7.5
A6NHP3	SPE2B_HUMAN	reviewed	Speedy protein E2B	SPDYE2B	Homo sapiens (Human)	402	-7.5
A0A286YEU6	A0A286YEU6_HUMAN	unreviewed	Olfactory receptor family 1 subfamily R member 1 pseudogene	OR1R1P	Homo sapiens (Human)	314	-7.5
A0A7I2V3D3	A0A7I2V3D3_HUMAN	unreviewed	Actin-like protein 10	ACTL10	Homo sapiens (Human)	363	-7.5
A0A075B734	A0A075B734_HUMAN	unreviewed	Putative aquaporin-7-like protein 3	LOC100509620	Homo sapiens (Human)	347	-7.5
A6NH11	GLTD2_HUMAN	reviewed	Glycolipid transfer protein domain-containing protein 2	GLTPD2	Homo sapiens (Human)	291	-7.5
O15230	LAMA5_HUMAN	reviewed	Laminin subunit alpha-5 (Laminin-10 subunit alpha) (Laminin-11 subunit alpha) (Laminin-15 subunit alpha)	LAMA5 KIAA0533 KIAA1907	Homo sapiens (Human)	3695	-7.5
O15230	LAMA5_HUMAN	reviewed	Laminin subunit alpha-5 (Laminin-10 subunit alpha) (Laminin-11 subunit alpha) (Laminin-15 subunit alpha)	LAMA5 KIAA0533 KIAA1907	Homo sapiens (Human)	3695	-7.5
O15050	TRNK1_HUMAN	reviewed	TPR and ankyrin repeat-containing protein 1 (Lupus brain antigen 1 homolog)	TRANK1 KIAA0342 LBA1	Homo sapiens (Human)	2925	-7.5
O15050	TRNK1_HUMAN	reviewed	TPR and ankyrin repeat-containing protein 1 (Lupus brain antigen 1 homolog)	TRANK1 KIAA0342 LBA1	Homo sapiens (Human)	2925	-7.5
M0QZD8	M0QZD8_HUMAN	unreviewed	Uncharacterized protein	LOC400499	Homo sapiens (Human)	3266	-7.5
A7E2Y1	MYH7B_HUMAN	reviewed	Myosin-7B (Antigen MLAA-21) (Myosin cardiac muscle beta chain) (Myosin heavy chain 7B, cardiac muscle beta isoform) (Slow A MYH14)	MYH7B KIAA1512	Homo sapiens (Human)	1983	-7.5
A6NL08	O6C75_HUMAN	reviewed	Olfactory receptor 6C75	OR6C75	Homo sapiens (Human)	312	-7.5
O14686	KMT2D_HUMAN	reviewed	Histone-lysine N-methyltransferase 2D (Lysine N-methyltransferase 2D) (EC 2.1.1.354) (ALL1-related protein) (Myeloid/lymphoid or mixed-lineage leukemia protein 2)	KMT2D ALR MLL2 MLL4	Homo sapiens (Human)	5537	-7.5
F8W0I5	NPB12_HUMAN	reviewed	Nuclear pore complex-interacting protein family member B12	NPIPB12	Homo sapiens (Human)	928	-7.5
O14744	ANM5_HUMAN	reviewed	Protein arginine N-methyltransferase 5 (PRMT5) (EC 2.1.1.320) (72 kDa ICln-binding protein) (Histone-arginine N-methyltransferase PRMT5) (Jak-binding protein 1) (Shk1 kinase-binding protein 1 homolog) (SKB1 homolog) (SKB1Hs) [Cleaved into: Protein arginine N-methyltransferase 5, N-terminally processed]	PRMT5 HRMT1L5 IBP72 JBP1 SKB1	Homo sapiens (Human)	637	-7.5
A6NL99	AQP73_HUMAN	reviewed	Putative aquaporin-7-like protein 3	AQP7P3	Homo sapiens (Human)	342	-7.5
O15259	NPHP1_HUMAN	reviewed	Nephrocystin-1 (Juvenile nephronophthisis 1 protein)	NPHP1 NPH1	Homo sapiens (Human)	732	-7.5
O14874	BCKD_HUMAN	reviewed	[3-methyl-2-oxobutanoate dehydrogenase [lipoamide]] kinase, mitochondrial (EC 2.7.11.4) (Branched-chain alpha-ketoacid dehydrogenase kinase) (BCKD-kinase) (BCKDHKIN)	BCKDK	Homo sapiens (Human)	412	-7.5
B2RXH2	KDM4E_HUMAN	reviewed	Lysine-specific demethylase 4E (EC 1.14.11.66) (KDM4D-like protein) (Lysine-specific demethylase 4D-like) ([histone H3]-trimethyl-L-lysine(9) demethylase 4E)	KDM4E KDM4DL	Homo sapiens (Human)	506	-7.5
O14792	HS3S1_HUMAN	reviewed	Heparan sulfate glucosamine 3-O-sulfotransferase 1 (EC 2.8.2.23) (Heparan sulfate D-glucosaminyl 3-O-sulfotransferase 1) (3-OST-1) (Heparan sulfate 3-O-sulfotransferase 1) (h3-OST-1)	HS3ST1 3OST 3OST1	Homo sapiens (Human)	307	-7.5
O75529	TAF5L_HUMAN	reviewed	TAF5-like RNA polymerase II p300/CBP-associated factor-associated factor 65 kDa subunit 5L (TAF5L) (PCAF-associated factor 65 beta) (PAF65-beta)	TAF5L PAF65B	Homo sapiens (Human)	589	-7.5
O60673	REV3L_HUMAN	reviewed	DNA polymerase zeta catalytic subunit (EC 2.7.7.7) (Protein reversionless 3-like) (REV3-like) (hREV3)	REV3L POLZ REV3	Homo sapiens (Human)	3130	-7.5
O75882	ATRN_HUMAN	reviewed	Attractin (DPPT-L) (Mahogany homolog)	ATRN KIAA0548 MGCA	Homo sapiens (Human)	1429	-7.5
O60243	H6ST1_HUMAN	reviewed	Heparan-sulfate 6-O-sulfotransferase 1 (HS6ST-1) (EC 2.8.2.-)	HS6ST1 HS6ST	Homo sapiens (Human)	411	-7.5
O75828	CBR3_HUMAN	reviewed	Carbonyl reductase [NADPH] 3 (EC 1.1.1.184) (NADPH-dependent carbonyl reductase 3) (Short chain dehydrogenase/reductase family 21C member 2)	CBR3	Homo sapiens (Human)	277	-7.5
O15297	PPM1D_HUMAN	reviewed	Protein phosphatase 1D (EC 3.1.3.16) (Protein phosphatase 2C isoform delta) (PP2C-delta) (Protein phosphatase magnesium-dependent 1 delta) (p53-induced protein phosphatase 1)	PPM1D WIP1	Homo sapiens (Human)	605	-7.5
O75900	MMP23_HUMAN	reviewed	Matrix metalloproteinase-23 (MMP-23) (EC 3.4.24.-) (Femalysin) (MIFR-1) (Matrix metalloproteinase-21) (MMP-21) (Matrix metalloproteinase-22) (MMP-22) [Cleaved into: Matrix metalloproteinase-23, soluble form]	MMP23B MMP21 MMP22	Homo sapiens (Human)	390	-7.5
O60307	MAST3_HUMAN	reviewed	Microtubule-associated serine/threonine-protein kinase 3 (EC 2.7.11.1)	MAST3 KIAA0561	Homo sapiens (Human)	1309	-7.5
O75845	SC5D_HUMAN	reviewed	Lathosterol oxidase (EC 1.14.19.20) (C-5 sterol desaturase) (Delta(7)-sterol 5-desaturase) (Delta(7)-sterol C5(6)-desaturase) (Lathosterol 5-desaturase) (Sterol-C5-desaturase)	SC5D SC5DL	Homo sapiens (Human)	299	-7.5
O75419	CDC45_HUMAN	reviewed	Cell division control protein 45 homolog (PORC-PI-1)	CDC45 CDC45L CDC45L2 UNQ374/PRO710	Homo sapiens (Human)	566	-7.5
O75783	RHBL1_HUMAN	reviewed	Rhomboid-related protein 1 (RRP) (EC 3.4.21.105) (Rhomboid-like protein 1)	RHBDL1 RHBDL	Homo sapiens (Human)	438	-7.5
O15529	GPR42_HUMAN	reviewed	G-protein coupled receptor 42	GPR42 GPR42P	Homo sapiens (Human)	346	-7.5
O75355	ENTP3_HUMAN	reviewed	Ectonucleoside triphosphate diphosphohydrolase 3 (NTPDase 3) (EC 3.6.1.5) (CD39 antigen-like 3) (Ecto-ATP diphosphohydrolase 3) (Ecto-ATPDase 3) (Ecto-ATPase 3) (Ecto-apyrase 3) (HB6)	ENTPD3 CD39L3	Homo sapiens (Human)	529	-7.5
O43414	ERI3_HUMAN	reviewed	ERI1 exoribonuclease 3 (EC 3.1.-.-) (Prion interactor 1) (Prion protein-interacting protein)	ERI3 PINT1 PRNPIP PRNPIP1	Homo sapiens (Human)	337	-7.5
O43292	GPAA1_HUMAN	reviewed	Glycosylphosphatidylinositol anchor attachment 1 protein (GPI anchor attachment protein 1) (GAA1 protein homolog) (hGAA1)	GPAA1 GAA1	Homo sapiens (Human)	621	-7.5
O95071	UBR5_HUMAN	reviewed	E3 ubiquitin-protein ligase UBR5 (EC 2.3.2.26) (E3 ubiquitin-protein ligase, HECT domain-containing 1) (HECT-type E3 ubiquitin transferase UBR5) (Hyperplastic discs protein homolog) (hHYD) (Progestin-induced protein)	UBR5 EDD EDD1 HYD KIAA0896	Homo sapiens (Human)	2799	-7.5
O76039	CDKL5_HUMAN	reviewed	Cyclin-dependent kinase-like 5 (EC 2.7.11.22) (Serine/threonine-protein kinase 9)	CDKL5 STK9	Homo sapiens (Human)	960	-7.5
O76083	PDE9A_HUMAN	reviewed	High affinity cGMP-specific 3',5'-cyclic phosphodiesterase 9A (EC 3.1.4.35)	PDE9A	Homo sapiens (Human)	593	-7.5
P08F94	PKHD1_HUMAN	reviewed	Fibrocystin (Polycystic kidney and hepatic disease 1 protein) (Polyductin) (Tigmin)	PKHD1 FCYT TIGM1	Homo sapiens (Human)	4074	-7.5
P0CG38	POTEI_HUMAN	reviewed	POTE ankyrin domain family member I	POTEI	Homo sapiens (Human)	1075	-7.5
P0DN82	O12D1_HUMAN	reviewed	Olfactory receptor 12D1 (Olfactory receptor 12D1 pseudogene)	OR12D1 OR12D1P	Homo sapiens (Human)	309	-7.5
O95235	KI20A_HUMAN	reviewed	Kinesin-like protein KIF20A (GG10_2) (Mitotic kinesin-like protein 2) (MKlp2) (Rab6-interacting kinesin-like protein) (Rabkinesin-6)	KIF20A MKLP2 RAB6KIFL	Homo sapiens (Human)	890	-7.5
O95672	ECEL1_HUMAN	reviewed	Endothelin-converting enzyme-like 1 (EC 3.4.24.-) (Xce protein)	ECEL1 XCE UNQ2431/PRO4991	Homo sapiens (Human)	775	-7.5
O76002	OR2J2_HUMAN	reviewed	Olfactory receptor 2J2 (Hs6M1-6) (Olfactory receptor 6-8) (OR6-8) (Olfactory receptor OR6-19)	OR2J2	Homo sapiens (Human)	312	-7.5
P0C7Q6	S35G6_HUMAN	reviewed	Solute carrier family 35 member G6 (Acyl-malonyl-condensing enzyme 1-like protein 3) (Transmembrane protein 21B)	SLC35G6 AMAC1L3 TMEM21B	Homo sapiens (Human)	338	-7.5
O95221	OR5F1_HUMAN	reviewed	Olfactory receptor 5F1 (Olfactory receptor 11-10) (OR11-10) (Olfactory receptor OR11-167)	OR5F1	Homo sapiens (Human)	314	-7.5
O95340	PAPS2_HUMAN	reviewed	Bifunctional 3'-phosphoadenosine 5'-phosphosulfate synthase 2 (PAPS synthase 2) (PAPSS 2) (Sulfurylase kinase 2) (SK 2) (SK2) [Includes: Sulfate adenylyltransferase (EC 2.7.7.4) (ATP-sulfurylase) (Sulfate adenylate transferase) (SAT); Adenylyl-sulfate kinase (EC 2.7.1.25) (3'-phosphoadenosine-5'-phosphosulfate synthase) (APS kinase) (Adenosine-5'-phosphosulfate 3'-phosphotransferase) (Adenylylsul…	PAPSS2 ATPSK2	Homo sapiens (Human)	614	-7.5
P10644	KAP0_HUMAN	reviewed	cAMP-dependent protein kinase type I-alpha regulatory subunit (Tissue-specific extinguisher 1) (TSE1)	PRKAR1A PKR1 PRKAR1 TSE1	Homo sapiens (Human)	381	-7.5
P15882	CHIN_HUMAN	reviewed	N-chimaerin (A-chimaerin) (Alpha-chimerin) (N-chimerin) (NC) (Rho GTPase-activating protein 2)	CHN1 ARHGAP2 CHN	Homo sapiens (Human)	459	-7.5
P15144	AMPN_HUMAN	reviewed	Aminopeptidase N (AP-N) (hAPN) (EC 3.4.11.2) (Alanyl aminopeptidase) (Aminopeptidase M) (AP-M) (Microsomal aminopeptidase) (Myeloid plasma membrane glycoprotein CD13) (gp150) (CD antigen CD13)	ANPEP APN CD13 PEPN	Homo sapiens (Human)	967	-7.5
P02771	FETA_HUMAN	reviewed	Alpha-fetoprotein (Alpha-1-fetoprotein) (Alpha-fetoglobulin)	AFP HPAFP	Homo sapiens (Human)	609	-7.5
P15170	ERF3A_HUMAN	reviewed	Eukaryotic peptide chain release factor GTP-binding subunit ERF3A (Eukaryotic peptide chain release factor subunit 3a) (eRF3a) (G1 to S phase transition protein 1 homolog)	GSPT1 ERF3A	Homo sapiens (Human)	499	-7.5
P08519	APOA_HUMAN	reviewed	Apolipoprotein(a) (Apo(a)) (Lp(a)) (EC 3.4.21.-)	LPA	Homo sapiens (Human)	4548	-7.5
P15056	BRAF_HUMAN	reviewed	Serine/threonine-protein kinase B-raf (EC 2.7.11.1) (Proto-oncogene B-Raf) (p94) (v-Raf murine sarcoma viral oncogene homolog B1)	BRAF BRAF1 RAFB1	Homo sapiens (Human)	766	-7.5
P09601	HMOX1_HUMAN	reviewed	Heme oxygenase 1 (HO-1) (EC 1.14.14.18)	HMOX1 HO HO1	Homo sapiens (Human)	288	-7.5
P07900	HS90A_HUMAN	reviewed	Heat shock protein HSP 90-alpha (EC 3.6.4.10) (Heat shock 86 kDa) (HSP 86) (HSP86) (Lipopolysaccharide-associated protein 2) (LAP-2) (LPS-associated protein 2) (Renal carcinoma antigen NY-REN-38)	HSP90AA1 HSP90A HSPC1 HSPCA	Homo sapiens (Human)	732	-7.5
P11245	ARY2_HUMAN	reviewed	Arylamine N-acetyltransferase 2 (EC 2.3.1.5) (Arylamide acetylase 2) (N-acetyltransferase type 2) (NAT-2) (Polymorphic arylamine N-acetyltransferase) (PNAT)	NAT2 AAC2	Homo sapiens (Human)	290	-7.5
P08567	PLEK_HUMAN	reviewed	Pleckstrin (Platelet 47 kDa protein) (p47)	PLEK P47	Homo sapiens (Human)	350	-7.5
P09914	IFIT1_HUMAN	reviewed	Interferon-induced protein with tetratricopeptide repeats 1 (IFIT-1) (Interferon-induced 56 kDa protein) (IFI-56K) (P56)	IFIT1 G10P1 IFI56 IFNAI1 ISG56	Homo sapiens (Human)	478	-7.5
P03952	KLKB1_HUMAN	reviewed	Plasma kallikrein (EC 3.4.21.34) (Fletcher factor) (Kininogenin) (Plasma prekallikrein) (PKK) [Cleaved into: Plasma kallikrein heavy chain; Plasma kallikrein light chain]	KLKB1 KLK3	Homo sapiens (Human)	638	-7.5
P15498	VAV_HUMAN	reviewed	Proto-oncogene vav	VAV1 VAV	Homo sapiens (Human)	845	-7.5
P08913	ADA2A_HUMAN	reviewed	Alpha-2A adrenergic receptor (Alpha-2 adrenergic receptor subtype C10) (Alpha-2A adrenoreceptor) (Alpha-2A adrenoceptor) (Alpha-2AAR)	ADRA2A ADRA2R ADRAR	Homo sapiens (Human)	465	-7.5
P02730	B3AT_HUMAN	reviewed	Band 3 anion transport protein (Anion exchange protein 1) (AE 1) (Anion exchanger 1) (Solute carrier family 4 member 1) (CD antigen CD233)	SLC4A1 AE1 DI EPB3	Homo sapiens (Human)	911	-7.5
P08588	ADRB1_HUMAN	reviewed	Beta-1 adrenergic receptor (Beta-1 adrenoreceptor) (Beta-1 adrenoceptor)	ADRB1 ADRB1R B1AR	Homo sapiens (Human)	477	-7.5
P07814	SYEP_HUMAN	reviewed	Bifunctional glutamate/proline--tRNA ligase (Bifunctional aminoacyl-tRNA synthetase) (Cell proliferation-inducing gene 32 protein) (Glutamatyl-prolyl-tRNA synthetase) [Includes: Glutamate--tRNA ligase (EC 6.1.1.17) (Glutamyl-tRNA synthetase) (GluRS); Proline--tRNA ligase (EC 6.1.1.15) (Prolyl-tRNA synthetase)]	EPRS1 EPRS GLNS PARS QARS QPRS PIG32	Homo sapiens (Human)	1512	-7.5
P09543	CN37_HUMAN	reviewed	2',3'-cyclic-nucleotide 3'-phosphodiesterase (CNP) (CNPase) (EC 3.1.4.37)	CNP	Homo sapiens (Human)	421	-7.5
P11388	TOP2A_HUMAN	reviewed	DNA topoisomerase 2-alpha (EC 5.6.2.2) (DNA topoisomerase II, alpha isozyme)	TOP2A TOP2	Homo sapiens (Human)	1531	-7.5
P02788	TRFL_HUMAN	reviewed	Lactotransferrin (Lactoferrin) (EC 3.4.21.-) (Growth-inhibiting protein 12) (Talalactoferrin) [Cleaved into: Lactoferricin-H (Lfcin-H); Kaliocin-1; Lactoferroxin-A; Lactoferroxin-B; Lactoferroxin-C]	LTF GIG12 LF	Homo sapiens (Human)	710	-7.5
P11166	GTR1_HUMAN	reviewed	Solute carrier family 2, facilitated glucose transporter member 1 (Glucose transporter type 1, erythrocyte/brain) (GLUT-1) (HepG2 glucose transporter)	SLC2A1 GLUT1	Homo sapiens (Human)	492	-7.5
P11712	CP2C9_HUMAN	reviewed	Cytochrome P450 2C9 (EC 1.14.14.1) ((R)-limonene 6-monooxygenase) (EC 1.14.14.53) ((S)-limonene 6-monooxygenase) (EC 1.14.14.51) ((S)-limonene 7-monooxygenase) (EC 1.14.14.52) (CYPIIC9) (Cholesterol 25-hydroxylase) (Cytochrome P-450MP) (Cytochrome P450 MP-4) (Cytochrome P450 MP-8) (Cytochrome P450 PB-1) (S-mephenytoin 4-hydroxylase)	CYP2C9 CYP2C10	Homo sapiens (Human)	490	-7.5
P04049	RAF1_HUMAN	reviewed	RAF proto-oncogene serine/threonine-protein kinase (EC 2.7.11.1) (Proto-oncogene c-RAF) (cRaf) (Raf-1)	RAF1 RAF	Homo sapiens (Human)	648	-7.5
P21359	NF1_HUMAN	reviewed	Neurofibromin (Neurofibromatosis-related protein NF-1) [Cleaved into: Neurofibromin truncated]	NF1	Homo sapiens (Human)	2839	-7.5
P22105	TENX_HUMAN	reviewed	Tenascin-X (TN-X) (Hexabrachion-like protein)	TNXB HXBL TNX TNXB1 TNXB2 XB	Homo sapiens (Human)	4244	-7.5
P30838	AL3A1_HUMAN	reviewed	Aldehyde dehydrogenase, dimeric NADP-preferring (EC 1.2.1.5) (ALDHIII) (Aldehyde dehydrogenase 3) (Aldehyde dehydrogenase family 3 member A1)	ALDH3A1 ALDH3	Homo sapiens (Human)	453	-7.5
P31213	S5A2_HUMAN	reviewed	3-oxo-5-alpha-steroid 4-dehydrogenase 2 (EC 1.3.1.22) (5 alpha-SR2) (SR type 2) (Steroid 5-alpha-reductase 2) (S5AR 2) (Type II 5-alpha reductase)	SRD5A2	Homo sapiens (Human)	254	-7.5
P18754	RCC1_HUMAN	reviewed	Regulator of chromosome condensation (Cell cycle regulatory protein) (Chromosome condensation protein 1)	RCC1 CHC1	Homo sapiens (Human)	421	-7.5
P30711	GSTT1_HUMAN	reviewed	Glutathione S-transferase theta-1 (EC 2.5.1.18) (GST class-theta-1) (Glutathione transferase T1-1)	GSTT1	Homo sapiens (Human)	240	-7.5
P23469	PTPRE_HUMAN	reviewed	Receptor-type tyrosine-protein phosphatase epsilon (Protein-tyrosine phosphatase epsilon) (R-PTP-epsilon) (EC 3.1.3.48)	PTPRE	Homo sapiens (Human)	700	-7.5
P23381	SYWC_HUMAN	reviewed	Tryptophan--tRNA ligase, cytoplasmic (EC 6.1.1.2) (Interferon-induced protein 53) (IFP53) (Tryptophanyl-tRNA synthetase) (TrpRS) (hWRS) [Cleaved into: T1-TrpRS; T2-TrpRS]	WARS1 IFI53 WARS WRS	Homo sapiens (Human)	471	-7.5
P16050	LOX15_HUMAN	reviewed	Polyunsaturated fatty acid lipoxygenase ALOX15 (12/15-lipoxygenase) (Arachidonate 12-lipoxygenase, leukocyte-type) (12-LOX) (EC 1.13.11.31) (Arachidonate 15-lipoxygenase) (15-LOX) (15-LOX-1) (EC 1.13.11.33) (Arachidonate omega-6 lipoxygenase) (Hepoxilin A3 synthase Alox15) (EC 1.13.11.-) (Linoleate 13S-lipoxygenase) (EC 1.13.11.12)	ALOX15 LOG15	Homo sapiens (Human)	662	-7.5
P31327	CPSM_HUMAN	reviewed	Carbamoyl-phosphate synthase [ammonia], mitochondrial (EC 6.3.4.16) (Carbamoyl-phosphate synthetase I) (CPSase I)	CPS1	Homo sapiens (Human)	1500	-7.5
P17405	ASM_HUMAN	reviewed	Sphingomyelin phosphodiesterase (EC 3.1.4.12) (Acid sphingomyelinase) (aSMase)	SMPD1 ASM	Homo sapiens (Human)	631	-7.5
P19652	A1AG2_HUMAN	reviewed	Alpha-1-acid glycoprotein 2 (AGP 2) (Orosomucoid-2) (OMD 2)	ORM2 AGP2	Homo sapiens (Human)	201	-7.5
P18433	PTPRA_HUMAN	reviewed	Receptor-type tyrosine-protein phosphatase alpha (Protein-tyrosine phosphatase alpha) (R-PTP-alpha) (EC 3.1.3.48)	PTPRA PTPA PTPRL2	Homo sapiens (Human)	802	-7.5
P16152	CBR1_HUMAN	reviewed	Carbonyl reductase [NADPH] 1 (EC 1.1.1.184) (15-hydroxyprostaglandin dehydrogenase [NADP(+)]) (EC 1.1.1.196) (EC 1.1.1.197) (20-beta-hydroxysteroid dehydrogenase) (NADPH-dependent carbonyl reductase 1) (Prostaglandin 9-ketoreductase) (PG-9-KR) (Prostaglandin-E(2) 9-reductase) (EC 1.1.1.189) (Short chain dehydrogenase/reductase family 21C member 1)	CBR1 CBR CRN SDR21C1	Homo sapiens (Human)	277	-7.5
P24385	CCND1_HUMAN	reviewed	G1/S-specific cyclin-D1 (B-cell lymphoma 1 protein) (BCL-1) (BCL-1 oncogene) (PRAD1 oncogene)	CCND1 BCL1 PRAD1	Homo sapiens (Human)	295	-7.5
P32239	GASR_HUMAN	reviewed	Gastrin/cholecystokinin type B receptor (CCK-B receptor) (CCK-BR) (Cholecystokinin-2 receptor) (CCK2-R)	CCKBR CCKRB	Homo sapiens (Human)	447	-7.5
P30291	WEE1_HUMAN	reviewed	Wee1-like protein kinase (WEE1hu) (EC 2.7.10.2) (Wee1A kinase)	WEE1	Homo sapiens (Human)	646	-7.5
P26038	MOES_HUMAN	reviewed	Moesin (Membrane-organizing extension spike protein)	MSN	Homo sapiens (Human)	577	-7.5
P32245	MC4R_HUMAN	reviewed	Melanocortin receptor 4 (MC4-R)	MC4R	Homo sapiens (Human)	332	-7.5
P20936	RASA1_HUMAN	reviewed	Ras GTPase-activating protein 1 (GAP) (GTPase-activating protein) (RasGAP) (Ras p21 protein activator) (p120GAP)	RASA1 GAP RASA	Homo sapiens (Human)	1047	-7.5
P20151	KLK2_HUMAN	reviewed	Kallikrein-2 (EC 3.4.21.35) (Glandular kallikrein-1) (hGK-1) (Tissue kallikrein-2)	KLK2	Homo sapiens (Human)	261	-7.5
P48551	INAR2_HUMAN	reviewed	Interferon alpha/beta receptor 2 (IFN-R-2) (IFN-alpha binding protein) (IFN-alpha/beta receptor 2) (Interferon alpha binding protein) (Type I interferon receptor 2)	IFNAR2 IFNABR IFNARB	Homo sapiens (Human)	515	-7.5
P40692	MLH1_HUMAN	reviewed	DNA mismatch repair protein Mlh1 (MutL protein homolog 1)	MLH1 COCA2	Homo sapiens (Human)	756	-7.5
P50851	LRBA_HUMAN	reviewed	Lipopolysaccharide-responsive and beige-like anchor protein (Beige-like protein) (CDC4-like protein)	LRBA BGL CDC4L LBA	Homo sapiens (Human)	2863	-7.5
P38117	ETFB_HUMAN	reviewed	Electron transfer flavoprotein subunit beta (Beta-ETF)	ETFB FP585	Homo sapiens (Human)	255	-7.5
P49286	MTR1B_HUMAN	reviewed	Melatonin receptor type 1B (Mel-1B-R) (Mel1b receptor)	MTNR1B	Homo sapiens (Human)	362	-7.5
P36537	UDB10_HUMAN	reviewed	UDP-glucuronosyltransferase 2B10 (UDPGT 2B10) (EC 2.4.1.17)	UGT2B10	Homo sapiens (Human)	528	-7.5
P41594	GRM5_HUMAN	reviewed	Metabotropic glutamate receptor 5 (mGluR5)	GRM5 GPRC1E MGLUR5	Homo sapiens (Human)	1212	-7.5
P50583	AP4A_HUMAN	reviewed	Bis(5'-nucleosyl)-tetraphosphatase [asymmetrical] (EC 3.6.1.17) (Diadenosine 5',5'''-P1,P4-tetraphosphate asymmetrical hydrolase) (Ap4A hydrolase) (Ap4Aase) (Diadenosine tetraphosphatase) (Nucleoside diphosphate-linked moiety X motif 2) (Nudix motif 2)	NUDT2 APAH1	Homo sapiens (Human)	147	-7.5
P49773	HINT1_HUMAN	reviewed	Histidine triad nucleotide-binding protein 1 (EC 3.-.-.-) (Adenosine 5'-monophosphoramidase) (Protein kinase C inhibitor 1) (Protein kinase C-interacting protein 1) (PKCI-1)	HINT1 HINT PKCI1 PRKCNH1	Homo sapiens (Human)	126	-7.5
P35913	PDE6B_HUMAN	reviewed	Rod cGMP-specific 3',5'-cyclic phosphodiesterase subunit beta (GMP-PDE beta) (EC 3.1.4.35)	PDE6B PDEB	Homo sapiens (Human)	854	-7.5
P34982	OR1D2_HUMAN	reviewed	Olfactory receptor 1D2 (Olfactory receptor 17-4) (OR17-4) (Olfactory receptor OR17-6) (Olfactory receptor-like protein HGMP07E)	OR1D2 OLFR1	Homo sapiens (Human)	312	-7.5
P47883	OR3A4_HUMAN	reviewed	Putative olfactory receptor 3A4 (Olfactory receptor 17-24) (OR17-24) (Olfactory receptor 3A5)	OR3A4P OR3A4 OR3A5P	Homo sapiens (Human)	348	-7.5
P41279	M3K8_HUMAN	reviewed	Mitogen-activated protein kinase kinase kinase 8 (EC 2.7.11.25) (Cancer Osaka thyroid oncogene) (Proto-oncogene c-Cot) (Serine/threonine-protein kinase cot) (Tumor progression locus 2) (TPL-2)	MAP3K8 COT ESTF	Homo sapiens (Human)	467	-7.5
P43652	AFAM_HUMAN	reviewed	Afamin (Alpha-albumin) (Alpha-Alb)	AFM ALB2 ALBA	Homo sapiens (Human)	599	-7.5
P35610	SOAT1_HUMAN	reviewed	Sterol O-acyltransferase 1 (EC 2.3.1.26) (Acyl-coenzyme A:cholesterol acyltransferase 1) (ACAT-1) (Cholesterol acyltransferase 1)	SOAT1 ACACT ACACT1 ACAT ACAT1 SOAT STAT	Homo sapiens (Human)	550	-7.5
P50991	TCPD_HUMAN	reviewed	T-complex protein 1 subunit delta (TCP-1-delta) (CCT-delta) (Stimulator of TAR RNA-binding)	CCT4 CCTD SRB	Homo sapiens (Human)	539	-7.5
P49916	DNLI3_HUMAN	reviewed	DNA ligase 3 (EC 6.5.1.1) (DNA ligase III) (Polydeoxyribonucleotide synthase [ATP] 3)	LIG3	Homo sapiens (Human)	1009	-7.5
P37173	TGFR2_HUMAN	reviewed	TGF-beta receptor type-2 (TGFR-2) (EC 2.7.11.30) (TGF-beta type II receptor) (Transforming growth factor-beta receptor type II) (TGF-beta receptor type II) (TbetaR-II)	TGFBR2	Homo sapiens (Human)	567	-7.5
P41595	5HT2B_HUMAN	reviewed	5-hydroxytryptamine receptor 2B (5-HT-2B) (5-HT2B) (Serotonin receptor 2B)	HTR2B	Homo sapiens (Human)	481	-7.5
P46721	SO1A2_HUMAN	reviewed	Solute carrier organic anion transporter family member 1A2 (OATP-A) (Organic anion-transporting polypeptide 1) (OATP-1) (Sodium-independent organic anion transporter) (Solute carrier family 21 member 3)	SLCO1A2 OATP OATP1 OATP1A2 SLC21A3	Homo sapiens (Human)	670	-7.5
P41235	HNF4A_HUMAN	reviewed	Hepatocyte nuclear factor 4-alpha (HNF-4-alpha) (Nuclear receptor subfamily 2 group A member 1) (Transcription factor 14) (TCF-14) (Transcription factor HNF-4)	HNF4A HNF4 NR2A1 TCF14	Homo sapiens (Human)	474	-7.5
P43115	PE2R3_HUMAN	reviewed	Prostaglandin E2 receptor EP3 subtype (PGE receptor EP3 subtype) (PGE2 receptor EP3 subtype) (PGE2-R) (Prostanoid EP3 receptor)	PTGER3	Homo sapiens (Human)	390	-7.5
P43353	AL3B1_HUMAN	reviewed	Aldehyde dehydrogenase family 3 member B1 (EC 1.2.1.28) (EC 1.2.1.5) (EC 1.2.1.7) (Aldehyde dehydrogenase 7)	ALDH3B1 ALDH7	Homo sapiens (Human)	468	-7.5
P52594	AGFG1_HUMAN	reviewed	Arf-GAP domain and FG repeat-containing protein 1 (HIV-1 Rev-binding protein) (Nucleoporin-like protein RIP) (Rev-interacting protein) (Rev/Rex activation domain-binding protein)	AGFG1 HRB RAB RIP	Homo sapiens (Human)	562	-7.5
P54840	GYS2_HUMAN	reviewed	Glycogen [starch] synthase, liver (EC 2.4.1.11)	GYS2	Homo sapiens (Human)	703	-7.5
P98164	LRP2_HUMAN	reviewed	Low-density lipoprotein receptor-related protein 2 (LRP-2) (Glycoprotein 330) (gp330) (Megalin)	LRP2	Homo sapiens (Human)	4655	-7.5
P98164	LRP2_HUMAN	reviewed	Low-density lipoprotein receptor-related protein 2 (LRP-2) (Glycoprotein 330) (gp330) (Megalin)	LRP2	Homo sapiens (Human)	4655	-7.5
P98155	VLDLR_HUMAN	reviewed	Very low-density lipoprotein receptor (VLDL receptor) (VLDL-R)	VLDLR	Homo sapiens (Human)	873	-7.5
P78357	CNTP1_HUMAN	reviewed	Contactin-associated protein 1 (Caspr) (Caspr1) (Neurexin IV) (Neurexin-4) (p190)	CNTNAP1 CASPR NRXN4	Homo sapiens (Human)	1384	-7.5
P61158	ARP3_HUMAN	reviewed	Actin-related protein 3 (Actin-like protein 3)	ACTR3 ARP3	Homo sapiens (Human)	418	-7.5
P56937	DHB7_HUMAN	reviewed	3-keto-steroid reductase/17-beta-hydroxysteroid dehydrogenase 7 (17-beta-hydroxysteroid dehydrogenase 7) (17-beta-HSD 7) (3-keto-steroid reductase) (EC 1.1.1.270) (Dihydrotestosterone oxidoreductase) (EC 1.1.1.210) (Estradiol 17-beta-dehydrogenase 7) (EC 1.1.1.62) (Short chain dehydrogenase/reductase family 37C member 1)	HSD17B7 17HSD7 SDR37C1 UNQ2563/PRO6243	Homo sapiens (Human)	341	-7.5
Q5ST30	SYVM_HUMAN	reviewed	Valine--tRNA ligase, mitochondrial (EC 6.1.1.9) (Valyl-tRNA synthetase) (ValRS) (Valyl-tRNA synthetase-like)	VARS2 KIAA1885 VARS2L VARSL	Homo sapiens (Human)	1063	-7.5
Q4G0P3	HYDIN_HUMAN	reviewed	Hydrocephalus-inducing protein homolog	HYDIN HYDIN1 KIAA1864	Homo sapiens (Human)	5121	-7.5
Q5T1H1	EYS_HUMAN	reviewed	Protein eyes shut homolog (Epidermal growth factor-like protein 10) (EGF-like protein 10) (Epidermal growth factor-like protein 11) (EGF-like protein 11) (Protein spacemaker homolog)	EYS C6orf178 C6orf179 C6orf180 EGFL10 EGFL11 SPAM UNQ9424/PRO34591	Homo sapiens (Human)	3165	-7.5
Q5EBM0	CMPK2_HUMAN	reviewed	UMP-CMP kinase 2, mitochondrial (EC 2.7.4.14) (Nucleoside-diphosphate kinase) (EC 2.7.4.6)	CMPK2	Homo sapiens (Human)	449	-7.5
Q5TCH4	CP4AM_HUMAN	reviewed	Cytochrome P450 4A22 (CYPIVA22) (Fatty acid omega-hydroxylase) (Lauric acid omega-hydroxylase) (Long-chain fatty acid omega-monooxygenase) (EC 1.14.14.80)	CYP4A22	Homo sapiens (Human)	519	-7.5
Q5TBA9	FRY_HUMAN	reviewed	Protein furry homolog	FRY C13orf14	Homo sapiens (Human)	3013	-7.5
Q5GH76	XKR4_HUMAN	reviewed	XK-related protein 4	XKR4 KIAA1889 XRG4	Homo sapiens (Human)	650	-7.5
Q2PZI1	D19L1_HUMAN	reviewed	Probable C-mannosyltransferase DPY19L1 (EC 2.4.1.-) (Dpy-19-like protein 1) (Protein dpy-19 homolog 1)	DPY19L1 GA0500 KIAA0877	Homo sapiens (Human)	675	-7.5
Q2M389	WASC4_HUMAN	reviewed	WASH complex subunit 4 (Strumpellin and WASH-interacting protein) (SWIP) (WASH complex subunit SWIP)	WASHC4 KIAA1033	Homo sapiens (Human)	1173	-7.5
Q2TAL8	QRIC1_HUMAN	reviewed	Transcriptional regulator QRICH1 (Glutamine-rich protein 1)	QRICH1	Homo sapiens (Human)	776	-7.5
Q05BV3	EMAL5_HUMAN	reviewed	Echinoderm microtubule-associated protein-like 5 (EMAP-5)	EML5	Homo sapiens (Human)	1969	-7.5
Q4AE62	GTDC1_HUMAN	reviewed	Glycosyltransferase-like domain-containing protein 1 (Mannosyltransferase-like protein Xa) (Mat-Xa)	GTDC1	Homo sapiens (Human)	458	-7.5
Q5SQI0	ATAT_HUMAN	reviewed	Alpha-tubulin N-acetyltransferase 1 (Alpha-TAT) (Alpha-TAT1) (TAT) (EC 2.3.1.108) (Acetyltransferase mec-17 homolog)	ATAT1 C6orf134 MEC17 Nbla00487	Homo sapiens (Human)	421	-7.5
Q5H9U9	DDX6L_HUMAN	reviewed	Probable ATP-dependent RNA helicase DDX60-like (EC 3.6.4.13) (DEAD box protein 60-like)	DDX60L	Homo sapiens (Human)	1706	-7.5
Q4G0A6	MINY4_HUMAN	reviewed	Probable ubiquitin carboxyl-terminal hydrolase MINDY-4 (EC 3.4.19.12) (Probable deubiquitinating enzyme MINDY-4)	MINDY4 C7orf67 FAM188B	Homo sapiens (Human)	757	-7.5
Q3T906	GNPTA_HUMAN	reviewed	N-acetylglucosamine-1-phosphotransferase subunits alpha/beta (EC 2.7.8.17) (GlcNAc-1-phosphotransferase subunits alpha/beta) (Stealth protein GNPTAB) (UDP-N-acetylglucosamine-1-phosphotransferase subunits alpha/beta) [Cleaved into: N-acetylglucosamine-1-phosphotransferase subunit alpha; N-acetylglucosamine-1-phosphotransferase subunit beta]	GNPTAB GNPTA KIAA1208	Homo sapiens (Human)	1256	-7.5
Q5VXI9	LIPN_HUMAN	reviewed	Lipase member N (EC 3.1.1.-) (Lipase-like abhydrolase domain-containing protein 4)	LIPN LIPL4	Homo sapiens (Human)	398	-7.5
Q6U736	OPN5_HUMAN	reviewed	Opsin-5 (G-protein coupled receptor 136) (G-protein coupled receptor PGR12) (Neuropsin) (Transmembrane protein 13)	OPN5 GPR136 PGR12 TMEM13	Homo sapiens (Human)	354	-7.5
Q6P2S7	TTC41_HUMAN	reviewed	Putative tetratricopeptide repeat protein 41 (TPR repeat protein 41) (Grp94-neighboring nucleotidase)	TTC41P GNN	Homo sapiens (Human)	1318	-7.5
Q5VUY2	ADCL4_HUMAN	reviewed	Arylacetamide deacetylase-like 4 (EC 3.1.1.-)	AADACL4	Homo sapiens (Human)	407	-7.5
Q6IQ26	DEN5A_HUMAN	reviewed	DENN domain-containing protein 5A (Rab6-interacting protein 1) (Rab6IP1)	DENND5A KIAA1091 RAB6IP1	Homo sapiens (Human)	1287	-7.5
Q6IEY1	OR4F3_HUMAN	reviewed	Olfactory receptor 4F3/4F16/4F29 (Olfactory receptor OR1-1)	OR4F3; OR4F16; OR4F29	Homo sapiens (Human)	312	-7.5
Q7Z408	CSMD2_HUMAN	reviewed	CUB and sushi domain-containing protein 2 (CUB and sushi multiple domains protein 2)	CSMD2 KIAA1884	Homo sapiens (Human)	3487	-7.5
Q08AI6	S38AB_HUMAN	reviewed	Putative sodium-coupled neutral amino acid transporter 11 (Solute carrier family 38 member 11)	SLC38A11 AVT2	Homo sapiens (Human)	406	-7.5
Q6ZTR5	CFA47_HUMAN	reviewed	Cilia- and flagella-associated protein 47	CFAP47 CHDC2 CXorf22 CXorf30 CXorf59	Homo sapiens (Human)	3187	-7.5
Q7Z443	PK1L3_HUMAN	reviewed	Polycystic kidney disease protein 1-like 3 (PC1-like 3 protein) (Polycystin-1L3)	PKD1L3	Homo sapiens (Human)	1732	-7.5
Q6ZNR0	TMM91_HUMAN	reviewed	Transmembrane protein 91 (Dispanin subfamily C member 3) (DSPC3)	TMEM91	Homo sapiens (Human)	172	-7.5
Q6YHK3	CD109_HUMAN	reviewed	CD109 antigen (150 kDa TGF-beta-1-binding protein) (C3 and PZP-like alpha-2-macroglobulin domain-containing protein 7) (Platelet-specific Gov antigen) (p180) (r150) (CD antigen CD109)	CD109 CPAMD7	Homo sapiens (Human)	1445	-7.5
Q7Z4L5	TT21B_HUMAN	reviewed	Tetratricopeptide repeat protein 21B (TPR repeat protein 21B) (Intraflagellar transport 139 homolog)	TTC21B IFT139 KIAA1992 Nbla10696	Homo sapiens (Human)	1316	-7.5
Q6ZMB5	T184A_HUMAN	reviewed	Transmembrane protein 184A	TMEM184A	Homo sapiens (Human)	413	-7.5
Q6ZN16	M3K15_HUMAN	reviewed	Mitogen-activated protein kinase kinase kinase 15 (EC 2.7.11.25) (Apoptosis signal-regulating kinase 3) (MAPK/ERK kinase kinase 15) (MEK kinase 15) (MEKK 15)	MAP3K15 ASK3	Homo sapiens (Human)	1313	-7.5
Q8N5D6	GBGT1_HUMAN	reviewed	Globoside alpha-1,3-N-acetylgalactosaminyltransferase 1 (EC 2.4.1.-) (Forssman glycolipid synthase-like protein)	GBGT1 UNQ2513/PRO6002	Homo sapiens (Human)	347	-7.5
Q8N335	GPD1L_HUMAN	reviewed	Glycerol-3-phosphate dehydrogenase 1-like protein (GPD1-L) (EC 1.1.1.8)	GPD1L KIAA0089	Homo sapiens (Human)	351	-7.5
Q8NF91	SYNE1_HUMAN	reviewed	Nesprin-1 (Enaptin) (KASH domain-containing protein 1) (KASH1) (Myocyte nuclear envelope protein 1) (Myne-1) (Nuclear envelope spectrin repeat protein 1) (Synaptic nuclear envelope protein 1) (Syne-1)	SYNE1 C6orf98 KIAA0796 KIAA1262 KIAA1756 MYNE1	Homo sapiens (Human)	8797	-7.5
Q8NGJ3	O52E1_HUMAN	reviewed	Olfactory receptor 52E1	OR52E1 OR52E1P	Homo sapiens (Human)	308	-7.5
Q8NGT1	OR2K2_HUMAN	reviewed	Olfactory receptor 2K2 (HTPCRH06) (Olfactory receptor OR9-17)	OR2K2 OR2AR1P	Homo sapiens (Human)	316	-7.5
Q8NGX3	O10T2_HUMAN	reviewed	Olfactory receptor 10T2 (Olfactory receptor OR1-3)	OR10T2	Homo sapiens (Human)	314	-7.5
Q8TC94	ACTL9_HUMAN	reviewed	Actin-like protein 9	ACTL9 ACTL7C HSD21	Homo sapiens (Human)	416	-7.5
Q8NCM8	DYHC2_HUMAN	reviewed	Cytoplasmic dynein 2 heavy chain 1 (Cytoplasmic dynein 2 heavy chain) (Dynein cytoplasmic heavy chain 2) (Dynein heavy chain 11) (hDHC11) (Dynein heavy chain isotype 1B)	DYNC2H1 DHC1B DHC2 DNCH2 DYH1B KIAA1997	Homo sapiens (Human)	4307	-7.5
Q8NCM8	DYHC2_HUMAN	reviewed	Cytoplasmic dynein 2 heavy chain 1 (Cytoplasmic dynein 2 heavy chain) (Dynein cytoplasmic heavy chain 2) (Dynein heavy chain 11) (hDHC11) (Dynein heavy chain isotype 1B)	DYNC2H1 DHC1B DHC2 DNCH2 DYH1B KIAA1997	Homo sapiens (Human)	4307	-7.5
Q8NCM8	DYHC2_HUMAN	reviewed	Cytoplasmic dynein 2 heavy chain 1 (Cytoplasmic dynein 2 heavy chain) (Dynein cytoplasmic heavy chain 2) (Dynein heavy chain 11) (hDHC11) (Dynein heavy chain isotype 1B)	DYNC2H1 DHC1B DHC2 DNCH2 DYH1B KIAA1997	Homo sapiens (Human)	4307	-7.5
Q8NGE9	OR9Q2_HUMAN	reviewed	Olfactory receptor 9Q2	OR9Q2 OR9Q2P	Homo sapiens (Human)	314	-7.5
Q8NGF4	O5AP2_HUMAN	reviewed	Olfactory receptor 5AP2	OR5AP2	Homo sapiens (Human)	316	-7.5
Q8NGN3	O10G4_HUMAN	reviewed	Olfactory receptor 10G4 (Olfactory receptor OR11-278)	OR10G4	Homo sapiens (Human)	311	-7.5
Q8NGB6	OR4M2_HUMAN	reviewed	Olfactory receptor 4M2 (Olfactory receptor OR15-3)	OR4M2	Homo sapiens (Human)	313	-7.5
Q8NGE7	OR9K2_HUMAN	reviewed	Olfactory receptor 9K2 (Olfactory receptor OR12-2)	OR9K2	Homo sapiens (Human)	335	-7.5
Q8NBM8	PCYXL_HUMAN	reviewed	Prenylcysteine oxidase-like (EC 1.8.3.-)	PCYOX1L PSEC0105	Homo sapiens (Human)	494	-7.5
Q8NFZ0	FBH1_HUMAN	reviewed	F-box DNA helicase 1 (hFBH1) (EC 3.6.4.12) (F-box only protein 18)	FBH1 FBX18 FBXO18	Homo sapiens (Human)	1043	-7.5
Q8NGN4	O10G9_HUMAN	reviewed	Olfactory receptor 10G9 (Olfactory receptor 10G10)	OR10G9 OR10G10P	Homo sapiens (Human)	311	-7.5
Q8NHU2	CFA61_HUMAN	reviewed	Cilia- and flagella-associated protein 61	CFAP61 C20orf26	Homo sapiens (Human)	1237	-7.5
Q8NG78	OR8G5_HUMAN	reviewed	Olfactory receptor 8G5 (Olfactory receptor 8G6) (Olfactory receptor OR11-298)	OR8G5 OR8G5P OR8G6	Homo sapiens (Human)	346	-7.5
Q8TAV5	CK045_HUMAN	reviewed	Putative uncharacterized protein C11orf45	C11orf45	Homo sapiens (Human)	145	-7.5
Q8NG76	O2T33_HUMAN	reviewed	Olfactory receptor 2T33 (Olfactory receptor OR1-56)	OR2T33	Homo sapiens (Human)	320	-7.5
Q8NFM4	ADCY4_HUMAN	reviewed	Adenylate cyclase type 4 (EC 4.6.1.1) (ATP pyrophosphate-lyase 4) (Adenylate cyclase type IV) (Adenylyl cyclase 4)	ADCY4	Homo sapiens (Human)	1077	-7.5
Q8NHV1	GIMA7_HUMAN	reviewed	GTPase IMAP family member 7 (Immunity-associated nucleotide 7 protein) (IAN-7)	GIMAP7 IAN7	Homo sapiens (Human)	300	-7.5
Q8NB14	UBP38_HUMAN	reviewed	Ubiquitin carboxyl-terminal hydrolase 38 (EC 3.4.19.12) (Deubiquitinating enzyme 38) (HP43.8KD) (Ubiquitin thioesterase 38) (Ubiquitin-specific-processing protease 38)	USP38 KIAA1891	Homo sapiens (Human)	1042	-7.5
Q8NHH9	ATLA2_HUMAN	reviewed	Atlastin-2 (EC 3.6.5.-) (ADP-ribosylation factor-like protein 6-interacting protein 2) (ARL-6-interacting protein 2) (Aip-2)	ATL2 ARL6IP2	Homo sapiens (Human)	583	-7.5
Q8NH51	OR8K3_HUMAN	reviewed	Olfactory receptor 8K3 (Olfactory receptor OR11-181)	OR8K3	Homo sapiens (Human)	312	-7.5
Q8NGC1	O11G2_HUMAN	reviewed	Olfactory receptor 11G2 (Olfactory receptor OR14-34)	OR11G2	Homo sapiens (Human)	345	-7.5
Q8NGU1	OR9A1_HUMAN	reviewed	Putative olfactory receptor 9A1 (HSHTPRX06)	OR9A1P OR9A1	Homo sapiens (Human)	263	-7.5
Q8NGH6	O52L2_HUMAN	reviewed	Putative olfactory receptor 52L2 (Olfactory receptor OR11-74)	OR52L2P OR52L2	Homo sapiens (Human)	319	-7.5
Q8NGK5	O52M1_HUMAN	reviewed	Olfactory receptor 52M1 (Olfactory receptor OR11-11)	OR52M1 OR52M1P	Homo sapiens (Human)	317	-7.5
Q8NGS5	O13C4_HUMAN	reviewed	Olfactory receptor 13C4 (Olfactory receptor OR9-7)	OR13C4	Homo sapiens (Human)	318	-7.5
Q8WY64	MYLIP_HUMAN	reviewed	E3 ubiquitin-protein ligase MYLIP (EC 2.3.2.27) (Inducible degrader of the LDL-receptor) (Idol) (Myosin regulatory light chain interacting protein) (MIR) (RING-type E3 ubiquitin transferase MYLIP)	MYLIP BZF1 IDOL BM-023 PP5242	Homo sapiens (Human)	445	-7.5
Q8WZ42	TITIN_HUMAN	reviewed	Titin (EC 2.7.11.1) (Connectin) (Rhabdomyosarcoma antigen MU-RMS-40.14)	TTN	Homo sapiens (Human)	34350	-7.5
Q8WXH0	SYNE2_HUMAN	reviewed	Nesprin-2 (KASH domain-containing protein 2) (KASH2) (Nuclear envelope spectrin repeat protein 2) (Nucleus and actin connecting element protein) (Protein NUANCE) (Synaptic nuclear envelope protein 2) (Syne-2)	SYNE2 KIAA1011 NUA	Homo sapiens (Human)	6885	-7.5
Q8TDX9	PK1L1_HUMAN	reviewed	Polycystic kidney disease protein 1-like 1 (PC1-like 1 protein) (Polycystin-1L1)	PKD1L1 UNQ5785/PRO19563	Homo sapiens (Human)	2849	-7.5
Q8TDX9	PK1L1_HUMAN	reviewed	Polycystic kidney disease protein 1-like 1 (PC1-like 1 protein) (Polycystin-1L1)	PKD1L1 UNQ5785/PRO19563	Homo sapiens (Human)	2849	-7.5
Q8TDX9	PK1L1_HUMAN	reviewed	Polycystic kidney disease protein 1-like 1 (PC1-like 1 protein) (Polycystin-1L1)	PKD1L1 UNQ5785/PRO19563	Homo sapiens (Human)	2849	-7.5
Q8TDL5	BPIB1_HUMAN	reviewed	BPI fold-containing family B member 1 (Long palate, lung and nasal epithelium carcinoma-associated protein 1) (von Ebner minor salivary gland protein) (VEMSGP)	BPIFB1 C20orf114 LPLUNC1 UNQ706/PRO1357	Homo sapiens (Human)	484	-7.5
Q9BPX1	DHB14_HUMAN	reviewed	17-beta-hydroxysteroid dehydrogenase 14 (17-beta-HSD 14) (EC 1.1.1.62) (17-beta-hydroxysteroid dehydrogenase DHRS10) (Dehydrogenase/reductase SDR family member 10) (Retinal short-chain dehydrogenase/reductase retSDR3) (Short chain dehydrogenase/reductase family 47C member 1)	HSD17B14 DHRS10 SDR3 SDR47C1 UNQ502/PRO474	Homo sapiens (Human)	270	-7.5
Q8TCJ2	STT3B_HUMAN	reviewed	Dolichyl-diphosphooligosaccharide--protein glycosyltransferase subunit STT3B (Oligosaccharyl transferase subunit STT3B) (STT3-B) (EC 2.4.99.18) (Source of immunodominant MHC-associated peptides homolog)	STT3B SIMP	Homo sapiens (Human)	826	-7.5
Q9BPW9	DHRS9_HUMAN	reviewed	Dehydrogenase/reductase SDR family member 9 (EC 1.1.1.209) (EC 1.1.1.53) (3-alpha hydroxysteroid dehydrogenase) (3-alpha-HSD) (NADP-dependent retinol dehydrogenase/reductase) (RDH-E2) (RDHL) (Retinol dehydrogenase 15) (EC 1.1.1.105) (Short chain dehydrogenase/reductase family 9C member 4) (Short-chain dehydrogenase/reductase retSDR8) (Tracheobronchial epithelial cell-specific retinol dehydrogenas…	DHRS9 RDH15 SDR9C4 UNQ835/PRO1773	Homo sapiens (Human)	319	-7.5
Q8WW52	F151A_HUMAN	reviewed	Protein FAM151A	FAM151A C1orf179 UNQ3034/PRO9836	Homo sapiens (Human)	585	-7.5
Q9BQ52	RNZ2_HUMAN	reviewed	Zinc phosphodiesterase ELAC protein 2 (EC 3.1.26.11) (ElaC homolog protein 2) (Heredity prostate cancer protein 2) (Ribonuclease Z 2) (RNase Z 2) (tRNA 3 endonuclease 2) (tRNase Z 2)	ELAC2 HPC2	Homo sapiens (Human)	826	-7.5
Q8TEP8	CE192_HUMAN	reviewed	Centrosomal protein of 192 kDa (Cep192) (Cep192/SPD-2)	CEP192 KIAA1569 PP8407	Homo sapiens (Human)	2537	-7.5
Q8TDG2	ACTT1_HUMAN	reviewed	Actin-related protein T1 (ARP-T1)	ACTRT1 ARPT1 HSD27	Homo sapiens (Human)	376	-7.5
Q9BXW7	HDHD5_HUMAN	reviewed	Haloacid dehalogenase-like hydrolase domain-containing 5 (Cat eye syndrome critical region protein 5)	HDHD5 CECR5	Homo sapiens (Human)	423	-7.5
Q9BV86	NTM1A_HUMAN	reviewed	N-terminal Xaa-Pro-Lys N-methyltransferase 1 (EC 2.1.1.244) (Alpha N-terminal protein methyltransferase 1A) (Methyltransferase-like protein 11A) (N-terminal RCC1 methyltransferase) (X-Pro-Lys N-terminal protein methyltransferase 1A) (NTM1A) [Cleaved into: N-terminal Xaa-Pro-Lys N-methyltransferase 1, N-terminally processed]	NTMT1 C9orf32 METTL11A NRMT NRMT1 AD-003	Homo sapiens (Human)	223	-7.5
Q9BY08	EBPL_HUMAN	reviewed	Emopamil-binding protein-like (Emopamil-binding-related protein)	EBPL EBRP ERP	Homo sapiens (Human)	206	-7.5
Q9BU23	LMF2_HUMAN	reviewed	Lipase maturation factor 2 (Transmembrane protein 112B) (Transmembrane protein 153)	LMF2 TMEM112B TMEM153	Homo sapiens (Human)	707	-7.5
Q9BRQ8	FSP1_HUMAN	reviewed	Ferroptosis suppressor protein 1 (FSP1) (EC 1.6.5.-) (Apoptosis-inducing factor homologous mitochondrion-associated inducer of death) (AMID) (p53-responsive gene 3 protein)	AIFM2 AMID PRG3	Homo sapiens (Human)	373	-7.5
Q9H3H1	MOD5_HUMAN	reviewed	tRNA dimethylallyltransferase (EC 2.5.1.75) (Isopentenyl-diphosphate:tRNA isopentenyltransferase) (IPP transferase) (IPPT) (hGRO1) (tRNA isopentenyltransferase 1) (IPTase)	TRIT1 IPT MOD5	Homo sapiens (Human)	467	-7.5
Q9NRG4	SMYD2_HUMAN	reviewed	N-lysine methyltransferase SMYD2 (EC 2.1.1.-) (HSKM-B) (Histone methyltransferase SMYD2) (EC 2.1.1.354) (Lysine N-methyltransferase 3C) (SET and MYND domain-containing protein 2)	SMYD2 KMT3C	Homo sapiens (Human)	433	-7.5
Q9NPP4	NLRC4_HUMAN	reviewed	NLR family CARD domain-containing protein 4 (CARD, LRR, and NACHT-containing protein) (CED-4-like protein Clan) (Caspase recruitment domain-containing protein 12) (Ice protease-activating factor) (Ipaf)	NLRC4 CARD12 CLAN CLAN1 IPAF UNQ6189/PRO20215	Homo sapiens (Human)	1024	-7.5
Q9NQ40	S52A3_HUMAN	reviewed	Solute carrier family 52, riboflavin transporter, member 3 (Riboflavin transporter 2) (hRFT2)	SLC52A3 C20orf54 RFT2 RFVT3	Homo sapiens (Human)	469	-7.5
Q9NR20	DYRK4_HUMAN	reviewed	Dual specificity tyrosine-phosphorylation-regulated kinase 4 (EC 2.7.12.1)	DYRK4	Homo sapiens (Human)	520	-7.5
Q9H8H3	MET7A_HUMAN	reviewed	Methyltransferase-like protein 7A (EC 2.1.1.-) (Protein AAM-B)	METTL7A PRO0066 UNQ1902/PRO4348	Homo sapiens (Human)	244	-7.5
Q9H7M6	ZSWM4_HUMAN	reviewed	Zinc finger SWIM domain-containing protein 4	ZSWIM4	Homo sapiens (Human)	989	-7.5
Q9NT68	TEN2_HUMAN	reviewed	Teneurin-2 (Ten-2) (Protein Odd Oz/ten-m homolog 2) (Tenascin-M2) (Ten-m2) (Teneurin transmembrane protein 2) [Cleaved into: Ten-2, soluble form; Ten-2 intracellular domain (Ten-2 ICD)]	TENM2 KIAA1127 ODZ2 TNM2	Homo sapiens (Human)	2774	-7.5
Q9NT68	TEN2_HUMAN	reviewed	Teneurin-2 (Ten-2) (Protein Odd Oz/ten-m homolog 2) (Tenascin-M2) (Ten-m2) (Teneurin transmembrane protein 2) [Cleaved into: Ten-2, soluble form; Ten-2 intracellular domain (Ten-2 ICD)]	TENM2 KIAA1127 ODZ2 TNM2	Homo sapiens (Human)	2774	-7.5
Q9NT68	TEN2_HUMAN	reviewed	Teneurin-2 (Ten-2) (Protein Odd Oz/ten-m homolog 2) (Tenascin-M2) (Ten-m2) (Teneurin transmembrane protein 2) [Cleaved into: Ten-2, soluble form; Ten-2 intracellular domain (Ten-2 ICD)]	TENM2 KIAA1127 ODZ2 TNM2	Homo sapiens (Human)	2774	-7.5
Q9NT68	TEN2_HUMAN	reviewed	Teneurin-2 (Ten-2) (Protein Odd Oz/ten-m homolog 2) (Tenascin-M2) (Ten-m2) (Teneurin transmembrane protein 2) [Cleaved into: Ten-2, soluble form; Ten-2 intracellular domain (Ten-2 ICD)]	TENM2 KIAA1127 ODZ2 TNM2	Homo sapiens (Human)	2774	-7.5
Q9NZR2	LRP1B_HUMAN	reviewed	Low-density lipoprotein receptor-related protein 1B (LRP-1B) (Low-density lipoprotein receptor-related protein-deleted in tumor) (LRP-DIT)	LRP1B LRPDIT	Homo sapiens (Human)	4599	-7.5
Q9NYW0	T2R10_HUMAN	reviewed	Taste receptor type 2 member 10 (T2R10) (Taste receptor family B member 2) (TRB2)	TAS2R10	Homo sapiens (Human)	307	-7.5
Q9P2G9	KLHL8_HUMAN	reviewed	Kelch-like protein 8	KLHL8 KIAA1378	Homo sapiens (Human)	620	-7.5
Q9UGM6	SYWM_HUMAN	reviewed	Tryptophan--tRNA ligase, mitochondrial (EC 6.1.1.2) ((Mt)TrpRS) (Tryptophanyl-tRNA synthetase) (TrpRS)	WARS2	Homo sapiens (Human)	360	-7.5
Q9UKZ4	TEN1_HUMAN	reviewed	Teneurin-1 (Ten-1) (Protein Odd Oz/ten-m homolog 1) (Tenascin-M1) (Ten-m1) (Teneurin transmembrane protein 1) [Cleaved into: Ten-1 intracellular domain (IDten-1) (Ten-1 ICD); Teneurin C-terminal-associated peptide (TCPA-1) (Ten-1 extracellular domain) (Ten-1 ECD)]	TENM1 ODZ1 TNM1	Homo sapiens (Human)	2725	-7.5
Q9UKP4	ATS7_HUMAN	reviewed	A disintegrin and metalloproteinase with thrombospondin motifs 7 (ADAM-TS 7) (ADAM-TS7) (ADAMTS-7) (EC 3.4.24.-) (COMPase)	ADAMTS7	Homo sapiens (Human)	1686	-7.5
Q9UKT5	FBX4_HUMAN	reviewed	F-box only protein 4	FBXO4 FBX4	Homo sapiens (Human)	387	-7.5
Q9UGN5	PARP2_HUMAN	reviewed	Poly [ADP-ribose] polymerase 2 (PARP-2) (hPARP-2) (EC 2.4.2.30) (ADP-ribosyltransferase diphtheria toxin-like 2) (ARTD2) (DNA ADP-ribosyltransferase PARP2) (EC 2.4.2.-) (NAD(+) ADP-ribosyltransferase 2) (ADPRT-2) (Poly[ADP-ribose] synthase 2) (pADPRT-2) (Protein poly-ADP-ribosyltransferase PARP2) (EC 2.4.2.-)	PARP2 ADPRT2 ADPRTL2	Homo sapiens (Human)	583	-7.5
Q9UJ70	NAGK_HUMAN	reviewed	N-acetyl-D-glucosamine kinase (N-acetylglucosamine kinase) (EC 2.7.1.59) (GlcNAc kinase)	NAGK	Homo sapiens (Human)	344	-7.5
Q9Y2Z4	SYYM_HUMAN	reviewed	Tyrosine--tRNA ligase, mitochondrial (EC 6.1.1.1) (Tyrosyl-tRNA synthetase) (TyrRS)	YARS2 CGI-04	Homo sapiens (Human)	477	-7.5
Q9UIJ7	KAD3_HUMAN	reviewed	GTP:AMP phosphotransferase AK3, mitochondrial (EC 2.7.4.10) (Adenylate kinase 3) (AK 3) (Adenylate kinase 3 alpha-like 1)	AK3 AK3L1 AK6 AKL3L	Homo sapiens (Human)	227	-7.5
Q9UPU5	UBP24_HUMAN	reviewed	Ubiquitin carboxyl-terminal hydrolase 24 (EC 3.4.19.12) (Deubiquitinating enzyme 24) (Ubiquitin thioesterase 24) (Ubiquitin-specific-processing protease 24)	USP24 KIAA1057	Homo sapiens (Human)	2620	-7.5
Q9Y2P4	S27A6_HUMAN	reviewed	Long-chain fatty acid transport protein 6 (FATP-6) (Fatty acid transport protein 6) (Arachidonate--CoA ligase) (EC 6.2.1.15) (Fatty-acid-coenzyme A ligase, very long-chain 2) (EC 6.2.1.-) (Solute carrier family 27 member 6) (Very long-chain acyl-CoA synthetase homolog 1) (VLCSH1) (hVLCS-H1)	SLC27A6 ACSVL2 FACVL2 FATP6	Homo sapiens (Human)	619	-7.5
Q9UL01	DSE_HUMAN	reviewed	Dermatan-sulfate epimerase (DS epimerase) (EC 5.1.3.19) (Chondroitin-glucuronate 5-epimerase) (Squamous cell carcinoma antigen recognized by T-cells 2) (SART-2)	DSE SART2	Homo sapiens (Human)	958	-7.5
Q9UPZ9	CILK1_HUMAN	reviewed	Serine/threonine-protein kinase ICK (EC 2.7.11.1) (Ciliogenesis associated kinase 1) (Intestinal cell kinase) (hICK) (Laryngeal cancer kinase 2) (LCK2) (MAK-related kinase) (MRK)	CILK1 ICK KIAA0936	Homo sapiens (Human)	632	-7.5
Q9UHG3	PCYOX_HUMAN	reviewed	Prenylcysteine oxidase 1 (EC 1.8.3.5) (Prenylcysteine lyase)	PCYOX1 KIAA0908 PCL1 UNQ597/PRO1183	Homo sapiens (Human)	505	-7.5
Q9UHC9	NPCL1_HUMAN	reviewed	NPC1-like intracellular cholesterol transporter 1 (Niemann-Pick C1-like protein 1)	NPC1L1	Homo sapiens (Human)	1359	-7.5
Q9UBP6	TRMB_HUMAN	reviewed	tRNA (guanine-N(7)-)-methyltransferase (EC 2.1.1.33) (Methyltransferase-like protein 1) (mRNA (guanine-N(7)-)-methyltransferase) (EC 2.1.1.-) (miRNA (guanine-N(7)-)-methyltransferase) (EC 2.1.1.-) (tRNA (guanine(46)-N(7))-methyltransferase) (tRNA(m7G46)-methyltransferase)	METTL1 C12orf1	Homo sapiens (Human)	276	-7.5
Q9UBR5	CKLF_HUMAN	reviewed	Chemokine-like factor (C32)	CKLF CKLF1 HSPC224 UNQ410/PRO772	Homo sapiens (Human)	152	-7.5
Q9UII4	HERC5_HUMAN	reviewed	E3 ISG15--protein ligase HERC5 (EC 2.3.2.-) (Cyclin-E-binding protein 1) (HECT domain and RCC1-like domain-containing protein 5)	HERC5 CEB1 CEBP1	Homo sapiens (Human)	1024	-7.5
Q63HN8	RN213_HUMAN	reviewed	E3 ubiquitin-protein ligase RNF213 (EC 2.3.2.27) (EC 3.6.4.-) (ALK lymphoma oligomerization partner on chromosome 17) (Mysterin) (RING finger protein 213) (RING-type E3 ubiquitin transferase RNF213)	RNF213 ALO17 C17orf27 KIAA1554 KIAA1618 MYSTR	Homo sapiens (Human)	5207	-7.5
Q9Y5N5	N6MT1_HUMAN	reviewed	Methyltransferase N6AMT1 (HemK methyltransferase family member 2) (M.HsaHemK2P) (Lysine N-methyltransferase 9) (EC 2.1.1.-) (Methylarsonite methyltransferase N6AMT1) (EC 2.1.1.-) (Protein N(5)-glutamine methyltransferase) (EC 2.1.1.-)	N6AMT1 C21orf127 HEMK2 KMT9 PRED28	Homo sapiens (Human)	214	-7.5
Q9Y673	ALG5_HUMAN	reviewed	Dolichyl-phosphate beta-glucosyltransferase (DolP-glucosyltransferase) (EC 2.4.1.117) (Asparagine-linked glycosylation protein 5 homolog)	ALG5 HSPC149	Homo sapiens (Human)	324	-7.5
Q9Y6Y8	S23IP_HUMAN	reviewed	SEC23-interacting protein (p125)	SEC23IP MSTP053	Homo sapiens (Human)	1000	-7.5
Q9Y3Z3	SAMH1_HUMAN	reviewed	Deoxynucleoside triphosphate triphosphohydrolase SAMHD1 (dNTPase) (EC 3.1.5.-) (Dendritic cell-derived IFNG-induced protein) (DCIP) (Monocyte protein 5) (MOP-5) (SAM domain and HD domain-containing protein 1) (hSAMHD1)	SAMHD1 MOP5	Homo sapiens (Human)	626	-7.5
Q17RY0	CPEB4_HUMAN	reviewed	Cytoplasmic polyadenylation element-binding protein 4 (CPE-BP4) (CPE-binding protein 4) (hCPEB-4)	CPEB4 KIAA1673	Homo sapiens (Human)	729	-7.5
Q9Y4D7	PLXD1_HUMAN	reviewed	Plexin-D1	PLXND1 KIAA0620	Homo sapiens (Human)	1925	-7.5
Q9Y5M8	SRPRB_HUMAN	reviewed	Signal recognition particle receptor subunit beta (SR-beta) (Protein APMCF1)	SRPRB PSEC0230	Homo sapiens (Human)	271	-7.5
Q9Y490	TLN1_HUMAN	reviewed	Talin-1	TLN1 KIAA1027 TLN	Homo sapiens (Human)	2541	-7.5
Q14C86	GAPD1_HUMAN	reviewed	GTPase-activating protein and VPS9 domain-containing protein 1 (GAPex-5) (Rab5-activating protein 6)	GAPVD1 GAPEX5 KIAA1521 RAP6	Homo sapiens (Human)	1478	-7.5
Q86YT6	MIB1_HUMAN	reviewed	E3 ubiquitin-protein ligase MIB1 (EC 2.3.2.27) (DAPK-interacting protein 1) (DIP-1) (Mind bomb homolog 1) (RING-type E3 ubiquitin transferase MIB1) (Zinc finger ZZ type with ankyrin repeat domain protein 2)	MIB1 DIP1 KIAA1323 ZZANK2	Homo sapiens (Human)	1006	-7.5
Q86SR1	GLT10_HUMAN	reviewed	Polypeptide N-acetylgalactosaminyltransferase 10 (EC 2.4.1.41) (Polypeptide GalNAc transferase 10) (GalNAc-T10) (pp-GaNTase 10) (Protein-UDP acetylgalactosaminyltransferase 10) (UDP-GalNAc:polypeptide N-acetylgalactosaminyltransferase 10)	GALNT10	Homo sapiens (Human)	603	-7.5
Q86UQ4	ABCAD_HUMAN	reviewed	ATP-binding cassette sub-family A member 13 (EC 7.6.2.-)	ABCA13	Homo sapiens (Human)	5058	-7.5
Q86WG3	ATCAY_HUMAN	reviewed	Caytaxin (Ataxia cayman type protein) (BNIP-2-homology) (BNIP-H)	ATCAY KIAA1872	Homo sapiens (Human)	371	-7.5
Q86WK9	PAQR7_HUMAN	reviewed	Membrane progestin receptor alpha (mPR alpha) (Membrane progesterone P4 receptor alpha) (Membrane progesterone receptor alpha) (Progesterone and adipoQ receptor family member 7) (Progestin and adipoQ receptor family member 7) (Progestin and adipoQ receptor family member VII)	PAQR7 MRPA	Homo sapiens (Human)	346	-7.5
Q86YV6	MYLK4_HUMAN	reviewed	Myosin light chain kinase family member 4 (EC 2.7.11.1) (Sugen kinase 85) (SgK085)	MYLK4 SGK085	Homo sapiens (Human)	388	-7.5
Q86W10	CP4Z1_HUMAN	reviewed	Cytochrome P450 4Z1 (EC 1.14.14.1) (CYPIVZ1) (Laurate 7-monooxygenase) (EC 1.14.14.130)	CYP4Z1 UNQ3060/PRO9882	Homo sapiens (Human)	505	-7.5
Q96GR4	ZDH12_HUMAN	reviewed	Palmitoyltransferase ZDHHC12 (EC 2.3.1.225) (DHHC domain-containing cysteine-rich protein 12) (DHHC-12) (Zinc finger DHHC domain-containing protein 12) (Zinc finger protein 400)	ZDHHC12 ZNF400 PSEC0008	Homo sapiens (Human)	267	-7.5
Q96FC7	PHIPL_HUMAN	reviewed	Phytanoyl-CoA hydroxylase-interacting protein-like	PHYHIPL KIAA1796 UNQ6309/PRO20934	Homo sapiens (Human)	376	-7.5
Q86VE3	SATL1_HUMAN	reviewed	Spermidine/spermine N(1)-acetyltransferase-like protein 1 (EC 2.3.1.-)	SATL1	Homo sapiens (Human)	695	-7.5
Q96HH6	TMM19_HUMAN	reviewed	Transmembrane protein 19	TMEM19	Homo sapiens (Human)	336	-7.5
Q96CN4	EVI5L_HUMAN	reviewed	EVI5-like protein (Ecotropic viral integration site 5-like protein)	EVI5L	Homo sapiens (Human)	794	-7.5
Q685J3	MUC17_HUMAN	reviewed	Mucin-17 (MUC-17) (Small intestinal mucin-3) (MUC-3)	MUC17 MUC3	Homo sapiens (Human)	4493	-7.5
Q96N76	HUTU_HUMAN	reviewed	Urocanate hydratase (Urocanase) (EC 4.2.1.49) (Imidazolonepropionate hydrolase)	UROC1	Homo sapiens (Human)	676	-7.5
Q96P66	GP101_HUMAN	reviewed	Probable G-protein coupled receptor 101	GPR101	Homo sapiens (Human)	508	-7.5
Q96M86	DNHD1_HUMAN	reviewed	Dynein heavy chain domain-containing protein 1 (Dynein heavy chain domain 1-like protein) (Protein CCDC35)	DNHD1 C11orf47 CCDC35 DHCD1 DNHD1L UNQ5781/PRO12970	Homo sapiens (Human)	4753	-7.5
Q460N3	PAR15_HUMAN	reviewed	Protein mono-ADP-ribosyltransferase PARP15 (EC 2.4.2.-) (ADP-ribosyltransferase diphtheria toxin-like 7) (ARTD7) (B-aggressive lymphoma protein 3) (Poly [ADP-ribose] polymerase 15) (PARP-15)	PARP15 BAL3	Homo sapiens (Human)	678	-7.5
Q96RQ9	OXLA_HUMAN	reviewed	L-amino-acid oxidase (LAAO) (LAO) (EC 1.4.3.2) (EC 1.4.3.25) (Interleukin-4-induced protein 1) (IL4-induced protein 1) (hIL4I1) (Protein Fig-1) (hFIG1)	IL4I1 FIG1 UNQ636/PRO1265	Homo sapiens (Human)	567	-7.5
Q96R54	O14A2_HUMAN	reviewed	Olfactory receptor 14A2 (Olfactory receptor 5AX1) (Olfactory receptor OR1-31)	OR14A2 OR5AX1 OR5AX1P	Homo sapiens (Human)	314	-7.5
Q687X5	STEA4_HUMAN	reviewed	Metalloreductase STEAP4 (EC 1.16.1.9) (Six-transmembrane epithelial antigen of prostate 4) (SixTransMembrane protein of prostate 2) (Tumor necrosis factor, alpha-induced protein 9)	STEAP4 STAMP2 TNFAIP9	Homo sapiens (Human)	459	-7.5
Q07954	LRP1_HUMAN	reviewed	Prolow-density lipoprotein receptor-related protein 1 (LRP-1) (Alpha-2-macroglobulin receptor) (A2MR) (Apolipoprotein E receptor) (APOER) (CD antigen CD91) [Cleaved into: Low-density lipoprotein receptor-related protein 1 85 kDa subunit (LRP-85); Low-density lipoprotein receptor-related protein 1 515 kDa subunit (LRP-515); Low-density lipoprotein receptor-related protein 1 intracellular domain (L…	LRP1 A2MR APR	Homo sapiens (Human)	4544	-7.5
Q10472	GALT1_HUMAN	reviewed	Polypeptide N-acetylgalactosaminyltransferase 1 (EC 2.4.1.41) (Polypeptide GalNAc transferase 1) (GalNAc-T1) (pp-GaNTase 1) (Protein-UDP acetylgalactosaminyltransferase 1) (UDP-GalNAc:polypeptide N-acetylgalactosaminyltransferase 1) [Cleaved into: Polypeptide N-acetylgalactosaminyltransferase 1 soluble form]	GALNT1	Homo sapiens (Human)	559	-7.5
Q02817	MUC2_HUMAN	reviewed	Mucin-2 (MUC-2) (Intestinal mucin-2)	MUC2 SMUC	Homo sapiens (Human)	5179	-7.5
Q12816	TROP_HUMAN	reviewed	Trophinin (MAGE-D3 antigen)	TRO KIAA1114 MAGED3	Homo sapiens (Human)	1431	-7.5
Q13315	ATM_HUMAN	reviewed	Serine-protein kinase ATM (EC 2.7.11.1) (Ataxia telangiectasia mutated) (A-T mutated)	ATM	Homo sapiens (Human)	3056	-7.5
Q13724	MOGS_HUMAN	reviewed	Mannosyl-oligosaccharide glucosidase (EC 3.2.1.106) (Processing A-glucosidase I)	MOGS GCS1	Homo sapiens (Human)	837	-7.5
Q13303	KCAB2_HUMAN	reviewed	Voltage-gated potassium channel subunit beta-2 (EC 1.1.1.-) (K(+) channel subunit beta-2) (Kv-beta-2) (hKvbeta2)	KCNAB2 KCNA2B KCNK2	Homo sapiens (Human)	367	-7.5
Q13574	DGKZ_HUMAN	reviewed	Diacylglycerol kinase zeta (DAG kinase zeta) (EC 2.7.1.107) (Diglyceride kinase zeta) (DGK-zeta)	DGKZ DAGK6	Homo sapiens (Human)	928	-7.5
Q969U6	FBXW5_HUMAN	reviewed	F-box/WD repeat-containing protein 5 (F-box and WD-40 domain-containing protein 5)	FBXW5 FBW5 PP3971	Homo sapiens (Human)	566	-7.5
Q13822	ENPP2_HUMAN	reviewed	Ectonucleotide pyrophosphatase/phosphodiesterase family member 2 (E-NPP 2) (EC 3.1.4.39) (Autotaxin) (Extracellular lysophospholipase D) (LysoPLD)	ENPP2 ATX PDNP2	Homo sapiens (Human)	863	-7.5
Q08345	DDR1_HUMAN	reviewed	Epithelial discoidin domain-containing receptor 1 (Epithelial discoidin domain receptor 1) (EC 2.7.10.1) (CD167 antigen-like family member A) (Cell adhesion kinase) (Discoidin receptor tyrosine kinase) (HGK2) (Mammary carcinoma kinase 10) (MCK-10) (Protein-tyrosine kinase 3A) (Protein-tyrosine kinase RTK-6) (TRK E) (Tyrosine kinase DDR) (Tyrosine-protein kinase CAK) (CD antigen CD167a)	DDR1 CAK EDDR1 NEP NTRK4 PTK3A RTK6 TRKE	Homo sapiens (Human)	913	-7.5
Q04725	TLE2_HUMAN	reviewed	Transducin-like enhancer protein 2 (Enhancer of split groucho-like protein 2) (ESG2)	TLE2	Homo sapiens (Human)	743	-7.5
Q13163	MP2K5_HUMAN	reviewed	Dual specificity mitogen-activated protein kinase kinase 5 (MAP kinase kinase 5) (MAPKK 5) (EC 2.7.12.2) (MAPK/ERK kinase 5) (MEK 5)	MAP2K5 MEK5 MKK5 PRKMK5	Homo sapiens (Human)	448	-7.5
Q01740	FMO1_HUMAN	reviewed	Dimethylaniline monooxygenase [N-oxide-forming] 1 (EC 1.14.13.8) (Dimethylaniline oxidase 1) (Fetal hepatic flavin-containing monooxygenase 1) (FMO 1)	FMO1	Homo sapiens (Human)	532	-7.5
Q969Y0	NXPE3_HUMAN	reviewed	NXPE family member 3 (Protein FAM55C)	NXPE3 FAM55C MSTP115 UNQ5791/PRO19596	Homo sapiens (Human)	559	-7.5
Q13200	PSMD2_HUMAN	reviewed	26S proteasome non-ATPase regulatory subunit 2 (26S proteasome regulatory subunit RPN1) (26S proteasome regulatory subunit S2) (26S proteasome subunit p97) (Protein 55.11) (Tumor necrosis factor type 1 receptor-associated protein 2)	PSMD2 TRAP2	Homo sapiens (Human)	908	-7.5
Q02928	CP4AB_HUMAN	reviewed	Cytochrome P450 4A11 (EC 1.14.14.1) (20-hydroxyeicosatetraenoic acid synthase) (20-HETE synthase) (CYP4AII) (CYPIVA11) (Cytochrome P-450HK-omega) (Cytochrome P450HL-omega) (Fatty acid omega-hydroxylase) (Lauric acid omega-hydroxylase) (Long-chain fatty acid omega-monooxygenase) (EC 1.14.14.80)	CYP4A11 CYP4A2	Homo sapiens (Human)	519	-7.5
Q01650	LAT1_HUMAN	reviewed	Large neutral amino acids transporter small subunit 1 (4F2 light chain) (4F2 LC) (4F2LC) (CD98 light chain) (Integral membrane protein E16) (E16) (L-type amino acid transporter 1) (hLAT1) (Solute carrier family 7 member 5) (y+ system cationic amino acid transporter)	SLC7A5 CD98LC LAT1 MPE16	Homo sapiens (Human)	507	-7.5
Q92185	SIA8A_HUMAN	reviewed	Alpha-N-acetylneuraminide alpha-2,8-sialyltransferase (EC 2.4.99.8) (Alpha-2,8-sialyltransferase 8A) (Ganglioside GD3 synthase) (Ganglioside GT3 synthase) (Sialyltransferase 8A) (SIAT8-A) (Sialyltransferase St8Sia I) (ST8SiaI)	ST8SIA1 SIAT8 SIAT8A	Homo sapiens (Human)	356	-7.5
Q15546	PAQRB_HUMAN	reviewed	Monocyte to macrophage differentiation factor (Progestin and adipoQ receptor family member 11) (Progestin and adipoQ receptor family member XI)	MMD PAQR11	Homo sapiens (Human)	238	-7.5
Q99698	LYST_HUMAN	reviewed	Lysosomal-trafficking regulator (Beige homolog)	LYST CHS CHS1	Homo sapiens (Human)	3801	-7.5
Q99102	MUC4_HUMAN	reviewed	Mucin-4 (MUC-4) (Ascites sialoglycoprotein) (ASGP) (Pancreatic adenocarcinoma mucin) (Testis mucin) (Tracheobronchial mucin) [Cleaved into: Mucin-4 alpha chain (Ascites sialoglycoprotein 1) (ASGP-1); Mucin-4 beta chain (Ascites sialoglycoprotein 2) (ASGP-2)]	MUC4	Homo sapiens (Human)	2169	-7.5
Q99572	P2RX7_HUMAN	reviewed	P2X purinoceptor 7 (P2X7) (ATP receptor) (P2Z receptor) (Purinergic receptor)	P2RX7	Homo sapiens (Human)	595	-7.5
Q99884	SC6A7_HUMAN	reviewed	Sodium-dependent proline transporter (Solute carrier family 6 member 7)	SLC6A7 PROT	Homo sapiens (Human)	636	-7.5
Q92839	HYAS1_HUMAN	reviewed	Hyaluronan synthase 1 (EC 2.4.1.212) (Hyaluronate synthase 1) (Hyaluronic acid synthase 1) (HA synthase 1) (HuHAS1)	HAS1 HAS	Homo sapiens (Human)	578	-7.5
Q92979	NEP1_HUMAN	reviewed	Ribosomal RNA small subunit methyltransferase NEP1 (EC 2.1.1.-) (18S rRNA (pseudouridine(1248)-N1)-methyltransferase) (18S rRNA Psi1248 methyltransferase) (Nucleolar protein EMG1 homolog) (Protein C2f) (Ribosome biogenesis protein NEP1)	EMG1 C2F	Homo sapiens (Human)	244	-7.5
Q92887	MRP2_HUMAN	reviewed	ATP-binding cassette sub-family C member 2 (EC 7.6.2.-) (EC 7.6.2.2) (EC 7.6.2.3) (Canalicular multidrug resistance protein) (Canalicular multispecific organic anion transporter 1) (Multidrug resistance-associated protein 2)	ABCC2 CMOAT CMOAT1 CMRP MRP2	Homo sapiens (Human)	1545	-7.5
A0A494C030	A0A494C030_HUMAN	unreviewed	Uncharacterized protein	LOC114841035	Homo sapiens (Human)	265	-7.4
A0A087X1C5	CP2D7_HUMAN	reviewed	Putative cytochrome P450 2D7 (EC 1.14.14.1)	CYP2D7	Homo sapiens (Human)	515	-7.4
A0A2R8Y4L6	A0A2R8Y4L6_HUMAN	unreviewed	Olfactory receptor	OR5D3P	Homo sapiens (Human)	323	-7.4
A4D256	CC14C_HUMAN	reviewed	Dual specificity protein phosphatase CDC14C (EC 3.1.3.16) (EC 3.1.3.48) (CDC14 cell division cycle 14 homolog C)	CDC14C CDC14B2 CDC14Bretro	Homo sapiens (Human)	447	-7.4
A1Z1Q3	MACD2_HUMAN	reviewed	ADP-ribose glycohydrolase MACROD2 (MACRO domain-containing protein 2) (O-acetyl-ADP-ribose deacetylase MACROD2) (EC 3.5.1.-) ([Protein ADP-ribosylaspartate] hydrolase MACROD2) (EC 3.2.2.-) ([Protein ADP-ribosylglutamate] hydrolase MACROD2) (EC 3.2.2.-)	MACROD2 C20orf133	Homo sapiens (Human)	425	-7.4
A0A087X0K7	TVB17_HUMAN	reviewed	Probable non-functional T cell receptor beta variable 17	TRBV17	Homo sapiens (Human)	114	-7.4
A0A0X1KG70	ORM2B_HUMAN	reviewed	Olfactory receptor 4M2	OR4M2B	Homo sapiens (Human)	313	-7.4
A6NIZ1	RP1BL_HUMAN	reviewed	Ras-related protein Rap-1b-like protein		Homo sapiens (Human)	184	-7.4
A1L4Q6	YK033_HUMAN	reviewed	Putative uncharacterized protein FLJ41423		Homo sapiens (Human)	167	-7.4
A6NCW0	U17L3_HUMAN	reviewed	Ubiquitin carboxyl-terminal hydrolase 17-like protein 3 (EC 3.4.19.12) (Deubiquitinating enzyme 17-like protein 3) (Ubiquitin thioesterase 17-like protein 3) (Ubiquitin-specific-processing protease 17-like protein 3)	USP17L3 USP17B USP17F	Homo sapiens (Human)	530	-7.4
A2RU49	HYKK_HUMAN	reviewed	Hydroxylysine kinase (5-hydroxy-L-lysine kinase) (EC 2.7.1.81) (Aminoglycoside phosphotransferase domain-containing protein 1)	HYKK AGPHD1	Homo sapiens (Human)	373	-7.4
A2A3K4	PTPC1_HUMAN	reviewed	Protein tyrosine phosphatase domain-containing protein 1 (EC 3.1.3.-)	PTPDC1 PTP9Q22	Homo sapiens (Human)	754	-7.4
A6NH00	OR2T8_HUMAN	reviewed	Olfactory receptor 2T8	OR2T8 OR2T8P	Homo sapiens (Human)	312	-7.4
A0A1B0GUU1	CQ113_HUMAN	reviewed	Transmembrane protein C17orf113	C17orf113	Homo sapiens (Human)	675	-7.4
O00462	MANBA_HUMAN	reviewed	Beta-mannosidase (EC 3.2.1.25) (Lysosomal beta A mannosidase) (Mannanase) (Mannase)	MANBA MANB1	Homo sapiens (Human)	879	-7.4
M0QZD8	M0QZD8_HUMAN	unreviewed	Uncharacterized protein	LOC400499	Homo sapiens (Human)	3266	-7.4
B2RD01	CENP1_HUMAN	reviewed	CENPB DNA-binding domain-containing protein 1	CENPBD1	Homo sapiens (Human)	187	-7.4
O00204	ST2B1_HUMAN	reviewed	Sulfotransferase 2B1 (EC 2.8.2.2) (Alcohol sulfotransferase) (Hydroxysteroid sulfotransferase 2) (Sulfotransferase family 2B member 1) (Sulfotransferase family cytosolic 2B member 1) (ST2B1)	SULT2B1 HSST2	Homo sapiens (Human)	365	-7.4
C9J1S8	TR49D_HUMAN	reviewed	Tripartite motif-containing protein 49D (Tripartite motif-containing protein 49-like protein) (Tripartite motif-containing protein 49D1) (Tripartite motif-containing protein 49D2)	TRIM49D1 TRIM49L TRIM49L1; TRIM49D2 TRIM49D2P	Homo sapiens (Human)	452	-7.4
B1AL88	F155A_HUMAN	reviewed	Transmembrane protein FAM155A	FAM155A	Homo sapiens (Human)	458	-7.4
O00187	MASP2_HUMAN	reviewed	Mannan-binding lectin serine protease 2 (EC 3.4.21.104) (MBL-associated serine protease 2) (Mannose-binding protein-associated serine protease 2) (MASP-2) [Cleaved into: Mannan-binding lectin serine protease 2 A chain; Mannan-binding lectin serine protease 2 B chain]	MASP2	Homo sapiens (Human)	686	-7.4
O00469	PLOD2_HUMAN	reviewed	Procollagen-lysine,2-oxoglutarate 5-dioxygenase 2 (EC 1.14.11.4) (Lysyl hydroxylase 2) (LH2)	PLOD2	Homo sapiens (Human)	737	-7.4
O14654	IRS4_HUMAN	reviewed	Insulin receptor substrate 4 (IRS-4) (160 kDa phosphotyrosine protein) (py160) (Phosphoprotein of 160 kDa) (pp160)	IRS4	Homo sapiens (Human)	1257	-7.4
O15021	MAST4_HUMAN	reviewed	Microtubule-associated serine/threonine-protein kinase 4 (EC 2.7.11.1)	MAST4 KIAA0303	Homo sapiens (Human)	2623	-7.4
A6PVI3	NCB2L_HUMAN	reviewed	Nuclear cap-binding protein subunit 2-like	NCBP2L	Homo sapiens (Human)	153	-7.4
O00219	HYAS3_HUMAN	reviewed	Hyaluronan synthase 3 (EC 2.4.1.212) (Hyaluronate synthase 3) (Hyaluronic acid synthase 3) (HA synthase 3)	HAS3	Homo sapiens (Human)	553	-7.4
O00750	P3C2B_HUMAN	reviewed	Phosphatidylinositol 4-phosphate 3-kinase C2 domain-containing subunit beta (PI3K-C2-beta) (PtdIns-3-kinase C2 subunit beta) (EC 2.7.1.137) (EC 2.7.1.154) (C2-PI3K) (Phosphoinositide 3-kinase-C2-beta)	PIK3C2B	Homo sapiens (Human)	1634	-7.4
H0Y354	FA72C_HUMAN	reviewed	Protein FAM72C	FAM72C	Homo sapiens (Human)	149	-7.4
B9A6J9	TBC3L_HUMAN	reviewed	TBC1 domain family member 3L	TBC1D3L	Homo sapiens (Human)	549	-7.4
O15244	S22A2_HUMAN	reviewed	Solute carrier family 22 member 2 (Organic cation transporter 2) (hOCT2)	SLC22A2 OCT2	Homo sapiens (Human)	555	-7.4
O15118	NPC1_HUMAN	reviewed	NPC intracellular cholesterol transporter 1 (Niemann-Pick C1 protein)	NPC1	Homo sapiens (Human)	1278	-7.4
O75356	ENTP5_HUMAN	reviewed	Ectonucleoside triphosphate diphosphohydrolase 5 (NTPDase 5) (EC 3.6.1.6) (CD39 antigen-like 4) (ER-UDPase) (Guanosine-diphosphatase ENTPD5) (GDPase ENTPD5) (EC 3.6.1.42) (Nucleoside diphosphatase) (Uridine-diphosphatase ENTPD5) (UDPase ENTPD5)	ENTPD5 CD39L4 PCPH	Homo sapiens (Human)	428	-7.4
O60494	CUBN_HUMAN	reviewed	Cubilin (460 kDa receptor) (Intestinal intrinsic factor receptor) (Intrinsic factor-cobalamin receptor) (Intrinsic factor-vitamin B12 receptor)	CUBN IFCR	Homo sapiens (Human)	3623	-7.4
O15321	TM9S1_HUMAN	reviewed	Transmembrane 9 superfamily member 1 (MP70 protein family member) (hMP70)	TM9SF1	Homo sapiens (Human)	606	-7.4
O75592	MYCB2_HUMAN	reviewed	E3 ubiquitin-protein ligase MYCBP2 (EC 2.3.2.33) (Myc-binding protein 2) (Protein associated with Myc)	MYCBP2 KIAA0916 PAM	Homo sapiens (Human)	4678	-7.4
O75592	MYCB2_HUMAN	reviewed	E3 ubiquitin-protein ligase MYCBP2 (EC 2.3.2.33) (Myc-binding protein 2) (Protein associated with Myc)	MYCBP2 KIAA0916 PAM	Homo sapiens (Human)	4678	-7.4
O60229	KALRN_HUMAN	reviewed	Kalirin (EC 2.7.11.1) (Huntingtin-associated protein-interacting protein) (Protein Duo) (Serine/threonine-protein kinase with Dbl- and pleckstrin homology domain)	KALRN DUET DUO HAPIP TRAD	Homo sapiens (Human)	2986	-7.4
O75173	ATS4_HUMAN	reviewed	A disintegrin and metalloproteinase with thrombospondin motifs 4 (ADAM-TS 4) (ADAM-TS4) (ADAMTS-4) (EC 3.4.24.82) (ADMP-1) (Aggrecanase-1)	ADAMTS4 KIAA0688 UNQ769/PRO1563	Homo sapiens (Human)	837	-7.4
O15371	EIF3D_HUMAN	reviewed	Eukaryotic translation initiation factor 3 subunit D (eIF3d) (Eukaryotic translation initiation factor 3 subunit 7) (eIF-3-zeta) (eIF3 p66)	EIF3D EIF3S7	Homo sapiens (Human)	548	-7.4
O15438	MRP3_HUMAN	reviewed	ATP-binding cassette sub-family C member 3 (EC 7.6.2.-) (EC 7.6.2.2) (EC 7.6.2.3) (Canalicular multispecific organic anion transporter 2) (Multi-specific organic anion transporter D) (MOAT-D) (Multidrug resistance-associated protein 3)	ABCC3 CMOAT2 MLP2 MRP3	Homo sapiens (Human)	1527	-7.4
O15523	DDX3Y_HUMAN	reviewed	ATP-dependent RNA helicase DDX3Y (EC 3.6.4.13) (DEAD box protein 3, Y-chromosomal)	DDX3Y DBY	Homo sapiens (Human)	660	-7.4
O43491	E41L2_HUMAN	reviewed	Band 4.1-like protein 2 (Erythrocyte membrane protein band 4.1-like 2) (Generally expressed protein 4.1) (4.1G)	EPB41L2	Homo sapiens (Human)	1005	-7.4
O60476	MA1A2_HUMAN	reviewed	Mannosyl-oligosaccharide 1,2-alpha-mannosidase IB (EC 3.2.1.113) (Mannosidase alpha class 1A member 2) (Processing alpha-1,2-mannosidase IB) (Alpha-1,2-mannosidase IB)	MAN1A2 MAN1B	Homo sapiens (Human)	641	-7.4
O75907	DGAT1_HUMAN	reviewed	Diacylglycerol O-acyltransferase 1 (EC 2.3.1.20) (ACAT-related gene product 1) (Acyl-CoA retinol O-fatty-acyltransferase) (ARAT) (Retinol O-fatty-acyltransferase) (EC 2.3.1.76) (Diglyceride acyltransferase)	DGAT1 AGRP1 DGAT	Homo sapiens (Human)	488	-7.4
O43448	KCAB3_HUMAN	reviewed	Voltage-gated potassium channel subunit beta-3 (K(+) channel subunit beta-3) (Kv-beta-3)	KCNAB3 KCNA3B	Homo sapiens (Human)	404	-7.4
O60547	GMDS_HUMAN	reviewed	GDP-mannose 4,6 dehydratase (EC 4.2.1.47) (GDP-D-mannose dehydratase) (GMD)	GMDS	Homo sapiens (Human)	372	-7.4
O75388	GPR32_HUMAN	reviewed	Probable G-protein coupled receptor 32	GPR32	Homo sapiens (Human)	356	-7.4
O43463	SUV91_HUMAN	reviewed	Histone-lysine N-methyltransferase SUV39H1 (EC 2.1.1.355) (Histone H3-K9 methyltransferase 1) (H3-K9-HMTase 1) (Lysine N-methyltransferase 1A) (Position-effect variegation 3-9 homolog) (Suppressor of variegation 3-9 homolog 1) (Su(var)3-9 homolog 1)	SUV39H1 KMT1A SUV39H	Homo sapiens (Human)	412	-7.4
O75342	LX12B_HUMAN	reviewed	Arachidonate 12-lipoxygenase, 12R-type (12R-LOX) (12R-lipoxygenase) (EC 1.13.11.-) (Epidermis-type lipoxygenase 12)	ALOX12B	Homo sapiens (Human)	701	-7.4
O15427	MOT4_HUMAN	reviewed	Monocarboxylate transporter 4 (MCT 4) (Solute carrier family 16 member 3)	SLC16A3 MCT4	Homo sapiens (Human)	465	-7.4
O75426	FBX24_HUMAN	reviewed	F-box only protein 24	FBXO24 FBX24	Homo sapiens (Human)	580	-7.4
O43306	ADCY6_HUMAN	reviewed	Adenylate cyclase type 6 (EC 4.6.1.1) (ATP pyrophosphate-lyase 6) (Adenylate cyclase type VI) (Adenylyl cyclase 6) (Ca(2+)-inhibitable adenylyl cyclase)	ADCY6 KIAA0422	Homo sapiens (Human)	1168	-7.4
O43900	PRIC3_HUMAN	reviewed	Prickle planar cell polarity protein 3 (LIM domain only protein 6) (LMO-6) (Prickle-like protein 3) (Pk3) (Triple LIM domain protein 6)	PRICKLE3 LMO6	Homo sapiens (Human)	615	-7.4
O75879	GATB_HUMAN	reviewed	Glutamyl-tRNA(Gln) amidotransferase subunit B, mitochondrial (Glu-AdT subunit B) (EC 6.3.5.-) (Cytochrome c oxidase assembly factor PET112 homolog)	GATB PET112 PET112L HSPC199	Homo sapiens (Human)	557	-7.4
O60507	TPST1_HUMAN	reviewed	Protein-tyrosine sulfotransferase 1 (EC 2.8.2.20) (Tyrosylprotein sulfotransferase 1) (TPST-1)	TPST1	Homo sapiens (Human)	370	-7.4
O94915	FRYL_HUMAN	reviewed	Protein furry homolog-like (ALL1-fused gene from chromosome 4p12 protein)	FRYL AF4P12 KIAA0826	Homo sapiens (Human)	3013	-7.4
O95452	CXB6_HUMAN	reviewed	Gap junction beta-6 protein (Connexin-30) (Cx30)	GJB6	Homo sapiens (Human)	261	-7.4
P01266	THYG_HUMAN	reviewed	Thyroglobulin (Tg)	TG	Homo sapiens (Human)	2768	-7.4
P0C626	OR5G3_HUMAN	reviewed	Olfactory receptor 5G3 (Olfactory receptor 5G6) (Olfactory receptor OR11-213)	OR5G3 OR5G3P OR5G6P	Homo sapiens (Human)	314	-7.4
O95461	LARG1_HUMAN	reviewed	LARGE xylosyl- and glucuronyltransferase 1 (EC 2.4.-.-) (Acetylglucosaminyltransferase-like 1A) (Glycosyltransferase-like protein) [Includes: Xylosyltransferase LARGE (EC 2.4.2.-); Beta-1,3-glucuronyltransferase LARGE (EC 2.4.1.-)]	LARGE1 KIAA0609 LARGE	Homo sapiens (Human)	756	-7.4
O94806	KPCD3_HUMAN	reviewed	Serine/threonine-protein kinase D3 (EC 2.7.11.13) (Protein kinase C nu type) (Protein kinase EPK2) (nPKC-nu)	PRKD3 EPK2 PRKCN	Homo sapiens (Human)	890	-7.4
P01567	IFNA7_HUMAN	reviewed	Interferon alpha-7 (IFN-alpha-7) (Interferon alpha-J) (LeIF J) (Interferon alpha-J1) (IFN-alpha-J1)	IFNA7	Homo sapiens (Human)	189	-7.4
P0CI25	TRI49_HUMAN	reviewed	Tripartite motif-containing protein 49 (RING finger protein 18) (Testis-specific RING-finger protein)	TRIM49 RNF18	Homo sapiens (Human)	452	-7.4
P0CJ79	ZN888_HUMAN	reviewed	Zinc finger protein 888	ZNF888	Homo sapiens (Human)	718	-7.4
O95718	ERR2_HUMAN	reviewed	Steroid hormone receptor ERR2 (ERR beta-2) (Estrogen receptor-like 2) (Estrogen-related receptor beta) (ERR-beta) (Nuclear receptor subfamily 3 group B member 2)	ESRRB ERRB2 ESRL2 NR3B2	Homo sapiens (Human)	433	-7.4
P0C263	SBK2_HUMAN	reviewed	Serine/threonine-protein kinase SBK2 (EC 2.7.11.1) (SH3-binding domain kinase family member 2) (Sugen kinase 69) (SgK069)	SBK2 SGK069	Homo sapiens (Human)	348	-7.4
P04275	VWF_HUMAN	reviewed	von Willebrand factor (vWF) [Cleaved into: von Willebrand antigen 2 (von Willebrand antigen II)]	VWF F8VWF	Homo sapiens (Human)	2813	-7.4
P13797	PLST_HUMAN	reviewed	Plastin-3 (T-plastin)	PLS3	Homo sapiens (Human)	630	-7.4
P07947	YES_HUMAN	reviewed	Tyrosine-protein kinase Yes (EC 2.7.10.2) (Proto-oncogene c-Yes) (p61-Yes)	YES1 YES	Homo sapiens (Human)	543	-7.4
P06756	ITAV_HUMAN	reviewed	Integrin alpha-V (Vitronectin receptor) (Vitronectin receptor subunit alpha) (CD antigen CD51) [Cleaved into: Integrin alpha-V heavy chain; Integrin alpha-V light chain]	ITGAV MSK8 VNRA VTNR	Homo sapiens (Human)	1048	-7.4
P11802	CDK4_HUMAN	reviewed	Cyclin-dependent kinase 4 (EC 2.7.11.22) (Cell division protein kinase 4) (PSK-J3)	CDK4	Homo sapiens (Human)	303	-7.4
P11021	BIP_HUMAN	reviewed	Endoplasmic reticulum chaperone BiP (EC 3.6.4.10) (78 kDa glucose-regulated protein) (GRP-78) (Binding-immunoglobulin protein) (BiP) (Heat shock protein 70 family protein 5) (HSP70 family protein 5) (Heat shock protein family A member 5) (Immunoglobulin heavy chain-binding protein)	HSPA5 GRP78	Homo sapiens (Human)	654	-7.4
P02768	ALBU_HUMAN	reviewed	Albumin	ALB GIG20 GIG42 PRO0903 PRO1708 PRO2044 PRO2619 PRO2675 UNQ696/PRO1341	Homo sapiens (Human)	609	-7.4
P05164	PERM_HUMAN	reviewed	Myeloperoxidase (MPO) (EC 1.11.2.2) [Cleaved into: Myeloperoxidase; 89 kDa myeloperoxidase; 84 kDa myeloperoxidase; Myeloperoxidase light chain; Myeloperoxidase heavy chain]	MPO	Homo sapiens (Human)	745	-7.4
P04150	GCR_HUMAN	reviewed	Glucocorticoid receptor (GR) (Nuclear receptor subfamily 3 group C member 1)	NR3C1 GRL	Homo sapiens (Human)	777	-7.4
P14416	DRD2_HUMAN	reviewed	D(2) dopamine receptor (Dopamine D2 receptor)	DRD2	Homo sapiens (Human)	443	-7.4
P12111	CO6A3_HUMAN	reviewed	Collagen alpha-3(VI) chain	COL6A3	Homo sapiens (Human)	3177	-7.4
P02008	HBAZ_HUMAN	reviewed	Hemoglobin subunit zeta (HBAZ) (Hemoglobin zeta chain) (Zeta-globin)	HBZ HBZ2	Homo sapiens (Human)	142	-7.4
P10745	RET3_HUMAN	reviewed	Retinol-binding protein 3 (Interphotoreceptor retinoid-binding protein) (IRBP) (Interstitial retinol-binding protein)	RBP3	Homo sapiens (Human)	1247	-7.4
P13164	IFM1_HUMAN	reviewed	Interferon-induced transmembrane protein 1 (Dispanin subfamily A member 2a) (DSPA2a) (Interferon-induced protein 17) (Interferon-inducible protein 9-27) (Leu-13 antigen) (CD antigen CD225)	IFITM1 CD225 IFI17	Homo sapiens (Human)	125	-7.4
P12268	IMDH2_HUMAN	reviewed	Inosine-5'-monophosphate dehydrogenase 2 (IMP dehydrogenase 2) (IMPD 2) (IMPDH 2) (EC 1.1.1.205) (Inosine-5'-monophosphate dehydrogenase type II) (IMP dehydrogenase II) (IMPDH-II)	IMPDH2 IMPD2	Homo sapiens (Human)	514	-7.4
P08514	ITA2B_HUMAN	reviewed	Integrin alpha-IIb (GPalpha IIb) (GPIIb) (Platelet membrane glycoprotein IIb) (CD antigen CD41) [Cleaved into: Integrin alpha-IIb heavy chain; Integrin alpha-IIb light chain, form 1; Integrin alpha-IIb light chain, form 2]	ITGA2B GP2B ITGAB	Homo sapiens (Human)	1039	-7.4
P11309	PIM1_HUMAN	reviewed	Serine/threonine-protein kinase pim-1 (EC 2.7.11.1)	PIM1	Homo sapiens (Human)	313	-7.4
P08910	ABHD2_HUMAN	reviewed	Monoacylglycerol lipase ABHD2 (EC 3.1.1.23) (2-arachidonoylglycerol hydrolase) (Abhydrolase domain-containing protein 2) (Acetylesterase) (EC 3.1.1.6) (Lung alpha/beta hydrolase 2) (Progesterone-sensitive lipase) (EC 3.1.1.79) (Protein PHPS1-2)	ABHD2 LABH2	Homo sapiens (Human)	425	-7.4
P10828	THB_HUMAN	reviewed	Thyroid hormone receptor beta (Nuclear receptor subfamily 1 group A member 2) (c-erbA-2) (c-erbA-beta)	THRB ERBA2 NR1A2 THR1	Homo sapiens (Human)	461	-7.4
P02790	HEMO_HUMAN	reviewed	Hemopexin (Beta-1B-glycoprotein)	HPX	Homo sapiens (Human)	462	-7.4
P05181	CP2E1_HUMAN	reviewed	Cytochrome P450 2E1 (EC 1.14.14.1) (4-nitrophenol 2-hydroxylase) (EC 1.14.13.n7) (CYPIIE1) (Cytochrome P450-J)	CYP2E1 CYP2E	Homo sapiens (Human)	493	-7.4
P07949	RET_HUMAN	reviewed	Proto-oncogene tyrosine-protein kinase receptor Ret (EC 2.7.10.1) (Cadherin family member 12) (Proto-oncogene c-Ret) [Cleaved into: Soluble RET kinase fragment; Extracellular cell-membrane anchored RET cadherin 120 kDa fragment]	RET CDHF12 CDHR16 PTC RET51	Homo sapiens (Human)	1114	-7.4
P03951	FA11_HUMAN	reviewed	Coagulation factor XI (FXI) (EC 3.4.21.27) (Plasma thromboplastin antecedent) (PTA) [Cleaved into: Coagulation factor XIa heavy chain; Coagulation factor XIa light chain]	F11	Homo sapiens (Human)	625	-7.4
P09917	LOX5_HUMAN	reviewed	Polyunsaturated fatty acid 5-lipoxygenase (EC 1.13.11.-) (Arachidonate 5-lipoxygenase) (5-LO) (5-lipoxygenase) (EC 1.13.11.34)	ALOX5 LOG5	Homo sapiens (Human)	674	-7.4
P31152	MK04_HUMAN	reviewed	Mitogen-activated protein kinase 4 (MAP kinase 4) (MAPK 4) (EC 2.7.11.24) (Extracellular signal-regulated kinase 4) (ERK-4) (MAP kinase isoform p63) (p63-MAPK)	MAPK4 ERK4 PRKM4	Homo sapiens (Human)	587	-7.4
P25391	LAMA1_HUMAN	reviewed	Laminin subunit alpha-1 (Laminin A chain) (Laminin-1 subunit alpha) (Laminin-3 subunit alpha) (S-laminin subunit alpha) (S-LAM alpha)	LAMA1 LAMA	Homo sapiens (Human)	3075	-7.4
P23945	FSHR_HUMAN	reviewed	Follicle-stimulating hormone receptor (FSH-R) (Follitropin receptor)	FSHR LGR1	Homo sapiens (Human)	695	-7.4
P26439	3BHS2_HUMAN	reviewed	3 beta-hydroxysteroid dehydrogenase/Delta 5-->4-isomerase type 2 (3 beta-hydroxysteroid dehydrogenase/Delta 5-->4-isomerase type II) (3-beta-HSD II) (3-beta-HSD adrenal and gonadal type) [Includes: 3-beta-hydroxy-Delta(5)-steroid dehydrogenase (EC 1.1.1.145) (3-beta-hydroxy-5-ene steroid dehydrogenase) (Progesterone reductase); Steroid Delta-isomerase (EC 5.3.3.1) (Delta-5-3-ketosteroid isomerase…	HSD3B2 HSDB3B	Homo sapiens (Human)	372	-7.4
P25311	ZA2G_HUMAN	reviewed	Zinc-alpha-2-glycoprotein (Zn-alpha-2-GP) (Zn-alpha-2-glycoprotein)	AZGP1 ZAG ZNGP1	Homo sapiens (Human)	298	-7.4
P18577	RHCE_HUMAN	reviewed	Blood group Rh(CE) polypeptide (Rh polypeptide 1) (RhPI) (Rh30A) (RhIXB) (Rhesus C/E antigens) (CD antigen CD240CE)	RHCE RHC RHE	Homo sapiens (Human)	417	-7.4
P18054	LOX12_HUMAN	reviewed	Polyunsaturated fatty acid lipoxygenase ALOX12 (EC 1.13.11.-) (Arachidonate (12S)-lipoxygenase) (12S-LOX) (12S-lipoxygenase) (EC 1.13.11.31) (Arachidonate (15S)-lipoxygenase) (EC 1.13.11.33) (Linoleate (13S)-lipoxygenase) (Lipoxin synthase 12-LO) (EC 3.3.2.-) (Platelet-type lipoxygenase 12)	ALOX12 12LO LOG12	Homo sapiens (Human)	663	-7.4
P30531	SC6A1_HUMAN	reviewed	Sodium- and chloride-dependent GABA transporter 1 (GAT-1) (Solute carrier family 6 member 1)	SLC6A1 GABATR GABT1 GAT1	Homo sapiens (Human)	599	-7.4
P28336	NMBR_HUMAN	reviewed	Neuromedin-B receptor (NMB-R) (Epididymis tissue protein Li 185a) (Neuromedin-B-preferring bombesin receptor)	NMBR	Homo sapiens (Human)	390	-7.4
P30953	OR1E1_HUMAN	reviewed	Olfactory receptor 1E1 (Olfactory receptor 13-66) (OR13-66) (Olfactory receptor 17-2/17-32) (OR17-2) (OR17-32) (Olfactory receptor 1E5) (Olfactory receptor 1E6) (Olfactory receptor 5-85) (OR5-85) (Olfactory receptor OR17-18) (Olfactory receptor-like protein HGMP07I)	OR1E1 OR1E5 OR1E6 OR1E9P	Homo sapiens (Human)	314	-7.4
P20338	RAB4A_HUMAN	reviewed	Ras-related protein Rab-4A (EC 3.6.5.2)	RAB4A RAB4	Homo sapiens (Human)	218	-7.4
P21917	DRD4_HUMAN	reviewed	D(4) dopamine receptor (D(2C) dopamine receptor) (Dopamine D4 receptor)	DRD4	Homo sapiens (Human)	419	-7.4
P19525	E2AK2_HUMAN	reviewed	Interferon-induced, double-stranded RNA-activated protein kinase (EC 2.7.11.1) (Eukaryotic translation initiation factor 2-alpha kinase 2) (eIF-2A protein kinase 2) (Interferon-inducible RNA-dependent protein kinase) (P1/eIF-2A protein kinase) (Protein kinase RNA-activated) (PKR) (Protein kinase R) (Tyrosine-protein kinase EIF2AK2) (EC 2.7.10.2) (p68 kinase)	EIF2AK2 PKR PRKR	Homo sapiens (Human)	551	-7.4
P28347	TEAD1_HUMAN	reviewed	Transcriptional enhancer factor TEF-1 (NTEF-1) (Protein GT-IIC) (TEA domain family member 1) (TEAD-1) (Transcription factor 13) (TCF-13)	TEAD1 TCF13 TEF1	Homo sapiens (Human)	426	-7.4
P16219	ACADS_HUMAN	reviewed	Short-chain specific acyl-CoA dehydrogenase, mitochondrial (SCAD) (EC 1.3.8.1) (Butyryl-CoA dehydrogenase)	ACADS	Homo sapiens (Human)	412	-7.4
P22897	MRC1_HUMAN	reviewed	Macrophage mannose receptor 1 (MMR) (C-type lectin domain family 13 member D) (C-type lectin domain family 13 member D-like) (Human mannose receptor) (hMR) (Macrophage mannose receptor 1-like protein 1) (CD antigen CD206)	MRC1 CLEC13D CLEC13DL MRC1L1	Homo sapiens (Human)	1456	-7.4
P28221	5HT1D_HUMAN	reviewed	5-hydroxytryptamine receptor 1D (5-HT-1D) (5-HT1D) (Serotonin 1D alpha receptor) (5-HT-1D-alpha) (Serotonin receptor 1D)	HTR1D HTR1DA HTRL	Homo sapiens (Human)	377	-7.4
P30084	ECHM_HUMAN	reviewed	Enoyl-CoA hydratase, mitochondrial (EC 4.2.1.17) (Enoyl-CoA hydratase 1) (Short-chain enoyl-CoA hydratase) (SCEH)	ECHS1	Homo sapiens (Human)	290	-7.4
P36897	TGFR1_HUMAN	reviewed	TGF-beta receptor type-1 (TGFR-1) (EC 2.7.11.30) (Activin A receptor type II-like protein kinase of 53kD) (Activin receptor-like kinase 5) (ALK-5) (ALK5) (Serine/threonine-protein kinase receptor R4) (SKR4) (TGF-beta type I receptor) (Transforming growth factor-beta receptor type I) (TGF-beta receptor type I) (TbetaR-I)	TGFBR1 ALK5 SKR4	Homo sapiens (Human)	503	-7.4
P35556	FBN2_HUMAN	reviewed	Fibrillin-2 [Cleaved into: Fibrillin-2 C-terminal peptide]	FBN2	Homo sapiens (Human)	2912	-7.4
P42684	ABL2_HUMAN	reviewed	Tyrosine-protein kinase ABL2 (EC 2.7.10.2) (Abelson murine leukemia viral oncogene homolog 2) (Abelson tyrosine-protein kinase 2) (Abelson-related gene protein) (Tyrosine-protein kinase ARG)	ABL2 ABLL ARG	Homo sapiens (Human)	1182	-7.4
P50053	KHK_HUMAN	reviewed	Ketohexokinase (EC 2.7.1.3) (Hepatic fructokinase)	KHK	Homo sapiens (Human)	298	-7.4
P51587	BRCA2_HUMAN	reviewed	Breast cancer type 2 susceptibility protein (Fanconi anemia group D1 protein)	BRCA2 FACD FANCD1	Homo sapiens (Human)	3418	-7.4
P51687	SUOX_HUMAN	reviewed	Sulfite oxidase, mitochondrial (EC 1.8.3.1)	SUOX	Homo sapiens (Human)	545	-7.4
P49674	KC1E_HUMAN	reviewed	Casein kinase I isoform epsilon (CKI-epsilon) (CKIe) (EC 2.7.11.1)	CSNK1E	Homo sapiens (Human)	416	-7.4
P51810	GP143_HUMAN	reviewed	G-protein coupled receptor 143 (Ocular albinism type 1 protein)	GPR143 OA1	Homo sapiens (Human)	404	-7.4
P33260	CP2CI_HUMAN	reviewed	Cytochrome P450 2C18 (EC 1.14.14.1) (CYPIIC18) (Cytochrome P450-6b/29c)	CYP2C18	Homo sapiens (Human)	490	-7.4
P51784	UBP11_HUMAN	reviewed	Ubiquitin carboxyl-terminal hydrolase 11 (EC 3.4.19.12) (Deubiquitinating enzyme 11) (Ubiquitin thioesterase 11) (Ubiquitin-specific-processing protease 11)	USP11 UHX1	Homo sapiens (Human)	963	-7.4
P46977	STT3A_HUMAN	reviewed	Dolichyl-diphosphooligosaccharide--protein glycosyltransferase subunit STT3A (Oligosaccharyl transferase subunit STT3A) (STT3-A) (EC 2.4.99.18) (B5) (Integral membrane protein 1) (Transmembrane protein TMC)	STT3A ITM1 TMC	Homo sapiens (Human)	705	-7.4
P48643	TCPE_HUMAN	reviewed	T-complex protein 1 subunit epsilon (TCP-1-epsilon) (CCT-epsilon)	CCT5 CCTE KIAA0098	Homo sapiens (Human)	541	-7.4
P50416	CPT1A_HUMAN	reviewed	Carnitine O-palmitoyltransferase 1, liver isoform (CPT1-L) (EC 2.3.1.21) (Carnitine O-palmitoyltransferase I, liver isoform) (CPT I) (CPTI-L) (Carnitine palmitoyltransferase 1A)	CPT1A CPT1	Homo sapiens (Human)	773	-7.4
P43007	SATT_HUMAN	reviewed	Neutral amino acid transporter A (Alanine/serine/cysteine/threonine transporter 1) (ASCT-1) (SATT) (Solute carrier family 1 member 4)	SLC1A4 ASCT1 SATT	Homo sapiens (Human)	532	-7.4
P50613	CDK7_HUMAN	reviewed	Cyclin-dependent kinase 7 (EC 2.7.11.22) (EC 2.7.11.23) (39 kDa protein kinase) (p39 Mo15) (CDK-activating kinase 1) (Cell division protein kinase 7) (Serine/threonine-protein kinase 1) (TFIIH basal transcription factor complex kinase subunit)	CDK7 CAK CAK1 CDKN7 MO15 STK1	Homo sapiens (Human)	346	-7.4
P36894	BMR1A_HUMAN	reviewed	Bone morphogenetic protein receptor type-1A (BMP type-1A receptor) (BMPR-1A) (EC 2.7.11.30) (Activin receptor-like kinase 3) (ALK-3) (Serine/threonine-protein kinase receptor R5) (SKR5) (CD antigen CD292)	BMPR1A ACVRLK3 ALK3	Homo sapiens (Human)	532	-7.4
P35790	CHKA_HUMAN	reviewed	Choline kinase alpha (CK) (EC 2.7.1.32) (CHETK-alpha) (Ethanolamine kinase) (EK) (EC 2.7.1.82)	CHKA CHK CKI	Homo sapiens (Human)	457	-7.4
P42679	MATK_HUMAN	reviewed	Megakaryocyte-associated tyrosine-protein kinase (EC 2.7.10.2) (CSK homologous kinase) (CHK) (Hematopoietic consensus tyrosine-lacking kinase) (Protein kinase HYL) (Tyrosine-protein kinase CTK)	MATK CTK HYL	Homo sapiens (Human)	507	-7.4
P35270	SPRE_HUMAN	reviewed	Sepiapterin reductase (SPR) (EC 1.1.1.153)	SPR	Homo sapiens (Human)	261	-7.4
P50406	5HT6R_HUMAN	reviewed	5-hydroxytryptamine receptor 6 (5-HT-6) (5-HT6) (Serotonin receptor 6)	HTR6	Homo sapiens (Human)	440	-7.4
P37287	PIGA_HUMAN	reviewed	Phosphatidylinositol N-acetylglucosaminyltransferase subunit A (EC 2.4.1.198) (GlcNAc-PI synthesis protein) (Phosphatidylinositol-glycan biosynthesis class A protein) (PIG-A)	PIGA	Homo sapiens (Human)	484	-7.4
P40145	ADCY8_HUMAN	reviewed	Adenylate cyclase type 8 (EC 4.6.1.1) (ATP pyrophosphate-lyase 8) (Adenylate cyclase type VIII) (Adenylyl cyclase 8) (AC8) (Ca(2+)/calmodulin-activated adenylyl cyclase)	ADCY8	Homo sapiens (Human)	1251	-7.4
P35573	GDE_HUMAN	reviewed	Glycogen debranching enzyme (Glycogen debrancher) [Includes: 4-alpha-glucanotransferase (EC 2.4.1.25) (Oligo-1,4-1,4-glucantransferase); Amylo-alpha-1,6-glucosidase (Amylo-1,6-glucosidase) (EC 3.2.1.33) (Dextrin 6-alpha-D-glucosidase)]	AGL GDE	Homo sapiens (Human)	1532	-7.4
P48960	AGRE5_HUMAN	reviewed	Adhesion G protein-coupled receptor E5 (Leukocyte antigen CD97) (CD antigen CD97) [Cleaved into: Adhesion G protein-coupled receptor E5 subunit alpha; Adhesion G protein-coupled receptor E5 subunit beta]	ADGRE5 CD97	Homo sapiens (Human)	835	-7.4
P51991	ROA3_HUMAN	reviewed	Heterogeneous nuclear ribonucleoprotein A3 (hnRNP A3)	HNRNPA3 HNRPA3	Homo sapiens (Human)	378	-7.4
P41218	MNDA_HUMAN	reviewed	Myeloid cell nuclear differentiation antigen	MNDA	Homo sapiens (Human)	407	-7.4
P46094	XCR1_HUMAN	reviewed	Chemokine XC receptor 1 (G-protein coupled receptor 5) (Lymphotactin receptor) (XC chemokine receptor 1)	XCR1 CCXCR1 GPR5	Homo sapiens (Human)	333	-7.4
P39877	PA2G5_HUMAN	reviewed	Phospholipase A2 group V (EC 3.1.1.4) (PLA2-10) (Phosphatidylcholine 2-acylhydrolase 5)	PLA2G5	Homo sapiens (Human)	138	-7.4
P45954	ACDSB_HUMAN	reviewed	Short/branched chain specific acyl-CoA dehydrogenase, mitochondrial (SBCAD) (EC 1.3.8.5) (2-methyl branched chain acyl-CoA dehydrogenase) (2-MEBCAD) (2-methylbutyryl-coenzyme A dehydrogenase) (2-methylbutyryl-CoA dehydrogenase)	ACADSB	Homo sapiens (Human)	432	-7.4
P49189	AL9A1_HUMAN	reviewed	4-trimethylaminobutyraldehyde dehydrogenase (TMABA-DH) (TMABALDH) (EC 1.2.1.47) (Aldehyde dehydrogenase E3 isozyme) (Aldehyde dehydrogenase family 9 member A1) (EC 1.2.1.3) (Gamma-aminobutyraldehyde dehydrogenase) (EC 1.2.1.19) (R-aminobutyraldehyde dehydrogenase) [Cleaved into: 4-trimethylaminobutyraldehyde dehydrogenase, N-terminally processed]	ALDH9A1 ALDH4 ALDH7 ALDH9	Homo sapiens (Human)	494	-7.4
P45983	MK08_HUMAN	reviewed	Mitogen-activated protein kinase 8 (MAP kinase 8) (MAPK 8) (EC 2.7.11.24) (JNK-46) (Stress-activated protein kinase 1c) (SAPK1c) (Stress-activated protein kinase JNK1) (c-Jun N-terminal kinase 1)	MAPK8 JNK1 PRKM8 SAPK1 SAPK1C	Homo sapiens (Human)	427	-7.4
P51817	PRKX_HUMAN	reviewed	cAMP-dependent protein kinase catalytic subunit PRKX (PrKX) (Protein kinase X) (Protein kinase X-linked) (Serine/threonine-protein kinase PRKX) (EC 2.7.11.1) (Protein kinase PKX1)	PRKX PKX1	Homo sapiens (Human)	358	-7.4
P35499	SCN4A_HUMAN	reviewed	Sodium channel protein type 4 subunit alpha (SkM1) (Sodium channel protein skeletal muscle subunit alpha) (Sodium channel protein type IV subunit alpha) (Voltage-gated sodium channel subunit alpha Nav1.4)	SCN4A	Homo sapiens (Human)	1836	-7.4
P33261	CP2CJ_HUMAN	reviewed	Cytochrome P450 2C19 (EC 1.14.14.1) ((R)-limonene 6-monooxygenase) (EC 1.14.14.53) ((S)-limonene 6-monooxygenase) (EC 1.14.14.51) ((S)-limonene 7-monooxygenase) (EC 1.14.14.52) (CYPIIC17) (CYPIIC19) (Cytochrome P450-11A) (Cytochrome P450-254C) (Fenbendazole monooxygenase (4'-hydroxylating)) (EC 1.14.14.75) (Mephenytoin 4-hydroxylase)	CYP2C19	Homo sapiens (Human)	490	-7.4
P98164	LRP2_HUMAN	reviewed	Low-density lipoprotein receptor-related protein 2 (LRP-2) (Glycoprotein 330) (gp330) (Megalin)	LRP2	Homo sapiens (Human)	4655	-7.4
P98187	CP4F8_HUMAN	reviewed	Cytochrome P450 4F8 (EC 1.14.14.1) (CYPIVF8)	CYP4F8	Homo sapiens (Human)	520	-7.4
P52824	DGKQ_HUMAN	reviewed	Diacylglycerol kinase theta (DAG kinase theta) (DGKtheta) (EC 2.7.1.107) (Diglyceride kinase theta) (DGK-theta)	DGKQ DAGK4	Homo sapiens (Human)	942	-7.4
P52790	HXK3_HUMAN	reviewed	Hexokinase-3 (EC 2.7.1.1) (Hexokinase type III) (HK III) (Hexokinase-C)	HK3	Homo sapiens (Human)	923	-7.4
P52895	AK1C2_HUMAN	reviewed	Aldo-keto reductase family 1 member C2 (EC 1.-.-.-) (EC 1.1.1.112) (EC 1.1.1.209) (EC 1.1.1.53) (EC 1.1.1.62) (EC 1.3.1.20) (3-alpha-HSD3) (Chlordecone reductase homolog HAKRD) (Dihydrodiol dehydrogenase 2) (DD-2) (DD2) (Dihydrodiol dehydrogenase/bile acid-binding protein) (DD/BABP) (Type III 3-alpha-hydroxysteroid dehydrogenase) (EC 1.1.1.357)	AKR1C2 DDH2	Homo sapiens (Human)	323	-7.4
P58180	OR4D2_HUMAN	reviewed	Olfactory receptor 4D2 (B-lymphocyte membrane protein BC2009) (Olfactory receptor OR17-24)	OR4D2	Homo sapiens (Human)	307	-7.4
Q5T4T6	SYC2L_HUMAN	reviewed	Synaptonemal complex protein 2-like (SCP-2-like) (145 kDa nucleolar protein homolog) (hsNO145)	SYCP2L C6orf177 NO145	Homo sapiens (Human)	812	-7.4
Q4G0P3	HYDIN_HUMAN	reviewed	Hydrocephalus-inducing protein homolog	HYDIN HYDIN1 KIAA1864	Homo sapiens (Human)	5121	-7.4
Q5JPI9	EFMT2_HUMAN	reviewed	EEF1A lysine methyltransferase 2 (EC 2.1.1.-) (Methyltransferase-like protein 10) (Protein-lysine N-methyltransferase METTL10)	EEF1AKMT2 C10orf138 METTL10	Homo sapiens (Human)	291	-7.4
Q5CZC0	FSIP2_HUMAN	reviewed	Fibrous sheath-interacting protein 2	FSIP2	Homo sapiens (Human)	6907	-7.4
Q5TGI0	FAXC_HUMAN	reviewed	Failed axon connections homolog	FAXC C6orf168	Homo sapiens (Human)	409	-7.4
Q5FWF6	ZN789_HUMAN	reviewed	Zinc finger protein 789	ZNF789	Homo sapiens (Human)	425	-7.4
Q3KR37	ASTRB_HUMAN	reviewed	Protein Aster-B (GRAM domain-containing protein 1B)	GRAMD1B KIAA1201 UNQ3032/PRO9834	Homo sapiens (Human)	738	-7.4
Q4KMQ2	ANO6_HUMAN	reviewed	Anoctamin-6 (Small-conductance calcium-activated nonselective cation channel) (SCAN channel) (Transmembrane protein 16F)	ANO6 TMEM16F	Homo sapiens (Human)	910	-7.4
Q5TF39	MFS4B_HUMAN	reviewed	Sodium-dependent glucose transporter 1 (Major facilitator superfamily domain-containing protein 4B)	MFSD4B KIAA1919 NAGLT1 HSPC100	Homo sapiens (Human)	518	-7.4
Q2TAA8	TXIP1_HUMAN	reviewed	Translin-associated factor X-interacting protein 1 (Trax-interacting protein 1)	TSNAXIP1 TXI1	Homo sapiens (Human)	658	-7.4
Q5SYC1	CLVS2_HUMAN	reviewed	Clavesin-2 (Retinaldehyde-binding protein 1-like 2) (clathrin vesicle-associated Sec14 protein 2)	CLVS2 C6orf212 C6orf213 RLBP1L2	Homo sapiens (Human)	327	-7.4
Q5T1C6	THEM4_HUMAN	reviewed	Acyl-coenzyme A thioesterase THEM4 (Acyl-CoA thioesterase THEM4) (EC 3.1.2.2) (Carboxyl-terminal modulator protein) (Thioesterase superfamily member 4)	THEM4 CTMP	Homo sapiens (Human)	240	-7.4
Q5TGU0	TSPO2_HUMAN	reviewed	Translocator protein 2 (Peripheral-type benzodiazepine receptor-like protein 1)	TSPO2 BZRPL1	Homo sapiens (Human)	170	-7.4
Q6P1A2	MBOA5_HUMAN	reviewed	Lysophospholipid acyltransferase 5 (LPLAT 5) (EC 2.3.1.-) (1-acylglycerophosphocholine O-acyltransferase) (EC 2.3.1.23) (1-acylglycerophosphoethanolamine O-acyltransferase) (EC 2.3.1.n7) (1-acylglycerophosphoserine O-acyltransferase) (EC 2.3.1.n6) (Lysophosphatidylcholine acyltransferase) (LPCAT) (Lyso-PC acyltransferase) (Lysophosphatidylcholine acyltransferase 3) (Lyso-PC acyltransferase 3) (Ly…	LPCAT3 MBOAT5 OACT5	Homo sapiens (Human)	487	-7.4
Q5VTT5	MYOM3_HUMAN	reviewed	Myomesin-3 (Myomesin family member 3)	MYOM3	Homo sapiens (Human)	1437	-7.4
Q6NUM9	RETST_HUMAN	reviewed	All-trans-retinol 13,14-reductase (EC 1.3.99.23) (All-trans-13,14-dihydroretinol saturase) (RetSat) (PPAR-alpha-regulated and starvation-induced gene protein)	RETSAT PPSIG UNQ439/PRO872	Homo sapiens (Human)	610	-7.4
Q5U3C3	TM164_HUMAN	reviewed	Transmembrane protein 164	TMEM164	Homo sapiens (Human)	297	-7.4
Q6TCH4	PAQR6_HUMAN	reviewed	Membrane progestin receptor delta (mPR delta) (Membrane progesterone P4 receptor delta) (Membrane progesterone receptor delta) (Progesterone and adipoQ receptor family member 6) (Progestin and adipoQ receptor family member 6)	PAQR6	Homo sapiens (Human)	344	-7.4
Q6UWW8	EST3_HUMAN	reviewed	Carboxylesterase 3 (EC 3.1.1.1) (Liver carboxylesterase 31 homolog)	CES3 UNQ869/PRO1887	Homo sapiens (Human)	571	-7.4
Q5VTH9	DNAI4_HUMAN	reviewed	Dynein axonemal intermediate chain 4 (WD repeat-containing protein 78)	DNAI4 WDR78	Homo sapiens (Human)	848	-7.4
Q6NXG1	ESRP1_HUMAN	reviewed	Epithelial splicing regulatory protein 1 (RNA-binding motif protein 35A) (RNA-binding protein 35A)	ESRP1 RBM35A	Homo sapiens (Human)	681	-7.4
Q6ZNJ1	NBEL2_HUMAN	reviewed	Neurobeachin-like protein 2	NBEAL2 KIAA0540 UNQ253/PRO290	Homo sapiens (Human)	2754	-7.4
Q6ZNJ1	NBEL2_HUMAN	reviewed	Neurobeachin-like protein 2	NBEAL2 KIAA0540 UNQ253/PRO290	Homo sapiens (Human)	2754	-7.4
Q7Z407	CSMD3_HUMAN	reviewed	CUB and sushi domain-containing protein 3 (CUB and sushi multiple domains protein 3)	CSMD3 KIAA1894	Homo sapiens (Human)	3707	-7.4
Q7Z2T5	TRM1L_HUMAN	reviewed	TRMT1-like protein (EC 2.1.1.-)	TRMT1L C1orf25 TRM1L MSTP070	Homo sapiens (Human)	733	-7.4
Q7Z2Z2	EFL1_HUMAN	reviewed	Elongation factor-like GTPase 1 (Elongation factor Tu GTP-binding domain-containing protein 1) (Elongation factor-like 1) (Protein FAM42A)	EFL1 EFTUD1 FAM42A	Homo sapiens (Human)	1120	-7.4
Q6ZRI0	OTOG_HUMAN	reviewed	Otogelin	OTOG OTGN	Homo sapiens (Human)	2925	-7.4
Q7Z5P9	MUC19_HUMAN	reviewed	Mucin-19 (MUC-19)	MUC19	Homo sapiens (Human)	8384	-7.4
Q7L5Y6	DET1_HUMAN	reviewed	DET1 homolog (De-etiolated-1 homolog)	DET1	Homo sapiens (Human)	550	-7.4
Q6ZNW5	GDPP1_HUMAN	reviewed	GDP-D-glucose phosphorylase 1 (EC 2.7.7.78)	GDPGP1 C15orf58	Homo sapiens (Human)	385	-7.4
Q7L5A8	FA2H_HUMAN	reviewed	Fatty acid 2-hydroxylase (EC 1.14.18.-) (Fatty acid alpha-hydroxylase) (Fatty acid hydroxylase domain-containing protein 1)	FA2H FAAH FAXDC1	Homo sapiens (Human)	372	-7.4
Q8IU68	TMC8_HUMAN	reviewed	Transmembrane channel-like protein 8 (Epidermodysplasia verruciformis protein 2)	TMC8 EVER2 EVIN2	Homo sapiens (Human)	726	-7.4
Q7L1T6	NB5R4_HUMAN	reviewed	Cytochrome b5 reductase 4 (EC 1.6.2.2) (Flavohemoprotein b5/b5R) (b5+b5R) (N-terminal cytochrome b5 and cytochrome b5 oxidoreductase domain-containing protein) (cb5/cb5R)	CYB5R4 NCB5OR	Homo sapiens (Human)	521	-7.4
Q8IVB5	LIX1L_HUMAN	reviewed	LIX1-like protein	LIX1L	Homo sapiens (Human)	337	-7.4
Q6ZT12	UBR3_HUMAN	reviewed	E3 ubiquitin-protein ligase UBR3 (EC 2.3.2.27) (N-recognin-3) (RING-type E3 ubiquitin transferase UBR3) (Ubiquitin-protein ligase E3-alpha-3) (Ubiquitin-protein ligase E3-alpha-III) (Zinc finger protein 650)	UBR3 KIAA2024 ZNF650	Homo sapiens (Human)	1888	-7.4
Q7Z3T1	OR2W3_HUMAN	reviewed	Olfactory receptor 2W3 (Olfactory receptor 2W8) (Olfactory receptor OR1-49)	OR2W3 OR2W3P OR2W8P	Homo sapiens (Human)	314	-7.4
Q7RTY0	MOT13_HUMAN	reviewed	Monocarboxylate transporter 13 (MCT 13) (Solute carrier family 16 member 13)	SLC16A13 MCT13	Homo sapiens (Human)	426	-7.4
Q6ZUG5	YC006_HUMAN	reviewed	Uncharacterized protein FLJ43738		Homo sapiens (Human)	572	-7.4
Q7RTP6	MICA3_HUMAN	reviewed	[F-actin]-monooxygenase MICAL3 (EC 1.14.13.225) (Molecule interacting with CasL protein 3) (MICAL-3)	MICAL3 KIAA0819 KIAA1364	Homo sapiens (Human)	2002	-7.4
Q8IUR5	TMTC1_HUMAN	reviewed	Protein O-mannosyl-transferase TMTC1 (EC 2.4.1.109) (Transmembrane and TPR repeat-containing protein 1)	TMTC1 ARG99	Homo sapiens (Human)	882	-7.4
Q7Z7M9	GALT5_HUMAN	reviewed	Polypeptide N-acetylgalactosaminyltransferase 5 (EC 2.4.1.41) (Polypeptide GalNAc transferase 5) (GalNAc-T5) (pp-GaNTase 5) (Protein-UDP acetylgalactosaminyltransferase 5) (UDP-GalNAc:polypeptide N-acetylgalactosaminyltransferase 5)	GALNT5	Homo sapiens (Human)	940	-7.4
Q7LBC6	KDM3B_HUMAN	reviewed	Lysine-specific demethylase 3B (EC 1.14.11.65) (JmjC domain-containing histone demethylation protein 2B) (Jumonji domain-containing protein 1B) (Nuclear protein 5qNCA) ([histone H3]-dimethyl-L-lysine(9) demethylase 3B)	KDM3B C5orf7 JHDM2B JMJD1B KIAA1082	Homo sapiens (Human)	1761	-7.4
Q7Z304	MAMC2_HUMAN	reviewed	MAM domain-containing protein 2 (MAM domain-containing proteoglycan) (Mamcan)	MAMDC2	Homo sapiens (Human)	686	-7.4
Q7Z3F1	GP155_HUMAN	reviewed	Integral membrane protein GPR155 (G-protein coupled receptor PGR22)	GPR155 PGR22	Homo sapiens (Human)	870	-7.4
Q6ZQW0	I23O2_HUMAN	reviewed	Indoleamine 2,3-dioxygenase 2 (IDO-2) (EC 1.13.11.-) (Indoleamine 2,3-dioxygenase-like protein 1) (Indoleamine-pyrrole 2,3-dioxygenase-like protein 1)	IDO2 INDOL1	Homo sapiens (Human)	420	-7.4
Q8IUZ0	LRC49_HUMAN	reviewed	Leucine-rich repeat-containing protein 49 (Tubulin polyglutamylase complex subunit 4) (PGs4)	LRRC49	Homo sapiens (Human)	686	-7.4
Q6VVB1	NHLC1_HUMAN	reviewed	E3 ubiquitin-protein ligase NHLRC1 (EC 2.3.2.27) (Malin) (NHL repeat-containing protein 1) (RING-type E3 ubiquitin transferase NHLRC1)	NHLRC1 EPM2B	Homo sapiens (Human)	395	-7.4
Q7Z5H5	VN1R4_HUMAN	reviewed	Vomeronasal type-1 receptor 4 (G-protein coupled receptor GPCR27) (hGPCR27) (V1r-like receptor 4)	VN1R4 V1RL4	Homo sapiens (Human)	301	-7.4
Q8N9I5	FADS6_HUMAN	reviewed	Fatty acid desaturase 6 (EC 1.14.19.-)	FADS6 FP18279	Homo sapiens (Human)	356	-7.4
Q8N465	D2HDH_HUMAN	reviewed	D-2-hydroxyglutarate dehydrogenase, mitochondrial (EC 1.1.99.-)	D2HGDH D2HGD	Homo sapiens (Human)	521	-7.4
Q8N428	GLT16_HUMAN	reviewed	Polypeptide N-acetylgalactosaminyltransferase 16 (EC 2.4.1.41) (Polypeptide GalNAc transferase 16) (GalNAc-T16) (Polypeptide GalNAc transferase-like protein 1) (GalNAc-T-like protein 1) (pp-GaNTase-like protein 1) (Polypeptide N-acetylgalactosaminyltransferase-like protein 1) (Protein-UDP acetylgalactosaminyltransferase-like protein 1) (UDP-GalNAc:polypeptide N-acetylgalactosaminyltransferase-lik…	GALNT16 GALNTL1 KIAA1130	Homo sapiens (Human)	558	-7.4
Q8IXU6	S35F2_HUMAN	reviewed	Solute carrier family 35 member F2	SLC35F2	Homo sapiens (Human)	374	-7.4
Q8IXE1	OR4N5_HUMAN	reviewed	Olfactory receptor 4N5 (Olfactory receptor OR14-33)	OR4N5	Homo sapiens (Human)	308	-7.4
Q8N7A1	KLDC1_HUMAN	reviewed	Kelch domain-containing protein 1	KLHDC1 MSTP025	Homo sapiens (Human)	406	-7.4
Q8IZM9	S38A6_HUMAN	reviewed	Probable sodium-coupled neutral amino acid transporter 6 (N-system amino acid transporter 1) (NAT-1) (Na(+)-coupled neutral amino acid transporter 6) (Solute carrier family 38 member 6)	SLC38A6 NAT1 SNAT6	Homo sapiens (Human)	456	-7.4
Q8IXK2	GLT12_HUMAN	reviewed	Polypeptide N-acetylgalactosaminyltransferase 12 (EC 2.4.1.41) (Polypeptide GalNAc transferase 12) (GalNAc-T12) (pp-GaNTase 12) (Protein-UDP acetylgalactosaminyltransferase 12) (UDP-GalNAc:polypeptide N-acetylgalactosaminyltransferase 12)	GALNT12	Homo sapiens (Human)	581	-7.4
Q8NDA2	HMCN2_HUMAN	reviewed	Hemicentin-2	HMCN2	Homo sapiens (Human)	5059	-7.4
Q8NHS3	MFSD8_HUMAN	reviewed	Major facilitator superfamily domain-containing protein 8 (Ceroid-lipofuscinosis neuronal protein 7)	MFSD8 CLN7	Homo sapiens (Human)	518	-7.4
Q8TC26	TM163_HUMAN	reviewed	Transmembrane protein 163	TMEM163	Homo sapiens (Human)	289	-7.4
Q8NF91	SYNE1_HUMAN	reviewed	Nesprin-1 (Enaptin) (KASH domain-containing protein 1) (KASH1) (Myocyte nuclear envelope protein 1) (Myne-1) (Nuclear envelope spectrin repeat protein 1) (Synaptic nuclear envelope protein 1) (Syne-1)	SYNE1 C6orf98 KIAA0796 KIAA1262 KIAA1756 MYNE1	Homo sapiens (Human)	8797	-7.4
Q8NC60	NOA1_HUMAN	reviewed	Nitric oxide-associated protein 1	NOA1 C4orf14	Homo sapiens (Human)	698	-7.4
Q8NBE8	KLH23_HUMAN	reviewed	Kelch-like protein 23	KLHL23	Homo sapiens (Human)	558	-7.4
Q8NH16	OR2L2_HUMAN	reviewed	Olfactory receptor 2L2 (HTPCRH07) (Olfactory receptor 2L12) (Olfactory receptor 2L4)	OR2L2 OR2L12 OR2L4P	Homo sapiens (Human)	312	-7.4
Q8NBI2	CYAC3_HUMAN	reviewed	Lysosomal membrane ascorbate-dependent ferrireductase CYB561A3 (EC 7.2.1.3) (Cytochrome b ascorbate-dependent protein 3) (Cytochrome b561 family member A3) (Lysosomal cytochrome b) (LCytb)	CYB561A3 CYBASC3 PSEC0259	Homo sapiens (Human)	242	-7.4
Q8TAU3	ZN417_HUMAN	reviewed	Zinc finger protein 417	ZNF417	Homo sapiens (Human)	575	-7.4
Q8NGR6	OR1B1_HUMAN	reviewed	Olfactory receptor 1B1 (Olfactory receptor 9-B) (OR9-B) (Olfactory receptor OR9-26)	OR1B1	Homo sapiens (Human)	318	-7.4
Q8NFA0	UBP32_HUMAN	reviewed	Ubiquitin carboxyl-terminal hydrolase 32 (EC 3.4.19.12) (Deubiquitinating enzyme 32) (Renal carcinoma antigen NY-REN-60) (Ubiquitin thioesterase 32) (Ubiquitin-specific-processing protease 32)	USP32 USP10	Homo sapiens (Human)	1604	-7.4
Q8NF50	DOCK8_HUMAN	reviewed	Dedicator of cytokinesis protein 8	DOCK8	Homo sapiens (Human)	2099	-7.4
Q8NBI5	S43A3_HUMAN	reviewed	Solute carrier family 43 member 3 (Protein FOAP-13)	SLC43A3 PSEC0252	Homo sapiens (Human)	491	-7.4
Q8TBB5	KLDC4_HUMAN	reviewed	Kelch domain-containing protein 4	KLHDC4	Homo sapiens (Human)	520	-7.4
Q8NGR3	OR1K1_HUMAN	reviewed	Olfactory receptor 1K1	OR1K1	Homo sapiens (Human)	316	-7.4
Q8TB36	GDAP1_HUMAN	reviewed	Ganglioside-induced differentiation-associated protein 1 (GDAP1)	GDAP1	Homo sapiens (Human)	358	-7.4
Q8NFH4	NUP37_HUMAN	reviewed	Nucleoporin Nup37 (p37) (Nup107-160 subcomplex subunit Nup37)	NUP37	Homo sapiens (Human)	326	-7.4
Q8NGX9	OR6P1_HUMAN	reviewed	Olfactory receptor 6P1 (Olfactory receptor OR1-12)	OR6P1	Homo sapiens (Human)	317	-7.4
Q8NGV5	O13D1_HUMAN	reviewed	Olfactory receptor 13D1 (Olfactory receptor OR9-15)	OR13D1	Homo sapiens (Human)	346	-7.4
Q8NGL4	OR5DD_HUMAN	reviewed	Olfactory receptor 5D13 (Olfactory receptor OR11-142) (Olfactory receptor OR11-148)	OR5D13	Homo sapiens (Human)	314	-7.4
Q8NGN6	O10G7_HUMAN	reviewed	Olfactory receptor 10G7 (Olfactory receptor OR11-283)	OR10G7	Homo sapiens (Human)	311	-7.4
Q8NCR0	B3GL2_HUMAN	reviewed	UDP-GalNAc:beta-1,3-N-acetylgalactosaminyltransferase 2 (Beta-1,3-GalNAc-T2) (EC 2.4.1.313) (Beta-1,3-N-acetylgalactosaminyltransferase II)	B3GALNT2	Homo sapiens (Human)	500	-7.4
Q8ND71	GIMA8_HUMAN	reviewed	GTPase IMAP family member 8 (Immune-associated nucleotide-binding protein 9) (IAN-9) (Protein IanT)	GIMAP8 IAN9 IANT	Homo sapiens (Human)	665	-7.4
Q8NH55	O52E5_HUMAN	reviewed	Olfactory receptor 52E5	OR52E5	Homo sapiens (Human)	327	-7.4
Q8TCG5	CPT1C_HUMAN	reviewed	Carnitine O-palmitoyltransferase 1, brain isoform (CPT1-B) (EC 2.3.1.21) (CPT IC) (Carnitine O-palmitoyltransferase I, brain isoform) (CPTI-B) (Carnitine palmitoyltransferase 1C)	CPT1C CATL1	Homo sapiens (Human)	803	-7.4
Q8NGI2	O52N4_HUMAN	reviewed	Olfactory receptor 52N4 (Olfactory receptor OR11-64)	OR52N4	Homo sapiens (Human)	321	-7.4
Q8NA19	LMBL4_HUMAN	reviewed	Lethal(3)malignant brain tumor-like protein 4 (H-l(3)mbt-like protein 4) (L(3)mbt-like protein 4) (L3mbt-like 4)	L3MBTL4	Homo sapiens (Human)	623	-7.4
Q8NHU6	TDRD7_HUMAN	reviewed	Tudor domain-containing protein 7 (PCTAIRE2-binding protein) (Tudor repeat associator with PCTAIRE-2) (Trap)	TDRD7 PCTAIRE2BP	Homo sapiens (Human)	1098	-7.4
Q8NHM5	KDM2B_HUMAN	reviewed	Lysine-specific demethylase 2B (EC 1.14.11.27) (CXXC-type zinc finger protein 2) (F-box and leucine-rich repeat protein 10) (F-box protein FBL10) (F-box/LRR-repeat protein 10) (JmjC domain-containing histone demethylation protein 1B) (Jumonji domain-containing EMSY-interactor methyltransferase motif protein) (Protein JEMMA) (Protein-containing CXXC domain 2) ([Histone-H3]-lysine-36 demethylase 1B)	KDM2B CXXC2 FBL10 FBXL10 JHDM1B NDY1 PCCX2	Homo sapiens (Human)	1336	-7.4
Q8NCW6	GLT11_HUMAN	reviewed	Polypeptide N-acetylgalactosaminyltransferase 11 (EC 2.4.1.41) (Polypeptide GalNAc transferase 11) (GalNAc-T11) (pp-GaNTase 11) (Protein-UDP acetylgalactosaminyltransferase 11) (UDP-GalNAc:polypeptide N-acetylgalactosaminyltransferase 11)	GALNT11	Homo sapiens (Human)	608	-7.4
Q8NBH2	KY_HUMAN	reviewed	Kyphoscoliosis peptidase (EC 3.4.-.-)	KY	Homo sapiens (Human)	661	-7.4
Q8NGR1	O13A1_HUMAN	reviewed	Olfactory receptor 13A1 (Olfactory receptor OR10-3)	OR13A1	Homo sapiens (Human)	328	-7.4
Q8NH74	O10A6_HUMAN	reviewed	Olfactory receptor 10A6 (Olfactory receptor OR11-96)	OR10A6	Homo sapiens (Human)	314	-7.4
Q8NHP6	MSPD2_HUMAN	reviewed	Motile sperm domain-containing protein 2	MOSPD2	Homo sapiens (Human)	518	-7.4
Q8NEW0	ZNT7_HUMAN	reviewed	Zinc transporter 7 (ZnT-7) (Solute carrier family 30 member 7) (Znt-like transporter 2)	SLC30A7 ZNT7 ZNTL2	Homo sapiens (Human)	376	-7.4
Q8NG77	O2T12_HUMAN	reviewed	Olfactory receptor 2T12 (Olfactory receptor OR1-57)	OR2T12	Homo sapiens (Human)	320	-7.4
Q8ND61	CC020_HUMAN	reviewed	Uncharacterized protein C3orf20	C3orf20	Homo sapiens (Human)	904	-7.4
Q8WY21	SORC1_HUMAN	reviewed	VPS10 domain-containing receptor SorCS1 (hSorCS)	SORCS1 SORCS	Homo sapiens (Human)	1168	-7.4
Q8WZ42	TITIN_HUMAN	reviewed	Titin (EC 2.7.11.1) (Connectin) (Rhabdomyosarcoma antigen MU-RMS-40.14)	TTN	Homo sapiens (Human)	34350	-7.4
Q8WUY3	PRUN2_HUMAN	reviewed	Protein prune homolog 2 (BNIP2 motif-containing molecule at the C-terminal region 1)	PRUNE2 BMCC1 BNIPXL C9orf65 KIAA0367	Homo sapiens (Human)	3088	-7.4
Q8TDW7	FAT3_HUMAN	reviewed	Protocadherin Fat 3 (hFat3) (Cadherin family member 15) (FAT tumor suppressor homolog 3)	FAT3 CDHF15 KIAA1989	Homo sapiens (Human)	4557	-7.4
Q8WU10	PYRD1_HUMAN	reviewed	Pyridine nucleotide-disulfide oxidoreductase domain-containing protein 1 (EC 1.8.1.-)	PYROXD1	Homo sapiens (Human)	500	-7.4
Q9BQ90	KLDC3_HUMAN	reviewed	Kelch domain-containing protein 3 (Protein Peas) (Testis intracellular mediator protein)	KLHDC3 PEAS	Homo sapiens (Human)	382	-7.4
Q8WYB5	KAT6B_HUMAN	reviewed	Histone acetyltransferase KAT6B (EC 2.3.1.48) (Histone acetyltransferase MOZ2) (MOZ, YBF2/SAS3, SAS2 and TIP60 protein 4) (MYST-4) (Monocytic leukemia zinc finger protein-related factor)	KAT6B KIAA0383 MORF MOZ2 MYST4	Homo sapiens (Human)	2073	-7.4
Q8TE73	DYH5_HUMAN	reviewed	Dynein axonemal heavy chain 5 (Axonemal beta dynein heavy chain 5) (Ciliary dynein heavy chain 5)	DNAH5 DNAHC5 HL1 KIAA1603	Homo sapiens (Human)	4624	-7.4
Q8TCU6	PREX1_HUMAN	reviewed	Phosphatidylinositol 3,4,5-trisphosphate-dependent Rac exchanger 1 protein (P-Rex1) (PtdIns(3,4,5)-dependent Rac exchanger 1)	PREX1 KIAA1415	Homo sapiens (Human)	1659	-7.4
Q8TE76	MORC4_HUMAN	reviewed	MORC family CW-type zinc finger protein 4 (Zinc finger CW-type coiled-coil domain protein 2) (Zinc finger CW-type domain protein 4)	MORC4 ZCW4 ZCWCC2	Homo sapiens (Human)	937	-7.4
Q8WU67	ABHD3_HUMAN	reviewed	Phospholipase ABHD3 (EC 3.1.1.32) (EC 3.1.1.4) (Abhydrolase domain-containing protein 3)	ABHD3	Homo sapiens (Human)	409	-7.4
Q8WTX9	ZDHC1_HUMAN	reviewed	Palmitoyltransferase ZDHHC1 (EC 2.3.1.225) (DHHC domain-containing cysteine-rich protein 1) (Zinc finger DHHC domain-containing protein 1) (DHHC-1) (Zinc finger protein 377)	ZDHHC1 C16orf1 ZNF377	Homo sapiens (Human)	485	-7.4
Q8WV37	ZN480_HUMAN	reviewed	Zinc finger protein 480	ZNF480	Homo sapiens (Human)	535	-7.4
Q9GZN6	S6A16_HUMAN	reviewed	Orphan sodium- and chloride-dependent neurotransmitter transporter NTT5 (Solute carrier family 6 member 16)	SLC6A16 NTT5	Homo sapiens (Human)	736	-7.4
Q9BVG9	PTSS2_HUMAN	reviewed	Phosphatidylserine synthase 2 (PSS-2) (PtdSer synthase 2) (EC 2.7.8.29) (Serine-exchange enzyme II)	PTDSS2 PSS2	Homo sapiens (Human)	487	-7.4
Q9BY64	UDB28_HUMAN	reviewed	UDP-glucuronosyltransferase 2B28 (UDPGT 2B28) (UGT2B28) (EC 2.4.1.17)	UGT2B28	Homo sapiens (Human)	529	-7.4
Q9BYJ1	LOXE3_HUMAN	reviewed	Hydroperoxide isomerase ALOXE3 (Epidermis-type lipoxygenase 3) (Epidermal LOX-3) (e-LOX-3) (eLOX-3) (Hydroperoxy dehydratase ALOXE3) (Hydroperoxy icosatetraenoate dehydratase) (EC 4.2.1.152) (Hydroperoxy icosatetraenoate isomerase) (EC 5.4.4.7)	ALOXE3	Homo sapiens (Human)	711	-7.4
Q9NPH5	NOX4_HUMAN	reviewed	NADPH oxidase 4 (EC 1.6.3.-) (Kidney oxidase-1) (KOX-1) (Kidney superoxide-producing NADPH oxidase) (Renal NAD(P)H-oxidase)	NOX4 RENOX	Homo sapiens (Human)	578	-7.4
Q9H8X2	IPPK_HUMAN	reviewed	Inositol-pentakisphosphate 2-kinase (EC 2.7.1.158) (IPK1 homolog) (Inositol-1,3,4,5,6-pentakisphosphate 2-kinase) (Ins(1,3,4,5,6)P5 2-kinase) (InsP5 2-kinase)	IPPK C9orf12	Homo sapiens (Human)	491	-7.4
Q9H568	ACTL8_HUMAN	reviewed	Actin-like protein 8 (Cancer/testis antigen 57) (CT57)	ACTL8	Homo sapiens (Human)	366	-7.4
Q9HCG7	GBA2_HUMAN	reviewed	Non-lysosomal glucosylceramidase (NLGase) (EC 3.2.1.45) (Beta-glucocerebrosidase 2) (Beta-glucosidase 2) (Bile acid beta-glucosidase GBA2) (Bile acid glucosyl transferase GBA2) (Cholesterol glucosyltransferase GBA2) (EC 2.4.1.-) (Cholesteryl-beta-glucosidase GBA2) (EC 3.2.1.-) (Glucosylceramidase 2)	GBA2 KIAA1605 SPG46 AD035	Homo sapiens (Human)	927	-7.4
Q9NT68	TEN2_HUMAN	reviewed	Teneurin-2 (Ten-2) (Protein Odd Oz/ten-m homolog 2) (Tenascin-M2) (Ten-m2) (Teneurin transmembrane protein 2) [Cleaved into: Ten-2, soluble form; Ten-2 intracellular domain (Ten-2 ICD)]	TENM2 KIAA1127 ODZ2 TNM2	Homo sapiens (Human)	2774	-7.4
Q9NZP5	O5AC2_HUMAN	reviewed	Olfactory receptor 5AC2 (HSA1)	OR5AC2	Homo sapiens (Human)	309	-7.4
Q9NYR8	RDH8_HUMAN	reviewed	Retinol dehydrogenase 8 (EC 1.1.1.300) (Photoreceptor outer segment all-trans retinol dehydrogenase) (Short chain dehydrogenase/reductase family 28C member 2)	RDH8 PRRDH SDR28C2	Homo sapiens (Human)	311	-7.4
Q9P273	TEN3_HUMAN	reviewed	Teneurin-3 (Ten-3) (Protein Odd Oz/ten-m homolog 3) (Tenascin-M3) (Ten-m3) (Teneurin transmembrane protein 3)	TENM3 KIAA1455 ODZ3 TNM3	Homo sapiens (Human)	2699	-7.4
Q9P2P6	STAR9_HUMAN	reviewed	StAR-related lipid transfer protein 9 (START domain-containing protein 9) (StARD9)	STARD9 KIAA1300	Homo sapiens (Human)	4700	-7.4
Q9UBP0	SPAST_HUMAN	reviewed	Spastin (EC 5.6.1.1) (Spastic paraplegia 4 protein)	SPAST ADPSP FSP2 KIAA1083 SPG4	Homo sapiens (Human)	616	-7.4
Q9NSI6	BRWD1_HUMAN	reviewed	Bromodomain and WD repeat-containing protein 1 (WD repeat-containing protein 9)	BRWD1 C21orf107 WDR9	Homo sapiens (Human)	2320	-7.4
Q9P272	TRM9B_HUMAN	reviewed	Probable tRNA methyltransferase 9B (Probable tRNA methyltransferase 9-like protein) (EC 2.1.1.-)	TRMT9B C8orf79 KIAA1456 TRM9L	Homo sapiens (Human)	454	-7.4
Q9NYV4	CDK12_HUMAN	reviewed	Cyclin-dependent kinase 12 (EC 2.7.11.22) (EC 2.7.11.23) (Cdc2-related kinase, arginine/serine-rich) (CrkRS) (Cell division cycle 2-related protein kinase 7) (CDC2-related protein kinase 7) (Cell division protein kinase 12) (hCDK12)	CDK12 CRK7 CRKRS KIAA0904	Homo sapiens (Human)	1490	-7.4
Q9NSY2	STAR5_HUMAN	reviewed	StAR-related lipid transfer protein 5 (START domain-containing protein 5) (StARD5)	STARD5	Homo sapiens (Human)	213	-7.4
Q9P2G3	KLH14_HUMAN	reviewed	Kelch-like protein 14 (Protein interactor of Torsin-1A) (Printor) (Protein interactor of torsinA)	KLHL14 KIAA1384	Homo sapiens (Human)	628	-7.4
Q9UBM7	DHCR7_HUMAN	reviewed	7-dehydrocholesterol reductase (7-DHC reductase) (EC 1.3.1.21) (Delta7-sterol reductase) (Sterol Delta(7)-reductase) (Sterol reductase SR-2)	DHCR7 D7SR	Homo sapiens (Human)	475	-7.4
Q9Y2M5	KLH20_HUMAN	reviewed	Kelch-like protein 20 (Kelch-like ECT2-interacting protein) (Kelch-like protein X)	KLHL20 KLEIP KLHLX	Homo sapiens (Human)	609	-7.4
Q9UKZ4	TEN1_HUMAN	reviewed	Teneurin-1 (Ten-1) (Protein Odd Oz/ten-m homolog 1) (Tenascin-M1) (Ten-m1) (Teneurin transmembrane protein 1) [Cleaved into: Ten-1 intracellular domain (IDten-1) (Ten-1 ICD); Teneurin C-terminal-associated peptide (TCPA-1) (Ten-1 extracellular domain) (Ten-1 ECD)]	TENM1 ODZ1 TNM1	Homo sapiens (Human)	2725	-7.4
Q9UKN7	MYO15_HUMAN	reviewed	Unconventional myosin-XV (Unconventional myosin-15)	MYO15A MYO15	Homo sapiens (Human)	3530	-7.4
Q9UMN6	KMT2B_HUMAN	reviewed	Histone-lysine N-methyltransferase 2B (Lysine N-methyltransferase 2B) (EC 2.1.1.354) (Myeloid/lymphoid or mixed-lineage leukemia protein 4) (Trithorax homolog 2) (WW domain-binding protein 7) (WBP-7)	KMT2B HRX2 KIAA0304 MLL2 MLL4 TRX2 WBP7	Homo sapiens (Human)	2715	-7.4
Q9UMN6	KMT2B_HUMAN	reviewed	Histone-lysine N-methyltransferase 2B (Lysine N-methyltransferase 2B) (EC 2.1.1.354) (Myeloid/lymphoid or mixed-lineage leukemia protein 4) (Trithorax homolog 2) (WW domain-binding protein 7) (WBP-7)	KMT2B HRX2 KIAA0304 MLL2 MLL4 TRX2 WBP7	Homo sapiens (Human)	2715	-7.4
Q9UHI6	DDX20_HUMAN	reviewed	Probable ATP-dependent RNA helicase DDX20 (EC 3.6.4.13) (Component of gems 3) (DEAD box protein 20) (DEAD box protein DP 103) (Gemin-3)	DDX20 DP103 GEMIN3	Homo sapiens (Human)	824	-7.4
Q9UHC1	MLH3_HUMAN	reviewed	DNA mismatch repair protein Mlh3 (MutL protein homolog 3)	MLH3	Homo sapiens (Human)	1453	-7.4
Q9ULP9	TBC24_HUMAN	reviewed	TBC1 domain family member 24	TBC1D24 KIAA1171	Homo sapiens (Human)	559	-7.4
Q9UM01	YLAT1_HUMAN	reviewed	Y+L amino acid transporter 1 (Monocyte amino acid permease 2) (MOP-2) (Solute carrier family 7 member 7) (y(+)L-type amino acid transporter 1) (Y+LAT1) (y+LAT-1)	SLC7A7	Homo sapiens (Human)	511	-7.4
Q9UKF7	PITC1_HUMAN	reviewed	Cytoplasmic phosphatidylinositol transfer protein 1 (Mammalian rdgB homolog beta) (M-rdgB beta) (MrdgBbeta) (Retinal degeneration B homolog beta) (RdgBbeta)	PITPNC1	Homo sapiens (Human)	332	-7.4
Q9UL62	TRPC5_HUMAN	reviewed	Short transient receptor potential channel 5 (TrpC5) (Transient receptor protein 5) (TRP-5) (hTRP-5) (hTRP5)	TRPC5 TRP5	Homo sapiens (Human)	973	-7.4
Q9UI17	M2GD_HUMAN	reviewed	Dimethylglycine dehydrogenase, mitochondrial (EC 1.5.8.4) (ME2GLYDH)	DMGDH	Homo sapiens (Human)	866	-7.4
Q9Y2H9	MAST1_HUMAN	reviewed	Microtubule-associated serine/threonine-protein kinase 1 (EC 2.7.11.1) (Syntrophin-associated serine/threonine-protein kinase)	MAST1 KIAA0973 SAST	Homo sapiens (Human)	1570	-7.4
Q9UJM8	HAOX1_HUMAN	reviewed	Hydroxyacid oxidase 1 (HAOX1) (EC 1.1.3.15) (Glycolate oxidase) (GOX)	HAO1 GOX1 HAOX1	Homo sapiens (Human)	370	-7.4
Q9Y2L6	FRM4B_HUMAN	reviewed	FERM domain-containing protein 4B (GRP1-binding protein GRSP1)	FRMD4B GRSP1 KIAA1013	Homo sapiens (Human)	1034	-7.4
Q9UIF9	BAZ2A_HUMAN	reviewed	Bromodomain adjacent to zinc finger domain protein 2A (Transcription termination factor I-interacting protein 5) (TTF-I-interacting protein 5) (Tip5) (hWALp3)	BAZ2A KIAA0314 TIP5	Homo sapiens (Human)	1905	-7.4
Q9Y2K7	KDM2A_HUMAN	reviewed	Lysine-specific demethylase 2A (EC 1.14.11.27) (CXXC-type zinc finger protein 8) (F-box and leucine-rich repeat protein 11) (F-box protein FBL7) (F-box protein Lilina) (F-box/LRR-repeat protein 11) (JmjC domain-containing histone demethylation protein 1A) ([Histone-H3]-lysine-36 demethylase 1A)	KDM2A CXXC8 FBL11 FBL7 FBXL11 JHDM1A KIAA1004	Homo sapiens (Human)	1162	-7.4
Q9UKP6	UR2R_HUMAN	reviewed	Urotensin-2 receptor (UR-2-R) (G-protein coupled receptor 14) (Urotensin II receptor) (UR-II-R)	UTS2R GPR14	Homo sapiens (Human)	389	-7.4
Q9Y6H3	ATP23_HUMAN	reviewed	Mitochondrial inner membrane protease ATP23 homolog (EC 3.4.24.-) (Ku70-binding protein 3) (XRCC6-binding protein 1)	ATP23 KUB3 XRCC6BP1	Homo sapiens (Human)	246	-7.4
Q63HN8	RN213_HUMAN	reviewed	E3 ubiquitin-protein ligase RNF213 (EC 2.3.2.27) (EC 3.6.4.-) (ALK lymphoma oligomerization partner on chromosome 17) (Mysterin) (RING finger protein 213) (RING-type E3 ubiquitin transferase RNF213)	RNF213 ALO17 C17orf27 KIAA1554 KIAA1618 MYSTR	Homo sapiens (Human)	5207	-7.4
Q63HN8	RN213_HUMAN	reviewed	E3 ubiquitin-protein ligase RNF213 (EC 2.3.2.27) (EC 3.6.4.-) (ALK lymphoma oligomerization partner on chromosome 17) (Mysterin) (RING finger protein 213) (RING-type E3 ubiquitin transferase RNF213)	RNF213 ALO17 C17orf27 KIAA1554 KIAA1618 MYSTR	Homo sapiens (Human)	5207	-7.4
Q63HN8	RN213_HUMAN	reviewed	E3 ubiquitin-protein ligase RNF213 (EC 2.3.2.27) (EC 3.6.4.-) (ALK lymphoma oligomerization partner on chromosome 17) (Mysterin) (RING finger protein 213) (RING-type E3 ubiquitin transferase RNF213)	RNF213 ALO17 C17orf27 KIAA1554 KIAA1618 MYSTR	Homo sapiens (Human)	5207	-7.4
Q58F21	BRDT_HUMAN	reviewed	Bromodomain testis-specific protein (Cancer/testis antigen 9) (CT9) (RING3-like protein)	BRDT	Homo sapiens (Human)	947	-7.4
Q9Y6X2	PIAS3_HUMAN	reviewed	E3 SUMO-protein ligase PIAS3 (EC 2.3.2.-) (E3 SUMO-protein transferase PIAS3) (Protein inhibitor of activated STAT protein 3)	PIAS3	Homo sapiens (Human)	628	-7.4
Q9Y4E6	WDR7_HUMAN	reviewed	WD repeat-containing protein 7 (Rabconnectin-3 beta) (TGF-beta resistance-associated protein TRAG)	WDR7 KIAA0541 TRAG	Homo sapiens (Human)	1490	-7.4
Q68DQ2	CRBG3_HUMAN	reviewed	Very large A-kinase anchor protein (vlAKAP) (Beta/gamma crystallin domain-containing protein 3)	CRYBG3	Homo sapiens (Human)	2970	-7.4
Q9Y216	MTMR7_HUMAN	reviewed	Myotubularin-related protein 7 (Inositol 1,3-bisphosphate phosphatase) (EC 3.1.3.-) (Phosphatidylinositol-3-phosphate phosphatase) (EC 3.1.3.64)	MTMR7	Homo sapiens (Human)	660	-7.4
Q69YN2	C19L1_HUMAN	reviewed	CWF19-like protein 1 (C19L1)	CWF19L1	Homo sapiens (Human)	538	-7.4
Q9Y262	EIF3L_HUMAN	reviewed	Eukaryotic translation initiation factor 3 subunit L (eIF3l) (Eukaryotic translation initiation factor 3 subunit 6-interacting protein) (Eukaryotic translation initiation factor 3 subunit E-interacting protein)	EIF3L EIF3EIP EIF3S6IP HSPC021 HSPC025 MSTP005	Homo sapiens (Human)	564	-7.4
Q58FF6	H90B4_HUMAN	reviewed	Putative heat shock protein HSP 90-beta 4	HSP90AB4P	Homo sapiens (Human)	505	-7.4
Q9Y6R7	FCGBP_HUMAN	reviewed	IgGFc-binding protein (Fcgamma-binding protein antigen) (FcgammaBP)	FCGBP	Homo sapiens (Human)	5405	-7.4
Q9Y487	VPP2_HUMAN	reviewed	V-type proton ATPase 116 kDa subunit a2 (V-ATPase 116 kDa subunit a2) (Lysosomal H(+)-transporting ATPase V0 subunit a2) (TJ6) (Vacuolar proton translocating ATPase 116 kDa subunit a isoform 2)	ATP6V0A2	Homo sapiens (Human)	856	-7.4
Q9Y5P4	CERT_HUMAN	reviewed	Ceramide transfer protein (hCERT) (Collagen type IV alpha-3-binding protein) (Goodpasture antigen-binding protein) (GPBP) (START domain-containing protein 11) (StARD11) (StAR-related lipid transfer protein 11)	CERT1 CERT COL4A3BP STARD11	Homo sapiens (Human)	624	-7.4
Q66LE6	2ABD_HUMAN	reviewed	Serine/threonine-protein phosphatase 2A 55 kDa regulatory subunit B delta isoform (PP2A subunit B isoform B55-delta) (PP2A subunit B isoform PR55-delta) (PP2A subunit B isoform R2-delta) (PP2A subunit B isoform delta)	PPP2R2D KIAA1541	Homo sapiens (Human)	453	-7.4
Q9Y272	RASD1_HUMAN	reviewed	Dexamethasone-induced Ras-related protein 1 (Activator of G-protein signaling 1)	RASD1 AGS1 DEXRAS1	Homo sapiens (Human)	281	-7.4
Q53HI1	UNC50_HUMAN	reviewed	Protein unc-50 homolog (Periodontal ligament-specific protein 22) (PDLs22) (Protein GMH1 homolog) (hGMH1) (Uncoordinated-like protein)	UNC50 UNCL HSD-23 HSD23	Homo sapiens (Human)	259	-7.4
Q70Z35	PREX2_HUMAN	reviewed	Phosphatidylinositol 3,4,5-trisphosphate-dependent Rac exchanger 2 protein (P-Rex2) (PtdIns(3,4,5)-dependent Rac exchanger 2) (DEP domain-containing protein 2)	PREX2 DEPDC2	Homo sapiens (Human)	1606	-7.4
Q96AK3	ABC3D_HUMAN	reviewed	DNA dC->dU-editing enzyme APOBEC-3D (A3D) (A3DE) (EC 3.5.4.38)	APOBEC3D APOBEC3DE	Homo sapiens (Human)	386	-7.4
Q96HA9	PX11C_HUMAN	reviewed	Peroxisomal membrane protein 11C (Peroxin-11C) (Peroxisomal biogenesis factor 11C) (Protein PEX11 homolog gamma) (PEX11-gamma)	PEX11G PEX11C	Homo sapiens (Human)	241	-7.4
Q96DT5	DYH11_HUMAN	reviewed	Dynein axonemal heavy chain 11 (Axonemal beta dynein heavy chain 11) (Ciliary dynein heavy chain 11)	DNAH11	Homo sapiens (Human)	4516	-7.4
Q96DT5	DYH11_HUMAN	reviewed	Dynein axonemal heavy chain 11 (Axonemal beta dynein heavy chain 11) (Ciliary dynein heavy chain 11)	DNAH11	Homo sapiens (Human)	4516	-7.4
Q96DT5	DYH11_HUMAN	reviewed	Dynein axonemal heavy chain 11 (Axonemal beta dynein heavy chain 11) (Ciliary dynein heavy chain 11)	DNAH11	Homo sapiens (Human)	4516	-7.4
Q75QN2	INT8_HUMAN	reviewed	Integrator complex subunit 8 (Int8) (Protein kaonashi-1)	INTS8 C8orf52	Homo sapiens (Human)	995	-7.4
Q86W42	THOC6_HUMAN	reviewed	THO complex subunit 6 homolog (Functional spliceosome-associated protein 35) (fSAP35) (WD repeat-containing protein 58)	THOC6 WDR58 PSEC0006	Homo sapiens (Human)	341	-7.4
Q96EK9	KTI12_HUMAN	reviewed	Protein KTI12 homolog	KTI12 SBBI81	Homo sapiens (Human)	354	-7.4
Q86UQ4	ABCAD_HUMAN	reviewed	ATP-binding cassette sub-family A member 13 (EC 7.6.2.-)	ABCA13	Homo sapiens (Human)	5058	-7.4
Q96E35	ZMY19_HUMAN	reviewed	Zinc finger MYND domain-containing protein 19 (Melanin-concentrating hormone receptor 1-interacting zinc finger protein) (MCH-R1-interacting zinc finger protein)	ZMYND19 MIZIP	Homo sapiens (Human)	227	-7.4
Q86TG1	T150A_HUMAN	reviewed	Transmembrane protein 150A (Transmembrane protein 150)	TMEM150A TMEM150	Homo sapiens (Human)	271	-7.4
Q96HF1	SFRP2_HUMAN	reviewed	Secreted frizzled-related protein 2 (FRP-2) (sFRP-2) (Secreted apoptosis-related protein 1) (SARP-1)	SFRP2 FRP2 SARP1 FKSG12 UNQ361/PRO697	Homo sapiens (Human)	295	-7.4
Q86UE8	TLK2_HUMAN	reviewed	Serine/threonine-protein kinase tousled-like 2 (EC 2.7.11.1) (HsHPK) (PKU-alpha) (Tousled-like kinase 2)	TLK2	Homo sapiens (Human)	772	-7.4
Q86VP6	CAND1_HUMAN	reviewed	Cullin-associated NEDD8-dissociated protein 1 (Cullin-associated and neddylation-dissociated protein 1) (TBP-interacting protein of 120 kDa A) (TBP-interacting protein 120A) (p120 CAND1)	CAND1 KIAA0829 TIP120 TIP120A	Homo sapiens (Human)	1230	-7.4
Q96AC6	KIFC2_HUMAN	reviewed	Kinesin-like protein KIFC2	KIFC2	Homo sapiens (Human)	838	-7.4
Q86SQ4	AGRG6_HUMAN	reviewed	Adhesion G-protein coupled receptor G6 (Developmentally regulated G-protein-coupled receptor) (G-protein coupled receptor 126) (Vascular inducible G protein-coupled receptor) [Cleaved into: ADGRG6 N-terminal fragment (ADGRG6-NTF); ADGRG6 C-terminal fragment (ADGRG6-CTF)]	ADGRG6 DREG GPR126 VIGR	Homo sapiens (Human)	1221	-7.4
Q86V35	CABP7_HUMAN	reviewed	Calcium-binding protein 7 (CaBP7) (Calneuron II) (Calneuron-2)	CABP7 CALN2	Homo sapiens (Human)	215	-7.4
Q86UG4	SO6A1_HUMAN	reviewed	Solute carrier organic anion transporter family member 6A1 (Cancer/testis antigen 48) (CT48) (Gonad-specific transporter) (GST) (Organic anion-transporting polypeptide 6A1) (Organic anion-transporting polypeptide I) (OATP-I) (Solute carrier family 21 member 19)	SLCO6A1 OATP6A1 SLC21A19	Homo sapiens (Human)	719	-7.4
Q96GW7	PGCB_HUMAN	reviewed	Brevican core protein (Brain-enriched hyaluronan-binding protein) (BEHAB) (Chondroitin sulfate proteoglycan 7)	BCAN BEHAB CSPG7 UNQ2525/PRO6018	Homo sapiens (Human)	911	-7.4
Q86XA0	MET23_HUMAN	reviewed	Methyltransferase-like protein 23 (EC 2.1.1.-)	METTL23 C17orf95	Homo sapiens (Human)	190	-7.4
Q86VS3	IQCH_HUMAN	reviewed	IQ domain-containing protein H (Testis development protein NYD-SP5)	IQCH	Homo sapiens (Human)	1027	-7.4
Q86TV6	TTC7B_HUMAN	reviewed	Tetratricopeptide repeat protein 7B (TPR repeat protein 7B) (Tetratricopeptide repeat protein 7-like-1) (TPR repeat protein 7-like-1)	TTC7B TTC7L1	Homo sapiens (Human)	843	-7.4
Q685J3	MUC17_HUMAN	reviewed	Mucin-17 (MUC-17) (Small intestinal mucin-3) (MUC-3)	MUC17 MUC3	Homo sapiens (Human)	4493	-7.4
Q658N2	WSCD1_HUMAN	reviewed	WSC domain-containing protein 1	WSCD1 KIAA0523	Homo sapiens (Human)	575	-7.4
Q96PS8	AQP10_HUMAN	reviewed	Aquaporin-10 (AQP-10) (Aquaglyceroporin-10) (Small intestine aquaporin)	AQP10	Homo sapiens (Human)	301	-7.4
Q96PH1	NOX5_HUMAN	reviewed	NADPH oxidase 5 (EC 1.6.3.-)	NOX5	Homo sapiens (Human)	765	-7.4
Q96T68	SETB2_HUMAN	reviewed	Histone-lysine N-methyltransferase SETDB2 (EC 2.1.1.-) (Chronic lymphocytic leukemia deletion region gene 8 protein) (Lysine N-methyltransferase 1F) (SET domain bifurcated 2)	SETDB2 C13orf4 CLLD8 KMT1F	Homo sapiens (Human)	719	-7.4
Q07954	LRP1_HUMAN	reviewed	Prolow-density lipoprotein receptor-related protein 1 (LRP-1) (Alpha-2-macroglobulin receptor) (A2MR) (Apolipoprotein E receptor) (APOER) (CD antigen CD91) [Cleaved into: Low-density lipoprotein receptor-related protein 1 85 kDa subunit (LRP-85); Low-density lipoprotein receptor-related protein 1 515 kDa subunit (LRP-515); Low-density lipoprotein receptor-related protein 1 intracellular domain (L…	LRP1 A2MR APR	Homo sapiens (Human)	4544	-7.4
Q07954	LRP1_HUMAN	reviewed	Prolow-density lipoprotein receptor-related protein 1 (LRP-1) (Alpha-2-macroglobulin receptor) (A2MR) (Apolipoprotein E receptor) (APOER) (CD antigen CD91) [Cleaved into: Low-density lipoprotein receptor-related protein 1 85 kDa subunit (LRP-85); Low-density lipoprotein receptor-related protein 1 515 kDa subunit (LRP-515); Low-density lipoprotein receptor-related protein 1 intracellular domain (L…	LRP1 A2MR APR	Homo sapiens (Human)	4544	-7.4
Q13613	MTMR1_HUMAN	reviewed	Myotubularin-related protein 1 (Phosphatidylinositol-3,5-bisphosphate 3-phosphatase) (EC 3.1.3.95) (Phosphatidylinositol-3-phosphate phosphatase) (EC 3.1.3.64)	MTMR1	Homo sapiens (Human)	665	-7.4
Q02809	PLOD1_HUMAN	reviewed	Procollagen-lysine,2-oxoglutarate 5-dioxygenase 1 (EC 1.14.11.4) (Lysyl hydroxylase 1) (LH1)	PLOD1 LLH PLOD	Homo sapiens (Human)	727	-7.4
Q13315	ATM_HUMAN	reviewed	Serine-protein kinase ATM (EC 2.7.11.1) (Ataxia telangiectasia mutated) (A-T mutated)	ATM	Homo sapiens (Human)	3056	-7.4
Q01415	GALK2_HUMAN	reviewed	N-acetylgalactosamine kinase (EC 2.7.1.157) (GalNAc kinase) (Galactokinase 2)	GALK2 GK2	Homo sapiens (Human)	458	-7.4
Q13203	MYBPH_HUMAN	reviewed	Myosin-binding protein H (MyBP-H) (H-protein)	MYBPH	Homo sapiens (Human)	477	-7.4
Q02153	GCYB1_HUMAN	reviewed	Guanylate cyclase soluble subunit beta-1 (GCS-beta-1) (EC 4.6.1.2) (Guanylate cyclase soluble subunit beta-3) (GCS-beta-3) (Soluble guanylate cyclase small subunit)	GUCY1B1 GUC1B3 GUCSB3 GUCY1B3	Homo sapiens (Human)	619	-7.4
Q01813	PFKAP_HUMAN	reviewed	ATP-dependent 6-phosphofructokinase, platelet type (ATP-PFK) (PFK-P) (EC 2.7.1.11) (6-phosphofructokinase type C) (Phosphofructo-1-kinase isozyme C) (PFK-C) (Phosphohexokinase)	PFKP PFKF	Homo sapiens (Human)	784	-7.4
Q13444	ADA15_HUMAN	reviewed	Disintegrin and metalloproteinase domain-containing protein 15 (ADAM 15) (EC 3.4.24.-) (Metalloprotease RGD disintegrin protein) (Metalloproteinase-like, disintegrin-like, and cysteine-rich protein 15) (MDC-15) (Metargidin)	ADAM15 MDC15	Homo sapiens (Human)	863	-7.4
Q08289	CACB2_HUMAN	reviewed	Voltage-dependent L-type calcium channel subunit beta-2 (CAB2) (Calcium channel voltage-dependent subunit beta 2) (Lambert-Eaton myasthenic syndrome antigen B) (MYSB)	CACNB2 CACNLB2 MYSB	Homo sapiens (Human)	660	-7.4
Q969W1	ZDH16_HUMAN	reviewed	Palmitoyltransferase ZDHHC16 (EC 2.3.1.225) (Abl-philin 2) (Zinc finger DHHC domain-containing protein 16) (DHHC-16)	ZDHHC16 APH2 UNQ2570/PRO6258	Homo sapiens (Human)	377	-7.4
Q969T7	5NT3B_HUMAN	reviewed	7-methylguanosine phosphate-specific 5'-nucleotidase (7-methylguanosine nucleotidase) (EC 3.1.3.91) (Cytosolic 5'-nucleotidase 3B) (Cytosolic 5'-nucleotidase III-like protein) (cN-III-like protein) (EC 3.1.3.5) (N(7)-methylguanylate 5'-phosphatase)	NT5C3B NT5C3L	Homo sapiens (Human)	300	-7.4
Q13823	NOG2_HUMAN	reviewed	Nucleolar GTP-binding protein 2 (Autoantigen NGP-1)	GNL2 NGP1	Homo sapiens (Human)	731	-7.4
Q13617	CUL2_HUMAN	reviewed	Cullin-2 (CUL-2)	CUL2	Homo sapiens (Human)	745	-7.4
Q04727	TLE4_HUMAN	reviewed	Transducin-like enhancer protein 4 (Grg-4) (Groucho-related protein 4)	TLE4 GRG4 KIAA1261	Homo sapiens (Human)	773	-7.4
Q13393	PLD1_HUMAN	reviewed	Phospholipase D1 (PLD 1) (hPLD1) (EC 3.1.4.4) (Choline phosphatase 1) (Phosphatidylcholine-hydrolyzing phospholipase D1)	PLD1	Homo sapiens (Human)	1074	-7.4
Q13191	CBLB_HUMAN	reviewed	E3 ubiquitin-protein ligase CBL-B (EC 2.3.2.27) (Casitas B-lineage lymphoma proto-oncogene b) (RING finger protein 56) (RING-type E3 ubiquitin transferase CBL-B) (SH3-binding protein CBL-B) (Signal transduction protein CBL-B)	CBLB RNF56 Nbla00127	Homo sapiens (Human)	982	-7.4
Q12908	NTCP2_HUMAN	reviewed	Ileal sodium/bile acid cotransporter (Apical sodium-dependent bile acid transporter) (ASBT) (Ileal Na(+)/bile acid cotransporter) (Ileal sodium-dependent bile acid transporter) (IBAT) (ISBT) (Na(+)-dependent ileal bile acid transporter) (Sodium/taurocholate cotransporting polypeptide, ileal) (Solute carrier family 10 member 2)	SLC10A2 ASBT ISBT NTCP2	Homo sapiens (Human)	348	-7.4
Q07960	RHG01_HUMAN	reviewed	Rho GTPase-activating protein 1 (CDC42 GTPase-activating protein) (GTPase-activating protein rhoGAP) (Rho-related small GTPase protein activator) (Rho-type GTPase-activating protein 1) (p50-RhoGAP)	ARHGAP1 CDC42GAP RHOGAP1	Homo sapiens (Human)	439	-7.4
Q08623	HDHD1_HUMAN	reviewed	Pseudouridine-5'-phosphatase (EC 3.1.3.96) (Haloacid dehalogenase-like hydrolase domain-containing protein 1) (Haloacid dehalogenase-like hydrolase domain-containing protein 1A) (Protein GS1) (Pseudouridine-5'-monophosphatase) (5'-PsiMPase)	PUDP DXF68S1E FAM16AX GS1 HDHD1 HDHD1A	Homo sapiens (Human)	228	-7.4
Q12851	M4K2_HUMAN	reviewed	Mitogen-activated protein kinase kinase kinase kinase 2 (EC 2.7.11.1) (B lymphocyte serine/threonine-protein kinase) (Germinal center kinase) (GC kinase) (MAPK/ERK kinase kinase kinase 2) (MEK kinase kinase 2) (MEKKK 2) (Rab8-interacting protein)	MAP4K2 GCK RAB8IP	Homo sapiens (Human)	820	-7.4
Q13535	ATR_HUMAN	reviewed	Serine/threonine-protein kinase ATR (EC 2.7.11.1) (Ataxia telangiectasia and Rad3-related protein) (FRAP-related protein 1)	ATR FRP1	Homo sapiens (Human)	2644	-7.4
Q14108	SCRB2_HUMAN	reviewed	Lysosome membrane protein 2 (85 kDa lysosomal membrane sialoglycoprotein) (LGP85) (CD36 antigen-like 2) (Lysosome membrane protein II) (LIMP II) (Scavenger receptor class B member 2) (CD antigen CD36)	SCARB2 CD36L2 LIMP2 LIMPII	Homo sapiens (Human)	478	-7.4
Q16825	PTN21_HUMAN	reviewed	Tyrosine-protein phosphatase non-receptor type 21 (EC 3.1.3.48) (Protein-tyrosine phosphatase D1)	PTPN21 PTPD1	Homo sapiens (Human)	1174	-7.4
Q92626	PXDN_HUMAN	reviewed	Peroxidasin homolog (EC 1.11.1.7) (Melanoma-associated antigen MG50) (Vascular peroxidase 1) (p53-responsive gene 2 protein)	PXDN KIAA0230 MG50 PRG2 VPO VPO1	Homo sapiens (Human)	1479	-7.4
Q14145	KEAP1_HUMAN	reviewed	Kelch-like ECH-associated protein 1 (Cytosolic inhibitor of Nrf2) (INrf2) (Kelch-like protein 19)	KEAP1 INRF2 KIAA0132 KLHL19	Homo sapiens (Human)	624	-7.4
Q92598	HS105_HUMAN	reviewed	Heat shock protein 105 kDa (Antigen NY-CO-25) (Heat shock 110 kDa protein)	HSPH1 HSP105 HSP110 KIAA0201	Homo sapiens (Human)	858	-7.4
Q99828	CIB1_HUMAN	reviewed	Calcium and integrin-binding protein 1 (CIB) (Calcium- and integrin-binding protein) (CIBP) (Calmyrin) (DNA-PKcs-interacting protein) (Kinase-interacting protein) (KIP) (SNK-interacting protein 2-28) (SIP2-28)	CIB1 CIB KIP PRKDCIP	Homo sapiens (Human)	191	-7.4
Q92800	EZH1_HUMAN	reviewed	Histone-lysine N-methyltransferase EZH1 (EC 2.1.1.356) (ENX-2) (Enhancer of zeste homolog 1)	EZH1 KIAA0388	Homo sapiens (Human)	747	-7.4
Q99999	G3ST1_HUMAN	reviewed	Galactosylceramide sulfotransferase (GalCer sulfotransferase) (EC 2.8.2.11) (3'-phosphoadenosine-5'-phosphosulfate:GalCer sulfotransferase) (3'-phosphoadenylylsulfate:galactosylceramide 3'-sulfotransferase) (Cerebroside sulfotransferase)	GAL3ST1 CST	Homo sapiens (Human)	423	-7.4
Q93099	HGD_HUMAN	reviewed	Homogentisate 1,2-dioxygenase (EC 1.13.11.5) (Homogentisate oxygenase) (Homogentisic acid oxidase) (Homogentisicase)	HGD HGO	Homo sapiens (Human)	445	-7.4
Q99250	SCN2A_HUMAN	reviewed	Sodium channel protein type 2 subunit alpha (HBSC II) (Sodium channel protein brain II subunit alpha) (Sodium channel protein type II subunit alpha) (Voltage-gated sodium channel subunit alpha Nav1.2)	SCN2A NAC2 SCN2A1 SCN2A2	Homo sapiens (Human)	2005	-7.4
Q99447	PCY2_HUMAN	reviewed	Ethanolamine-phosphate cytidylyltransferase (EC 2.7.7.14) (CTP:phosphoethanolamine cytidylyltransferase) (Phosphorylethanolamine transferase)	PCYT2	Homo sapiens (Human)	389	-7.4
Q99808	S29A1_HUMAN	reviewed	Equilibrative nucleoside transporter 1 (Equilibrative nitrobenzylmercaptopurine riboside-sensitive nucleoside transporter) (Equilibrative NBMPR-sensitive nucleoside transporter) (Nucleoside transporter, es-type) (Solute carrier family 29 member 1)	SLC29A1 ENT1	Homo sapiens (Human)	456	-7.4
A4IF30	S35F4_HUMAN	reviewed	Solute carrier family 35 member F4	SLC35F4 C14orf36	Homo sapiens (Human)	521	-7.3
A0A0A6YYK7	TVA19_HUMAN	reviewed	T cell receptor alpha variable 19 (T-cell receptor alpha chain V region HPB-MLT)	TRAV19	Homo sapiens (Human)	116	-7.3
A0A0A0MS02	TRGV1_HUMAN	reviewed	Probable non-functional T cell receptor gamma variable	TRGV1	Homo sapiens (Human)	117	-7.3
A0A075B6V5	TVA36_HUMAN	reviewed	T cell receptor alpha variable 36/delta variable 7	TRAV36DV7	Homo sapiens (Human)	113	-7.3
A0A1W2PPK0	A0A1W2PPK0_HUMAN	unreviewed	Homeobox domain-containing protein		Homo sapiens (Human)	400	-7.3
A6ND91	ASPD_HUMAN	reviewed	Putative L-aspartate dehydrogenase (EC 1.4.1.21) (Aspartate dehydrogenase domain-containing protein)	ASPDH	Homo sapiens (Human)	283	-7.3
A2VEC9	SSPO_HUMAN	reviewed	SCO-spondin (SCO-spondin pseudogene)	SSPOP KIAA2036 SSPO	Homo sapiens (Human)	5150	-7.3
A6NHR9	SMHD1_HUMAN	reviewed	Structural maintenance of chromosomes flexible hinge domain-containing protein 1 (SMC hinge domain-containing protein 1) (EC 3.6.1.-)	SMCHD1 KIAA0650	Homo sapiens (Human)	2005	-7.3
A0A0C4DH25	KVD20_HUMAN	reviewed	Immunoglobulin kappa variable 3D-20	IGKV3D-20	Homo sapiens (Human)	116	-7.3
A0A0K0K1A5	TVB65_HUMAN	reviewed	T cell receptor beta variable 6-5	TRBV6-5	Homo sapiens (Human)	114	-7.3
A0A087WZ39	A0A087WZ39_HUMAN	unreviewed	T cell receptor beta variable 15 (Fragment)	TRBV15	Homo sapiens (Human)	114	-7.3
A0A075B6T7	TVA6_HUMAN	reviewed	T cell receptor alpha variable 6	TRAV6 TCRAV5S1	Homo sapiens (Human)	132	-7.3
A3QJZ6	PRA22_HUMAN	reviewed	PRAME family member 22	PRAMEF22	Homo sapiens (Human)	481	-7.3
A0A0U1RQE8	GLYLB_HUMAN	reviewed	Putative glycine N-acyltransferase-like protein 1B (EC 2.3.1.68)	GLYATL1B	Homo sapiens (Human)	302	-7.3
A0JD37	TRDV3_HUMAN	reviewed	T cell receptor delta variable 3	TRDV3 hDV103S1	Homo sapiens (Human)	113	-7.3
A0A0B4J2F2	SIK1B_HUMAN	reviewed	Probable serine/threonine-protein kinase SIK1B (EC 2.7.11.1) (Salt-inducible kinase 1B)	SIK1B	Homo sapiens (Human)	783	-7.3
M0QZD8	M0QZD8_HUMAN	unreviewed	Uncharacterized protein	LOC400499	Homo sapiens (Human)	3266	-7.3
M0QZD8	M0QZD8_HUMAN	unreviewed	Uncharacterized protein	LOC400499	Homo sapiens (Human)	3266	-7.3
O00178	GTPB1_HUMAN	reviewed	GTP-binding protein 1 (G-protein 1) (GP-1) (GP1)	GTPBP1	Homo sapiens (Human)	669	-7.3
B2RXF0	T229A_HUMAN	reviewed	Transmembrane protein 229A	TMEM229A	Homo sapiens (Human)	380	-7.3
O14543	SOCS3_HUMAN	reviewed	Suppressor of cytokine signaling 3 (SOCS-3) (Cytokine-inducible SH2 protein 3) (CIS-3) (STAT-induced STAT inhibitor 3) (SSI-3)	SOCS3 CIS3 SSI3	Homo sapiens (Human)	225	-7.3
O00481	BT3A1_HUMAN	reviewed	Butyrophilin subfamily 3 member A1 (CD antigen CD277)	BTN3A1 BTF5	Homo sapiens (Human)	513	-7.3
A6NKG5	RTL1_HUMAN	reviewed	Retrotransposon-like protein 1 (Mammalian retrotransposon derived protein 1) (Paternally expressed gene 11 protein) (Retrotransposon-derived protein PEG11)	RTL1 MAR1 MART1 PEG11	Homo sapiens (Human)	1358	-7.3
O14775	GNB5_HUMAN	reviewed	Guanine nucleotide-binding protein subunit beta-5 (Gbeta5) (Transducin beta chain 5)	GNB5	Homo sapiens (Human)	395	-7.3
O14843	FFAR3_HUMAN	reviewed	Free fatty acid receptor 3 (G-protein coupled receptor 41)	FFAR3 GPR41	Homo sapiens (Human)	346	-7.3
O14734	ACOT8_HUMAN	reviewed	Acyl-coenzyme A thioesterase 8 (Acyl-CoA thioesterase 8) (EC 3.1.2.1) (EC 3.1.2.11) (EC 3.1.2.2) (EC 3.1.2.3) (EC 3.1.2.5) (Choloyl-coenzyme A thioesterase) (EC 3.1.2.27) (HIV-Nef-associated acyl-CoA thioesterase) (Peroxisomal acyl-CoA thioesterase 2) (PTE-2) (Peroxisomal acyl-coenzyme A thioester hydrolase 1) (PTE-1) (Peroxisomal long-chain acyl-CoA thioesterase 1) (Thioesterase II) (hACTE-III) …	ACOT8 ACTEIII PTE1	Homo sapiens (Human)	319	-7.3
A6NMZ7	CO6A6_HUMAN	reviewed	Collagen alpha-6(VI) chain	COL6A6	Homo sapiens (Human)	2263	-7.3
O14727	APAF_HUMAN	reviewed	Apoptotic protease-activating factor 1 (APAF-1)	APAF1 KIAA0413	Homo sapiens (Human)	1248	-7.3
O15054	KDM6B_HUMAN	reviewed	Lysine-specific demethylase 6B (EC 1.14.11.68) (JmjC domain-containing protein 3) (Jumonji domain-containing protein 3) (Lysine demethylase 6B) ([histone H3]-trimethyl-L-lysine(27) demethylase 6B)	KDM6B JMJD3 KIAA0346	Homo sapiens (Human)	1643	-7.3
A8MV23	SERP3_HUMAN	reviewed	Serpin E3	SERPINE3	Homo sapiens (Human)	424	-7.3
O00294	TULP1_HUMAN	reviewed	Tubby-related protein 1 (Tubby-like protein 1)	TULP1 TUBL1	Homo sapiens (Human)	542	-7.3
O14994	SYN3_HUMAN	reviewed	Synapsin-3 (Synapsin III)	SYN3	Homo sapiens (Human)	580	-7.3
O00571	DDX3X_HUMAN	reviewed	ATP-dependent RNA helicase DDX3X (EC 3.6.4.13) (CAP-Rf) (DEAD box protein 3, X-chromosomal) (DEAD box, X isoform) (DBX) (Helicase-like protein 2) (HLP2)	DDX3X DBX DDX3	Homo sapiens (Human)	662	-7.3
O60673	REV3L_HUMAN	reviewed	DNA polymerase zeta catalytic subunit (EC 2.7.7.7) (Protein reversionless 3-like) (REV3-like) (hREV3)	REV3L POLZ REV3	Homo sapiens (Human)	3130	-7.3
O15527	OGG1_HUMAN	reviewed	N-glycosylase/DNA lyase [Includes: 8-oxoguanine DNA glycosylase (EC 3.2.2.-); DNA-(apurinic or apyrimidinic site) lyase (AP lyase) (EC 4.2.99.18)]	OGG1 MMH MUTM OGH1	Homo sapiens (Human)	345	-7.3
O75157	T22D2_HUMAN	reviewed	TSC22 domain family protein 2 (TSC22-related-inducible leucine zipper protein 4)	TSC22D2 KIAA0669 TILZ4	Homo sapiens (Human)	780	-7.3
O60809	PRA10_HUMAN	reviewed	PRAME family member 10	PRAMEF10	Homo sapiens (Human)	474	-7.3
O75110	ATP9A_HUMAN	reviewed	Probable phospholipid-transporting ATPase IIA (EC 7.6.2.1) (ATPase class II type 9A)	ATP9A ATPIIA KIAA0611	Homo sapiens (Human)	1047	-7.3
O75443	TECTA_HUMAN	reviewed	Alpha-tectorin	TECTA	Homo sapiens (Human)	2155	-7.3
O43304	S14L5_HUMAN	reviewed	SEC14-like protein 5	SEC14L5 KIAA0420	Homo sapiens (Human)	696	-7.3
O43315	AQP9_HUMAN	reviewed	Aquaporin-9 (AQP-9) (Aquaglyceroporin-9) (Small solute channel 1)	AQP9 SSC1	Homo sapiens (Human)	295	-7.3
O75912	DGKI_HUMAN	reviewed	Diacylglycerol kinase iota (DAG kinase iota) (DGK-iota) (EC 2.7.1.107)	DGKI	Homo sapiens (Human)	1065	-7.3
O15498	YKT6_HUMAN	reviewed	Synaptobrevin homolog YKT6 (EC 2.3.1.-)	YKT6	Homo sapiens (Human)	198	-7.3
O43148	MCES_HUMAN	reviewed	mRNA cap guanine-N7 methyltransferase (EC 2.1.1.56) (RG7MT1) (mRNA (guanine-N(7))-methyltransferase) (mRNA cap methyltransferase) (hCMT1) (hMet) (hcm1p)	RNMT KIAA0398	Homo sapiens (Human)	476	-7.3
O75161	NPHP4_HUMAN	reviewed	Nephrocystin-4 (Nephroretinin)	NPHP4 KIAA0673	Homo sapiens (Human)	1426	-7.3
O60512	B4GT3_HUMAN	reviewed	Beta-1,4-galactosyltransferase 3 (Beta-1,4-GalTase 3) (Beta4Gal-T3) (b4Gal-T3) (EC 2.4.1.-) (Beta-N-acetylglucosaminyl-glycolipid beta-1,4-galactosyltransferase) (Beta-N-acetylglucosaminylglycopeptide beta-1,4-galactosyltransferase) (EC 2.4.1.38) (N-acetyllactosamine synthase) (EC 2.4.1.90) (Nal synthase) (Neolactotriaosylceramide beta-1,4-galactosyltransferase) (EC 2.4.1.275) (UDP-Gal:beta-GlcNA…	B4GALT3	Homo sapiens (Human)	393	-7.3
O75747	P3C2G_HUMAN	reviewed	Phosphatidylinositol 4-phosphate 3-kinase C2 domain-containing subunit gamma (PI3K-C2-gamma) (PtdIns-3-kinase C2 subunit gamma) (EC 2.7.1.154) (Phosphoinositide 3-kinase-C2-gamma)	PIK3C2G	Homo sapiens (Human)	1445	-7.3
O75530	EED_HUMAN	reviewed	Polycomb protein EED (hEED) (Embryonic ectoderm development protein) (WD protein associating with integrin cytoplasmic tails 1) (WAIT-1)	EED	Homo sapiens (Human)	441	-7.3
O43505	B4GA1_HUMAN	reviewed	Beta-1,4-glucuronyltransferase 1 (EC 2.4.1.-) (I-beta-1,3-N-acetylglucosaminyltransferase) (iGnT) (N-acetyllactosaminide beta-1,3-N-acetylglucosaminyltransferase) (Poly-N-acetyllactosamine extension enzyme) (UDP-GlcNAc:betaGal beta-1,3-N-acetylglucosaminyltransferase 1)	B4GAT1 B3GNT1 B3GNT6	Homo sapiens (Human)	415	-7.3
O15440	MRP5_HUMAN	reviewed	Multidrug resistance-associated protein 5 (ATP-binding cassette sub-family C member 5) (Multi-specific organic anion transporter C) (MOAT-C) (SMRP) (pABC11)	ABCC5 MRP5	Homo sapiens (Human)	1437	-7.3
O60656	UD19_HUMAN	reviewed	UDP-glucuronosyltransferase 1A9 (UGT1A9) (EC 2.4.1.17) (UDP-glucuronosyltransferase 1-9) (UDPGT 1-9) (UGT1*9) (UGT1-09) (UGT1.9) (UDP-glucuronosyltransferase 1-I) (UGT-1I) (UGT1I) (lugP4)	UGT1A9 GNT1 UGT1	Homo sapiens (Human)	530	-7.3
O75369	FLNB_HUMAN	reviewed	Filamin-B (FLN-B) (ABP-278) (ABP-280 homolog) (Actin-binding-like protein) (Beta-filamin) (Filamin homolog 1) (Fh1) (Filamin-3) (Thyroid autoantigen) (Truncated actin-binding protein) (Truncated ABP)	FLNB FLN1L FLN3 TABP TAP	Homo sapiens (Human)	2602	-7.3
O43252	PAPS1_HUMAN	reviewed	Bifunctional 3'-phosphoadenosine 5'-phosphosulfate synthase 1 (PAPS synthase 1) (PAPSS 1) (Sulfurylase kinase 1) (SK 1) (SK1) [Includes: Sulfate adenylyltransferase (EC 2.7.7.4) (ATP-sulfurylase) (Sulfate adenylate transferase) (SAT); Adenylyl-sulfate kinase (EC 2.7.1.25) (3'-phosphoadenosine-5'-phosphosulfate synthase) (APS kinase) (Adenosine-5'-phosphosulfate 3'-phosphotransferase) (Adenylylsul…	PAPSS1 ATPSK1 PAPSS	Homo sapiens (Human)	624	-7.3
O75473	LGR5_HUMAN	reviewed	Leucine-rich repeat-containing G-protein coupled receptor 5 (G-protein coupled receptor 49) (G-protein coupled receptor 67) (G-protein coupled receptor HG38)	LGR5 GPR49 GPR67	Homo sapiens (Human)	907	-7.3
O43426	SYNJ1_HUMAN	reviewed	Synaptojanin-1 (EC 3.1.3.36) (Synaptic inositol 1,4,5-trisphosphate 5-phosphatase 1)	SYNJ1 KIAA0910	Homo sapiens (Human)	1573	-7.3
O75891	AL1L1_HUMAN	reviewed	Cytosolic 10-formyltetrahydrofolate dehydrogenase (10-FTHFDH) (FDH) (EC 1.5.1.6) (Aldehyde dehydrogenase family 1 member L1)	ALDH1L1 FTHFD	Homo sapiens (Human)	902	-7.3
O43660	PLRG1_HUMAN	reviewed	Pleiotropic regulator 1	PLRG1	Homo sapiens (Human)	514	-7.3
O94915	FRYL_HUMAN	reviewed	Protein furry homolog-like (ALL1-fused gene from chromosome 4p12 protein)	FRYL AF4P12 KIAA0826	Homo sapiens (Human)	3013	-7.3
O94923	GLCE_HUMAN	reviewed	D-glucuronyl C5-epimerase (EC 5.1.3.17) (Heparan sulfate C5-epimerase) (Hsepi) (Heparin/heparan sulfate:glucuronic acid C5-epimerase) (Heparosan-N-sulfate-glucuronate 5-epimerase)	GLCE KIAA0836	Homo sapiens (Human)	617	-7.3
P08F94	PKHD1_HUMAN	reviewed	Fibrocystin (Polycystic kidney and hepatic disease 1 protein) (Polyductin) (Tigmin)	PKHD1 FCYT TIGM1	Homo sapiens (Human)	4074	-7.3
P08F94	PKHD1_HUMAN	reviewed	Fibrocystin (Polycystic kidney and hepatic disease 1 protein) (Polyductin) (Tigmin)	PKHD1 FCYT TIGM1	Homo sapiens (Human)	4074	-7.3
P0CG39	POTEJ_HUMAN	reviewed	POTE ankyrin domain family member J	POTEJ	Homo sapiens (Human)	1038	-7.3
P0CK96	S352B_HUMAN	reviewed	Solute carrier family 35 member E2B	SLC35E2B KIAA0447	Homo sapiens (Human)	405	-7.3
P0C629	O10J4_HUMAN	reviewed	Olfactory receptor 10J4	OR10J4 OR10J4P	Homo sapiens (Human)	311	-7.3
P0CI26	TR49C_HUMAN	reviewed	Tripartite motif-containing protein 49C (Tripartite motif-containing protein 49-like protein 2)	TRIM49C TRIM49L2	Homo sapiens (Human)	452	-7.3
O94766	B3GA3_HUMAN	reviewed	Galactosylgalactosylxylosylprotein 3-beta-glucuronosyltransferase 3 (EC 2.4.1.135) (Beta-1,3-glucuronyltransferase 3) (Glucuronosyltransferase I) (GlcAT-I) (UDP-GlcUA:Gal beta-1,3-Gal-R glucuronyltransferase) (GlcUAT-I)	B3GAT3	Homo sapiens (Human)	335	-7.3
P0C646	O52Z1_HUMAN	reviewed	Olfactory receptor 52Z1	OR52Z1 OR52Z1P	Homo sapiens (Human)	298	-7.3
O94823	AT10B_HUMAN	reviewed	Phospholipid-transporting ATPase VB (EC 7.6.2.1) (ATPase class V type 10B) (P4-ATPase flippase complex alpha subunit ATP10B)	ATP10B ATPVB KIAA0715	Homo sapiens (Human)	1461	-7.3
O94855	SC24D_HUMAN	reviewed	Protein transport protein Sec24D (SEC24-related protein D)	SEC24D KIAA0755	Homo sapiens (Human)	1032	-7.3
P0C025	NUD17_HUMAN	reviewed	Nucleoside diphosphate-linked moiety X motif 17 (Nudix motif 17) (EC 3.6.1.-)	NUDT17	Homo sapiens (Human)	328	-7.3
O94933	SLIK3_HUMAN	reviewed	SLIT and NTRK-like protein 3	SLITRK3 KIAA0848	Homo sapiens (Human)	977	-7.3
P0CG30	GSTT2_HUMAN	reviewed	Glutathione S-transferase theta-2B (EC 2.5.1.18) (GST class-theta-2) (Glutathione S-transferase theta-2)	GSTT2B GSTT2	Homo sapiens (Human)	244	-7.3
P0C7U3	ZH11B_HUMAN	reviewed	Probable palmitoyltransferase ZDHHC11B (EC 2.3.1.225) (Zinc finger DHHC domain-containing protein 11B) (DHHC-11B)	ZDHHC11B	Homo sapiens (Human)	371	-7.3
O95047	OR2A4_HUMAN	reviewed	Olfactory receptor 2A4 (Olfactory receptor 2A10) (Olfactory receptor OR6-37)	OR2A4 OR2A10	Homo sapiens (Human)	310	-7.3
P11310	ACADM_HUMAN	reviewed	Medium-chain specific acyl-CoA dehydrogenase, mitochondrial (MCAD) (EC 1.3.8.7) (Medium chain acyl-CoA dehydrogenase) (MCADH)	ACADM	Homo sapiens (Human)	421	-7.3
P04114	APOB_HUMAN	reviewed	Apolipoprotein B-100 (Apo B-100) [Cleaved into: Apolipoprotein B-48 (Apo B-48)]	APOB	Homo sapiens (Human)	4563	-7.3
P15735	PHKG2_HUMAN	reviewed	Phosphorylase b kinase gamma catalytic chain, liver/testis isoform (PHK-gamma-LT) (PHK-gamma-T) (EC 2.7.11.19) (PSK-C3) (Phosphorylase kinase subunit gamma-2)	PHKG2	Homo sapiens (Human)	406	-7.3
P12883	MYH7_HUMAN	reviewed	Myosin-7 (Myosin heavy chain 7) (Myosin heavy chain slow isoform) (MyHC-slow) (Myosin heavy chain, cardiac muscle beta isoform) (MyHC-beta)	MYH7 MYHCB	Homo sapiens (Human)	1935	-7.3
P13611	CSPG2_HUMAN	reviewed	Versican core protein (Chondroitin sulfate proteoglycan core protein 2) (Chondroitin sulfate proteoglycan 2) (Glial hyaluronate-binding protein) (GHAP) (Large fibroblast proteoglycan) (PG-M)	VCAN CSPG2	Homo sapiens (Human)	3396	-7.3
P13945	ADRB3_HUMAN	reviewed	Beta-3 adrenergic receptor (Beta-3 adrenoreceptor) (Beta-3 adrenoceptor)	ADRB3 ADRB3R B3AR	Homo sapiens (Human)	408	-7.3
P09874	PARP1_HUMAN	reviewed	Poly [ADP-ribose] polymerase 1 (PARP-1) (EC 2.4.2.30) (ADP-ribosyltransferase diphtheria toxin-like 1) (ARTD1) (DNA ADP-ribosyltransferase PARP1) (EC 2.4.2.-) (NAD(+) ADP-ribosyltransferase 1) (ADPRT 1) (Poly[ADP-ribose] synthase 1) (Protein poly-ADP-ribosyltransferase PARP1) (EC 2.4.2.-)	PARP1 ADPRT PPOL	Homo sapiens (Human)	1014	-7.3
P14672	GLUT4_HUMAN	reviewed	Solute carrier family 2, facilitated glucose transporter member 4 (Glucose transporter type 4, insulin-responsive) (GLUT-4)	SLC2A4 GLUT4	Homo sapiens (Human)	509	-7.3
P11678	PERE_HUMAN	reviewed	Eosinophil peroxidase (EPO) (EC 1.11.1.7) [Cleaved into: Eosinophil peroxidase light chain; Eosinophil peroxidase heavy chain]	EPX EPER EPO EPP	Homo sapiens (Human)	715	-7.3
P07332	FES_HUMAN	reviewed	Tyrosine-protein kinase Fes/Fps (EC 2.7.10.2) (Feline sarcoma/Fujinami avian sarcoma oncogene homolog) (Proto-oncogene c-Fes) (Proto-oncogene c-Fps) (p93c-fes)	FES FPS	Homo sapiens (Human)	822	-7.3
P14902	I23O1_HUMAN	reviewed	Indoleamine 2,3-dioxygenase 1 (IDO-1) (EC 1.13.11.52) (Indoleamine-pyrrole 2,3-dioxygenase)	IDO1 IDO INDO	Homo sapiens (Human)	403	-7.3
P01624	KV315_HUMAN	reviewed	Immunoglobulin kappa variable 3-15 (Ig kappa chain V-III region CLL) (Ig kappa chain V-III region POM)	IGKV3-15	Homo sapiens (Human)	115	-7.3
P07288	KLK3_HUMAN	reviewed	Prostate-specific antigen (PSA) (EC 3.4.21.77) (Gamma-seminoprotein) (Seminin) (Kallikrein-3) (P-30 antigen) (Semenogelase)	KLK3 APS	Homo sapiens (Human)	261	-7.3
P09972	ALDOC_HUMAN	reviewed	Fructose-bisphosphate aldolase C (EC 4.1.2.13) (Brain-type aldolase)	ALDOC ALDC	Homo sapiens (Human)	364	-7.3
P08912	ACM5_HUMAN	reviewed	Muscarinic acetylcholine receptor M5	CHRM5	Homo sapiens (Human)	532	-7.3
P21359	NF1_HUMAN	reviewed	Neurofibromin (Neurofibromatosis-related protein NF-1) [Cleaved into: Neurofibromin truncated]	NF1	Homo sapiens (Human)	2839	-7.3
P21359	NF1_HUMAN	reviewed	Neurofibromin (Neurofibromatosis-related protein NF-1) [Cleaved into: Neurofibromin truncated]	NF1	Homo sapiens (Human)	2839	-7.3
P19224	UD16_HUMAN	reviewed	UDP-glucuronosyltransferase 1-6 (UDPGT 1-6) (UGT1*6) (UGT1-06) (UGT1.6) (EC 2.4.1.17) (Phenol-metabolizing UDP-glucuronosyltransferase) (UDP-glucuronosyltransferase 1-F) (UGT-1F) (UGT1F) (UDP-glucuronosyltransferase 1A6)	UGT1A6 GNT1 UGT1	Homo sapiens (Human)	532	-7.3
P16066	ANPRA_HUMAN	reviewed	Atrial natriuretic peptide receptor 1 (EC 4.6.1.2) (Atrial natriuretic peptide receptor type A) (ANP-A) (ANPR-A) (NPR-A) (Guanylate cyclase A) (GC-A)	NPR1 ANPRA	Homo sapiens (Human)	1061	-7.3
P25391	LAMA1_HUMAN	reviewed	Laminin subunit alpha-1 (Laminin A chain) (Laminin-1 subunit alpha) (Laminin-3 subunit alpha) (S-laminin subunit alpha) (S-LAM alpha)	LAMA1 LAMA	Homo sapiens (Human)	3075	-7.3
P22310	UD14_HUMAN	reviewed	UDP-glucuronosyltransferase 1A4 (UGT1A4) (EC 2.4.1.17) (Bilirubin-specific UDPGT isozyme 2) (hUG-BR2) (UDP-glucuronosyltransferase 1-4) (UDPGT 1-4) (UGT1*4) (UGT1-04) (UGT1.4) (UDP-glucuronosyltransferase 1-D) (UGT-1D) (UGT1D)	UGT1A4 GNT1 UGT1	Homo sapiens (Human)	534	-7.3
P28332	ADH6_HUMAN	reviewed	Alcohol dehydrogenase 6 (EC 1.1.1.1)	ADH6	Homo sapiens (Human)	368	-7.3
P27708	PYR1_HUMAN	reviewed	CAD protein [Includes: Glutamine-dependent carbamoyl-phosphate synthase (EC 6.3.5.5); Aspartate carbamoyltransferase (EC 2.1.3.2); Dihydroorotase (EC 3.5.2.3)]	CAD	Homo sapiens (Human)	2225	-7.3
P16112	PGCA_HUMAN	reviewed	Aggrecan core protein (Cartilage-specific proteoglycan core protein) (CSPCP) (Chondroitin sulfate proteoglycan core protein 1) (Chondroitin sulfate proteoglycan 1) [Cleaved into: Aggrecan core protein 2]	ACAN AGC1 CSPG1 MSK16	Homo sapiens (Human)	2530	-7.3
P20585	MSH3_HUMAN	reviewed	DNA mismatch repair protein Msh3 (hMSH3) (Divergent upstream protein) (DUP) (Mismatch repair protein 1) (MRP1)	MSH3 DUC1 DUG	Homo sapiens (Human)	1137	-7.3
P17612	KAPCA_HUMAN	reviewed	cAMP-dependent protein kinase catalytic subunit alpha (PKA C-alpha) (EC 2.7.11.11)	PRKACA PKACA	Homo sapiens (Human)	351	-7.3
P21817	RYR1_HUMAN	reviewed	Ryanodine receptor 1 (RYR-1) (RyR1) (Skeletal muscle calcium release channel) (Skeletal muscle ryanodine receptor) (Skeletal muscle-type ryanodine receptor) (Type 1 ryanodine receptor)	RYR1 RYDR	Homo sapiens (Human)	5038	-7.3
P28039	AOAH_HUMAN	reviewed	Acyloxyacyl hydrolase (EC 3.1.1.77) [Cleaved into: Acyloxyacyl hydrolase small subunit; Acyloxyacyl hydrolase large subunit]	AOAH	Homo sapiens (Human)	575	-7.3
P32456	GBP2_HUMAN	reviewed	Guanylate-binding protein 2 (EC 3.6.5.-) (GTP-binding protein 2) (GBP-2) (HuGBP-2) (Guanine nucleotide-binding protein 2) (Interferon-induced guanylate-binding protein 2)	GBP2	Homo sapiens (Human)	591	-7.3
P17600	SYN1_HUMAN	reviewed	Synapsin-1 (Brain protein 4.1) (Synapsin I)	SYN1	Homo sapiens (Human)	705	-7.3
P30519	HMOX2_HUMAN	reviewed	Heme oxygenase 2 (HO-2) (EC 1.14.14.18)	HMOX2 HO2	Homo sapiens (Human)	316	-7.3
P23109	AMPD1_HUMAN	reviewed	AMP deaminase 1 (EC 3.5.4.6) (AMP deaminase isoform M) (Myoadenylate deaminase)	AMPD1	Homo sapiens (Human)	780	-7.3
P28328	PEX2_HUMAN	reviewed	Peroxisome biogenesis factor 2 (35 kDa peroxisomal membrane protein) (Peroxin-2) (Peroxisomal membrane protein 3) (Peroxisome assembly factor 1) (PAF-1) (RING finger protein 72)	PEX2 PAF1 PMP3 PMP35 PXMP3 RNF72	Homo sapiens (Human)	305	-7.3
P28222	5HT1B_HUMAN	reviewed	5-hydroxytryptamine receptor 1B (5-HT-1B) (5-HT1B) (S12) (Serotonin 1D beta receptor) (5-HT-1D-beta) (Serotonin receptor 1B)	HTR1B HTR1DB	Homo sapiens (Human)	390	-7.3
P31512	FMO4_HUMAN	reviewed	Dimethylaniline monooxygenase [N-oxide-forming] 4 (EC 1.14.13.8) (Dimethylaniline oxidase 4) (Hepatic flavin-containing monooxygenase 4) (FMO 4)	FMO4 FMO2	Homo sapiens (Human)	558	-7.3
P24001	IL32_HUMAN	reviewed	Interleukin-32 (IL-32) (Natural killer cells protein 4) (Tumor necrosis factor alpha-inducing factor)	IL32 NK4 TAIF	Homo sapiens (Human)	234	-7.3
P32320	CDD_HUMAN	reviewed	Cytidine deaminase (EC 3.5.4.5) (Cytidine aminohydrolase)	CDA CDD	Homo sapiens (Human)	146	-7.3
P25929	NPY1R_HUMAN	reviewed	Neuropeptide Y receptor type 1 (NPY1-R)	NPY1R NPYR NPYY1	Homo sapiens (Human)	384	-7.3
P24046	GBRR1_HUMAN	reviewed	Gamma-aminobutyric acid receptor subunit rho-1 (GABA(A) receptor subunit rho-1) (GABA(C) receptor)	GABRR1	Homo sapiens (Human)	479	-7.3
P22681	CBL_HUMAN	reviewed	E3 ubiquitin-protein ligase CBL (EC 2.3.2.27) (Casitas B-lineage lymphoma proto-oncogene) (Proto-oncogene c-Cbl) (RING finger protein 55) (RING-type E3 ubiquitin transferase CBL) (Signal transduction protein CBL)	CBL CBL2 RNF55	Homo sapiens (Human)	906	-7.3
P22732	GTR5_HUMAN	reviewed	Solute carrier family 2, facilitated glucose transporter member 5 (Fructose transporter) (Glucose transporter type 5, small intestine) (GLUT-5)	SLC2A5 GLUT5	Homo sapiens (Human)	501	-7.3
P20813	CP2B6_HUMAN	reviewed	Cytochrome P450 2B6 (EC 1.14.13.-) (1,4-cineole 2-exo-monooxygenase) (CYPIIB6) (Cytochrome P450 IIB1)	CYP2B6	Homo sapiens (Human)	491	-7.3
P30536	TSPO_HUMAN	reviewed	Translocator protein (Mitochondrial benzodiazepine receptor) (PKBS) (Peripheral-type benzodiazepine receptor) (PBR)	TSPO BZRP MBR	Homo sapiens (Human)	169	-7.3
P30520	PURA2_HUMAN	reviewed	Adenylosuccinate synthetase isozyme 2 (AMPSase 2) (AdSS 2) (EC 6.3.4.4) (Adenylosuccinate synthetase, acidic isozyme) (Adenylosuccinate synthetase, liver isozyme) (L-type adenylosuccinate synthetase) (IMP--aspartate ligase 2)	ADSS2 ADSS	Homo sapiens (Human)	456	-7.3
P42696	RBM34_HUMAN	reviewed	RNA-binding protein 34 (RNA-binding motif protein 34)	RBM34 KIAA0117	Homo sapiens (Human)	430	-7.3
P48039	MTR1A_HUMAN	reviewed	Melatonin receptor type 1A (Mel-1A-R) (Mel1a receptor)	MTNR1A	Homo sapiens (Human)	350	-7.3
P35606	COPB2_HUMAN	reviewed	Coatomer subunit beta' (Beta'-coat protein) (Beta'-COP) (p102)	COPB2	Homo sapiens (Human)	906	-7.3
P49917	DNLI4_HUMAN	reviewed	DNA ligase 4 (EC 6.5.1.1) (DNA ligase IV) (Polydeoxyribonucleotide synthase [ATP] 4)	LIG4	Homo sapiens (Human)	911	-7.3
P46098	5HT3A_HUMAN	reviewed	5-hydroxytryptamine receptor 3A (5-HT3-A) (5-HT3A) (5-hydroxytryptamine receptor 3) (5-HT-3) (5-HT3R) (Serotonin receptor 3A) (Serotonin-gated ion channel receptor)	HTR3A 5HT3R HTR3	Homo sapiens (Human)	478	-7.3
P48066	S6A11_HUMAN	reviewed	Sodium- and chloride-dependent GABA transporter 3 (GAT-3) (Solute carrier family 6 member 11)	SLC6A11 GABT3 GAT3	Homo sapiens (Human)	632	-7.3
P41091	IF2G_HUMAN	reviewed	Eukaryotic translation initiation factor 2 subunit 3 (EC 3.6.5.3) (Eukaryotic translation initiation factor 2 subunit gamma X) (eIF-2-gamma X) (eIF-2gX)	EIF2S3 EIF2G	Homo sapiens (Human)	472	-7.3
P35504	UD15_HUMAN	reviewed	UDP-glucuronosyltransferase 1A5 (UGT1A5) (EC 2.4.1.17) (UDP-glucuronosyltransferase 1-5) (UDPGT 1-5) (UGT1*5) (UGT1-05) (UGT1.5) (UDP-glucuronosyltransferase 1-E) (UGT-1E) (UGT1E)	UGT1A5 GNT1 UGT1	Homo sapiens (Human)	534	-7.3
P51449	RORG_HUMAN	reviewed	Nuclear receptor ROR-gamma (Nuclear receptor RZR-gamma) (Nuclear receptor subfamily 1 group F member 3) (RAR-related orphan receptor C) (Retinoid-related orphan receptor-gamma)	RORC NR1F3 RORG RZRG	Homo sapiens (Human)	518	-7.3
P49768	PSN1_HUMAN	reviewed	Presenilin-1 (PS-1) (EC 3.4.23.-) (Protein S182) [Cleaved into: Presenilin-1 NTF subunit; Presenilin-1 CTF subunit; Presenilin-1 CTF12 (PS1-CTF12)]	PSEN1 AD3 PS1 PSNL1	Homo sapiens (Human)	467	-7.3
P48029	SC6A8_HUMAN	reviewed	Sodium- and chloride-dependent creatine transporter 1 (CT1) (Creatine transporter 1) (Solute carrier family 6 member 8)	SLC6A8	Homo sapiens (Human)	635	-7.3
P37059	DHB2_HUMAN	reviewed	17-beta-hydroxysteroid dehydrogenase type 2 (17-beta-HSD 2) (20 alpha-hydroxysteroid dehydrogenase) (20-alpha-HSD) (E2DH) (Estradiol 17-beta-dehydrogenase 2) (EC 1.1.1.62) (Microsomal 17-beta-hydroxysteroid dehydrogenase) (Short chain dehydrogenase/reductase family 9C member 2) (Testosterone 17-beta-dehydrogenase) (EC 1.1.1.239)	HSD17B2 EDH17B2 SDR9C2	Homo sapiens (Human)	387	-7.3
P50542	PEX5_HUMAN	reviewed	Peroxisomal targeting signal 1 receptor (PTS1 receptor) (PTS1R) (PTS1-BP) (Peroxin-5) (Peroxisomal C-terminal targeting signal import receptor) (Peroxisome receptor 1)	PEX5 PXR1	Homo sapiens (Human)	639	-7.3
P50120	RET2_HUMAN	reviewed	Retinol-binding protein 2 (Cellular retinol-binding protein II) (CRBP-II)	RBP2 CRBP2	Homo sapiens (Human)	134	-7.3
P36405	ARL3_HUMAN	reviewed	ADP-ribosylation factor-like protein 3	ARL3 ARFL3	Homo sapiens (Human)	182	-7.3
P41227	NAA10_HUMAN	reviewed	N-alpha-acetyltransferase 10 (EC 2.3.1.255) (N-terminal acetyltransferase complex ARD1 subunit homolog A) (hARD1) (NatA catalytic subunit Naa10)	NAA10 ARD1 ARD1A TE2	Homo sapiens (Human)	235	-7.3
P49961	ENTP1_HUMAN	reviewed	Ectonucleoside triphosphate diphosphohydrolase 1 (NTPDase 1) (EC 3.6.1.5) (Ecto-ATP diphosphohydrolase 1) (Ecto-ATPDase 1) (Ecto-ATPase 1) (Ecto-apyrase) (Lymphoid cell activation antigen) (CD antigen CD39)	ENTPD1 CD39	Homo sapiens (Human)	510	-7.3
P49821	NDUV1_HUMAN	reviewed	NADH dehydrogenase [ubiquinone] flavoprotein 1, mitochondrial (EC 7.1.1.2) (Complex I-51kD) (CI-51kD) (NADH dehydrogenase flavoprotein 1) (NADH-ubiquinone oxidoreductase 51 kDa subunit)	NDUFV1 UQOR1	Homo sapiens (Human)	464	-7.3
P36268	GGT2_HUMAN	reviewed	Inactive glutathione hydrolase 2 (Gamma-glutamyltransferase 2) (Inactive gamma-glutamyltranspeptidase 2) (GGT 2)	GGT2	Homo sapiens (Human)	569	-7.3
P57058	HUNK_HUMAN	reviewed	Hormonally up-regulated neu tumor-associated kinase (EC 2.7.11.1) (B19) (Serine/threonine-protein kinase MAK-V)	HUNK MAKV	Homo sapiens (Human)	714	-7.3
Q0VDD8	DYH14_HUMAN	reviewed	Dynein axonemal heavy chain 14 (Axonemal beta dynein heavy chain 14) (Ciliary dynein heavy chain 14)	DNAH14 C1orf67	Homo sapiens (Human)	3507	-7.3
P98073	ENTK_HUMAN	reviewed	Enteropeptidase (EC 3.4.21.9) (Enterokinase) (Serine protease 7) (Transmembrane protease serine 15) [Cleaved into: Enteropeptidase non-catalytic heavy chain; Enteropeptidase catalytic light chain]	TMPRSS15 ENTK PRSS7	Homo sapiens (Human)	1019	-7.3
Q2LD37	K1109_HUMAN	reviewed	Transmembrane protein KIAA1109 (Fragile site-associated protein)	KIAA1109 FSA KIAA1371	Homo sapiens (Human)	5005	-7.3
Q4G0P3	HYDIN_HUMAN	reviewed	Hydrocephalus-inducing protein homolog	HYDIN HYDIN1 KIAA1864	Homo sapiens (Human)	5121	-7.3
Q5TBA9	FRY_HUMAN	reviewed	Protein furry homolog	FRY C13orf14	Homo sapiens (Human)	3013	-7.3
Q3LIE5	ADPRM_HUMAN	reviewed	Manganese-dependent ADP-ribose/CDP-alcohol diphosphatase (EC 3.6.1.13) (EC 3.6.1.16) (EC 3.6.1.53) (ADPRibase-Mn) (CDP-choline phosphohydrolase)	ADPRM C17orf48 MDS006 Nbla03831	Homo sapiens (Human)	342	-7.3
Q5HYJ1	TECRL_HUMAN	reviewed	Trans-2,3-enoyl-CoA reductase-like (EC 1.3.1.-) (Steroid 5-alpha-reductase 2-like 2 protein)	TECRL SRD5A2L2	Homo sapiens (Human)	363	-7.3
Q5T9C9	PI5L1_HUMAN	reviewed	Phosphatidylinositol 4-phosphate 5-kinase-like protein 1 (PI(4)P 5-kinase-like protein 1) (PtdIns(4)P-5-kinase-like protein 1) (EC 2.7.1.68)	PIP5KL1	Homo sapiens (Human)	394	-7.3
Q5JPH6	SYEM_HUMAN	reviewed	Probable glutamate--tRNA ligase, mitochondrial (EC 6.1.1.17) (Glutamyl-tRNA synthetase) (GluRS)	EARS2 KIAA1970	Homo sapiens (Human)	523	-7.3
Q2M3R5	S35G1_HUMAN	reviewed	Solute carrier family 35 member G1 (Partner of STIM1) (Transmembrane protein 20)	SLC35G1 C10orf60 POST TMEM20	Homo sapiens (Human)	365	-7.3
Q3ZCT8	KBTBC_HUMAN	reviewed	Kelch repeat and BTB domain-containing protein 12 (Kelch domain-containing protein 6)	KBTBD12 KLHDC6	Homo sapiens (Human)	623	-7.3
Q5T9L3	WLS_HUMAN	reviewed	Protein wntless homolog (Integral membrane protein GPR177) (Protein evenness interrupted homolog) (EVI) (Putative NF-kappa-B-activating protein 373)	WLS C1orf139 GPR177 UNQ85/PRO18667	Homo sapiens (Human)	541	-7.3
Q5TH69	BIG3_HUMAN	reviewed	Brefeldin A-inhibited guanine nucleotide-exchange protein 3 (ARFGEF family member 3)	ARFGEF3 BIG3 C6orf92 KIAA1244	Homo sapiens (Human)	2177	-7.3
Q2TBF2	WSCD2_HUMAN	reviewed	WSC domain-containing protein 2	WSCD2 KIAA0789	Homo sapiens (Human)	565	-7.3
Q3SY69	AL1L2_HUMAN	reviewed	Mitochondrial 10-formyltetrahydrofolate dehydrogenase (Mitochondrial 10-FTHFDH) (mtFDH) (EC 1.5.1.6) (Aldehyde dehydrogenase family 1 member L2)	ALDH1L2	Homo sapiens (Human)	923	-7.3
Q6UXD7	S49A3_HUMAN	reviewed	Solute carrier family 49 member A3 (Major facilitator superfamily domain-containing protein 7) (Myosin light polypeptide 5 regulatory protein) (MYL5)	SLC49A3 MFSD7 LP2561 UNQ385/PRO717	Homo sapiens (Human)	560	-7.3
Q6P1M9	ARMX5_HUMAN	reviewed	Armadillo repeat-containing X-linked protein 5	ARMCX5	Homo sapiens (Human)	558	-7.3
Q5VWC8	HACD4_HUMAN	reviewed	Very-long-chain (3R)-3-hydroxyacyl-CoA dehydratase 4 (EC 4.2.1.134) (3-hydroxyacyl-CoA dehydratase 4) (HACD4) (Protein-tyrosine phosphatase-like A domain-containing protein 2)	HACD4 PTPLAD2	Homo sapiens (Human)	232	-7.3
Q6JQN1	ACD10_HUMAN	reviewed	Acyl-CoA dehydrogenase family member 10 (ACAD-10) (EC 1.3.99.-)	ACAD10	Homo sapiens (Human)	1059	-7.3
Q6GYQ0	RGPA1_HUMAN	reviewed	Ral GTPase-activating protein subunit alpha-1 (GAP-related-interacting partner to E12) (GRIPE) (GTPase-activating Rap/Ran-GAP domain-like 1) (Tuberin-like protein 1) (p240)	RALGAPA1 GARNL1 KIAA0884 TULIP1	Homo sapiens (Human)	2036	-7.3
Q6B0I6	KDM4D_HUMAN	reviewed	Lysine-specific demethylase 4D (EC 1.14.11.66) (JmjC domain-containing histone demethylation protein 3D) (Jumonji domain-containing protein 2D) ([histone H3]-trimethyl-L-lysine(9) demethylase 4D)	KDM4D JHDM3D JMJD2D	Homo sapiens (Human)	523	-7.3
Q7Z7M0	MEGF8_HUMAN	reviewed	Multiple epidermal growth factor-like domains protein 8 (Multiple EGF-like domains protein 8) (Epidermal growth factor-like protein 4) (EGF-like protein 4)	MEGF8 C19orf49 EGFL4 KIAA0817	Homo sapiens (Human)	2845	-7.3
Q6ZV29	PLPL7_HUMAN	reviewed	Patatin-like phospholipase domain-containing protein 7 (EC 3.1.1.-) (EC 3.1.1.5)	PNPLA7 C9orf111	Homo sapiens (Human)	1317	-7.3
Q7Z407	CSMD3_HUMAN	reviewed	CUB and sushi domain-containing protein 3 (CUB and sushi multiple domains protein 3)	CSMD3 KIAA1894	Homo sapiens (Human)	3707	-7.3
Q8IVF2	AHNK2_HUMAN	reviewed	Protein AHNAK2	AHNAK2 C14orf78 KIAA2019	Homo sapiens (Human)	5795	-7.3
Q7Z444	RASE_HUMAN	reviewed	GTPase ERas (E-Ras) (EC 3.6.5.2) (Embryonic stem cell-expressed Ras)	ERAS HRAS2 HRASP	Homo sapiens (Human)	233	-7.3
Q8IUF1	CBWD2_HUMAN	reviewed	COBW domain-containing protein 2 (Cobalamin synthase W domain-containing protein 2)	CBWD2	Homo sapiens (Human)	395	-7.3
Q6ZWL3	CP4V2_HUMAN	reviewed	Cytochrome P450 4V2 (Docosahexaenoic acid omega-hydroxylase CYP4V2) (EC 1.14.14.79) (Long-chain fatty acid omega-monooxygenase) (EC 1.14.14.80)	CYP4V2	Homo sapiens (Human)	525	-7.3
Q7Z5P9	MUC19_HUMAN	reviewed	Mucin-19 (MUC-19)	MUC19	Homo sapiens (Human)	8384	-7.3
Q8IUQ0	CLVS1_HUMAN	reviewed	Clavesin-1 (Cellular retinaldehyde-binding protein-like) (Retinaldehyde-binding protein 1-like 1) (clathrin vesicle-associated Sec14 protein 1)	CLVS1 CRALBPL RLBP1L1	Homo sapiens (Human)	354	-7.3
Q7RTR2	NLRC3_HUMAN	reviewed	NLR family CARD domain-containing protein 3 (CARD15-like protein) (Caterpiller protein 16.2) (CLR16.2) (NACHT, LRR and CARD domains-containing protein 3) (Nucleotide-binding oligomerization domain protein 3)	NLRC3 NOD3	Homo sapiens (Human)	1065	-7.3
Q6ZV89	SH2D5_HUMAN	reviewed	SH2 domain-containing protein 5	SH2D5	Homo sapiens (Human)	423	-7.3
Q7Z2W7	TRPM8_HUMAN	reviewed	Transient receptor potential cation channel subfamily M member 8 (Long transient receptor potential channel 6) (LTrpC-6) (LTrpC6) (Transient receptor potential p8) (Trp-p8)	TRPM8 LTRPC6 TRPP8	Homo sapiens (Human)	1104	-7.3
Q6ZWJ8	KCP_HUMAN	reviewed	Kielin/chordin-like protein (Cysteine-rich BMP regulator 2) (Cysteine-rich motor neuron 2 protein) (CRIM-2) (Kielin/chordin-like protein 1) (KCP-1)	KCP CRIM2 KCP1	Homo sapiens (Human)	1568	-7.3
Q8IUS5	EPHX4_HUMAN	reviewed	Epoxide hydrolase 4 (EC 3.3.-.-) (Abhydrolase domain-containing protein 7) (Epoxide hydrolase-related protein)	EPHX4 ABHD7 EH4 EPHXRP	Homo sapiens (Human)	362	-7.3
Q8IUL8	CILP2_HUMAN	reviewed	Cartilage intermediate layer protein 2 (CILP-2) [Cleaved into: Cartilage intermediate layer protein 2 C1; Cartilage intermediate layer protein 2 C2]	CILP2	Homo sapiens (Human)	1156	-7.3
Q7KZI7	MARK2_HUMAN	reviewed	Serine/threonine-protein kinase MARK2 (EC 2.7.11.1) (EC 2.7.11.26) (ELKL motif kinase 1) (EMK-1) (MAP/microtubule affinity-regulating kinase 2) (PAR1 homolog) (PAR1 homolog b) (Par-1b) (Par1b)	MARK2 EMK1	Homo sapiens (Human)	788	-7.3
Q6ZST4	LCNL1_HUMAN	reviewed	Lipocalin-like 1 protein	LCNL1	Homo sapiens (Human)	164	-7.3
Q7Z7L1	SLN11_HUMAN	reviewed	Schlafen family member 11 (EC 3.6.-.-)	SLFN11	Homo sapiens (Human)	901	-7.3
Q6XR72	ZNT10_HUMAN	reviewed	Zinc transporter 10 (ZnT-10) (Manganese transporter SLC30A10) (Solute carrier family 30 member 10)	SLC30A10 ZNT10 ZNT8	Homo sapiens (Human)	485	-7.3
Q6VAB6	KSR2_HUMAN	reviewed	Kinase suppressor of Ras 2 (hKSR2) (EC 2.7.11.1)	KSR2	Homo sapiens (Human)	950	-7.3
Q7Z7G0	TARSH_HUMAN	reviewed	Target of Nesh-SH3 (Tarsh) (ABI gene family member 3-binding protein) (Nesh-binding protein) (NeshBP)	ABI3BP NESHBP TARSH	Homo sapiens (Human)	1075	-7.3
Q7Z3C6	ATG9A_HUMAN	reviewed	Autophagy-related protein 9A (APG9-like 1) (mATG9)	ATG9A APG9L1	Homo sapiens (Human)	839	-7.3
Q8IVL0	NAV3_HUMAN	reviewed	Neuron navigator 3 (Pore membrane and/or filament-interacting-like protein 1) (Steerin-3) (Unc-53 homolog 3) (unc53H3)	NAV3 KIAA0938 POMFIL1 STEERIN3	Homo sapiens (Human)	2385	-7.3
Q8N5I4	DHRSX_HUMAN	reviewed	Dehydrogenase/reductase SDR family member on chromosome X (EC 1.1.-.-) (DHRSXY) (Short chain dehydrogenase/reductase family 46C member 1) (Short chain dehydrogenase/reductase family 7C member 6)	DHRSX CXorf11 DHRS5X SDR46C1 SDR7C6 UNQ6508/PRO21433	Homo sapiens (Human)	330	-7.3
Q8N8N7	PTGR2_HUMAN	reviewed	Prostaglandin reductase 2 (PRG-2) (EC 1.3.1.48) (15-oxoprostaglandin 13-reductase) (Zinc-binding alcohol dehydrogenase domain-containing protein 1)	PTGR2 ZADH1	Homo sapiens (Human)	351	-7.3
Q8IY49	PAQRA_HUMAN	reviewed	Monocyte to macrophage differentiation factor 2 (Progestin and adipoQ receptor family member 10) (Progestin and adipoQ receptor family member X)	MMD2 PAQR10	Homo sapiens (Human)	270	-7.3
Q8N8W4	PLPL1_HUMAN	reviewed	Omega-hydroxyceramide transacylase (EC 2.3.1.296) (Patatin-like phospholipase domain-containing protein 1)	PNPLA1	Homo sapiens (Human)	532	-7.3
Q8N0U8	VKORL_HUMAN	reviewed	Vitamin K epoxide reductase complex subunit 1-like protein 1 (VKORC1-like protein 1) (EC 1.17.4.4)	VKORC1L1	Homo sapiens (Human)	176	-7.3
Q8IZH2	XRN1_HUMAN	reviewed	5'-3' exoribonuclease 1 (EC 3.1.13.-) (Strand-exchange protein 1 homolog)	XRN1 SEP1	Homo sapiens (Human)	1706	-7.3
Q8N8R3	MCATL_HUMAN	reviewed	Mitochondrial basic amino acids transporter (Carnitine/acylcarnitine translocase-like) (CACT-like) (Mitochondrial carnitine/acylcarnitine carrier protein CACL) (Mitochondrial ornithine transporter 3) (Solute carrier family 25 member 29)	SLC25A29 C14orf69 ORNT3	Homo sapiens (Human)	303	-7.3
Q8NH18	OR5J2_HUMAN	reviewed	Olfactory receptor 5J2 (Olfactory receptor OR11-266)	OR5J2	Homo sapiens (Human)	312	-7.3
Q8N807	PDILT_HUMAN	reviewed	Protein disulfide-isomerase-like protein of the testis	PDILT	Homo sapiens (Human)	584	-7.3
Q8NGI9	OR5A2_HUMAN	reviewed	Olfactory receptor 5A2 (Olfactory receptor OR11-248)	OR5A2	Homo sapiens (Human)	324	-7.3
Q8NG98	OR7D4_HUMAN	reviewed	Olfactory receptor 7D4 (OR19-B) (Odorant receptor family subfamily D member 4RT) (Olfactory receptor OR19-7)	OR7D4 OR7D4P	Homo sapiens (Human)	312	-7.3
Q8NH02	O2T29_HUMAN	reviewed	Olfactory receptor 2T29	OR2T29	Homo sapiens (Human)	315	-7.3
Q8NGP9	O5AR1_HUMAN	reviewed	Olfactory receptor 5AR1 (Olfactory receptor OR11-209)	OR5AR1	Homo sapiens (Human)	310	-7.3
Q8NCM8	DYHC2_HUMAN	reviewed	Cytoplasmic dynein 2 heavy chain 1 (Cytoplasmic dynein 2 heavy chain) (Dynein cytoplasmic heavy chain 2) (Dynein heavy chain 11) (hDHC11) (Dynein heavy chain isotype 1B)	DYNC2H1 DHC1B DHC2 DNCH2 DYH1B KIAA1997	Homo sapiens (Human)	4307	-7.3
Q8NCM8	DYHC2_HUMAN	reviewed	Cytoplasmic dynein 2 heavy chain 1 (Cytoplasmic dynein 2 heavy chain) (Dynein cytoplasmic heavy chain 2) (Dynein heavy chain 11) (hDHC11) (Dynein heavy chain isotype 1B)	DYNC2H1 DHC1B DHC2 DNCH2 DYH1B KIAA1997	Homo sapiens (Human)	4307	-7.3
Q8NGJ0	OR5A1_HUMAN	reviewed	Olfactory receptor 5A1 (OST181) (Olfactory receptor OR11-249)	OR5A1 OR5A1P	Homo sapiens (Human)	315	-7.3
Q8NGS6	O13C3_HUMAN	reviewed	Olfactory receptor 13C3 (Olfactory receptor OR9-8)	OR13C3	Homo sapiens (Human)	347	-7.3
Q8NHA8	OR1FC_HUMAN	reviewed	Olfactory receptor 1F12 (Hs6M1-35P)	OR1F12 OR1F12P	Homo sapiens (Human)	337	-7.3
Q8TC07	TBC15_HUMAN	reviewed	TBC1 domain family member 15 (GTPase-activating protein RAB7) (GAP for RAB7) (Rab7-GAP)	TBC1D15	Homo sapiens (Human)	691	-7.3
Q8NAA4	A16L2_HUMAN	reviewed	Protein Atg16l2 (APG16-like 2) (Autophagy-related protein 16-2) (WD repeat-containing protein 80)	ATG16L2 WDR80	Homo sapiens (Human)	619	-7.3
Q8NGB8	O4F15_HUMAN	reviewed	Olfactory receptor 4F15 (Olfactory receptor OR15-14)	OR4F15	Homo sapiens (Human)	312	-7.3
Q8NEP9	ZN555_HUMAN	reviewed	Zinc finger protein 555	ZNF555	Homo sapiens (Human)	628	-7.3
Q8NGT0	O13C9_HUMAN	reviewed	Olfactory receptor 13C9 (Olfactory receptor OR9-13)	OR13C9	Homo sapiens (Human)	318	-7.3
Q8NH56	O52N5_HUMAN	reviewed	Olfactory receptor 52N5 (Olfactory receptor OR11-62)	OR52N5	Homo sapiens (Human)	324	-7.3
Q8NGF1	O52R1_HUMAN	reviewed	Olfactory receptor 52R1 (Olfactory receptor OR11-22)	OR52R1	Homo sapiens (Human)	315	-7.3
Q8NFT2	STEA2_HUMAN	reviewed	Metalloreductase STEAP2 (EC 1.16.1.-) (Prostate cancer-associated protein 1) (Protein up-regulated in metastatic prostate cancer) (PUMPCn) (Six-transmembrane epithelial antigen of prostate 2) (SixTransMembrane protein of prostate 1)	STEAP2 PCANAP1 STAMP1 UNQ6507/PRO23203	Homo sapiens (Human)	490	-7.3
Q8NH94	OR1L1_HUMAN	reviewed	Olfactory receptor 1L1 (Olfactory receptor 1L2) (Olfactory receptor 9-C) (OR9-C) (Olfactory receptor OR9-27)	OR1L1 OR1L2	Homo sapiens (Human)	360	-7.3
Q8NGN2	O10S1_HUMAN	reviewed	Olfactory receptor 10S1 (Olfactory receptor OR11-279)	OR10S1	Homo sapiens (Human)	331	-7.3
Q8ND04	SMG8_HUMAN	reviewed	Protein SMG8 (Amplified in breast cancer gene 2 protein) (Protein smg-8 homolog)	SMG8 ABC2 C17orf71	Homo sapiens (Human)	991	-7.3
Q8NCS7	CTL5_HUMAN	reviewed	Choline transporter-like protein 5 (Solute carrier family 44 member 5)	SLC44A5 CTL5	Homo sapiens (Human)	719	-7.3
Q8TCG1	CIP2A_HUMAN	reviewed	Protein CIP2A (Cancerous inhibitor of PP2A) (p90 autoantigen)	CIP2A KIAA1524	Homo sapiens (Human)	905	-7.3
Q8NCH0	CHSTE_HUMAN	reviewed	Carbohydrate sulfotransferase 14 (EC 2.8.2.35) (Dermatan 4-sulfotransferase 1) (D4ST-1) (hD4ST1)	CHST14 D4ST1 UNQ1925/PRO4400	Homo sapiens (Human)	376	-7.3
Q8NHQ9	DDX55_HUMAN	reviewed	ATP-dependent RNA helicase DDX55 (EC 3.6.4.13) (DEAD box protein 55)	DDX55 KIAA1595	Homo sapiens (Human)	600	-7.3
Q8NGE8	OR4D9_HUMAN	reviewed	Olfactory receptor 4D9 (Olfactory receptor OR11-253)	OR4D9	Homo sapiens (Human)	314	-7.3
Q8NGJ2	O52H1_HUMAN	reviewed	Olfactory receptor 52H1 (Olfactory receptor OR11-45)	OR52H1	Homo sapiens (Human)	320	-7.3
Q8WYR1	PI3R5_HUMAN	reviewed	Phosphoinositide 3-kinase regulatory subunit 5 (PI3-kinase regulatory subunit 5) (PI3-kinase p101 subunit) (Phosphatidylinositol 4,5-bisphosphate 3-kinase regulatory subunit) (PtdIns-3-kinase regulatory subunit) (Protein FOAP-2) (PtdIns-3-kinase p101) (p101-PI3K)	PIK3R5	Homo sapiens (Human)	880	-7.3
Q9BQ70	TCF25_HUMAN	reviewed	Transcription factor 25 (TCF-25) (Nuclear localized protein 1)	TCF25 KIAA1049 NULP1 FKSG26	Homo sapiens (Human)	676	-7.3
Q8WXH0	SYNE2_HUMAN	reviewed	Nesprin-2 (KASH domain-containing protein 2) (KASH2) (Nuclear envelope spectrin repeat protein 2) (Nucleus and actin connecting element protein) (Protein NUANCE) (Synaptic nuclear envelope protein 2) (Syne-2)	SYNE2 KIAA1011 NUA	Homo sapiens (Human)	6885	-7.3
Q8TDX9	PK1L1_HUMAN	reviewed	Polycystic kidney disease protein 1-like 1 (PC1-like 1 protein) (Polycystin-1L1)	PKD1L1 UNQ5785/PRO19563	Homo sapiens (Human)	2849	-7.3
Q9BQS7	HEPH_HUMAN	reviewed	Hephaestin (EC 1.-.-.-)	HEPH KIAA0698 UNQ2562/PRO6242	Homo sapiens (Human)	1158	-7.3
Q8WXG9	AGRV1_HUMAN	reviewed	Adhesion G-protein coupled receptor V1 (ADGRV1) (EC 3.4.-.-) (G-protein coupled receptor 98) (Monogenic audiogenic seizure susceptibility protein 1 homolog) (Usher syndrome type-2C protein) (Very large G-protein coupled receptor 1) [Cleaved into: ADGRV1 subunit alpha; ADGRV1 subunit beta]	ADGRV1 GPR98 KIAA0686 KIAA1943 MASS1 VLGR1	Homo sapiens (Human)	6306	-7.3
Q8TE60	ATS18_HUMAN	reviewed	A disintegrin and metalloproteinase with thrombospondin motifs 18 (ADAM-TS 18) (ADAM-TS18) (ADAMTS-18) (EC 3.4.24.-)	ADAMTS18 ADAMTS21	Homo sapiens (Human)	1221	-7.3
Q8TF71	MOT10_HUMAN	reviewed	Monocarboxylate transporter 10 (MCT 10) (Aromatic amino acid transporter 1) (Solute carrier family 16 member 10) (T-type amino acid transporter 1)	SLC16A10 MCT10 TAT1	Homo sapiens (Human)	515	-7.3
Q8TCW9	PKR1_HUMAN	reviewed	Prokineticin receptor 1 (PK-R1) (G-protein coupled receptor 73) (G-protein coupled receptor ZAQ) (GPR73a)	PROKR1 GPR73 PKR1	Homo sapiens (Human)	393	-7.3
Q9BQ69	MACD1_HUMAN	reviewed	ADP-ribose glycohydrolase MACROD1 (MACRO domain-containing protein 1) (O-acetyl-ADP-ribose deacetylase MACROD1) (EC 3.1.1.106) (Protein LRP16) ([Protein ADP-ribosylaspartate] hydrolase MACROD1) (EC 3.2.2.-) ([Protein ADP-ribosylglutamate] hydrolase MACROD1) (EC 3.2.2.-)	MACROD1 LRP16	Homo sapiens (Human)	325	-7.3
Q8WZA6	OR1E3_HUMAN	reviewed	Olfactory receptor 1E3 (Olfactory receptor 17-210) (OR17-210) (Olfactory receptor OR17-7)	OR1E3 OR1E3P	Homo sapiens (Human)	343	-7.3
Q8WXA8	5HT3C_HUMAN	reviewed	5-hydroxytryptamine receptor 3C (5-HT3-C) (5-HT3C) (Serotonin receptor 3C)	HTR3C	Homo sapiens (Human)	447	-7.3
Q8WUY8	NAT14_HUMAN	reviewed	N-acetyltransferase 14 (EC 2.3.1.-) (K562 cell-derived leucine-zipper-like protein 1)	NAT14 KLP1	Homo sapiens (Human)	206	-7.3
Q8WV16	DCAF4_HUMAN	reviewed	DDB1- and CUL4-associated factor 4 (WD repeat-containing protein 21A)	DCAF4 WDR21 WDR21A	Homo sapiens (Human)	495	-7.3
Q8TDB8	GTR14_HUMAN	reviewed	Solute carrier family 2, facilitated glucose transporter member 14 (Glucose transporter type 14) (GLUT-14)	SLC2A14 GLUT14	Homo sapiens (Human)	520	-7.3
Q8WWV3	RT4I1_HUMAN	reviewed	Reticulon-4-interacting protein 1, mitochondrial (NOGO-interacting mitochondrial protein)	RTN4IP1 NIMP	Homo sapiens (Human)	396	-7.3
Q8WWQ2	HPSE2_HUMAN	reviewed	Inactive heparanase-2 (Hpa2)	HPSE2 HPA2	Homo sapiens (Human)	592	-7.3
Q9H1Y3	OPN3_HUMAN	reviewed	Opsin-3 (Encephalopsin) (Panopsin)	OPN3 ECPN	Homo sapiens (Human)	402	-7.3
Q9BUT1	BDH2_HUMAN	reviewed	3-hydroxybutyrate dehydrogenase type 2 (EC 1.1.1.-) (EC 1.1.1.30) (Dehydrogenase/reductase SDR family member 6) (Oxidoreductase UCPA) (R-beta-hydroxybutyrate dehydrogenase) (Short chain dehydrogenase/reductase family 15C member 1)	BDH2 DHRS6 SDR15C1 UNQ6308/PRO20933	Homo sapiens (Human)	245	-7.3
Q9BZ29	DOCK9_HUMAN	reviewed	Dedicator of cytokinesis protein 9 (Cdc42 guanine nucleotide exchange factor zizimin-1) (Zizimin-1)	DOCK9 KIAA1058 ZIZ1	Homo sapiens (Human)	2069	-7.3
Q9BTZ2	DHRS4_HUMAN	reviewed	Dehydrogenase/reductase SDR family member 4 (EC 1.1.1.184) (NADPH-dependent carbonyl reductase/NADP-retinol dehydrogenase) (CR) (PHCR) (NADPH-dependent retinol dehydrogenase/reductase) (NRDR) (humNRDR) (Peroxisomal short-chain alcohol dehydrogenase) (PSCD) (SCAD-SRL) (Short chain dehydrogenase/reductase family 25C member 2) (Short-chain dehydrogenase/reductase family member 4)	DHRS4 SDR25C2 UNQ851/PRO1800	Homo sapiens (Human)	278	-7.3
Q9H2X6	HIPK2_HUMAN	reviewed	Homeodomain-interacting protein kinase 2 (hHIPk2) (EC 2.7.11.1)	HIPK2	Homo sapiens (Human)	1198	-7.3
Q9BYC5	FUT8_HUMAN	reviewed	Alpha-(1,6)-fucosyltransferase (Alpha1-6FucT) (EC 2.4.1.68) (Fucosyltransferase 8) (GDP-L-Fuc:N-acetyl-beta-D-glucosaminide alpha1,6-fucosyltransferase) (GDP-fucose--glycoprotein fucosyltransferase) (Glycoprotein 6-alpha-L-fucosyltransferase)	FUT8	Homo sapiens (Human)	575	-7.3
Q9H0H3	KLH25_HUMAN	reviewed	Kelch-like protein 25 (Ectoderm-neural cortex protein 2) (ENC-2)	KLHL25 ENC2	Homo sapiens (Human)	589	-7.3
Q9HAW8	UD110_HUMAN	reviewed	UDP-glucuronosyltransferase 1A10 (UGT1A10) (EC 2.4.1.17) (UDP-glucuronosyltransferase 1-10) (UDPGT 1-10) (UGT1*10) (UGT1-10) (UGT1.10) (UDP-glucuronosyltransferase 1-J) (UGT-1J) (UGT1J)	UGT1A10 GNT1 UGT1	Homo sapiens (Human)	530	-7.3
Q9HCJ6	VAT1L_HUMAN	reviewed	Synaptic vesicle membrane protein VAT-1 homolog-like (EC 1.-.-.-)	VAT1L KIAA1576	Homo sapiens (Human)	419	-7.3
Q9H6U8	ALG9_HUMAN	reviewed	Alpha-1,2-mannosyltransferase ALG9 (EC 2.4.1.259) (EC 2.4.1.261) (Asparagine-linked glycosylation protein 9 homolog) (Disrupted in bipolar disorder protein 1) (Dol-P-Man:Man(6)GlcNAc(2)-PP-Dol alpha-1,2-mannosyltransferase) (Dol-P-Man:Man(8)GlcNAc(2)-PP-Dol alpha-1,2-mannosyltransferase)	ALG9 DIBD1	Homo sapiens (Human)	611	-7.3
Q9H040	SPRTN_HUMAN	reviewed	DNA-dependent metalloprotease SPRTN (EC 3.4.24.-) (DNA damage protein targeting VCP) (DVC1) (Protein with SprT-like domain at the N terminus) (Spartan)	SPRTN C1orf124 DVC1 UNQ1880/PRO4323	Homo sapiens (Human)	489	-7.3
Q9H209	O10A4_HUMAN	reviewed	Olfactory receptor 10A4 (HP2) (Olfactory receptor-like protein JCG5)	OR10A4 OR10A4P	Homo sapiens (Human)	315	-7.3
Q9NRG1	PRDC1_HUMAN	reviewed	Phosphoribosyltransferase domain-containing protein 1	PRTFDC1 HHGP	Homo sapiens (Human)	225	-7.3
Q9H6E5	STPAP_HUMAN	reviewed	Speckle targeted PIP5K1A-regulated poly(A) polymerase (Star-PAP) (EC 2.7.7.19) (RNA-binding motif protein 21) (RNA-binding protein 21) (U6 snRNA-specific terminal uridylyltransferase 1) (U6-TUTase) (EC 2.7.7.52)	TUT1 RBM21	Homo sapiens (Human)	874	-7.3
Q9NYC9	DYH9_HUMAN	reviewed	Dynein axonemal heavy chain 9 (Axonemal beta dynein heavy chain 9) (Ciliary dynein heavy chain 9)	DNAH9 DNAH17L DNEL1 KIAA0357	Homo sapiens (Human)	4486	-7.3
Q9NU22	MDN1_HUMAN	reviewed	Midasin (Dynein-related AAA-ATPase MDN1) (MIDAS-containing protein)	MDN1 KIAA0301	Homo sapiens (Human)	5596	-7.3
Q9NRL2	BAZ1A_HUMAN	reviewed	Bromodomain adjacent to zinc finger domain protein 1A (ATP-dependent chromatin-remodeling protein) (ATP-utilizing chromatin assembly and remodeling factor 1) (hACF1) (CHRAC subunit ACF1) (Williams syndrome transcription factor-related chromatin-remodeling factor 180) (WCRF180) (hWALp1)	BAZ1A ACF1 WCRF180 HSPC317	Homo sapiens (Human)	1556	-7.3
Q9NSD5	S6A13_HUMAN	reviewed	Sodium- and chloride-dependent GABA transporter 2 (GAT-2) (Solute carrier family 6 member 13)	SLC6A13 GAT2	Homo sapiens (Human)	602	-7.3
Q9NVX2	NLE1_HUMAN	reviewed	Notchless protein homolog 1	NLE1 HUSSY-07	Homo sapiens (Human)	485	-7.3
Q9NWN3	FBX34_HUMAN	reviewed	F-box only protein 34	FBXO34 FBX34	Homo sapiens (Human)	711	-7.3
Q9P2D3	HTR5B_HUMAN	reviewed	HEAT repeat-containing protein 5B	HEATR5B KIAA1414 p200 p200a	Homo sapiens (Human)	2071	-7.3
Q9NXF7	DCA16_HUMAN	reviewed	DDB1- and CUL4-associated factor 16	DCAF16 C4orf30	Homo sapiens (Human)	216	-7.3
Q9UFH2	DYH17_HUMAN	reviewed	Dynein axonemal heavy chain 17 (Axonemal beta dynein heavy chain 17) (Axonemal dynein heavy chain-like protein 1) (Ciliary dynein heavy chain 17) (Ciliary dynein heavy chain-like protein 1) (Dynein axonemal light chain 2)	DNAH17 DNAHL1 DNEL2	Homo sapiens (Human)	4462	-7.3
Q9UPN3	MACF1_HUMAN	reviewed	Microtubule-actin cross-linking factor 1, isoforms 1/2/3/5 (620 kDa actin-binding protein) (ABP620) (Actin cross-linking family protein 7) (Macrophin-1) (Trabeculin-alpha)	MACF1 ABP620 ACF7 KIAA0465 KIAA1251	Homo sapiens (Human)	7388	-7.3
Q9UKZ4	TEN1_HUMAN	reviewed	Teneurin-1 (Ten-1) (Protein Odd Oz/ten-m homolog 1) (Tenascin-M1) (Ten-m1) (Teneurin transmembrane protein 1) [Cleaved into: Ten-1 intracellular domain (IDten-1) (Ten-1 ICD); Teneurin C-terminal-associated peptide (TCPA-1) (Ten-1 extracellular domain) (Ten-1 ECD)]	TENM1 ODZ1 TNM1	Homo sapiens (Human)	2725	-7.3
Q9UKN7	MYO15_HUMAN	reviewed	Unconventional myosin-XV (Unconventional myosin-15)	MYO15A MYO15	Homo sapiens (Human)	3530	-7.3
Q9UKN7	MYO15_HUMAN	reviewed	Unconventional myosin-XV (Unconventional myosin-15)	MYO15A MYO15	Homo sapiens (Human)	3530	-7.3
Q9UHJ6	SHPK_HUMAN	reviewed	Sedoheptulokinase (SHK) (EC 2.7.1.14) (Carbohydrate kinase-like protein)	SHPK CARKL	Homo sapiens (Human)	478	-7.3
Q9Y2C5	S17A4_HUMAN	reviewed	Probable small intestine urate exporter (Solute carrier family 17 member 4)	SLC17A4	Homo sapiens (Human)	497	-7.3
Q9UJX3	APC7_HUMAN	reviewed	Anaphase-promoting complex subunit 7 (APC7) (Cyclosome subunit 7)	ANAPC7 APC7	Homo sapiens (Human)	599	-7.3
Q9UNA0	ATS5_HUMAN	reviewed	A disintegrin and metalloproteinase with thrombospondin motifs 5 (ADAM-TS 5) (ADAM-TS5) (ADAMTS-5) (EC 3.4.24.-) (A disintegrin and metalloproteinase with thrombospondin motifs 11) (ADAM-TS 11) (ADAMTS-11) (ADMP-2) (Aggrecanase-2)	ADAMTS5 ADAMTS11 ADMP2	Homo sapiens (Human)	930	-7.3
Q9UBU6	FA8A1_HUMAN	reviewed	Protein FAM8A1 (Autosomal highly conserved protein)	FAM8A1 AHCP	Homo sapiens (Human)	413	-7.3
Q9UGK8	SRGEF_HUMAN	reviewed	Secretion-regulating guanine nucleotide exchange factor (Deafness locus-associated putative guanine nucleotide exchange factor) (DelGEF) (Guanine nucleotide exchange factor-related protein)	SERGEF DELGEF GNEFR	Homo sapiens (Human)	458	-7.3
Q9UPQ8	DOLK_HUMAN	reviewed	Dolichol kinase (EC 2.7.1.108) (Transmembrane protein 15)	DOLK KIAA1094 TMEM15 UNQ2422/PRO4980	Homo sapiens (Human)	538	-7.3
Q9UBX8	B4GT6_HUMAN	reviewed	Beta-1,4-galactosyltransferase 6 (Beta-1,4-GalTase 6) (Beta4Gal-T6) (b4Gal-T6) (EC 2.4.1.-) (Glucosylceramide beta-1,4-galactosyltransferase) (EC 2.4.1.274) (Lactosylceramide synthase) (LacCer synthase) (UDP-Gal:beta-GlcNAc beta-1,4-galactosyltransferase 6) (UDP-Gal:glucosylceramide beta-1,4-galactosyltransferase) (UDP-galactose:beta-N-acetylglucosamine beta-1,4-galactosyltransferase 6)	B4GALT6	Homo sapiens (Human)	382	-7.3
Q9ULV0	MYO5B_HUMAN	reviewed	Unconventional myosin-Vb	MYO5B KIAA1119	Homo sapiens (Human)	1848	-7.3
Q9ULC5	ACSL5_HUMAN	reviewed	Long-chain-fatty-acid--CoA ligase 5 (EC 6.2.1.3) (Arachidonate--CoA ligase) (EC 6.2.1.15) (Long-chain acyl-CoA synthetase 5) (LACS 5)	ACSL5 ACS5 FACL5 UNQ633/PRO1250	Homo sapiens (Human)	683	-7.3
Q9Y2C3	B3GT5_HUMAN	reviewed	Beta-1,3-galactosyltransferase 5 (Beta-1,3-GalTase 5) (Beta3Gal-T5) (Beta3GalT5) (b3Gal-T5) (EC 2.4.1.-) (Beta-3-Gx-T5) (UDP-Gal:beta-GlcNAc beta-1,3-galactosyltransferase 5) (UDP-galactose:beta-N-acetylglucosamine beta-1,3-galactosyltransferase 5)	B3GALT5	Homo sapiens (Human)	310	-7.3
Q9UPT5	EXOC7_HUMAN	reviewed	Exocyst complex component 7 (Exocyst complex component Exo70)	EXOC7 EXO70 KIAA1067	Homo sapiens (Human)	735	-7.3
Q9UQB3	CTND2_HUMAN	reviewed	Catenin delta-2 (Delta-catenin) (GT24) (Neural plakophilin-related ARM-repeat protein) (NPRAP) (Neurojungin)	CTNND2 NPRAP	Homo sapiens (Human)	1225	-7.3
Q9UMS5	PHTF1_HUMAN	reviewed	Protein PHTF1	PHTF1 PHTF	Homo sapiens (Human)	762	-7.3
Q9UNK9	ANGE1_HUMAN	reviewed	Protein angel homolog 1	ANGEL1 KIAA0759	Homo sapiens (Human)	670	-7.3
Q9UQ10	DHDH_HUMAN	reviewed	Trans-1,2-dihydrobenzene-1,2-diol dehydrogenase (EC 1.3.1.20) (D-xylose 1-dehydrogenase) (D-xylose-NADP dehydrogenase) (EC 1.1.1.179) (Dimeric dihydrodiol dehydrogenase) (Hum2DD)	DHDH 2DD	Homo sapiens (Human)	334	-7.3
Q9UBX3	DIC_HUMAN	reviewed	Mitochondrial dicarboxylate carrier (Solute carrier family 25 member 10)	SLC25A10 DIC	Homo sapiens (Human)	287	-7.3
Q9UHI5	LAT2_HUMAN	reviewed	Large neutral amino acids transporter small subunit 2 (L-type amino acid transporter 2) (hLAT2) (Solute carrier family 7 member 8)	SLC7A8 LAT2	Homo sapiens (Human)	535	-7.3
Q9Y2B1	RXLT1_HUMAN	reviewed	Ribitol-5-phosphate xylosyltransferase 1 (EC 2.4.2.-) (Transmembrane protein 5) (UDP-D-xylose:ribitol-5-phosphate beta1,4-xylosyltransferase)	RXYLT1 TMEM5	Homo sapiens (Human)	443	-7.3
Q9UHL0	DDX25_HUMAN	reviewed	ATP-dependent RNA helicase DDX25 (EC 3.6.4.13) (DEAD box protein 25) (Gonadotropin-regulated testicular RNA helicase)	DDX25 GRTH	Homo sapiens (Human)	483	-7.3
Q9UH90	FBX40_HUMAN	reviewed	F-box only protein 40 (Muscle disease-related protein)	FBXO40 FBX40 KIAA1195	Homo sapiens (Human)	709	-7.3
Q9Y6K1	DNM3A_HUMAN	reviewed	DNA (cytosine-5)-methyltransferase 3A (Dnmt3a) (EC 2.1.1.37) (Cysteine methyltransferase DNMT3A) (EC 2.1.1.-) (DNA methyltransferase HsaIIIA) (DNA MTase HsaIIIA) (M.HsaIIIA)	DNMT3A	Homo sapiens (Human)	912	-7.3
Q9Y256	FACE2_HUMAN	reviewed	CAAX prenyl protease 2 (EC 3.4.22.-) (Farnesylated proteins-converting enzyme 2) (FACE-2) (Prenyl protein-specific endoprotease 2) (RCE1 homolog) (hRCE1)	RCE1 FACE2 RCE1A RCE1B	Homo sapiens (Human)	329	-7.3
Q70EK8	UBP53_HUMAN	reviewed	Inactive ubiquitin carboxyl-terminal hydrolase 53 (Inactive ubiquitin-specific peptidase 53)	USP53 KIAA1350	Homo sapiens (Human)	1073	-7.3
Q9Y483	MTF2_HUMAN	reviewed	Metal-response element-binding transcription factor 2 (Metal regulatory transcription factor 2) (Metal-response element DNA-binding protein M96) (Polycomb-like protein 2) (hPCl2)	MTF2 PCL2	Homo sapiens (Human)	593	-7.3
Q9Y5X3	SNX5_HUMAN	reviewed	Sorting nexin-5	SNX5	Homo sapiens (Human)	404	-7.3
Q9Y6N5	SQOR_HUMAN	reviewed	Sulfide:quinone oxidoreductase, mitochondrial (SQOR) (EC 1.8.5.8) (Sulfide dehydrogenase-like) (Sulfide quinone oxidoreductase)	SQOR SQRDL CGI-44	Homo sapiens (Human)	450	-7.3
Q9Y5S1	TRPV2_HUMAN	reviewed	Transient receptor potential cation channel subfamily V member 2 (TrpV2) (Osm-9-like TRP channel 2) (OTRPC2) (Vanilloid receptor-like protein 1) (VRL-1)	TRPV2 VRL	Homo sapiens (Human)	764	-7.3
Q49A17	GLTL6_HUMAN	reviewed	Polypeptide N-acetylgalactosaminyltransferase-like 6 (EC 2.4.1.41) (Polypeptide GalNAc transferase 17) (GalNAc-T17) (pp-GaNTase 17) (Protein-UDP acetylgalactosaminyltransferase 17) (Putative polypeptide N-acetylgalactosaminyltransferase 17) (UDP-GalNAc:polypeptide N-acetylgalactosaminyltransferase 17)	GALNTL6 GALNT17	Homo sapiens (Human)	601	-7.3
Q9Y6R7	FCGBP_HUMAN	reviewed	IgGFc-binding protein (Fcgamma-binding protein antigen) (FcgammaBP)	FCGBP	Homo sapiens (Human)	5405	-7.3
Q9Y6R7	FCGBP_HUMAN	reviewed	IgGFc-binding protein (Fcgamma-binding protein antigen) (FcgammaBP)	FCGBP	Homo sapiens (Human)	5405	-7.3
Q9Y6R7	FCGBP_HUMAN	reviewed	IgGFc-binding protein (Fcgamma-binding protein antigen) (FcgammaBP)	FCGBP	Homo sapiens (Human)	5405	-7.3
Q9Y6R7	FCGBP_HUMAN	reviewed	IgGFc-binding protein (Fcgamma-binding protein antigen) (FcgammaBP)	FCGBP	Homo sapiens (Human)	5405	-7.3
Q9Y6R7	FCGBP_HUMAN	reviewed	IgGFc-binding protein (Fcgamma-binding protein antigen) (FcgammaBP)	FCGBP	Homo sapiens (Human)	5405	-7.3
Q9Y663	HS3SA_HUMAN	reviewed	Heparan sulfate glucosamine 3-O-sulfotransferase 3A1 (EC 2.8.2.30) (Heparan sulfate D-glucosaminyl 3-O-sulfotransferase 3A1) (3-OST-3A) (Heparan sulfate 3-O-sulfotransferase 3A1) (h3-OST-3A)	HS3ST3A1 3OST3A1 HS3ST3A UNQ2551/PRO6180	Homo sapiens (Human)	406	-7.3
Q9Y6F1	PARP3_HUMAN	reviewed	Protein mono-ADP-ribosyltransferase PARP3 (EC 2.4.2.-) (ADP-ribosyltransferase diphtheria toxin-like 3) (ARTD3) (DNA ADP-ribosyltransferase PARP3) (EC 2.4.2.-) (IRT1) (NAD(+) ADP-ribosyltransferase 3) (ADPRT-3) (Poly [ADP-ribose] polymerase 3) (PARP-3) (hPARP-3) (Poly[ADP-ribose] synthase 3) (pADPRT-3)	PARP3 ADPRT3 ADPRTL3	Homo sapiens (Human)	533	-7.3
Q53G44	IF44L_HUMAN	reviewed	Interferon-induced protein 44-like	IFI44L C1orf29 GS3686	Homo sapiens (Human)	452	-7.3
Q9Y6A2	CP46A_HUMAN	reviewed	Cholesterol 24-hydroxylase (CH24H) (EC 1.14.14.25) (Cholesterol 24-monooxygenase) (Cholesterol 24S-hydroxylase) (Cytochrome P450 46A1)	CYP46A1 CYP46	Homo sapiens (Human)	500	-7.3
Q9Y3N9	OR2W1_HUMAN	reviewed	Olfactory receptor 2W1 (Hs6M1-15) (Olfactory receptor OR6-13)	OR2W1	Homo sapiens (Human)	320	-7.3
Q9Y689	ARL5A_HUMAN	reviewed	ADP-ribosylation factor-like protein 5A	ARL5A ARFLP5 ARL5	Homo sapiens (Human)	179	-7.3
Q86WI3	NLRC5_HUMAN	reviewed	Protein NLRC5 (Caterpiller protein 16.1) (CLR16.1) (Nucleotide-binding oligomerization domain protein 27) (Nucleotide-binding oligomerization domain protein 4)	NLRC5 NOD27 NOD4	Homo sapiens (Human)	1866	-7.3
Q86SX3	TEDC1_HUMAN	reviewed	Tubulin epsilon and delta complex protein 1	TEDC1 C14orf80	Homo sapiens (Human)	495	-7.3
Q96DT5	DYH11_HUMAN	reviewed	Dynein axonemal heavy chain 11 (Axonemal beta dynein heavy chain 11) (Ciliary dynein heavy chain 11)	DNAH11	Homo sapiens (Human)	4516	-7.3
Q96H55	MYO19_HUMAN	reviewed	Unconventional myosin-XIX (Myosin head domain-containing protein 1)	MYO19 MYOHD1	Homo sapiens (Human)	970	-7.3
Q96BD0	SO4A1_HUMAN	reviewed	Solute carrier organic anion transporter family member 4A1 (OATP4A1) (Colon organic anion transporter) (Organic anion transporter polypeptide-related protein 1) (OATP-RP1) (OATPRP1) (POAT) (Organic anion-transporting polypeptide E) (OATP-E) (Sodium-independent organic anion transporter E) (Solute carrier family 21 member 12)	SLCO4A1 OATP1 OATP4A1 OATPE SLC21A12	Homo sapiens (Human)	722	-7.3
Q86UQ4	ABCAD_HUMAN	reviewed	ATP-binding cassette sub-family A member 13 (EC 7.6.2.-)	ABCA13	Homo sapiens (Human)	5058	-7.3
Q76EJ3	S35D2_HUMAN	reviewed	UDP-N-acetylglucosamine/UDP-glucose/GDP-mannose transporter (Homolog of Fringe connection protein 1) (HFRC1) (SQV7-like protein) (SQV7L) (Solute carrier family 35 member D2) (UDP-galactose transporter-related protein 8) (UGTrel8)	SLC35D2 HFRC UGTREL8	Homo sapiens (Human)	337	-7.3
Q96DZ7	T4S19_HUMAN	reviewed	Transmembrane 4 L6 family member 19 (Osteoclast maturation-associated gene 4 protein) (Tetraspan membrane protein OCTM4)	TM4SF19 OCTM4	Homo sapiens (Human)	209	-7.3
Q86XX4	FRAS1_HUMAN	reviewed	Extracellular matrix organizing protein FRAS1 (Fraser syndrome 1 protein)	FRAS1 KIAA1500	Homo sapiens (Human)	4008	-7.3
Q96GA7	SDSL_HUMAN	reviewed	Serine dehydratase-like (L-serine deaminase) (L-serine dehydratase/L-threonine deaminase) (L-threonine dehydratase) (TDH) (EC 4.3.1.19) (Serine dehydratase 2) (SDH 2) (EC 4.3.1.17)	SDSL	Homo sapiens (Human)	329	-7.3
Q86SF2	GALT7_HUMAN	reviewed	N-acetylgalactosaminyltransferase 7 (EC 2.4.1.41) (Polypeptide GalNAc transferase 7) (GalNAc-T7) (pp-GaNTase 7) (Protein-UDP acetylgalactosaminyltransferase 7) (UDP-GalNAc:polypeptide N-acetylgalactosaminyltransferase 7)	GALNT7	Homo sapiens (Human)	657	-7.3
Q86WI1	PKHL1_HUMAN	reviewed	Fibrocystin-L (Polycystic kidney and hepatic disease 1-like protein 1) (PKHD1-like protein 1)	PKHD1L1	Homo sapiens (Human)	4243	-7.3
Q86US8	EST1A_HUMAN	reviewed	Telomerase-binding protein EST1A (EC 3.1.-.-) (EST1-like protein A) (Ever shorter telomeres 1A) (Smg-6 homolog) (Telomerase subunit EST1A) (hSmg5/7a)	SMG6 C17orf31 EST1A KIAA0732	Homo sapiens (Human)	1419	-7.3
Q86VD1	MORC1_HUMAN	reviewed	MORC family CW-type zinc finger protein 1 (Cancer/testis antigen 33) (CT33)	MORC1 MORC	Homo sapiens (Human)	984	-7.3
Q96F07	CYFP2_HUMAN	reviewed	Cytoplasmic FMR1-interacting protein 2 (p53-inducible protein 121)	CYFIP2 KIAA1168 PIR121	Homo sapiens (Human)	1278	-7.3
Q96GX5	GWL_HUMAN	reviewed	Serine/threonine-protein kinase greatwall (GW) (GWL) (hGWL) (EC 2.7.11.1) (Microtubule-associated serine/threonine-protein kinase-like) (MAST-L)	MASTL GW GWL THC2	Homo sapiens (Human)	879	-7.3
Q86UW8	HPLN4_HUMAN	reviewed	Hyaluronan and proteoglycan link protein 4 (Brain link protein 2)	HAPLN4 BRAL2 KIAA1926	Homo sapiens (Human)	402	-7.3
Q96HP0	DOCK6_HUMAN	reviewed	Dedicator of cytokinesis protein 6	DOCK6 KIAA1395	Homo sapiens (Human)	2047	-7.3
Q96G91	P2Y11_HUMAN	reviewed	P2Y purinoceptor 11 (P2Y11)	P2RY11	Homo sapiens (Human)	374	-7.3
Q86Y97	KMT5C_HUMAN	reviewed	Histone-lysine N-methyltransferase KMT5C (Lysine N-methyltransferase 5C) (Lysine-specific methyltransferase 5C) (Suppressor of variegation 4-20 homolog 2) (Su(var)4-20 homolog 2) (Suv4-20h2) ([histone H4]-N-methyl-L-lysine20 N-methyltransferase KMT5B) (EC 2.1.1.362) ([histone H4]-lysine20 N-methyltransferase KMT5B) (EC 2.1.1.361)	KMT5C SUV420H2 PP7130	Homo sapiens (Human)	462	-7.3
Q96RL7	VP13A_HUMAN	reviewed	Vacuolar protein sorting-associated protein 13A (Chorea-acanthocytosis protein) (Chorein)	VPS13A CHAC KIAA0986	Homo sapiens (Human)	3174	-7.3
Q96SU4	OSBL9_HUMAN	reviewed	Oxysterol-binding protein-related protein 9 (ORP-9) (OSBP-related protein 9)	OSBPL9 ORP9 OSBP4	Homo sapiens (Human)	736	-7.3
Q96PP8	GBP5_HUMAN	reviewed	Guanylate-binding protein 5 (EC 3.6.5.-) (GBP-TA antigen) (GTP-binding protein 5) (GBP-5) (Guanine nucleotide-binding protein 5)	GBP5 UNQ2427/PRO4987	Homo sapiens (Human)	586	-7.3
Q674R7	ATG9B_HUMAN	reviewed	Autophagy-related protein 9B (APG9-like 2) (Nitric oxide synthase 3-overlapping antisense gene protein) (Protein sONE)	ATG9B APG9L2 NOS3AS	Homo sapiens (Human)	924	-7.3
Q96JK2	DCAF5_HUMAN	reviewed	DDB1- and CUL4-associated factor 5 (Breakpoint cluster region protein 2) (BCRP2) (WD repeat-containing protein 22)	DCAF5 BCRG2 KIAA1824 WDR22	Homo sapiens (Human)	942	-7.3
Q96JH7	VCIP1_HUMAN	reviewed	Deubiquitinating protein VCPIP1 (EC 3.4.19.12) (Valosin-containing protein p97/p47 complex-interacting protein 1) (Valosin-containing protein p97/p47 complex-interacting protein p135) (VCP/p47 complex-interacting 135-kDa protein)	VCPIP1 KIAA1850 VCIP135	Homo sapiens (Human)	1222	-7.3
Q96NN9	AIFM3_HUMAN	reviewed	Apoptosis-inducing factor 3 (EC 1.-.-.-) (Apoptosis-inducing factor-like protein)	AIFM3 AIFL	Homo sapiens (Human)	605	-7.3
Q07954	LRP1_HUMAN	reviewed	Prolow-density lipoprotein receptor-related protein 1 (LRP-1) (Alpha-2-macroglobulin receptor) (A2MR) (Apolipoprotein E receptor) (APOER) (CD antigen CD91) [Cleaved into: Low-density lipoprotein receptor-related protein 1 85 kDa subunit (LRP-85); Low-density lipoprotein receptor-related protein 1 515 kDa subunit (LRP-515); Low-density lipoprotein receptor-related protein 1 intracellular domain (L…	LRP1 A2MR APR	Homo sapiens (Human)	4544	-7.3
Q13635	PTC1_HUMAN	reviewed	Protein patched homolog 1 (PTC) (PTC1)	PTCH1 PTCH	Homo sapiens (Human)	1447	-7.3
Q02505	MUC3A_HUMAN	reviewed	Mucin-3A (MUC-3A) (Intestinal mucin-3A)	MUC3A MUC3	Homo sapiens (Human)	3323	-7.3
Q02817	MUC2_HUMAN	reviewed	Mucin-2 (MUC-2) (Intestinal mucin-2)	MUC2 SMUC	Homo sapiens (Human)	5179	-7.3
Q02817	MUC2_HUMAN	reviewed	Mucin-2 (MUC-2) (Intestinal mucin-2)	MUC2 SMUC	Homo sapiens (Human)	5179	-7.3
Q13315	ATM_HUMAN	reviewed	Serine-protein kinase ATM (EC 2.7.11.1) (Ataxia telangiectasia mutated) (A-T mutated)	ATM	Homo sapiens (Human)	3056	-7.3
Q13315	ATM_HUMAN	reviewed	Serine-protein kinase ATM (EC 2.7.11.1) (Ataxia telangiectasia mutated) (A-T mutated)	ATM	Homo sapiens (Human)	3056	-7.3
Q13614	MTMR2_HUMAN	reviewed	Myotubularin-related protein 2 (Phosphatidylinositol-3,5-bisphosphate 3-phosphatase) (EC 3.1.3.95) (Phosphatidylinositol-3-phosphate phosphatase) (EC 3.1.3.64)	MTMR2 KIAA1073	Homo sapiens (Human)	643	-7.3
Q10713	MPPA_HUMAN	reviewed	Mitochondrial-processing peptidase subunit alpha (Alpha-MPP) (Inactive zinc metalloprotease alpha) (P-55)	PMPCA INPP5E KIAA0123 MPPA	Homo sapiens (Human)	525	-7.3
Q969N4	TAAR8_HUMAN	reviewed	Trace amine-associated receptor 8 (TaR-8) (Trace amine receptor 8) (G-protein coupled receptor 102) (Trace amine receptor 5) (TaR-5)	TAAR8 GPR102 TA5 TAR5 TRAR5	Homo sapiens (Human)	342	-7.3
Q08828	ADCY1_HUMAN	reviewed	Adenylate cyclase type 1 (EC 4.6.1.1) (ATP pyrophosphate-lyase 1) (Adenylate cyclase type I) (Adenylyl cyclase 1) (Ca(2+)/calmodulin-activated adenylyl cyclase)	ADCY1	Homo sapiens (Human)	1119	-7.3
Q09327	MGAT3_HUMAN	reviewed	Beta-1,4-mannosyl-glycoprotein 4-beta-N-acetylglucosaminyltransferase (EC 2.4.1.144) (N-glycosyl-oligosaccharide-glycoprotein N-acetylglucosaminyltransferase III) (GNT-III) (GlcNAc-T III) (N-acetylglucosaminyltransferase III)	MGAT3 GGNT3	Homo sapiens (Human)	533	-7.3
Q13309	SKP2_HUMAN	reviewed	S-phase kinase-associated protein 2 (Cyclin-A/CDK2-associated protein p45) (F-box protein Skp2) (F-box/LRR-repeat protein 1) (p45skp2)	SKP2 FBXL1	Homo sapiens (Human)	424	-7.3
Q02880	TOP2B_HUMAN	reviewed	DNA topoisomerase 2-beta (EC 5.6.2.2) (DNA topoisomerase II, beta isozyme)	TOP2B	Homo sapiens (Human)	1626	-7.3
Q12906	ILF3_HUMAN	reviewed	Interleukin enhancer-binding factor 3 (Double-stranded RNA-binding protein 76) (DRBP76) (M-phase phosphoprotein 4) (MPP4) (Nuclear factor associated with dsRNA) (NFAR) (Nuclear factor of activated T-cells 90 kDa) (NF-AT-90) (Translational control protein 80) (TCP80)	ILF3 DRBF MPHOSPH4 NF90	Homo sapiens (Human)	894	-7.3
Q07343	PDE4B_HUMAN	reviewed	cAMP-specific 3',5'-cyclic phosphodiesterase 4B (EC 3.1.4.53) (DPDE4) (PDE32)	PDE4B DPDE4	Homo sapiens (Human)	736	-7.3
Q13488	VPP3_HUMAN	reviewed	V-type proton ATPase 116 kDa subunit a3 (V-ATPase 116 kDa subunit a3) (Osteoclastic proton pump 116 kDa subunit) (OC-116 kDa) (OC116) (T-cell immune regulator 1) (T-cell immune response cDNA7 protein) (TIRC7) (Vacuolar proton translocating ATPase 116 kDa subunit a isoform 3)	TCIRG1 ATP6N1C ATP6V0A3	Homo sapiens (Human)	830	-7.3
Q13496	MTM1_HUMAN	reviewed	Myotubularin (Phosphatidylinositol-3,5-bisphosphate 3-phosphatase) (EC 3.1.3.95) (Phosphatidylinositol-3-phosphate phosphatase) (EC 3.1.3.64)	MTM1 CG2	Homo sapiens (Human)	603	-7.3
Q13423	NNTM_HUMAN	reviewed	NAD(P) transhydrogenase, mitochondrial (EC 7.1.1.1) (Nicotinamide nucleotide transhydrogenase) (Pyridine nucleotide transhydrogenase)	NNT	Homo sapiens (Human)	1086	-7.3
[truncated: 17,525 more rows]
