# Supplementary material for: A Data-Driven Approach to Construct a Molecular Map of Trypanosoma cruzi to Identify Drugs and Vaccine Targets
Source: Vaccines (Basel). 2023 Jan 26;11(2):267. doi: 10.3390/vaccines11020267 (PMC9963959; doi:10.3390/vaccines11020267)
Supplement: Supplementary file 1 [file vaccines-11-00267-s001.zip › Supplementary Tables/Supplementary Table 22.xlsx]

## Sheet: Sheet1
Supplementary Table 22: The binding affinity (Kj/mol) of 1516 FDA-approved drugs with the crystal structure of PGF (PDB: 2F38). This table has 2 columns: Ligand and Binding energy. The first column ‘Ligand’ lists the drug IDs and the second column ‘Binding Affinity’ lists the binding energy of each drug against prostaglandin F synthase (2F38). We have also provided the distribution of binding ene…					Supplementary Table 22 b: The binding affinity of FDA approved drugs with the crystal structure of PGF (PDB: 2F38)
Ligand	Binding Affinity (Kj/mol)				Binding Affinity	Number of Ligands
DB00615	-22.7				0.0 to -1.9	12
DB12674	-22.2				-2.0 to -2.9	5
DB00681	-21.8				-3.0 to -3.9	20
DB00646	-21.2				-4.0 to -4.9	52
DB00877	-20.9				-5.0 to -5.9	101
DB13879	-19.7				-6.0 to -6.9	195
DB00362	-18.8				-7.0 to -7.9	235
DB01152	-18.8				-8.0 to -8.9	270
DB11630	-18.6				-9.0 to -9.9	237
DB00309	-18.4				-10.0 to -10.9	154
DB00390	-18.2				-11.0 to -11.9	79
DB11431	-18				-12.0 to -12.9	43
DB00864	-17.8				-13.0 to -13.9	37
DB13751	-17.8				-14.0 to -14.9	34
DB00337	-17.7				-15.0 to -15.9	14
DB01141	-17.6				-16.0 to -16.9	7
DB00826	-17.5				-17.0 to -17.9	9
DB13345	-17.5				-18.0 to -18.9	6
DB00570	-17.4				-19.0 to -20.9	2
DB01078	-17.4				-21.0 to -22.9	4
DB00541	-17.2
DB00320	-16.9
DB12026	-16.9
DB01126	-16.7
DB00200	-16.6
DB11274	-16.3
DB11641	-16.2
DB00970	-16
DB11691	-15.9
DB11191	-15.8
DB01229	-15.6
DB01092	-15.6
DB11273	-15.6
DB11275	-15.5
DB00728	-15.4
DB00591	-15.3
DB01260	-15.3
DB00240	-15.2
DB00180	-15.2
DB01248	-15.2
DB13878	-15.1
DB14583	-15
DB01256	-14.9
DB00846	-14.8
DB00595	-14.6
DB00896	-14.6
DB11700	-14.6
DB00288	-14.5
DB00091	-14.5
DB00324	-14.5
DB12434	-14.5
DB00520	-14.4
DB00834	-14.4
DB00596	-14.4
DB00931	-14.4
DB01234	-14.4
DB11859	-14.4
DB13867	-14.4
DB00588	-14.3
DB00894	-14.3
DB11636	-14.3
DB14703	-14.3
DB00460	-14.2
DB00759	-14.2
DB00603	-14.2
DB00618	-14.2
DB00378	-14.1
DB00443	-14.1
DB00700	-14.1
DB01047	-14.1
DB00959	-14.1
DB11260	-14.1
DB12952	-14.1
DB13158	-14
DB14512	-14
DB12329	-14
DB00838	-13.9
DB00624	-13.9
DB11262	-13.9
DB00351	-13.8
DB00860	-13.8
DB14669	-13.8
DB00115	-13.7
DB00547	-13.7
DB14649	-13.7
DB11619	-13.7
DB14541	-13.7
DB13981	-13.7
DB15465	-13.7
DB01017	-13.6
DB01216	-13.6
DB11750	-13.6
DB00873	-13.6
DB11921	-13.6
DB00741	-13.5
DB15690	-13.5
DB14539	-13.5
DB14632	-13.5
DB00223	-13.4
DB00696	-13.4
DB00663	-13.4
DB14540	-13.4
DB12474	-13.4
DB01108	-13.3
DB00717	-13.2
DB00153	-13.1
DB00620	-13.1
DB14657	-13.1
DB14677	-13.1
DB14543	-13.1
DB11986	-13.1
DB00626	-13
DB01070	-13
DB00136	-12.9
DB00687	-12.9
DB01192	-12.9
DB01013	-12.9
DB15566	-12.9
DB00295	-12.8
DB00169	-12.8
DB00704	-12.8
DB01232	-12.8
DB00872	-12.8
DB11842	-12.8
DB14643	-12.8
DB15328	-12.8
DB14644	-12.8
DB14655	-12.8
DB12457	-12.8
DB00844	-12.7
DB00957	-12.7
DB11611	-12.7
DB00146	-12.6
DB00666	-12.6
DB00220	-12.5
DB01180	-12.5
DB14544	-12.5
DB11581	-12.5
DB00206	-12.4
DB00497	-12.4
DB00769	-12.4
DB01130	-12.4
DB00966	-12.4
DB00910	-12.4
DB00256	-12.3
DB00823	-12.3
DB14545	-12.3
DB13520	-12.3
DB01089	-12.2
DB15233	-12.2
DB13947	-12.2
DB00694	-12
DB01251	-12
DB14596	-12
DB11855	-12
DB11652	-12
DB00210	-11.9
DB00549	-11.9
DB00673	-11.9
DB01177	-11.9
DB01183	-11.9
DB00781	-11.9
DB11952	-11.9
DB00080	-11.8
DB00619	-11.8
DB00699	-11.8
DB00820	-11.8
DB01259	-11.8
DB00941	-11.8
DB13953	-11.8
DB11637	-11.8
DB13943	-11.8
DB11614	-11.8
DB00385	-11.7
DB00845	-11.7
DB14879	-11.7
DB15444	-11.7
DB15822	-11.7
DB00222	-11.6
DB00637	-11.6
DB00762	-11.6
DB11703	-11.6
DB00471	-11.5
DB11791	-11.5
DB11799	-11.5
DB12070	-11.5
DB13997	-11.5
DB11853	-11.5
DB12371	-11.5
DB11760	-11.5
DB13063	-11.5
DB11363	-11.5
DB12267	-11.5
DB00445	-11.4
DB01072	-11.4
DB00997	-11.4
DB14723	-11.4
DB14568	-11.4
DB11653	-11.4
DB13766	-11.4
DB12001	-11.4
DB00354	-11.3
DB01200	-11.3
DB14019	-11.3
DB15305	-11.3
DB12523	-11.3
DB00481	-11.2
DB00773	-11.2
DB00796	-11.2
DB00984	-11.2
DB00932	-11.2
DB00224	-11.1
DB00303	-11.1
DB00294	-11.1
DB00444	-11.1
DB00342	-11.1
DB00734	-11.1
DB00757	-11.1
DB01100	-11.1
DB01263	-11.1
DB15035	-11.1
DB12877	-11.1
DB11979	-11.1
DB00290	-11
DB00014	-11
DB00528	-11
DB00398	-11
DB00455	-11
DB00421	-11
DB00836	-11
DB14895	-11
DB11712	-11
DB12127	-11
DB12825	-11
DB11951	-11
DB00430	-10.9
DB00511	-10.9
DB01222	-10.9
DB00950	-10.9
DB01051	-10.9
DB11742	-10.9
DB14840	-10.9
DB11800	-10.9
DB11622	-10.9
DB00183	-10.8
DB00693	-10.8
DB00590	-10.8
DB01167	-10.8
DB01016	-10.8
DB13874	-10.8
DB12887	-10.8
DB11574	-10.8
DB12010	-10.8
DB15982	-10.8
DB11796	-10.8
DB11340	-10.8
DB12141	-10.8
DB11613	-10.8
DB13682	-10.8
DB14646	-10.8
DB00307	-10.7
DB00319	-10.7
DB00253	-10.7
DB00434	-10.7
DB00737	-10.7
DB00921	-10.7
DB00972	-10.7
DB00878	-10.7
DB15685	-10.7
DB12015	-10.7
DB11732	-10.7
DB13931	-10.7
DB00007	-10.6
DB00027	-10.6
DB00503	-10.6
DB00831	-10.6
DB00685	-10.6
DB01026	-10.6
DB01003	-10.6
DB13954	-10.6
DB12492	-10.6
DB11596	-10.6
DB00209	-10.5
DB00254	-10.5
DB00396	-10.5
DB00496	-10.5
DB00644	-10.5
DB00803	-10.5
DB01184	-10.5
DB01106	-10.5
DB01117	-10.5
DB12499	-10.5
DB13944	-10.5
DB12978	-10.5
DB14845	-10.5
DB12130	-10.5
DB11901	-10.5
DB11943	-10.5
DB00301	-10.4
DB00137	-10.4
DB00197	-10.4
DB00246	-10.4
DB00050	-10.4
DB00650	-10.4
DB01061	-10.4
DB01067	-10.4
DB01212	-10.4
DB00990	-10.4
DB01254	-10.4
DB00948	-10.4
DB00947	-10.4
DB12808	-10.4
DB11176	-10.4
DB00216	-10.3
DB00284	-10.3
DB00157	-10.3
DB00251	-10.3
DB00358	-10.3
DB00642	-10.3
DB00568	-10.3
DB01029	-10.3
DB11751	-10.3
DB11256	-10.3
DB13074	-10.3
DB13248	-10.3
DB14631	-10.3
DB13292	-10.3
DB13246	-10.3
DB00278	-10.2
DB00203	-10.2
DB00158	-10.2
DB00485	-10.2
DB00783	-10.2
DB00843	-10.2
DB00559	-10.2
DB01082	-10.2
DB01147	-10.2
DB11942	-10.2
DB11963	-10.2
DB13956	-10.2
DB12332	-10.2
DB12020	-10.2
DB11206	-10.2
DB11793	-10.2
DB14627	-10.2
DB00227	-10.1
DB00218	-10.1
DB00266	-10.1
DB00438	-10.1
DB00670	-10.1
DB00563	-10.1
DB01030	-10.1
DB01238	-10.1
DB01081	-10.1
DB01058	-10.1
DB11978	-10.1
DB11184	-10.1
DB11730	-10.1
DB12865	-10.1
DB11995	-10.1
DB00275	-10
DB00293	-10
DB00317	-10
DB00304	-10
DB00492	-10
DB00457	-10
DB00795	-10
DB00635	-10
DB00655	-10
DB00715	-10
DB00641	-10
DB00933	-10
DB01261	-10
DB01185	-10
DB00875	-10
DB00967	-10
DB00912	-10
DB12500	-10
DB13955	-10
DB11231	-10
DB13256	-10
DB11512	-10
DB15477	-10
DB11586	-10
DB12035	-10
DB11591	-10
DB12095	-10
DB11577	-10
DB12364	-10
DB00524	-9.9
DB00482	-9.9
DB00719	-9.9
DB00705	-9.9
DB00713	-9.9
DB00623	-9.9
DB01095	-9.9
DB00919	-9.9
DB11828	-9.9
DB15102	-9.9
DB13946	-9.9
DB13952	-9.9
DB13125	-9.9
DB12924	-9.9
DB11761	-9.9
DB11656	-9.9
DB11718	-9.9
DB00257	-9.8
DB00276	-9.8
DB00247	-9.8
DB00436	-9.8
DB00372	-9.8
DB00486	-9.8
DB00363	-9.8
DB00621	-9.8
DB00808	-9.8
DB00611	-9.8
DB00560	-9.8
DB00607	-9.8
DB01098	-9.8
DB00897	-9.8
DB01148	-9.8
DB12301	-9.8
DB11629	-9.8
DB00450	-9.7
DB00370	-9.7
DB00683	-9.7
DB00768	-9.7
DB00679	-9.7
DB00562	-9.7
DB00606	-9.7
DB01025	-9.7
DB01253	-9.7
DB01076	-9.7
DB01264	-9.7
DB13213	-9.7
DB12867	-9.7
DB13166	-9.7
DB11575	-9.7
DB11994	-9.7
DB14542	-9.7
DB11263	-9.7
DB00248	-9.6
DB00408	-9.6
DB00406	-9.6
DB00402	-9.6
DB00514	-9.6
DB00340	-9.6
DB00582	-9.6
DB00799	-9.6
DB00714	-9.6
DB01208	-9.6
DB00920	-9.6
DB00862	-9.6
DB01218	-9.6
DB00969	-9.6
DB01186	-9.6
DB01116	-9.6
DB14185	-9.6
DB13872	-9.6
DB14674	-9.6
DB11279	-9.6
DB11633	-9.6
DB12713	-9.6
DB00177	-9.5
DB00490	-9.5
DB00367	-9.5
DB00365	-9.5
DB00377	-9.5
DB00334	-9.5
DB00622	-9.5
DB00760	-9.5
DB00561	-9.5
DB00605	-9.5
DB00604	-9.5
DB00782	-9.5
DB00554	-9.5
DB01166	-9.5
DB01066	-9.5
DB00977	-9.5
DB01224	-9.5
DB00889	-9.5
DB01120	-9.5
DB00924	-9.5
DB01198	-9.5
DB01196	-9.5
DB13783	-9.5
DB13114	-9.5
DB12612	-9.5
DB12792	-9.5
DB11967	-9.5
DB11689	-9.5
DB12532	-9.5
DB11827	-9.5
DB00305	-9.4
DB00239	-9.4
DB00470	-9.4
DB00447	-9.4
DB00508	-9.4
DB00404	-9.4
DB00349	-9.4
DB00353	-9.4
DB00394	-9.4
DB00543	-9.4
DB00716	-9.4
DB00801	-9.4
DB01149	-9.4
DB01012	-9.4
DB01128	-9.4
DB12710	-9.4
DB12404	-9.4
DB12483	-9.4
DB00321	-9.3
DB00231	-9.3
DB00298	-9.3
DB00245	-9.3
DB00140	-9.3
DB00433	-9.3
DB00751	-9.3
DB00735	-9.3
DB00565	-9.3
DB00771	-9.3
DB00656	-9.3
DB00747	-9.3
DB00691	-9.3
DB00810	-9.3
DB00589	-9.3
DB01137	-9.3
DB01179	-9.3
DB01014	-9.3
DB00908	-9.3
DB00934	-9.3
DB01110	-9.3
DB01157	-9.3
DB01195	-9.3
DB00857	-9.3
DB01138	-9.3
DB00904	-9.3
DB14002	-9.3
DB11632	-9.3
DB12455	-9.3
DB13711	-9.3
DB14761	-9.3
DB14753	-9.3
DB00163	-9.2
DB00267	-9.2
DB00310	-9.2
DB00410	-9.2
DB00327	-9.2
DB00468	-9.2
DB00842	-9.2
DB00776	-9.2
DB00578	-9.2
DB00540	-9.2
DB00680	-9.2
DB01088	-9.2
DB01228	-9.2
DB01136	-9.2
DB01118	-9.2
DB01153	-9.2
DB01104	-9.2
DB01022	-9.2
DB14569	-9.2
DB11644	-9.2
DB14881	-9.2
DB14914	-9.2
DB15091	-9.2
DB00214	-9.1
DB00283	-9.1
DB00519	-9.1
DB00475	-9.1
DB00376	-9.1
DB00579	-9.1
DB00643	-9.1
DB00580	-9.1
DB00564	-9.1
DB00701	-9.1
DB00675	-9.1
DB00678	-9.1
DB00731	-9.1
DB00628	-9.1
DB01063	-9.1
DB00982	-9.1
DB01172	-9.1
DB01162	-9.1
DB00913	-9.1
DB00906	-9.1
DB14575	-9.1
DB13532	-9.1
DB12147	-9.1
DB15534	-9.1
DB14476	-9.1
DB13851	-9.1
DB00199	-9
DB00186	-9
DB00318	-9
DB00035	-9
DB00504	-9
DB00425	-9
DB00459	-9
DB00525	-9
DB00415	-9
DB00469	-9
DB00542	-9
DB00829	-9
DB00814	-9
DB00539	-9
DB00755	-9
DB00839	-9
DB00739	-9
DB00690	-9
DB01231	-9
DB01127	-9
DB01219	-9
DB00881	-9
DB01091	-9
DB00952	-9
DB00882	-9
DB00978	-9
DB00850	-9
DB00991	-9
DB14725	-9
DB14001	-9
DB11362	-9
DB11560	-9
DB12941	-9
DB14975	-9
DB00287	-8.9
DB00162	-8.9
DB00523	-8.9
DB00344	-8.9
DB00328	-8.9
DB00346	-8.9
DB00374	-8.9
DB00802	-8.9
DB00682	-8.9
DB00613	-8.9
DB00537	-8.9
DB00798	-8.9
DB00652	-8.9
DB00821	-8.9
DB00671	-8.9
DB01215	-8.9
DB01165	-8.9
DB01053	-8.9
DB01204	-8.9
DB01044	-8.9
DB00905	-8.9
DB00902	-8.9
DB11915	-8.9
DB13337	-8.9
DB11748	-8.9
DB12278	-8.9
DB13277	-8.9
DB13720	-8.9
DB00383	-8.8
DB00332	-8.8
DB00384	-8.8
DB00813	-8.8
DB00535	-8.8
DB00833	-8.8
DB00533	-8.8
DB00674	-8.8
DB00777	-8.8
DB01150	-8.8
DB01226	-8.8
DB00854	-8.8
DB01155	-8.8
DB01239	-8.8
DB01135	-8.8
DB01132	-8.8
DB00946	-8.8
DB00940	-8.8
DB01060	-8.8
DB00956	-8.8
DB01068	-8.8
DB11219	-8.8
DB11817	-8.8
DB13967	-8.8
DB11699	-8.8
DB00243	-8.7
DB00323	-8.7
DB00252	-8.7
DB00178	-8.7
DB00355	-8.7
DB00414	-8.7
DB00417	-8.7
DB00341	-8.7
DB00348	-8.7
DB00467	-8.7
DB00333	-8.7
DB00487	-8.7
DB00601	-8.7
DB00567	-8.7
DB00812	-8.7
DB00955	-8.7
DB01036	-8.7
DB00986	-8.7
DB01122	-8.7
DB01242	-8.7
DB01140	-8.7
DB01250	-8.7
DB00944	-8.7
DB01000	-8.7
DB01059	-8.7
DB01125	-8.7
DB13136	-8.7
DB14086	-8.7
DB13225	-8.7
DB13873	-8.7
DB14196	-8.7
DB12293	-8.7
DB00229	-8.6
DB00387	-8.6
DB00493	-8.6
DB00439	-8.6
DB00817	-8.6
DB00688	-8.6
DB00665	-8.6
DB00726	-8.6
DB00800	-8.6
DB01112	-8.6
DB01142	-8.6
DB00998	-8.6
DB11584	-8.6
DB13286	-8.6
DB13274	-8.6
DB11672	-8.6
DB13155	-8.6
DB13501	-8.6
DB12954	-8.6
DB11757	-8.6
DB00175	-8.5
DB00279	-8.5
DB00192	-8.5
DB00234	-8.5
DB00448	-8.5
DB00400	-8.5
DB00391	-8.5
DB00480	-8.5
DB00465	-8.5
DB00498	-8.5
DB00427	-8.5
DB00472	-8.5
DB00530	-8.5
DB00343	-8.5
DB00684	-8.5
DB00557	-8.5
DB00736	-8.5
DB00647	-8.5
DB00708	-8.5
DB00756	-8.5
DB01113	-8.5
DB01146	-8.5
DB01074	-8.5
DB01039	-8.5
DB00975	-8.5
DB01209	-8.5
DB00923	-8.5
DB13657	-8.5
DB14033	-8.5
DB12615	-8.5
DB00219	-8.4
DB00205	-8.4
DB00213	-8.4
DB00270	-8.4
DB00452	-8.4
DB00338	-8.4
DB00502	-8.4
DB00805	-8.4
DB00689	-8.4
DB00712	-8.4
DB00942	-8.4
DB00890	-8.4
DB00962	-8.4
DB00963	-8.4
DB01190	-8.4
DB01062	-8.4
DB01227	-8.4
DB01203	-8.4
DB00918	-8.4
DB01041	-8.4
DB01046	-8.4
DB01009	-8.4
DB12728	-8.4
DB12401	-8.4
DB14083	-8.4
DB11157	-8.4
DB13270	-8.4
DB12602	-8.4
DB11201	-8.4
DB12938	-8.4
DB12245	-8.4
DB14075	-8.4
DB00280	-8.3
DB00179	-8.3
DB00215	-8.3
DB00238	-8.3
DB00315	-8.3
DB00118	-8.3
DB00479	-8.3
DB00420	-8.3
DB00692	-8.3
DB00718	-8.3
DB00625	-8.3
DB00639	-8.3
DB00584	-8.3
DB01151	-8.3
DB01175	-8.3
DB01176	-8.3
DB01079	-8.3
DB01244	-8.3
DB00861	-8.3
DB14642	-8.3
DB12343	-8.3
DB11609	-8.3
DB11155	-8.3
DB13273	-8.3
DB12554	-8.3
DB14763	-8.3
DB14201	-8.3
DB00255	-8.2
DB00194	-8.2
DB00451	-8.2
DB00458	-8.2
DB00432	-8.2
DB00749	-8.2
DB00722	-8.2
DB00939	-8.2
DB00876	-8.2
DB01205	-8.2
DB01069	-8.2
DB00981	-8.2
DB00935	-8.2
DB00907	-8.2
DB01006	-8.2
DB01048	-8.2
DB01101	-8.2
DB13279	-8.2
DB14554	-8.2
DB14096	-8.2
DB00297	-8.1
DB00131	-8.1
DB00500	-8.1
DB00456	-8.1
DB00477	-8.1
DB00442	-8.1
DB00357	-8.1
DB00827	-8.1
DB00724	-8.1
DB00662	-8.1
DB00552	-8.1
DB01007	-8.1
DB01084	-8.1
DB01054	-8.1
DB00938	-8.1
DB00899	-8.1
DB01021	-8.1
DB01115	-8.1
DB01024	-8.1
DB01178	-8.1
DB01199	-8.1
DB01145	-8.1
DB00887	-8.1
DB00980	-8.1
DB00914	-8.1
DB12153	-8.1
DB13142	-8.1
DB12161	-8.1
DB12377	-8.1
DB11315	-8.1
DB13258	-8.1
DB13680	-8.1
DB00296	-8
DB00393	-8
DB00509	-8
DB00392	-8
DB00661	-8
DB00784	-8
DB00788	-8
DB00758	-8
DB00744	-8
DB00573	-8
DB01129	-8
DB01123	-8
DB01240	-8
DB01210	-8
DB01097	-8
DB01002	-8
DB00922	-8
DB01131	-8
DB01220	-8
DB15779	-8
DB11753	-8
DB11602	-8
DB11989	-8
DB11269	-8
DB00521	-7.9
DB00476	-7.9
DB00449	-7.9
DB00401	-7.9
DB00446	-7.9
DB00774	-7.9
DB00598	-7.9
DB00695	-7.9
DB00654	-7.9
DB00648	-7.9
DB00775	-7.9
DB00745	-7.9
DB00631	-7.9
DB01083	-7.9
DB01139	-7.9
DB00849	-7.9
DB01217	-7.9
DB00961	-7.9
DB00867	-7.9
DB13781	-7.9
DB11181	-7.9
DB11226	-7.9
DB11221	-7.9
DB13801	-7.9
DB00204	-7.8
DB00261	-7.8
DB00250	-7.8
DB00440	-7.8
DB00382	-7.8
DB00360	-7.8
DB00412	-7.8
DB00527	-7.8
DB00553	-7.8
DB00790	-7.8
DB01247	-7.8
DB00885	-7.8
DB01073	-7.8
DB01174	-7.8
DB01023	-7.8
DB14176	-7.8
DB14120	-7.8
DB14650	-7.8
DB14203	-7.8
DB12313	-7.8
DB13284	-7.8
DB00208	-7.7
DB00273	-7.7
DB00196	-7.7
DB00424	-7.7
DB00409	-7.7
DB00586	-7.7
DB00572	-7.7
DB00555	-7.7
DB00841	-7.7
DB00686	-7.7
DB01124	-7.7
DB01015	-7.7
DB00983	-7.7
DB00953	-7.7
DB01096	-7.7
DB01246	-7.7
DB11182	-7.7
DB11837	-7.7
DB14638	-7.7
DB14200	-7.7
DB14191	-7.7
DB13421	-7.7
DB00300	-7.6
DB00289	-7.6
DB00263	-7.6
DB00274	-7.6
DB00381	-7.6
DB00507	-7.6
DB00426	-7.6
DB00461	-7.6
DB00499	-7.6
DB00495	-7.6
DB00706	-7.6
DB00608	-7.6
DB00571	-7.6
DB00594	-7.6
DB00804	-7.6
DB00880	-7.6
DB01111	-7.6
DB01237	-7.6
DB01168	-7.6
DB00870	-7.6
DB01105	-7.6
DB14020	-7.6
DB11186	-7.6
DB14082	-7.6
DB13265	-7.6
DB11660	-7.6
DB00152	-7.5
DB00193	-7.5
DB00242	-7.5
DB00484	-7.5
DB00576	-7.5
DB00676	-7.5
DB00697	-7.5
DB00746	-7.5
DB00633	-7.5
DB00645	-7.5
DB00664	-7.5
DB01075	-7.5
DB01032	-7.5
DB01214	-7.5
DB11642	-7.5
DB14658	-7.5
DB11284	-7.5
DB12407	-7.5
DB12300	-7.5
DB14195	-7.5
DB12945	-7.5
DB14109	-7.5
DB13211	-7.5
DB11820	-7.5
DB13153	-7.5
DB00322	-7.4
DB00249	-7.4
DB00405	-7.4
DB00359	-7.4
DB00494	-7.4
DB00649	-7.4
DB00558	-7.4
DB00835	-7.4
DB00779	-7.4
DB00672	-7.4
DB00581	-7.4
DB00738	-7.4
DB00669	-7.4
DB01173	-7.4
DB01221	-7.4
DB01102	-7.4
DB01087	-7.4
DB00917	-7.4
DB00999	-7.4
DB01188	-7.4
DB00979	-7.4
DB01018	-7.4
DB00869	-7.4
DB01193	-7.4
DB00943	-7.4
DB12783	-7.4
DB11705	-7.4
DB11331	-7.4
DB00104	-7.3
DB00577	-7.3
DB00640	-7.3
DB00809	-7.3
DB00794	-7.3
DB00600	-7.3
DB00806	-7.3
DB00748	-7.3
DB01201	-7.3
DB00891	-7.3
DB01249	-7.3
DB01045	-7.3
DB01114	-7.3
DB01182	-7.3
DB00903	-7.3
DB01011	-7.3
DB00929	-7.3
DB00865	-7.3
DB11823	-7.3
DB13219	-7.3
DB11217	-7.3
DB13288	-7.3
DB13444	-7.3
DB13306	-7.3
DB11235	-7.3
DB11160	-7.3
DB00150	-7.2
DB00226	-7.2
DB00271	-7.2
DB00176	-7.2
DB00198	-7.2
DB00285	-7.2
DB00512	-7.2
DB00350	-7.2
DB00474	-7.2
DB00422	-7.2
DB00740	-7.2
DB00811	-7.2
DB00792	-7.2
DB00770	-7.2
DB00660	-7.2
DB00925	-7.2
DB01064	-7.2
DB01194	-7.2
DB00900	-7.2
DB01171	-7.2
DB11283	-7.2
DB11570	-7.2
DB11336	-7.2
DB13228	-7.2
DB00159	-7.1
DB00268	-7.1
DB00532	-7.1
DB00518	-7.1
DB00366	-7.1
DB00441	-7.1
DB00651	-7.1
DB00754	-7.1
DB01121	-7.1
DB01050	-7.1
DB00949	-7.1
DB00927	-7.1
DB01241	-7.1
DB01065	-7.1
DB11190	-7.1
DB13216	-7.1
DB14099	-7.1
DB13139	-7.1
DB00299	-7
DB00221	-7
DB00235	-7
DB00006	-7
DB00454	-7
DB00380	-7
DB00373	-7
DB00832	-7
DB00629	-7
DB00574	-7
DB00698	-7
DB01233	-7
DB01230	-7
DB01133	-7
DB01144	-7
DB01211	-7
DB01119	-7
DB11932	-7
DB13848	-7
DB12789	-7
DB15694	-7
DB00291	-6.9
DB00170	-6.9
DB00335	-6.9
DB00345	-6.9
DB00473	-6.9
DB00750	-6.9
DB00853	-6.9
DB01001	-6.9
DB00989	-6.9
DB01191	-6.9
DB01262	-6.9
DB14202	-6.9
DB11278	-6.9
DB13247	-6.9
DB13346	-6.9
DB14143	-6.9
DB13170	-6.9
DB11936	-6.9
DB12473	-6.9
DB00281	-6.8
DB00292	-6.8
DB00190	-6.8
DB00187	-6.8
DB00478	-6.8
DB00634	-6.8
DB00987	-6.8
DB00892	-6.8
DB00928	-6.8
DB01004	-6.8
DB00968	-6.8
DB00960	-6.8
DB00964	-6.8
DB01156	-6.8
DB01043	-6.8
DB01042	-6.8
DB01255	-6.8
DB00848	-6.8
DB13908	-6.8
DB11327	-6.8
DB13858	-6.8
DB12328	-6.8
DB13222	-6.8
DB14174	-6.8
DB14007	-6.8
DB00312	-6.7
DB00211	-6.7
DB00361	-6.7
DB00730	-6.7
DB01035	-6.7
DB01243	-6.7
DB01235	-6.7
DB00993	-6.7
DB01056	-6.7
DB00871	-6.7
DB01170	-6.7
DB14175	-6.7
DB11207	-6.7
DB14194	-6.7
DB11583	-6.7
DB13167	-6.7
DB00306	-6.6
DB00265	-6.6
DB00132	-6.6
DB00489	-6.6
DB00369	-6.6
DB00709	-6.6
DB00765	-6.6
DB00599	-6.6
DB00818	-6.6
DB00937	-6.6
DB01187	-6.6
DB00879	-6.6
DB11768	-6.6
DB13853	-6.6
DB15467	-6.6
DB11282	-6.6
DB14018	-6.6
DB12097	-6.6
DB11587	-6.6
DB11285	-6.6
DB00121	-6.5
DB00135	-6.5
DB00264	-6.5
DB00114	-6.5
DB00195	-6.5
DB00217	-6.5
DB00181	-6.5
DB00413	-6.5
DB00428	-6.5
DB00395	-6.5
DB00612	-6.5
DB00825	-6.5
DB00819	-6.5
DB00766	-6.5
DB00830	-6.5
DB01085	-6.5
DB01037	-6.5
DB01161	-6.5
DB11156	-6.5
DB13253	-6.5
DB14754	-6.5
DB12537	-6.5
DB16022	-6.5
DB14656	-6.5
DB12362	-6.5
DB11594	-6.5
DB00237	-6.4
DB00201	-6.4
DB00241	-6.4
DB00418	-6.4
DB00368	-6.4
DB00336	-6.4
DB00816	-6.4
DB00721	-6.4
DB00668	-6.4
DB01154	-6.4
DB00909	-6.4
DB13179	-6.4
DB12821	-6.4
DB13854	-6.4
DB14173	-6.4
DB11145	-6.4
DB11610	-6.4
DB11332	-6.4
DB13278	-6.4
DB11148	-6.4
DB00143	-6.3
DB00308	-6.3
DB00423	-6.3
DB00488	-6.3
DB00356	-6.3
DB00636	-6.3
DB00703	-6.3
DB00575	-6.3
DB00793	-6.3
DB01206	-6.3
DB01031	-6.3
DB00884	-6.3
DB14156	-6.3
DB13282	-6.3
DB00207	-6.2
DB00236	-6.2
DB00120	-6.2
DB00501	-6.2
DB00807	-6.2
DB00787	-6.2
DB00780	-6.2
DB00797	-6.2
DB00824	-6.2
DB00657	-6.2
DB00868	-6.2
DB01107	-6.2
DB01010	-6.2
DB00915	-6.2
DB11254	-6.2
DB11328	-6.2
DB14104	-6.2
DB14084	-6.2
DB14188	-6.2
DB11299	-6.2
DB13583	-6.2
DB00233	-6.1
DB00277	-6.1
DB00388	-6.1
DB00379	-6.1
DB00352	-6.1
DB00569	-6.1
DB00710	-6.1
DB00791	-6.1
DB01090	-6.1
DB01197	-6.1
DB00988	-6.1
DB00856	-6.1
DB13928	-6.1
DB13218	-6.1
DB11815	-6.1
DB11323	-6.1
DB15916	-6.1
DB13221	-6.1
DB12942	-6.1
DB12767	-6.1
DB13624	-6.1
DB00244	-6
DB00185	-6
DB00184	-6
DB00316	-6
DB00431	-6
DB00723	-6
DB00610	-6
DB00951	-6
DB00852	-6
DB11677	-6
DB14177	-6
DB14783	-6
DB14193	-6
DB00259	-5.9
DB00711	-5.9
DB01086	-5.9
DB00945	-5.9
DB14186	-5.9
DB12667	-5.9
DB15576	-5.9
DB00191	-5.8
DB00302	-5.8
DB00165	-5.8
DB00419	-5.8
DB00491	-5.8
DB00397	-5.8
DB00632	-5.8
DB00609	-5.8
DB00778	-5.8
DB00974	-5.8
DB00996	-5.8
DB00911	-5.8
DB00851	-5.8
DB01158	-5.8
DB01020	-5.8
DB11738	-5.8
DB15480	-5.8
DB13269	-5.8
DB12839	-5.8
DB13628	-5.8
DB12466	-5.8
DB00126	-5.7
DB00182	-5.7
DB00399	-5.7
DB00720	-5.7
DB00556	-5.7
DB00752	-5.7
DB00936	-5.7
DB00863	-5.7
DB14212	-5.7
DB12911	-5.7
DB00141	-5.6
DB00371	-5.6
DB00630	-5.6
DB00545	-5.6
DB00874	-5.6
DB00883	-5.6
DB01181	-5.6
DB14184	-5.6
DB13178	-5.6
DB14183	-5.6
DB11496	-5.6
DB00230	-5.5
DB00437	-5.5
DB00331	-5.5
DB00593	-5.5
DB00550	-5.5
DB00772	-5.5
DB01245	-5.5
DB01202	-5.5
DB12834	-5.5
DB13262	-5.5
DB13966	-5.5
DB00202	-5.4
DB00173	-5.4
DB00330	-5.4
DB00585	-5.4
DB01236	-5.4
DB13267	-5.4
DB13100	-5.4
DB11164	-5.4
DB00123	-5.3
DB00138	-5.3
DB00282	-5.3
DB00389	-5.3
DB00822	-5.3
DB00733	-5.3
DB11304	-5.3
DB00166	-5.2
DB00347	-5.2
DB00627	-5.2
DB00534	-5.2
DB00548	-5.2
DB00617	-5.2
DB00916	-5.2
DB01033	-5.2
DB13970	-5.2
DB13180	-5.2
DB11180	-5.2
DB00313	-5.1
DB00130	-5.1
DB00531	-5.1
DB00727	-5.1
DB01099	-5.1
DB01077	-5.1
DB14141	-5.1
DB11359	-5.1
DB00262	-5
DB00339	-5
DB00659	-5
DB01189	-5
DB14159	-5
DB14187	-5
DB13154	-5
DB00228	-4.9
DB00174	-4.9
DB00148	-4.9
DB00142	-4.9
DB00677	-4.9
DB00742	-4.9
DB00544	-4.9
DB00753	-4.9
DB01008	-4.9
DB01057	-4.9
DB13117	-4.9
DB13146	-4.9
DB11735	-4.9
DB13747	-4.9
DB13882	-4.9
DB00129	-4.8
DB00513	-4.8
DB01143	-4.8
DB01080	-4.8
DB01019	-4.8
DB00855	-4.8
DB11678	-4.8
DB11640	-4.8
DB00128	-4.7
DB00411	-4.7
DB14078	-4.7
DB00189	-4.6
DB00583	-4.6
DB00992	-4.6
DB14219	-4.6
DB11386	-4.6
DB13245	-4.6
DB00272	-4.5
DB00566	-4.5
DB00859	-4.5
DB11142	-4.5
DB13972	-4.5
DB00134	-4.4
DB00161	-4.4
DB00529	-4.4
DB14178	-4.4
DB14197	-4.4
DB14199	-4.4
DB00139	-4.3
DB00828	-4.3
DB01159	-4.3
DB13960	-4.3
DB14089	-4.3
DB00156	-4.2
DB01028	-4.2
DB00260	-4.1
DB00763	-4
DB00151	-3.9
DB01005	-3.9
DB01213	-3.9
DB13116	-3.9
DB13838	-3.9
DB14475	-3.9
DB00119	-3.8
DB00325	-3.8
DB00592	-3.8
DB00551	-3.8
DB00122	-3.7
DB00888	-3.7
DB14110	-3.7
DB00145	-3.5
DB00536	-3.5
DB13323	-3.5
DB13813	-3.1
DB11387	-3
DB14150	-3
DB14189	-3
DB00847	-2.7
DB01093	-2.5
DB00898	-2.5
DB13259	-2.5
DB15906	-2.1
DB00971	-1.9
DB12529	-1.8
DB14500	-1.7
DB13949	-1.7
DB14574	-1.7
DB14513	-1.7
DB00435	-1.3
DB11588	-1.3
DB11257	-1.3
DB12754	-1.1
DB14151	-0.7
DB11135	-0.7
