# Supplementary material for: A Data-Driven Approach to Construct a Molecular Map of Trypanosoma cruzi to Identify Drugs and Vaccine Targets
Source: Vaccines (Basel). 2023 Jan 26;11(2):267. doi: 10.3390/vaccines11020267 (PMC9963959; doi:10.3390/vaccines11020267)
Supplement: Supplementary file 1 [file vaccines-11-00267-s001.zip › Supplementary Tables/Supplementary Table 23.xlsx]

## Sheet: Drug-protein binding affinity 
Supplementary Table 23 a: The binding affinity of T. cruzi predicted (solved) protein structures (targets) with nifurtimox, aspirin, orlistat and benznidazole. This table has information in 5 columns: Protein ID, DB11820 (Nifurtimox), DB00945 (Aspirin), DB01083 (Orlistat) and DB11989 (Benznidazole). The first column 'Protein ID' provides the NCBI accession ID of the protein targets; The second co…
Protein ID	DB11820 (Nifurtimox)	DB00945 (Aspirin)	DB01083 (Orlistat)	DB11989 (Benznidazole)
XP_822141	-6.8	-6.1	-7.3	-7.5
XP_822140	-6.9	-6.1	-6.9	-7.3
XP_822138	-6.4	-5.4	-4.9	-6.3
XP_822131	-7.3	-5.9	-6.5	-8.1
XP_822129	-6.3	-5.2	-5.7	-7
XP_822125	-6	-6.5	-5.9	-6.8
XP_822116	-5.2	-4.9	-4.6	-6.1
XP_822115	-7.3	-6	-6.8	-7.1
XP_822111	-6.2	-5.8	-5.5	-7
XP_822107	-6.2	-5.6	-6	-6.8
XP_822106	-6	-6.4	-6.3	-6.9
XP_822097	-6.1	-5.1	-5.2	-6.3
XP_822094	-7	-6	-6.6	-7.1
XP_822092	-7.3	-6.9	-6.2	-7.6
XP_822086	-7.5	-6.3	-6.4	-7.7
XP_822079	-6.1	-5.6	-5.8	-6.5
XP_822078	-6.5	-6.3	-6.3	-7.6
XP_822074	-5.4	-5.1	-4.1	-6
XP_822073	-7.8	-6.1	-8.1	-8.2
XP_822068	-5.3	-5.1	-4	-5.8
XP_822060	-7.3	-6.1	-6.1	-8.1
XP_822057	-6	-5.7	-5.7	-7.2
XP_822053	-5.7	-5.5	-6.3	-6.3
XP_822051	-7.6	-6.1	-7	-8.1
XP_822050	-7.6	-5.5	-7.3	-8.1
XP_822049	-6.5	-6.7	-5.6	-7.5
XP_822045	-6.3	-5.7	-6	-7.6
XP_822044	-5.8	-5.8	-5.9	-6.4
XP_822043	-6.3	-5.6	-4.9	-6.2
XP_822035	-6.1	-5.3	-5.2	-6.8
XP_822034	-7.1	-6.4	-6	-7.9
XP_822033	-6.9	-5.4	-6.6	-7.3
XP_822026	-6.4	-6	-5.1	-6.6
XP_822022	-6.2	-6.4	-5.1	-5.7
XP_822021	-6.8	-5.7	-6.5	-6.9
XP_822017	-6.7	-5.1	-4.7	-6.1
XP_822014	-6.3	-5.7	-6	-7.1
XP_822006	-6.2	-5	-6.3	-6.5
XP_821994	-5.4	-5.2	-5.3	-6.3
XP_821991	-7.1	-5.8	-5.6	-7.5
XP_821989	-7.2	-6.1	-5.3	-7.2
XP_821970	-5.9	-4.9	-6	-6.2
XP_821969	-6	-5	-5.4	-6.3
XP_821959	-6.8	-5.2	-6.1	-6.7
XP_821954	-6.4	-6.4	-6.9	-6.8
XP_821946	-6.8	-5.8	-6.6	-7
XP_821945	-7	-5.6	-5.8	-7.5
XP_821943	-6.6	-5.3	-5.8	-6.8
XP_821942	-6.1	-5.8	-5.7	-6.1
XP_821941	-6.5	-6.5	-7.4	-7.6
XP_821938	-5.9	-5.4	-5.9	-6.8
XP_821936	-6.8	-5.5	-6.6	-6.9
XP_821930	-6.7	-4.9	-6.1	-6.2
XP_821924	-6.3	-5.2	-6.2	-7.4
XP_821921	-5.9	-5.6	-4.6	-7.1
XP_821910	-7.9	-6.3	-6.5	-6.6
XP_821909	-6.6	-7.6	-5	-6.4
XP_821904	-7.1	-5.7	-6.1	-7.3
XP_821902	-6.1	-6.1	-5.5	-7.2
XP_821898	-5.9	-5.2	-5.3	-6.2
XP_821896	-6.7	-5.7	-5.7	-7.2
XP_821889	-6.2	-4.9	-5.5	-6
XP_821888	-5.9	-4.8	-5.9	-6.6
XP_821887	-6.6	-5.2	-6.1	-7
XP_821886	-6.8	-5.5	-6.2	-6.8
XP_821885	-6.4	-5.3	-6.3	-7.5
XP_821882	-5.7	-5.2	-5.7	-6.3
XP_821879	-6.3	-5.5	-6.1	-7.2
XP_821877	-7.2	-6.2	-7	-8.3
XP_821876	-7.2	-6.1	-7.4	-7.6
XP_821874	-5.8	-4.9	-4.8	-5.9
XP_821873	-6.6	-5.5	-5.8	-6.9
XP_821860	-5.9	-5	-4.7	-6.2
XP_821857	-7.6	-5.9	-6.5	-7.6
XP_821855	-6.8	-5.5	-7.3	-7
XP_821853	-6.7	-6	-5.9	-6.9
XP_821850	-6.4	-5.6	-6	-6.8
XP_821848	-6.2	-5.1	-5.5	-6.8
XP_821836	-7.3	-6.3	-6.3	-7.5
XP_821835	-5.9	-5.2	-5.3	-6.2
XP_821834	-6.6	-5.4	-6.3	-6.5
XP_821827	-6.9	-6.7	-6.6	-7.6
XP_821807	-7.3	-6.3	-6.6	-6.9
XP_821802	-6	-5.2	-5.4	-6.4
XP_821800	-6.3	-6.2	-6.6	-7
XP_821799	-5.8	-5	-5.6	-5.8
XP_821796	-7.2	-6.1	-5.6	-7.5
XP_821793	-6.3	-6.1	-5.9	-7.3
XP_821792	-6.5	-5	-5.8	-6.8
XP_821791	-6.1	-5.8	-5.1	-6.7
XP_821790	-8	-6.3	-7.4	-8.3
XP_821779	-7	-5.2	-6.3	-6.7
XP_821777	-6.8	-6.1	-5.4	-7.1
XP_821762	-6.1	-5.5	-5.3	-6.1
XP_821753	-6.3	-5.3	-5	-6.3
XP_821739	-6.2	-6	-6.1	-6.3
XP_821737	-8	-6	-6.7	-7
XP_821735	-6.3	-5.6	-5.4	-7
XP_821722	-5.8	-5.9	-5.9	-6.6
XP_821717	-6.6	-5.5	-6.5	-6.8
XP_821714	-6.3	-5.4	-5.2	-6.6
XP_821712	-6.8	-5.6	-5	-6.8
XP_821703	-7.2	-5.9	-7	-7.6
XP_821694	-7.3	-5.4	-7.1	-7.6
XP_821693	-6.7	-5.2	-5.8	-6.8
XP_821686	-6.4	-5.6	-5.3	-6.5
XP_821683	-6.6	-5.4	-5.8	-6.8
XP_821677	-7.3	-5.3	-6.1	-7
XP_821669	-6.5	-6	-5.4	-6.8
XP_821664	-6.8	-5.5	-4.9	-6.1
XP_821656	-6.3	-5.4	-5.3	-6.5
XP_821652	-6.3	-5.2	-6.5	-6.9
XP_821650	-5.8	-5	-4.7	-6.1
XP_821641	-5.3	-4.4	-4.8	-5.7
XP_821640	-5.1	-4.8	-4.6	-5.6
XP_821635	-6.2	-4.8	-4.6	-6.2
XP_821633	-7.1	-5.2	-6.2	-6.8
XP_821632	-5.3	-5.3	-6	-7
XP_821631	-6.9	-6.1	-6.7	-6.8
XP_821630	-5.2	-5.2	-5.3	-6
XP_821624	-6.5	-5.5	-6.7	-6.8
XP_821623	-7	-6	-7.7	-7.8
XP_821620	-7.5	-6.1	-6.4	-7.9
XP_821619	-6.3	-5.1	-6	-6.6
XP_821617	-6.3	-6.3	-6.4	-6.3
XP_821616	-7.4	-6.6	-6.4	-8.3
XP_821615	-6.2	-5.7	-6.3	-6.3
XP_821614	-5.8	-4.4	-5.2	-6.4
XP_821610	-6.1	-5.9	-6.1	-6.2
XP_821609	-7.1	-6.3	-6.2	-7
XP_821608	-6.6	-5.7	-6.7	-6.7
XP_821605	-7	-6.3	-5.9	-6.8
XP_821603	-5.9	-4.8	-5.7	-6.1
XP_821602	-5.1	-4.9	-4.3	-6
XP_821599	-5.7	-5	-4.7	-5.8
XP_821597	-8	-5.4	-6.9	-6.8
XP_821596	-6.6	-5.6	-7.2	-7.1
XP_821592	-6.7	-6.2	-6	-6.6
XP_821591	-6	-5.8	-5	-6.8
XP_821587	-6.4	-5.4	-6.6	-7.4
XP_821578	-5.6	-5	-4.5	-6.1
XP_821575	-6.3	-5.2	-5.5	-6.6
XP_821574	-7.3	-5.8	-6.9	-7.1
XP_821566	-6.2	-5.5	-6.3	-6.9
XP_821565	-6.7	-5.8	-7.1	-7.1
XP_821560	-6.7	-5.8	-6.4	-7.1
XP_821559	-7.1	-7.6	-5.9	-7.4
XP_821558	-6.3	-5.7	-5.6	-6.6
XP_821556	-6.4	-5	-5.4	-6.4
XP_821554	-6.4	-5.1	-4.9	-6.4
XP_821550	-5.5	-4.8	-4.8	-6
XP_821548	-6.8	-5.9	-5.8	-7
XP_821547	-6.3	-6	-6.1	-7.4
XP_821545	-5.6	-5.7	-4.3	-6.7
XP_821542	-5.8	-5.3	-5.7	-6
XP_821537	-4.9	-4.9	-5	-5.5
XP_821534	-6.3	-5.8	-5.5	-6.6
XP_821533	-5.4	-5	-5.4	-5.8
XP_821531	-6.6	-5.1	-5.7	-6.3
XP_821530	-7.2	-6.9	-6.7	-8.6
XP_821529	-6.6	-5.9	-6	-7.9
XP_821527	-7.5	-6.5	-7.1	-7.9
XP_821526	-6.6	-5.8	-5.7	-6.6
XP_821522	-6.2	-5.2	-6.1	-6.9
XP_821518	-6	-5.8	-5.8	-6.2
XP_821513	-5.8	-4.8	-4.7	-6.3
XP_821503	-6.7	-5.9	-5.7	-7
XP_821501	-5.7	-5.4	-5.3	-6.7
XP_821500	-6.6	-6.5	-6.7	-7.4
XP_821498	-6.1	-5	-5.5	-6.1
XP_821495	-6.5	-5.4	-5.7	-6.9
XP_821491	-6.5	-5.6	-6.2	-6.6
XP_821487	-5.9	-4.8	-5.3	-6.6
XP_821486	-7.1	-6.4	-6.5	-7.9
XP_821482	-6.9	-5.4	-6.9	-6.6
XP_821480	-5.8	-4.9	-5.3	-5.5
XP_821479	-5.3	-5	-5.1	-5.7
XP_821474	-6.3	-5.4	-5.9	-6.2
XP_821473	-5.4	-5.5	-4.4	-5.7
XP_821472	-5.7	-5.7	-5.8	-6.2
XP_821471	-6.5	-5.4	-5.5	-7
XP_821470	-6	-5.2	-5	-5.9
XP_821469	-6	-5.3	-6	-5.9
XP_821468	-5.9	-5.1	-5.2	-6.2
XP_821467	-5.9	-5.1	-3.9	-5.8
XP_821465	-5.8	-4.8	-5.9	-6.3
XP_821464	-6.5	-5.1	-5.9	-6.8
XP_821462	-5.8	-6.1	-4.1	-7
XP_821461	-7.3	-6	-6	-7.5
XP_821458	-6.6	-5.8	-6.6	-6.9
XP_821453	-6.3	-5.5	-5.5	-6.5
XP_821451	-5.9	-5.8	-5.7	-6.7
XP_821438	-7.1	-6.1	-6.3	-7.6
XP_821426	-6.4	-5.4	-5.4	-6.6
XP_821425	-6.2	-6.1	-5.3	-7.4
XP_821416	-5.7	-4.7	-4.2	-5.7
XP_821405	-6.6	-5.7	-6.1	-6.8
XP_821401	-4.8	-4.8	-4	-5.3
XP_821397	-6.9	-6.1	-6.2	-7.1
XP_821395	-6.5	-5.3	-6	-6.4
XP_821390	-6.7	-5.4	-5.3	-7.4
XP_821388	-6.6	-5.8	-5.7	-8.1
XP_821381	-6.6	-6.1	-6.5	-7.2
XP_821378	-6.2	-5	-5.5	-6.4
XP_821376	-6.5	-5.8	-6.4	-7.1
XP_821368	-6.5	-5.8	-6.4	-7.2
XP_821365	-5.2	-5.5	-5.1	-5.7
XP_821364	-5.8	-5.4	-5.6	-6.1
XP_821363	-6.7	-5.9	-7.3	-7.5
XP_821362	-7.5	-6.3	-7.3	-7.5
XP_821361	-7.2	-5.9	-6.7	-7.5
XP_821357	-5.6	-5	-5.4	-5.9
XP_821356	-7.2	-5.6	-7	-7.6
XP_821352	-6.5	-5.4	-6.1	-6.1
XP_821350	-6.8	-6	-6.8	-7.2
XP_821345	-6.4	-5.1	-5.4	-6.8
XP_821344	-7.4	-6.6	-6.9	-7.7
XP_821343	-6.5	-5.6	-5.2	-6.7
XP_821342	-6.5	-5.7	-6.7	-6.8
XP_821339	-6.8	-5.7	-5.6	-6.8
XP_821338	-6.5	-5.3	-5.7	-6.9
XP_821334	-6.6	-6	-7.4	-7.4
XP_821333	-7.9	-6.8	-7.4	-8.5
XP_821327	-5.4	-4.8	-4.8	-5.9
XP_821325	-6.5	-5.2	-5.9	-6.6
XP_821320	-5.5	-4.6	-4.3	-5.6
XP_821317	-6	-5.1	-5.2	-6.5
XP_821315	-6.2	-5.2	-5.5	-6.8
XP_821313	-6.2	-6.1	-5.9	-7.5
XP_821311	-5.9	-6	-5.7	-6.5
XP_821303	-6.9	-6.4	-5	-7.2
XP_821294	-6.7	-5.6	-6.3	-6.3
XP_821293	-6.7	-6.3	-5.1	-6.3
XP_821291	-6.8	-6.3	-6	-7.2
XP_821284	-6	-5.2	-5.4	-6.7
XP_821276	-6.8	-6	-7.2	-7.7
XP_821271	-5.8	-5.4	-5.2	-6.9
XP_821268	-6.4	-6	-6.1	-7.1
XP_821266	-6.5	-5.7	-5.8	-6.9
XP_821265	-7.3	-6.1	-6.8	-7.7
XP_821263	-6.1	-5.4	-5.9	-7.1
XP_821260	-7.2	-6.5	-6.5	-7.7
XP_821257	-5.4	-4.9	-5.3	-6
XP_821237	-6.1	-6.2	-5.5	-6.5
XP_821232	-6.8	-5.4	-6.8	-6.8
XP_821229	-5.8	-5.4	-5.3	-6.2
XP_821228	-5.9	-5.4	-5.8	-6.3
XP_821226	-6.2	-5.8	-5.2	-6.5
XP_821225	-5.6	-5.7	-5.3	-5.6
XP_821220	-6.2	-5.5	-6.7	-6.4
XP_821219	-6.8	-5.6	-6.8	-7.4
XP_821216	-6.2	-5.7	-5.7	-6.4
XP_821205	-7.2	-6	-7.2	-7.5
XP_821204	-6.6	-5.5	-5.2	-6.4
XP_821200	-7	-6.6	-6.4	-6.7
XP_821198	-6.4	-6.2	-6.7	-7.4
XP_821190	-6.7	-5.8	-6.2	-7.1
XP_821187	-6.6	-5.8	-6.2	-6.6
XP_821185	-6.4	-5.3	-6.3	-6.6
XP_821184	-7.5	-5.9	-5.1	-7.3
XP_821183	-6.4	-6.3	-5.2	-6.6
XP_821173	-6	-5.7	-4.4	-6.8
XP_821168	-6.2	-5.5	-5.4	-6.3
XP_821167	-6.3	-5.7	-5.2	-6.3
XP_821162	-6.3	-6.3	-6.2	-6.9
XP_821158	-6.2	-5.4	-6.1	-6.8
XP_821154	-6	-5.3	-4.5	-7.1
XP_821148	-6.4	-5.9	-5.5	-6.9
XP_821146	-6.4	-5.2	-5.2	-7.3
XP_821140	-5.8	-5.1	-5.9	-6.3
XP_821137	-6.4	-5.2	-5.9	-7
XP_821133	-5.6	-5.4	-5.1	-6
XP_821130	-6.5	-6.2	-6.7	-7.2
XP_821125	-6.9	-5.9	-5	-7
XP_821124	-6.2	-6.1	-5.3	-6.6
XP_821120	-6	-5.7	-5.8	-6.3
XP_821112	-6.2	-6	-6.6	-6.7
XP_821102	-7.5	-5.9	-6.9	-7.3
XP_821088	-6.6	-6.3	-6.1	-6.7
XP_821085	-6.1	-5.4	-5.6	-6.5
XP_821084	-6.3	-4.9	-5.9	-6.7
XP_821078	-6.5	-7	-5.5	-6.8
XP_821069	-6.5	-6.1	-6.7	-7
XP_821063	-7.1	-6	-7.2	-8
XP_821060	-6.5	-5.5	-6.3	-7
XP_821059	-6.4	-5.4	-6.2	-7.2
XP_821058	-7.4	-6.4	-6.3	-7.4
XP_821049	-5.8	-6.2	-6.4	-7.7
XP_821047	-5.8	-5.3	-5.5	-6.3
XP_821028	-7.1	-6.2	-7.8	-7.9
XP_821027	-6.6	-5.5	-5.7	-6.7
XP_821026	-5.7	-4.9	-5.1	-6.4
XP_821024	-5.8	-5.5	-6.5	-7.7
XP_821022	-7.1	-6.6	-6.1	-7.4
XP_821006	-6.9	-5.5	-7.6	-6.7
XP_821003	-7.4	-6.7	-7.2	-8.3
XP_821001	-6.2	-5.3	-6.2	-6.9
XP_820999	-7	-6.1	-6.5	-7.6
XP_820996	-6.3	-5.2	-5.1	-6.3
XP_820995	-6.7	-5.3	-6.5	-6.9
XP_820993	-6	-5.4	-6.4	-6.3
XP_820989	-6.5	-5.6	-5.3	-6.7
XP_820988	-6.5	-6.3	-5.4	-6.6
XP_820975	-7.3	-6.3	-7.5	-7.7
XP_820972	-5.8	-5.1	-5.2	-6.1
XP_820968	-6.3	-5.9	-6.4	-6.6
XP_820956	-6.5	-6.6	-6.4	-7.5
XP_820953	-6.6	-5.6	-6.2	-6.7
XP_820947	-6.9	-5.7	-6.6	-7.5
XP_820946	-6.9	-5.2	-6.8	-7.6
XP_820941	-6.3	-5.9	-6	-6.7
XP_820940	-6.6	-6.2	-5.7	-6.7
XP_820938	-6.9	-6.9	-6.9	-7.7
XP_820932	-7	-5.5	-5.1	-6.7
XP_820928	-6.9	-5.7	-6.1	-6.9
XP_820924	-6.8	-5.9	-6.5	-7.3
XP_820915	-6.3	-6	-6.3	-6.7
XP_820911	-6.8	-7	-5.4	-7.2
XP_820909	-7.2	-6.2	-6	-7.6
XP_820908	-6.6	-5.7	-5.8	-6.4
XP_820907	-6.3	-6.3	-6.3	-7.1
XP_820901	-5.7	-5.1	-5.7	-6.1
XP_820895	-5.7	-4.9	-5.3	-6.4
XP_820894	-6.1	-5.1	-5.8	-6.3
XP_820881	-6	-5.5	-5.9	-6.5
XP_820878	-5.8	-4.7	-5.8	-6.5
XP_820876	-6.3	-5.4	-5.2	-6.8
XP_820873	-6.4	-5.5	-6.7	-7.5
XP_820871	-6.5	-5.5	-6.6	-6.5
XP_820866	-6.8	-5.7	-5.9	-6.5
XP_820865	-6.1	-5.5	-6.1	-6.4
XP_820857	-6.8	-5.8	-7	-7.3
XP_820856	-7.6	-6.3	-7.2	-7.6
XP_820852	-6.7	-6.4	-7	-7.2
XP_820840	-6.4	-5.3	-5.5	-6.6
XP_820839	-6	-5.5	-5.4	-6.7
XP_820834	-6.2	-5.2	-5.2	-6.4
XP_820801	-6.4	-5.8	-4.6	-7.2
XP_820795	-7.5	-6	-6.8	-8.5
XP_820791	-5.5	-5.4	-4.9	-5.5
XP_820787	-6.1	-5.1	-6.2	-6.5
XP_820786	-6.4	-5.8	-5	-7.1
XP_820773	-6.4	-6.4	-5.2	-6.7
XP_820757	-5.9	-5.7	-5.8	-6.3
XP_820741	-7.1	-5.5	-7.2	-7.4
XP_820734	-6.4	-5	-5.7	-6.6
XP_820731	-6.5	-5.9	-7	-8
XP_820730	-6.6	-5.8	-5.1	-7.1
XP_820729	-5.6	-4.8	-4.8	-6
XP_820723	-5.7	-5.1	-5.5	-5.7
XP_820722	-6.4	-6.2	-5.6	-6.8
XP_820721	-6.4	-5.7	-6.4	-7
XP_820715	-6.7	-6.5	-5.8	-7
XP_820714	-5.4	-4.4	-5.2	-5.6
XP_820712	-6.8	-5.9	-6.5	-7
XP_820708	-6	-4.9	-4.8	-6.1
XP_820707	-7	-5.5	-4.9	-6.1
XP_820703	-6	-5.8	-5.7	-6.8
XP_820697	-6.7	-5.6	-6.3	-7.5
XP_820670	-6	-5.3	-5	-5.9
XP_820666	-6.6	-5.3	-6.1	-6.4
XP_820663	-6.3	-5.6	-5.7	-6.4
XP_820662	-6.7	-6.2	-5.2	-6.8
XP_820646	-5.9	-5.1	-5.6	-6
XP_820634	-6.1	-5.5	-5.3	-6.8
XP_820632	-6.1	-5	-5.6	-6.3
XP_820627	-5.8	-5.3	-5.7	-6.1
XP_820623	-6.7	-5.4	-5.6	-6.9
XP_820616	-5.9	-6.7	-6.2	-7.3
XP_820611	-5.6	-4.8	-5.3	-6.2
XP_820609	-7	-6.3	-6.3	-6.7
XP_820607	-6.5	-6.4	-6.1	-7
XP_820605	-6.9	-6	-7.3	-7.7
XP_820602	-6.4	-5.8	-5.7	-7.1
XP_820600	-6.6	-5.9	-6.1	-7.2
XP_820598	-5.9	-5.6	-5.4	-6.8
XP_820595	-6.5	-5.1	-6.1	-6.8
XP_820591	-7.2	-5.3	-5.5	-7.6
XP_820585	-8.5	-7.1	-6.2	-8.5
XP_820583	-6.2	-5.3	-7	-6.5
XP_820578	-5.5	-4.7	-5.1	-5.8
XP_820573	-6.7	-5.4	-6.8	-7.2
XP_820569	-6.6	-5.6	-6.2	-6.7
XP_820562	-7.3	-5.7	-7.2	-7.5
XP_820560	-6.5	-5.3	-6.5	-6.4
XP_820557	-6	-5.3	-4.9	-6.6
XP_820554	-7.5	-5.9	-6.2	-7.3
XP_820553	-5.8	-5.1	-5	-6.4
XP_820551	-5.6	-4.7	-5.1	-6.5
XP_820549	-7.1	-6.1	-7	-7.2
XP_820546	-7.7	-6.5	-7.6	-8.4
XP_820540	-5.6	-5.1	-5	-5.8
XP_820537	-5.1	-5.2	-4.9	-5.7
XP_820535	-6.2	-6.1	-5.7	-6.6
XP_820531	-5.9	-5.5	-5.8	-6.5
XP_820530	-6.3	-5.3	-4.9	-6.8
XP_820525	-5.4	-5.2	-6.6	-6.4
XP_820524	-6.7	-5.4	-6	-7.2
XP_820513	-7.5	-5.8	-6.9	-7.3
XP_820508	-6.9	-6	-6.4	-7.6
XP_820504	-6.3	-5.6	-5.8	-6.2
XP_820503	-5.3	-5.2	-4.6	-6
XP_820501	-6.5	-5	-6.4	-6.5
XP_820500	-6.9	-5.2	-5.9	-7.3
XP_820499	-6.5	-5.6	-7.4	-7.2
XP_820498	-6.2	-5.8	-6.2	-7.5
XP_820471	-5.8	-5.5	-5.8	-6.4
XP_820458	-6.7	-5.9	-6	-7
XP_820456	-6.3	-5.4	-5.9	-6.5
XP_820455	-6.3	-5.4	-6.1	-6.7
XP_820450	-6.7	-5.5	-6.9	-6.9
XP_820446	-7.1	-6.1	-7.1	-7.4
XP_820444	-5.2	-4.9	-5.1	-5.9
XP_820443	-6.2	-5.5	-5.8	-6.5
XP_820425	-6.6	-5.6	-6	-6.8
XP_820422	-5.9	-5.3	-5.1	-6.4
XP_820402	-6	-5.5	-5	-6.3
XP_820401	-7	-6	-5.7	-7.3
XP_820399	-5.4	-4.9	-5.6	-5.8
XP_820394	-6.1	-4.8	-5.4	-6.5
XP_820393	-6.6	-6.6	-5.2	-7.1
XP_820389	-6	-4.8	-6.2	-6.8
XP_820378	-7.5	-6.2	-5.8	-8.3
XP_820376	-6.2	-5.7	-6	-7.1
XP_820372	-6.8	-5.8	-6.7	-7.1
XP_820370	-7.9	-6.7	-8.3	-7.8
XP_820363	-5.4	-5.2	-6.1	-6.3
XP_820355	-5.9	-5.8	-5.4	-6.2
XP_820345	-5.7	-6.1	-4.6	-7.9
XP_820341	-6.9	-5.7	-6.1	-7.4
XP_820337	-7	-6	-6.8	-7.1
XP_820336	-6.2	-5.4	-6.6	-6.9
XP_820334	-6.8	-5.8	-5.8	-7.2
XP_820332	-6.8	-5.9	-6.7	-7.1
XP_820324	-6.3	-5.5	-6	-6.7
XP_820322	-5.8	-5.6	-5	-6
XP_820319	-6.3	-5.1	-5.5	-6.5
XP_820315	-5.7	-5.9	-5.1	-6.1
XP_820310	-6.1	-5.6	-5.1	-6
XP_820308	-5.6	-4.6	-4.8	-6
XP_820307	-6.9	-6.3	-6.5	-7
XP_820303	-6.3	-6.1	-4.8	-6.9
XP_820300	-7.2	-6.1	-7.9	-7.8
XP_820295	-7	-6.5	-7	-7.7
XP_820294	-6.6	-6.3	-5.8	-7.3
XP_820293	-7.1	-6	-6.6	-7
XP_820291	-6.8	-6.2	-6.5	-7
XP_820285	-7.2	-6.1	-6.5	-7
XP_820283	-5.9	-4.9	-5.3	-6.9
XP_820279	-5.6	-4.6	-4.2	-5.9
XP_820278	-6.9	-6	-5.9	-7.3
XP_820276	-6.6	-6.4	-6.4	-8.2
XP_820275	-5.5	-4.8	-4.4	-6.3
XP_820272	-5.1	-4.8	-4.7	-5.7
XP_820271	-7	-6.1	-6.4	-8.1
XP_820270	-7.1	-6.2	-6.3	-7.8
XP_820266	-6.9	-5.6	-6.8	-7.5
XP_820262	-6.7	-5.9	-6.7	-7.4
XP_820252	-6.8	-5.5	-6.8	-7.8
XP_820251	-6.5	-5.6	-6	-8
XP_820249	-6.2	-5	-6.2	-6.6
XP_820245	-5.7	-5.3	-4.9	-5.7
XP_820244	-6.2	-5.2	-5.7	-6.3
XP_820242	-6	-6.3	-5.3	-6.5
XP_820241	-6.7	-6.1	-6.4	-7.2
XP_820238	-5.5	-5	-4.6	-5.8
XP_820236	-6.7	-5.5	-5.7	-7
XP_820235	-6.7	-6.5	-5.5	-8
XP_820225	-6.3	-5.6	-5.6	-6.9
XP_820223	-6.8	-5.5	-5.8	-6.8
XP_820222	-5.3	-4.9	-4.6	-6
XP_820219	-5.9	-5.1	-6.1	-7.3
XP_820217	-5.6	-5.1	-4.4	-5.7
XP_820214	-6.7	-5.8	-6.4	-6.9
XP_820212	-6.6	-5.6	-6.9	-7.3
XP_820210	-6.5	-5.7	-6.4	-7
XP_820208	-6.4	-5.8	-6.2	-6.4
XP_820203	-5.5	-5	-4.7	-5.8
XP_820202	-5.8	-6	-4.5	-6.7
XP_820200	-5.4	-4.6	-4.3	-6.2
XP_820199	-5.4	-4.9	-4.2	-6.2
XP_820196	-6.6	-6.3	-5.9	-7.4
XP_820195	-6.9	-5.3	-5.9	-7.1
XP_820191	-6.3	-5.8	-5.8	-6.8
XP_820186	-6.9	-5.8	-6.3	-7.2
XP_820184	-6.6	-5.6	-5.5	-7
XP_820183	-6.3	-6.3	-5.7	-7.6
XP_820180	-5.5	-5.8	-5.4	-5.8
XP_820178	-6.7	-6.1	-5.4	-7.3
XP_820174	-5.9	-5.4	-5.1	-6.5
XP_820171	-7	-5.6	-5.6	-7.1
XP_820169	-5.4	-5.5	-6.1	-6.4
XP_820167	-6.7	-5.6	-5.2	-6.7
XP_820163	-6.2	-6	-7.3	-7.3
XP_820159	-5.7	-4.7	-5.3	-6
XP_820153	-6.8	-6.2	-5.9	-7.1
XP_820147	-6.7	-5.9	-5.4	-7
XP_820145	-6.7	-5.7	-5.6	-6.9
XP_820143	-8	-5.7	-6.4	-7.4
XP_820142	-6.7	-6.2	-5.6	-7.4
XP_820141	-6.2	-5.5	-5.2	-7.2
XP_820140	-6.1	-5.8	-5.8	-6.8
XP_820139	-5.8	-4.9	-5.5	-6.3
XP_820138	-5.7	-6.3	-5.9	-7
XP_820135	-5.9	-5.4	-6.2	-7.3
XP_820133	-5.9	-5	-5.1	-6
XP_820123	-6.9	-6.3	-6.8	-8.1
XP_820121	-6.6	-5.6	-6.4	-8
XP_820117	-6.2	-5.1	-5.7	-6.5
XP_820115	-6.4	-5.6	-7.7	-7.2
XP_820109	-7	-5.8	-6	-6.8
XP_820102	-6.3	-5.3	-6	-6.3
XP_820101	-6.4	-5	-5.9	-6.8
XP_820100	-6.3	-5.2	-6.3	-7
XP_820088	-6.6	-5.6	-5.7	-6.4
XP_820079	-5.8	-5	-4.4	-6
XP_820074	-7	-5.6	-6.8	-7.3
XP_820067	-6.5	-5.8	-6.4	-7
XP_820060	-5.8	-5.1	-5.5	-6.5
XP_820058	-6.4	-5.6	-4.7	-6.1
XP_820057	-6.4	-5.9	-6.3	-6.7
XP_820055	-6.5	-5.7	-5.6	-6.9
XP_820043	-6.4	-5.9	-6.1	-7.7
XP_820034	-6.8	-6.1	-6.7	-7.4
XP_820032	-6.4	-5.8	-4.7	-6.5
XP_820030	-7	-5.5	-5.7	-7.6
XP_820029	-6.1	-4.8	-5.2	-5.8
XP_820028	-6.9	-6.4	-6.7	-8.2
XP_820017	-6.4	-5.1	-5.2	-6.7
XP_820015	-6.3	-5.2	-5.5	-6.4
XP_819979	-6.9	-6.2	-7	-8.1
XP_819977	-6.4	-5.7	-5.7	-7
XP_819972	-8.2	-6.2	-6.8	-8
XP_819970	-7.2	-6.1	-5.9	-7.9
XP_819969	-6.3	-5.2	-5.7	-6.7
XP_819968	-5.8	-5	-5.7	-6.2
XP_819967	-7.3	-6.2	-6.8	-7.6
XP_819966	-7.3	-5.4	-6.2	-6.6
XP_819958	-6.5	-6.1	-5.8	-7.1
XP_819949	-6.2	-5.4	-6.4	-6.7
XP_819944	-5.9	-5.1	-5.1	-6
XP_819942	-5.9	-5.9	-5.8	-7.5
XP_819941	-6.7	-6.2	-6	-7.4
XP_819940	-6.8	-5.8	-6.3	-7
XP_819939	-5.7	-5	-5.9	-6
XP_819938	-6.8	-5.5	-6	-7.5
XP_819937	-7.2	-6.3	-6.9	-7.9
XP_819931	-6.5	-5.8	-6.6	-7.2
XP_819927	-6.8	-5.9	-6.3	-7.3
XP_819920	-6.3	-5.5	-5.1	-6.6
XP_819918	-6.6	-5.8	-6.3	-7
XP_819907	-5.7	-5.7	-4.9	-6.6
XP_819906	-6.6	-5.4	-6.1	-7.3
XP_819904	-6.6	-4.9	-5.5	-7.1
XP_819900	-6	-5.2	-6	-6.4
XP_819899	-6.4	-4.7	-5.8	-7
XP_819897	-6.1	-5.4	-5.8	-7.7
XP_819893	-6.7	-6.2	-5.6	-7.2
XP_819891	-6.8	-6.3	-6.7	-7.5
XP_819889	-7	-5.7	-5.9	-7.1
XP_819888	-7	-5.6	-5.7	-7.5
XP_819887	-6.8	-6.2	-5.7	-7.4
XP_819886	-5.9	-5	-5.6	-6.5
XP_819885	-7.7	-6.2	-5.2	-7.6
XP_819884	-5.7	-4.7	-5.7	-5.7
XP_819882	-6.2	-5.7	-5.9	-7.4
XP_819877	-7.1	-5.7	-6.2	-7.3
XP_819868	-6.8	-5.8	-6.3	-6.9
XP_819867	-7.2	-6.1	-6.4	-7.8
XP_819863	-6.6	-5.3	-6.7	-7.5
XP_819861	-6.6	-5.4	-6.4	-7
XP_819857	-6.4	-5.5	-5.4	-6.7
XP_819856	-5.6	-4.9	-5.1	-5.9
XP_819855	-6.5	-6.9	-5.5	-7
XP_819842	-5.6	-4.8	-4.7	-6
XP_819841	-6.7	-6.1	-5.9	-7.1
XP_819838	-6.5	-5	-6.1	-6.7
XP_819837	-6.6	-6.4	-4.8	-7.6
XP_819833	-5.8	-5.1	-5.6	-6.3
XP_819832	-6.8	-5.7	-5.7	-6.7
XP_819829	-5.2	-4.9	-4.3	-5.5
XP_819828	-7	-5.7	-6.6	-7
XP_819819	-6.6	-5.7	-6.1	-6.9
XP_819818	-7.2	-5.7	-6.4	-7
XP_819811	-6.3	-5.9	-5.5	-6.5
XP_819806	-6	-5.3	-5.2	-6.1
XP_819805	-7.7	-6.6	-6.5	-7.4
XP_819800	-6.7	-5.7	-5.7	-7.6
XP_819799	-6.2	-5.4	-5.5	-6.2
XP_819794	-6.8	-5.6	-6.1	-6.9
XP_819792	-5.9	-4.8	-5.5	-6.3
XP_819791	-6	-5.1	-5.5	-6.1
XP_819790	-5.7	-5	-4.8	-6
XP_819789	-6.7	-5.5	-5.2	-7
XP_819788	-7.9	-6.4	-7.1	-7.8
XP_819783	-6.6	-5.4	-6.1	-7
XP_819774	-6.1	-5.2	-4.9	-6.2
XP_819772	-6.1	-5.5	-5.2	-6.7
XP_819767	-6.8	-5.9	-5.8	-7.7
XP_819759	-6.3	-6.2	-5.3	-7
XP_819751	-6.1	-5.9	-6.2	-7.1
XP_819750	-6.4	-5.7	-5.3	-7.2
XP_819743	-7	-6	-5.7	-7
XP_819741	-5.4	-5.2	-5.5	-5.8
XP_819739	-6	-5.3	-4.4	-6.7
XP_819737	-6.1	-5.4	-5.3	-6.5
XP_819736	-6	-5.1	-5.8	-6.1
XP_819719	-6.9	-5.5	-5.9	-6.9
XP_819707	-6.7	-5.9	-6	-7.5
XP_819700	-5.9	-5.2	-4.6	-6.3
XP_819697	-6.4	-5.6	-6.1	-6.3
XP_819691	-7.3	-7	-6.5	-8.1
XP_819690	-7.4	-5.8	-8.4	-8.9
XP_819686	-6.1	-4.9	-5.1	-6.5
XP_819678	-6.8	-5.6	-6.5	-6.9
XP_819677	-6.7	-5.7	-6	-7.1
XP_819676	-7	-6.2	-6.9	-7.7
XP_819673	-7.4	-6.3	-6.4	-8.2
XP_819670	-7.2	-6	-7.3	-7.8
XP_819669	-6.6	-6.1	-4.6	-6.8
XP_819662	-6.1	-5.7	-6.5	-7.4
XP_819651	-6.4	-5.3	-5.5	-6.7
XP_819650	-5.9	-4.9	-5.7	-6.4
XP_819649	-6	-5.4	-4.9	-6.5
XP_819647	-6.5	-5.2	-6.3	-6.9
XP_819643	-6	-5.2	-5.4	-6.4
XP_819638	-6.4	-5.4	-6.2	-7
XP_819634	-7	-5.2	-4.8	-6.3
XP_819625	-7.5	-6.5	-6.5	-8.1
XP_819618	-6.2	-5.2	-5.9	-6.8
XP_819617	-5.9	-5.3	-5.7	-6.2
XP_819616	-6.9	-6	-7.3	-7.5
XP_819612	-6.1	-5	-6.1	-6.6
XP_819611	-6.1	-5	-5.2	-6.5
XP_819609	-6.3	-6	-4.9	-7.2
XP_819608	-6.4	-6.9	-6	-7.2
XP_819607	-5.6	-5.2	-5.6	-6.2
XP_819605	-6.1	-5.5	-5.3	-6
XP_819600	-7.4	-6	-5.8	-7.9
XP_819597	-6	-5.9	-5.4	-6.4
XP_819568	-6.5	-5	-5.9	-6.7
XP_819563	-7.2	-5.9	-6.7	-7.3
XP_819558	-5.4	-5.9	-5	-5.8
XP_819548	-6.9	-6.3	-5.4	-7.5
XP_819542	-5.8	-4.9	-5	-6.3
XP_819541	-6	-4.9	-5.1	-6.6
XP_819540	-6.7	-6.2	-5.6	-7
XP_819539	-6.4	-5.4	-5.6	-6.8
XP_819536	-6.3	-5.4	-5.9	-7.2
XP_819535	-7.3	-6.2	-8.1	-7.4
XP_819530	-7.6	-6.4	-7	-8
XP_819523	-6.9	-5.9	-6.9	-6.8
XP_819521	-6.5	-5.4	-6.4	-6.5
XP_819518	-6.6	-5.4	-6	-7.1
XP_819517	-6.2	-5.7	-5.4	-7
XP_819516	-5.8	-5.4	-5.7	-6.2
XP_819513	-6.6	-5	-5.9	-6.6
XP_819511	-7.2	-5.8	-6.1	-7.4
XP_819510	-5.7	-5.1	-5.7	-6.1
XP_819508	-6	-4.8	-6	-6.5
XP_819507	-6.7	-5.8	-6.5	-7.1
XP_819506	-6.5	-5.9	-5.9	-6.5
XP_819504	-6.5	-5.9	-6.1	-7.1
XP_819493	-7.3	-6.1	-7.6	-8.1
XP_819492	-5.9	-6.8	-5	-6.3
XP_819491	-5.9	-6.1	-6.2	-6.2
XP_819490	-6.3	-5.9	-5.5	-6.8
XP_819487	-6.6	-6.1	-6.6	-7.3
XP_819483	-6.4	-6.1	-6.5	-7.9
XP_819482	-7.1	-6.1	-6.9	-7.9
XP_819481	-7.8	-6.3	-6.7	-8.3
XP_819479	-6.9	-5.4	-6.8	-7.3
XP_819477	-7.2	-6.1	-7.4	-7.5
XP_819471	-6.1	-5.8	-5.7	-7
XP_819469	-6.5	-6	-5.7	-6.3
XP_819467	-5.2	-4.2	-4.4	-5.4
XP_819464	-7.9	-7	-7.2	-8.1
XP_819463	-5.6	-5.7	-5.8	-6
XP_819460	-6.9	-5.7	-6.4	-7.1
XP_819458	-7.1	-6	-6.6	-6.9
XP_819453	-7.2	-6.4	-5.9	-7.4
XP_819448	-6.7	-6.5	-6.5	-8.2
XP_819445	-6.9	-5.5	-6.5	-6.6
XP_819443	-5.6	-5	-5.7	-6.1
XP_819440	-5.8	-5	-5.2	-6.4
XP_819439	-5.7	-4.9	-5	-6
XP_819431	-6	-5.4	-5.8	-6.8
XP_819429	-6.8	-5.9	-6.8	-6.7
XP_819424	-6.4	-5.6	-5.3	-6.9
XP_819423	-5.8	-5.1	-5	-5.9
XP_819417	-7.2	-5.7	-6.8	-7.7
XP_819416	-6.5	-6.2	-6.2	-6.6
XP_819405	-6.2	-4.7	-5.1	-6.2
XP_819403	-5.3	-4.9	-4.6	-5.5
XP_819384	-6.6	-5.3	-6.8	-7
XP_819381	-6.4	-6.1	-6.4	-7.1
XP_819366	-6.9	-5.8	-5.8	-6.9
XP_819365	-6.8	-5.6	-6.9	-7.1
XP_819364	-6.5	-6.5	-5.3	-6.7
XP_819363	-6.1	-5.4	-6.1	-7.1
XP_819355	-7.2	-5.9	-6	-7.4
XP_819353	-6.6	-5.3	-5.9	-6.6
XP_819351	-6.8	-5.5	-6	-7.3
XP_819344	-6.3	-5.1	-5	-6.2
XP_819343	-6.3	-5.5	-6.5	-7
XP_819341	-6.6	-5.4	-6	-6.7
XP_819335	-5.3	-5.9	-5.6	-7.5
XP_819330	-5.7	-4.6	-4.9	-6
XP_819329	-6.9	-5.6	-6.2	-7.3
XP_819327	-6.9	-5.2	-6.8	-6.7
XP_819325	-6.7	-6	-6.8	-7.6
XP_819323	-5.6	-5.2	-5.3	-5.8
XP_819317	-5.6	-5.1	-4.4	-6
XP_819316	-6.3	-5.3	-6.1	-7.1
XP_819315	-5.9	-5.2	-6.1	-5.9
XP_819313	-5.6	-6.9	-5.2	-6.3
XP_819303	-6	-5.6	-5.5	-6.2
XP_819302	-7	-5.3	-5.8	-6.3
XP_819295	-6	-5.2	-6	-6.7
XP_819293	-6.4	-6.6	-6.4	-6.9
XP_819289	-7.1	-6	-6.7	-7.3
XP_819288	-6.7	-5.5	-6.2	-7.1
XP_819286	-6.6	-5.3	-6.9	-7.2
XP_819281	-5.9	-4.6	-5	-6
XP_819268	-6.2	-5.2	-5.8	-6.5
XP_819267	-5.7	-4.8	-4.9	-5.9
XP_819264	-7.2	-5.8	-7	-7.8
XP_819263	-6.2	-5.6	-5.8	-7.2
XP_819244	-5.5	-6.1	-5.2	-7.1
XP_819235	-7.1	-5.7	-7	-7.2
XP_819234	-6.9	-5.5	-6.4	-6.9
XP_819233	-7.4	-6.5	-7	-8
XP_819225	-7.1	-6	-6.8	-7.6
XP_819223	-6.1	-5.4	-5.2	-6.4
XP_819221	-5.5	-5	-5.7	-5.8
XP_819208	-7.2	-5.9	-7	-7.7
XP_819204	-5.8	-5.5	-4.6	-6
XP_819191	-6.2	-5.5	-4.9	-6.8
XP_819190	-6.5	-5.5	-5.9	-6.5
XP_819186	-6	-5.4	-5.3	-6.3
XP_819185	-6.4	-5.4	-6.1	-6.6
XP_819181	-6.2	-6.6	-5.6	-6.5
XP_819180	-6.1	-5.4	-5.4	-6
XP_819179	-6.4	-5.9	-5.5	-6.9
XP_819175	-6.4	-6	-5.8	-7.2
XP_819174	-6.8	-5.9	-7	-7.5
XP_819172	-6.2	-5.2	-6	-6.2
XP_819163	-5.9	-4.9	-6	-6.5
XP_819159	-6.1	-5.4	-5.2	-6.4
XP_819156	-6.3	-5.3	-6	-6.7
XP_819153	-6.8	-5.8	-6.5	-7
XP_819146	-7.3	-6.1	-6.7	-7.4
XP_819123	-5.9	-5.2	-4.9	-6.4
XP_819122	-6.4	-5.6	-6.2	-6.6
XP_819120	-6.5	-5.6	-6.4	-6.5
XP_819112	-6.3	-6.2	-5.6	-6.6
XP_819109	-6.1	-4.7	-5.1	-6.1
XP_819105	-7.4	-6.1	-7.4	-7.2
XP_819104	-5.7	-5.9	-5.1	-5.8
XP_819103	-6.6	-5.8	-5.4	-7.1
XP_819102	-6.1	-5.4	-5.2	-6.3
XP_819094	-6.6	-5.7	-6	-6.7
XP_819091	-5.9	-5.4	-5.2	-6
XP_819090	-7	-7	-6.4	-8.1
XP_819084	-6.1	-5.1	-4.1	-5.8
XP_819083	-7	-5.8	-6.5	-7.9
XP_819079	-6.9	-5.3	-6.8	-7
XP_819078	-7.5	-6.4	-6.3	-7
XP_819077	-6.7	-6.4	-6.3	-7.2
XP_819076	-6.6	-6.1	-6.5	-7.1
XP_819071	-5	-4.3	-4.6	-5.3
XP_819058	-6.2	-4.7	-5.6	-6.4
XP_819045	-5.5	-4.9	-4.7	-6.1
XP_819044	-5.5	-5.5	-5.1	-6.3
XP_819033	-6.6	-6.1	-6.6	-7.3
XP_819028	-6.7	-5.6	-7	-7.2
XP_819027	-6.1	-6.4	-5.4	-6.2
XP_819025	-7.1	-6.4	-6	-6.9
XP_819024	-5.8	-5.6	-4.5	-5.8
XP_819023	-6.3	-6.1	-5	-6.5
XP_819022	-6.6	-5.4	-5.5	-6.7
XP_819019	-6.8	-5.6	-6.8	-7.2
XP_819018	-5.7	-5.4	-4.9	-6.1
XP_819012	-7.1	-5.5	-6.2	-7.3
XP_819006	-5.8	-4.8	-4.9	-6.1
XP_818998	-7.2	-5.6	-5.6	-7.2
XP_818992	-6.3	-5	-5.7	-6.6
XP_818991	-6.7	-5.9	-7	-7.1
XP_818987	-7.2	-6.4	-7.2	-7.7
XP_818986	-5.5	-4.8	-5.1	-6.2
XP_818985	-6.7	-6.1	-5.9	-7.6
XP_818984	-6.1	-5.9	-5.5	-6.7
XP_818983	-6	-5.2	-5.7	-6.2
XP_818982	-5.7	-5.6	-6	-8.9
XP_818979	-5	-4.4	-4.4	-5.9
XP_818976	-6.4	-5.7	-6.3	-7.4
XP_818973	-6.7	-7.5	-5.5	-7.3
XP_818968	-6.7	-5.8	-6.4	-6.9
XP_818963	-6.7	-5.9	-6	-7.5
XP_818962	-7.3	-6.1	-6.2	-7.6
XP_818958	-6.8	-5.8	-6.3	-6.7
XP_818957	-6.5	-6.3	-6.6	-7.3
XP_818955	-6.8	-6.4	-6.7	-7.9
XP_818952	-7	-5.4	-6.6	-7
XP_818948	-6.4	-5.8	-6.1	-6.9
XP_818943	-6.9	-6.6	-5.4	-7.6
XP_818932	-6.7	-6	-5.4	-7.4
XP_818927	-6.5	-5.5	-6.2	-6.6
XP_818926	-6.1	-5.9	-5.7	-6.7
XP_818925	-6.7	-5.7	-5.8	-6.7
XP_818912	-5.6	-5.4	-5.1	-5.6
XP_818911	-6.6	-5.7	-6.3	-7
XP_818908	-6.6	-5.9	-6.7	-7.3
XP_818907	-6.1	-5.8	-5.7	-7
XP_818903	-7.2	-6.3	-6.7	-7.5
XP_818900	-6.5	-5.3	-5.9	-6.8
XP_818899	-6.4	-5.7	-6.7	-7.3
XP_818897	-7.1	-6.2	-7.5	-7.9
XP_818896	-6.6	-6	-5.4	-7.5
XP_818893	-7.1	-5.7	-6.6	-7.5
XP_818892	-6.2	-5.3	-5.9	-6.8
XP_818890	-6.4	-5.9	-6.2	-6.9
XP_818889	-6.4	-6.7	-6.1	-6.5
XP_818886	-7.2	-5.9	-5.8	-7.4
XP_818883	-5.8	-6	-4.6	-5.9
XP_818881	-6.4	-5.5	-5.6	-6.9
XP_818880	-6.5	-6	-5.2	-6.6
XP_818878	-7.5	-6.2	-5.9	-7.5
XP_818876	-6.9	-6	-6.4	-7.2
XP_818875	-7.2	-6.9	-6.9	-8.6
XP_818874	-6.7	-6	-6.7	-7.2
XP_818873	-6.9	-5.9	-5.3	-6.6
XP_818872	-6.8	-6.3	-7.5	-7.6
XP_818869	-5.7	-5.2	-5.1	-5.6
XP_818855	-6.8	-5.1	-5.7	-6.6
XP_818848	-7.1	-6	-7.4	-7.6
XP_818846	-7.2	-6.4	-7.2	-7.3
XP_818837	-5.8	-4.6	-5.8	-6.1
XP_818836	-5.8	-5.7	-6	-6.4
XP_818826	-6.5	-5.8	-5.5	-7
XP_818821	-6	-5.5	-5.3	-6.1
XP_818820	-6.3	-5.1	-5.8	-6.8
XP_818819	-6.2	-5.7	-5.4	-6.5
XP_818816	-6.7	-5.8	-5.5	-7.8
XP_818808	-7.6	-6	-7.7	-8
XP_818805	-6.5	-6	-5.7	-6.8
XP_818803	-6.1	-5.8	-5.4	-6.8
XP_818802	-8.2	-6.5	-6.5	-8.4
XP_818799	-5.5	-4.3	-4.7	-5.7
XP_818792	-6.3	-5.7	-5.6	-6.9
XP_818791	-6.4	-5.2	-5.2	-6.6
XP_818787	-7.8	-6.6	-5.3	-7
XP_818775	-6.3	-5.6	-6.6	-7.4
XP_818773	-7.1	-5.7	-6.6	-7.1
XP_818756	-6.5	-5.8	-6	-6.6
XP_818754	-6.9	-6.5	-6.2	-7.5
XP_818752	-6.7	-6.1	-4.8	-6.9
XP_818740	-5.4	-4.9	-5.3	-5.9
XP_818736	-6.5	-5.3	-6	-6.1
XP_818735	-6.3	-5	-5.8	-7.2
XP_818733	-6.7	-6.6	-5.1	-7.7
XP_818730	-5.6	-4.6	-5	-5.8
XP_818726	-6.1	-6.7	-4.9	-8.1
XP_818721	-6.4	-5.8	-6.2	-7.4
XP_818718	-6.6	-5.2	-5.9	-6.7
XP_818708	-6.4	-5.6	-6.4	-7.4
XP_818689	-6.8	-7	-6.4	-7.2
XP_818679	-5.9	-5	-5.6	-6.4
XP_818678	-7.7	-6.5	-7.1	-8.6
XP_818671	-6.2	-6	-4.6	-6.2
XP_818664	-6.2	-5.8	-6.8	-7.2
XP_818662	-6.8	-5.8	-5.1	-7
XP_818652	-6.5	-5.4	-6.2	-6.9
XP_818651	-7.1	-6.2	-5.8	-7.2
XP_818649	-6.6	-5.5	-5.8	-7.1
XP_818647	-5.5	-4.8	-4.9	-6.2
XP_818640	-6.1	-5.6	-6.8	-7.7
XP_818638	-6.3	-5.7	-5.3	-6.6
XP_818633	-6	-5	-5.3	-6.1
XP_818630	-5.7	-5.4	-5	-6.3
XP_818629	-6.9	-5.8	-7.3	-6.9
XP_818627	-6.3	-5	-6.3	-6
XP_818625	-6.2	-5.1	-5.9	-6.7
XP_818623	-6.3	-7.3	-6.3	-7.1
XP_818618	-6.6	-5.2	-6.5	-6.5
XP_818614	-6.7	-5.8	-5.5	-7.2
XP_818610	-6.9	-6.5	-6.3	-7.6
XP_818605	-7.2	-6.1	-7	-7.6
XP_818599	-6.9	-6.3	-6.1	-7.2
XP_818596	-6.4	-5.6	-5.8	-6.6
XP_818595	-7.5	-6.6	-5.8	-8.1
XP_818591	-5.6	-4.5	-5.6	-5.7
XP_818590	-8.4	-6.9	-8	-8.8
XP_818589	-6.6	-5.5	-6.4	-7.2
XP_818583	-5.9	-5.7	-5.7	-6.4
XP_818579	-5.9	-5.4	-4.6	-6.9
XP_818578	-5.6	-5.1	-5.1	-6.3
XP_818575	-6.2	-5.2	-5.5	-6.2
XP_818573	-5.5	-4.8	-4.4	-6
XP_818571	-5.8	-6.4	-6.1	-6.1
XP_818567	-6.3	-6.2	-6.2	-7.7
XP_818564	-6.7	-6.2	-6.8	-7.2
XP_818563	-5.5	-4.6	-4.7	-6.1
XP_818557	-6.8	-6	-5.4	-6.7
XP_818553	-6.2	-6.7	-5.6	-6.7
XP_818542	-6.5	-5.3	-6	-7.1
XP_818540	-6.3	-5.3	-6.4	-6.8
XP_818509	-6	-5.4	-5	-6.5
XP_818508	-6.5	-5.6	-6.1	-7.3
XP_818507	-6.7	-5.8	-6.3	-7
XP_818504	-7.2	-5.8	-6.5	-7.3
XP_818500	-5.8	-4.9	-4.9	-5.9
XP_818499	-6.6	-5.6	-6.8	-6.8
XP_818496	-6.3	-6.7	-6	-6.6
XP_818493	-7.4	-6.1	-6.7	-8.3
XP_818491	-6.1	-5.1	-5.4	-6.4
XP_818490	-6.5	-5.5	-6.1	-7.1
XP_818480	-6.5	-4.9	-6.5	-6.8
XP_818477	-6.8	-5.2	-6	-6.8
XP_818475	-7.8	-6.2	-5.9	-7.3
XP_818470	-6.4	-5.4	-6.2	-6.4
XP_818464	-6.4	-5	-6.3	-6.1
XP_818462	-6.5	-5.7	-7.3	-7.7
XP_818460	-5.6	-5	-4.8	-6.1
XP_818456	-6.2	-5.1	-5.5	-6.1
XP_818454	-6.1	-5.7	-5.3	-6.7
XP_818451	-6.7	-6	-6.3	-7.4
XP_818445	-6.9	-5.7	-6.4	-7.4
XP_818438	-6.2	-5.6	-6.8	-7.2
XP_818435	-5.2	-6.4	-5.7	-5.7
XP_818430	-8.1	-6.3	-7.9	-8.1
XP_818429	-6.2	-6	-5.3	-6.1
XP_818428	-6.9	-6.1	-5.2	-7
XP_818427	-6.4	-6.8	-5.3	-7
XP_818425	-6.4	-5.4	-5.6	-6.5
XP_818420	-6.8	-5.8	-6.5	-8
XP_818418	-5.5	-4.9	-4.9	-6.7
XP_818412	-5.8	-5.8	-5.6	-6.5
XP_818409	-6.3	-5.7	-6	-6.8
XP_818408	-6.3	-5.3	-5.6	-7
XP_818403	-8	-6	-5.8	-7.6
XP_818399	-6	-5.5	-5.9	-6.2
XP_818394	-7	-5.8	-6.4	-7.3
XP_818384	-6.9	-6.3	-7.2	-7.3
XP_818382	-6.9	-5.3	-7	-6.9
XP_818368	-7.1	-5.8	-5.4	-8.2
XP_818358	-5.8	-5.2	-5	-5.9
XP_818356	-6.8	-5.7	-5.7	-7.1
XP_818353	-6.1	-5.9	-6	-6.5
XP_818349	-6	-5.4	-5.9	-6.5
XP_818346	-6.4	-6.4	-6	-6.3
XP_818344	-6.7	-5.8	-5.6	-7.1
XP_818340	-6	-5.4	-5.9	-6.6
XP_818336	-6	-5.5	-5.8	-6.3
XP_818332	-5.9	-5.2	-5.6	-6.3
XP_818312	-6.2	-6.1	-5.5	-6.4
XP_818308	-6.2	-5	-5.5	-6.3
XP_818295	-5.9	-5.7	-5.2	-6.6
XP_818293	-7.1	-6.1	-5.1	-6.5
XP_818289	-6.1	-5.5	-6.5	-7
XP_818285	-6.4	-5.4	-6.2	-6.9
XP_818283	-6	-5.7	-5.6	-6.6
XP_818282	-4.8	-4.7	-4.7	-5.6
XP_818274	-7.5	-6.5	-8	-8.4
XP_818273	-6.6	-5.9	-5.7	-7.3
XP_818272	-6.8	-5.4	-6.4	-6.7
XP_818270	-6.7	-5.2	-4.7	-6.7
XP_818269	-6.8	-5.9	-6.2	-7.2
XP_818268	-6.6	-6.1	-5.7	-7.6
XP_818264	-7.2	-5.8	-6.7	-7.8
XP_818260	-6.7	-5.9	-6.1	-6.9
XP_818259	-6.4	-5.4	-6.9	-6.5
XP_818258	-6.6	-6.1	-6.6	-7
XP_818256	-6.6	-5.4	-6.7	-6.9
XP_818253	-5.8	-5.5	-5.4	-5.9
XP_818250	-7.4	-5.5	-6.7	-7.4
XP_818248	-6	-5.9	-6.2	-6.5
XP_818236	-6.1	-4.9	-5.9	-6.3
XP_818232	-6.5	-5.8	-5.9	-7.2
XP_818221	-5.7	-5.4	-4.4	-6.6
XP_818220	-7	-5.9	-6.9	-7
XP_818215	-7.6	-5.8	-7.8	-8.1
XP_818214	-6.9	-5.9	-7.2	-8.2
XP_818212	-6.9	-5.7	-6.5	-6.7
XP_818208	-6.8	-5.3	-5.6	-7.4
XP_818200	-5.8	-5	-5.5	-6
XP_818198	-7.1	-5	-5.7	-7.1
XP_818197	-6.1	-6	-5.8	-6.6
XP_818196	-7.4	-5.8	-6.1	-7.5
XP_818193	-6.5	-6	-6.2	-7
XP_818191	-7.5	-6.7	-6.7	-7.6
XP_818190	-7.1	-6.1	-5.5	-7.9
XP_818180	-6.4	-5.4	-5.9	-6.9
XP_818177	-6.4	-5.7	-5.6	-7.4
XP_818175	-6.7	-5.9	-7.2	-7.2
XP_818172	-6.4	-5.9	-5.9	-6.8
XP_818171	-7.1	-5.9	-7	-7.3
XP_818170	-5.9	-5.2	-5.5	-6.4
XP_818169	-6.2	-5.3	-5	-6.2
XP_818157	-6	-5.7	-5.8	-7
XP_818155	-5.9	-5.6	-4.8	-6.6
XP_818154	-5.8	-6.2	-6.1	-6.5
XP_818148	-5.7	-5.1	-5.6	-6.4
XP_818136	-6.7	-5.4	-5.8	-7.2
XP_818133	-6.2	-5.3	-6.3	-6.1
XP_818132	-6.4	-5.7	-6.5	-7.7
XP_818131	-6.5	-6	-6.2	-7.2
XP_818125	-5.8	-5.6	-4.8	-6
XP_818123	-5.3	-4.9	-4.3	-5.5
XP_818122	-5.1	-5.1	-4.8	-5.6
XP_818111	-6.5	-5.8	-6	-8.1
XP_818107	-6	-4.8	-5.6	-6.2
XP_818100	-5.7	-4.8	-5.5	-5.8
XP_818098	-7.6	-6.3	-7	-7.5
XP_818096	-6.5	-5.8	-5.4	-6.3
XP_818092	-5.7	-5.8	-5.3	-6
XP_818088	-6.4	-5.9	-5.8	-6.7
XP_818086	-6.7	-5.4	-6.5	-7.1
XP_818081	-6.6	-6.2	-6.1	-7.1
XP_818076	-6.8	-7.1	-6.7	-7.4
XP_818075	-7	-6	-6.8	-7.1
XP_818074	-6.2	-5.9	-5	-5.7
XP_818071	-6.6	-6.4	-6.5	-7.5
XP_818067	-6.9	-6.6	-5.8	-8.5
XP_818066	-6.8	-5.3	-5.3	-6.7
XP_818052	-6.9	-5.7	-6.1	-6.9
XP_818040	-5.7	-4.9	-4.5	-5.5
XP_818039	-6.4	-6.4	-5.9	-7
XP_818038	-6	-5.1	-5.1	-6
XP_818037	-6.1	-5.6	-6.2	-6.6
XP_818036	-6.4	-5.5	-6.2	-6.5
XP_818034	-6.5	-5.8	-5.3	-6.6
XP_818033	-7.1	-5.7	-6	-7.6
XP_818029	-6.5	-5.6	-6.4	-7.1
XP_818022	-7	-5	-5.5	-7.2
XP_818020	-6.9	-6.1	-5.4	-7.7
XP_818019	-6.9	-5.9	-7.4	-6.9
XP_818014	-6.9	-5.4	-6.5	-7.2
XP_818013	-5.5	-5.2	-4	-5.6
XP_818012	-7.9	-6.2	-5.8	-7.9
XP_818009	-6.8	-5.8	-5.3	-6.8
XP_818002	-7.1	-6	-6.4	-7.3
XP_817996	-6.5	-5.3	-5.3	-6.4
XP_817994	-6.2	-5.3	-5.2	-6.6
XP_817993	-7	-6.6	-6.7	-7
XP_817984	-6.1	-5	-4.8	-6.6
XP_817976	-7.4	-6.1	-6.4	-7.5
XP_817972	-6.1	-5.5	-5	-6.1
XP_817971	-7.2	-6.3	-6.9	-8.1
XP_817969	-6.4	-5.4	-5.5	-6.8
XP_817968	-6.3	-5.9	-6.1	-7
XP_817964	-7	-5.7	-7.6	-8
XP_817956	-6.4	-6	-5.8	-7
XP_817952	-6.3	-6.2	-5.9	-7.1
XP_817950	-6.4	-6	-6.5	-6.7
XP_817944	-5.4	-5.1	-4.2	-6
XP_817943	-6.6	-5.3	-6.3	-7.6
XP_817942	-5.9	-5.9	-5.5	-6.9
XP_817932	-6.8	-6	-6.6	-7.7
XP_817931	-6.5	-5.8	-6.4	-7.2
XP_817929	-5.7	-4.6	-4.3	-5.8
XP_817922	-5.3	-4.2	-4.8	-5.4
XP_817919	-6	-6.5	-5.4	-6.6
XP_817914	-5.8	-6.2	-7.1	-6.7
XP_817913	-6.5	-5.8	-5.4	-6.8
XP_817911	-6.1	-5.8	-5.8	-6.5
XP_817902	-5.5	-4.8	-5.1	-5.9
XP_817888	-6.7	-6.2	-5.7	-6.6
XP_817886	-6.4	-6.1	-6.2	-7.1
XP_817885	-6.8	-5.7	-5.5	-7.2
XP_817884	-5.4	-5.3	-4.6	-5.7
XP_817882	-6.5	-5.9	-5.9	-7.3
XP_817878	-5.8	-4.9	-4.7	-6.1
XP_817877	-6.7	-5.8	-5.1	-6.6
XP_817875	-7.2	-5.7	-6.5	-7.7
XP_817865	-6.4	-5.1	-6.2	-6.4
XP_817842	-6.1	-6.4	-5.2	-6.1
XP_817834	-6.9	-6.1	-6.4	-7.1
XP_817832	-6.9	-5.9	-6.5	-7.1
XP_817829	-6.7	-5.7	-6.2	-7.6
XP_817825	-5.5	-6.2	-6.9	-6
XP_817820	-5.9	-5.1	-4.7	-5.6
XP_817818	-6	-5.1	-4.9	-6.5
XP_817816	-6	-5.6	-5.2	-6.6
XP_817812	-5.4	-5	-4.9	-6.4
XP_817807	-6.4	-6	-6.2	-7.6
XP_817806	-6.1	-6.3	-5.6	-6.7
XP_817800	-6.6	-5.6	-5.9	-7
XP_817799	-7.3	-6.2	-6.2	-7
XP_817795	-5.8	-5.4	-4.8	-6.8
XP_817794	-5.8	-4.7	-4.8	-5.5
XP_817789	-5.9	-5.6	-6	-6.4
XP_817788	-6.2	-5.1	-5.8	-6.2
XP_817787	-6.7	-6.6	-6.2	-7.5
XP_817777	-6	-4.6	-5.4	-6.3
XP_817776	-4.8	-4.3	-5.1	-5.2
XP_817774	-5.7	-5.1	-4.9	-5.6
XP_817773	-6.1	-6.1	-6.4	-6.6
XP_817771	-6.8	-6.2	-6.6	-7.6
XP_817769	-6.1	-5.3	-5.8	-7
XP_817768	-6.1	-6.1	-6	-7
XP_817767	-6.3	-5.2	-5.4	-6.7
XP_817766	-6.9	-6.6	-7.1	-8.4
XP_817764	-5.8	-4.6	-5.7	-6.2
XP_817763	-6.7	-5.9	-7	-7
XP_817762	-6.7	-5.5	-6.4	-6.8
XP_817760	-7.2	-5.7	-5.7	-7.9
XP_817753	-6.2	-5.3	-5.8	-6.5
XP_817749	-6.9	-5.5	-5.9	-7.8
XP_817746	-5.8	-5.4	-5.1	-6
XP_817743	-6.7	-5.7	-6	-7.5
XP_817738	-6.7	-5.7	-6.4	-7.4
XP_817737	-5.5	-5.1	-5	-6.1
XP_817735	-6.8	-5.6	-6.5	-7.4
XP_817734	-6.7	-5.3	-5.3	-7
XP_817733	-6.7	-5.3	-5.5	-6.9
XP_817731	-7.1	-5.7	-5.1	-7.7
XP_817727	-6.2	-5.3	-6.1	-6.5
XP_817726	-7	-6	-7.1	-7.7
XP_817721	-6.3	-6.3	-5.9	-6.8
XP_817719	-6	-5.7	-7	-7
XP_817716	-6.7	-5.8	-5.7	-7.3
XP_817693	-6.2	-5.2	-5.2	-7.3
XP_817689	-5.3	-4.9	-5.3	-6.2
XP_817687	-6	-5.3	-5.7	-6
XP_817686	-5.7	-5.1	-5.8	-6.4
XP_817682	-6.1	-5.2	-5.4	-6
XP_817674	-5.6	-5	-5.5	-5.9
XP_817659	-6.4	-5.9	-6.2	-6.6
XP_817654	-7	-5.6	-7.1	-7
XP_817652	-5.6	-4.6	-5.2	-6
XP_817647	-6.9	-5.7	-6.6	-7
XP_817645	-5.9	-5.2	-5.8	-6.5
XP_817637	-6.8	-5.8	-6.2	-7.2
XP_817632	-6.6	-5.1	-5.7	-7.8
XP_817626	-5	-4.3	-4.7	-5.8
XP_817621	-7.3	-5.2	-5.8	-6.3
XP_817615	-7.2	-5.8	-6.5	-7
XP_817612	-6.7	-5.6	-7.1	-7.5
XP_817608	-6	-5.4	-5.2	-6.7
XP_817606	-5.6	-4.5	-5.5	-6.1
XP_817603	-7.5	-6	-6.3	-7.7
XP_817600	-6.3	-5.3	-5.9	-6.6
XP_817595	-6.4	-5.3	-6.4	-6.5
XP_817593	-6.6	-6	-6.1	-6.3
XP_817592	-5.9	-6.8	-6.4	-7.9
XP_817586	-5.9	-5.5	-5.4	-6.7
XP_817585	-6.1	-5.5	-5.8	-7.3
XP_817584	-6.9	-5.4	-6.4	-7
XP_817582	-5.3	-5.5	-4.6	-5.4
XP_817581	-6.3	-5.9	-6.1	-6.5
XP_817577	-7.3	-6.2	-7.2	-7.7
XP_817576	-6.6	-6.2	-6.1	-6.7
XP_817575	-7.6	-6.9	-7.2	-8
XP_817574	-5.6	-5	-5.3	-6.1
XP_817569	-7.1	-5.4	-6.3	-7.5
XP_817568	-5.6	-4.6	-4.9	-6.3
XP_817560	-6.1	-4.7	-5.4	-6.2
XP_817559	-5.7	-4.5	-5	-6.1
XP_817558	-7.5	-6.6	-7	-8.6
XP_817553	-5.6	-5.5	-5	-6.5
XP_817552	-6.4	-5.4	-6.2	-6.7
XP_817546	-5.8	-5.8	-4.8	-6.1
XP_817537	-6.6	-5.1	-6	-7.1
XP_817529	-5.8	-5	-5.6	-6.3
XP_817516	-7.2	-5.7	-6.6	-7.4
XP_817513	-5.9	-4.8	-5.4	-6.4
XP_817509	-7.1	-6.7	-7.1	-7.2
XP_817494	-6.3	-6.6	-6	-7
XP_817493	-6.1	-5.9	-6.3	-6.8
XP_817486	-6.8	-6.1	-6.5	-6.5
XP_817483	-5.8	-5.1	-4.8	-5.3
XP_817473	-7.6	-6	-5.5	-7.5
XP_817472	-6.7	-5.9	-6.8	-7.4
XP_817467	-6.7	-6	-6.6	-6.8
XP_817462	-5.8	-5.5	-6.7	-6.9
XP_817459	-6	-5.3	-5.7	-7.2
XP_817452	-6.6	-5.8	-6.1	-7.3
XP_817444	-5.5	-5	-5	-6.1
XP_817443	-6.4	-5.6	-6.1	-6.9
XP_817442	-6.9	-5.6	-7.4	-7.2
XP_817440	-5.8	-5.3	-5.5	-6.4
XP_817431	-6.9	-6.3	-6.4	-7.6
XP_817429	-5.9	-5.4	-6	-6.8
XP_817424	-6.9	-5.2	-6.3	-6.7
XP_817420	-5.9	-4.9	-5.5	-6.5
XP_817417	-7.2	-6.1	-6.7	-6.6
XP_817415	-7	-5.9	-6.9	-6.9
XP_817411	-6.6	-5.8	-6.3	-6.8
XP_817409	-7.2	-6.3	-6.8	-7.7
XP_817408	-6.1	-5.5	-5.1	-6.6
XP_817406	-6.5	-5.4	-5.7	-6.9
XP_817403	-5.7	-5.6	-5.5	-6.4
XP_817399	-6	-5.6	-5	-6.3
XP_817396	-6.3	-6.6	-5	-7.8
XP_817395	-6.2	-5.3	-5.3	-6.6
XP_817389	-6.3	-5.5	-6	-6.8
XP_817382	-6.7	-5.5	-7	-7.2
XP_817378	-7.1	-5.7	-5.9	-6.5
XP_817377	-6.7	-5.5	-5.9	-7.8
XP_817368	-6.6	-6	-5.9	-7.5
XP_817347	-5.7	-5.9	-5.5	-8.1
XP_817345	-6.1	-5.3	-4.6	-6.7
XP_817343	-6.7	-5	-5.2	-7.3
XP_817340	-6.6	-6	-6	-7.2
XP_817338	-5.6	-5.1	-5.1	-5.9
XP_817337	-5.8	-5.6	-4.9	-6.7
XP_817333	-6.6	-5.7	-6.2	-7.3
XP_817326	-6.8	-6.1	-5.7	-7.4
XP_817322	-5.4	-5.6	-4.6	-6.3
XP_817320	-5.1	-4.8	-4.6	-5.5
XP_817310	-6.6	-6.3	-6.4	-7.4
XP_817309	-5.5	-5.1	-5.7	-6.6
XP_817303	-6.4	-6.5	-6.1	-6.9
XP_817301	-6.4	-5.6	-6	-7.2
XP_817295	-6	-6.3	-6.8	-7.1
XP_817282	-5.4	-5.5	-5.2	-6.6
XP_817279	-6.1	-5.8	-5	-6.8
XP_817278	-7.3	-6.3	-7.4	-7.5
XP_817274	-6.1	-5.6	-5.9	-5.9
XP_817273	-6.6	-6.3	-6	-7.4
XP_817270	-5.6	-4.7	-5	-6.6
XP_817263	-7.2	-5.9	-6.6	-7.2
XP_817261	-7	-5.9	-5.6	-6.9
XP_817257	-6.7	-6.3	-6.7	-7.6
XP_817245	-6.1	-5.5	-5.3	-6.4
XP_817238	-6.5	-5.7	-5.6	-6.8
XP_817234	-5.9	-5.7	-5.2	-5.9
XP_817230	-5.9	-5.3	-6.2	-6.7
XP_817229	-6.3	-5.5	-6	-6.8
XP_817227	-6.6	-6.1	-6	-7.2
XP_817226	-6.4	-5.1	-5.3	-6.7
XP_817219	-6.7	-6	-5.8	-6.7
XP_817216	-7.5	-6.2	-6.8	-8.2
XP_817213	-6.4	-5.7	-5.6	-7.4
XP_817211	-6.4	-5.6	-6.4	-7.2
XP_817209	-5.6	-5	-5.1	-5.9
XP_817208	-5.9	-5.2	-5.6	-6.1
XP_817200	-5.5	-5.4	-5.3	-6.1
XP_817191	-7.8	-5.8	-7	-8
XP_817186	-6.3	-5.7	-6.9	-7.2
XP_817185	-5.6	-4.9	-5.1	-5.8
XP_817182	-5.7	-5.3	-6	-6.4
XP_817176	-5.8	-5	-5.2	-6
XP_817174	-5.2	-5.1	-5	-5.7
XP_817173	-6	-5.7	-5.7	-6.6
XP_817170	-5.4	-4.9	-4.5	-5.7
XP_817165	-6.5	-6.4	-6.7	-7.3
XP_817162	-8.2	-7.1	-5.2	-8.7
XP_817156	-6.8	-6.5	-5.3	-7.1
XP_817154	-6.4	-5	-5.5	-6.9
XP_817153	-5.5	-4.9	-5.3	-5.6
XP_817149	-6.5	-6.2	-5.2	-6.8
XP_817146	-6	-5.2	-5.1	-6.5
XP_817145	-5.7	-4.8	-5.8	-5.9
XP_817128	-5.8	-5.9	-5.2	-6.2
XP_817127	-6.1	-5.5	-5.1	-6.5
XP_817126	-7	-5.8	-6.1	-7.5
XP_817120	-6.4	-5.5	-5.5	-6.5
XP_817112	-6.4	-6.1	-5.9	-7.1
XP_817109	-7.8	-6.5	-7.2	-8.3
XP_817107	-4.8	-4.5	-3.8	-5.2
XP_817105	-6.3	-5.6	-5.6	-7.3
XP_817100	-7	-5.9	-5.2	-6.9
XP_817096	-7.7	-6.6	-7.8	-7.6
XP_817093	-5.5	-7.1	-5.3	-6.2
XP_817091	-7	-6.6	-6.5	-7.2
XP_817090	-6.7	-5.7	-6.5	-7.3
XP_817087	-6.3	-6.3	-5.8	-7.2
XP_817084	-6.1	-5.2	-5.4	-6.4
XP_817083	-6.8	-5.9	-6.8	-7.6
XP_817081	-6.4	-6	-6.4	-6.6
XP_817079	-6.1	-4.8	-4.9	-6.2
XP_817078	-6.8	-5.6	-6.1	-7.8
XP_817077	-5.8	-5	-5.4	-6.1
XP_817073	-6.2	-5.5	-6.1	-6.9
XP_817072	-6.6	-5.3	-5.6	-6.5
XP_817071	-6.5	-5.2	-8.7	-8.2
XP_817067	-6.4	-5.5	-5.6	-6.5
XP_817065	-7.4	-6.3	-6.5	-7.8
XP_817062	-6.9	-5.9	-6.5	-7.4
XP_817058	-6.4	-5.9	-6.2	-7
XP_817052	-6.7	-4.9	-5.7	-6.7
XP_817047	-5.9	-5	-6	-6.3
XP_817045	-6.5	-5.3	-6.7	-6.5
XP_817040	-6.3	-5.9	-6.5	-7.1
XP_817039	-6.9	-6.1	-6.7	-7.7
XP_817038	-7.3	-6.3	-6.5	-7.3
XP_817037	-6.5	-5.9	-6.5	-7
XP_817035	-6.4	-5.9	-5.2	-5.8
XP_817033	-6.4	-5.5	-5.8	-7
XP_817032	-8.3	-6.5	-5.8	-6.5
XP_817028	-7.5	-6	-6.6	-7.9
XP_817027	-7	-6	-6.5	-6.9
XP_817026	-5.4	-4.6	-4.4	-5.9
XP_817024	-6.3	-5.5	-6.2	-7
XP_817017	-6.2	-5.5	-5.6	-7.7
XP_817016	-7	-6.3	-5.9	-7.2
XP_817012	-6.6	-6.6	-5.3	-6.7
XP_817011	-5.9	-5.4	-4.5	-6.5
XP_817010	-6.3	-5.5	-5.3	-7.1
XP_817007	-6.6	-5.5	-6.4	-7
XP_817003	-6.4	-6	-6.1	-6.5
XP_817001	-6.5	-5.6	-5.4	-7
XP_817000	-5.9	-5.3	-5.7	-6.6
XP_816999	-5.9	-5.3	-5	-6.2
XP_816996	-5.5	-4.8	-4.9	-5.7
XP_816994	-6.8	-6.6	-6.4	-7.6
XP_816991	-6.5	-5.7	-5.6	-7.6
XP_816984	-6.5	-5.4	-5.9	-6.9
XP_816975	-7.6	-6.1	-6.9	-7
XP_816974	-5.6	-5.3	-4.3	-6.1
XP_816969	-6	-5.2	-5.4	-6.3
XP_816959	-6	-5.9	-5.4	-6.6
XP_816953	-5.7	-5.2	-5.3	-6.4
XP_816948	-6.2	-5.5	-5.7	-7.4
XP_816946	-6.5	-5.4	-6.4	-6.9
XP_816943	-5.2	-4.2	-5.1	-5.4
XP_816938	-6.1	-6.7	-5.5	-6.6
XP_816937	-6.8	-5.4	-5.1	-6.4
XP_816919	-6.4	-5.9	-6.1	-6.8
XP_816918	-6.3	-5.2	-5.7	-6.3
XP_816917	-6.8	-5.5	-6	-7.2
XP_816916	-6.4	-5	-5.6	-6.4
XP_816914	-6	-5.3	-5.1	-6.1
XP_816909	-6.9	-5.8	-6.8	-7.5
XP_816908	-7.1	-5.9	-6.4	-7.2
XP_816905	-7.2	-6	-6.6	-7.2
XP_816898	-7	-5.5	-6.6	-7.1
XP_816894	-6.8	-5.9	-6.4	-7.1
XP_816892	-6.2	-5.9	-6.5	-7.3
XP_816891	-6.1	-5.5	-5.4	-7.4
XP_816886	-6.7	-6	-6.1	-6.6
XP_816885	-6.5	-5.3	-5.9	-6.3
XP_816878	-7.3	-5.8	-6.7	-7.5
XP_816876	-6.1	-5.2	-5.2	-6.4
XP_816875	-6.5	-5.6	-5.6	-6.7
XP_816874	-6.7	-5.6	-6.3	-6.4
XP_816873	-5.6	-4.8	-5.6	-5.9
XP_816871	-5.6	-4.8	-5.5	-9.1
XP_816860	-5.7	-5.3	-5.3	-7.6
XP_816855	-6.5	-5.8	-6.1	-6.7
XP_816853	-7.3	-5.9	-6.6	-7.3
XP_816849	-5.5	-5	-5.1	-6
XP_816845	-5.9	-5.1	-5.5	-6.1
XP_816844	-5.6	-4.8	-5.3	-5.9
XP_816843	-5.3	-5	-4.7	-6
XP_816838	-5.7	-5	-5	-6
XP_816834	-5.7	-5.2	-4.9	-6.4
XP_816823	-7	-6.4	-6.4	-7.4
XP_816821	-6.1	-6.1	-5.5	-7
XP_816805	-6.7	-5.7	-6.3	-6.7
XP_816803	-5	-4.2	-5.5	-6.1
XP_816802	-6.5	-5.4	-5	-6.5
XP_816799	-7.3	-6.2	-6.4	-7.7
XP_816797	-6.7	-5.5	-6	-6.7
XP_816791	-5.8	-5.3	-5.6	-6.5
XP_816789	-5.8	-5.4	-5.8	-6.5
XP_816786	-6.3	-6.1	-5.9	-7.7
XP_816785	-6.4	-5.8	-6.6	-7.4
XP_816777	-7.5	-6.2	-7.5	-7.4
XP_816775	-7.1	-5.7	-5.7	-7.5
XP_816773	-7.6	-5.8	-7.3	-7.6
XP_816772	-6.7	-5.6	-5.7	-7
XP_816764	-5.9	-5.4	-5.2	-6.4
XP_816762	-4.9	-4.9	-4.6	-5.2
XP_816761	-6.9	-5	-5.1	-5.6
XP_816757	-7.1	-6.4	-4.8	-7
XP_816755	-6.3	-5.6	-5.2	-6.6
XP_816754	-6.5	-5.5	-5.3	-7.2
XP_816753	-6	-6	-6	-6.9
XP_816751	-6.5	-5.7	-5.6	-6.9
XP_816750	-7	-5.4	-6.4	-6.9
XP_816749	-6.5	-5.6	-6.2	-7.1
XP_816747	-5.3	-4.6	-5.3	-6.1
XP_816746	-6.6	-5.4	-5.9	-6.5
XP_816742	-6.6	-5.7	-6.1	-7.1
XP_816738	-6.8	-6	-6.6	-7.3
XP_816735	-6.8	-5.5	-5.9	-7
XP_816734	-6.8	-6.3	-6.8	-7.3
XP_816732	-7	-6.4	-6.8	-7.5
XP_816731	-6.3	-5.8	-5.3	-6.3
XP_816729	-6.5	-5.2	-5.2	-6.6
XP_816725	-6.6	-6.9	-5.9	-8.4
XP_816722	-5.7	-4.9	-5	-6.1
XP_816720	-6.7	-5.3	-6.8	-6.7
XP_816718	-6.9	-6.4	-6.7	-7.5
XP_816717	-6.3	-5.5	-5.6	-7.2
XP_816714	-6.2	-5	-5.9	-6.2
XP_816711	-6.1	-4.7	-5.7	-6.2
XP_816709	-7.2	-5.8	-6.6	-7.6
XP_816701	-5.9	-5	-5.8	-6
XP_816697	-6.3	-5.2	-5.9	-6.5
XP_816696	-6.1	-5.2	-6.5	-6.4
XP_816690	-6.5	-5.7	-7.1	-7.4
XP_816680	-5.8	-5.2	-4.9	-6.5
XP_816679	-6.3	-4.9	-6.3	-7
XP_816678	-5.9	-5.2	-6.1	-7
XP_816676	-7.1	-6.4	-5.4	-7.5
XP_816670	-5.4	-4.8	-4.7	-6.1
XP_816662	-7	-6.6	-8.2	-8.4
XP_816653	-5.6	-5.5	-5.6	-6.2
XP_816648	-6.6	-6.5	-5.4	-6.4
XP_816647	-6	-4.9	-6.7	-6.7
XP_816643	-7.5	-6	-6	-7.4
XP_816637	-5.9	-5.3	-6.1	-6.3
XP_816634	-6.5	-6	-6.1	-6.9
XP_816632	-6.7	-6.3	-6.4	-7.6
XP_816629	-6.9	-4.9	-6	-7.1
XP_816627	-6.3	-5	-6.3	-6.4
XP_816624	-7	-6.5	-5.3	-7.3
XP_816623	-7.5	-6.6	-7.9	-8.1
XP_816616	-5.9	-4.8	-5.1	-5.7
XP_816614	-6.8	-6.5	-6	-6.8
XP_816613	-7.2	-6.6	-5.7	-7.5
XP_816611	-7.7	-6.1	-4.6	-7.4
XP_816606	-5.9	-5.4	-5.4	-5.7
XP_816605	-6.8	-6.1	-6.5	-6.8
XP_816600	-6.1	-5.4	-6.2	-6.5
XP_816595	-6.3	-5.7	-6.1	-7.5
XP_816588	-6.3	-5.4	-5.9	-6.5
XP_816581	-6.1	-5.6	-5.9	-7.2
XP_816580	-5.3	-4.4	-4.2	-6
XP_816579	-6	-5.3	-5.9	-6.7
XP_816569	-6.6	-5.5	-6	-7.1
XP_816565	-5.5	-5.7	-5.1	-5.9
XP_816558	-6.8	-5.4	-5.7	-6.6
XP_816557	-7.2	-5.9	-6.2	-7.2
XP_816556	-6.6	-5.3	-6.1	-6.9
XP_816546	-6.6	-5.4	-6.6	-6.6
XP_816544	-5.5	-5.2	-5.5	-6.3
XP_816536	-6.9	-6.5	-7.5	-7.7
XP_816532	-6.8	-5.9	-6.9	-7.1
XP_816523	-6.6	-5.6	-6.2	-7.2
XP_816518	-6.6	-6.6	-6.4	-7.1
XP_816514	-6.5	-5.9	-6.6	-7
XP_816507	-6.4	-5.4	-5.7	-6.6
XP_816505	-6.1	-5.7	-6.3	-7.1
XP_816499	-6.5	-5.5	-5.8	-6.5
XP_816498	-6.4	-6.5	-6.9	-7.4
XP_816495	-7.3	-6	-6	-6.9
XP_816486	-6.1	-5.4	-5.7	-5.9
XP_816485	-6.1	-5.4	-5.4	-5.9
XP_816484	-6.3	-5.4	-6.2	-6.8
XP_816476	-6.2	-5.5	-5.9	-6.6
XP_816474	-6.8	-5.7	-6.9	-7.1
XP_816468	-5.9	-5.4	-5.9	-6.6
XP_816466	-6.1	-5.5	-6.3	-6.4
XP_816465	-7.2	-5.9	-7.1	-7.6
XP_816463	-5.9	-5.2	-6	-6.5
XP_816461	-6.7	-5.9	-5.9	-7
XP_816459	-6.9	-6.1	-6.3	-7.2
XP_816450	-6.1	-5.1	-6.1	-6.6
XP_816449	-6.5	-5.8	-5.8	-7
XP_816444	-6.4	-5.5	-6.1	-7.2
XP_816443	-6.6	-5.7	-5.1	-6.8
XP_816437	-6.5	-5.1	-5.9	-6.4
XP_816436	-6	-5	-5.6	-6.3
XP_816433	-6.6	-5.2	-6.6	-6.8
XP_816420	-6.2	-5.4	-5.7	-6.2
XP_816412	-5.9	-5.2	-4.6	-6.1
XP_816407	-5.8	-5.3	-5.4	-7.1
XP_816405	-7.1	-6.2	-6	-7.6
XP_816401	-6.6	-6	-5.6	-7.8
XP_816399	-6.4	-5.8	-6.5	-7.2
XP_816398	-6	-5.1	-6	-6.1
XP_816396	-6.7	-5.7	-5.8	-7.4
XP_816395	-6.3	-5	-5.4	-6.4
XP_816389	-6.4	-5.8	-6.3	-6.7
XP_816384	-6.3	-5.5	-5	-6.9
XP_816383	-5.5	-4.8	-4.9	-5.8
XP_816379	-6.5	-5.8	-6	-6.4
XP_816371	-7.6	-6.2	-4.7	-6.5
XP_816366	-5.3	-4.7	-4.6	-5.5
XP_816365	-6.1	-6	-6.3	-7.6
XP_816356	-5.4	-4.9	-6.3	-7.4
XP_816349	-6.8	-5.4	-6.6	-7.3
XP_816348	-7	-6.5	-7.2	-7.4
XP_816345	-5.5	-4.7	-4.3	-5.4
XP_816344	-6.9	-5.7	-6.8	-7.2
XP_816343	-5.3	-4.7	-4.6	-6
XP_816340	-6.9	-5.9	-6.7	-7.7
XP_816331	-6.1	-5.4	-6.6	-6.7
XP_816330	-6.3	-5.9	-5.7	-6.4
XP_816327	-7.8	-6.6	-6.8	-9.1
XP_816318	-7	-6	-6.1	-7
XP_816315	-6.6	-5.7	-6.7	-6.6
XP_816313	-7.1	-6.7	-7.1	-8.1
XP_816312	-6.1	-5.8	-6.2	-7.5
XP_816311	-6.7	-6.2	-5.2	-7
XP_816303	-6.5	-5.2	-5.4	-7.7
XP_816300	-6.9	-6.2	-6.8	-8.4
XP_816297	-6.2	-6.8	-5.3	-6.9
XP_816295	-7.4	-5.6	-6.9	-7.5
XP_816292	-5.9	-4.8	-5	-6.4
XP_816291	-5.7	-5.6	-4.9	-5.7
XP_816287	-5.8	-5.7	-5.6	-6.2
XP_816286	-6.4	-6	-5.8	-7.4
XP_816284	-5.6	-4.9	-6	-6.6
XP_816278	-6.5	-5.4	-5.2	-6.1
XP_816270	-6.1	-5.5	-5.5	-7.1
XP_816259	-7.8	-6	-6.9	-7.4
XP_816254	-5.7	-5.5	-5.7	-6.6
XP_816253	-5.3	-4.5	-5.1	-5.9
XP_816248	-6.4	-5.6	-7	-7.2
XP_816241	-6.3	-5.7	-5.9	-6.8
XP_816233	-6.8	-5.9	-6.7	-7.8
XP_816231	-6.5	-5.2	-5.8	-6.3
XP_816229	-6	-5.4	-4.8	-6.7
XP_816222	-7.7	-6.1	-5.9	-8
XP_816216	-5.5	-4.9	-5.2	-5.8
XP_816214	-5.8	-4.7	-4.5	-6.3
XP_816213	-6.7	-5.5	-6.4	-7.1
XP_816212	-6.6	-6.3	-4.9	-6.9
XP_816206	-6.1	-5.2	-5	-6
XP_816205	-5.1	-5.6	-4.4	-5.4
XP_816204	-6.4	-5.3	-5.8	-7.5
XP_816200	-6.5	-6.3	-6.1	-7.3
XP_816199	-6.2	-5.6	-6.2	-6.7
XP_816194	-5.9	-5.2	-5.7	-5.9
XP_816189	-6.3	-5.4	-5.9	-6.6
XP_816187	-7.4	-5.4	-6.1	-6.1
XP_816186	-6.4	-6.6	-5.5	-6.9
XP_816185	-7.1	-5.6	-7.4	-7.3
XP_816181	-6.7	-5.7	-5.6	-7
XP_816177	-6.3	-5.3	-5.1	-6.7
XP_816174	-6.6	-6	-6.5	-7.2
XP_816172	-5.6	-5.2	-5	-5.9
XP_816171	-7.9	-6.2	-5	-8.5
XP_816170	-7.4	-6.1	-7.4	-7.3
XP_816152	-6.7	-6.2	-6.3	-7.6
XP_816151	-6.2	-5.4	-5.8	-6.7
XP_816144	-7.5	-5.9	-6.6	-7.4
XP_816141	-7	-5.8	-7.6	-7.1
XP_816135	-6.2	-6.4	-5.5	-6.8
XP_816133	-6.7	-5.6	-6.6	-7.1
XP_816130	-6.4	-5.3	-5.2	-6.8
XP_816125	-5.7	-5.1	-5.2	-6.2
XP_816119	-6.1	-5.4	-5.2	-6.7
XP_816113	-6.7	-5.6	-6.4	-7.6
XP_816112	-5.8	-5.5	-6.1	-6.5
XP_816111	-7.4	-6.4	-6.8	-8.4
XP_816106	-5.7	-4.9	-5.8	-6
XP_816103	-6.5	-5.2	-6	-6.9
XP_816102	-5.4	-4.7	-4.6	-5.9
XP_816097	-6.5	-5.3	-5.5	-6.5
XP_816096	-6.5	-5.6	-6	-6.9
XP_816094	-6.2	-5.8	-7.4	-7.5
XP_816085	-7.2	-5	-5.7	-5.8
XP_816084	-6.5	-6.1	-5.8	-7.4
XP_816077	-5.7	-4.9	-5.4	-5.8
XP_816076	-6.3	-5.7	-6.5	-6.5
XP_816073	-6	-6	-5.3	-7.8
XP_816072	-6	-6.1	-6	-7.7
XP_816061	-5.9	-5.8	-5.1	-6.5
XP_816060	-5.5	-4.7	-5.3	-6.2
XP_816054	-5.6	-5.2	-5.3	-6.3
XP_816051	-7.1	-5.8	-7.8	-7.3
XP_816050	-6.6	-5.3	-7	-6.9
XP_816048	-6	-5.9	-5.8	-6.3
XP_816046	-5	-4.2	-4.3	-5.4
XP_816043	-6.2	-5	-6.1	-6.6
XP_816035	-6.1	-5.2	-5.4	-6.5
XP_816034	-6.8	-6.1	-7	-7.6
XP_816032	-6.7	-6.5	-6.1	-6.6
XP_816027	-5.4	-5.2	-4.7	-5.6
XP_816022	-7.6	-5.7	-5.5	-8.2
XP_816018	-7.3	-5.4	-6.8	-7.1
XP_816016	-6	-6.4	-5.7	-7.3
XP_816015	-6	-5.1	-5	-6.3
XP_816014	-6.7	-5.7	-5.7	-7.2
XP_816013	-5.6	-4.8	-5.3	-6.1
XP_816010	-5.8	-4.7	-5.1	-6.3
XP_816009	-6	-5.1	-5.5	-6.8
XP_816007	-5.9	-4.9	-4.4	-6.1
XP_816001	-6.6	-5.6	-5.8	-6.3
XP_815994	-6.4	-5.4	-5.8	-6.9
XP_815993	-7.2	-6.3	-6.1	-7.3
XP_815987	-6.2	-5.3	-5.9	-6.3
XP_815983	-6.1	-5.2	-5.7	-6.4
XP_815982	-7.1	-5.7	-7.2	-7.8
XP_815971	-5.6	-4.3	-5.1	-6
XP_815968	-5.7	-5.3	-4.6	-6.8
XP_815957	-5.8	-5.4	-6	-6
XP_815952	-6.9	-5.7	-6	-7
XP_815951	-7.3	-5.6	-6.7	-7.6
XP_815946	-6.5	-5.7	-6.3	-7.8
XP_815933	-5.7	-4.9	-4.8	-5.9
XP_815932	-5.7	-5.4	-5.3	-6.4
XP_815928	-6.8	-6.9	-6.1	-7
XP_815927	-6.1	-5.6	-5.6	-6.7
XP_815905	-6.7	-5.9	-5.9	-6.7
XP_815891	-6.5	-5.9	-6.6	-6.9
XP_815886	-6.9	-7	-6.7	-7.1
XP_815879	-5.9	-4.8	-5.2	-6.7
XP_815877	-6.2	-5.1	-6	-6.3
XP_815876	-6.8	-6	-6	-6.9
XP_815874	-7.4	-6.2	-5.9	-7.9
XP_815870	-7.2	-6.1	-6.3	-7
XP_815868	-7	-6.5	-7.1	-8.1
XP_815862	-6.6	-5.7	-6.8	-7.4
XP_815861	-7	-5.9	-6.4	-7.2
XP_815860	-7	-5.9	-6.4	-7.2
XP_815859	-6.1	-5.3	-6.8	-6.9
XP_815845	-6.8	-5.6	-6.3	-7.2
XP_815842	-6.5	-5.7	-5.4	-7
XP_815822	-5.9	-5.9	-6.1	-7.1
XP_815820	-6.6	-6.2	-6.2	-6.9
XP_815818	-4.9	-4.5	-4.2	-5.3
XP_815814	-5.9	-5.7	-6	-7.1
XP_815807	-6.8	-5.7	-5.9	-7
XP_815797	-6.8	-5.9	-6.1	-7.2
XP_815794	-6.3	-5.1	-5.6	-6.3
XP_815792	-6.8	-6.8	-6.8	-7.4
XP_815791	-6.5	-5.3	-6.1	-6.3
XP_815778	-6.8	-6	-5.3	-6.4
XP_815767	-7	-5.2	-7.1	-7.1
XP_815761	-7	-6.3	-6.8	-7.1
XP_815759	-5.8	-4.8	-5.2	-5.9
XP_815756	-5.9	-4.6	-4.8	-5.9
XP_815749	-6.1	-5.4	-5.7	-6.5
XP_815748	-7.1	-5.5	-7.3	-7.6
XP_815745	-6	-5.1	-5.2	-6.1
XP_815735	-6.9	-6.6	-6	-8.1
XP_815734	-6	-5.8	-5.9	-6.8
XP_815725	-6.1	-5.1	-5.5	-6.1
XP_815715	-6.2	-5.7	-4.8	-6.2
XP_815707	-6.3	-6.2	-7.1	-6.9
XP_815706	-6.4	-6.2	-6.7	-7
XP_815689	-6.3	-5.7	-5.4	-6.7
XP_815688	-6.4	-5.3	-4.8	-6.5
XP_815687	-7.2	-5.9	-5.4	-7.1
XP_815674	-5.8	-5.1	-6	-6.1
XP_815662	-6.2	-5.3	-5.5	-6.5
XP_815651	-6.5	-5.5	-5.7	-6.3
XP_815648	-7.2	-6.2	-6.2	-7.7
XP_815643	-6.6	-5.3	-4.9	-6.2
XP_815642	-7	-5.5	-6.1	-6.9
XP_815640	-6.3	-6.1	-5.7	-7.8
XP_815638	-6	-5.4	-5.2	-6.5
XP_815630	-6.1	-5.1	-5.8	-6.6
XP_815629	-5.9	-4.9	-5.9	-6.3
XP_815625	-6.9	-6.2	-6.7	-8.1
XP_815622	-5.4	-4.8	-4.6	-6.1
XP_815613	-7	-5.8	-6.4	-7.7
XP_815602	-6.6	-5.8	-5.4	-7
XP_815600	-5.4	-4.9	-4.8	-5.6
XP_815599	-5.9	-4.8	-5.8	-6.3
XP_815598	-6.4	-5.6	-5.5	-5.8
XP_815591	-5.7	-5.9	-6.3	-7.3
XP_815583	-6.1	-5.5	-5.7	-6.7
XP_815575	-6.3	-5.9	-6.2	-6.8
XP_815573	-5.9	-4.7	-5.1	-5.7
XP_815569	-6.1	-5.5	-6.4	-6.9
XP_815568	-6.1	-5.1	-5.3	-6.1
XP_815566	-6.2	-5.3	-5.4	-7
XP_815562	-7	-5.9	-6.8	-7.5
XP_815560	-6.7	-5.8	-6.4	-7.4
XP_815550	-7.2	-6	-6.8	-7.5
XP_815547	-6	-5.1	-5	-6.5
XP_815546	-6.2	-4.8	-5.8	-6.5
XP_815542	-6.9	-5.6	-6	-6.9
XP_815539	-7.8	-7	-7.4	-8.2
XP_815536	-5.9	-6.1	-5.3	-7.5
XP_815532	-6	-5	-4.9	-6.2
XP_815524	-5.9	-5.2	-5.6	-6.4
XP_815521	-6.6	-5.7	-4.6	-7.5
XP_815518	-6.7	-5.1	-5.6	-6.5
XP_815514	-6.3	-5.5	-5.3	-6.4
XP_815511	-7	-6.1	-5.5	-7
XP_815498	-6.1	-5.3	-5.4	-6.2
XP_815493	-8	-5.9	-6.7	-7.4
XP_815492	-6.6	-6.8	-6.4	-8.8
XP_815491	-6.1	-5	-4.4	-5.8
XP_815490	-6.6	-5.8	-7.2	-6.9
XP_815489	-7.4	-5.8	-6.1	-6.9
XP_815487	-6.4	-6.4	-5.6	-6.3
XP_815486	-6.5	-5.6	-6.2	-6.6
XP_815483	-6.6	-6	-6.6	-7.2
XP_815479	-7.8	-6.2	-6.8	-7.4
XP_815478	-6.7	-6.8	-5.4	-7
XP_815473	-5.5	-5.1	-5.3	-6.2
XP_815471	-7.2	-6	-5.6	-7
XP_815469	-5.7	-5	-5.3	-6.1
XP_815463	-6.7	-6.2	-5.7	-7.3
XP_815459	-5.8	-5.4	-4.7	-5.9
XP_815456	-6.2	-5.2	-5.4	-6.3
XP_815455	-6.7	-5.3	-6.7	-6.9
XP_815454	-5.9	-5	-6.6	-5.8
XP_815450	-6.7	-5.4	-6.5	-6.9
XP_815438	-6	-5.8	-5.5	-6.3
XP_815436	-5.5	-5.1	-5.5	-6.1
XP_815423	-7.2	-5.9	-6.2	-7.5
XP_815422	-6.9	-5.6	-7.1	-7
XP_815421	-5.7	-5.8	-5.1	-6.7
XP_815406	-6.6	-5.4	-4.6	-7.2
XP_815400	-6.7	-5.9	-6.8	-6.8
XP_815397	-6.8	-5.6	-5.8	-6.7
XP_815396	-5.4	-5	-4.9	-6.1
XP_815395	-5.9	-6	-5.5	-6.1
XP_815381	-5.5	-4.5	-4.7	-5
XP_815379	-5.6	-5.2	-5.7	-6.1
XP_815376	-5.2	-5	-5.1	-5.5
XP_815363	-7.4	-6.2	-6.9	-7.6
XP_815362	-7.1	-6.3	-7	-8.4
XP_815361	-6.7	-6	-6.2	-6.8
XP_815360	-5.9	-6	-5.1	-6.3
XP_815348	-5.7	-4.5	-4.6	-6.1
XP_815347	-5.7	-5.1	-5.3	-6.4
XP_815344	-6.3	-5.6	-5.8	-6.7
XP_815339	-5.3	-5	-5	-5.8
XP_815337	-6.5	-5.8	-5.6	-6.9
XP_815330	-6.4	-5.7	-7.2	-7.3
XP_815328	-6.4	-5.3	-6.4	-6.6
XP_815327	-6.7	-5.4	-7.1	-7.2
XP_815324	-6.1	-6.1	-5.4	-6.5
XP_815318	-7.7	-6.2	-6.2	-7.7
XP_815315	-6.6	-6.8	-6.2	-7.6
XP_815312	-7.2	-6.4	-7.1	-7.4
XP_815311	-6.5	-5.4	-6.4	-6.6
XP_815303	-6.8	-6	-7.2	-7.7
XP_815296	-6.5	-6.1	-6.7	-7.6
XP_815293	-6.6	-6.2	-5.4	-6.5
XP_815288	-6.1	-6	-6.2	-6.9
XP_815284	-6.4	-5.9	-6.5	-7.2
XP_815283	-6.8	-5.6	-5.8	-7.8
XP_815280	-6.6	-5.4	-6.5	-6.6
XP_815279	-7.3	-5.7	-5.5	-7.8
XP_815269	-6.5	-5.3	-6.1	-7
XP_815267	-5.5	-5	-5	-6.1
XP_815262	-6	-5.3	-5.3	-6.4
XP_815258	-6.6	-7	-6	-6.5
XP_815250	-6.4	-5.2	-5.5	-6.1
XP_815249	-5.8	-5.6	-5.2	-6.3
XP_815248	-6.1	-5.8	-5.6	-7.3
XP_815243	-6.7	-5.8	-6.2	-6.7
XP_815239	-5.6	-5.4	-5.3	-5.7
XP_815237	-6.1	-5.4	-5.3	-6.6
XP_815236	-6.8	-5.4	-6.2	-7.2
XP_815234	-7.1	-6.2	-6.1	-7.7
XP_815233	-6.4	-6.5	-6.3	-8.1
XP_815232	-6.7	-6	-7.2	-7.3
XP_815230	-7.1	-6.2	-7.2	-8.1
XP_815215	-7.3	-5.9	-6.1	-7.6
XP_815204	-5.8	-5.4	-5.8	-6.3
XP_815201	-6.4	-5.4	-5.7	-6.5
XP_815200	-6.5	-5.3	-6	-6.3
XP_815197	-6.8	-5.7	-6.1	-7
XP_815193	-6.6	-5.3	-5.2	-6.7
XP_815188	-6.5	-5.8	-6.7	-6.5
XP_815183	-6.3	-5.2	-5.8	-6.5
XP_815173	-6.7	-6	-7.7	-7.8
XP_815166	-6.1	-4.8	-5.4	-6.2
XP_815164	-7.1	-6.1	-6.2	-7.9
XP_815163	-6.6	-6.4	-6.7	-7.6
XP_815159	-7.3	-6.2	-7.8	-7.5
XP_815158	-6.8	-5.7	-6.4	-7.4
XP_815156	-8	-6.5	-6.4	-8.9
XP_815151	-6.5	-5.8	-5.4	-6.9
XP_815148	-6.5	-6.2	-5.9	-6.9
XP_815145	-7.2	-6.1	-6.7	-7.5
XP_815143	-5.6	-4.9	-4.8	-5.7
XP_815140	-6.9	-5.6	-6.7	-7.1
XP_815139	-7	-6.1	-5.9	-7.5
XP_815133	-6.9	-6.6	-6.9	-7.7
XP_815128	-5.8	-5.6	-6.7	-6.6
XP_815126	-6.9	-6.4	-6	-7.3
XP_815125	-5.4	-4.3	-4.6	-5.7
XP_815121	-5.5	-4.9	-5.1	-5.9
XP_815120	-7.2	-6.5	-6.3	-7.3
XP_815119	-6.5	-6.1	-7.3	-7
XP_815117	-6.4	-5	-5	-6.4
XP_815116	-5.8	-6	-6.3	-6.3
XP_815113	-6.4	-6.3	-5.4	-7.2
XP_815111	-6.7	-6.4	-5.4	-7.1
XP_815109	-7.7	-5.8	-6	-8
XP_815108	-5.8	-5.6	-4.8	-6.6
XP_815100	-6.2	-6.6	-6.1	-7.5
XP_815090	-7	-6.5	-6.3	-7.5
XP_815089	-6.7	-5.6	-6.1	-7.4
XP_815084	-7.2	-5.7	-6.7	-7.3
XP_815083	-6.8	-5.4	-6.6	-7
XP_815082	-6	-5.2	-5.4	-6
XP_815078	-7.3	-6.1	-5.3	-7.6
XP_815077	-6.3	-6.1	-5.2	-6.4
XP_815076	-6.4	-5.6	-6.9	-7.2
XP_815071	-7.7	-5.9	-6.2	-8.1
XP_815070	-5.3	-4.8	-4.9	-6
XP_815066	-6.9	-6	-6.7	-7.2
XP_815063	-6.9	-6.5	-7	-7.8
XP_815061	-5.5	-4.8	-5	-6.1
XP_815057	-5.8	-6	-6.2	-6.6
XP_815056	-6.8	-6.4	-6.7	-7.1
XP_815055	-7.6	-6.4	-5.9	-7.9
XP_815054	-7	-6	-6.9	-7.4
XP_815051	-5.8	-5.9	-5.5	-6.7
XP_815041	-6.2	-5.4	-5.1	-6.8
XP_815036	-5.7	-5.4	-5.4	-5.9
XP_815027	-6.7	-6.4	-6.5	-7.2
XP_815024	-4.9	-4.3	-4.6	-5.7
XP_815022	-6.8	-5.8	-5.5	-6.8
XP_814999	-6.9	-5.7	-5.5	-7.1
XP_814995	-7.2	-6.2	-6.6	-7.7
XP_814994	-6.7	-6.1	-6.7	-8.1
XP_814980	-5.8	-5.3	-6.1	-6.5
XP_814969	-7.5	-5.8	-6.4	-7.9
XP_814966	-6.2	-5.1	-5.3	-7.1
XP_814963	-5.3	-4.4	-5	-5.8
XP_814962	-6	-5.6	-5.9	-6.3
XP_814961	-5.6	-4.9	-5.1	-6.1
XP_814958	-6.5	-5.5	-5.8	-6.8
XP_814952	-5.2	-4.9	-4.6	-5.7
XP_814940	-6.8	-5.7	-6.3	-7.5
XP_814939	-6.4	-5.3	-6.1	-7
XP_814935	-6	-4.9	-5.9	-6.3
XP_814930	-7.2	-5.9	-6.4	-7.2
XP_814929	-6.5	-5.5	-7.1	-7.3
XP_814927	-6.4	-5.8	-5	-7
XP_814923	-6	-5.4	-4.9	-6.4
XP_814919	-5.6	-5.1	-5	-6.5
XP_814916	-6.7	-6.2	-6.2	-6.9
XP_814914	-6.9	-6	-7.2	-7.3
XP_814913	-7.1	-5.8	-6.6	-7.6
XP_814908	-6.8	-6.3	-7	-7.4
XP_814907	-7.2	-6.6	-7.4	-7.9
XP_814899	-6.5	-5.6	-6.6	-7.1
XP_814896	-5.9	-5.6	-5.7	-6.3
XP_814893	-6.4	-6.1	-5.4	-6.4
XP_814892	-6.5	-5.9	-6.4	-6.7
XP_814891	-5.9	-4.9	-5.2	-6.2
XP_814890	-5.7	-5.5	-6.4	-7.6
XP_814887	-6.3	-5.2	-5.9	-6.2
XP_814885	-7.5	-6	-7	-8.2
XP_814884	-7.4	-7.1	-6.3	-7
XP_814878	-6.4	-5.2	-6.2	-6.6
XP_814874	-7.5	-6.6	-7	-8.6
XP_814873	-6.5	-6.1	-5.1	-6.8
XP_814868	-6.1	-5	-6.3	-6.4
XP_814867	-6.1	-5.4	-5.7	-6.7
XP_814861	-6.9	-5.3	-6.4	-7
XP_814848	-7	-6.2	-7.4	-7.5
XP_814847	-6.4	-5.4	-5.9	-6.8
XP_814846	-6.1	-6.4	-6.6	-6.7
XP_814845	-6.9	-6.5	-7.2	-7.7
XP_814843	-6	-5.7	-4.9	-6.5
XP_814824	-7	-5.6	-5.5	-7.1
XP_814823	-6.3	-5.2	-6.5	-7.1
XP_814822	-6.6	-5.7	-6.1	-7.4
XP_814820	-6.5	-5.6	-7.4	-7.4
XP_814818	-6.9	-6.2	-6.5	-7.4
XP_814815	-6.2	-5.1	-5.7	-6.6
XP_814813	-7.1	-5.9	-7.1	-7.3
XP_814809	-6.3	-5.4	-5.3	-6.3
XP_814807	-5.4	-4.9	-4.9	-6
XP_814806	-5.4	-4.6	-5	-5.5
XP_814804	-6.2	-5.5	-6	-6.4
XP_814799	-5.9	-5.5	-6.1	-6.3
XP_814798	-6.6	-6.3	-5.6	-7.3
XP_814796	-6	-5.4	-5.5	-6.5
XP_814794	-5.7	-5.8	-4.7	-7
XP_814793	-6.2	-4.8	-5.7	-6.2
XP_814791	-5.6	-5.3	-4.1	-5.7
XP_814790	-5.7	-6.2	-5.2	-6.5
XP_814789	-7.5	-6.4	-5.7	-7.2
XP_814783	-5.9	-5.5	-6.5	-6.4
XP_814782	-6.4	-5.8	-5.7	-6.4
XP_814779	-5.7	-4.9	-4.3	-5.9
XP_814772	-6.1	-5.4	-6.8	-6.6
XP_814764	-5.8	-6.4	-4.9	-6
XP_814761	-6.8	-5.4	-7.1	-7.2
XP_814755	-6.3	-5.2	-6.3	-6.7
XP_814753	-6.3	-5.2	-5.3	-6.6
XP_814749	-6.2	-5	-6.2	-6.3
XP_814745	-6.4	-5.7	-5.9	-6.9
XP_814744	-6.5	-5.7	-6.2	-6.9
XP_814742	-6	-5.5	-5.4	-6.2
XP_814739	-6.4	-5.5	-6.8	-6.9
XP_814732	-6.5	-6.7	-6.4	-7.4
XP_814730	-7.7	-6.4	-7.4	-7.9
XP_814728	-7.3	-6	-7.2	-7.8
XP_814723	-6.1	-6.2	-6.4	-6.2
XP_814720	-5.8	-5.1	-5.1	-6.2
XP_814719	-5.9	-5.1	-6	-6.5
XP_814710	-6.9	-5.2	-5.9	-6.7
XP_814692	-6.3	-5	-5.2	-6.6
XP_814688	-7.1	-5.6	-6	-7
XP_814685	-7	-6.7	-6.9	-8
XP_814678	-6.2	-5.8	-5.3	-6.3
XP_814677	-6.5	-5.5	-5.5	-6.6
XP_814670	-6.6	-5.9	-5.7	-6.9
XP_814669	-6.4	-5.5	-5.4	-7.1
XP_814668	-5.6	-5.1	-4.2	-5.8
XP_814667	-6.1	-5.2	-6	-6.9
XP_814663	-5.7	-5.1	-5.7	-6.2
XP_814657	-6.4	-6.3	-5.9	-7.3
XP_814650	-6.2	-5.4	-5.9	-6.9
XP_814649	-6.8	-5.9	-5.3	-7
XP_814648	-8	-6.1	-6.5	-7.2
XP_814635	-4.8	-4.5	-3.7	-5.4
XP_814628	-6.3	-5.9	-6.5	-6.9
XP_814626	-7.5	-5	-4.9	-6.1
XP_814625	-7.5	-5.9	-6.6	-8
XP_814623	-6.3	-5.1	-5.5	-6.2
XP_814620	-6.1	-5.6	-5.7	-7.5
XP_814618	-6.5	-5.5	-5.7	-7.2
XP_814617	-6.2	-5.4	-6.3	-6.4
XP_814600	-6.2	-5.8	-7.2	-7.3
XP_814587	-6.6	-5.2	-6.1	-7
XP_814579	-7	-6.7	-6.2	-7.5
XP_814578	-5.7	-4.8	-4.7	-6.4
XP_814575	-6.9	-6.1	-6.8	-7.8
XP_814572	-5.7	-5.7	-6	-6.5
XP_814567	-7	-5.7	-6.6	-7.3
XP_814555	-7.2	-6.2	-6.2	-7.6
XP_814554	-5.3	-4.4	-4.5	-5.7
XP_814552	-6.2	-5	-5.6	-6.2
XP_814551	-6.8	-6.1	-6.8	-7.2
XP_814538	-6.2	-5.1	-5.6	-6.9
XP_814518	-7	-6.6	-5.9	-7.5
XP_814517	-5.5	-5.7	-5.2	-6.3
XP_814513	-6.4	-6.9	-4.9	-6.5
XP_814510	-6.6	-5.8	-6.6	-7.3
XP_814509	-5.6	-5.2	-5.5	-6.1
XP_814507	-7.5	-6.1	-5.7	-7.2
XP_814503	-5.9	-4.9	-4.8	-6.1
XP_814502	-6.2	-5.4	-5.6	-6.4
XP_814501	-6.8	-6	-5.7	-7.1
XP_814498	-7.2	-5.1	-5.7	-7
XP_814492	-7.1	-6	-5.4	-6.9
XP_814486	-7.6	-6.7	-6.6	-7.8
XP_814485	-5.2	-4.5	-5.6	-6.2
XP_814480	-6	-4.8	-5.2	-6.4
XP_814478	-6	-5.1	-5.1	-6.3
XP_814477	-6.4	-5.4	-5.5	-7.4
XP_814476	-4.8	-4.1	-4.4	-5.3
XP_814474	-7.4	-5.2	-6.2	-7.7
XP_814472	-6.4	-5.6	-6	-6.9
XP_814470	-5.7	-4.7	-4.6	-6.2
XP_814464	-5.7	-5.3	-5.5	-6.3
XP_814463	-5.8	-5.2	-6.2	-6.3
XP_814453	-7.2	-6.1	-6.8	-7.8
XP_814443	-5.9	-5.3	-5.5	-6
XP_814441	-6.7	-6.3	-5.4	-7.6
XP_814440	-6.4	-5.9	-7.1	-6.7
XP_814433	-6.2	-5.5	-5.5	-6.4
XP_814431	-5.8	-5.5	-5	-6.3
XP_814426	-5.7	-5.3	-4.1	-6.3
XP_814425	-6.1	-4.8	-5.4	-6.2
XP_814420	-5.9	-7	-5.4	-7.5
XP_814418	-7	-5.7	-6.5	-6.9
XP_814414	-6	-6.3	-5.7	-6.1
XP_814411	-7.2	-6.1	-6.9	-7.6
XP_814410	-6.2	-5.2	-5.6	-7.4
XP_814409	-7.1	-5.7	-6.3	-7.2
XP_814403	-7.5	-6.4	-6.4	-8.5
XP_814402	-5.8	-5	-4.8	-6.7
XP_814399	-5.9	-5.5	-5.6	-6.4
XP_814397	-5.3	-4.7	-4.6	-5.7
XP_814396	-7.3	-5.3	-6.3	-7.4
XP_814395	-6.6	-5.7	-6.7	-7.1
XP_814378	-5.1	-4.9	-4.4	-5.6
XP_814376	-6.4	-6.1	-5.1	-6.9
XP_814374	-6.1	-5.4	-5.9	-6.3
XP_814373	-6.5	-5.6	-6.9	-6.9
XP_814370	-5.2	-5.1	-4.8	-6.2
XP_814365	-5.3	-4.4	-4.7	-5.8
XP_814362	-6.5	-6.4	-6.7	-6.5
XP_814361	-5.9	-5	-5.5	-6.1
XP_814358	-4.8	-5.2	-4.2	-6
XP_814356	-6.9	-5.6	-4.5	-7
XP_814355	-5.9	-5.2	-5.9	-6.3
XP_814349	-6.7	-6.1	-6.2	-8.1
XP_814348	-5.8	-5.2	-6.3	-6.3
XP_814346	-6.5	-5.4	-6.3	-7
XP_814344	-6.4	-6	-5.5	-6.8
XP_814326	-6.1	-5.1	-5.7	-7
XP_814321	-6.1	-5.6	-5.5	-7
XP_814320	-6	-5.5	-5.4	-6.6
XP_814319	-5.6	-5.5	-5.9	-7.2
XP_814317	-7.4	-5.7	-6.5	-7.8
XP_814315	-6.2	-6	-6.2	-7.1
XP_814314	-5.6	-4.7	-5.3	-6.5
XP_814309	-5.7	-4.7	-5.8	-5.7
XP_814301	-5.9	-5	-5.9	-6.6
XP_814300	-5.1	-4.7	-4.5	-5.7
XP_814299	-6.9	-6.3	-6	-7.5
XP_814294	-7.6	-6.4	-7.1	-7.7
XP_814280	-7.1	-5.7	-6.4	-7
XP_814279	-7.5	-6	-7.4	-7.7
XP_814275	-7.4	-6	-6.1	-7.4
XP_814274	-7	-5.6	-6.3	-7.2
XP_814273	-7.3	-5.5	-6.4	-7.4
XP_814269	-6.4	-5.4	-5.4	-6.5
XP_814262	-5.8	-5.4	-5.5	-6.4
XP_814261	-7.1	-6.6	-6.3	-7.3
XP_814260	-6.5	-5.6	-5.6	-6.8
XP_814258	-5.5	-4.9	-4.9	-6.9
XP_814253	-5.7	-5.3	-4.4	-5.7
[truncated: 2,907 more rows]

## Sheet: Docking statistics
Supplementary Table 23 b1: The molecular docking statistics of each drug docked against 4,905 T. cruzi CL Brener predicted (solved) protein structures. This table has information in 2 columns for each drug: Metric and Values. The first column 'Metric' provides the name of the metric measured to know the overall results of the drug when docked against all the protein structures; The second column …
Results for the DB11820 (Nifurtimox)			Results for the DB00945 (Aspirin)			Results for the DB01083 (Orlistat)			Results for the DB11989 (Benznidazole)
Metric	Values		Metric	Values		Metric	Values		Metric	Values
mean	-6.5		mean	-5.54		mean	-6.15		mean	-7
std	1.2		std	1.71		std	1.46		std	1.31
min	-8.5		min	-8.5		min	-8.7		min	-9.2
0.25	-7.5		0.25	-6.7		0.25	-7.38		0.25	-8.1
0.5	-6.5		0.5	-5.7		0.5	-6.15		0.5	-7
0.75	-5.5		0.75	-4.7		0.75	-4.93		0.75	-5.9
max	-4.5		max	0		max	-3.7		max	-4.8
Supplementary Table 23 b2: List of protein targets with highest binding affinity for each drug. This table lists the protein target with the highest binding affinity out of the total 4,905 T. cruzi CL Brener solved protein structures for each drug. The protein name, binding affinity, residue, NCBI protein accession ID, and NCBI gene accession ID is provided for each protein target.
Nifurtimox			Aspirin			Orlistat			Benznidazole
Protein name	PIF1 helicase-like protein [Trypanosoma cruzi strain CL Brener]		Protein name	Lectin [Trypanosoma cruzi strain CL Brener]		Protein name	Serine/threonine protein kinase [Trypanosoma cruzi strain CL Brener]		Protein name	Hypothetical protein [Trypanosoma cruzi strain CL Brener]
Binding Affinity	-8.5		Binding Affinity	-8.5		Binding Affinity	-8.7		Binding Affinity	-9.2
Residue count	783 aa protein		Residue count	550 aa protein		Residue count	678 aa protein		Residue count	673 aa protein
Protein ID	XP_820585.1		Protein ID	XP_807732		Protein ID	XP_817071		Protein ID	XP_813710
Gene ID	GI:71667268		Gene ID	GI:71410919		Gene ID	GI:71657102		Gene ID	GI:71650006

## Sheet: Top 5 protein targets
Supplementary Table 23 c: The top five ranking T. cruzi protein targets when docked with nifurtimox, aspirin, orlistat and benznidazole. This table has information in 3 columns for each drug: Protein ID, Score, and Protein name. The first column 'Protein ID' provides the NCBI accession ID of the protein targets; The second column 'Score' provides the binding affinity (kcal/mol) of the protein tar…
Nifurtimox				Aspirin				Orlisat				Benznidazole
Protein ID	Score	Protein name		Protein ID	Score	Protein name		Protein ID	Score	Protein name		Protein ID	Score	Protein name
XP_820585	-8.5	PIF1 helicase-like protein [Trypanosoma cruzi strain CL Brener]		XP_807732	-8.5	lectin [Trypanosoma cruzi strain CL Brener]		XP_817071	-8.7	serine/threonine protein kinase [Trypanosoma cruzi strain CL Brener]		XP_813710	-9.2	hypothetical protein [Trypanosoma cruzi strain CL Brener]
XP_818590	-8.4	hypothetical protein [Trypanosoma cruzi strain CL Brener]		XP_821909	-7.6	trans-sialidase [Trypanosoma cruzi strain CL Brener]		XP_806417	-8.6	farnesyltransferase [Trypanosoma cruzi strain CL Brener]		XP_816871	-9.1	spermidine synthase [Trypanosoma cruzi strain CL Brener]
XP_817032	-8.3	kinesin [Trypanosoma cruzi strain CL Brener]		XP_821559	-7.6	protein phosphatase [Trypanosoma cruzi strain CL Brener]		XP_819690	-8.4	eukaryotic translation initiation factor 5 [Trypanosoma cruzi strain CL Brener]		XP_816327	-9.1	apurinic/apyrimidinic endonuclease [Trypanosoma cruzi strain CL Brener]
XP_804862	-8.3	ras-related protein Rab21 [Trypanosoma cruzi strain CL Brener]		XP_818973	-7.5	DNA ligase I [Trypanosoma cruzi strain CL Brener]		XP_804576	-8.4	serine/threonine protein kinase [Trypanosoma cruzi strain CL Brener]		XP_802286	-9.1	trans-sialidase, partial [Trypanosoma cruzi strain CL Brener]					MAPK Pathway
XP_804576	-8.3	serine/threonine protein kinase [Trypanosoma cruzi strain CL Brener]		XP_810375	-7.5	3-ketoacyl-CoA thiolase [Trypanosoma cruzi strain CL Brener]		XP_820370	-8.3	hypothetical protein [Trypanosoma cruzi strain CL Brener]		XP_809676	-9	peroxisome biogenesis factor 1 [Trypanosoma cruzi strain CL Brener]
XP_819972	-8.2			XP_802951	-7.5			XP_804891	-8.3	P-type H+-ATPase, partial [Trypanosoma cruzi strain CL Brener]		XP_807420	-9
XP_818802	-8.2			XP_811188	-7.4			XP_804849	-8.3			XP_819690	-8.9
XP_817162	-8.2			XP_810092	-7.4			XP_816662	-8.2			XP_818982	-8.9
XP_804850	-8.2			XP_808602	-7.4			XP_822073	-8.1			XP_815156	-8.9
XP_804269	-8.2			XP_818623	-7.3			XP_819535	-8.1			XP_814131	-8.9
XP_818430	-8.1			XP_812416	-7.3			XP_809453	-8.1			XP_818590	-8.8
XP_809453	-8.1			XP_810662	-7.3			XP_803479	-8.1			XP_815492	-8.8
XP_806517	-8.1			XP_809860	-7.3			XP_802997	-8.1			XP_807920	-8.8
XP_802945	-8.1			XP_809412	-7.3			XP_818590	-8			XP_806966	-8.8
XP_802528	-8.1			XP_803154	-7.3			XP_818274	-8			XP_805980	-8.8
XP_821790	-8			XP_802945	-7.3			XP_810344	-8			XP_817162	-8.7
XP_821737	-8			XP_812787	-7.2			XP_808049	-8			XP_812633	-8.7
XP_821597	-8			XP_811026	-7.2			XP_807110	-8			XP_812607	-8.7
XP_820143	-8			XP_809598	-7.2			XP_802286	-8			XP_805128	-8.7
XP_818403	-8			XP_808258	-7.2			XP_802161	-8			XP_804576	-8.7
XP_815493	-8			XP_806546	-7.2			XP_820300	-7.9			XP_821530	-8.6
XP_815156	-8			XP_806009	-7.2			XP_818430	-7.9			XP_818875	-8.6
XP_814648	-8			XP_820585	-7.1			XP_816623	-7.9			XP_818678	-8.6
XP_814131	-8			XP_818076	-7.1			XP_814033	-7.9			XP_817558	-8.6
XP_813221	-8			XP_817162	-7.1			XP_813901	-7.9			XP_814874	-8.6
XP_812068	-8			XP_817093	-7.1			XP_812068	-7.9			XP_813891	-8.6
XP_811817	-8			XP_814884	-7.1			XP_808993	-7.9			XP_812787	-8.6
XP_809496	-8			XP_814199	-7.1			XP_806925	-7.9			XP_810844	-8.6
XP_809340	-8			XP_812365	-7.1			XP_806879	-7.9			XP_808137	-8.6
XP_808820	-8			XP_812024	-7.1			XP_806809	-7.9			XP_821333	-8.5
XP_808354	-8			XP_810096	-7.1			XP_821028	-7.8			XP_820795	-8.5
XP_806358	-8			XP_809676	-7.1			XP_818215	-7.8			XP_820585	-8.5
XP_806044	-8			XP_805852	-7.1			XP_817096	-7.8			XP_818067	-8.5
XP_805980	-8			XP_805010	-7.1			XP_816051	-7.8			XP_816171	-8.5
XP_804907	-8			XP_804173	-7.1			XP_815159	-7.8			XP_814403	-8.5
XP_804885	-8			XP_821078	-7			XP_814077	-7.8			XP_813221	-8.5
XP_804159	-8			XP_820911	-7			XP_809478	-7.8			XP_813204	-8.5
XP_821910	-7.9			XP_819691	-7			XP_808137	-7.8			XP_811164	-8.5
XP_821333	-7.9			XP_819464	-7			XP_806528	-7.8			XP_811091	-8.5
XP_820370	-7.9			XP_819090	-7			XP_806358	-7.8			XP_809663	-8.5
XP_819788	-7.9			XP_818689	-7			XP_821623	-7.7			XP_809496	-8.5
XP_819464	-7.9			XP_815886	-7			XP_820115	-7.7			XP_807960	-8.5
XP_818012	-7.9			XP_815539	-7			XP_818808	-7.7			XP_807276	-8.5
XP_816171	-7.9			XP_815258	-7			XP_815173	-7.7			XP_806517	-8.5
XP_813005	-7.9			XP_814420	-7			XP_811722	-7.7			XP_804203	-8.5
XP_810679	-7.9			XP_814131	-7			XP_810679	-7.7			XP_820546	-8.4
XP_809860	-7.9			XP_813945	-7			XP_809860	-7.7			XP_818802	-8.4
XP_809424	-7.9			XP_813891	-7			XP_808649	-7.7			XP_818274	-8.4
XP_809153	-7.9			XP_813745	-7			XP_806546	-7.7			XP_817766	-8.4
XP_809102	-7.9			XP_811442	-7			XP_806455	-7.7			XP_816725	-8.4
XP_808161	-7.9			XP_810804	-7			XP_806327	-7.7			XP_816662	-8.4
XP_807364	-7.9			XP_810501	-7			XP_805980	-7.7			XP_816300	-8.4
XP_807276	-7.9			XP_809130	-7			XP_805543	-7.7			XP_816111	-8.4
XP_806966	-7.9			XP_808820	-7			XP_805477	-7.7			XP_815362	-8.4
XP_804341	-7.9			XP_808447	-7			XP_804871	-7.7			XP_813398	-8.4
XP_802834	-7.9			XP_808137	-7			XP_804341	-7.7			XP_809340	-8.4
XP_802582	-7.9			XP_806954	-7			XP_821006	-7.6			XP_807942	-8.4
XP_822073	-7.8			XP_806887	-7			XP_820546	-7.6			XP_807652	-8.4
XP_819481	-7.8			XP_806358	-7			XP_819493	-7.6			XP_806884	-8.4
XP_818787	-7.8			XP_804404	-7			XP_817964	-7.6			XP_806417	-8.4
XP_818475	-7.8			XP_803464	-7			XP_816141	-7.6			XP_806412	-8.4
XP_817191	-7.8			XP_802177	-7			XP_813005	-7.6			XP_804563	-8.4
XP_817109	-7.8			XP_822092	-6.9			XP_812942	-7.6			XP_804269	-8.4
XP_816327	-7.8			XP_821530	-6.9			XP_812723	-7.6			XP_803268	-8.4
XP_816259	-7.8			XP_820938	-6.9			XP_809676	-7.6			XP_803102	-8.4
XP_815539	-7.8			XP_819855	-6.9			XP_809617	-7.6			XP_802945	-8.4
XP_815479	-7.8			XP_819608	-6.9			XP_809130	-7.6			XP_802834	-8.4
XP_813556	-7.8			XP_819313	-6.9			XP_808820	-7.6			XP_802161	-8.4
XP_811497	-7.8			XP_818875	-6.9			XP_807973	-7.6			XP_821877	-8.3
XP_809617	-7.8			XP_818590	-6.9			XP_807017	-7.6			XP_821790	-8.3
XP_809130	-7.8			XP_817575	-6.9			XP_806684	-7.6			XP_821616	-8.3
XP_808049	-7.8			XP_816725	-6.9			XP_803204	-7.6			XP_821003	-8.3
XP_807920	-7.8			XP_815928	-6.9			XP_802578	-7.6			XP_820378	-8.3
XP_807110	-7.8			XP_814513	-6.9			XP_820975	-7.5			XP_819481	-8.3
XP_806729	-7.8			XP_814070	-6.9			XP_818897	-7.5			XP_818493	-8.3
XP_805528	-7.8			XP_813872	-6.9			XP_818872	-7.5			XP_817109	-8.3
XP_805395	-7.8			XP_813481	-6.9			XP_816777	-7.5			XP_814199	-8.3
XP_805128	-7.8			XP_812697	-6.9			XP_816536	-7.5			XP_812416	-8.3
XP_803005	-7.8			XP_812607	-6.9			XP_813872	-7.5			XP_812365	-8.3
XP_820546	-7.7			XP_812417	-6.9			XP_813034	-7.5			XP_812068	-8.3
XP_819885	-7.7			XP_812193	-6.9			XP_812398	-7.5			XP_810455	-8.3
XP_819805	-7.7			XP_810777	-6.9			XP_812155	-7.5			XP_810045	-8.3
XP_818678	-7.7			XP_810474	-6.9			XP_811777	-7.5			XP_809661	-8.3
XP_817096	-7.7			XP_810416	-6.9			XP_811166	-7.5			XP_809502	-8.3
XP_816611	-7.7			XP_809876	-6.9			XP_809857	-7.5			XP_809453	-8.3
XP_816222	-7.7			XP_809617	-6.9			XP_808655	-7.5			XP_809153	-8.3
XP_815318	-7.7			XP_809545	-6.9			XP_808064	-7.5			XP_808545	-8.3
XP_815109	-7.7			XP_808554	-6.9			XP_807933	-7.5			XP_808161	-8.3
XP_815071	-7.7			XP_808473	-6.9			XP_807238	-7.5			XP_807719	-8.3
XP_814730	-7.7			XP_808346	-6.9			XP_807159	-7.5			XP_807110	-8.3
XP_813366	-7.7			XP_807112	-6.9			XP_806846	-7.5			XP_806997	-8.3
XP_813305	-7.7			XP_806997	-6.9			XP_806718	-7.5			XP_806718	-8.3
XP_812942	-7.7			XP_806311	-6.9			XP_806044	-7.5			XP_806288	-8.3
XP_812850	-7.7			XP_806082	-6.9			XP_805528	-7.5			XP_804739	-8.3
XP_812615	-7.7			XP_805473	-6.9			XP_804921	-7.5			XP_804487	-8.3
XP_812398	-7.7			XP_805357	-6.9			XP_804885	-7.5			XP_802960	-8.3
XP_812351	-7.7			XP_804561	-6.9			XP_804342	-7.5			XP_822073	-8.2
XP_811722	-7.7			XP_804468	-6.9			XP_804123	-7.5			XP_820276	-8.2
XP_809732	-7.7			XP_804459	-6.9			XP_804076	-7.5			XP_820028	-8.2
XP_809119	-7.7			XP_803102	-6.9			XP_804035	-7.5			XP_819673	-8.2
XP_808957	-7.7			XP_802286	-6.9			XP_803392	-7.5			XP_819448	-8.2
XP_807973	-7.7			XP_821333	-6.8			XP_802709	-7.5			XP_818368	-8.2
XP_807857	-7.7			XP_819492	-6.8			XP_821941	-7.4			XP_818214	-8.2
XP_807298	-7.7			XP_818427	-6.8			XP_821876	-7.4			XP_817216	-8.2
XP_806684	-7.7			XP_817592	-6.8			XP_821790	-7.4			XP_817071	-8.2
XP_802241	-7.7			XP_816297	-6.8			XP_821334	-7.4			XP_816022	-8.2
XP_822051	-7.6			XP_815792	-6.8			XP_821333	-7.4			XP_815539	-8.2
XP_822050	-7.6			XP_815492	-6.8			XP_820499	-7.4			XP_814885	-8.2
XP_821857	-7.6			XP_815478	-6.8			XP_819477	-7.4			XP_813005	-8.2
XP_820856	-7.6			XP_815315	-6.8			XP_819105	-7.4			XP_811817	-8.2
XP_819530	-7.6			XP_813791	-6.8			XP_818848	-7.4			XP_811250	-8.2
XP_818808	-7.6			XP_813587	-6.8			XP_818019	-7.4			XP_811134	-8.2
XP_818215	-7.6			XP_812793	-6.8			XP_817442	-7.4			XP_811130	-8.2
XP_818098	-7.6			XP_811817	-6.8			XP_817278	-7.4			XP_810344	-8.2
XP_817575	-7.6			XP_811786	-6.8			XP_816185	-7.4			XP_809860	-8.2
XP_817473	-7.6			XP_809453	-6.8			XP_816170	-7.4			XP_809617	-8.2
XP_816975	-7.6			XP_809378	-6.8			XP_816094	-7.4			XP_809478	-8.2
XP_816773	-7.6			XP_808453	-6.8			XP_815539	-7.4			XP_808064	-8.2
XP_816371	-7.6			XP_808161	-6.8			XP_814907	-7.4			XP_807740	-8.2
XP_816022	-7.6			XP_808109	-6.8			XP_814848	-7.4			XP_806836	-8.2
XP_815055	-7.6			XP_807450	-6.8			XP_814820	-7.4			XP_806504	-8.2
XP_814486	-7.6			XP_807110	-6.8			XP_814730	-7.4			XP_806387	-8.2
XP_814294	-7.6			XP_806977	-6.8			XP_814279	-7.4			XP_806044	-8.2
XP_814105	-7.6			XP_805814	-6.8			XP_813305	-7.4			XP_805939	-8.2
XP_813224	-7.6			XP_805769	-6.8			XP_813011	-7.4			XP_805397	-8.2
XP_813077	-7.6			XP_805453	-6.8			XP_812975	-7.4			XP_804855	-8.2
XP_812365	-7.6			XP_805349	-6.8			XP_812410	-7.4			XP_804725	-8.2
XP_812216	-7.6			XP_805152	-6.8			XP_812131	-7.4			XP_804459	-8.2
XP_812205	-7.6			XP_805128	-6.8			XP_812028	-7.4			XP_804159	-8.2
XP_811164	-7.6			XP_804648	-6.8			XP_812024	-7.4			XP_804076	-8.2
XP_810456	-7.6			XP_804503	-6.8			XP_809663	-7.4			XP_803204	-8.2
XP_810455	-7.6			XP_803085	-6.8			XP_809439	-7.4			XP_802204	-8.2
XP_810351	-7.6			XP_802753	-6.8			XP_809159	-7.4			XP_822131	-8.1
XP_810232	-7.6			XP_822049	-6.7			XP_809041	-7.4			XP_822060	-8.1
XP_809832	-7.6			XP_821827	-6.7			XP_808440	-7.4			XP_822051	-8.1
XP_809676	-7.6			XP_821003	-6.7			XP_808354	-7.4			XP_822050	-8.1
XP_809148	-7.6			XP_820616	-6.7			XP_807920	-7.4			XP_821388	-8.1
XP_808993	-7.6			XP_820370	-6.7			XP_805478	-7.4			XP_820271	-8.1
XP_808440	-7.6			XP_818889	-6.7			XP_805210	-7.4			XP_820123	-8.1
XP_808081	-7.6			XP_818726	-6.7			XP_805143	-7.4			XP_819979	-8.1
XP_807820	-7.6			XP_818553	-6.7			XP_804850	-7.4			XP_819691	-8.1
XP_807507	-7.6			XP_818496	-6.7			XP_803011	-7.4			XP_819625	-8.1
XP_807431	-7.6			XP_818191	-6.7			XP_802528	-7.4			XP_819493	-8.1
XP_806997	-7.6			XP_817509	-6.7			XP_822141	-7.3			XP_819464	-8.1
XP_806884	-7.6			XP_816938	-6.7			XP_822050	-7.3			XP_819090	-8.1
XP_806519	-7.6			XP_816313	-6.7			XP_821855	-7.3			XP_818726	-8.1
XP_806401	-7.6			XP_814732	-6.7			XP_821363	-7.3			XP_818595	-8.1
XP_806106	-7.6			XP_814685	-6.7			XP_821362	-7.3			XP_818430	-8.1
XP_805769	-7.6			XP_814579	-6.7			XP_820605	-7.3			XP_818215	-8.1
XP_805453	-7.6			XP_814486	-6.7			XP_820163	-7.3			XP_818111	-8.1
XP_805189	-7.6			XP_813955	-6.7			XP_819670	-7.3			XP_817971	-8.1
XP_804444	-7.6			XP_813398	-6.7			XP_819616	-7.3			XP_817347	-8.1
XP_804076	-7.6			XP_813049	-6.7			XP_818629	-7.3			XP_816623	-8.1
XP_803945	-7.6			XP_812866	-6.7			XP_818462	-7.3			XP_816313	-8.1
XP_803268	-7.6			XP_812626	-6.7			XP_816773	-7.3			XP_815868	-8.1
XP_802846	-7.6			XP_812435	-6.7			XP_815748	-7.3			XP_815735	-8.1
XP_802464	-7.6			XP_812410	-6.7			XP_815119	-7.3			XP_815625	-8.1
XP_802204	-7.6			XP_811957	-6.7			XP_813770	-7.3			XP_815233	-8.1
XP_822086	-7.5			XP_811688	-6.7			XP_813466	-7.3			XP_815230	-8.1
XP_821620	-7.5			XP_811314	-6.7			XP_812962	-7.3			XP_815071	-8.1
XP_821527	-7.5			XP_811190	-6.7			XP_812720	-7.3			XP_814994	-8.1
XP_821362	-7.5			XP_811130	-6.7			XP_812694	-7.3			XP_814349	-8.1
XP_821184	-7.5			XP_810502	-6.7			XP_811790	-7.3			XP_814165	-8.1
XP_821102	-7.5			XP_810487	-6.7			XP_811298	-7.3			XP_813955	-8.1
XP_820795	-7.5			XP_809902	-6.7			XP_809719	-7.3			XP_813737	-8.1
XP_820554	-7.5			XP_809654	-6.7			XP_809424	-7.3			XP_813366	-8.1
XP_820513	-7.5			XP_808423	-6.7			XP_809119	-7.3			XP_812694	-8.1
XP_820378	-7.5			XP_808242	-6.7			XP_807820	-7.3			XP_812615	-8.1
XP_819625	-7.5			XP_807913	-6.7			XP_807778	-7.3			XP_812586	-8.1
XP_819078	-7.5			XP_807849	-6.7			XP_806666	-7.3			XP_812496	-8.1
XP_818878	-7.5			XP_807788	-6.7			XP_805939	-7.3			XP_812410	-8.1
XP_818595	-7.5			XP_807134	-6.7			XP_804952	-7.3			XP_811801	-8.1
XP_818274	-7.5			XP_806978	-6.7			XP_804669	-7.3			XP_811722	-8.1
XP_818191	-7.5			XP_806966	-6.7			XP_804402	-7.3			XP_810968	-8.1
XP_817603	-7.5			XP_806769	-6.7			XP_804295	-7.3			XP_810391	-8.1
XP_817558	-7.5			XP_806519	-6.7			XP_804262	-7.3			XP_810375	-8.1
XP_817216	-7.5			XP_806388	-6.7			XP_804020	-7.3			XP_809479	-8.1
XP_817028	-7.5			XP_806291	-6.7			XP_803268	-7.3			XP_809237	-8.1
XP_816777	-7.5			XP_805980	-6.7			XP_802926	-7.3			XP_809159	-8.1
XP_816643	-7.5			XP_804907	-6.7			XP_802708	-7.3			XP_809021	-8.1
XP_816623	-7.5			XP_804850	-6.7			XP_802146	-7.3			XP_808399	-8.1
XP_816144	-7.5			XP_804836	-6.7			XP_821596	-7.2			XP_808049	-8.1
XP_814969	-7.5			XP_804768	-6.7			XP_821276	-7.2			XP_807857	-8.1
XP_814885	-7.5			XP_804669	-6.7			XP_821205	-7.2			XP_807507	-8.1
XP_814874	-7.5			XP_804159	-6.7			XP_821063	-7.2			XP_807431	-8.1
XP_814789	-7.5			XP_803185	-6.7			XP_821003	-7.2			XP_807017	-8.1
XP_814626	-7.5			XP_821616	-6.6			XP_820856	-7.2			XP_806793	-8.1
XP_814625	-7.5			XP_821344	-6.6			XP_820741	-7.2			XP_806528	-8.1
XP_814507	-7.5			XP_821200	-6.6			XP_820562	-7.2			XP_805831	-8.1
XP_814403	-7.5			XP_821022	-6.6			XP_819464	-7.2			XP_805685	-8.1
XP_814279	-7.5			XP_820956	-6.6			XP_818987	-7.2			XP_805120	-8.1
XP_813718	-7.5			XP_820393	-6.6			XP_818846	-7.2			XP_804850	-8.1
XP_813656	-7.5			XP_819805	-6.6			XP_818384	-7.2			XP_804849	-8.1
XP_813597	-7.5			XP_819293	-6.6			XP_818214	-7.2			XP_804341	-8.1
XP_813031	-7.5			XP_819181	-6.6			XP_818175	-7.2			XP_802241	-8.1
XP_812287	-7.5			XP_818943	-6.6			XP_817577	-7.2			XP_821063	-8
XP_811493	-7.5			XP_818787	-6.6			XP_817575	-7.2			XP_820731	-8
XP_811381	-7.5			XP_818733	-6.6			XP_817109	-7.2			XP_820251	-8
XP_810798	-7.5			XP_818595	-6.6			XP_816348	-7.2			XP_820235	-8
XP_810344	-7.5			XP_818067	-6.6			XP_815982	-7.2			XP_820121	-8
XP_810286	-7.5			XP_817993	-6.6			XP_815490	-7.2			XP_819972	-8
XP_810072	-7.5			XP_817787	-6.6			XP_815330	-7.2			XP_819530	-8
XP_810003	-7.5			XP_817766	-6.6			XP_815303	-7.2			XP_819233	-8
XP_809943	-7.5			XP_817558	-6.6			XP_815232	-7.2			XP_818808	-8
XP_807847	-7.5			XP_817494	-6.6			XP_815230	-7.2			XP_818420	-8
XP_807437	-7.5			XP_817396	-6.6			XP_814914	-7.2			XP_817964	-8
XP_807262	-7.5			XP_817096	-6.6			XP_814845	-7.2			XP_817575	-8
XP_806504	-7.5			XP_817091	-6.6			XP_814728	-7.2			XP_817191	-8
XP_806488	-7.5			XP_817012	-6.6			XP_814600	-7.2			XP_816222	-8
XP_806417	-7.5			XP_816994	-6.6			XP_814111	-7.2			XP_815109	-8
XP_806311	-7.5			XP_816662	-6.6			XP_813955	-7.2			XP_814685	-8
XP_806287	-7.5			XP_816623	-6.6			XP_813828	-7.2			XP_814625	-8
XP_805686	-7.5			XP_816613	-6.6			XP_813739	-7.2			XP_814251	-8
XP_804459	-7.5			XP_816518	-6.6			XP_813224	-7.2			XP_813951	-8
XP_804259	-7.5			XP_816327	-6.6			XP_813193	-7.2			XP_813597	-8
XP_804020	-7.5			XP_816186	-6.6			XP_813077	-7.2			XP_813556	-8
XP_803715	-7.5			XP_815735	-6.6			XP_812216	-7.2			XP_813305	-8
XP_802887	-7.5			XP_815133	-6.6			XP_812141	-7.2			XP_813297	-8
XP_802578	-7.5			XP_815100	-6.6			XP_812000	-7.2			XP_813034	-8
XP_802161	-7.5			XP_814907	-6.6			XP_811849	-7.2			XP_812456	-8
XP_821616	-7.4			XP_814874	-6.6			XP_811801	-7.2			XP_812417	-8
XP_821344	-7.4			XP_814518	-6.6			XP_811792	-7.2			XP_812398	-8
XP_821058	-7.4			XP_814261	-6.6			XP_811599	-7.2			XP_811457	-8
XP_821003	-7.4			XP_814186	-6.6			XP_811381	-7.2			XP_810416	-8
XP_819690	-7.4			XP_814165	-6.6			XP_811368	-7.2			XP_810029	-8
XP_819673	-7.4			XP_814077	-6.6			XP_811250	-7.2			XP_809960	-8
XP_819600	-7.4			XP_813710	-6.6			XP_810899	-7.2			XP_809869	-8
XP_819233	-7.4			XP_813221	-6.6			XP_810336	-7.2			XP_809412	-8
XP_819105	-7.4			XP_812243	-6.6			XP_810312	-7.2			XP_809166	-8
XP_818493	-7.4			XP_812068	-6.6			XP_809530	-7.2			XP_809130	-8
XP_818250	-7.4			XP_811632	-6.6			XP_809518	-7.2			XP_808423	-8
XP_818196	-7.4			XP_811590	-6.6			XP_808764	-7.2			XP_808156	-8
XP_817976	-7.4			XP_811480	-6.6			XP_808449	-7.2			XP_808081	-8
XP_817065	-7.4			XP_811212	-6.6			XP_807902	-7.2			XP_807364	-8
XP_816295	-7.4			XP_811051	-6.6			XP_807891	-7.2			XP_807246	-8
XP_816187	-7.4			XP_810844	-6.6			XP_807869	-7.2			XP_807112	-8
XP_816170	-7.4			XP_810643	-6.6			XP_807785	-7.2			XP_806809	-8
XP_816111	-7.4			XP_810179	-6.6			XP_806915	-7.2			XP_806767	-8
XP_815874	-7.4			XP_810045	-6.6			XP_806731	-7.2			XP_806731	-8
XP_815489	-7.4			XP_809697	-6.6			XP_805870	-7.2			XP_806546	-8
XP_815363	-7.4			XP_809518	-6.6			XP_805789	-7.2			XP_806358	-8
XP_814884	-7.4			XP_809375	-6.6			XP_805769	-7.2			XP_806162	-8
XP_814474	-7.4			XP_809237	-6.6			XP_804957	-7.2			XP_806106	-8
XP_814317	-7.4			XP_809102	-6.6			XP_804892	-7.2			XP_805828	-8
XP_814275	-7.4			XP_809021	-6.6			XP_804826	-7.2			XP_805543	-8
XP_813872	-7.4			XP_808957	-6.6			XP_804748	-7.2			XP_804921	-8
XP_813791	-7.4			XP_808859	-6.6			XP_804444	-7.2			XP_804885	-8
XP_813587	-7.4			XP_808846	-6.6			XP_804166	-7.2			XP_804654	-8
XP_813456	-7.4			XP_808758	-6.6			XP_803138	-7.2			XP_804444	-8
XP_813398	-7.4			XP_808723	-6.6			XP_802960	-7.2			XP_804342	-8
XP_812410	-7.4			XP_808440	-6.6			XP_802454	-7.2			XP_804123	-8
XP_812329	-7.4			XP_808247	-6.6			XP_802144	-7.2			XP_802708	-8
XP_811914	-7.4			XP_807996	-6.6			XP_821694	-7.1			XP_822034	-7.9
XP_811677	-7.4			XP_807398	-6.6			XP_821565	-7.1			XP_821620	-7.9
XP_811250	-7.4			XP_807166	-6.6			XP_821527	-7.1			XP_821529	-7.9
XP_811227	-7.4			XP_807017	-6.6			XP_820446	-7.1			XP_821527	-7.9
XP_811130	-7.4			XP_806933	-6.6			XP_819788	-7.1			XP_821486	-7.9
XP_810529	-7.4			XP_806884	-6.6			XP_818678	-7.1			XP_821028	-7.9
XP_810375	-7.4			XP_806528	-6.6			XP_817914	-7.1			XP_820345	-7.9
XP_809663	-7.4			XP_806417	-6.6			XP_817766	-7.1			XP_819970	-7.9
XP_809661	-7.4			XP_806330	-6.6			XP_817726	-7.1			XP_819937	-7.9
XP_809159	-7.4			XP_805589	-6.6			XP_817654	-7.1			XP_819600	-7.9
XP_809021	-7.4			XP_805543	-6.6			XP_817612	-7.1			XP_819483	-7.9
XP_808472	-7.4			XP_804739	-6.6			XP_817509	-7.1			XP_819482	-7.9
XP_807802	-7.4			XP_804654	-6.6			XP_816690	-7.1			XP_819083	-7.9
XP_807581	-7.4			XP_804613	-6.6			XP_816465	-7.1			XP_818955	-7.9
XP_807450	-7.4			XP_804569	-6.6			XP_816313	-7.1			XP_818897	-7.9
XP_806986	-7.4			XP_804487	-6.6			XP_815868	-7.1			XP_818190	-7.9
XP_806809	-7.4			XP_804153	-6.6			XP_815767	-7.1			XP_818012	-7.9
XP_806643	-7.4			XP_804086	-6.6			XP_815707	-7.1			XP_817760	-7.9
XP_806528	-7.4			XP_803204	-6.6			XP_815422	-7.1			XP_817592	-7.9
XP_806389	-7.4			XP_803128	-6.6			XP_815327	-7.1			XP_817028	-7.9
XP_806327	-7.4			XP_802609	-6.6			XP_815312	-7.1			XP_815874	-7.9
XP_805939	-7.4			XP_802204	-6.6			XP_814929	-7.1			XP_815164	-7.9
XP_805804	-7.4			XP_822125	-6.5			XP_814813	-7.1			XP_815055	-7.9
XP_805314	-7.4			XP_821941	-6.5			XP_814761	-7.1			XP_814969	-7.9
XP_804921	-7.4			XP_821527	-6.5			XP_814440	-7.1			XP_814907	-7.9
XP_804849	-7.4			XP_821500	-6.5			XP_814294	-7.1			XP_814730	-7.9
XP_804848	-7.4			XP_821260	-6.5			XP_814228	-7.1			XP_814197	-7.9
XP_804748	-7.4			XP_820715	-6.5			XP_814165	-7.1			XP_813901	-7.9
XP_804669	-7.4			XP_820546	-6.5			XP_813806	-7.1			XP_813872	-7.9
XP_804311	-7.4			XP_820295	-6.5			XP_813718	-7.1			XP_813739	-7.9
XP_804251	-7.4			XP_820235	-6.5			XP_813450	-7.1			XP_813077	-7.9
XP_804203	-7.4			XP_819625	-6.5			XP_813115	-7.1			XP_812975	-7.9
XP_804123	-7.4			XP_819448	-6.5			XP_812580	-7.1			XP_812942	-7.9
XP_803219	-7.4			XP_819364	-6.5			XP_811942	-7.1			XP_812199	-7.9
XP_802997	-7.4			XP_819233	-6.5			XP_811688	-7.1			XP_812000	-7.9
XP_802297	-7.4			XP_818802	-6.5			XP_811457	-7.1			XP_811599	-7.9
XP_802286	-7.4			XP_818754	-6.5			XP_811384	-7.1			XP_810456	-7.9
XP_802146	-7.4			XP_818678	-6.5			XP_811383	-7.1			XP_810415	-7.9
XP_822131	-7.3			XP_818610	-6.5			XP_811214	-7.1			XP_810286	-7.9
XP_822115	-7.3			XP_818274	-6.5			XP_810968	-7.1			XP_809902	-7.9
XP_822092	-7.3			XP_817919	-6.5			XP_810850	-7.1			XP_809545	-7.9
XP_822060	-7.3			XP_817303	-6.5			XP_810028	-7.1			XP_809507	-7.9
XP_821836	-7.3			XP_817156	-6.5			XP_810023	-7.1			XP_809424	-7.9
XP_821807	-7.3			XP_817109	-6.5			XP_809943	-7.1			XP_809119	-7.9
XP_821694	-7.3			XP_817032	-6.5			XP_809870	-7.1			XP_809041	-7.9
XP_821677	-7.3			XP_816648	-6.5			XP_809621	-7.1			XP_808820	-7.9
XP_821574	-7.3			XP_816624	-6.5			XP_809451	-7.1			XP_808440	-7.9
XP_821461	-7.3			XP_816614	-6.5			XP_809412	-7.1			XP_808364	-7.9
XP_821265	-7.3			XP_816536	-6.5			XP_808859	-7.1			XP_808354	-7.9
XP_820975	-7.3			XP_816498	-6.5			XP_808786	-7.1			XP_807973	-7.9
XP_820562	-7.3			XP_816348	-6.5			XP_808424	-7.1			XP_807732	-7.9
XP_819967	-7.3			XP_816032	-6.5			XP_808399	-7.1			XP_807050	-7.9
XP_819966	-7.3			XP_815868	-6.5			XP_807953	-7.1			XP_806986	-7.9
XP_819691	-7.3			XP_815233	-6.5			XP_807903	-7.1			XP_806879	-7.9
XP_819535	-7.3			XP_815156	-6.5			XP_807823	-7.1			XP_806455	-7.9
XP_819493	-7.3			XP_815120	-6.5			XP_807166	-7.1			XP_806330	-7.9
XP_819146	-7.3			XP_815090	-6.5			XP_806964	-7.1			XP_806161	-7.9
XP_818962	-7.3			XP_815063	-6.5			XP_806861	-7.1			XP_805528	-7.9
XP_817799	-7.3			XP_814845	-6.5			XP_804565	-7.1			XP_805259	-7.9
XP_817621	-7.3			XP_814251	-6.5			XP_804398	-7.1			XP_805038	-7.9
XP_817577	-7.3			XP_814197	-6.5			XP_804259	-7.1			XP_804902	-7.9
XP_817278	-7.3			XP_814105	-6.5			XP_804159	-7.1			XP_804669	-7.9
XP_817038	-7.3			XP_813597	-6.5			XP_803973	-7.1			XP_804404	-7.9
XP_816878	-7.3			XP_813450	-6.5			XP_802753	-7.1			XP_804403	-7.9
XP_816853	-7.3			XP_813312	-6.5			XP_802451	-7.1			XP_804020	-7.9
XP_816799	-7.3			XP_813143	-6.5			XP_802262	-7.1			XP_803973	-7.9
XP_816495	-7.3			XP_813077	-6.5			XP_822051	-7			XP_803715	-7.9
XP_816018	-7.3			XP_812975	-6.5			XP_821877	-7			XP_803355	-7.9
XP_815951	-7.3			XP_812422	-6.5			XP_821703	-7			XP_803138	-7.9
XP_815279	-7.3			XP_811914	-6.5			XP_821356	-7			XP_802950	-7.9
XP_815215	-7.3			XP_811880	-6.5			XP_820857	-7			XP_802846	-7.9
XP_815159	-7.3			XP_811792	-6.5			XP_820852	-7			XP_802578	-7.9
XP_815078	-7.3			XP_811496	-6.5			XP_820731	-7			XP_802464	-7.9
XP_814728	-7.3			XP_811434	-6.5			XP_820583	-7			XP_802305	-7.9
XP_814396	-7.3			XP_811206	-6.5			XP_820549	-7			XP_821623	-7.8
XP_814273	-7.3			XP_811166	-6.5			XP_820295	-7			XP_820370	-7.8
XP_814175	-7.3			XP_811009	-6.5			XP_819979	-7			XP_820300	-7.8
XP_814077	-7.3			XP_810964	-6.5			XP_819530	-7			XP_820270	-7.8
XP_813647	-7.3			XP_810415	-6.5			XP_819264	-7			XP_820252	-7.8
XP_813622	-7.3			XP_810344	-6.5			XP_819235	-7			XP_819867	-7.8
XP_813372	-7.3			XP_810140	-6.5			XP_819233	-7			XP_819788	-7.8
XP_813257	-7.3			XP_809834	-6.5			XP_819208	-7			XP_819670	-7.8
XP_813233	-7.3			XP_809502	-6.5			XP_819174	-7			XP_819264	-7.8
XP_812877	-7.3			XP_809489	-6.5			XP_819028	-7			XP_818816	-7.8
XP_812725	-7.3			XP_809380	-6.5			XP_818991	-7			XP_818264	-7.8
XP_812314	-7.3			XP_809340	-6.5			XP_818605	-7			XP_817749	-7.8
XP_812306	-7.3			XP_809200	-6.5			XP_818382	-7			XP_817632	-7.8
XP_812155	-7.3			XP_809041	-6.5			XP_818171	-7			XP_817396	-7.8
XP_812000	-7.3			XP_808194	-6.5			XP_818098	-7			XP_817377	-7.8
XP_811786	-7.3			XP_808049	-6.5			XP_817763	-7			XP_817078	-7.8
XP_811475	-7.3			XP_807941	-6.5			XP_817719	-7			XP_817065	-7.8
XP_811116	-7.3			XP_807799	-6.5			XP_817558	-7			XP_816401	-7.8
XP_811048	-7.3			XP_807740	-6.5			XP_817382	-7			XP_816233	-7.8
XP_810517	-7.3			XP_807601	-6.5			XP_817191	-7			XP_816073	-7.8
XP_810448	-7.3			XP_807581	-6.5			XP_816248	-7			XP_815982	-7.8
XP_810415	-7.3			XP_807392	-6.5			XP_816050	-7			XP_815946	-7.8
XP_810391	-7.3			XP_807389	-6.5			XP_816034	-7			XP_815640	-7.8
XP_810140	-7.3			XP_807250	-6.5			XP_815362	-7			XP_815283	-7.8
XP_809478	-7.3			XP_807246	-6.5			XP_815063	-7			XP_815279	-7.8
XP_809377	-7.3			XP_806989	-6.5			XP_814908	-7			XP_815173	-7.8
XP_809366	-7.3			XP_806655	-6.5			XP_814885	-7			XP_815063	-7.8
XP_808649	-7.3			XP_806412	-6.5			XP_814874	-7			XP_814728	-7.8
XP_808386	-7.3			XP_806327	-6.5			XP_814105	-7			XP_814575	-7.8
XP_808266	-7.3			XP_806067	-6.5			XP_813597	-7			XP_814486	-7.8
XP_808186	-7.3			XP_806044	-6.5			XP_813572	-7			XP_814453	-7.8
XP_808137	-7.3			XP_805831	-6.5			XP_813368	-7			XP_814317	-7.8
XP_807960	-7.3			XP_805544	-6.5			XP_813359	-7			XP_813815	-7.8
XP_807933	-7.3			XP_805099	-6.5			XP_813342	-7			XP_813791	-7.8
XP_807279	-7.3			XP_805038	-6.5			XP_812866	-7			XP_813639	-7.8
XP_806784	-7.3			XP_804862	-6.5			XP_812725	-7			XP_813448	-7.8
XP_806744	-7.3			XP_804849	-6.5			XP_812365	-7			XP_813031	-7.8
XP_806731	-7.3			XP_804508	-6.5			XP_812299	-7			XP_813025	-7.8
XP_806666	-7.3			XP_804444	-6.5			XP_812287	-7			XP_812517	-7.8
XP_806546	-7.3			XP_804298	-6.5			XP_812199	-7			XP_812351	-7.8
XP_806455	-7.3			XP_804269	-6.5			XP_811650	-7			XP_812287	-7.8
XP_806448	-7.3			XP_803919	-6.5			XP_811417	-7			XP_811914	-7.8
XP_806412	-7.3			XP_803277	-6.5			XP_811284	-7			XP_811792	-7.8
XP_805718	-7.3			XP_803138	-6.5			XP_810722	-7			XP_811433	-7.8
XP_805210	-7.3			XP_803005	-6.5			XP_810479	-7			XP_811206	-7.8
XP_805099	-7.3			XP_802846	-6.5			XP_810456	-7			XP_811166	-7.8
XP_804902	-7.3			XP_802537	-6.5			XP_810421	-7			XP_811116	-7.8
XP_804306	-7.3			XP_822106	-6.4			XP_810233	-7			XP_811026	-7.8
XP_803919	-7.3			XP_822034	-6.4			XP_810045	-7			XP_811023	-7.8
XP_802960	-7.3			XP_822022	-6.4			XP_810034	-7			XP_810529	-7.8
XP_802950	-7.3			XP_821954	-6.4			XP_809661	-7			XP_810232	-7.8
XP_802753	-7.3			XP_821486	-6.4			XP_808957	-7			XP_809977	-7.8
XP_821989	-7.2			XP_821303	-6.4			XP_808590	-7			XP_809765	-7.8
XP_821877	-7.2			XP_821058	-6.4			XP_808531	-7			XP_808957	-7.8
XP_821876	-7.2			XP_820852	-6.4			XP_808458	-7			XP_808764	-7.8
XP_821796	-7.2			XP_820773	-6.4			XP_808364	-7			XP_808649	-7.8
XP_821703	-7.2			XP_820607	-6.4			XP_808122	-7			XP_808414	-7.8
XP_821530	-7.2			XP_820276	-6.4			XP_807726	-7			XP_808247	-7.8
XP_821361	-7.2			XP_820028	-6.4			XP_807615	-7			XP_808088	-7.8
XP_821356	-7.2			XP_819837	-6.4			XP_807540	-7			XP_807238	-7.8
XP_821260	-7.2			XP_819788	-6.4			XP_807538	-7			XP_807120	-7.8
XP_821205	-7.2			XP_819530	-6.4			XP_807241	-7			XP_806989	-7.8
XP_820909	-7.2			XP_819453	-6.4			XP_806884	-7			XP_806784	-7.8
XP_820591	-7.2			XP_819078	-6.4			XP_806836	-7			XP_806327	-7.8
XP_820300	-7.2			XP_819077	-6.4			XP_806784	-7			XP_805783	-7.8
XP_820285	-7.2			XP_819027	-6.4			XP_806643	-7			XP_805769	-7.8
XP_819970	-7.2			XP_819025	-6.4			XP_806247	-7			XP_805355	-7.8
XP_819937	-7.2			XP_818987	-6.4			XP_806165	-7			XP_804907	-7.8
XP_819867	-7.2			XP_818955	-6.4			XP_805891	-7			XP_804748	-7.8
XP_819818	-7.2			XP_818846	-6.4			XP_805804	-7			XP_804231	-7.8
XP_819670	-7.2			XP_818571	-6.4			XP_805355	-7			XP_803945	-7.8
XP_819563	-7.2			XP_818435	-6.4			XP_805196	-7			XP_802997	-7.8
XP_819511	-7.2			XP_818346	-6.4			XP_804873	-7			XP_802753	-7.8
XP_819477	-7.2			XP_818071	-6.4			XP_804829	-7			XP_802528	-7.8
XP_819453	-7.2			XP_818039	-6.4			XP_804739	-7			XP_822086	-7.7
XP_819417	-7.2			XP_817842	-6.4			XP_804649	-7			XP_821344	-7.7
XP_819355	-7.2			XP_817165	-6.4			XP_804569	-7			XP_821276	-7.7
XP_819264	-7.2			XP_816823	-6.4			XP_803919	-7			XP_821265	-7.7
XP_819208	-7.2			XP_816757	-6.4			XP_803355	-7			XP_821260	-7.7
XP_818998	-7.2			XP_816732	-6.4			XP_803102	-7			XP_821049	-7.7
XP_818987	-7.2			XP_816718	-6.4			XP_802945	-7			XP_821024	-7.7
XP_818903	-7.2			XP_816676	-6.4			XP_802846	-7			XP_820975	-7.7
XP_818886	-7.2			XP_816135	-6.4			XP_802796	-7			XP_820938	-7.7
XP_818875	-7.2			XP_816111	-6.4			XP_802713	-7			XP_820605	-7.7
XP_818846	-7.2			XP_816016	-6.4			XP_802464	-7			XP_820295	-7.7
XP_818605	-7.2			XP_815487	-6.4			XP_802204	-7			XP_820043	-7.7
XP_818504	-7.2			XP_815312	-6.4			XP_822140	-6.9			XP_819897	-7.7
XP_818264	-7.2			XP_815163	-6.4			XP_821954	-6.9			XP_819767	-7.7
XP_817971	-7.2			XP_815126	-6.4			XP_821597	-6.9			XP_819676	-7.7
XP_817875	-7.2			XP_815111	-6.4			XP_821574	-6.9			XP_819417	-7.7
XP_817760	-7.2			XP_815056	-6.4			XP_821482	-6.9			XP_819208	-7.7
XP_817615	-7.2			XP_815055	-6.4			XP_821344	-6.9			XP_818987	-7.7
XP_817516	-7.2			XP_815027	-6.4			XP_821102	-6.9			XP_818733	-7.7
XP_817417	-7.2			XP_814846	-6.4			XP_820938	-6.9			XP_818640	-7.7
XP_817409	-7.2			XP_814789	-6.4			XP_820513	-6.9			XP_818567	-7.7
XP_817263	-7.2			XP_814764	-6.4			XP_820450	-6.9			XP_818462	-7.7
XP_816905	-7.2			XP_814730	-6.4			XP_820212	-6.9			XP_818132	-7.7
XP_816709	-7.2			XP_814403	-6.4			XP_819937	-6.9			XP_818020	-7.7
XP_816613	-7.2			XP_814362	-6.4			XP_819676	-6.9			XP_817932	-7.7
XP_816557	-7.2			XP_814294	-6.4			XP_819523	-6.9			XP_817875	-7.7
XP_816465	-7.2			XP_814141	-6.4			XP_819482	-6.9			XP_817731	-7.7
XP_816085	-7.2			XP_813828	-6.4			XP_819365	-6.9			XP_817726	-7.7
XP_815993	-7.2			XP_813556	-6.4			XP_819286	-6.9			XP_817603	-7.7
XP_815870	-7.2			XP_813552	-6.4			XP_818875	-6.9			XP_817577	-7.7
XP_815687	-7.2			XP_813544	-6.4			XP_818259	-6.9			XP_817409	-7.7
XP_815648	-7.2			XP_813530	-6.4			XP_818220	-6.9			XP_817039	-7.7
XP_815550	-7.2			XP_813011	-6.4			XP_817971	-6.9			XP_817017	-7.7
XP_815471	-7.2			XP_812851	-6.4			XP_817825	-6.9			XP_816799	-7.7
XP_815423	-7.2			XP_812784	-6.4			XP_817415	-6.9			XP_816786	-7.7
XP_815312	-7.2			XP_812725	-6.4			XP_817186	-6.9			XP_816536	-7.7
XP_815145	-7.2			XP_812720	-6.4			XP_816975	-6.9			XP_816340	-7.7
XP_815120	-7.2			XP_812667	-6.4			XP_816532	-6.9			XP_816303	-7.7
XP_815084	-7.2			XP_812666	-6.4			XP_816498	-6.9			XP_816072	-7.7
XP_814995	-7.2			XP_812615	-6.4			XP_816474	-6.9			XP_815648	-7.7
XP_814930	-7.2			XP_812603	-6.4			XP_816295	-6.9			XP_815613	-7.7
XP_814907	-7.2			XP_812517	-6.4			XP_816259	-6.9			XP_815318	-7.7
XP_814555	-7.2			XP_812351	-6.4			XP_815363	-6.9			XP_815303	-7.7
XP_814498	-7.2			XP_812329	-6.4			XP_815133	-6.9			XP_815234	-7.7
XP_814453	-7.2			XP_812287	-6.4			XP_815076	-6.9			XP_815133	-7.7
XP_814411	-7.2			XP_812216	-6.4			XP_815054	-6.9			XP_814995	-7.7
XP_814082	-7.2			XP_812155	-6.4			XP_814685	-6.9			XP_814845	-7.7
XP_813604	-7.2			XP_811599	-6.4			XP_814411	-6.9			XP_814474	-7.7
XP_813572	-7.2			XP_811433	-6.4			XP_814373	-6.9			XP_814294	-7.7
XP_813317	-7.2			XP_811285	-6.4			XP_814199	-6.9			XP_814279	-7.7
XP_813288	-7.2			XP_811272	-6.4			XP_814070	-6.9			XP_814141	-7.7
XP_813236	-7.2			XP_811250	-6.4			XP_813815	-6.9			XP_813828	-7.7
XP_813034	-7.2			XP_811164	-6.4			XP_813410	-6.9			XP_813530	-7.7
XP_812999	-7.2			XP_810798	-6.4			XP_813230	-6.9			XP_813188	-7.7
XP_812962	-7.2			XP_810796	-6.4			XP_813031	-6.9			XP_813154	-7.7
XP_812851	-7.2			XP_810701	-6.4			XP_812620	-6.9			XP_812866	-7.7
XP_812694	-7.2			XP_810257	-6.4			XP_812615	-6.9			XP_812784	-7.7
XP_812607	-7.2			XP_810156	-6.4			XP_812474	-6.9			XP_812751	-7.7
XP_812474	-7.2			XP_809943	-6.4			XP_812435	-6.9			XP_812725	-7.7
XP_812456	-7.2			XP_809857	-6.4			XP_812417	-6.9			XP_812620	-7.7
XP_812417	-7.2			XP_809836	-6.4			XP_812226	-6.9			XP_812435	-7.7
XP_812131	-7.2			XP_809820	-6.4			XP_811973	-6.9			XP_812418	-7.7
XP_811939	-7.2			XP_809661	-6.4			XP_811853	-6.9			XP_812205	-7.7
XP_811849	-7.2			XP_809621	-6.4			XP_811817	-6.9			XP_811777	-7.7
XP_811650	-7.2			XP_809526	-6.4			XP_811632	-6.9			XP_811764	-7.7
XP_811601	-7.2			XP_809496	-6.4			XP_811601	-6.9			XP_811644	-7.7
XP_811511	-7.2			XP_809485	-6.4			XP_811319	-6.9			XP_811381	-7.7
XP_811246	-7.2			XP_809478	-6.4			XP_811048	-6.9			XP_811048	-7.7
XP_811151	-7.2			XP_809119	-6.4			XP_810947	-6.9			XP_810811	-7.7
XP_810536	-7.2			XP_809070	-6.4			XP_810793	-6.9			XP_810701	-7.7
XP_810443	-7.2			XP_808993	-6.4			XP_810700	-6.9			XP_810676	-7.7
XP_810023	-7.2			XP_808799	-6.4			XP_810643	-6.9			XP_810501	-7.7
XP_809902	-7.2			XP_808434	-6.4			XP_810598	-6.9			XP_810496	-7.7
XP_809857	-7.2			XP_808371	-6.4			XP_810501	-6.9			XP_810003	-7.7
XP_809502	-7.2			XP_808081	-6.4			XP_810430	-6.9			XP_809943	-7.7
XP_809325	-7.2			XP_807981	-6.4			XP_810003	-6.9			XP_809714	-7.7
XP_809041	-7.2			XP_807942	-6.4			XP_809996	-6.9			XP_808993	-7.7
XP_808970	-7.2			XP_807927	-6.4			XP_809902	-6.9			XP_808386	-7.7
XP_808787	-7.2			XP_807823	-6.4			XP_809632	-6.9			XP_808032	-7.7
XP_808511	-7.2			XP_807782	-6.4			XP_809502	-6.9			XP_808014	-7.7
XP_808344	-7.2			XP_807734	-6.4			XP_809496	-6.9			XP_807981	-7.7
XP_808156	-7.2			XP_807719	-6.4			XP_809200	-6.9			XP_807927	-7.7
XP_808056	-7.2			XP_807595	-6.4			XP_809018	-6.9			XP_807914	-7.7
XP_807823	-7.2			XP_807420	-6.4			XP_808724	-6.9			XP_807913	-7.7
XP_807778	-7.2			XP_807419	-6.4			XP_808670	-6.9			XP_807912	-7.7
XP_807740	-7.2			XP_806964	-6.4			XP_808653	-6.9			XP_807877	-7.7
XP_807734	-7.2			XP_806879	-6.4			XP_808567	-6.9			XP_807849	-7.7
XP_807732	-7.2			XP_806835	-6.4			XP_808545	-6.9			XP_807766	-7.7
XP_807418	-7.2			XP_806718	-6.4			XP_808025	-6.9			XP_807389	-7.7
XP_807385	-7.2			XP_806517	-6.4			XP_807734	-6.9			XP_806954	-7.7
XP_807246	-7.2			XP_806106	-6.4			XP_807541	-6.9			XP_806810	-7.7
XP_807120	-7.2			XP_805958	-6.4			XP_807507	-6.9			XP_806744	-7.7
XP_806793	-7.2			XP_805804	-6.4			XP_807392	-6.9			XP_806729	-7.7
XP_806247	-7.2			XP_805786	-6.4			XP_807380	-6.9			XP_806401	-7.7
XP_806162	-7.2			XP_805247	-6.4			XP_807333	-6.9			XP_806311	-7.7
XP_806117	-7.2			XP_805232	-6.4			XP_806744	-6.9			XP_805478	-7.7
XP_805828	-7.2			XP_805223	-6.4			XP_806506	-6.9			XP_805152	-7.7
XP_805799	-7.2			XP_805211	-6.4			XP_806448	-6.9			XP_805010	-7.7
XP_805783	-7.2			XP_805135	-6.4			XP_806388	-6.9			XP_804891	-7.7
XP_805542	-7.2			XP_805036	-6.4			XP_806288	-6.9			XP_804829	-7.7
XP_805534	-7.2			XP_804921	-6.4			XP_806287	-6.9			XP_803249	-7.7
XP_805478	-7.2			XP_804858	-6.4			XP_806117	-6.9			XP_803185	-7.7
XP_805259	-7.2			XP_804776	-6.4			XP_805956	-6.9			XP_802926	-7.7
XP_805196	-7.2			XP_804427	-6.4			XP_805726	-6.9			XP_802709	-7.7
XP_805143	-7.2			XP_804403	-6.4			XP_805359	-6.9			XP_802324	-7.7
XP_804957	-7.2			XP_804402	-6.4			XP_805213	-6.9			XP_822092	-7.6
XP_804928	-7.2			XP_804299	-6.4			XP_805189	-6.9			XP_822078	-7.6
XP_804873	-7.2			XP_804297	-6.4			XP_804928	-6.9			XP_822045	-7.6
XP_804800	-7.2			XP_804251	-6.4			XP_804732	-6.9			XP_821941	-7.6
XP_804694	-7.2			XP_804123	-6.4			XP_804203	-6.9			XP_821876	-7.6
XP_804343	-7.2			XP_803891	-6.4			XP_803362	-6.9			XP_821857	-7.6
XP_804094	-7.2			XP_803249	-6.4			XP_803223	-6.9			XP_821827	-7.6
XP_803911	-7.2			XP_802950	-6.4			XP_803061	-6.9			XP_821703	-7.6
XP_803479	-7.2			XP_802926	-6.4			XP_802834	-6.9			XP_821694	-7.6
XP_802752	-7.2			XP_802621	-6.4			XP_802376	-6.9			XP_821438	-7.6
XP_802699	-7.2			XP_802582	-6.4			XP_802297	-6.9			XP_821356	-7.6
XP_802621	-7.2			XP_802356	-6.4			XP_802177	-6.9			XP_820999	-7.6
XP_802376	-7.2			XP_802324	-6.4			XP_822115	-6.8			XP_820946	-7.6
XP_802305	-7.2			XP_802247	-6.4			XP_821350	-6.8			XP_820909	-7.6
XP_822034	-7.1			XP_822086	-6.3			XP_821265	-6.8			XP_820856	-7.6
XP_821991	-7.1			XP_822078	-6.3			XP_821232	-6.8			XP_820591	-7.6
XP_821904	-7.1			XP_821910	-6.3			XP_821219	-6.8			XP_820508	-7.6
XP_821633	-7.1			XP_821836	-6.3			XP_820946	-6.8			XP_820183	-7.6
XP_821609	-7.1			XP_821807	-6.3			XP_820795	-6.8			XP_820030	-7.6
XP_821559	-7.1			XP_821790	-6.3			XP_820573	-6.8			XP_819967	-7.6
XP_821486	-7.1			XP_821617	-6.3			XP_820337	-6.8			XP_819885	-7.6
XP_821438	-7.1			XP_821609	-6.3			XP_820266	-6.8			XP_819837	-7.6
XP_821063	-7.1			XP_821605	-6.3			XP_820252	-6.8			XP_819800	-7.6
XP_821028	-7.1			XP_821362	-6.3			XP_820123	-6.8			XP_819325	-7.6
XP_821022	-7.1			XP_821293	-6.3			XP_820074	-6.8			XP_819225	-7.6
XP_820741	-7.1			XP_821291	-6.3			XP_819972	-6.8			XP_818985	-7.6
XP_820549	-7.1			XP_821183	-6.3			XP_819967	-6.8			XP_818962	-7.6
XP_820446	-7.1			XP_821162	-6.3			XP_819479	-6.8			XP_818943	-7.6
XP_820293	-7.1			XP_821088	-6.3			XP_819429	-6.8			XP_818872	-7.6
XP_820270	-7.1			XP_820988	-6.3			XP_819417	-6.8			XP_818848	-7.6
XP_819877	-7.1			XP_820975	-6.3			XP_819384	-6.8			XP_818610	-7.6
XP_819482	-7.1			XP_820907	-6.3			XP_819327	-6.8			XP_818605	-7.6
XP_819458	-7.1			XP_820856	-6.3			XP_819325	-6.8			XP_818403	-7.6
XP_819289	-7.1			XP_820609	-6.3			XP_819225	-6.8			XP_818268	-7.6
XP_819235	-7.1			XP_820307	-6.3			XP_819079	-6.8			XP_818191	-7.6
XP_819225	-7.1			XP_820294	-6.3			XP_819019	-6.8			XP_818033	-7.6
XP_819025	-7.1			XP_820242	-6.3			XP_818664	-6.8			XP_817943	-7.6
XP_819012	-7.1			XP_820196	-6.3			XP_818640	-6.8			XP_817829	-7.6
XP_818897	-7.1			XP_820183	-6.3			XP_818564	-6.8			XP_817807	-7.6
XP_818893	-7.1			XP_820138	-6.3			XP_818499	-6.8			XP_817771	-7.6
XP_818848	-7.1			XP_820123	-6.3			XP_818438	-6.8			XP_817431	-7.6
XP_818773	-7.1			XP_819937	-6.3			XP_818075	-6.8			XP_817257	-7.6
XP_818651	-7.1			XP_819891	-6.3			XP_817472	-6.8			XP_817096	-7.6
XP_818368	-7.1			XP_819673	-6.3			XP_817409	-6.8			XP_817083	-7.6
XP_818293	-7.1			XP_819548	-6.3			XP_817295	-6.8			XP_816994	-7.6
XP_818198	-7.1			XP_819481	-6.3			XP_817216	-6.8			XP_816991	-7.6
XP_818190	-7.1			XP_818957	-6.3			XP_817083	-6.8			XP_816860	-7.6
XP_818171	-7.1			XP_818903	-6.3			XP_816909	-6.8			XP_816773	-7.6
XP_818033	-7.1			XP_818872	-6.3			XP_816734	-6.8			XP_816709	-7.6
XP_818002	-7.1			XP_818599	-6.3			XP_816732	-6.8			XP_816632	-7.6
XP_817731	-7.1			XP_818430	-6.3			XP_816720	-6.8			XP_816465	-7.6
XP_817569	-7.1			XP_818384	-6.3			XP_816344	-6.8			XP_816405	-7.6
XP_817509	-7.1			XP_818098	-6.3			XP_816327	-6.8			XP_816365	-7.6
XP_817378	-7.1			XP_817971	-6.3			XP_816300	-6.8			XP_816152	-7.6
XP_816908	-7.1			XP_817806	-6.3			XP_816111	-6.8			XP_816113	-7.6
XP_816775	-7.1			XP_817721	-6.3			XP_816018	-6.8			XP_816034	-7.6
XP_816757	-7.1			XP_817431	-6.3			XP_815862	-6.8			XP_815951	-7.6
XP_816676	-7.1			XP_817409	-6.3			XP_815859	-6.8			XP_815748	-7.6
XP_816405	-7.1			XP_817310	-6.3			XP_815792	-6.8			XP_815363	-7.6
XP_816313	-7.1			XP_817295	-6.3			XP_815761	-6.8			XP_815315	-7.6
XP_816185	-7.1			XP_817278	-6.3			XP_815562	-6.8			XP_815296	-7.6
XP_816051	-7.1			XP_817273	-6.3			XP_815550	-6.8			XP_815215	-7.6
XP_815982	-7.1			XP_817257	-6.3			XP_815479	-6.8			XP_815163	-7.6
XP_815748	-7.1			XP_817087	-6.3			XP_815400	-6.8			XP_815078	-7.6
XP_815362	-7.1			XP_817065	-6.3			XP_814772	-6.8			XP_814913	-7.6
XP_815234	-7.1			XP_817038	-6.3			XP_814739	-6.8			XP_814890	-7.6
XP_815230	-7.1			XP_817016	-6.3			XP_814575	-6.8			XP_814555	-7.6
XP_815164	-7.1			XP_816734	-6.3			XP_814551	-6.8			XP_814441	-7.6
XP_814913	-7.1			XP_816632	-6.3			XP_814453	-6.8			XP_814411	-7.6
XP_814813	-7.1			XP_816212	-6.3			XP_814251	-6.8			XP_814234	-7.6
XP_814688	-7.1			XP_816200	-6.3			XP_814210	-6.8			XP_814105	-7.6
XP_814492	-7.1			XP_815993	-6.3			XP_813934	-6.8			XP_814033	-7.6
XP_814409	-7.1			XP_815761	-6.3			XP_813837	-6.8			XP_813768	-7.6
XP_814280	-7.1			XP_815362	-6.3			XP_813791	-6.8			XP_813715	-7.6
XP_814261	-7.1			XP_815113	-6.3			XP_813710	-6.8			XP_813656	-7.6
XP_814165	-7.1			XP_814908	-6.3			XP_813481	-6.8			XP_813622	-7.6
XP_813955	-7.1			XP_814798	-6.3			XP_813341	-6.8			XP_813450	-7.6
XP_813822	-7.1			XP_814657	-6.3			XP_813314	-6.8			XP_813439	-7.6
XP_813770	-7.1			XP_814441	-6.3			XP_813143	-6.8			XP_813233	-7.6
XP_813737	-7.1			XP_814414	-6.3			XP_813067	-6.8			XP_812662	-7.6
XP_813641	-7.1			XP_814299	-6.3			XP_812950	-6.8			XP_812639	-7.6
XP_813481	-7.1			XP_814143	-6.3			XP_812926	-6.8			XP_812603	-7.6
XP_813450	-7.1			XP_814111	-6.3			XP_812794	-6.8			XP_812577	-7.6
XP_813339	-7.1			XP_814075	-6.3			XP_812667	-6.8			XP_812314	-7.6
XP_813115	-7.1			XP_813740	-6.3			XP_812644	-6.8			XP_811912	-7.6
XP_813108	-7.1			XP_813641	-6.3			XP_812613	-6.8			XP_811650	-7.6
XP_813091	-7.1			XP_813578	-6.3			XP_812586	-6.8			XP_811601	-7.6
XP_812811	-7.1			XP_813448	-6.3			XP_812486	-6.8			XP_811434	-7.6
XP_812790	-7.1			XP_813394	-6.3			XP_812352	-6.8			XP_811384	-7.6
XP_812720	-7.1			XP_813392	-6.3			XP_812026	-6.8			XP_811148	-7.6
XP_812677	-7.1			XP_813359	-6.3			XP_811916	-6.8			XP_811045	-7.6
XP_812667	-7.1			XP_813233	-6.3			XP_811661	-6.8			XP_810899	-7.6
XP_812620	-7.1			XP_813187	-6.3			XP_811434	-6.8			XP_810679	-7.6
XP_812543	-7.1			XP_813034	-6.3			XP_811350	-6.8			XP_810440	-7.6
XP_812423	-7.1			XP_813005	-6.3			XP_811290	-6.8			XP_810237	-7.6
XP_812294	-7.1			XP_812782	-6.3			XP_810375	-6.8			XP_809646	-7.6
XP_811942	-7.1			XP_812620	-6.3			XP_810297	-6.8			XP_809621	-7.6
XP_811801	-7.1			XP_812599	-6.3			XP_810014	-6.8			XP_809457	-7.6
XP_811777	-7.1			XP_812474	-6.3			XP_809977	-6.8			XP_809377	-7.6
XP_811639	-7.1			XP_812420	-6.3			XP_809526	-6.8			XP_808590	-7.6
XP_811604	-7.1			XP_812179	-6.3			XP_809237	-6.8			XP_808472	-7.6
XP_811599	-7.1			XP_812008	-6.3			XP_809110	-6.8			XP_808447	-7.6
XP_811590	-7.1			XP_811974	-6.3			XP_809102	-6.8			XP_808346	-7.6
XP_811433	-7.1			XP_811580	-6.3			XP_808586	-6.8			XP_808266	-7.6
XP_811406	-7.1			XP_811388	-6.3			XP_808384	-6.8			XP_808179	-7.6
XP_811384	-7.1			XP_811350	-6.3			XP_808303	-6.8			XP_808109	-7.6
XP_811290	-7.1			XP_811116	-6.3			XP_808266	-6.8			XP_807996	-7.6
XP_811280	-7.1			XP_810942	-6.3			XP_808258	-6.8			XP_807941	-7.6
XP_811239	-7.1			XP_810850	-6.3			XP_808204	-6.8			XP_807820	-7.6
XP_811214	-7.1			XP_810839	-6.3			XP_807985	-6.8			XP_807802	-7.6
XP_811073	-7.1			XP_810793	-6.3			XP_807578	-6.8			XP_807734	-7.6
XP_811033	-7.1			XP_810753	-6.3			XP_807276	-6.8			XP_807398	-7.6
XP_811023	-7.1			XP_810632	-6.3			XP_807120	-6.8			XP_807392	-7.6
XP_810642	-7.1			XP_810529	-6.3			XP_807097	-6.8			XP_807202	-7.6
XP_810574	-7.1			XP_810443	-6.3			XP_806933	-6.8			XP_807159	-7.6
XP_810502	-7.1			XP_810144	-6.3			XP_806811	-6.8			XP_806915	-7.6
XP_810430	-7.1			XP_810003	-6.3			XP_806767	-6.8			XP_806861	-7.6
XP_810261	-7.1			XP_809961	-6.3			XP_806519	-6.8			XP_806799	-7.6
XP_810036	-7.1			XP_809953	-6.3			XP_806491	-6.8			XP_806774	-7.6
XP_809662	-7.1			XP_809803	-6.3			XP_806412	-6.8			XP_806519	-7.6
XP_809237	-7.1			XP_809662	-6.3			XP_806372	-6.8			XP_806472	-7.6
XP_808880	-7.1			XP_808996	-6.3			XP_806150	-6.8			XP_806389	-7.6
XP_808859	-7.1			XP_808719	-6.3			XP_806145	-6.8			XP_806243	-7.6
XP_808423	-7.1			XP_808392	-6.3			XP_805783	-6.8			XP_806150	-7.6
XP_808399	-7.1			XP_808354	-6.3			XP_805692	-6.8			XP_805814	-7.6
XP_808064	-7.1			XP_808321	-6.3			XP_805685	-6.8			XP_805726	-7.6
XP_808062	-7.1			XP_808309	-6.3			XP_805473	-6.8			XP_805597	-7.6
XP_808025	-7.1			XP_808088	-6.3			XP_805095	-6.8			XP_805507	-7.6
XP_807902	-7.1			XP_808084	-6.3			XP_805071	-6.8			XP_805479	-7.6
XP_807869	-7.1			XP_807960	-6.3			XP_804613	-6.8			XP_805477	-7.6
XP_807850	-7.1			XP_807860	-6.3			XP_804480	-6.8			XP_805395	-7.6
XP_807538	-7.1			XP_807820	-6.3			XP_804468	-6.8			XP_805378	-7.6
XP_807269	-7.1			XP_807778	-6.3			XP_804223	-6.8			XP_805196	-7.6
XP_807050	-7.1			XP_807262	-6.3			XP_804086	-6.8			XP_804959	-7.6
XP_806879	-7.1			XP_806925	-6.3			XP_803945	-6.8			XP_804889	-7.6
XP_806810	-7.1			XP_806888	-6.3			XP_803936	-6.8			XP_804594	-7.6
XP_806799	-7.1			XP_806809	-6.3			XP_803885	-6.8			XP_804259	-7.6
XP_806642	-7.1			XP_806504	-6.3			XP_803558	-6.8			XP_804251	-7.6
XP_806418	-7.1			XP_806421	-6.3			XP_803185	-6.8			XP_804166	-7.6
XP_806372	-7.1			XP_806389	-6.3			XP_803133	-6.8			XP_804066	-7.6
XP_805726	-7.1			XP_806247	-6.3			XP_803128	-6.8			XP_803919	-7.6
XP_805692	-7.1			XP_806166	-6.3			XP_803085	-6.8			XP_803392	-7.6
XP_805633	-7.1			XP_806142	-6.3			XP_802711	-6.8			XP_803046	-7.6
XP_805397	-7.1			XP_805706	-6.3			XP_802273	-6.8			XP_802887	-7.6
XP_805378	-7.1			XP_805660	-6.3			XP_821737	-6.7			XP_802621	-7.6
XP_805264	-7.1			XP_805640	-6.3			XP_821631	-6.7			XP_802499	-7.6
XP_805220	-7.1			XP_805633	-6.3			XP_821624	-6.7			XP_802382	-7.6
XP_804977	-7.1			XP_805477	-6.3			XP_821608	-6.7			XP_802297	-7.6
XP_804888	-7.1			XP_805234	-6.3			XP_821530	-6.7			XP_802262	-7.6
XP_804753	-7.1			XP_805213	-6.3			XP_821500	-6.7			XP_802237	-7.6
XP_804730	-7.1			XP_805022	-6.3			XP_821361	-6.7			XP_822141	-7.5
XP_804654	-7.1			XP_804888	-6.3			XP_821342	-6.7			XP_822049	-7.5
XP_804649	-7.1			XP_804732	-6.3			XP_821220	-6.7			XP_821991	-7.5
XP_804569	-7.1			XP_804231	-6.3			XP_821198	-6.7			XP_821945	-7.5
XP_804262	-7.1			XP_804076	-6.3			XP_821130	-6.7			XP_821885	-7.5
XP_803872	-7.1			XP_804043	-6.3			XP_821069	-6.7			XP_821836	-7.5
XP_803392	-7.1			XP_803355	-6.3			XP_820873	-6.7			XP_821796	-7.5
XP_803334	-7.1			XP_803320	-6.3			XP_820372	-6.7			XP_821461	-7.5
XP_803041	-7.1			XP_802893	-6.3			XP_820332	-6.7			XP_821363	-7.5
XP_802709	-7.1			XP_802812	-6.3			XP_820262	-6.7			XP_821362	-7.5
XP_802499	-7.1			XP_802578	-6.3			XP_820034	-6.7			XP_821361	-7.5
XP_822094	-7			XP_802320	-6.3			XP_820028	-6.7			XP_821313	-7.5
XP_821945	-7			XP_802238	-6.3			XP_819891	-6.7			XP_821205	-7.5
XP_821779	-7			XP_802156	-6.3			XP_819863	-6.7			XP_820956	-7.5
XP_821623	-7			XP_821877	-6.2			XP_819563	-6.7			XP_820947	-7.5
XP_821605	-7			XP_821800	-6.2			XP_819481	-6.7			XP_820873	-7.5
XP_821200	-7			XP_821592	-6.2			XP_819289	-6.7			XP_820697	-7.5
XP_820999	-7			XP_821237	-6.2			XP_819146	-6.7			XP_820562	-7.5
XP_820932	-7			XP_821198	-6.2			XP_818955	-6.7			XP_820498	-7.5
XP_820707	-7			XP_821130	-6.2			XP_818908	-6.7			XP_820266	-7.5
XP_820609	-7			XP_821049	-6.2			XP_818903	-6.7			XP_819942	-7.5
XP_820401	-7			XP_821028	-6.2			XP_818899	-6.7			XP_819938	-7.5
XP_820337	-7			XP_820940	-6.2			XP_818874	-6.7			XP_819891	-7.5
XP_820295	-7			XP_820909	-6.2			XP_818493	-6.7			XP_819888	-7.5
XP_820271	-7			XP_820722	-6.2			XP_818264	-6.7			XP_819863	-7.5
XP_820171	-7			XP_820662	-6.2			XP_818256	-6.7			XP_819707	-7.5
XP_820109	-7			XP_820378	-6.2			XP_818250	-6.7			XP_819616	-7.5
XP_820074	-7			XP_820291	-6.2			XP_818191	-6.7			XP_819548	-7.5
XP_820030	-7			XP_820270	-6.2			XP_818076	-6.7			XP_819477	-7.5
XP_819889	-7			XP_820153	-6.2			XP_817993	-6.7			XP_819335	-7.5
XP_819888	-7			XP_820142	-6.2			XP_817462	-6.7			XP_819174	-7.5
XP_819828	-7			XP_819979	-6.2			XP_817417	-6.7			XP_818963	-7.5
XP_819743	-7			XP_819972	-6.2			XP_817257	-6.7			XP_818903	-7.5
XP_819676	-7			XP_819967	-6.2			XP_817165	-6.7			XP_818896	-7.5
XP_819634	-7			XP_819941	-6.2			XP_817045	-6.7			XP_818893	-7.5
XP_819302	-7			XP_819893	-6.2			XP_817039	-6.7			XP_818878	-7.5
XP_819090	-7			XP_819887	-6.2			XP_816878	-6.7			XP_818754	-7.5
XP_819083	-7			XP_819885	-6.2			XP_816718	-6.7			XP_818196	-7.5
XP_818952	-7			XP_819759	-6.2			XP_816647	-6.7			XP_818098	-7.5
XP_818394	-7			XP_819676	-6.2			XP_816340	-6.7			XP_818071	-7.5
XP_818220	-7			XP_819540	-6.2			XP_816315	-6.7			XP_817976	-7.5
XP_818075	-7			XP_819535	-6.2			XP_816233	-6.7			XP_817787	-7.5
XP_818022	-7			XP_819416	-6.2			XP_815951	-6.7			XP_817743	-7.5
XP_817993	-7			XP_819112	-6.2			XP_815886	-6.7			XP_817612	-7.5
XP_817964	-7			XP_818897	-6.2			XP_815706	-6.7			XP_817569	-7.5
XP_817726	-7			XP_818878	-6.2			XP_815625	-6.7			XP_817473	-7.5
XP_817654	-7			XP_818651	-6.2			XP_815493	-6.7			XP_817368	-7.5
XP_817415	-7			XP_818567	-6.2			XP_815455	-6.7			XP_817278	-7.5
XP_817261	-7			XP_818564	-6.2			XP_815296	-6.7			XP_817126	-7.5
XP_817126	-7			XP_818475	-6.2			XP_815188	-6.7			XP_816909	-7.5
XP_817100	-7			XP_818154	-6.2			XP_815163	-6.7			XP_816878	-7.5
XP_817091	-7			XP_818081	-6.2			XP_815145	-6.7			XP_816775	-7.5
XP_817027	-7			XP_818012	-6.2			XP_815140	-6.7			XP_816732	-7.5
XP_817016	-7			XP_817952	-6.2			XP_815128	-6.7			XP_816718	-7.5
XP_816898	-7			XP_817914	-6.2			XP_815084	-6.7			XP_816676	-7.5
XP_816823	-7			XP_817888	-6.2			XP_815066	-6.7			XP_816613	-7.5
XP_816750	-7			XP_817825	-6.2			XP_815056	-6.7			XP_816595	-7.5
XP_816732	-7			XP_817799	-6.2			XP_814994	-6.7			XP_816312	-7.5
XP_816662	-7			XP_817771	-6.2			XP_814395	-6.7			XP_816295	-7.5
XP_816624	-7			XP_817577	-6.2			XP_814362	-6.7			XP_816204	-7.5
XP_816348	-7			XP_817576	-6.2			XP_814130	-6.7			XP_816094	-7.5
XP_816318	-7			XP_817216	-6.2			XP_813909	-6.7			XP_815562	-7.5
XP_816141	-7			XP_817149	-6.2			XP_813640	-6.7			XP_815550	-7.5
XP_815868	-7			XP_816799	-6.2			XP_813611	-6.7			XP_815536	-7.5
XP_815861	-7			XP_816777	-6.2			XP_813556	-6.7			XP_815521	-7.5
XP_815860	-7			XP_816405	-6.2			XP_813439	-6.7			XP_815423	-7.5
XP_815767	-7			XP_816371	-6.2			XP_813237	-6.7			XP_815159	-7.5
XP_815761	-7			XP_816311	-6.2			XP_813116	-6.7			XP_815145	-7.5
XP_815642	-7			XP_816300	-6.2			XP_813091	-6.7			XP_815139	-7.5
XP_815613	-7			XP_816171	-6.2			XP_813050	-6.7			XP_815100	-7.5
XP_815562	-7			XP_816152	-6.2			XP_812851	-6.7			XP_815090	-7.5
XP_815511	-7			XP_815874	-6.2			XP_812784	-6.7			XP_814940	-7.5
XP_815139	-7			XP_815820	-6.2			XP_812677	-6.7			XP_814848	-7.5
XP_815090	-7			XP_815707	-6.2			XP_812662	-6.7			XP_814620	-7.5
XP_815054	-7			XP_815706	-6.2			XP_812569	-6.7			XP_814579	-7.5
XP_814848	-7			XP_815648	-6.2			XP_812306	-6.7			XP_814518	-7.5
XP_814824	-7			XP_815625	-6.2			XP_811939	-6.7			XP_814420	-7.5
XP_814685	-7			XP_815479	-6.2			XP_811644	-6.7			XP_814299	-7.5
XP_814579	-7			XP_815463	-6.2			XP_811305	-6.7			XP_814070	-7.5
XP_814567	-7			XP_815363	-6.2			XP_811206	-6.7			XP_813770	-7.5
XP_814518	-7			XP_815318	-6.2			XP_810529	-6.7			XP_813718	-7.5
XP_814418	-7			XP_815293	-6.2			XP_810455	-6.7			XP_813711	-7.5
XP_814274	-7			XP_815234	-6.2			XP_810418	-6.7			XP_813641	-7.5
XP_814197	-7			XP_815230	-6.2			XP_810404	-6.7			XP_813544	-7.5
XP_814033	-7			XP_815159	-6.2			XP_810156	-6.7			XP_813481	-7.5
XP_813828	-7			XP_815148	-6.2			XP_810011	-6.7			XP_813466	-7.5
XP_813711	-7			XP_814995	-6.2			XP_809876	-6.7			XP_813445	-7.5
XP_813689	-7			XP_814916	-6.2			XP_809662	-6.7			XP_813359	-7.5
XP_813640	-7			XP_814848	-6.2			XP_809340	-6.7			XP_813317	-7.5
XP_813465	-7			XP_814818	-6.2			XP_808690	-6.7			XP_813288	-7.5
XP_813459	-7			XP_814790	-6.2			XP_808386	-6.7			XP_813257	-7.5
XP_813359	-7			XP_814723	-6.2			XP_808247	-6.7			XP_813224	-7.5
XP_813319	-7			XP_814555	-6.2			XP_808225	-6.7			XP_813193	-7.5
XP_813049	-7			XP_814130	-6.2			XP_808203	-6.7			XP_813143	-7.5
XP_812975	-7			XP_814033	-6.2			XP_808186	-6.7			XP_812979	-7.5
XP_812938	-7			XP_813909	-6.2			XP_808156	-6.7			XP_812962	-7.5
XP_812926	-7			XP_813901	-6.2			XP_808016	-6.7			XP_812956	-7.5
XP_812633	-7			XP_813700	-6.2			XP_807842	-6.7			XP_812938	-7.5
XP_812586	-7			XP_813647	-6.2			XP_807719	-6.7			XP_812811	-7.5
XP_812577	-7			XP_813494	-6.2			XP_807444	-6.7			XP_812580	-7.5
XP_812352	-7			XP_813454	-6.2			XP_807418	-6.7			XP_812515	-7.5
XP_812293	-7			XP_813305	-6.2			XP_807302	-6.7			XP_812463	-7.5
XP_812199	-7			XP_813288	-6.2			XP_806989	-6.7			XP_812226	-7.5
XP_812178	-7			XP_813116	-6.2			XP_806924	-6.7			XP_812216	-7.5
XP_812024	-7			XP_813050	-6.2			XP_806795	-6.7			XP_812209	-7.5
XP_811988	-7			XP_813045	-6.2			XP_806556	-6.7			XP_812069	-7.5
XP_811688	-7			XP_812999	-6.2			XP_806161	-6.7			XP_812024	-7.5
XP_811574	-7			XP_812899	-6.2			XP_805799	-6.7			XP_812014	-7.5
XP_811454	-7			XP_812807	-6.2			XP_805651	-6.7			XP_811974	-7.5
XP_811434	-7			XP_812723	-6.2			XP_805548	-6.7			XP_811916	-7.5
XP_811166	-7			XP_812633	-6.2			XP_805232	-6.7			XP_811688	-7.5
XP_811134	-7			XP_812627	-6.2			XP_805220	-6.7			XP_811632	-7.5
XP_811051	-7			XP_812398	-6.2			XP_805130	-6.7			XP_811590	-7.5
XP_810942	-7			XP_812124	-6.2			XP_804902	-6.7			XP_811493	-7.5
XP_810899	-7			XP_811799	-6.2			XP_804870	-6.7			XP_811485	-7.5
XP_810811	-7			XP_811777	-6.2			XP_804725	-6.7			XP_811215	-7.5
XP_810568	-7			XP_811713	-6.2			XP_804688	-6.7			XP_811073	-7.5
XP_810562	-7			XP_811644	-6.2			XP_804535	-6.7			XP_811033	-7.5
XP_810501	-7			XP_811601	-6.2			XP_804403	-6.7			XP_810798	-7.5
XP_810421	-7			XP_811497	-6.2			XP_804347	-6.7			XP_810793	-7.5
XP_810416	-7			XP_811298	-6.2			XP_804307	-6.7			XP_810777	-7.5
XP_810312	-7			XP_811290	-6.2			XP_804231	-6.7			XP_810657	-7.5
XP_810297	-7			XP_811091	-6.2			XP_804124	-6.7			XP_810643	-7.5
XP_810237	-7			XP_811071	-6.2			XP_803219	-6.7			XP_810636	-7.5
XP_810028	-7			XP_810600	-6.2			XP_803041	-6.7			XP_810474	-7.5
XP_809839	-7			XP_810563	-6.2			XP_802884	-6.7			XP_810347	-7.5
XP_809803	-7			XP_810514	-6.2			XP_802450	-6.7			XP_810311	-7.5
XP_809778	-7			XP_810421	-6.2			XP_802420	-6.7			XP_810308	-7.5
XP_809621	-7			XP_810286	-6.2			XP_802407	-6.7			XP_810297	-7.5
XP_809530	-7			XP_810119	-6.2			XP_822094	-6.6			XP_810028	-7.5
XP_809452	-7			XP_810028	-6.2			XP_822033	-6.6			XP_809870	-7.5
XP_809375	-7			XP_809870	-6.2			XP_821946	-6.6			XP_809857	-7.5
XP_809246	-7			XP_809726	-6.2			XP_821936	-6.6			XP_809832	-7.5
XP_808799	-7			XP_809663	-6.2			XP_821827	-6.6			XP_809762	-7.5
XP_808723	-7			XP_809528	-6.2			XP_821807	-6.6			XP_809739	-7.5
XP_808690	-7			XP_809454	-6.2			XP_821800	-6.6			XP_809662	-7.5
XP_808653	-7			XP_809452	-6.2			XP_821587	-6.6			XP_809528	-7.5
XP_808639	-7			XP_809251	-6.2			XP_821458	-6.6			XP_809518	-7.5
XP_808500	-7			XP_809246	-6.2			XP_821112	-6.6			XP_809458	-7.5
XP_808351	-7			XP_809159	-6.2			XP_820947	-6.6			XP_809251	-7.5
XP_808295	-7			XP_808590	-6.2			XP_820871	-6.6			XP_809232	-7.5
XP_808273	-7			XP_808567	-6.2			XP_820525	-6.6			XP_808846	-7.5
XP_808247	-7			XP_808064	-6.2			XP_820336	-6.6			XP_808619	-7.5
XP_808212	-7			XP_807933	-6.2			XP_820293	-6.6			XP_808396	-7.5
XP_808014	-7			XP_807869	-6.2			XP_819931	-6.6			XP_808293	-7.5
XP_807981	-7			XP_807670	-6.2			XP_819828	-6.6			XP_808051	-7.5
XP_807942	-7			XP_807621	-6.2			XP_819487	-6.6			XP_808025	-7.5
XP_807927	-7			XP_807476	-6.2			XP_819458	-6.6			XP_807842	-7.5
XP_807849	-7			XP_807421	-6.2			XP_819033	-6.6			XP_807782	-7.5
XP_807811	-7			XP_807269	-6.2			XP_818957	-6.6			XP_807670	-7.5
XP_807601	-7			XP_807160	-6.2			XP_818952	-6.6			XP_807621	-7.5
XP_807420	-7			XP_807097	-6.2			XP_818893	-6.6			XP_807601	-7.5
XP_807389	-7			XP_807050	-6.2			XP_818775	-6.6			XP_807595	-7.5
XP_807380	-7			XP_806731	-6.2			XP_818773	-6.6			XP_807581	-7.5
XP_807250	-7			XP_805954	-6.2			XP_818258	-6.6			XP_807541	-7.5
XP_807180	-7			XP_805943	-6.2			XP_817932	-6.6			XP_807444	-7.5
XP_807112	-7			XP_805438	-6.2			XP_817771	-6.6			XP_807269	-7.5
XP_807076	-7			XP_805395	-6.2			XP_817647	-6.6			XP_806684	-7.5
XP_806861	-7			XP_805275	-6.2			XP_817516	-6.6			XP_806643	-7.5
XP_806817	-7			XP_805182	-6.2			XP_817467	-6.6			XP_806448	-7.5
XP_806718	-7			XP_804959	-6.2			XP_817263	-6.6			XP_806247	-7.5
XP_806661	-7			XP_804892	-6.2			XP_817028	-6.6			XP_806215	-7.5
XP_806082	-7			XP_804891	-6.2			XP_816905	-6.6			XP_805959	-7.5
XP_806067	-7			XP_804885	-6.2			XP_816898	-6.6			XP_805956	-7.5
XP_805958	-7			XP_804855	-6.2			XP_816853	-6.6			XP_805804	-7.5
XP_805956	-7			XP_804848	-6.2			XP_816785	-6.6			XP_805770	-7.5
XP_805789	-7			XP_804800	-6.2			XP_816738	-6.6			XP_805633	-7.5
XP_805740	-7			XP_804794	-6.2			XP_816709	-6.6			XP_805548	-7.5
XP_805597	-7			XP_804748	-6.2			XP_816546	-6.6			XP_805542	-7.5
XP_805546	-7			XP_804576	-6.2			XP_816514	-6.6			XP_805438	-7.5
XP_805355	-7			XP_804375	-6.2			XP_816433	-6.6			XP_805314	-7.5
XP_805120	-7			XP_804341	-6.2			XP_816349	-6.6			XP_805210	-7.5
XP_805038	-7			XP_803479	-6.2			XP_816331	-6.6			XP_804892	-7.5
XP_804891	-7			XP_803457	-6.2			XP_816144	-6.6			XP_804848	-7.5
XP_804855	-7			XP_803129	-6.2			XP_816133	-6.6			XP_804800	-7.5
XP_804820	-7			XP_802834	-6.2			XP_815891	-6.6			XP_804569	-7.5
XP_804794	-7			XP_802464	-6.2			XP_815483	-6.6			XP_804343	-7.5
XP_804732	-7			XP_802315	-6.2			XP_815454	-6.6			XP_804094	-7.5
XP_804404	-7			XP_802241	-6.2			XP_815083	-6.6			XP_803885	-7.5
XP_804356	-7			XP_822141	-6.1			XP_814995	-6.6			XP_803479	-7.5
XP_804330	-7			XP_822140	-6.1			XP_814913	-6.6			XP_803334	-7.5
XP_804289	-7			XP_822073	-6.1			XP_814899	-6.6			XP_803262	-7.5
XP_804231	-7			XP_822060	-6.1			XP_814846	-6.6			XP_803219	-7.5
XP_804169	-7			XP_822051	-6.1			XP_814625	-6.6			XP_803190	-7.5
XP_804041	-7			XP_821989	-6.1			XP_814567	-6.6			XP_803179	-7.5
XP_803973	-7			XP_821902	-6.1			XP_814510	-6.6			XP_803003	-7.5
XP_803886	-7			XP_821876	-6.1			XP_814486	-6.6			XP_802582	-7.5
XP_803190	-7			XP_821796	-6.1			XP_814089	-6.6			XP_802304	-7.5
XP_802939	-7			XP_821793	-6.1			XP_813911	-6.6			XP_821924	-7.4
XP_802742	-7			XP_821777	-6.1			XP_813904	-6.6			XP_821587	-7.4
XP_802520	-7			XP_821631	-6.1			XP_813822	-6.6			XP_821559	-7.4
XP_802450	-7			XP_821620	-6.1			XP_813656	-6.6			XP_821547	-7.4
XP_802413	-7			XP_821462	-6.1			XP_813604	-6.6			XP_821500	-7.4
XP_802304	-7			XP_821438	-6.1			XP_813500	-6.6			XP_821425	-7.4
XP_802237	-7			XP_821425	-6.1			XP_813288	-6.6			XP_821390	-7.4
XP_822140	-6.9			XP_821397	-6.1			XP_813236	-6.6			XP_821334	-7.4
XP_822033	-6.9			XP_821381	-6.1			XP_813233	-6.6			XP_821219	-7.4
XP_821827	-6.9			XP_821313	-6.1			XP_812897	-6.6			XP_821198	-7.4
XP_821631	-6.9			XP_821265	-6.1			XP_812811	-6.6			XP_821058	-7.4
XP_821482	-6.9			XP_821124	-6.1			XP_812778	-6.6			XP_821022	-7.4
XP_821397	-6.9			XP_821069	-6.1			XP_812707	-6.6			XP_820741	-7.4
XP_821303	-6.9			XP_820999	-6.1			XP_812690	-6.6			XP_820446	-7.4
XP_821125	-6.9			XP_820549	-6.1			XP_812617	-6.6			XP_820341	-7.4
XP_821006	-6.9			XP_820535	-6.1			XP_812456	-6.6			XP_820262	-7.4
XP_820947	-6.9			XP_820446	-6.1			XP_812178	-6.6			XP_820196	-7.4
XP_820946	-6.9			XP_820345	-6.1			XP_812078	-6.6			XP_820143	-7.4
XP_820938	-6.9			XP_820303	-6.1			XP_812069	-6.6			XP_820142	-7.4
XP_820928	-6.9			XP_820300	-6.1			XP_812033	-6.6			XP_820034	-7.4
XP_820605	-6.9			XP_820285	-6.1			XP_811813	-6.6			XP_819941	-7.4
XP_820508	-6.9			XP_820271	-6.1			XP_811497	-6.6			XP_819887	-7.4
XP_820500	-6.9			XP_820241	-6.1			XP_811242	-6.6			XP_819882	-7.4
XP_820341	-6.9			XP_820178	-6.1			XP_811231	-6.6			XP_819805	-7.4
XP_820307	-6.9			XP_820034	-6.1			XP_811045	-6.6			XP_819662	-7.4
XP_820278	-6.9			XP_819970	-6.1			XP_811004	-6.6			XP_819535	-7.4
XP_820266	-6.9			XP_819958	-6.1			XP_810936	-6.6			XP_819511	-7.4
XP_820195	-6.9			XP_819867	-6.1			XP_810857	-6.6			XP_819453	-7.4
XP_820186	-6.9			XP_819841	-6.1			XP_810796	-6.6			XP_819355	-7.4
XP_820123	-6.9			XP_819669	-6.1			XP_810777	-6.6			XP_819146	-7.4
XP_820028	-6.9			XP_819493	-6.1			XP_810687	-6.6			XP_818976	-7.4
XP_819979	-6.9			XP_819491	-6.1			XP_810676	-6.6			XP_818932	-7.4
XP_819719	-6.9			XP_819487	-6.1			XP_810416	-6.6			XP_818886	-7.4
XP_819616	-6.9			XP_819483	-6.1			XP_810391	-6.6			XP_818775	-7.4
XP_819548	-6.9			XP_819482	-6.1			XP_810389	-6.6			XP_818721	-7.4
XP_819523	-6.9			XP_819477	-6.1			XP_810286	-6.6			XP_818708	-7.4
XP_819479	-6.9			XP_819381	-6.1			XP_810193	-6.6			XP_818451	-7.4
XP_819460	-6.9			XP_819244	-6.1			XP_810092	-6.6			XP_818445	-7.4
XP_819445	-6.9			XP_819146	-6.1			XP_809839	-6.6			XP_818250	-7.4
XP_819366	-6.9			XP_819105	-6.1			XP_809832	-6.6			XP_818208	-7.4
XP_819329	-6.9			XP_819076	-6.1			XP_809831	-6.6			XP_818177	-7.4
XP_819327	-6.9			XP_819033	-6.1			XP_809765	-6.6			XP_818076	-7.4
XP_819234	-6.9			XP_819023	-6.1			XP_809377	-6.6			XP_817738	-7.4
XP_819079	-6.9			XP_818985	-6.1			XP_809306	-6.6			XP_817735	-7.4
XP_818943	-6.9			XP_818962	-6.1			XP_809250	-6.6			XP_817516	-7.4
XP_818876	-6.9			XP_818752	-6.1			XP_809148	-6.6			XP_817472	-7.4
XP_818873	-6.9			XP_818605	-6.1			XP_808938	-6.6			XP_817326	-7.4
XP_818754	-6.9			XP_818493	-6.1			XP_808546	-6.6			XP_817310	-7.4
XP_818629	-6.9			XP_818428	-6.1			XP_808472	-6.6			XP_817273	-7.4
XP_818610	-6.9			XP_818312	-6.1			XP_808273	-6.6			XP_817213	-7.4
XP_818599	-6.9			XP_818293	-6.1			XP_808109	-6.6			XP_817062	-7.4
XP_818445	-6.9			XP_818268	-6.1			XP_807937	-6.6			XP_816948	-7.4
XP_818428	-6.9			XP_818258	-6.1			XP_807931	-6.6			XP_816891	-7.4
XP_818384	-6.9			XP_818190	-6.1			XP_807927	-6.6			XP_816823	-7.4
XP_818382	-6.9			XP_818020	-6.1			XP_807918	-6.6			XP_816785	-7.4
XP_818214	-6.9			XP_817976	-6.1			XP_807760	-6.6			XP_816777	-7.4
XP_818212	-6.9			XP_817886	-6.1			XP_807652	-6.6			XP_816690	-7.4
XP_818067	-6.9			XP_817834	-6.1			XP_807581	-6.6			XP_816643	-7.4
XP_818052	-6.9			XP_817773	-6.1			XP_807576	-6.6			XP_816611	-7.4
XP_818020	-6.9			XP_817768	-6.1			XP_807532	-6.6			XP_816498	-7.4
XP_818019	-6.9			XP_817486	-6.1			XP_807528	-6.6			XP_816396	-7.4
XP_818014	-6.9			XP_817417	-6.1			XP_807365	-6.6			XP_816356	-7.4
XP_817834	-6.9			XP_817326	-6.1			XP_807341	-6.6			XP_816348	-7.4
XP_817832	-6.9			XP_817227	-6.1			XP_807306	-6.6			XP_816286	-7.4
XP_817766	-6.9			XP_817112	-6.1			XP_807301	-6.6			XP_816259	-7.4
XP_817749	-6.9			XP_817039	-6.1			XP_807180	-6.6			XP_816144	-7.4
XP_817647	-6.9			XP_816975	-6.1			XP_807173	-6.6			XP_816084	-7.4
XP_817584	-6.9			XP_816821	-6.1			XP_806900	-6.6			XP_815862	-7.4
XP_817442	-6.9			XP_816786	-6.1			XP_806799	-6.6			XP_815792	-7.4
XP_817431	-6.9			XP_816611	-6.1			XP_806706	-6.6			XP_815560	-7.4
XP_817424	-6.9			XP_816605	-6.1			XP_806592	-6.6			XP_815493	-7.4
XP_817062	-6.9			XP_816459	-6.1			XP_806587	-6.6			XP_815479	-7.4
XP_817039	-6.9			XP_816222	-6.1			XP_806284	-6.6			XP_815312	-7.4
XP_816909	-6.9			XP_816170	-6.1			XP_806239	-6.6			XP_815158	-7.4
XP_816761	-6.9			XP_816084	-6.1			XP_806228	-6.6			XP_815089	-7.4
XP_816718	-6.9			XP_816072	-6.1			XP_806162	-6.6			XP_815054	-7.4
XP_816629	-6.9			XP_816034	-6.1			XP_806155	-6.6			XP_814908	-7.4
XP_816536	-6.9			XP_815870	-6.1			XP_805814	-6.6			XP_814822	-7.4
XP_816459	-6.9			XP_815640	-6.1			XP_805707	-6.6			XP_814820	-7.4
XP_816344	-6.9			XP_815536	-6.1			XP_805653	-6.6			XP_814818	-7.4
XP_816340	-6.9			XP_815511	-6.1			XP_805610	-6.6			XP_814732	-7.4
XP_816300	-6.9			XP_815324	-6.1			XP_805542	-6.6			XP_814477	-7.4
XP_815952	-6.9			XP_815296	-6.1			XP_805330	-6.6			XP_814410	-7.4
XP_815886	-6.9			XP_815164	-6.1			XP_805144	-6.6			XP_814396	-7.4
XP_815735	-6.9			XP_815145	-6.1			XP_804889	-6.6			XP_814275	-7.4
XP_815625	-6.9			XP_815139	-6.1			XP_804848	-6.6			XP_814273	-7.4
XP_815542	-6.9			XP_815119	-6.1			XP_804820	-6.6			XP_814082	-7.4
XP_815422	-6.9			XP_815078	-6.1			XP_804561	-6.6			XP_814077	-7.4
XP_815140	-6.9			XP_815077	-6.1			XP_804501	-6.6			XP_813837	-7.4
XP_815133	-6.9			XP_814994	-6.1			XP_804479	-6.6			XP_813799	-7.4
XP_815126	-6.9			XP_814893	-6.1			XP_804241	-6.6			XP_813756	-7.4
XP_815066	-6.9			XP_814873	-6.1			XP_803179	-6.6			XP_813640	-7.4
XP_815063	-6.9			XP_814648	-6.1			XP_803131	-6.6			XP_813578	-7.4
XP_814999	-6.9			XP_814575	-6.1			XP_802893	-6.6			XP_813572	-7.4
XP_814914	-6.9			XP_814551	-6.1			XP_802693	-6.6			XP_813421	-7.4
XP_814861	-6.9			XP_814507	-6.1			XP_802670	-6.6			XP_813392	-7.4
XP_814845	-6.9			XP_814453	-6.1			XP_802621	-6.6			XP_813372	-7.4
XP_814818	-6.9			XP_814411	-6.1			XP_802304	-6.6			XP_812908	-7.4
XP_814710	-6.9			XP_814376	-6.1			XP_822131	-6.5			XP_812900	-7.4
XP_814575	-6.9			XP_814349	-6.1			XP_822021	-6.5			XP_812897	-7.4
XP_814356	-6.9			XP_814110	-6.1			XP_821910	-6.5			XP_812877	-7.4
XP_814299	-6.9			XP_813932	-6.1			XP_821857	-6.5			XP_812807	-7.4
XP_814234	-6.9			XP_813758	-6.1			XP_821717	-6.5			XP_812790	-7.4
XP_814110	-6.9			XP_813715	-6.1			XP_821652	-6.5			XP_812778	-7.4
XP_814070	-6.9			XP_813711	-6.1			XP_821486	-6.5			XP_812644	-7.4
XP_813982	-6.9			XP_813687	-6.1			XP_821381	-6.5			XP_812631	-7.4
XP_813909	-6.9			XP_813673	-6.1			XP_821260	-6.5			XP_812474	-7.4
XP_813806	-6.9			XP_813656	-6.1			XP_821024	-6.5			XP_812455	-7.4
XP_813768	-6.9			XP_813640	-6.1			XP_820999	-6.5			XP_812352	-7.4
XP_813719	-6.9			XP_813620	-6.1			XP_820995	-6.5			XP_812329	-7.4
XP_813552	-6.9			XP_813547	-6.1			XP_820924	-6.5			XP_812258	-7.4
XP_813466	-6.9			XP_813469	-6.1			XP_820712	-6.5			XP_812193	-7.4
XP_813439	-6.9			XP_813466	-6.1			XP_820560	-6.5			XP_812131	-7.4
XP_813429	-6.9			XP_813456	-6.1			XP_820307	-6.5			XP_812078	-7.4
XP_813370	-6.9			XP_813188	-6.1			XP_820291	-6.5			XP_811939	-7.4
XP_812904	-6.9			XP_813115	-6.1			XP_820285	-6.5			XP_811855	-7.4
XP_812804	-6.9			XP_813083	-6.1			XP_819805	-6.5			XP_811853	-7.4
XP_812791	-6.9			XP_812998	-6.1			XP_819691	-6.5			XP_811849	-7.4
XP_812603	-6.9			XP_812942	-6.1			XP_819678	-6.5			XP_811771	-7.4
XP_812313	-6.9			XP_812900	-6.1			XP_819662	-6.5			XP_811574	-7.4
XP_812141	-6.9			XP_812804	-6.1			XP_819625	-6.5			XP_811442	-7.4
XP_812033	-6.9			XP_812617	-6.1			XP_819507	-6.5			XP_811368	-7.4
XP_812026	-6.9			XP_812577	-6.1			XP_819483	-6.5			XP_811314	-7.4
XP_812008	-6.9			XP_812515	-6.1			XP_819448	-6.5			XP_811298	-7.4
XP_811974	-6.9			XP_812509	-6.1			XP_819445	-6.5			XP_811290	-7.4
XP_811929	-6.9			XP_812456	-6.1			XP_819343	-6.5			XP_811239	-7.4
XP_811800	-6.9			XP_812385	-6.1			XP_819153	-6.5			XP_811190	-7.4
XP_811792	-6.9			XP_812226	-6.1			XP_819083	-6.5			XP_810942	-7.4
XP_811702	-6.9			XP_812205	-6.1			XP_819076	-6.5			XP_810598	-7.4
XP_811632	-6.9			XP_812178	-6.1			XP_818802	-6.5			XP_810536	-7.4
XP_811501	-6.9			XP_812028	-6.1			XP_818618	-6.5			XP_810502	-7.4
XP_811457	-6.9			XP_812010	-6.1			XP_818504	-6.5			XP_810487	-7.4
XP_811417	-6.9			XP_812000	-6.1			XP_818480	-6.5			XP_810479	-7.4
XP_811388	-6.9			XP_811988	-6.1			XP_818420	-6.5			XP_810443	-7.4
XP_811229	-6.9			XP_811727	-6.1			XP_818289	-6.5			XP_810158	-7.4
XP_811206	-6.9			XP_811725	-6.1			XP_818212	-6.5			XP_809953	-7.4
XP_811132	-6.9			XP_811683	-6.1			XP_818132	-6.5			XP_809732	-7.4
XP_810994	-6.9			XP_811454	-6.1			XP_818086	-6.5			XP_809730	-7.4
XP_810989	-6.9			XP_811417	-6.1			XP_818071	-6.5			XP_809633	-7.4
XP_810947	-6.9			XP_811406	-6.1			XP_818014	-6.5			XP_809366	-7.4
XP_810936	-6.9			XP_811381	-6.1			XP_817950	-6.5			XP_809325	-7.4
XP_810844	-6.9			XP_811232	-6.1			XP_817875	-6.5			XP_809200	-7.4
XP_810763	-6.9			XP_811132	-6.1			XP_817832	-6.5			XP_809148	-7.4
XP_810722	-6.9			XP_811065	-6.1			XP_817735	-6.5			XP_808859	-7.4
XP_810643	-6.9			XP_811062	-6.1			XP_817615	-6.5			XP_808805	-7.4
XP_810600	-6.9			XP_810947	-6.1			XP_817486	-6.5			XP_808567	-7.4
XP_810598	-6.9			XP_810945	-6.1			XP_817091	-6.5			XP_808531	-7.4
XP_810586	-6.9			XP_810811	-6.1			XP_817090	-6.5			XP_808453	-7.4
XP_810514	-6.9			XP_810784	-6.1			XP_817065	-6.5			XP_808344	-7.4
XP_810474	-6.9			XP_810562	-6.1			XP_817062	-6.5			XP_808309	-7.4
XP_810346	-6.9			XP_810448	-6.1			XP_817040	-6.5			XP_808303	-7.4
XP_810120	-6.9			XP_810232	-6.1			XP_817038	-6.5			XP_808002	-7.4
XP_810045	-6.9			XP_810100	-6.1			XP_817037	-6.5			XP_807847	-7.4
XP_809996	-6.9			XP_809997	-6.1			XP_817027	-6.5			XP_807784	-7.4
XP_809977	-6.9			XP_809839	-6.1			XP_816892	-6.5			XP_807728	-7.4
XP_809739	-6.9			XP_809835	-6.1			XP_816696	-6.5			XP_807456	-7.4
XP_809697	-6.9			XP_809832	-6.1			XP_816605	-6.5			XP_807437	-7.4
XP_809451	-6.9			XP_809731	-6.1			XP_816399	-6.5			XP_807380	-7.4
XP_809320	-6.9			XP_809139	-6.1			XP_816174	-6.5			XP_807345	-7.4
XP_809292	-6.9			XP_808854	-6.1			XP_816076	-6.5			XP_807319	-7.4
XP_809064	-6.9			XP_808628	-6.1			XP_815450	-6.5			XP_807298	-7.4
XP_808622	-6.9			XP_808492	-6.1			XP_815284	-6.5			XP_807250	-7.4
XP_808567	-6.9			XP_808402	-6.1			XP_815280	-6.5			XP_807157	-7.4
XP_808562	-6.9			XP_808325	-6.1			XP_815027	-6.5			XP_806972	-7.4
XP_808531	-6.9			XP_808212	-6.1			XP_814823	-6.5			XP_806939	-7.4
XP_808350	-6.9			XP_808176	-6.1			XP_814818	-6.5			XP_806849	-7.4
XP_808337	-6.9			XP_808058	-6.1			XP_814783	-6.5			XP_806821	-7.4
XP_808310	-6.9			XP_808055	-6.1			XP_814648	-6.5			XP_806652	-7.4
XP_808303	-6.9			XP_808032	-6.1			XP_814628	-6.5			XP_806642	-7.4
XP_808109	-6.9			XP_807973	-6.1			XP_814418	-6.5			XP_806488	-7.4
XP_807941	-6.9			XP_807847	-6.1			XP_814317	-6.5			XP_806421	-7.4
XP_807842	-6.9			XP_807784	-6.1			XP_814186	-6.5			XP_806082	-7.4
XP_807784	-6.9			XP_807615	-6.1			XP_814141	-6.5			XP_805922	-7.4
XP_807719	-6.9			XP_807444	-6.1			XP_814082	-6.5			XP_805792	-7.4
XP_807621	-6.9			XP_807345	-6.1			XP_813932	-6.5			XP_805758	-7.4
XP_807606	-6.9			XP_807333	-6.1			XP_813906	-6.5			XP_805718	-7.4
XP_807595	-6.9			XP_807298	-6.1			XP_813679	-6.5			XP_805686	-7.4
XP_807592	-6.9			XP_806836	-6.1			XP_813257	-6.5			XP_805605	-7.4
XP_807541	-6.9			XP_806811	-6.1			XP_813165	-6.5			XP_805589	-7.4
XP_807540	-6.9			XP_806793	-6.1			XP_813154	-6.5			XP_805534	-7.4
XP_807497	-6.9			XP_806774	-6.1			XP_812768	-6.5			XP_805453	-7.4
XP_807456	-6.9			XP_806749	-6.1			XP_812666	-6.5			XP_805264	-7.4
XP_807421	-6.9			XP_806713	-6.1			XP_812587	-6.5			XP_805143	-7.4
XP_807416	-6.9			XP_806684	-6.1			XP_812351	-6.5			XP_805099	-7.4
XP_807392	-6.9			XP_806661	-6.1			XP_812018	-6.5			XP_804928	-7.4
XP_807345	-6.9			XP_806643	-6.1			XP_811800	-6.5			XP_804732	-7.4
XP_807326	-6.9			XP_806446	-6.1			XP_811799	-6.5			XP_804591	-7.4
XP_807238	-6.9			XP_806418	-6.1			XP_811693	-6.5			XP_804538	-7.4
XP_807229	-6.9			XP_806401	-6.1			XP_811511	-6.5			XP_804480	-7.4
XP_807202	-6.9			XP_806210	-6.1			XP_811388	-6.5			XP_804348	-7.4
XP_807017	-6.9			XP_806162	-6.1			XP_811177	-6.5			XP_804241	-7.4
XP_806900	-6.9			XP_806116	-6.1			XP_811088	-6.5			XP_804169	-7.4
XP_806888	-6.9			XP_806105	-6.1			XP_811033	-6.5			XP_804061	-7.4
XP_806848	-6.9			XP_806003	-6.1			XP_810681	-6.5			XP_803936	-7.4
XP_806836	-6.9			XP_805952	-6.1			XP_810474	-6.5			XP_803457	-7.4
XP_806816	-6.9			XP_805828	-6.1			XP_810448	-6.5			XP_803223	-7.4
XP_806811	-6.9			XP_805758	-6.1			XP_810443	-6.5			XP_803133	-7.4
XP_806798	-6.9			XP_805685	-6.1			XP_810415	-6.5			XP_802975	-7.4
XP_806774	-6.9			XP_805613	-6.1			XP_810232	-6.5			XP_802866	-7.4
XP_806704	-6.9			XP_805542	-6.1			XP_810120	-6.5			XP_802454	-7.4
XP_806645	-6.9			XP_805534	-6.1			XP_810100	-6.5			XP_802427	-7.4
XP_806388	-6.9			XP_805505	-6.1			XP_809778	-6.5			XP_802420	-7.4
XP_806215	-6.9			XP_805383	-6.1			XP_809739	-6.5			XP_802413	-7.4
XP_806161	-6.9			XP_805355	-6.1			XP_809452	-6.5			XP_802320	-7.4
XP_805954	-6.9			XP_805210	-6.1			XP_809235	-6.5			XP_802273	-7.4
XP_805952	-6.9			XP_804990	-6.1			XP_808950	-6.5			XP_822140	-7.3
XP_805588	-6.9			XP_804928	-6.1			XP_808880	-6.5			XP_822033	-7.3
XP_805543	-6.9			XP_804902	-6.1			XP_808715	-6.5			XP_821904	-7.3
XP_805359	-6.9			XP_804649	-6.1			XP_808628	-6.5			XP_821793	-7.3
XP_805230	-6.9			XP_804594	-6.1			XP_808394	-6.5			XP_821184	-7.3
XP_804952	-6.9			XP_804446	-6.1			XP_808357	-6.5			XP_821146	-7.3
XP_804829	-6.9			XP_804306	-6.1			XP_808355	-6.5			XP_821102	-7.3
XP_804793	-6.9			XP_804203	-6.1			XP_808056	-6.5			XP_820924	-7.3
XP_804776	-6.9			XP_804128	-6.1			XP_808051	-6.5			XP_820857	-7.3
XP_804565	-6.9			XP_804106	-6.1			XP_808014	-6.5			XP_820616	-7.3
XP_804468	-6.9			XP_804094	-6.1			XP_808002	-6.5			XP_820554	-7.3
XP_804403	-6.9			XP_803480	-6.1			XP_807974	-6.5			XP_820513	-7.3
XP_804348	-6.9			XP_803151	-6.1			XP_807966	-6.5			XP_820500	-7.3
XP_804347	-6.9			XP_802887	-6.1			XP_807942	-6.5			XP_820401	-7.3
XP_804241	-6.9			XP_802884	-6.1			XP_807849	-6.5			XP_820294	-7.3
XP_804166	-6.9			XP_802856	-6.1			XP_807847	-6.5			XP_820278	-7.3
XP_804053	-6.9			XP_802528	-6.1			XP_807531	-6.5			XP_820219	-7.3
XP_803277	-6.9			XP_802488	-6.1			XP_807456	-6.5			XP_820212	-7.3
XP_803133	-6.9			XP_802451	-6.1			XP_807407	-6.5			XP_820178	-7.3
XP_802711	-6.9			XP_802413	-6.1			XP_807319	-6.5			XP_820163	-7.3
XP_802448	-6.9			XP_802305	-6.1			XP_807246	-6.5			XP_820135	-7.3
XP_802273	-6.9			XP_802144	-6.1			XP_807202	-6.5			XP_820074	-7.3
XP_802229	-6.9			XP_802143	-6.1			XP_807112	-6.5			XP_819927	-7.3
XP_802187	-6.9			XP_822115	-6			XP_807050	-6.5			XP_819906	-7.3
XP_802177	-6.9			XP_822094	-6			XP_806986	-6.5			XP_819877	-7.3
XP_802143	-6.9			XP_822026	-6			XP_806645	-6.5			XP_819563	-7.3
XP_822141	-6.8			XP_821853	-6			XP_806401	-6.5			XP_819487	-7.3
XP_822021	-6.8			XP_821739	-6			XP_806344	-6.5			XP_819479	-7.3
XP_821959	-6.8			XP_821737	-6			XP_806230	-6.5			XP_819351	-7.3
XP_821946	-6.8			XP_821669	-6			XP_806033	-6.5			XP_819329	-7.3
XP_821936	-6.8			XP_821623	-6			XP_805954	-6.5			XP_819289	-7.3
XP_821886	-6.8			XP_821547	-6			XP_805395	-6.5			XP_819033	-7.3
XP_821855	-6.8			XP_821461	-6			XP_805378	-6.5			XP_819012	-7.3
XP_821777	-6.8			XP_821350	-6			XP_805042	-6.5			XP_818973	-7.3
XP_821712	-6.8			XP_821334	-6			XP_805026	-6.5			XP_818957	-7.3
XP_821664	-6.8			XP_821311	-6			XP_805010	-6.5			XP_818908	-7.3
XP_821548	-6.8			XP_821276	-6			XP_804855	-6.5			XP_818899	-7.3
XP_821350	-6.8			XP_821268	-6			XP_804852	-6.5			XP_818846	-7.3
XP_821339	-6.8			XP_821205	-6			XP_804357	-6.5			XP_818508	-7.3
XP_821291	-6.8			XP_821112	-6			XP_804348	-6.5			XP_818504	-7.3
XP_821276	-6.8			XP_821063	-6			XP_804277	-6.5			XP_818475	-7.3
XP_821232	-6.8			XP_820915	-6			XP_804237	-6.5			XP_818394	-7.3
XP_821219	-6.8			XP_820795	-6			XP_804169	-6.5			XP_818384	-7.3
XP_820924	-6.8			XP_820605	-6			XP_804061	-6.5			XP_818273	-7.3
XP_820911	-6.8			XP_820508	-6			XP_803341	-6.5			XP_818171	-7.3
XP_820866	-6.8			XP_820401	-6			XP_803297	-6.5			XP_818002	-7.3
XP_820857	-6.8			XP_820337	-6			XP_803277	-6.5			XP_817882	-7.3
XP_820712	-6.8			XP_820293	-6			XP_803118	-6.5			XP_817716	-7.3
XP_820372	-6.8			XP_820278	-6			XP_803116	-6.5			XP_817693	-7.3
XP_820334	-6.8			XP_820202	-6			XP_802887	-6.5			XP_817585	-7.3
XP_820332	-6.8			XP_820163	-6			XP_802752	-6.5			XP_817452	-7.3
XP_820291	-6.8			XP_819743	-6			XP_802520	-6.5			XP_817343	-7.3
XP_820252	-6.8			XP_819670	-6			XP_802373	-6.5			XP_817333	-7.3
XP_820223	-6.8			XP_819616	-6			XP_822086	-6.4			XP_817165	-7.3
XP_820153	-6.8			XP_819609	-6			XP_821620	-6.4			XP_817105	-7.3
XP_820034	-6.8			XP_819600	-6			XP_821617	-6.4			XP_817090	-7.3
XP_819940	-6.8			XP_819469	-6			XP_821616	-6.4			XP_817038	-7.3
XP_819938	-6.8			XP_819458	-6			XP_821560	-6.4			XP_816892	-7.3
XP_819927	-6.8			XP_819325	-6			XP_821376	-6.4			XP_816853	-7.3
XP_819891	-6.8			XP_819289	-6			XP_821368	-6.4			XP_816738	-7.3
XP_819887	-6.8			XP_819225	-6			XP_821200	-6.4			XP_816734	-7.3
XP_819868	-6.8			XP_819175	-6			XP_821049	-6.4			XP_816624	-7.3
XP_819832	-6.8			XP_818932	-6			XP_820993	-6.4			XP_816349	-7.3
XP_819794	-6.8			XP_818896	-6			XP_820968	-6.4			XP_816200	-7.3
XP_819767	-6.8			XP_818883	-6			XP_820956	-6.4			XP_816185	-7.3
XP_819678	-6.8			XP_818880	-6			XP_820721	-6.4			XP_816170	-7.3
XP_819429	-6.8			XP_818876	-6			XP_820508	-6.4			XP_816051	-7.3
XP_819365	-6.8			XP_818874	-6			XP_820501	-6.4			XP_816016	-7.3
XP_819351	-6.8			XP_818848	-6			XP_820276	-6.4			XP_815993	-7.3
XP_819174	-6.8			XP_818808	-6			XP_820271	-6.4			XP_815591	-7.3
XP_819153	-6.8			XP_818805	-6			XP_820241	-6.4			XP_815463	-7.3
XP_819019	-6.8			XP_818671	-6			XP_820214	-6.4			XP_815330	-7.3
XP_818958	-6.8			XP_818557	-6			XP_820210	-6.4			XP_815248	-7.3
XP_818955	-6.8			XP_818451	-6			XP_820143	-6.4			XP_815232	-7.3
XP_818872	-6.8			XP_818429	-6			XP_820121	-6.4			XP_815126	-7.3
XP_818855	-6.8			XP_818403	-6			XP_820067	-6.4			XP_815120	-7.3
XP_818689	-6.8			XP_818197	-6			XP_819949	-6.4			XP_815084	-7.3
XP_818662	-6.8			XP_818193	-6			XP_819867	-6.4			XP_814929	-7.3
XP_818557	-6.8			XP_818131	-6			XP_819861	-6.4			XP_814914	-7.3
XP_818477	-6.8			XP_818075	-6			XP_819818	-6.4			XP_814813	-7.3
XP_818420	-6.8			XP_818002	-6			XP_819673	-6.4			XP_814798	-7.3
XP_818356	-6.8			XP_817956	-6			XP_819521	-6.4			XP_814657	-7.3
XP_818272	-6.8			XP_817950	-6			XP_819460	-6.4			XP_814600	-7.3
XP_818269	-6.8			XP_817932	-6			XP_819381	-6.4			XP_814567	-7.3
XP_818208	-6.8			XP_817807	-6			XP_819293	-6.4			XP_814510	-7.3
XP_818076	-6.8			XP_817726	-6			XP_819234	-6.4			XP_814261	-7.3
XP_818066	-6.8			XP_817603	-6			XP_819120	-6.4			XP_814110	-7.3
XP_818009	-6.8			XP_817593	-6			XP_819090	-6.4			XP_813904	-7.3
XP_817932	-6.8			XP_817473	-6			XP_818968	-6.4			XP_813652	-7.3
XP_817885	-6.8			XP_817467	-6			XP_818876	-6.4			XP_813589	-7.3
XP_817771	-6.8			XP_817368	-6			XP_818708	-6.4			XP_813587	-7.3
XP_817735	-6.8			XP_817340	-6			XP_818689	-6.4			XP_813451	-7.3
XP_817637	-6.8			XP_817219	-6			XP_818589	-6.4			XP_813339	-7.3
XP_817486	-6.8			XP_817081	-6			XP_818540	-6.4			XP_812867	-7.3
XP_817326	-6.8			XP_817028	-6			XP_818445	-6.4			XP_812851	-7.3
XP_817156	-6.8			XP_817027	-6			XP_818394	-6.4			XP_812850	-7.3
XP_817083	-6.8			XP_817003	-6			XP_818272	-6.4			XP_812794	-7.3
XP_817078	-6.8			XP_816905	-6			XP_818029	-6.4			XP_812746	-7.3
XP_816994	-6.8			XP_816886	-6			XP_818002	-6.4			XP_812720	-7.3
XP_816937	-6.8			XP_816753	-6			XP_817976	-6.4			XP_812677	-7.3
XP_816917	-6.8			XP_816738	-6			XP_817931	-6.4			XP_812617	-7.3
XP_816894	-6.8			XP_816643	-6			XP_817834	-6.4			XP_812428	-7.3
XP_816738	-6.8			XP_816634	-6			XP_817773	-6.4			XP_812306	-7.3
XP_816735	-6.8			XP_816495	-6			XP_817762	-6.4			XP_812155	-7.3
XP_816734	-6.8			XP_816401	-6			XP_817738	-6.4			XP_812010	-7.3
XP_816614	-6.8			XP_816365	-6			XP_817595	-6.4			XP_811929	-7.3
XP_816605	-6.8			XP_816318	-6			XP_817592	-6.4			XP_811769	-7.3
XP_816558	-6.8			XP_816286	-6			XP_817584	-6.4			XP_811671	-7.3
XP_816532	-6.8			XP_816259	-6			XP_817431	-6.4			XP_811475	-7.3
XP_816474	-6.8			XP_816174	-6			XP_817310	-6.4			XP_811350	-7.3
XP_816349	-6.8			XP_816073	-6			XP_817211	-6.4			XP_811319	-7.3
XP_816233	-6.8			XP_815876	-6			XP_817081	-6.4			XP_811284	-7.3
XP_816034	-6.8			XP_815778	-6			XP_817007	-6.4			XP_811232	-7.3
XP_815928	-6.8			XP_815550	-6			XP_816994	-6.4			XP_811214	-7.3
XP_815876	-6.8			XP_815483	-6			XP_816946	-6.4			XP_811114	-7.3
XP_815845	-6.8			XP_815471	-6			XP_816908	-6.4			XP_811004	-7.3
XP_815807	-6.8			XP_815395	-6			XP_816894	-6.4			XP_810796	-7.3
XP_815797	-6.8			XP_815361	-6			XP_816823	-6.4			XP_810722	-7.3
XP_815792	-6.8			XP_815360	-6			XP_816799	-6.4			XP_810700	-7.3
XP_815778	-6.8			XP_815303	-6			XP_816750	-6.4			XP_810681	-7.3
XP_815397	-6.8			XP_815288	-6			XP_816632	-6.4			XP_810632	-7.3
XP_815303	-6.8			XP_815232	-6			XP_816518	-6.4			XP_810624	-7.3
XP_815283	-6.8			XP_815173	-6			XP_816213	-6.4			XP_810430	-7.3
XP_815236	-6.8			XP_815116	-6			XP_816113	-6.4			XP_810389	-7.3
XP_815197	-6.8			XP_815066	-6			XP_815861	-6.4			XP_810351	-7.3
XP_815158	-6.8			XP_815057	-6			XP_815860	-6.4			XP_810171	-7.3
XP_815083	-6.8			XP_815054	-6			XP_815613	-6.4			XP_810034	-7.3
XP_815056	-6.8			XP_814914	-6			XP_815569	-6.4			XP_810023	-7.3
XP_815022	-6.8			XP_814885	-6			XP_815560	-6.4			XP_809836	-7.3
XP_814940	-6.8			XP_814728	-6			XP_815492	-6.4			XP_809774	-7.3
XP_814908	-6.8			XP_814501	-6			XP_815328	-6.4			XP_809716	-7.3
XP_814761	-6.8			XP_814492	-6			XP_815311	-6.4			XP_809632	-7.3
XP_814649	-6.8			XP_814344	-6			XP_815158	-6.4			XP_809607	-7.3
XP_814551	-6.8			XP_814315	-6			XP_815156	-6.4			XP_809597	-7.3
XP_814501	-6.8			XP_814279	-6			XP_814969	-6.4			XP_809356	-7.3
XP_814141	-6.8			XP_814275	-6			XP_814930	-6.4			XP_809348	-7.3
XP_814137	-6.8			XP_813989	-6			XP_814892	-6.4			XP_809246	-7.3
XP_814114	-6.8			XP_813770	-6			XP_814890	-6.4			XP_809087	-7.3
XP_814089	-6.8			XP_813768	-6			XP_814861	-6.4			XP_808852	-7.3
XP_813899	-6.8			XP_813709	-6			XP_814732	-6.4			XP_808758	-7.3
XP_813840	-6.8			XP_813652	-6			XP_814723	-6.4			XP_808680	-7.3
XP_813815	-6.8			XP_813366	-6			XP_814403	-6.4			XP_808653	-7.3
XP_813772	-6.8			XP_813319	-6			XP_814280	-6.4			XP_808500	-7.3
XP_813745	-6.8			XP_813152	-6			XP_814273	-6.4			XP_808406	-7.3
XP_813530	-6.8			XP_813025	-6			XP_814234	-6.4			XP_808310	-7.3
XP_813469	-6.8			XP_812962	-6			XP_814137	-6.4			XP_808200	-7.3
XP_813460	-6.8			XP_812895	-6			XP_814110	-6.4			XP_808056	-7.3
XP_813445	-6.8			XP_812877	-6			XP_814087	-6.4			XP_807918	-7.3
XP_813410	-6.8			XP_812701	-6			XP_813719	-6.4			XP_807823	-7.3
XP_813368	-6.8			XP_812644	-6			XP_813689	-6.4			XP_807811	-7.3
XP_813341	-6.8			XP_812613	-6			XP_813647	-6.4			XP_807593	-7.3
XP_813336	-6.8			XP_812550	-6			XP_813606	-6.4			XP_807385	-7.3
XP_813297	-6.8			XP_812306	-6			XP_813586	-6.4			XP_807308	-7.3
XP_813154	-6.8			XP_812258	-6			XP_813544	-6.4			XP_807281	-7.3
XP_813025	-6.8			XP_812078	-6			XP_813504	-6.4			XP_807166	-7.3
XP_812866	-6.8			XP_812066	-6			XP_813469	-6.4			XP_807160	-7.3
XP_812847	-6.8			XP_812026	-6			XP_813465	-6.4			XP_807076	-7.3
XP_812785	-6.8			XP_811975	-6			XP_813366	-6.4			XP_807002	-7.3
XP_812784	-6.8			XP_811973	-6			XP_813290	-6.4			XP_806977	-7.3
XP_812631	-6.8			XP_811912	-6			XP_813221	-6.4			XP_806933	-7.3
XP_812617	-6.8			XP_811888	-6			XP_813049	-6.4			XP_806901	-7.3
XP_812587	-6.8			XP_811764	-6			XP_812999	-6.4			XP_806888	-7.3
XP_812517	-6.8			XP_811722	-6			XP_812963	-6.4			XP_806887	-7.3
XP_812435	-6.8			XP_811702	-6			XP_812701	-6.4			XP_806817	-7.3
XP_812428	-6.8			XP_811681	-6			XP_812422	-6.4			XP_806811	-7.3
XP_812243	-6.8			XP_811678	-6			XP_812420	-6.4			XP_806666	-7.3
XP_812078	-6.8			XP_811501	-6			XP_812329	-6.4			XP_806510	-7.3
XP_812069	-6.8			XP_811485	-6			XP_812243	-6.4			XP_806344	-7.3
XP_812066	-6.8			XP_811457	-6			XP_812209	-6.4			XP_806287	-7.3
XP_811897	-6.8			XP_811384	-6			XP_812205	-6.4			XP_806165	-7.3
XP_811869	-6.8			XP_811368	-6			XP_812066	-6.4			XP_806142	-7.3
XP_811790	-6.8			XP_811331	-6			XP_811974	-6.4			XP_806120	-7.3
XP_811771	-6.8			XP_811229	-6			XP_811947	-6.4			XP_806105	-7.3
XP_811726	-6.8			XP_811148	-6			XP_811884	-6.4			XP_806033	-7.3
XP_811721	-6.8			XP_811114	-6			XP_811771	-6.4			XP_805786	-7.3
XP_811713	-6.8			XP_811072	-6			XP_811704	-6.4			XP_805752	-7.3
XP_811703	-6.8			XP_811048	-6			XP_811588	-6.4			XP_805651	-7.3
XP_811671	-6.8			XP_811045	-6			XP_811512	-6.4			XP_805546	-7.3
XP_811592	-6.8			XP_810994	-6			XP_811423	-6.4			XP_805473	-7.3
XP_811491	-6.8			XP_810859	-6			XP_811406	-6.4			XP_805343	-7.3
XP_811305	-6.8			XP_810687	-6			XP_811232	-6.4			XP_805230	-7.3
XP_811236	-6.8			XP_810631	-6			XP_811215	-6.4			XP_804952	-7.3
XP_811232	-6.8			XP_810574	-6			XP_811151	-6.4			XP_804873	-7.3
XP_811190	-6.8			XP_810536	-6			XP_810814	-6.4			XP_804819	-7.3
XP_811148	-6.8			XP_810496	-6			XP_810568	-6.4			XP_804688	-7.3
XP_811072	-6.8			XP_810463	-6			XP_810515	-6.4			XP_804565	-7.3
XP_811026	-6.8			XP_810456	-6			XP_810201	-6.4			XP_804262	-7.3
XP_810657	-6.8			XP_810441	-6			XP_809667	-6.4			XP_804238	-7.3
XP_810632	-6.8			XP_810430	-6			XP_809553	-6.4			XP_804223	-7.3
XP_810441	-6.8			XP_810085	-6			XP_809458	-6.4			XP_804153	-7.3
XP_810412	-6.8			XP_809765	-6			XP_809378	-6.4			XP_804144	-7.3
XP_810389	-6.8			XP_809762	-6			XP_809246	-6.4			XP_804106	-7.3
XP_810221	-6.8			XP_809730	-6			XP_809064	-6.4			XP_804096	-7.3
XP_810177	-6.8			XP_809597	-6			XP_808840	-6.4			XP_804088	-7.3
XP_810158	-6.8			XP_809451	-6			XP_808350	-6.4			XP_804035	-7.3
XP_810100	-6.8			XP_809424	-6			XP_808088	-6.4			XP_803277	-7.3
XP_810034	-6.8			XP_809351	-6			XP_807815	-6.4			XP_803156	-7.3
XP_810029	-6.8			XP_809348	-6			XP_807668	-6.4			XP_803061	-7.3
XP_810011	-6.8			XP_809317	-6			XP_807614	-6.4			XP_803006	-7.3
XP_809953	-6.8			XP_809255	-6			XP_807593	-6.4			XP_802555	-7.3
XP_809876	-6.8			XP_808970	-6			XP_807497	-6.4			XP_802146	-7.3
XP_809870	-6.8			XP_808893	-6			XP_807450	-6.4			XP_822057	-7.2
XP_809835	-6.8			XP_808807	-6			XP_807431	-6.4			XP_821989	-7.2
XP_809761	-6.8			XP_808531	-6			XP_807326	-6.4			XP_821902	-7.2
XP_809607	-6.8			XP_808500	-6			XP_807310	-6.4			XP_821896	-7.2
XP_809597	-6.8			XP_808430	-6			XP_807160	-6.4			XP_821879	-7.2
XP_809518	-6.8			XP_808396	-6			XP_807137	-6.4			XP_821381	-7.2
XP_809232	-6.8			XP_808266	-6			XP_807078	-6.4			XP_821368	-7.2
XP_809223	-6.8			XP_808155	-6			XP_807040	-6.4			XP_821350	-7.2
XP_809087	-6.8			XP_808092	-6			XP_806977	-6.4			XP_821303	-7.2
XP_809062	-6.8			XP_808062	-6			XP_806889	-6.4			XP_821291	-7.2
XP_809037	-6.8			XP_808025	-6			XP_806821	-6.4			XP_821130	-7.2
XP_808919	-6.8			XP_808016	-6			XP_806704	-6.4			XP_821059	-7.2
XP_808846	-6.8			XP_807920	-6			XP_806647	-6.4			XP_820911	-7.2
XP_808840	-6.8			XP_807877	-6			XP_806569	-6.4			XP_820852	-7.2
XP_808805	-6.8			XP_807811	-6			XP_806524	-6.4			XP_820801	-7.2
XP_808764	-6.8			XP_807785	-6			XP_806330	-6.4			XP_820600	-7.2
XP_808715	-6.8			XP_807738	-6			XP_806262	-6.4			XP_820573	-7.2
XP_808700	-6.8			XP_807652	-6			XP_806210	-6.4			XP_820549	-7.2
XP_808550	-6.8			XP_807541	-6			XP_806133	-6.4			XP_820524	-7.2
XP_808546	-6.8			XP_807507	-6			XP_806132	-6.4			XP_820499	-7.2
XP_808447	-6.8			XP_807437	-6			XP_806009	-6.4			XP_820334	-7.2
XP_808414	-6.8			XP_807414	-6			XP_806003	-6.4			XP_820241	-7.2
XP_808258	-6.8			XP_807400	-6			XP_805959	-6.4			XP_820186	-7.2
XP_808201	-6.8			XP_807319	-6			XP_805883	-6.4			XP_820141	-7.2
XP_808122	-6.8			XP_807159	-6			XP_805866	-6.4			XP_820115	-7.2
XP_808088	-6.8			XP_807157	-6			XP_805589	-6.4			XP_819931	-7.2
XP_807918	-6.8			XP_807137	-6			XP_805588	-6.4			XP_819893	-7.2
XP_807891	-6.8			XP_806960	-6			XP_805349	-6.4			XP_819750	-7.2
XP_807726	-6.8			XP_806810	-6			XP_805264	-6.4			XP_819609	-7.2
XP_807652	-6.8			XP_806784	-6			XP_805230	-6.4			XP_819608	-7.2
XP_807644	-6.8			XP_806767	-6			XP_805204	-6.4			XP_819536	-7.2
XP_807578	-6.8			XP_806729	-6			XP_805120	-6.4			XP_819286	-7.2
XP_807476	-6.8			XP_806545	-6			XP_805062	-6.4			XP_819263	-7.2
XP_807433	-6.8			XP_806541	-6			XP_804888	-6.4			XP_819235	-7.2
XP_807414	-6.8			XP_806537	-6			XP_804809	-6.4			XP_819175	-7.2
XP_807319	-6.8			XP_806455	-6			XP_804790	-6.4			XP_819105	-7.2
XP_807301	-6.8			XP_806293	-6			XP_804654	-6.4			XP_819077	-7.2
XP_807241	-6.8			XP_806269	-6			XP_804487	-6.4			XP_819028	-7.2
XP_807040	-6.8			XP_806226	-6			XP_804462	-6.4			XP_819019	-7.2
XP_806977	-6.8			XP_806221	-6			XP_804445	-6.4			XP_818998	-7.2
XP_806933	-6.8			XP_806133	-6			XP_804332	-6.4			XP_818876	-7.2
XP_806887	-6.8			XP_805799	-6			XP_804312	-6.4			XP_818874	-7.2
XP_806821	-6.8			XP_805792	-6			XP_804066	-6.4			XP_818735	-7.2
XP_806556	-6.8			XP_805703	-6			XP_804043	-6.4			XP_818689	-7.2
XP_806518	-6.8			XP_805573	-6			XP_803985	-6.4			XP_818664	-7.2
XP_806288	-6.8			XP_805479	-6			XP_803255	-6.4			XP_818651	-7.2
XP_806221	-6.8			XP_805372	-6			XP_803156	-6.4			XP_818614	-7.2
XP_806166	-6.8			XP_805245	-6			XP_803006	-6.4			XP_818599	-7.2
XP_806105	-6.8			XP_805143	-6			XP_802951	-6.4			XP_818589	-7.2
XP_805786	-6.8			XP_804977	-6			XP_802865	-6.4			XP_818564	-7.2
XP_805770	-6.8			XP_804889	-6			XP_802575	-6.4			XP_818438	-7.2
XP_805707	-6.8			XP_804829	-6			XP_802382	-6.4			XP_818269	-7.2
XP_805660	-6.8			XP_804821	-6			XP_802324	-6.4			XP_818232	-7.2
XP_805589	-6.8			XP_804820	-6			XP_802323	-6.4			XP_818175	-7.2
XP_805473	-6.8			XP_804696	-6			XP_822106	-6.3			XP_818136	-7.2
XP_805354	-6.8			XP_804548	-6			XP_822078	-6.3			XP_818131	-7.2
XP_805175	-6.8			XP_804538	-6			XP_822053	-6.3			XP_818022	-7.2
XP_805144	-6.8			XP_804479	-6			XP_822006	-6.3			XP_818014	-7.2
XP_805130	-6.8			XP_804432	-6			XP_821885	-6.3			XP_817931	-7.2
XP_805010	-6.8			XP_804379	-6			XP_821836	-6.3			XP_817885	-7.2
XP_804992	-6.8			XP_804332	-6			XP_821834	-6.3			XP_817637	-7.2
XP_804892	-6.8			XP_804144	-6			XP_821779	-6.3			XP_817509	-7.2
XP_804871	-6.8			XP_804066	-6			XP_821615	-6.3			XP_817459	-7.2
XP_804819	-6.8			XP_804020	-6			XP_821566	-6.3			XP_817442	-7.2
XP_804739	-6.8			XP_803341	-6			XP_821438	-6.3			XP_817382	-7.2
XP_804594	-6.8			XP_803334	-6			XP_821294	-6.3			XP_817340	-7.2
XP_804561	-6.8			XP_803262	-6			XP_821185	-6.3			XP_817301	-7.2
XP_804535	-6.8			XP_803054	-6			XP_821060	-6.3			XP_817263	-7.2
XP_804521	-6.8			XP_803026	-6			XP_821058	-6.3			XP_817227	-7.2
XP_804480	-6.8			XP_803003	-6			XP_820915	-6.3			XP_817211	-7.2
XP_804432	-6.8			XP_802997	-6			XP_820907	-6.3			XP_817186	-7.2
XP_804402	-6.8			XP_802970	-6			XP_820697	-6.3			XP_817091	-7.2
XP_804299	-6.8			XP_802866	-6			XP_820609	-6.3			XP_817087	-7.2
XP_804291	-6.8			XP_802742	-6			XP_820270	-6.3			XP_817016	-7.2
XP_804277	-6.8			XP_802709	-6			XP_820186	-6.3			XP_816917	-7.2
XP_804102	-6.8			XP_802555	-6			XP_820100	-6.3			XP_816908	-7.2
XP_804066	-6.8			XP_802454	-6			XP_820057	-6.3			XP_816905	-7.2
XP_804061	-6.8			XP_802450	-6			XP_819940	-6.3			XP_816754	-7.2
XP_803713	-6.8			XP_802448	-6			XP_819927	-6.3			XP_816717	-7.2
XP_803483	-6.8			XP_802398	-6			XP_819918	-6.3			XP_816581	-7.2
XP_803204	-6.8			XP_802364	-6			XP_819868	-6.3			XP_816557	-7.2
XP_803129	-6.8			XP_822131	-5.9			XP_819647	-6.3			XP_816523	-7.2
XP_803102	-6.8			XP_821857	-5.9			XP_819078	-6.3			XP_816459	-7.2
XP_803043	-6.8			XP_821722	-5.9			XP_819077	-6.3			XP_816444	-7.2
XP_803038	-6.8			XP_821703	-5.9			XP_818976	-6.3			XP_816399	-7.2
XP_802975	-6.8			XP_821610	-5.9			XP_818958	-6.3			XP_816344	-7.2
XP_802940	-6.8			XP_821548	-5.9			XP_818911	-6.3			XP_816248	-7.2
XP_802926	-6.8			XP_821529	-5.9			XP_818627	-6.3			XP_816174	-7.2
XP_802750	-6.8			XP_821503	-5.9			XP_818623	-6.3			XP_816014	-7.2
XP_802682	-6.8			XP_821363	-5.9			XP_818610	-6.3			XP_815861	-7.2
XP_802588	-6.8			XP_821361	-5.9			XP_818507	-6.3			XP_815860	-7.2
XP_802454	-6.8			XP_821184	-5.9			XP_818464	-6.3			XP_815845	-7.2
XP_822017	-6.7			XP_821148	-5.9			XP_818451	-6.3			XP_815797	-7.2
XP_821930	-6.7			XP_821125	-5.9			XP_818133	-6.3			XP_815483	-7.2
XP_821896	-6.7			XP_821102	-5.9			XP_817943	-6.3			XP_815406	-7.2
XP_821853	-6.7			XP_820968	-5.9			XP_817603	-6.3			XP_815327	-7.2
XP_821693	-6.7			XP_820941	-5.9			XP_817569	-6.3			XP_815284	-7.2
XP_821592	-6.7			XP_820924	-5.9			XP_817493	-6.3			XP_815236	-7.2
XP_821565	-6.7			XP_820731	-5.9			XP_817424	-6.3			XP_815113	-7.2
XP_821560	-6.7			XP_820712	-5.9			XP_817411	-6.3			XP_815076	-7.2
XP_821503	-6.7			XP_820600	-5.9			XP_816874	-6.3			XP_815066	-7.2
XP_821390	-6.7			XP_820554	-5.9			XP_816805	-6.3			XP_815027	-7.2
XP_821363	-6.7			XP_820458	-5.9			XP_816679	-6.3			XP_814930	-7.2
XP_821294	-6.7			XP_820332	-5.9			XP_816627	-6.3			XP_814789	-7.2
XP_821293	-6.7			XP_820315	-5.9			XP_816505	-6.3			XP_814761	-7.2
XP_821190	-6.7			XP_820262	-5.9			XP_816466	-6.3			XP_814648	-7.2
XP_820995	-6.7			XP_820147	-5.9			XP_816459	-6.3			XP_814618	-7.2
XP_820852	-6.7			XP_820057	-5.9			XP_816389	-6.3			XP_814551	-7.2
XP_820715	-6.7			XP_820043	-5.9			XP_816365	-6.3			XP_814507	-7.2
XP_820697	-6.7			XP_819942	-5.9			XP_816356	-6.3			XP_814409	-7.2
XP_820662	-6.7			XP_819927	-5.9			XP_816152	-6.3			XP_814319	-7.2
XP_820623	-6.7			XP_819811	-5.9			XP_815946	-6.3			XP_814274	-7.2
XP_820573	-6.7			XP_819767	-5.9			XP_815870	-6.3			XP_814175	-7.2
XP_820524	-6.7			XP_819751	-5.9			XP_815845	-6.3			XP_814111	-7.2
XP_820458	-6.7			XP_819707	-5.9			XP_815591	-6.3			XP_814089	-7.2
XP_820450	-6.7			XP_819597	-5.9			XP_815233	-6.3			XP_813934	-7.2
XP_820262	-6.7			XP_819563	-5.9			XP_815120	-6.3			XP_813909	-7.2
XP_820241	-6.7			XP_819558	-5.9			XP_815116	-6.3			XP_813870	-7.2
XP_820236	-6.7			XP_819523	-5.9			XP_815090	-6.3			XP_813840	-7.2
XP_820235	-6.7			XP_819506	-5.9			XP_814940	-6.3			XP_813786	-7.2
XP_820214	-6.7			XP_819504	-5.9			XP_814884	-6.3			XP_813689	-7.2
XP_820178	-6.7			XP_819490	-5.9			XP_814868	-6.3			XP_813647	-7.2
XP_820167	-6.7			XP_819429	-5.9			XP_814755	-6.3			XP_813495	-7.2
XP_820147	-6.7			XP_819355	-5.9			XP_814617	-6.3			XP_813465	-7.2
XP_820145	-6.7			XP_819335	-5.9			XP_814409	-6.3			XP_813456	-7.2
XP_820142	-6.7			XP_819208	-5.9			XP_814396	-6.3			XP_813449	-7.2
XP_819941	-6.7			XP_819179	-5.9			XP_814348	-6.3			XP_813314	-7.2
XP_819893	-6.7			XP_819174	-5.9			XP_814346	-6.3			XP_813115	-7.2
XP_819841	-6.7			XP_819104	-5.9			XP_814274	-6.3			XP_813091	-7.2
XP_819800	-6.7			XP_818991	-5.9			XP_814261	-6.3			XP_813045	-7.2
XP_819789	-6.7			XP_818984	-5.9			XP_814143	-6.3			XP_813011	-7.2
XP_819707	-6.7			XP_818963	-5.9			XP_813967	-6.3			XP_813001	-7.2
XP_819677	-6.7			XP_818926	-5.9			XP_813746	-6.3			XP_812999	-7.2
XP_819540	-6.7			XP_818908	-5.9			XP_813745	-6.3			XP_812899	-7.2
XP_819507	-6.7			XP_818890	-5.9			XP_813712	-6.3			XP_812843	-7.2
XP_819448	-6.7			XP_818886	-5.9			XP_813673	-6.3			XP_812826	-7.2
XP_819325	-6.7			XP_818873	-5.9			XP_813639	-6.3			XP_812667	-7.2
XP_819288	-6.7			XP_818353	-5.9			XP_813585	-6.3			XP_812627	-7.2
XP_819077	-6.7			XP_818273	-5.9			XP_813507	-6.3			XP_812587	-7.2
XP_819028	-6.7			XP_818269	-5.9			XP_813451	-6.3			XP_812404	-7.2
XP_818991	-6.7			XP_818260	-5.9			XP_813449	-6.3			XP_812124	-7.2
XP_818985	-6.7			XP_818248	-5.9			XP_813322	-6.3			XP_812082	-7.2
XP_818973	-6.7			XP_818220	-5.9			XP_813297	-6.3			XP_812066	-7.2
XP_818968	-6.7			XP_818214	-5.9			XP_813184	-6.3			XP_812033	-7.2
XP_818963	-6.7			XP_818175	-5.9			XP_812908	-6.3			XP_811957	-7.2
XP_818932	-6.7			XP_818172	-5.9			XP_812850	-6.3			XP_811942	-7.2
XP_818925	-6.7			XP_818171	-5.9			XP_812826	-6.3			XP_811827	-7.2
XP_818874	-6.7			XP_818088	-5.9			XP_812721	-6.3			XP_811702	-7.2
XP_818816	-6.7			XP_818074	-5.9			XP_812631	-6.3			XP_811604	-7.2
XP_818752	-6.7			XP_818019	-5.9			XP_812627	-6.3			XP_811602	-7.2
XP_818733	-6.7			XP_817968	-5.9			XP_812404	-6.3			XP_811406	-7.2
XP_818614	-6.7			XP_817942	-5.9			XP_812369	-6.3			XP_811388	-7.2
XP_818564	-6.7			XP_817882	-5.9			XP_812349	-6.3			XP_811326	-7.2
XP_818507	-6.7			XP_817832	-5.9			XP_812293	-6.3			XP_811304	-7.2
XP_818451	-6.7			XP_817763	-5.9			XP_811940	-6.3			XP_811151	-7.2
XP_818344	-6.7			XP_817659	-5.9			XP_811855	-6.3			XP_811111	-7.2
XP_818270	-6.7			XP_817581	-5.9			XP_811769	-6.3			XP_810947	-7.2
XP_818260	-6.7			XP_817493	-5.9			XP_811680	-6.3			XP_810936	-7.2
XP_818175	-6.7			XP_817472	-5.9			XP_811671	-6.3			XP_810859	-7.2
XP_818136	-6.7			XP_817415	-5.9			XP_811132	-6.3			XP_810839	-7.2
XP_818086	-6.7			XP_817347	-5.9			XP_811108	-6.3			XP_810586	-7.2
XP_817888	-6.7			XP_817263	-5.9			XP_811083	-6.3			XP_810562	-7.2
XP_817877	-6.7			XP_817261	-5.9			XP_811071	-6.3			XP_810514	-7.2
XP_817829	-6.7			XP_817128	-5.9			XP_811026	-6.3			XP_810448	-7.2
XP_817787	-6.7			XP_817100	-5.9			XP_810852	-6.3			XP_810418	-7.2
XP_817763	-6.7			XP_817083	-5.9			XP_810798	-6.3			XP_810413	-7.2
XP_817762	-6.7			XP_817062	-5.9			XP_810562	-6.3			XP_810193	-7.2
XP_817743	-6.7			XP_817058	-5.9			XP_810539	-6.3			XP_810177	-7.2
XP_817738	-6.7			XP_817040	-5.9			XP_810429	-6.3			XP_810156	-7.2
XP_817734	-6.7			XP_817037	-5.9			XP_810407	-6.3			XP_810140	-7.2
XP_817733	-6.7			XP_817035	-5.9			XP_810369	-6.3			XP_809997	-7.2
XP_817716	-6.7			XP_816959	-5.9			XP_810237	-6.3			XP_809839	-7.2
XP_817612	-6.7			XP_816919	-5.9			XP_810171	-6.3			XP_809834	-7.2
XP_817472	-6.7			XP_816908	-5.9			XP_810125	-6.3			XP_809820	-7.2
XP_817467	-6.7			XP_816894	-5.9			XP_810121	-6.3			XP_809451	-7.2
XP_817382	-6.7			XP_816892	-5.9			XP_810108	-6.3			XP_809375	-7.2
XP_817377	-6.7			XP_816853	-5.9			XP_810104	-6.3			XP_809344	-7.2
XP_817343	-6.7			XP_816557	-5.9			XP_810001	-6.3			XP_809250	-7.2
XP_817257	-6.7			XP_816532	-5.9			XP_809913	-6.3			XP_809102	-7.2
XP_817219	-6.7			XP_816514	-5.9			XP_809761	-6.3			XP_809039	-7.2
XP_817090	-6.7			XP_816465	-5.9			XP_809730	-6.3			XP_808970	-7.2
XP_817052	-6.7			XP_816461	-5.9			XP_809375	-6.3			XP_808807	-7.2
XP_816886	-6.7			XP_816340	-5.9			XP_809255	-6.3			XP_808787	-7.2
XP_816874	-6.7			XP_816330	-5.9			XP_809191	-6.3			XP_808700	-7.2
XP_816805	-6.7			XP_816233	-5.9			XP_808854	-6.3			XP_808589	-7.2
XP_816797	-6.7			XP_816144	-5.9			XP_808799	-6.3			XP_808449	-7.2
XP_816772	-6.7			XP_816048	-5.9			XP_808554	-6.3			XP_808430	-7.2
XP_816720	-6.7			XP_815905	-5.9			XP_808500	-6.3			XP_808351	-7.2
XP_816632	-6.7			XP_815891	-5.9			XP_808392	-6.3			XP_808350	-7.2
XP_816461	-6.7			XP_815861	-5.9			XP_808351	-6.3			XP_808295	-7.2
XP_816396	-6.7			XP_815860	-5.9			XP_808301	-6.3			XP_808273	-7.2
XP_816311	-6.7			XP_815822	-5.9			XP_807979	-6.3			XP_808212	-7.2
XP_816213	-6.7			XP_815797	-5.9			XP_807951	-6.3			XP_808069	-7.2
XP_816181	-6.7			XP_815687	-5.9			XP_807860	-6.3			XP_807903	-7.2
XP_816152	-6.7			XP_815591	-5.9			XP_807804	-6.3			XP_807902	-7.2
XP_816133	-6.7			XP_815575	-5.9			XP_807689	-6.3			XP_807814	-7.2
XP_816113	-6.7			XP_815562	-5.9			XP_807644	-6.3			XP_807778	-7.2
XP_816032	-6.7			XP_815493	-5.9			XP_807606	-6.3			XP_807615	-7.2
XP_816014	-6.7			XP_815423	-5.9			XP_807529	-6.3			XP_807538	-7.2
XP_815905	-6.7			XP_815400	-5.9			XP_807499	-6.3			XP_807497	-7.2
XP_815560	-6.7			XP_815284	-5.9			XP_807454	-6.3			XP_807450	-7.2
XP_815518	-6.7			XP_815215	-5.9			XP_807406	-6.3			XP_807421	-7.2
XP_815478	-6.7			XP_815071	-5.9			XP_807095	-6.3			XP_807407	-7.2
XP_815463	-6.7			XP_815051	-5.9			XP_807012	-6.3			XP_807279	-7.2
XP_815455	-6.7			XP_814930	-5.9			XP_806997	-6.3			XP_807229	-7.2
XP_815450	-6.7			XP_814892	-5.9			XP_806972	-6.3			XP_807012	-7.2
XP_815400	-6.7			XP_814813	-5.9			XP_806901	-6.3			XP_806900	-7.2
XP_815361	-6.7			XP_814670	-5.9			XP_806892	-6.3			XP_806898	-7.2
XP_815327	-6.7			XP_814649	-5.9			XP_806887	-6.3			XP_806846	-7.2
XP_815243	-6.7			XP_814628	-5.9			XP_806817	-6.3			XP_806795	-7.2
XP_815232	-6.7			XP_814625	-5.9			XP_806733	-6.3			XP_806733	-7.2
XP_815173	-6.7			XP_814440	-5.9			XP_806729	-6.3			XP_806706	-7.2
XP_815111	-6.7			XP_814210	-5.9			XP_806568	-6.3			XP_806399	-7.2
XP_815089	-6.7			XP_814174	-5.9			XP_806482	-6.3			XP_806388	-7.2
XP_815027	-6.7			XP_813934	-5.9			XP_806444	-6.3			XP_806166	-7.2
XP_814994	-6.7			XP_813689	-5.9			XP_806337	-6.3			XP_806117	-7.2
XP_814916	-6.7			XP_813622	-5.9			XP_806106	-6.3			XP_806067	-7.2
XP_814441	-6.7			XP_813589	-5.9			XP_806103	-6.3			XP_805986	-7.2
XP_814349	-6.7			XP_813572	-5.9			XP_806040	-6.3			XP_805954	-7.2
XP_814251	-6.7			XP_813460	-5.9			XP_805828	-6.3			XP_805799	-7.2
XP_814211	-6.7			XP_813372	-5.9			XP_805758	-6.3			XP_805706	-7.2
XP_814199	-6.7			XP_813342	-5.9			XP_805705	-6.3			XP_805359	-7.2
XP_814143	-6.7			XP_813336	-5.9			XP_805638	-6.3			XP_805330	-7.2
XP_814111	-6.7			XP_813322	-5.9			XP_805605	-6.3			XP_805245	-7.2
XP_814087	-6.7			XP_813186	-5.9			XP_805546	-6.3			XP_805213	-7.2
XP_813951	-6.7			XP_812908	-5.9			XP_805453	-6.3			XP_805061	-7.2
XP_813925	-6.7			XP_812850	-5.9			XP_805394	-6.3			XP_805036	-7.2
XP_813891	-6.7			XP_812847	-5.9			XP_805354	-6.3			XP_805022	-7.2
XP_813870	-6.7			XP_812843	-5.9			XP_805223	-6.3			XP_804957	-7.2
XP_813740	-6.7			XP_812768	-5.9			XP_805139	-6.3			XP_804820	-7.2
XP_813739	-6.7			XP_812746	-5.9			XP_805123	-6.3			XP_804793	-7.2
XP_813679	-6.7			XP_812675	-5.9			XP_805022	-6.3			XP_804753	-7.2
XP_813592	-6.7			XP_812352	-5.9			XP_805019	-6.3			XP_804705	-7.2
XP_813589	-6.7			XP_812314	-5.9			XP_804959	-6.3			XP_804694	-7.2
XP_813585	-6.7			XP_812288	-5.9			XP_804680	-6.3			XP_804613	-7.2
XP_813504	-6.7			XP_812043	-5.9			XP_804499	-6.3			XP_804590	-7.2
XP_813451	-6.7			XP_811947	-5.9			XP_804299	-6.3			XP_804561	-7.2
XP_813440	-6.7			XP_811929	-5.9			XP_804289	-6.3			XP_804542	-7.2
XP_813342	-6.7			XP_811894	-5.9			XP_804193	-6.3			XP_804306	-7.2
XP_813116	-6.7			XP_811853	-5.9			XP_804127	-6.3			XP_804299	-7.2
XP_812895	-6.7			XP_811650	-5.9			XP_804088	-6.3			XP_804256	-7.2
XP_812867	-6.7			XP_811574	-5.9			XP_804053	-6.3			XP_804054	-7.2
XP_812794	-6.7			XP_811475	-5.9			XP_804007	-6.3			XP_804052	-7.2
XP_812778	-6.7			XP_811468	-5.9			XP_803911	-6.3			XP_803911	-7.2
XP_812768	-6.7			XP_811319	-5.9			XP_803891	-6.3			XP_803891	-7.2
XP_812723	-6.7			XP_811284	-5.9			XP_803556	-6.3			XP_803480	-7.2
XP_812690	-6.7			XP_811227	-5.9			XP_803480	-6.3			XP_803250	-7.2
XP_812644	-6.7			XP_811214	-5.9			XP_803384	-6.3			XP_803128	-7.2
XP_812627	-6.7			XP_811163	-5.9			XP_803303	-6.3			XP_803116	-7.2
XP_812515	-6.7			XP_811070	-5.9			XP_803280	-6.3			XP_803043	-7.2
XP_812486	-6.7			XP_810968	-5.9			XP_802938	-6.3			XP_802713	-7.2
XP_812418	-6.7			XP_810936	-5.9			XP_802869	-6.3			XP_802711	-7.2
XP_812408	-6.7			XP_810805	-5.9			XP_802600	-6.3			XP_802600	-7.2
XP_812290	-6.7			XP_810722	-5.9			XP_802427	-6.3			XP_802580	-7.2
XP_812258	-6.7			XP_810700	-5.9			XP_802255	-6.3			XP_802360	-7.2
XP_812124	-6.7			XP_810679	-5.9			XP_802187	-6.3			XP_802238	-7.2
XP_812018	-6.7			XP_810676	-5.9			XP_802184	-6.3			XP_802218	-7.2
XP_811934	-6.7			XP_810517	-5.9			XP_822092	-6.2			XP_802187	-7.2
XP_811916	-6.7			XP_810491	-5.9			XP_821924	-6.2			XP_802144	-7.2
XP_811827	-6.7			XP_810429	-5.9			XP_821886	-6.2			XP_822115	-7.1
XP_811813	-6.7			XP_810370	-5.9			XP_821633	-6.2			XP_822094	-7.1
XP_811661	-6.7			XP_810351	-5.9			XP_821609	-6.2			XP_822014	-7.1
XP_811485	-6.7			XP_810297	-5.9			XP_821491	-6.2			XP_821921	-7.1
XP_811479	-6.7			XP_810171	-5.9			XP_821397	-6.2			XP_821777	-7.1
XP_811368	-6.7			XP_810075	-5.9			XP_821190	-6.2			XP_821596	-7.1
XP_811319	-6.7			XP_810029	-5.9			XP_821187	-6.2			XP_821574	-7.1
XP_811264	-6.7			XP_809977	-5.9			XP_821162	-6.2			XP_821565	-7.1
XP_811188	-6.7			XP_809967	-5.9			XP_821059	-6.2			XP_821560	-7.1
XP_811157	-6.7			XP_809869	-5.9			XP_821001	-6.2			XP_821397	-7.1
XP_811062	-6.7			XP_809841	-5.9			XP_820953	-6.2			XP_821376	-7.1
XP_810974	-6.7			XP_809837	-5.9			XP_820787	-6.2			XP_821268	-7.1
XP_810945	-6.7			XP_809716	-5.9			XP_820616	-6.2			XP_821263	-7.1
XP_810796	-6.7			XP_809712	-5.9			XP_820585	-6.2			XP_821190	-7.1
XP_810704	-6.7			XP_809678	-5.9			XP_820569	-6.2			XP_821154	-7.1
XP_810701	-6.7			XP_809632	-5.9			XP_820554	-6.2			XP_820907	-7.1
XP_810624	-6.7			XP_809507	-5.9			XP_820498	-6.2			XP_820786	-7.1
XP_810487	-6.7			XP_809439	-5.9			XP_820389	-6.2			XP_820730	-7.1
XP_810479	-6.7			XP_809377	-5.9			XP_820249	-6.2			XP_820602	-7.1
XP_810336	-6.7			XP_809325	-5.9			XP_820208	-6.2			XP_820393	-7.1
XP_810308	-6.7			XP_809292	-5.9			XP_820135	-6.2			XP_820376	-7.1
XP_810252	-6.7			XP_809148	-5.9			XP_819966	-6.2			XP_820372	-7.1
XP_810203	-6.7			XP_809110	-5.9			XP_819877	-6.2			XP_820337	-7.1
XP_810193	-6.7			XP_808801	-5.9			XP_819751	-6.2			XP_820332	-7.1
XP_810156	-6.7			XP_808786	-5.9			XP_819638	-6.2			XP_820195	-7.1
XP_810130	-6.7			XP_808764	-5.9			XP_819491	-6.2			XP_820171	-7.1
XP_809997	-6.7			XP_808622	-5.9			XP_819416	-6.2			XP_820153	-7.1
XP_809864	-6.7			XP_808482	-5.9			XP_819329	-6.2			XP_819958	-7.1
XP_809834	-6.7			XP_808472	-5.9			XP_819288	-6.2			XP_819904	-7.1
XP_809820	-6.7			XP_808406	-5.9			XP_819122	-6.2			XP_819889	-7.1
XP_809774	-6.7			XP_808384	-5.9			XP_819012	-6.2			XP_819841	-7.1
XP_809646	-6.7			XP_808369	-5.9			XP_818962	-6.2			XP_819751	-7.1
XP_809632	-6.7			XP_808204	-5.9			XP_818927	-6.2			XP_819677	-7.1
XP_809630	-6.7			XP_808096	-5.9			XP_818890	-6.2			XP_819518	-7.1
XP_809526	-6.7			XP_808002	-5.9			XP_818754	-6.2			XP_819507	-7.1
XP_809380	-6.7			XP_807979	-5.9			XP_818721	-6.2			XP_819504	-7.1
XP_809191	-6.7			XP_807891	-5.9			XP_818652	-6.2			XP_819460	-7.1
XP_808807	-6.7			XP_807857	-5.9			XP_818567	-6.2			XP_819381	-7.1
XP_808590	-6.7			XP_807802	-5.9			XP_818470	-6.2			XP_819365	-7.1
XP_808545	-6.7			XP_807681	-5.9			XP_818285	-6.2			XP_819363	-7.1
XP_808458	-6.7			XP_807592	-5.9			XP_818269	-6.2			XP_819316	-7.1
XP_808424	-6.7			XP_807576	-5.9			XP_818248	-6.2			XP_819288	-7.1
XP_808371	-6.7			XP_807534	-5.9			XP_818193	-6.2			XP_819244	-7.1
XP_808084	-6.7			XP_807503	-5.9			XP_818131	-6.2			XP_819103	-7.1
XP_808051	-6.7			XP_807416	-5.9			XP_818037	-6.2			XP_819076	-7.1
XP_808002	-6.7			XP_807412	-5.9			XP_818036	-6.2			XP_818991	-7.1
XP_807996	-6.7			XP_807407	-5.9			XP_817886	-6.2			XP_818773	-7.1
XP_807914	-6.7			XP_807406	-5.9			XP_817865	-6.2			XP_818649	-7.1
XP_807860	-6.7			XP_807348	-5.9			XP_817829	-6.2			XP_818623	-7.1
XP_807785	-6.7			XP_807326	-5.9			XP_817807	-6.2			XP_818542	-7.1
XP_807766	-6.7			XP_807306	-5.9			XP_817799	-6.2			XP_818490	-7.1
XP_807763	-6.7			XP_807279	-5.9			XP_817787	-6.2			XP_818356	-7.1
XP_807670	-6.7			XP_807173	-5.9			XP_817659	-6.2			XP_818344	-7.1
XP_807615	-6.7			XP_807107	-5.9			XP_817637	-6.2			XP_818198	-7.1
XP_807159	-6.7			XP_807084	-5.9			XP_817552	-6.2			XP_818086	-7.1
XP_807137	-6.7			XP_806986	-5.9			XP_817333	-6.2			XP_818081	-7.1
XP_806915	-6.7			XP_806915	-5.9			XP_817230	-6.2			XP_818075	-7.1
XP_806901	-6.7			XP_806914	-5.9			XP_817058	-6.2			XP_818029	-7.1
XP_806767	-6.7			XP_806821	-5.9			XP_817024	-6.2			XP_817952	-7.1
XP_806749	-6.7			XP_806568	-5.9			XP_816749	-6.2			XP_817886	-7.1
XP_806655	-6.7			XP_806536	-5.9			XP_816600	-6.2			XP_817834	-7.1
XP_806506	-6.7			XP_806524	-5.9			XP_816557	-6.2			XP_817832	-7.1
XP_806427	-6.7			XP_806491	-5.9			XP_816523	-6.2			XP_817537	-7.1
XP_806421	-6.7			XP_806488	-5.9			XP_816484	-6.2			XP_817295	-7.1
XP_806399	-6.7			XP_806288	-5.9			XP_816312	-6.2			XP_817156	-7.1
XP_806387	-6.7			XP_806259	-5.9			XP_816199	-6.2			XP_817112	-7.1
XP_806259	-6.7			XP_806161	-5.9			XP_815820	-6.2			XP_817040	-7.1
XP_806228	-6.7			XP_806120	-5.9			XP_815648	-6.2			XP_817010	-7.1
XP_806150	-6.7			XP_806032	-5.9			XP_815575	-6.2			XP_816898	-7.1
XP_806040	-6.7			XP_805959	-5.9			XP_815486	-6.2			XP_816894	-7.1
XP_805870	-6.7			XP_805956	-5.9			XP_815423	-6.2			XP_816749	-7.1
XP_805852	-6.7			XP_805783	-5.9			XP_815361	-6.2			XP_816742	-7.1
XP_805814	-6.7			XP_805740	-5.9			XP_815318	-6.2			XP_816629	-7.1
XP_805792	-6.7			XP_805692	-5.9			XP_815315	-6.2			XP_816569	-7.1
XP_805685	-6.7			XP_805605	-5.9			XP_815288	-6.2			XP_816532	-7.1
XP_805640	-6.7			XP_805478	-5.9			XP_815243	-6.2			XP_816518	-7.1
XP_805613	-6.7			XP_805469	-5.9			XP_815236	-6.2			XP_816505	-7.1
XP_805564	-6.7			XP_805452	-5.9			XP_815164	-6.2			XP_816474	-7.1
XP_805548	-6.7			XP_805397	-5.9			XP_815071	-6.2			XP_816407	-7.1
XP_805294	-6.7			XP_805385	-5.9			XP_815057	-6.2			XP_816270	-7.1
XP_805042	-6.7			XP_805359	-5.9			XP_814916	-6.2			XP_816213	-7.1
XP_804826	-6.7			XP_805331	-5.9			XP_814878	-6.2			XP_816141	-7.1
XP_804768	-6.7			XP_805314	-5.9			XP_814749	-6.2			XP_816133	-7.1
XP_804736	-6.7			XP_805196	-5.9			XP_814744	-6.2			XP_816018	-7.1
XP_804734	-6.7			XP_805189	-5.9			XP_814579	-6.2			XP_815886	-7.1
XP_804688	-6.7			XP_805144	-5.9			XP_814555	-6.2			XP_815822	-7.1
XP_804648	-6.7			XP_805120	-5.9			XP_814474	-6.2			XP_815814	-7.1
XP_804503	-6.7			XP_804952	-5.9			XP_814463	-6.2			XP_815767	-7.1
XP_804479	-6.7			XP_804819	-5.9			XP_814349	-6.2			XP_815761	-7.1
XP_804462	-6.7			XP_804809	-5.9			XP_814315	-6.2			XP_815687	-7.1
XP_804357	-6.7			XP_804591	-5.9			XP_813592	-6.2			XP_815140	-7.1
XP_804342	-6.7			XP_804580	-5.9			XP_813548	-6.2			XP_815111	-7.1
XP_804295	-6.7			XP_804563	-5.9			XP_813454	-6.2			XP_815056	-7.1
XP_804256	-6.7			XP_804347	-5.9			XP_813437	-6.2			XP_814999	-7.1
XP_804237	-6.7			XP_804343	-5.9			XP_813358	-6.2			XP_814966	-7.1
XP_804153	-6.7			XP_804312	-5.9			XP_813319	-6.2			XP_814899	-7.1
XP_804106	-6.7			XP_804294	-5.9			XP_813191	-6.2			XP_814824	-7.1
XP_803963	-6.7			XP_804241	-5.9			XP_813188	-6.2			XP_814823	-7.1
XP_803897	-6.7			XP_804121	-5.9			XP_813166	-6.2			XP_814669	-7.1
XP_803891	-6.7			XP_803973	-5.9			XP_813093	-6.2			XP_814501	-7.1
XP_803882	-6.7			XP_803936	-5.9			XP_813075	-6.2			XP_814395	-7.1
XP_803457	-6.7			XP_803886	-5.9			XP_812867	-6.2			XP_814315	-7.1
XP_803250	-6.7			XP_803514	-5.9			XP_812793	-6.2			XP_814225	-7.1
XP_803185	-6.7			XP_803323	-5.9			XP_812746	-6.2			XP_814130	-7.1
XP_803179	-6.7			XP_803223	-5.9			XP_812607	-6.2			XP_813822	-7.1
XP_803079	-6.7			XP_803219	-5.9			XP_812577	-6.2			XP_813709	-7.1
XP_803046	-6.7			XP_803179	-5.9			XP_812428	-6.2			XP_813704	-7.1
XP_803011	-6.7			XP_803119	-5.9			XP_812416	-6.2			XP_813677	-7.1
XP_802951	-6.7			XP_802939	-5.9			XP_812314	-6.2			XP_813636	-7.1
XP_802890	-6.7			XP_802711	-5.9			XP_812288	-6.2			XP_813635	-7.1
XP_802812	-6.7			XP_802499	-5.9			XP_812258	-6.2			XP_813604	-7.1
XP_802802	-6.7			XP_802304	-5.9			XP_812212	-6.2			XP_813585	-7.1
XP_802773	-6.7			XP_802274	-5.9			XP_812082	-6.2			XP_813547	-7.1
XP_802555	-6.7			XP_802253	-5.9			XP_811967	-6.2			XP_813494	-7.1
XP_802451	-6.7			XP_802218	-5.9			XP_811760	-6.2			XP_813469	-7.1
XP_802368	-6.7			XP_802166	-5.9			XP_811703	-6.2			XP_813437	-7.1
XP_802324	-6.7			XP_822111	-5.8			XP_811683	-6.2			XP_813410	-7.1
XP_802184	-6.7			XP_822044	-5.8			XP_811590	-6.2			XP_813341	-7.1
XP_821943	-6.6			XP_821991	-5.8			XP_811479	-6.2			XP_813319	-7.1
XP_821909	-6.6			XP_821946	-5.8			XP_811468	-6.2			XP_813236	-7.1
XP_821887	-6.6			XP_821942	-5.8			XP_811442	-6.2			XP_813106	-7.1
XP_821873	-6.6			XP_821791	-5.8			XP_811314	-6.2			XP_812974	-7.1
XP_821834	-6.6			XP_821591	-5.8			XP_811227	-6.2			XP_812963	-7.1
XP_821717	-6.6			XP_821574	-5.8			XP_811221	-6.2			XP_812847	-7.1
XP_821683	-6.6			XP_821565	-5.8			XP_811072	-6.2			XP_812827	-7.1
XP_821608	-6.6			XP_821560	-5.8			XP_811062	-6.2			XP_812690	-7.1
XP_821596	-6.6			XP_821534	-5.8			XP_811022	-6.2			XP_812494	-7.1
XP_821531	-6.6			XP_821526	-5.8			XP_810680	-6.2			XP_812369	-7.1
XP_821529	-6.6			XP_821518	-5.8			XP_810563	-6.2			XP_812196	-7.1
XP_821526	-6.6			XP_821458	-5.8			XP_810463	-6.2			XP_812028	-7.1
XP_821500	-6.6			XP_821451	-5.8			XP_810440	-6.2			XP_812026	-7.1
XP_821458	-6.6			XP_821388	-5.8			XP_810355	-6.2			XP_811973	-7.1
XP_821405	-6.6			XP_821376	-5.8			XP_810119	-6.2			XP_811894	-7.1
XP_821388	-6.6			XP_821368	-5.8			XP_810036	-6.2			XP_811790	-7.1
XP_821381	-6.6			XP_821226	-5.8			XP_810017	-6.2			XP_811725	-7.1
XP_821334	-6.6			XP_821190	-5.8			XP_809836	-6.2			XP_811693	-7.1
XP_821204	-6.6			XP_821187	-5.8			XP_809835	-6.2			XP_811677	-7.1
XP_821187	-6.6			XP_820857	-5.8			XP_809800	-6.2			XP_811592	-7.1
XP_821088	-6.6			XP_820801	-5.8			XP_809774	-6.2			XP_811501	-7.1
XP_821027	-6.6			XP_820786	-5.8			XP_809772	-6.2			XP_811264	-7.1
XP_820953	-6.6			XP_820730	-5.8			XP_809682	-6.2			XP_811229	-7.1
XP_820940	-6.6			XP_820703	-5.8			XP_809651	-6.2			XP_811202	-7.1
XP_820908	-6.6			XP_820602	-5.8			XP_809630	-6.2			XP_811070	-7.1
XP_820730	-6.6			XP_820513	-5.8			XP_809623	-6.2			XP_810994	-7.1
XP_820666	-6.6			XP_820498	-5.8			XP_809565	-6.2			XP_810843	-7.1
XP_820600	-6.6			XP_820372	-5.8			XP_809528	-6.2			XP_810763	-7.1
XP_820569	-6.6			XP_820355	-5.8			XP_809489	-6.2			XP_810568	-7.1
XP_820425	-6.6			XP_820334	-5.8			XP_809380	-6.2			XP_810541	-7.1
XP_820393	-6.6			XP_820214	-5.8			XP_809325	-6.2			XP_810421	-7.1
XP_820294	-6.6			XP_820208	-5.8			XP_809283	-6.2			XP_810261	-7.1
XP_820276	-6.6			XP_820191	-5.8			XP_809269	-6.2			XP_810256	-7.1
XP_820212	-6.6			XP_820186	-5.8			XP_808807	-6.2			XP_810203	-7.1
XP_820196	-6.6			XP_820180	-5.8			XP_808700	-6.2			XP_810119	-7.1
XP_820184	-6.6			XP_820140	-5.8			XP_808639	-6.2			XP_810092	-7.1
XP_820121	-6.6			XP_820109	-5.8			XP_808396	-6.2			XP_809996	-7.1
XP_820088	-6.6			XP_820067	-5.8			XP_808310	-6.2			XP_809876	-7.1
XP_819918	-6.6			XP_820032	-5.8			XP_808176	-6.2			XP_809864	-7.1
XP_819906	-6.6			XP_819940	-5.8			XP_808125	-6.2			XP_809846	-7.1
XP_819904	-6.6			XP_819931	-5.8			XP_807802	-6.2			XP_809778	-7.1
XP_819863	-6.6			XP_819918	-5.8			XP_807766	-6.2			XP_809697	-7.1
XP_819861	-6.6			XP_819868	-5.8			XP_807763	-6.2			XP_809565	-7.1
XP_819837	-6.6			XP_819690	-5.8			XP_807534	-6.2			XP_809553	-7.1
XP_819819	-6.6			XP_819511	-5.8			XP_807433	-6.2			XP_809452	-7.1
XP_819783	-6.6			XP_819507	-5.8			XP_807421	-6.2			XP_809439	-7.1
XP_819669	-6.6			XP_819471	-5.8			XP_807389	-6.2			XP_809378	-7.1
XP_819518	-6.6			XP_819366	-5.8			XP_807385	-6.2			XP_809277	-7.1
XP_819513	-6.6			XP_819264	-5.8			XP_807364	-6.2			XP_809191	-7.1
XP_819487	-6.6			XP_819153	-5.8			XP_807345	-6.2			XP_809110	-7.1
XP_819384	-6.6			XP_819103	-5.8			XP_807129	-6.2			XP_809109	-7.1
XP_819353	-6.6			XP_819083	-5.8			XP_806793	-6.2			XP_809070	-7.1
XP_819341	-6.6			XP_818968	-5.8			XP_806774	-6.2			XP_809062	-7.1
XP_819286	-6.6			XP_818958	-5.8			XP_806725	-6.2			XP_808950	-7.1
XP_819103	-6.6			XP_818948	-5.8			XP_806668	-6.2			XP_808800	-7.1
XP_819094	-6.6			XP_818907	-5.8			XP_806655	-6.2			XP_808786	-7.1
XP_819076	-6.6			XP_818826	-5.8			XP_806536	-6.2			XP_808690	-7.1
XP_819033	-6.6			XP_818816	-5.8			XP_806387	-6.2			XP_808628	-7.1
XP_819022	-6.6			XP_818803	-5.8			XP_806361	-6.2			XP_808611	-7.1
XP_818911	-6.6			XP_818756	-5.8			XP_806181	-6.2			XP_808458	-7.1
XP_818908	-6.6			XP_818721	-5.8			XP_806166	-6.2			XP_808451	-7.1
XP_818896	-6.6			XP_818664	-5.8			XP_806105	-6.2			XP_808392	-7.1
XP_818718	-6.6			XP_818662	-5.8			XP_806067	-6.2			XP_808384	-7.1
XP_818649	-6.6			XP_818629	-5.8			XP_805952	-6.2			XP_808244	-7.1
XP_818618	-6.6			XP_818614	-5.8			XP_805852	-6.2			XP_808204	-7.1
XP_818589	-6.6			XP_818507	-5.8			XP_805770	-6.2			XP_808062	-7.1
XP_818499	-6.6			XP_818504	-5.8			XP_805509	-6.2			XP_808055	-7.1
XP_818273	-6.6			XP_818420	-5.8			XP_805397	-6.2			XP_807986	-7.1
XP_818268	-6.6			XP_818412	-5.8			XP_805357	-6.2			XP_807983	-7.1
XP_818258	-6.6			XP_818394	-5.8			XP_805302	-6.2			XP_807933	-7.1
XP_818256	-6.6			XP_818368	-5.8			XP_805259	-6.2			XP_807869	-7.1
XP_818081	-6.6			XP_818344	-5.8			XP_805152	-6.2			XP_807860	-7.1
XP_818071	-6.6			XP_818264	-5.8			XP_805045	-6.2			XP_807850	-7.1
XP_817943	-6.6			XP_818232	-5.8			XP_804907	-6.2			XP_807505	-7.1
XP_817800	-6.6			XP_818215	-5.8			XP_804675	-6.2			XP_807499	-7.1
XP_817632	-6.6			XP_818196	-5.8			XP_804553	-6.2			XP_807468	-7.1
XP_817593	-6.6			XP_818111	-5.8			XP_804542	-6.2			XP_807418	-7.1
XP_817576	-6.6			XP_818096	-5.8			XP_804506	-6.2			XP_807416	-7.1
XP_817537	-6.6			XP_818092	-5.8			XP_804455	-6.2			XP_807365	-7.1
XP_817452	-6.6			XP_818034	-5.8			XP_804421	-6.2			XP_807326	-7.1
XP_817411	-6.6			XP_818009	-5.8			XP_804356	-6.2			XP_807310	-7.1
XP_817368	-6.6			XP_817931	-5.8			XP_804330	-6.2			XP_807301	-7.1
XP_817340	-6.6			XP_817913	-5.8			XP_804306	-6.2			XP_807263	-7.1
XP_817333	-6.6			XP_817911	-5.8			XP_804238	-6.2			XP_807262	-7.1
XP_817310	-6.6			XP_817877	-5.8			XP_804102	-6.2			XP_807180	-7.1
XP_817273	-6.6			XP_817716	-5.8			XP_804096	-6.2			XP_807019	-7.1
XP_817227	-6.6			XP_817637	-5.8			XP_804063	-6.2			XP_806964	-7.1
XP_817072	-6.6			XP_817615	-5.8			XP_803893	-6.2			XP_806925	-7.1
XP_817012	-6.6			XP_817546	-5.8			XP_803872	-6.2			XP_806592	-7.1
XP_817007	-6.6			XP_817452	-5.8			XP_803262	-6.2			XP_806506	-7.1
XP_816746	-6.6			XP_817411	-5.8			XP_803234	-6.2			XP_806445	-7.1
XP_816742	-6.6			XP_817279	-5.8			XP_803043	-6.2			XP_806372	-7.1
XP_816725	-6.6			XP_817191	-5.8			XP_803003	-6.2			XP_806259	-7.1
XP_816648	-6.6			XP_817126	-5.8			XP_802940	-6.2			XP_806221	-7.1
XP_816569	-6.6			XP_816909	-5.8			XP_802802	-6.2			XP_805952	-7.1
XP_816556	-6.6			XP_816878	-5.8			XP_802742	-6.2			XP_805891	-7.1
XP_816546	-6.6			XP_816855	-5.8			XP_802682	-6.2			XP_805692	-7.1
XP_816523	-6.6			XP_816785	-5.8			XP_802331	-6.2			XP_805564	-7.1
XP_816518	-6.6			XP_816773	-5.8			XP_802313	-6.2			XP_805483	-7.1
XP_816443	-6.6			XP_816731	-5.8			XP_822060	-6.1			XP_805275	-7.1
XP_816433	-6.6			XP_816709	-5.8			XP_821959	-6.1			XP_805220	-7.1
XP_816401	-6.6			XP_816449	-5.8			XP_821930	-6.1			XP_805139	-7.1
XP_816315	-6.6			XP_816399	-5.8			XP_821904	-6.1			XP_805042	-7.1
XP_816212	-6.6			XP_816389	-5.8			XP_821887	-6.1			XP_804871	-7.1
XP_816174	-6.6			XP_816379	-5.8			XP_821879	-6.1			XP_804836	-7.1
XP_816050	-6.6			XP_816312	-5.8			XP_821739	-6.1			XP_804768	-7.1
XP_816001	-6.6			XP_816141	-5.8			XP_821677	-6.1			XP_804548	-7.1
XP_815862	-6.6			XP_816094	-5.8			XP_821610	-6.1			XP_804535	-7.1
XP_815820	-6.6			XP_816061	-5.8			XP_821547	-6.1			XP_804402	-7.1
XP_815643	-6.6			XP_816051	-5.8			XP_821522	-6.1			XP_804356	-7.1
XP_815602	-6.6			XP_815734	-5.8			XP_821405	-6.1			XP_804294	-7.1
XP_815521	-6.6			XP_815613	-5.8			XP_821352	-6.1			XP_804291	-7.1
XP_815492	-6.6			XP_815602	-5.8			XP_821268	-6.1			XP_804139	-7.1
XP_815490	-6.6			XP_815560	-5.8			XP_821158	-6.1			XP_804127	-7.1
XP_815483	-6.6			XP_815490	-5.8			XP_821088	-6.1			XP_803963	-7.1
XP_815406	-6.6			XP_815489	-5.8			XP_821022	-6.1			XP_803713	-7.1
XP_815315	-6.6			XP_815438	-5.8			XP_820928	-6.1			XP_803312	-7.1
XP_815293	-6.6			XP_815421	-5.8			XP_820865	-6.1			XP_803168	-7.1
XP_815280	-6.6			XP_815337	-5.8			XP_820666	-6.1			XP_803092	-7.1
XP_815258	-6.6			XP_815248	-5.8			XP_820607	-6.1			XP_803038	-7.1
XP_815193	-6.6			XP_815243	-5.8			XP_820600	-6.1			XP_803005	-7.1
XP_815163	-6.6			XP_815188	-5.8			XP_820595	-6.1			XP_802822	-7.1
XP_814822	-6.6			XP_815151	-5.8			XP_820455	-6.1			XP_802796	-7.1
XP_814798	-6.6			XP_815109	-5.8			XP_820363	-6.1			XP_802451	-7.1
XP_814670	-6.6			XP_815022	-5.8			XP_820341	-6.1			XP_802450	-7.1
XP_814587	-6.6			XP_814969	-5.8			XP_820219	-6.1			XP_802373	-7.1
XP_814510	-6.6			XP_814927	-5.8			XP_820169	-6.1			XP_802255	-7.1
XP_814395	-6.6			XP_814913	-5.8			XP_820043	-6.1			XP_802228	-7.1
XP_814210	-6.6			XP_814794	-5.8			XP_819906	-6.1			XP_802143	-7.1
XP_814130	-6.6			XP_814782	-5.8			XP_819838	-6.1			XP_802139	-7.1
XP_813934	-6.6			XP_814678	-5.8			XP_819819	-6.1			XP_822129	-7
XP_813836	-6.6			XP_814600	-5.8			XP_819794	-6.1			XP_822111	-7
XP_813814	-6.6			XP_814510	-5.8			XP_819783	-6.1			XP_821946	-7
XP_813746	-6.6			XP_814234	-5.8			XP_819697	-6.1			XP_821887	-7
XP_813709	-6.6			XP_814087	-5.8			XP_819612	-6.1			XP_821855	-7
XP_813685	-6.6			XP_814082	-5.8			XP_819511	-6.1			XP_821800	-7
XP_813611	-6.6			XP_813982	-5.8			XP_819504	-6.1			XP_821737	-7
XP_813595	-6.6			XP_813925	-5.8			XP_819363	-6.1			XP_821735	-7
XP_813392	-6.6			XP_813815	-5.8			XP_819316	-6.1			XP_821677	-7
XP_813237	-6.6			XP_813799	-5.8			XP_819315	-6.1			XP_821632	-7
XP_813188	-6.6			XP_813756	-5.8			XP_819185	-6.1			XP_821609	-7
XP_813186	-6.6			XP_813643	-5.8			XP_818948	-6.1			XP_821548	-7
XP_813184	-6.6			XP_813612	-5.8			XP_818889	-6.1			XP_821503	-7
XP_813143	-6.6			XP_813532	-5.8			XP_818599	-6.1			XP_821471	-7
XP_813093	-6.6			XP_813517	-5.8			XP_818571	-6.1			XP_821462	-7
XP_813083	-6.6			XP_813440	-5.8			XP_818508	-6.1			XP_821137	-7
XP_813067	-6.6			XP_813439	-5.8			XP_818490	-6.1			XP_821125	-7
XP_813030	-6.6			XP_813437	-5.8			XP_818260	-6.1			XP_821069	-7
XP_812963	-6.6			XP_813429	-5.8			XP_818196	-6.1			XP_821060	-7
XP_812897	-6.6			XP_813421	-5.8			XP_818154	-6.1			XP_820721	-7
XP_812793	-6.6			XP_813410	-5.8			XP_818081	-6.1			XP_820715	-7
XP_812771	-6.6			XP_813224	-5.8			XP_818052	-6.1			XP_820712	-7
XP_812666	-6.6			XP_813123	-5.8			XP_817968	-6.1			XP_820607	-7
XP_812580	-6.6			XP_813091	-5.8			XP_817727	-6.1			XP_820458	-7
XP_812576	-6.6			XP_813031	-5.8			XP_817593	-6.1			XP_820307	-7
XP_812569	-6.6			XP_812938	-5.8			XP_817581	-6.1			XP_820293	-7
XP_812550	-6.6			XP_812794	-5.8			XP_817576	-6.1			XP_820291	-7
XP_812463	-6.6			XP_812792	-5.8			XP_817452	-6.1			XP_820285	-7
XP_812264	-6.6			XP_812778	-5.8			XP_817443	-6.1			XP_820236	-7
XP_812263	-6.6			XP_812690	-5.8			XP_817303	-6.1			XP_820210	-7
XP_812226	-6.6			XP_812669	-5.8			XP_817126	-6.1			XP_820184	-7
XP_812010	-6.6			XP_812580	-5.8			XP_817078	-6.1			XP_820147	-7
XP_811912	-6.6			XP_812467	-5.8			XP_817073	-6.1			XP_820138	-7
XP_811727	-6.6			XP_812455	-5.8			XP_817003	-6.1			XP_820100	-7
XP_811692	-6.6			XP_812423	-5.8			XP_816919	-6.1			XP_820067	-7
XP_811680	-6.6			XP_812311	-5.8			XP_816886	-6.1			XP_819977	-7
XP_811644	-6.6			XP_812309	-5.8			XP_816855	-6.1			XP_819940	-7
XP_811549	-6.6			XP_812302	-5.8			XP_816742	-6.1			XP_819918	-7
XP_811496	-6.6			XP_812293	-5.8			XP_816678	-6.1			XP_819899	-7
XP_811480	-6.6			XP_812290	-5.8			XP_816637	-6.1			XP_819861	-7
XP_811350	-6.6			XP_812212	-5.8			XP_816634	-6.1			XP_819855	-7
XP_811331	-6.6			XP_812199	-5.8			XP_816595	-6.1			XP_819828	-7
XP_811247	-6.6			XP_812141	-5.8			XP_816556	-6.1			XP_819818	-7
XP_811066	-6.6			XP_812131	-5.8			XP_816450	-6.1			XP_819789	-7
XP_811065	-6.6			XP_812069	-5.8			XP_816444	-6.1			XP_819783	-7
XP_810987	-6.6			XP_812037	-5.8			XP_816318	-6.1			XP_819759	-7
XP_810968	-6.6			XP_811961	-5.8			XP_816200	-6.1			XP_819743	-7
XP_810850	-6.6			XP_811800	-5.8			XP_816187	-6.1			XP_819638	-7
XP_810843	-6.6			XP_811791	-5.8			XP_816112	-6.1			XP_819540	-7
XP_810822	-6.6			XP_811790	-5.8			XP_816043	-6.1			XP_819517	-7
XP_810687	-6.6			XP_811549	-5.8			XP_816032	-6.1			XP_819471	-7
XP_810515	-6.6			XP_811512	-5.8			XP_815993	-6.1			XP_819384	-7
XP_810440	-6.6			XP_811493	-5.8			XP_815928	-6.1			XP_819343	-7
XP_810429	-6.6			XP_811491	-5.8			XP_815822	-6.1			XP_819153	-7
XP_810418	-6.6			XP_811423	-5.8			XP_815797	-6.1			XP_819079	-7
XP_810413	-6.6			XP_811383	-5.8			XP_815791	-6.1			XP_819078	-7
XP_810407	-6.6			XP_811302	-5.8			XP_815642	-6.1			XP_818952	-7
XP_810311	-6.6			XP_811264	-5.8			XP_815489	-6.1			XP_818911	-7
XP_810171	-6.6			XP_811236	-5.8			XP_815269	-6.1			XP_818907	-7
XP_810125	-6.6			XP_811231	-5.8			XP_815234	-6.1			XP_818826	-7
XP_810096	-6.6			XP_811202	-5.8			XP_815215	-6.1			XP_818787	-7
XP_809978	-6.6			XP_811151	-5.8			XP_815197	-6.1			XP_818662	-7
XP_809967	-6.6			XP_811134	-5.8			XP_815100	-6.1			XP_818507	-7
XP_809961	-6.6			XP_811059	-5.8			XP_815089	-6.1			XP_818428	-7
XP_809932	-6.6			XP_811023	-5.8			XP_814980	-6.1			XP_818427	-7
XP_809913	-6.6			XP_810925	-5.8			XP_814939	-6.1			XP_818408	-7
XP_809850	-6.6			XP_810899	-5.8			XP_814822	-6.1			XP_818289	-7
XP_809655	-6.6			XP_810727	-5.8			XP_814799	-6.1			XP_818258	-7
XP_809620	-6.6			XP_810598	-5.8			XP_814587	-6.1			XP_818220	-7
XP_809553	-6.6			XP_810412	-5.8			XP_814275	-6.1			XP_818193	-7
XP_809545	-6.6			XP_810407	-5.8			XP_814197	-6.1			XP_818157	-7
XP_809439	-6.6			XP_810308	-5.8			XP_813899	-6.1			XP_818039	-7
XP_809431	-6.6			XP_810201	-5.8			XP_813896	-6.1			XP_817993	-7
XP_809368	-6.6			XP_810169	-5.8			XP_813870	-6.1			XP_817968	-7
XP_809186	-6.6			XP_810168	-5.8			XP_813768	-6.1			XP_817956	-7
XP_809143	-6.6			XP_810108	-5.8			XP_813711	-6.1			XP_817800	-7
XP_809139	-6.6			XP_810049	-5.8			XP_813517	-6.1			XP_817799	-7
XP_809110	-6.6			XP_810011	-5.8			XP_813317	-6.1			XP_817769	-7
XP_808999	-6.6			XP_809831	-5.8			XP_813134	-6.1			XP_817768	-7
XP_808893	-6.6			XP_809772	-5.8			XP_813083	-6.1			XP_817763	-7
XP_808873	-6.6			XP_809735	-5.8			XP_813025	-6.1			XP_817734	-7
XP_808852	-6.6			XP_809566	-5.8			XP_812843	-6.1			XP_817719	-7
XP_808719	-6.6			XP_809356	-5.8			XP_812785	-6.1			XP_817654	-7
XP_808665	-6.6			XP_809277	-5.8			XP_812697	-6.1			XP_817647	-7
XP_808554	-6.6			XP_809201	-5.8			XP_812543	-6.1			XP_817615	-7
XP_808449	-6.6			XP_809062	-5.8			XP_812479	-6.1			XP_817584	-7
XP_808396	-6.6			XP_809039	-5.8			XP_812467	-6.1			XP_817494	-7
XP_808301	-6.6			XP_808919	-5.8			XP_812463	-6.1			XP_817058	-7
XP_808293	-6.6			XP_808800	-5.8			XP_812418	-6.1			XP_817037	-7
XP_808244	-6.6			XP_808749	-5.8			XP_812290	-6.1			XP_817033	-7
XP_808204	-6.6			XP_808639	-5.8			XP_812017	-6.1			XP_817024	-7
XP_808168	-6.6			XP_808545	-5.8			XP_812008	-6.1			XP_817007	-7
XP_808129	-6.6			XP_808449	-5.8			XP_811998	-6.1			XP_817001	-7
XP_808110	-6.6			XP_808394	-5.8			XP_811957	-6.1			XP_816975	-7
XP_808085	-6.6			XP_808386	-5.8			XP_811912	-6.1			XP_816821	-7
XP_808069	-6.6			XP_808344	-5.8			XP_811911	-6.1			XP_816772	-7
XP_807983	-6.6			XP_808301	-5.8			XP_811905	-6.1			XP_816757	-7
XP_807979	-6.6			XP_808238	-5.8			XP_811786	-6.1			XP_816735	-7
XP_807966	-6.6			XP_808014	-5.8			XP_811764	-6.1			XP_816679	-7
XP_807931	-6.6			XP_807953	-5.8			XP_811719	-6.1			XP_816678	-7
XP_807913	-6.6			XP_807912	-5.8			XP_811714	-6.1			XP_816514	-7
XP_807903	-6.6			XP_807814	-5.8			XP_811574	-6.1			XP_816461	-7
XP_807814	-6.6			XP_807804	-5.8			XP_811558	-6.1			XP_816449	-7
XP_807743	-6.6			XP_807763	-5.8			XP_811501	-6.1			XP_816318	-7
XP_807532	-6.6			XP_807644	-5.8			XP_811493	-6.1			XP_816311	-7
XP_807531	-6.6			XP_807540	-5.8			XP_811302	-6.1			XP_816181	-7
XP_807529	-6.6			XP_807521	-5.8			XP_811264	-6.1			XP_815952	-7
XP_807528	-6.6			XP_807497	-5.8			XP_811246	-6.1			XP_815928	-7
XP_807444	-6.6			XP_807433	-5.8			XP_810981	-6.1			XP_815870	-7
XP_807400	-6.6			XP_807405	-5.8			XP_810783	-6.1			XP_815842	-7
XP_807341	-6.6			XP_807364	-5.8			XP_810753	-6.1			XP_815807	-7
XP_807310	-6.6			XP_807263	-5.8			XP_810634	-6.1			XP_815706	-7
XP_807281	-6.6			XP_807248	-5.8			XP_810627	-6.1			XP_815602	-7
XP_807216	-6.6			XP_807243	-5.8			XP_810502	-6.1			XP_815566	-7
XP_807160	-6.6			XP_807187	-5.8			XP_810453	-6.1			XP_815511	-7
XP_806931	-6.6			XP_807180	-5.8			XP_810423	-6.1			XP_815478	-7
XP_806918	-6.6			XP_807074	-5.8			XP_810398	-6.1			XP_815471	-7
XP_806849	-6.6			XP_807040	-5.8			XP_810311	-6.1			XP_815422	-7
XP_806795	-6.6			XP_806939	-5.8			XP_810252	-6.1			XP_815269	-7
XP_806647	-6.6			XP_806901	-5.8			XP_809997	-6.1			XP_815197	-7
XP_806592	-6.6			XP_806900	-5.8			XP_809953	-6.1			XP_815119	-7
XP_806568	-6.6			XP_806878	-5.8			XP_809867	-6.1			XP_815083	-7
XP_806531	-6.6			XP_806849	-5.8			XP_809864	-6.1			XP_814939	-7
XP_806524	-6.6			XP_806706	-5.8			XP_809850	-6.1			XP_814927	-7
XP_806510	-6.6			XP_806704	-5.8			XP_809697	-6.1			XP_814884	-7
XP_806381	-6.6			XP_806666	-5.8			XP_809655	-6.1			XP_814861	-7
XP_806337	-6.6			XP_806512	-5.8			XP_809654	-6.1			XP_814794	-7
XP_806330	-6.6			XP_806506	-5.8			XP_809607	-6.1			XP_814688	-7
XP_806220	-6.6			XP_806445	-5.8			XP_809408	-6.1			XP_814649	-7
XP_806165	-6.6			XP_806427	-5.8			XP_809368	-6.1			XP_814587	-7
XP_806158	-6.6			XP_806344	-5.8			XP_809366	-6.1			XP_814498	-7
XP_806103	-6.6			XP_806243	-5.8			XP_809356	-6.1			XP_814356	-7
XP_806033	-6.6			XP_806215	-5.8			XP_809344	-6.1			XP_814346	-7
XP_805751	-6.6			XP_806127	-5.8			XP_809186	-6.1			XP_814326	-7
XP_805651	-6.6			XP_805986	-5.8			XP_808801	-6.1			XP_814321	-7
XP_805639	-6.6			XP_805789	-5.8			XP_808769	-6.1			XP_814280	-7
XP_805505	-6.6			XP_805726	-5.8			XP_808619	-6.1			XP_814219	-7
XP_805477	-6.6			XP_805718	-5.8			XP_808430	-6.1			XP_814087	-7
XP_805438	-6.6			XP_805707	-5.8			XP_808365	-6.1			XP_813989	-7
XP_805372	-6.6			XP_805658	-5.8			XP_808165	-6.1			XP_813932	-7
XP_805302	-6.6			XP_805597	-5.8			XP_808155	-6.1			XP_813925	-7
XP_805213	-6.6			XP_805572	-5.8			XP_808141	-6.1			XP_813895	-7
XP_805179	-6.6			XP_805548	-5.8			XP_808021	-6.1			XP_813642	-7
XP_805173	-6.6			XP_805528	-5.8			XP_807941	-6.1			XP_813592	-7
XP_805152	-6.6			XP_805515	-5.8			XP_807914	-6.1			XP_813548	-7
XP_805012	-6.6			XP_805394	-5.8			XP_807877	-6.1			XP_813529	-7
XP_804959	-6.6			XP_805378	-5.8			XP_807857	-6.1			XP_813429	-7
XP_804895	-6.6			XP_805204	-5.8			XP_807811	-6.1			XP_813375	-7
XP_804889	-6.6			XP_805203	-5.8			XP_807601	-6.1			XP_813342	-7
XP_804836	-6.6			XP_805130	-5.8			XP_807400	-6.1			XP_813322	-7
XP_804790	-6.6			XP_805019	-5.8			XP_807398	-6.1			XP_813191	-7
XP_804725	-6.6			XP_805011	-5.8			XP_807308	-6.1			XP_813116	-7
XP_804689	-6.6			XP_804793	-5.8			XP_807281	-6.1			XP_813108	-7
XP_804680	-6.6			XP_804773	-5.8			XP_807269	-6.1			XP_813030	-7
XP_804662	-6.6			XP_804730	-5.8			XP_807134	-6.1			XP_812796	-7
XP_804613	-6.6			XP_804705	-5.8			XP_806966	-6.1			XP_812791	-7
XP_804591	-6.6			XP_804651	-5.8			XP_806914	-6.1			XP_812771	-7
XP_804506	-6.6			XP_804565	-5.8			XP_806888	-6.1			XP_812721	-7
XP_804499	-6.6			XP_804553	-5.8			XP_806849	-6.1			XP_812701	-7
XP_804455	-6.6			XP_804501	-5.8			XP_806810	-6.1			XP_812669	-7
XP_804445	-6.6			XP_804357	-5.8			XP_806653	-6.1			XP_812486	-7
XP_804427	-6.6			XP_804356	-5.8			XP_806623	-6.1			XP_812464	-7
XP_804407	-6.6			XP_804342	-5.8			XP_806589	-6.1			XP_812212	-7
XP_804379	-6.6			XP_804256	-5.8			XP_806544	-6.1			XP_812092	-7
XP_804173	-6.6			XP_804088	-5.8			XP_806518	-6.1			XP_812017	-7
XP_804096	-6.6			XP_804061	-5.8			XP_806457	-6.1			XP_811947	-7
XP_804043	-6.6			XP_804035	-5.8			XP_806427	-6.1			XP_811940	-7
XP_803558	-6.6			XP_803872	-5.8			XP_806158	-6.1			XP_811897	-7
XP_803384	-6.6			XP_803558	-5.8			XP_806082	-6.1			XP_811791	-7
XP_803362	-6.6			XP_803392	-5.8			XP_805922	-6.1			XP_811721	-7
XP_803341	-6.6			XP_803250	-5.8			XP_805731	-6.1			XP_811645	-7
XP_803224	-6.6			XP_803159	-5.8			XP_805706	-6.1			XP_811627	-7
XP_803116	-6.6			XP_803092	-5.8			XP_805584	-6.1			XP_811622	-7
XP_803061	-6.6			XP_803046	-5.8			XP_805385	-6.1			XP_811511	-7
XP_803006	-6.6			XP_802960	-5.8			XP_805372	-6.1			XP_811480	-7
XP_802865	-6.6			XP_802940	-5.8			XP_805255	-6.1			XP_811479	-7
XP_802796	-6.6			XP_802773	-5.8			XP_805205	-6.1			XP_811285	-7
XP_802713	-6.6			XP_802610	-5.8			XP_805195	-6.1			XP_811236	-7
XP_802557	-6.6			XP_802533	-5.8			XP_805135	-6.1			XP_811163	-7
XP_802506	-6.6			XP_802492	-5.8			XP_805125	-6.1			XP_811071	-7
XP_802420	-6.6			XP_802420	-5.8			XP_805099	-6.1			XP_811059	-7
XP_802313	-6.6			XP_802161	-5.8			XP_805054	-6.1			XP_811051	-7
XP_802255	-6.6			XP_802148	-5.8			XP_805038	-6.1			XP_810808	-7
XP_802218	-6.6			XP_822057	-5.7			XP_805036	-6.1			XP_810784	-7
XP_822078	-6.5			XP_822045	-5.7			XP_804930	-6.1			XP_810680	-7
XP_822049	-6.5			XP_822021	-5.7			XP_804895	-6.1			XP_810665	-7
XP_821941	-6.5			XP_822014	-5.7			XP_804783	-6.1			XP_810600	-7
XP_821792	-6.5			XP_821904	-5.7			XP_804590	-6.1			XP_810517	-7
XP_821669	-6.5			XP_821896	-5.7			XP_804464	-6.1			XP_810458	-7
XP_821624	-6.5			XP_821615	-5.7			XP_804407	-6.1			XP_810441	-7
XP_821495	-6.5			XP_821608	-5.7			XP_804343	-6.1			XP_810429	-7
XP_821491	-6.5			XP_821558	-5.7			XP_804236	-6.1			XP_810277	-7
XP_821471	-6.5			XP_821545	-5.7			XP_804100	-6.1			XP_810130	-7
XP_821464	-6.5			XP_821472	-5.7			XP_803999	-6.1			XP_810121	-7
XP_821395	-6.5			XP_821405	-5.7			XP_803715	-6.1			XP_810120	-7
XP_821376	-6.5			XP_821342	-5.7			XP_803534	-6.1			XP_810014	-7
XP_821368	-6.5			XP_821339	-5.7			XP_803464	-6.1			XP_809913	-7
XP_821352	-6.5			XP_821266	-5.7			XP_803343	-6.1			XP_809803	-7
XP_821343	-6.5			XP_821225	-5.7			XP_803323	-6.1			XP_809761	-7
XP_821342	-6.5			XP_821216	-5.7			XP_803250	-6.1			XP_809719	-7
XP_821338	-6.5			XP_821173	-5.7			XP_803168	-6.1			XP_809654	-7
XP_821325	-6.5			XP_821167	-5.7			XP_803080	-6.1			XP_809620	-7
XP_821266	-6.5			XP_821120	-5.7			XP_802967	-6.1			XP_809566	-7
XP_821130	-6.5			XP_820947	-5.7			XP_802950	-6.1			XP_809526	-7
XP_821078	-6.5			XP_820928	-5.7			XP_802837	-6.1			XP_809292	-7
XP_821069	-6.5			XP_820908	-5.7			XP_802822	-6.1			XP_809064	-7
XP_821060	-6.5			XP_820866	-5.7			XP_802537	-6.1			XP_808880	-7
XP_820989	-6.5			XP_820757	-5.7			XP_802535	-6.1			XP_808840	-7
XP_820988	-6.5			XP_820721	-5.7			XP_802488	-6.1			XP_808723	-7
XP_820956	-6.5			XP_820562	-5.7			XP_802241	-6.1			XP_808665	-7
XP_820871	-6.5			XP_820376	-5.7			XP_822107	-6			XP_808647	-7
XP_820731	-6.5			XP_820341	-5.7			XP_822045	-6			XP_808639	-7
XP_820607	-6.5			XP_820210	-5.7			XP_822034	-6			XP_808622	-7
XP_820595	-6.5			XP_820145	-5.7			XP_822014	-6			XP_808554	-7
XP_820560	-6.5			XP_820143	-5.7			XP_821970	-6			XP_808374	-7
XP_820501	-6.5			XP_820055	-5.7			XP_821850	-6			XP_808357	-7
XP_820499	-6.5			XP_819977	-5.7			XP_821632	-6			XP_808213	-7
XP_820251	-6.5			XP_819907	-5.7			XP_821619	-6			XP_808129	-7
XP_820210	-6.5			XP_819889	-5.7			XP_821592	-6			XP_808031	-7
XP_820067	-6.5			XP_819882	-5.7			XP_821529	-6			XP_807979	-7
XP_820055	-6.5			XP_819877	-5.7			XP_821469	-6			XP_807951	-7
XP_819958	-6.5			XP_819832	-5.7			XP_821461	-6			XP_807931	-7
XP_819931	-6.5			XP_819828	-5.7			XP_821395	-6			XP_807804	-7
XP_819855	-6.5			XP_819819	-5.7			XP_821291	-6			XP_807798	-7
XP_819838	-6.5			XP_819818	-5.7			XP_820941	-6			XP_807785	-7
XP_819647	-6.5			XP_819800	-5.7			XP_820909	-6			XP_807592	-7
XP_819568	-6.5			XP_819750	-5.7			XP_820524	-6			XP_807578	-7
XP_819521	-6.5			XP_819677	-5.7			XP_820458	-6			XP_807540	-7
XP_819506	-6.5			XP_819662	-5.7			XP_820425	-6			XP_807490	-7
XP_819504	-6.5			XP_819517	-5.7			XP_820376	-6			XP_807433	-7
XP_819469	-6.5			XP_819463	-5.7			XP_820324	-6			XP_807414	-7
XP_819416	-6.5			XP_819460	-5.7			XP_820251	-6			XP_807400	-7
XP_819364	-6.5			XP_819417	-5.7			XP_820109	-6			XP_807341	-7
XP_819190	-6.5			XP_819235	-5.7			XP_820102	-6			XP_807216	-7
XP_819120	-6.5			XP_819094	-5.7			XP_819941	-6			XP_807137	-7
XP_818957	-6.5			XP_818976	-5.7			XP_819938	-6			XP_807128	-7
XP_818927	-6.5			XP_818925	-5.7			XP_819900	-6			XP_807084	-7
XP_818900	-6.5			XP_818911	-5.7			XP_819707	-6			XP_806855	-7
XP_818880	-6.5			XP_818899	-5.7			XP_819677	-6			XP_806661	-7
XP_818826	-6.5			XP_818893	-5.7			XP_819608	-6			XP_806645	-7
XP_818805	-6.5			XP_818836	-5.7			XP_819518	-6			XP_806518	-7
[truncated: 2,908 more rows]

## Sheet: Welchs T-tests
Supplementary Table 23 d: Results of Welch's T-test applied to the binding affinity for different pairs of drug molecules. This table has information in 5 columns: Student T-Test, T-value, 95 percent confidence interval, Sample Estimates and Mean of the Differences. The first column 'Student T-Test' indicates the names of the drugs (drug pair) for which the binding affinities are tested; The seco…
Student T-Test	T-value	95 percent confidence interval	Sample Estimates
Nifurtimox-Aspirin	-103.91	-0.77	-0.75
Nifurtimox-Orlistat	-60.48	-0.52	-0.49
Nifurtimox-Benznidazole	70.3	0.42	0.44
Aspirin-Benznidazole	161.92	1.18	1.21
Aspirin-Orlistat	26.31	0.24	0.27
Benznidazole-Orlistat	110.04	0.92	0.95
