# Supplementary material for: A Data-Driven Approach to Construct a Molecular Map of Trypanosoma cruzi to Identify Drugs and Vaccine Targets
Source: Vaccines (Basel). 2023 Jan 26;11(2):267. doi: 10.3390/vaccines11020267 (PMC9963959; doi:10.3390/vaccines11020267)
Supplement: Supplementary file 1 [file vaccines-11-00267-s001.zip › Supplementary Tables/Supplementary Table 24.xlsx]

## Sheet: Plasmodium falciparum
Supplementary Table 24 a: The binding affinity of Plasmodium falciparum proteins with Benznidazole (DB11989). This table has 3 columns. The first column 'Protein ID of P. falciparum proteins' provides the PDB ID of P. falciparum proteins; The second column 'Binding affinity (kcal/mol)' is the binding affinity of P. falciparum proteins when docked against Benznidazole (DB11989) drug; The third col…
Protein ID of P. falciparum proteins	Binding affinity (kcal/mol)	Name of the protein
5del	-9.4	Crystal structure of Plasmodium falciparum dihydroorotate dehydrogenase bound with Inhibitor DSM59		Results for Plasmodium Falciparum
6vtn	-9.3	Crystal structure of Plasmodium falciparum dihydroorotate dehydrogenase bound with Inhibitor DSM557		Metric	Values
7kyk	-9.2	Crystal structure of Plasmodium falciparum dihydroorotate dehydrogenase bound with Inhibitor DSM589 (ethyl 3-methyl-4-((4-(trifluoromethyl)benzo[d]oxazol-7-yl)methyl)-1H-pyrrole-2-carboxylate)		Mean	-6.99
6vty	-9.1	Crystal structure of Plasmodium falciparum dihydroorotate dehydrogenase bound with Inhibitor DSM483		Standard Deviation	0.84
7kzy	-9.1	Crystal structure of Plasmodium falciparum dihydroorotate dehydrogenase bound with Inhibitor DSM778		Minimum	-9.4
7kyv	-9.1			Maximum	-4.7
6s02	-9			Total number of proteins	388
5boo	-9
7l0k	-8.9			Range of binding affinities	Number of drugs
7kz4	-8.9			-4.5 - -5.2	4
7kyy	-8.9			-5.2 - -5.6	7
4rx0	-8.9			-5.6 - -6	20
7l01	-8.7			-6 - -6.4	33
5tbo	-8.5			-6.4 - -7	89
5t8u	-8.4			-7 - -7.4	52
5t3n	-8.4			-7.4 - -7.8	37
3sfk	-8.4			-7.8 - -8.2	33
6i4g	-8.4			-8.2 - -8.6	10
6rmo	-8.3			-8.6 - -9	5
2wwh	-8.3			-9 - -9.6	6
3vgj	-8.3
3eoz	-8.3
6i4l	-8.3
4cxm	-8.2
2wwi	-8.2
5fi8	-8.2
3i6r	-8.2
6l3y	-8.2
6l4q	-8.2
5j61	-8.2
1v8b	-8.2
4j75	-8.2
3i68	-8.1
6mpv	-8
4tr9	-8
4wim	-8
5kbf	-8
3fow	-8
4nbi	-8
7s87	-8
6gjg	-8		Figure 1: Histogram representing the number of drugs for a specific range of binding affinities
4orm	-8
4igf	-8
2o2y	-8
7lxu	-7.9
2ok7	-7.9
2foi	-7.9
3t6y	-7.9
3t70	-7.9
3t64	-7.9
1vyq	-7.9
6ii7	-7.9
3i65	-7.9
4zew	-7.9
2z8w	-7.9
2yoh	-7.9
4pg3	-7.9
3llt	-7.9
2wwg	-7.9
4bp3	-7.9
3t60	-7.9
4e6z	-7.9
6i4h	-7.9
6i4f	-7.9
6i4d	-7.9
4zcs	-7.8
2y8c	-7.8
4cwa	-7.8
6dfk	-7.8
4twa	-7.8
2pbf	-7.8
4zex	-7.8
6hcv	-7.8
3b7p	-7.8
3ul3	-7.8
3jwp	-7.8
2yog	-7.8
2yof	-7.8
6i7d	-7.8
4ige	-7.8
6i4i	-7.8
6i4j	-7.8
6i4k	-7.8
4zqt	-7.8
3sub	-7.7
3r3j	-7.7
7kjh	-7.7
7k3z	-7.7
4wi1	-7.7
4j4n	-7.7
6rn1	-7.7
5tih	-7.7
4olf	-7.7
6m0t	-7.7
4ydq	-7.7
2pt6	-7.7
600000000000	-7.6
6ycy	-7.6
2bsx	-7.6
5fod	-7.6
3ko5	-7.6
4zev	-7.6
6yxt	-7.6
5wru	-7.6
4ads	-7.6
6sbq	-7.6
6rnh	-7.6
6tlb	-7.6
6i4e	-7.6
6hy1	-7.6
5mvv	-7.6
4gm2	-7.5
2w41	-7.5
6rmd	-7.5
4jfa	-7.5
4h02	-7.5
6t7k	-7.5
1xiq	-7.5
7e+27	-7.5
6rmw	-7.5
6sbr	-7.5
5llt	-7.4
5foc	-7.4
3ko9	-7.4
3uow	-7.4
5ilq	-7.4
3j7a	-7.3
5jwb	-7.3
4wio	-7.3
6su9	-7.3
4qjb	-7.3
3t8w	-7.3
2wau	-7.3
5tpx	-7.3
3rie	-7.3
4j76	-7.3
2pwp	-7.3
2vn1	-7.2
5jwc	-7.2
5dku	-7.2
3ko7	-7.2
5jqk	-7.2
1tqx	-7.2
4nxj	-7.2
3lmv	-7.2
3lmt	-7.2
4qox	-7.2
1yxe	-7.2
3u31	-7.2
7lxt	-7.1
60000000000	-7.1
4jle	-7.1
5lm3	-7.1
3vuv	-7.1
5k8s	-7.1
2h2y	-7.1
4iod	-7.1
4k2u	-7.1
3kob	-7.1
3knf	-7.1
3knp	-7.1
7m97	-7.1
4q15	-7.1
3kqz	-7.1
3kr5	-7.1
4j57	-7.1
3n34	-7.1
5tik	-7.1
3fi8	-7.1
4wat	-7.1
4nbj	-7.1
7f9l	-7.1
5ezn	-7.1
2oul	-7.1
6yxs	-7.1
5jmp	-7.1
3bfk	-7.1
2rcy	-7.1
6muw	-7
6ycx	-7
4zcr	-7
6i7e	-7
2r77	-7
2ofn	-7
5ifu	-7
3kod	-7
5jmw	-7
5wof	-7
2z8v	-7
4y67	-7
4qns	-7
2q8b	-7
3s6b	-7
4r1c	-6.9
5jkq	-6.9
2ok8	-6.9
3fns	-6.9
3koc	-6.9
4qt2	-6.9
2mrc	-6.9
4y6s	-6.9
7jum	-6.9
5jc1	-6.9
3n3m	-6.9
6i1n	-6.9
4j56	-6.8
6rzy	-6.8
1rl4	-6.8
1z40	-6.8
3fnu	-6.8
1z6g	-6.8
3fnt	-6.8
3oz7	-6.8
2c07	-6.8
3ko4	-6.8
5jwa	-6.8
4r7m	-6.8
4ncx	-6.8
6ksh	-6.8
3kqx	-6.8
6vqr	-6.8
6tj4	-6.8
4qy8	-6.8
3khd	-6.8
3u3d	-6.8
6ycz	-6.7
4eoy	-6.7
6uc5	-6.7
2vwa	-6.7
3k7y	-6.7
4o2x	-6.7
4mzk	-6.7
4qt3	-6.7
4zcq	-6.7
3p1w	-6.7
3ko3	-6.7
4xbi	-6.7
4r6t	-6.7
4x2t	-6.7
3peh	-6.7
3lmu	-6.7
6rcu	-6.7
5cfi	-6.7
3sl0	-6.7
6tu4	-6.7
3s9y	-6.7
6fqx	-6.7
5yia	-6.7
5iln	-6.7
4r19	-6.6
3k60	-6.6
4k3n	-6.6
2qaf	-6.6
3bar	-6.6
4irf	-6.6
3vdl	-6.6
6a6y	-6.6
3fs3	-6.6
2plw	-6.6
5jr6	-6.6
3sl1	-6.6
1nw4	-6.6
5jo0	-6.6
5jnl	-6.6
5jbi	-6.6
5yib	-6.6
5yic	-6.6
1yvb	-6.6
4jue	-6.5
4m1n	-6.5
2kdn	-6.5
3srj	-6.5
4o32	-6.5
5yid	-6.5
3kr4	-6.5
3pej	-6.5
6tj3	-6.5
2f84	-6.5
6h5n	-6.5
5tbd	-6.5
6rme	-6.5
5jaz	-6.5
7aln	-6.4
5jld	-6.4
2bpi	-6.4
3ch3	-6.4
3ch2	-6.4
3mmr	-6.4
7d2w	-6.4
6vqq	-6.4
2q8l	-6.4
5cs2	-6.4
2qac	-6.4
3gyv	-6.4
3zwz	-6.4
3zh2	-6.4
4y6r	-6.4
4y6p	-6.4
2w40	-6.4
7e+26	-6.4
6fqz	-6.4
3oza	-6.4
1n81	-6.3
4mzl	-6.3
4zct	-6.3
3vuu	-6.3
5vs7	-6.3
2n3l	-6.3
3gyw	-6.3
1yj8	-6.3
3pr3	-6.3
4hnk	-6.3
2pss	-6.3
2q8a	-6.3
7kfk	-6.3
6okk	-6.2
2r9b	-6.2
1sq6	-6.2
6z2l	-6.2
6fqy	-6.2
3tgh	-6.2
4o6z	-6.2
3ied	-6.2
3kkk	-6.2
3qki	-6.2
6mux	-6.1
6zn3	-6.1
3sri	-6.1
6zhi	-6.1
3ntj	-6.1
4mzj	-6.1
4c82	-6.1
2q8z	-6.1
5ulc	-6.1
7f9n	-6.1
6sy0	-6
7kj7	-6
2f8m	-6
2fu0	-6
1y6z	-6
5nfr	-6
4win	-6
4mzc	-6
3vdj	-6
3n2m	-6
4ys4	-6
4uoe	-6
4mzb	-5.9
2myf	-5.9
2mmo	-5.9
3fkm	-5.9
1syr	-5.9
4py6	-5.9
2n7c	-5.9
5lg9	-5.9
2wkf	-5.9
2pt9	-5.9
6muv	-5.8
2fq0	-5.8
5dkt	-5.8
2loe	-5.8
1q1g	-5.8
2i7c	-5.8
6ors	-5.7
3enz	-5.7
4gft	-5.7
4bp1	-5.7
4r1b	-5.6
2ymo	-5.6
3p3k	-5.6
2qu8	-5.6
4c81	-5.6
7f9m	-5.6
1iue	-5.6
3mwa	-5.5
2onu	-5.5
5cfj	-5.5
7kji	-5.4
2mmn	-5.4
4hqk	-5.4
3igm	-5.3
4r1e	-5.2
4hjm	-5.1
4hqf	-5
4n0z	-5
2fq2	-4.7
3o8a
5xvu

## Sheet: Mycobacterium tuberculosis H37R
Supplementary Table 24 b: The binding affinity of Mycobacterium tuberculosis proteins with Benznidazole (DB11989). This table has 3 columns. The first column 'Protein ID of M. tuberculosis proteins' provides the PDB ID of M. tuberculosis proteins; The second column 'Binding affinity (kcal/mol)' is the binding affinity of M. tuberculosis proteins when docked against Benznidazole (DB11989) drug; Th…
Protein ID of Mycobacterium tuberculosis	Binding affinity (kcal/mol)	Name of the protein
6usa	-9.5	Crystal structure of tryptophan synthase from M. tuberculosis - aminoacrylate- and GSK1-bound form		Results for Mycobacterium tuberculosis
5tcj	-9.4	Crystal structure of tryptophan synthase from M. · A small-molecule allosteric inhibitor of Mycobacterium tuberculosis tryptophan synthase		Metric	Values
4m3f	-9.4	Rapid and efficient design of new inhibitors of Mycobacterium tuberculosis transcriptional repressor EthR using fragment growing		mean	-6.92
6e9p	-9.3	Crystal structure of tryptophan synthase from M. tuberculosis		std	0.78
5mym	-9.2	Structure of Transcriptional Regulatory Repressor Protein - EthR from Mycobacterium Tuberculosis in complex with compound GSK2032710A		min	-9.5
2zjf	-9.1			max	-4.9
5mxv	-9.1			N	1023
5mwo	-9.1
4x28	-9			Range of binding affinities	Number of drugs
6krh	-9			-4.8 - -5.2	8
5ebv	-8.9			-5.2 - -5.6	19
4c51	-8.8			-5.6 - -6	61
4u0h	-8.8			-6 - -6.4	120
4c50	-8.8			-6.4 - -7	265
7bgg	-8.8			-7 - -7.4	116
7noy	-8.8			-7.4 - -7.8	110
7k72	-8.8			-7.8 - -8.2	75
3m1l	-8.7			-8.2 - -8.6	18
2zj1	-8.7			-8.6 - -9	11
7nmk	-8.7			-9 - -9.5	7
7nou	-8.7
4xew	-8.6
6p3v	-8.6
6buv	-8.6
7nkz	-8.4
6b3t	-8.4
7o4u	-8.4
2x23	-8.4
7ndm	-8.4
4cmx	-8.3
5ld8	-8.3
3iw2	-8.3
2b7o	-8.3
2fk7	-8.3
2uvn	-8.3
6id6	-8.3
6ltt	-8.3
5ocj	-8.3
2w19	-8.3
5cc7	-8.3
3qb9	-8.3
4a6a	-8.3
6b0u	-8.2
5mtw	-8.2
4bgf	-8.2
5yk2	-8.2
3zuk	-8.2
4w97	-8.2
5cxi	-8.2
5myt	-8.2
5cjn	-8.2
4xt5	-8.2
7np0	-8.2
6vv3	-8.2
7db8	-8.1
5tci	-8.1
5wm9	-8.1
4c73	-8.1
4kv2	-8.1
6hs0	-8.1
4wyc	-8.1
4u0k	-8.1
5myr	-8.1
5cjm	-8.1
5ec4	-8.1
5cw8	-8.1
4y12	-8.1
2x22	-8.1
2c27	-8.1
4rlt	-8.1
4rlj	-8.1
5nz0	-8.1
2w1a	-8.1
4c6v	-8
4c6z	-8
7k9m	-8
5iw8	-8
4c71	-8
5cbj	-8
5cah	-8
4xjp	-8
4qii	-8
3oew	-8
5myn	-8
5myl	-8
5yo2	-8
2wm4	-8
4y0x	-8
2x5l	-8
6jcl	-8
4p8n	-8
5cc5	-8
3no9	-8
6g7u	-8
3ha3	-8
6sq9	-8
6sq5	-8
6r9w	-8
5n1c	-7.9
4c6w	-7.9
4c6x	-7.9
3iw0	-7.9
5cew	-7.9
4r9r	-7.9
4apb	-7.9
1up0	-7.9
1up3	-7.9
4wye	-7.9
4xvx	-7.9
3of2	-7.9
5myw	-7.9
5cet	-7.9
5oil	-7.9
4kv3	-7.9
2xn8	-7.9
3wew	-7.9
5uq4	-7.9
4rpg	-7.9
4rpk	-7.9
4qjk	-7.9
4bqp	-7.9
6hfv	-7.9
7nny	-7.9
4xjm	-7.9
7kem	-7.9
6sq7	-7.9
6ksd	-7.9
4uve	-7.9
4uvd	-7.9
5tcg	-7.8
5tch	-7.8
6u6c	-7.8
5xe7	-7.8
1z6k	-7.8
4m3g	-7.8
4isb	-7.8
4lem	-7.8
6hrx	-7.8
6hs2	-7.8
2y8h	-7.8
2z76	-7.8
2z7a	-7.8
4apa	-7.8
1up2	-7.8
4wyg	-7.8
4avc	-7.8
4u0j	-7.8
3oey	-7.8
4r2n	-7.8
4adl	-7.8
4ktl	-7.8
3pl1	-7.8
5yge	-7.8
5oir	-7.8
5oim	-7.8
5mxk	-7.8
2vzw	-7.8
4rph	-7.8
2ykh	-7.8
2021-11-07	-7.8
7db7	-7.7
5cyy	-7.7
2bmx	-7.7
7kab	-7.7
5d1w	-7.7
3lap	-7.7
1q52	-7.7
4qij	-7.7
3gvc	-7.7
5ccz	-7.7
4xjo	-7.7
6fkg	-7.7
4tzk	-7.7
4tzt	-7.7
5drc	-7.7
4nb5	-7.7
3cai	-7.7
2nsd	-7.7
6ddp	-7.7
2pr2	-7.7
4xoo	-7.7
4w1u	-7.7
4acf	-7.7
5nji	-7.7
6ho0	-7.7
4p8p	-7.7
4p8y	-7.7
7o1j	-7.7
7cdw	-7.7
3zs4	-7.7
6ksc	-7.7
4d0r	-7.7
6vhr	-7.6
6uap	-7.6
4c6u	-7.6
7ka0	-7.6
4jdc	-7.6
2xkr	-7.6
5n7o	-7.6
2fk8	-7.6
2whf	-7.6
4wyf	-7.6
4wya	-7.6
6add	-7.6
6nnd	-7.6
5cxg	-7.6
5hki	-7.6
2whi	-7.6
7k1v	-7.6
6wym	-7.6
4xrb	-7.6
4xt6	-7.6
1tq8	-7.6
6cz6	-7.6
2h34	-7.6
5oip	-7.6
5oic	-7.6
5w33	-7.6
6cyy	-7.6
4rlu	-7.6
4rlw	-7.6
6p7u	-7.6
4rpj	-7.6
4p8l	-7.6
4p8t	-7.6
4p8m	-7.6
3sdg	-7.6
4xjl	-7.6
4ooc	-7.6
4u5q	-7.6
4jd6	-7.6
6sqd	-7.6
6sqb	-7.6
6sql	-7.6
4qck	-7.6
7jls	-7.6
6b5y	-7.6
6c31	-7.5
4qlp	-7.5
6yl2	-7.5
6jmi	-7.5
3o6t	-7.5
3khp	-7.5
2lc0	-7.5
4r9s	-7.5
3zxr	-7.5
3b4t	-7.5
3tcn	-7.5
6xly	-7.5
6wyn	-7.5
2wm5	-7.5
4rvu	-7.5
6cyj	-7.5
6j7r	-7.5
6nni	-7.5
5esd	-7.5
5yiy	-7.5
4p8k	-7.5
3h3u	-7.5
7o6e	-7.5
2w0b	-7.5
4rpl	-7.5
5oeq	-7.5
4rht	-7.5
3cy0	-7.5
6q1s	-7.5
4uvg	-7.5
4d0s	-7.5
6vv6	-7.5
6vse	-7.5
5hso	-7.4
5xlw	-7.4
4cmv	-7.4
5cbb	-7.4
2vvp	-7.4
6hry	-7.4
6hrz	-7.4
4wyd	-7.4
6nnc	-7.4
3zxv	-7.4
5ugq	-7.4
4ktf	-7.4
5yit	-7.4
4rae	-7.4
4xom	-7.4
4avb	-7.4
5oif	-7.4
2bvc	-7.4
2zj0	-7.4
2ziz	-7.4
7ld8	-7.4
2hyx	-7.4
4pm4	-7.4
4p8c	-7.4
5cc6	-7.4
6h5a	-7.4
5das	-7.4
4rye	-7.4
6kc0	-7.4
4fqs	-7.4
6vsd	-7.4
5uh8	-7.3
6f2x	-7.3
6eic	-7.3
2x9q	-7.3
4yif	-7.3
2f6l	-7.3
5edt	-7.3
4bft	-7.3
2bm7	-7.3
6de5	-7.3
4m3e	-7.3
5c7v	-7.3
6b5e	-7.3
1usl	-7.3
5xur	-7.3
4m6g	-7.3
3mh9	-7.3
2bes	-7.3
2o0t	-7.3
2y85	-7.3
6d5a	-7.3
2wgs	-7.3
4ktk	-7.3
4ktj	-7.3
4xoq	-7.3
2zhx	-7.3
2chc	-7.3
5x7f	-7.3
6h53	-7.3
2qxx	-7.3
4zdi	-7.3
1f8i	-7.3
6ujk	-7.3
4rtf	-7.3
6xpp	-7.3
5oep	-7.3
7nn1	-7.3
6nwg	-7.3
6nvf	-7.3
6nl5	-7.3
6cqi	-7.3
6bwg	-7.3
3cy1	-7.3
5zx3	-7.2
5lzp	-7.2
3c8n	-7.2
5hj7	-7.2
3cag	-7.2
3mh8	-7.2
3b4y	-7.2
4zra	-7.2
3k1d	-7.2
4bfu	-7.2
4idm	-7.2
4tvo	-7.2
5cbi	-7.2
4rvs	-7.2
2bet	-7.2
5xll	-7.2
1q51	-7.2
3hwk	-7.2
1uzm	-7.2
1uzn	-7.2
3dwi	-7.2
6ple	-7.2
5f8e	-7.2
6h59	-7.2
3otv	-7.2
2yj0	-7.2
6j7p	-7.2
2w0a	-7.2
6hfw	-7.2
1zj8	-7.2
7nn4	-7.2
6nve	-7.2
6nvc	-7.2
6nkb	-7.2
3q80	-7.2
6m1c	-7.2
5exk	-7.2
5ujf	-7.2
4fox	-7.2
7o1g	-7.1
3laj	-7.1
5crf	-7.1
4ihu	-7.1
2wtz	-7.1
6kgs	-7.1
4bfy	-7.1
4bfx	-7.1
4bfv	-7.1
4ihi	-7.1
5dx7	-7.1
2vvo	-7.1
6hs1	-7.1
6hrw	-7.1
2iyx	-7.1
3mha	-7.1
5cak	-7.1
2x5w	-7.1
6o04	-7.1
2w25	-7.1
5e5l	-7.1
1f8m	-7.1
4qdo	-7.1
5nr7	-7.1
4x0e	-7.1
7nnc	-7.1
3ha5	-7.1
6nmz	-7.1
6nn0	-7.1
4qih	-7.1
6b5x	-7.1
6b68	-7.1
6jof	-7.1
6vvb	-7.1
5uhe	-7
6dv9	-7
6jcy	-7
6jcx	-7
6lty	-7
7o4v	-7
5tcf	-7
3dwg	-7
4chg	-7
2xwn	-7
4n8n	-7
3ere	-7
4bfw	-7
4bfs	-7
4ids	-7
2byo	-7
2geu	-7
5e9x	-7
2vvq	-7
3i7t	-7
2iyz	-7
3t5b	-7
5esu	-7
5dtp	-7
7a11	-7
6ax8	-7
2bng	-7
4z74	-7
1f61	-7
1ozp	-7
2o2i	-7
5dtw	-7
2xc3	-7
3j83	-7
6ddn	-7
7l9u	-7
2o2h	-7
6j7s	-7
2vku	-7
5cc3	-7
7o4t	-7
7o1l	-7
7nnr	-7
6nnz	-7
2021-01-02	-7
3q7u	-7
5exi	-7
4oki	-7
2c2y	-7
4foa	-7
5uhd	-6.9
5uh5	-6.9
5uhf	-6.9
6dvb	-6.9
4xgr	-6.9
2kg7	-6.9
3hug	-6.9
6vj5	-6.9
7daw	-6.9
6kyt	-6.9
1rfe	-6.9
5jab	-6.9
2ao2	-6.9
4wcw	-6.9
3ano	-6.9
3iw1	-6.9
3ivy	-6.9
4a1o	-6.9
4bfz	-6.9
2iyq	-6.9
2iyy	-6.9
1ylk	-6.9
2wh8	-6.9
1m4g	-6.9
2vzz	-6.9
2a5v	-6.9
7a1e	-6.9
3isp	-6.9
1hkv	-6.9
2cdn	-6.9
6j7n	-6.9
2vc1	-6.9
2vbx	-6.9
2voe	-6.9
4qhc	-6.9
4zqm	-6.9
4qb8	-6.9
1ted	-6.9
2jcv	-6.9
4esq	-6.9
7lxi	-6.9
5w35	-6.9
5dzj	-6.9
7o4q	-6.9
7o4s	-6.9
5nq5	-6.9
6g6v	-6.9
3pny	-6.9
3pnv	-6.9
6cze	-6.9
6czc	-6.9
6tzv	-6.9
6nlz	-6.9
6cvu	-6.9
4ybr	-6.9
3t6n	-6.9
2jd1	-6.9
4aic	-6.9
4b3j	-6.9
4b3i	-6.9
3st8	-6.9
5upu	-6.9
4uvh	-6.9
5uhg	-6.8
5uh6	-6.8
5uhc	-6.8
5uha	-6.8
6dve	-6.8
6koq	-6.8
6cq2	-6.8
6uuj	-6.8
5zy8	-6.8
4gzr	-6.8
3m9d	-6.8
6ocw	-6.8
2bzr	-6.8
4jxb	-6.8
2qbv	-6.8
2zfz	-6.8
5lb1	-6.8
1hkw	-6.8
2ges	-6.8
2oz5	-6.8
5xnx	-6.8
2y1e	-6.8
2y1d	-6.8
2c2i	-6.8
5uno	-6.8
5uoh	-6.8
7a1c	-6.8
2y89	-6.8
5lfq	-6.8
1tee	-6.8
2wue	-6.8
6j7q	-6.8
6j7o	-6.8
2vc0	-6.8
2vby	-6.8
2vbw	-6.8
3upp	-6.8
2jsc	-6.8
3nwy	-6.8
2w09	-6.8
4qxm	-6.8
1zj9	-6.8
7o1i	-6.8
7o1k	-6.8
6g7t	-6.8
6nvd	-6.8
6czb	-6.8
2fum	-6.8
2o12	-6.8
5xkl	-6.8
7cp1	-6.8
4fog	-6.8
5uhb	-6.7
6fbv	-6.7
6koo	-6.7
6kop	-6.7
6i2p	-6.7
7kug	-6.7
5n1i	-6.7
2bi0	-6.7
3bue	-6.7
5cxw	-6.7
5onc	-6.7
2o7g	-6.7
5erx	-6.7
4ws5	-6.7
4wxc	-6.7
4cmw	-6.7
6czd	-6.7
5zhc	-6.7
3p9n	-6.7
4m6i	-6.7
6o0n	-6.7
7dm2	-6.7
7a10	-6.7
7a0z	-6.7
1qpq	-6.7
5lfp	-6.7
4uaq	-6.7
1p0h	-6.7
3qyx	-6.7
2qlp	-6.7
6ien	-6.7
1o6y	-6.7
2uxs	-6.7
6o7f	-6.7
2fr2	-6.7
2cib	-6.7
2ntn	-6.7
4rcg	-6.7
5w36	-6.7
5w34	-6.7
5jzx	-6.7
7o1m	-6.7
6unc	-6.7
4x3f	-6.7
7nos	-6.7
7nnv	-6.7
7nls	-6.7
6g7s	-6.7
6nu6	-6.7
6nka	-6.7
6j18	-6.7
2c2x	-6.7
4r43	-6.7
6bwh	-6.7
6lfa	-6.7
5uh9	-6.6
6bs4	-6.6
6bs3	-6.6
6ode	-6.6
2g38	-6.6
3dwm	-6.6
2z2j	-6.6
4ws8	-6.6
4op0	-6.6
4tvm	-6.6
2cby	-6.6
1m4d	-6.6
2kgy	-6.6
1lw1	-6.6
1eye	-6.6
2q74	-6.6
1qpn	-6.6
7dm1	-6.6
2wud	-6.6
3t5a	-6.6
7ckp	-6.6
4wpk	-6.6
3ouk	-6.6
4qdt	-6.6
5jzb	-6.6
4z73	-6.6
2q1y	-6.6
5dvp	-6.6
4b3h	-6.6
6nl4	-6.6
4s1o	-6.6
4fw8	-6.6
4g87	-6.6
6jd4	-6.6
2o11	-6.6
7nnq	-6.6
6q1q	-6.6
6b6d	-6.6
3s1t	-6.5
6j19	-6.5
6ocz	-6.5
6ieo	-6.5
1m44	-6.5
4hec	-6.5
5ery	-6.5
6kgw	-6.5
4wrv	-6.5
4ws3	-6.5
4ws1	-6.5
3ifz	-6.5
2qz8	-6.5
4nnk	-6.5
4nng	-6.5
6e5d	-6.5
4m3d	-6.5
5c9w	-6.5
5t8g	-6.5
6b5k	-6.5
2g04	-6.5
5zhv	-6.5
5wrp	-6.5
4z70	-6.5
6h20	-6.5
6gfv	-6.5
2p2g	-6.5
3a7n	-6.5
2vzy	-6.5
5u3f	-6.5
2y1g	-6.5
2qc3	-6.5
6000000	-6.5
600000	-6.5
5mys	-6.5
3zi0	-6.5
7ai2	-6.5
4r8d	-6.5
3zhy	-6.5
3okr	-6.5
5mlk	-6.5
1qpr	-6.5
5dzp	-6.5
1ybu	-6.5
6xzc	-6.5
7nnw	-6.5
6g7v	-6.5
6cvv	-6.5
3v1t	-6.5
4rhu	-6.5
2r9l	-6.5
6jd5	-6.5
4pz9	-6.5
6za4	-6.5
7p13	-6.5
6nwn	-6.5
2ff4	-6.5
6bs5	-6.4
1gu9	-6.4
3p16	-6.4
4hvj	-6.4
4ws0	-6.4
1w74	-6.4
5h8u	-6.4
5c9u	-6.4
2iyv	-6.4
4z71	-6.4
2y1c	-6.4
3mnl	-6.4
2cjd	-6.4
5m06	-6.4
4rfv	-6.4
1sgv	-6.4
3lt3	-6.4
6p02	-6.4
2kui	-6.4
2c8t	-6.4
4z72	-6.4
4lv4	-6.4
4wry	-6.4
3v1u	-6.4
5kjp	-6.4
5xlm	-6.4
4zqn	-6.4
7o4r	-6.4
7nnz	-6.4
7nor	-6.4
7nni	-6.4
7nlw	-6.4
6cve	-6.4
2iru	-6.4
6b6f	-6.4
4uvi	-6.4
2irx	-6.4
5x3t	-6.3
1wa8	-6.3
5xmb	-6.3
2vp8	-6.3
1z9w	-6.3
5hjz	-6.3
4n8o	-6.3
6ig5	-6.3
3c90	-6.3
6y56	-6.3
2wu8	-6.3
2i3g	-6.3
5c9r	-6.3
5c9x	-6.3
2iyw	-6.3
1w0d	-6.3
3t5c	-6.3
1m4i	-6.3
6mna	-6.3
2cjg	-6.3
5hkl	-6.3
2cin	-6.3
5m09	-6.3
1qpo	-6.3
6ldz	-6.3
6jcm	-6.3
2jd0	-6.3
2nyx	-6.3
3zhx	-6.3
2vkl	-6.3
2cjh	-6.3
5oiq	-6.3
5g0w	-6.3
3rb9	-6.3
4oob	-6.3
6d8j	-6.3
3qbe	-6.3
4qdu	-6.3
5jfo	-6.3
5e1g	-6.3
2jd2	-6.3
7nph	-6.3
7npj	-6.3
7nln	-6.3
7nlp	-6.3
6cvf	-6.3
6zzn	-6.3
6s2q	-6.3
2q1x	-6.3
3dbo	-6.2
4xgq	-6.2
6a2t	-6.2
2i3a	-6.2
2cgh	-6.2
6iga	-6.2
3hgb	-6.2
1wcf	-6.2
6kgu	-6.2
4ws7	-6.2
3zhz	-6.2
5h8m	-6.2
5h8p	-6.2
5ecv	-6.2
5ebc	-6.2
5kdf	-6.2
4nn1	-6.2
6h2t	-6.2
6h1u	-6.2
6y5u	-6.2
3td2	-6.2
6e5f	-6.2
5m08	-6.2
4ir7	-6.2
5ws9	-6.2
5wsb	-6.2
5wsc	-6.2
5agv	-6.2
7ai3	-6.2
5g0u	-6.2
5g0v	-6.2
5g0t	-6.2
4bqr	-6.2
7cu8	-6.2
4qdx	-6.2
5l84	-6.2
6d51	-6.2
3l2z	-6.2
7nlf	-6.2
7nlo	-6.2
7not	-6.2
6b6c	-6.2
5sv2	-6.1
4lj1	-6.1
4f2i	-6.1
1w66	-6.1
6a2s	-6.1
6kgh	-6.1
4wrx	-6.1
5zi8	-6.1
5ws8	-6.1
2ce3	-6.1
6d2s	-6.1
2y1f	-6.1
5z51	-6.1
5m07	-6.1
2c82	-6.1
6d4k	-6.1
4ppr	-6.1
3iqa	-6.1
5ks2	-6.1
4q8i	-6.1
1za0	-6.1
7nnf	-6.1
7nnb	-6.1
4qtf	-6.1
4qr7	-6.1
5w25	-6.1
7c46	-6.1
6b69	-6.1
6b6e	-6.1
4kxr	-6
6onu	-6
4nxi	-6
5iwc	-6
3bzq	-6
6kgv	-6
3ig0	-6
4xxn	-6
5yht	-6
2iyu	-6
2qvb	-6
5imu	-6
5kde	-6
4g3n	-6
6oz8	-6
2g9w	-6
2fez	-6
5lfj	-6
5g0s	-6
2jcx	-6
6ito	-6
2jay	-6
3qbd	-6
6j17	-6
4qdz	-6
4z0m	-6
5zhk	-6
5gvx	-5.9
2z2k	-5.9
4bhc	-5.9
4nni	-5.9
3zxq	-5.9
5zhz	-5.9
3tck	-5.9
5oay	-5.9
4zil	-5.9
1h05	-5.9
2kuf	-5.9
2ivm	-5.9
7nn7	-5.9
7nlr	-5.9
7nm0	-5.9
1s4q	-5.9
6b6b	-5.9
5xfs	-5.8
2e3j	-5.8
2z2i	-5.8
5uh7	-5.8
4ava	-5.8
4xy3	-5.8
2lc1	-5.8
5ebd	-5.8
2qj3	-5.8
1zel	-5.8
5uct	-5.8
2oqr	-5.8
1nh7	-5.8
5z9y	-5.8
2jcy	-5.8
7nhz	-5.8
2dhq	-5.8
4zdk	-5.8
7nlz	-5.8
7nly	-5.8
7nlt	-5.8
6wyi	-5.8
4qrb	-5.8
4qek	-5.8
3h87	-5.8
3g5o	-5.8
3fav	-5.7
6a7v	-5.7
5fmp	-5.7
5yio	-5.7
2bm4	-5.7
4xwp	-5.7
3x3m	-5.7
5x7z	-5.7
5hkf	-5.7
5agu	-5.7
3ne0	-5.7
7nn8	-5.7
7nlu	-5.7
4k73	-5.7
2hyp	-5.7
2hy1	-5.7
4whi	-5.7
2iry	-5.7
3oun	-5.6
3i4o	-5.6
1klp	-5.6
6qkq	-5.6
3tao	-5.6
3ta6	-5.6
2bm5	-5.6
3x3n	-5.6
6dnm	-5.6
3td6	-5.6
5j5d	-5.6
1pc3	-5.6
6ucr	-5.6
7nlx	-5.6
7nlq	-5.6
4pza	-5.6
2iyr	-5.5
2iyt	-5.5
1ym3	-5.5
4m6h	-5.5
2n5z	-5.5
1nh8	-5.5
6bu2	-5.5
4lpf	-5.5
3m6c	-5.4
6a2r	-5.4
4lom	-5.4
2hyo	-5.4
2iys	-5.3
1s8n	-5.3
7cq1	-5.3
5xds	-5.3
6l7d	-5.3
5hsm	-5.3
2ykf	-5.3
5wyg	-5.2
6oyy	-5.2
5epf	-5.2
2bm6	-5.1
50000000000	-5.1
1sd5	-5.1
5xuo	-5.1
5yrx	-5
2kue	-5
3m9h	-5
5e0z	-4.9

## Sheet: Leishmania donovani
Supplementary Table 24 c: The binding affinity of Leishmania donovani proteins with Benznidazole (DB11989). This table has 3 columns. The first column 'Protein ID of Leishmania donovani proteins' provides the PDB ID of L. donovani proteins; The second column 'Binding affinity (kcal/mol)' is the binding affinity of L. donovani proteins when docked against Benznidazole (DB11989) drug; The third col…
Protein ID of Leishmania donovani	Binding affinity (kcal/mol)	Name of the protein		Results for the DB11989 (Benznidazole)
6k8z	-7.9	Pyridoxal Kinase from Leishmania donovani in complex with ADP		Metric	Values
2wuu	-7.8	N-Myristoyltransferase (NMT) catalyses the attachment of the 14-carbon saturated fatty acid		mean	-6.6
6tcz	-7.5	Leishmania tarentolae proteasome 20S subunit complexed with LXE408		std	0.78
6l6o	-7.5	Eukaryotic Rab5s are highly conserved small GTPase-family proteins that are involved in the regulation of early		min	-7.9
3c61	-7.5	Crystal structure of dihydroorotate dehydrogenase from Leishmania donovani		max	-4.8
1qb7	-7.3			N	32
3qw4	-7.2
4mx2	-7.2
3eov	-7.1
5h0t	-7.1
4s1e	-7.1
3tbh	-7
3ejo	-7
1qcd	-6.9
6j0j	-6.8
1qb8	-6.7
6k2m	-6.7
1qcc	-6.6
5cfk	-6.6
2b9s	-6.5
6l2b	-6.5
5yoz	-6.4
2haq	-6.2
2xox	-6.2
1x9g	-6.2
3bt8	-5.8
6adz	-5.7
3t4p	-5.7
5osg	-5.6
2kvk	-5.4
6icr	-5
5cx2	-4.8

## Sheet: Salmonella typhi
Supplementary Table 24 d: The binding affinity of Salmonella typhi proteins with Benznidazole (DB11989). This table has 3 columns. The first column 'Protein ID of Salmonella typhi proteins' provides the PDB ID of S. typhi proteins; The second column 'Binding affinity (kcal/mol)' is the binding affinity of S. typhi proteins when docked against Benznidazole (DB11989) drug; The third column 'Name of…
Protein ID of Salmonella typhi	Benznidazole (DB11989)	Name of the protein		Results for the DB11989 (Benznidazole)
6xt0	-9.4	Salmonella typhimurium tryptophan synthase complexed with dioxindolyl-L-alanine and D-glycerol-3-phosphate.		Metric	Values
2tys	-9.1	CRYSTAL STRUCTURES OF MUTANT (BETAK87T) TRYPTOPHAN SYNTHASE ALPHA2 BETA2 COMPLEX WITH LIGANDS BOUND TO THE ACTIVE SITES OF THE ALPHA AND BETA SUBUNITS REVEAL LIGAND-INDUCED CONFORMATIONAL CHANGES		mean	-6.71
6xrh	-8.9	Salmonella typhimurium tryptophan synthase complexed with oxindolyl-L-alanine and D-glycerol-3-phosphate		std	0.82
4kkx	-8.7	Crystal structure of Tryptophan Synthase from Salmonella typhimurium with 2-aminophenol quinonoid in the beta site and the F6 inhibitor		min	-9.4
3cep	-8.7	Structure of a tryptophan synthase quinonoid intermediate.		max	-4.9
1dzt	-8.7			N	455
1kfe	-8.6
2clo	-8.5			Range of binding affinities	Number of drugs
4hpx	-8.4			-4.8 - -5.2	8
3r3s	-8.4			-5.2 - -5.6	16
1kew	-8.4			-5.6 - -6	48
6jzr	-8.3			-6 - -6.4	60
1a5s	-8.3			-6.4 - -7	104
3jyr	-8.2			-7 - -7.4	55
4d96	-8.2			-7.4 - -7.8	32
2clf	-8.2			-7.8 - -8.2	27
4zqc	-8.1			-8.2 - -8.6	6
4wx2	-8.1			-8.6 - -9	4
1z88	-8.1			-9 - -9.4	1
4d8t	-8.1
4d9c	-8.1
4d9b	-8.1
1g1a	-8.1
2cll	-8.1
2trs	-8.1
1keu	-8.1
2p2b	-8.1
1a5b	-8.1
1z5g	-8
2aut	-8
4d9f	-8
4d92	-8
1ubs	-8
1hyu	-8
4oca	-8
1c8v	-8
2xwp	-8
3gr1	-7.9
2prb	-7.9
4d99	-7.9
4d97	-7.9
6bb9	-7.9
3g1z	-7.9
1kfk	-7.8
4x46	-7.8
1z5u	-7.8
1d0s	-7.8
3b60	-7.8
4d8w	-7.8
1kc3	-7.8
2p2f	-7.8
6jta	-7.8
6xoy	-7.7
1to3	-7.7
5haf	-7.7
3oex	-7.7
2wsy	-7.7
3c01	-7.7
2tsy	-7.7
1a5a	-7.7
7a20	-7.6
1ntc	-7.6
4d9e	-7.6
6o30	-7.6
2gn0	-7.6
3ugj	-7.6
2p2m	-7.6
2p2j	-7.6
2p20	-7.6
1cx9	-7.6
6jt8	-7.6
3nqr	-7.5
1af7	-7.5
1yf1	-7.5
1a50	-7.5
2qir	-7.5
2gn2	-7.5
3umm	-7.5
2mpr	-7.5
1ttp	-7.5
2j9x	-7.5
2p2q	-7.5
1cw2	-7.5
1f52	-7.5
5y9h	-7.4
6xrr	-7.4
2clh	-7.4
1k8x	-7.4
1qoq	-7.4
6jzt	-7.4
3e7n	-7.4
6tre	-7.4
1sto	-7.4
2rkm	-7.4
2gn1	-7.4
1lh0	-7.4
1t3t	-7.4
1ttq	-7.4
1c29	-7.4
6jt7	-7.4
2rh9	-7.3
1e2t	-7.3
3a5i	-7.3
3knz	-7.3
1i5n	-7.3
6sd1	-7.3
2pr8	-7.3
3pnd	-7.3
3c74	-7.3
6vdf	-7.3
2lgs	-7.3
1fpy	-7.3
3sy2	-7.3
1kfc	-7.2
3tul	-7.2
3h0p	-7.2
2htb	-7.2
1mpr	-7.2
1m32	-7.2
7jve	-7.2
2z8m	-7.2
6sd4	-7.2
3nvo	-7.2
3fwp	-7.2
5yez	-7.2
1kbz	-7.2
3ujn	-7.2
1kc1	-7.2
1fuy	-7.2
1kfb	-7.2
1k7f	-7.2
1k7e	-7.2
1k3u	-7.2
4v2s	-7.2
1lgr	-7.2
3ghz	-7.2
4yek	-7.2
3dps	-7.2
3ncy	-7.1
4xra	-7.1
4xs1	-7.1
3ddo	-7.1
3t80	-7.1
3nwi	-7.1
3cxb	-7.1
2a96	-7.1
1bks	-7.1
1peq	-7.1
6p5x	-7.1
2j9z	-7.1
1j7j	-7.1
7lce	-7.1
1bc5	-7.1
1n2s	-7.1
4mab	-7.1
4y6g	-7
3pr2	-7
7n8y	-7
7ak7	-7
3oe3	-7
3lay	-7
2afa	-7
1ujq	-7
3lrj	-7
7d84	-7
4u59	-7
6dv3	-7
3n77	-7
2ipb	-7
1beu	-7
2clk	-7
4dy5	-7
4ma9	-7
2fm8	-6.9
2cle	-6.9
3g0o	-6.9
1jmw	-6.9
1a0t	-6.9
3lw9	-6.9
6dv6	-6.9
6iww	-6.9
1oh2	-6.9
2akc	-6.9
2rj3	-6.9
3h1y	-6.9
3cgy	-6.9
6p5z	-6.9
2jc3	-6.9
2pp1	-6.9
7ak8	-6.9
2pp3	-6.9
6pr0	-6.9
6pr3	-6.9
6pr2	-6.9
1ojl	-6.9
1pjq	-6.9
1pjs	-6.9
6bjs	-6.9
2pp0	-6.9
5fvj	-6.8
1fno	-6.8
6uot	-6.8
1t5b	-6.8
6vc7	-6.8
1d6s	-6.8
1fcj	-6.8
2zbl	-6.8
3h1w	-6.8
1peo	-6.8
2cli	-6.8
6pqz	-6.8
6pr1	-6.8
1mdx	-6.8
1g4u	-6.8
1oas	-6.7
2rhg	-6.7
5bw6	-6.7
7bk0	-6.7
1a0s	-6.7
2xy4	-6.7
1wat	-6.7
4e6m	-6.7
5tcp	-6.7
6scn	-6.7
6sd2	-6.7
1cbu	-6.7
1o5q	-6.7
4xr5	-6.7
1pem	-6.7
1c9k	-6.7
1kpl	-6.7
2clm	-6.7
2j9y	-6.7
6p7d	-6.7
1opr	-6.7
3gtz	-6.7
6jt9	-6.7
1gzs	-6.7
3uu2	-6.6
3o00	-6.6
2zvy	-6.6
1io1	-6.6
3huh	-6.6
6vbs	-6.6
6xks	-6.6
6uov	-6.6
2z8n	-6.6
3i12	-6.6
4f3s	-6.6
1rkm	-6.6
2e1z	-6.6
3emp	-6.6
4xs4	-6.6
3pkq	-6.6
5xhh	-6.6
1r8k	-6.6
5xeu	-6.6
4zja	-6.6
6pr4	-6.6
1c9d	-6.6
5jw7	-6.6
4xug	-6.5
4g1i	-6.5
2lpz	-6.5
3gr0	-6.5
1ucu	-6.5
7clr	-6.5
3o02	-6.5
2xqv	-6.5
1lst	-6.5
2lao	-6.5
1x3n	-6.5
2bq1	-6.5
3fid	-6.5
3o8j	-6.5
3ls6	-6.5
7bwt	-6.5
3j1w	-6.4
5h5t	-6.4
3a7m	-6.4
2z8o	-6.4
6vbt	-6.4
3a5x	-6.4
3i2z	-6.4
4xts	-6.4
4xs6	-6.4
1vls	-6.4
1n8j	-6.4
2sim	-6.4
2e1y	-6.4
2e+20	-6.4
1yep	-6.4
2zvz	-6.3
6kfk	-6.3
3nzz	-6.3
3o01	-6.3
2gem	-6.3
1fy2	-6.3
4xrd	-6.3
1wlg	-6.3
3qm2	-6.3
3goa	-6.3
1u14	-6.3
2ap1	-6.3
1b3h	-6.3
2sil	-6.3
1x3m	-6.3
1jxi	-6.3
3slc	-6.3
1jyo	-6.3
1qap	-6.3
1mdz	-6.3
1d0v	-6.3
1dzr	-6.3
1g64	-6.2
2d4y	-6.2
3lqu	-6.2
1jeu	-6.2
5yer	-6.2
3q5f	-6.2
1yex	-6.2
1yf0	-6.2
1a2o	-6.2
3t4e	-6.2
1ntr	-6.2
1peu	-6.2
5ydv	-6.2
4did	-6.2
4yxb	-6.1
1g5t	-6.1
2jow	-6.1
6znh	-6.1
3epu	-6.1
2lez	-6.1
1q5z	-6.1
1zyp	-6.1
2xh8	-6.1
1yax	-6.1
1olc	-6.1
3f4w	-6.1
1b5h	-6.1
1b5i	-6.1
1jet	-6.1
1i1q	-6.1
1b0u	-6.1
3s42	-6.1
1dc8	-6.1
2gwl	-6.1
2dpy	-6.1
1k8y	-6.1
1cnz	-6.1
3deu	-6.1
2jn8	-6
3j1x	-6
6dwb	-6
2fm9	-6
1gca	-6
3vki	-6
2gwm	-6
2z8p	-6
3cgz	-6
1laf	-6
1b51	-6
1b1h	-6
6eo3	-6
1dc7	-6
1b4z	-6
2ynz	-6
2jpc	-5.9
1eqw	-5.9
3gbp	-5.9
5lcy	-5.9
1was	-5.9
2olb	-5.9
3dqq	-5.9
6sd5	-5.9
1lag	-5.9
1lah	-5.9
1b7h	-5.9
1b6h	-5.9
1jev	-5.9
1b3g	-5.9
3r0z	-5.9
1qka	-5.9
1krx	-5.9
1k7x	-5.9
6sdx	-5.9
1g5r	-5.8
2y7i	-5.8
1gcg	-5.8
2gjv	-5.8
3r3r	-5.8
3j1v	-5.8
1b5j	-5.8
1b58	-5.8
1b40	-5.8
1b3f	-5.8
5ydw	-5.8
1qkb	-5.8
1b32	-5.8
2yo1	-5.8
5cq9	-5.7
6e8a	-5.7
1xs8	-5.7
3a69	-5.7
1zyn	-5.7
4g08	-5.7
3ajw	-5.7
3cgi	-5.7
1b52	-5.7
1b0h	-5.7
1b05	-5.7
1b9j	-5.7
1b46	-5.7
3g06	-5.7
2hta	-5.7
2loj	-5.6
3hnq	-5.6
2nmu	-5.6
6ft2	-5.6
2rrl	-5.6
2d4x	-5.6
1ola	-5.6
1b3l	-5.6
1jxh	-5.6
2yo3	-5.6
5kdg	-5.6
2cny	-5.5
1sbp	-5.5
3vjp	-5.5
1g4w	-5.5
1r2f	-5.5
4er9	-5.5
2wpr	-5.4
3ga5	-5.4
2yny	-5.4
2cnz	-5.3
1xiz	-5.3
1byr	-5.3
1bys	-5.3
3olp	-5.3
6eo2	-5.3
2r2f	-5.3
2co4	-5.2
2zov	-5.2
3ngk	-5.2
2yo0	-5.2
2che	-5.1
3n79	-5.1
4zj9	-5
2wpq	-5
2wps	-4.9
2chf	-4.9
2l93	-4.9
3tee	-4.9

## Sheet: Welchs T-Tests
Supplementary Table 24 e: Results of Welch's T-test applied to the binding affinity of T. cruzi solved (predicted) structures when compared with other pathogens. This table has information in 4 columns: Student T-Test, T-value, 95 percent confidence interval, and Sample Estimates. The first column 'Student T-Test' indicates the name of the pathogen for which the binding affinities are tested agai…
Student T-Test	T-value	95 percent confidence interval	Sample Estimates
T. cruzi solved structures - Plasmodium falciparum	4.0471	0.0912216	0.263499
T. cruzi solved structures - Mycobacterium tuberculosis H37R	3.8323	0.0492013	0.152401
T. cruzi solved structures - Leishmania donovani	-1.5139	-0.493172	0.0728594
T. cruzi solved structures - Salmonella typhi	-2.6349	-0.181416	-0.0264376
