# Supplementary material for: A Data-Driven Approach to Construct a Molecular Map of Trypanosoma cruzi to Identify Drugs and Vaccine Targets
Source: Vaccines (Basel). 2023 Jan 26;11(2):267. doi: 10.3390/vaccines11020267 (PMC9963959; doi:10.3390/vaccines11020267)
Supplement: Supplementary file 1 [file vaccines-11-00267-s001.zip › Supplementary Tables/Supplementary Table 25.xlsx]

## Sheet: Sheet1
Supplementary Table 25: The binding affinity of FDA-approved drug molecules docked against Tc24 protein. This table has information in 2 columns: Ligand, Affinity (kcal/mol). The first column 'Ligand' provides the DrugBank ID of the drug molecules docked against Tc24; The second column 'Affinity (kcal/mol)' provides the strength of the interaction between the drug molecule and Tc24 protein that b…
Ligand	Affinity (kcal/mol)
DB01126 [Dutasteride]	-13.5
DB00877 [Sirolimus]	-13.4
DB01152 [Candicidin]	-13.4
DB01256	-13.3
DB00390	-12.8
DB00309	-12.1
DB00362	-11.7
DB01078	-11.7
DB00970	-11.5
DB00180	-11.4
DB01092	-11.3
DB00320	-11.2
DB00337	-11.2
DB01260	-11.2
DB00295	-11.1
DB00864	-10.9
DB00240	-10.8
DB01141	-10.8
DB00288	-10.7
DB00959	-10.6
DB01047	-10.5
DB01234	-10.5
DB00443	-10.4
DB00976	-10.3
DB01192	-10.3
DB00223	-10.2
DB00200	-10.2
DB00324	-10.2
DB00860	-10.2
DB00896	-10.1
DB00931	-10.1
DB01229	-10
DB00351	-9.9
DB01108	-9.9
DB01216	-9.9
DB00153	-9.8
DB00894	-9.7
DB01070	-9.7
DB00091	-9.6
DB00378	-9.5
DB00910	-9.5
DB01248	-9.5
DB00957	-9.4
DB01017	-9.4
DB00136	-9.3
DB00146	-9.3
DB00256	-9.3
DB00520	-9.3
DB01013	-9.3
DB00169	-9.2
DB00460	-9.1
DB00220	-9
DB00497	-9
DB01130	-9
DB01183	-9
DB00115	-8.8
DB01251	-8.8
DB01180	-8.7
DB01259	-8.6
DB00206	-8.5
DB00511	-8.4
DB14596	-8.4
DB01016	-8.4
DB01089	-8.3
DB01232	-8.3
DB00444	-8.2
DB00919	-8.2
DB00106	-8.1
DB01100	-8.1
DB00035	-8
DB00872	-8
DB01167	-8
DB01200	-8
DB01201	-8
DB01220	-8
DB00966	-7.9
DB01199	-7.9
DB00303	-7.8
DB00305	-7.8
DB01051	-7.8
DB00210	-7.7
DB00471	-7.7
DB01186	-7.7
DB01254	-7.7
DB01263	-7.7
DB00307	-7.6
DB00137	-7.5
DB00319	-7.5
DB00492	-7.5
DB00503	-7.5
DB00984	-7.5
DB01045	-7.5
DB00014	-7.4
DB00183	-7.4
DB00294	-7.4
DB00430	-7.4
DB00455	-7.4
DB00224	-7.3
DB00007	-7.3
DB00197	-7.3
DB00414	-7.3
DB00496	-7.3
DB00528	-7.3
DB00948	-7.3
DB00216	-7.2
DB00284	-7.2
DB00385	-7.2
DB00398	-7.2
DB00481	-7.2
DB00482	-7.2
DB01067	-7.2
DB01184	-7.2
DB00251	-7.1
DB00278	-7.1
DB00450	-7.1
DB00875	-7.1
DB00990	-7.1
DB01026	-7.1
DB01061	-7.1
DB01149	-7.1
DB00080	-7
DB00253	-7
DB00254	-7
DB00293	-7
DB00342	-7
DB00417	-7
DB00914	-7
DB00967	-7
DB00972	-7
DB01081	-7
DB01117	-7
DB00222	-6.9
DB00301	-6.9
DB00317	-6.9
DB00353	-6.9
DB01072	-6.9
DB01076	-6.9
DB01177	-6.9
DB01208	-6.9
DB00027	-6.8
DB00178	-6.8
DB00177	-6.8
DB00276	-6.8
DB00340	-6.8
DB00363	-6.8
DB00434	-6.8
DB00881	-6.8
DB00912	-6.8
DB00950	-6.8
DB01025	-6.8
DB01030	-6.8
DB01111	-6.8
DB01247	-6.8
DB01261	-6.8
DB00158	-6.7
DB00247	-6.7
DB00248	-6.7
DB00266	-6.7
DB00354	-6.7
DB00365	-6.7
DB00370	-6.7
DB00408	-6.7
DB00410	-6.7
DB00445	-6.7
DB00490	-6.7
DB00997	-6.7
DB01058	-6.7
DB01082	-6.7
DB01095	-6.7
DB01120	-6.7
DB01138	-6.7
DB01157	-6.7
DB01166	-6.7
DB01250	-6.7
DB01253	-6.7
DB01264	-6.7
DB00157	-6.6
DB00361	-6.6
DB00421	-6.6
DB00485	-6.6
DB00523	-6.6
DB00878	-6.6
DB00923	-6.6
DB00932	-6.6
DB01147	-6.6
DB01150	-6.6
DB01185	-6.6
DB00104	-6.5
DB00203	-6.5
DB00179	-6.5
DB00163	-6.5
DB00246	-6.5
DB00275	-6.5
DB00290	-6.5
DB00321	-6.5
DB00358	-6.5
DB00360	-6.5
DB00436	-6.5
DB00438	-6.5
DB00862	-6.5
DB00889	-6.5
DB01029	-6.5
DB01128	-6.5
DB01137	-6.5
DB01148	-6.5
DB01226	-6.5
DB00218	-6.4
DB00126	-6.4
DB00140	-6.4
DB00243	-6.4
DB00252	-6.4
DB00298	-6.4
DB00310	-6.4
DB00323	-6.4
DB00327	-6.4
DB00334	-6.4
DB00377	-6.4
DB00396	-6.4
DB00406	-6.4
DB00457	-6.4
DB00920	-6.4
DB00921	-6.4
DB00933	-6.4
DB00952	-6.4
DB01060	-6.4
DB01102	-6.4
DB01132	-6.4
DB01135	-6.4
DB01165	-6.4
DB01212	-6.4
DB01219	-6.4
DB00209	-6.3
DB00199	-6.3
DB00050	-6.3
DB00227	-6.3
DB00346	-6.3
DB00384	-6.3
DB00402	-6.3
DB00446	-6.3
DB00448	-6.3
DB00458	-6.3
DB00512	-6.3
DB00890	-6.3
DB00924	-6.3
DB00947	-6.3
DB00969	-6.3
DB00977	-6.3
DB00978	-6.3
DB00983	-6.3
DB01014	-6.3
DB01046	-6.3
DB01068	-6.3
DB01136	-6.3
DB01140	-6.3
DB01153	-6.3
DB01162	-6.3
DB01182	-6.3
DB01209	-6.3
DB01238	-6.3
DB00118	-6.2
DB00175	-6.2
DB00318	-6.2
DB00328	-6.2
DB00372	-6.2
DB00374	-6.2
DB00383	-6.2
DB00394	-6.2
DB00425	-6.2
DB00452	-6.2
DB00459	-6.2
DB00470	-6.2
DB00475	-6.2
DB00486	-6.2
DB00508	-6.2
DB00519	-6.2
DB00524	-6.2
DB00525	-6.2
DB00897	-6.2
DB00902	-6.2
DB00913	-6.2
DB00934	-6.2
DB00956	-6.2
DB01053	-6.2
DB01104	-6.2
DB01106	-6.2
DB01116	-6.2
DB01155	-6.2
DB01222	-6.2
DB01249	-6.2
DB00231	-6.1
DB00245	-6.1
DB00304	-6.1
DB00349	-6.1
DB00404	-6.1
DB00447	-6.1
DB00468	-6.1
DB00493	-6.1
DB00504	-6.1
DB00514	-6.1
DB00854	-6.1
DB00905	-6.1
DB00908	-6.1
DB00991	-6.1
DB01009	-6.1
DB01041	-6.1
DB01063	-6.1
DB01112	-6.1
DB01113	-6.1
DB01179	-6.1
DB01196	-6.1
DB01198	-6.1
DB00186	-6
DB00287	-6
DB00338	-6
DB00357	-6
DB00415	-6
DB00433	-6
DB00439	-6
DB00509	-6
DB00861	-6
DB01044	-6
DB01074	-6
DB01088	-6
DB01110	-6
DB01118	-6
DB01142	-6
DB01195	-6
DB01224	-6
DB00214	-5.9
DB00162	-5.9
DB00234	-5.9
DB00344	-5.9
DB00348	-5.9
DB00456	-5.9
DB00465	-5.9
DB00467	-5.9
DB00479	-5.9
DB00480	-5.9
DB00487	-5.9
DB00498	-5.9
DB00850	-5.9
DB00899	-5.9
DB00904	-5.9
DB00939	-5.9
DB00946	-5.9
DB00963	-5.9
DB00982	-5.9
DB00998	-5.9
DB01000	-5.9
DB01024	-5.9
DB01039	-5.9
DB01059	-5.9
DB01101	-5.9
DB01122	-5.9
DB01131	-5.9
DB01175	-5.9
DB01203	-5.9
DB01215	-5.9
DB01228	-5.9
DB01239	-5.9
DB00207	-5.8
DB00219	-5.8
DB00229	-5.8
DB00239	-5.8
DB00250	-5.8
DB00257	-5.8
DB00273	-5.8
DB00300	-5.8
DB00332	-5.8
DB00341	-5.8
DB00367	-5.8
DB00376	-5.8
DB00427	-5.8
DB00432	-5.8
DB00472	-5.8
DB00882	-5.8
DB00887	-5.8
DB00906	-5.8
DB00944	-5.8
DB00962	-5.8
DB00986	-5.8
DB01003	-5.8
DB01015	-5.8
DB01021	-5.8
DB01036	-5.8
DB01098	-5.8
DB01127	-5.8
DB01129	-5.8
DB01139	-5.8
DB01145	-5.8
DB01146	-5.8
DB01151	-5.8
DB01172	-5.8
DB01174	-5.8
DB01242	-5.8
DB00213	-5.7
DB00192	-5.7
DB00205	-5.7
DB00238	-5.7
DB00263	-5.7
DB00279	-5.7
DB00280	-5.7
DB00297	-5.7
DB00315	-5.7
DB00350	-5.7
DB00400	-5.7
DB00423	-5.7
DB00441	-5.7
DB00451	-5.7
DB00474	-5.7
DB00500	-5.7
DB00857	-5.7
DB00867	-5.7
DB00941	-5.7
DB00975	-5.7
DB00979	-5.7
DB00981	-5.7
DB01002	-5.7
DB01043	-5.7
DB01048	-5.7
DB01066	-5.7
DB01079	-5.7
DB01084	-5.7
DB01091	-5.7
DB01097	-5.7
DB01123	-5.7
DB01168	-5.7
DB01171	-5.7
DB01176	-5.7
DB01211	-5.7
DB00131	-5.6
DB00195	-5.6
DB00296	-5.6
DB00333	-5.6
DB00343	-5.6
DB00381	-5.6
DB00391	-5.6
DB00392	-5.6
DB00401	-5.6
DB00412	-5.6
DB00424	-5.6
DB00461	-5.6
DB00469	-5.6
DB00476	-5.6
DB00494	-5.6
DB00502	-5.6
DB00521	-5.6
DB00530	-5.6
DB00907	-5.6
DB00922	-5.6
DB00980	-5.6
DB01006	-5.6
DB01018	-5.6
DB01069	-5.6
DB01075	-5.6
DB01125	-5.6
DB01191	-5.6
DB01204	-5.6
DB01205	-5.6
DB01218	-5.6
DB01227	-5.6
DB01244	-5.6
DB00006	-5.5
DB00196	-5.5
DB00215	-5.5
DB00204	-5.5
DB00228	-5.5
DB00255	-5.5
DB00270	-5.5
DB00283	-5.5
DB00285	-5.5
DB00289	-5.5
DB00355	-5.5
DB00382	-5.5
DB00477	-5.5
DB00495	-5.5
DB00527	-5.5
DB00532	-5.5
DB00870	-5.5
DB00885	-5.5
DB00891	-5.5
DB00940	-5.5
DB00942	-5.5
DB00955	-5.5
DB00960	-5.5
DB01022	-5.5
DB01023	-5.5
DB01050	-5.5
DB01124	-5.5
DB01221	-5.5
DB00226	-5.4
DB00241	-5.4
DB00242	-5.4
DB00261	-5.4
DB00267	-5.4
DB00274	-5.4
DB00312	-5.4
DB00335	-5.4
DB00420	-5.4
DB00426	-5.4
DB00442	-5.4
DB00484	-5.4
DB00499	-5.4
DB00507	-5.4
DB00849	-5.4
DB00869	-5.4
DB00876	-5.4
DB00892	-5.4
DB00917	-5.4
DB00918	-5.4
DB00928	-5.4
DB00953	-5.4
DB01073	-5.4
DB01173	-5.4
DB01178	-5.4
DB01193	-5.4
DB01231	-5.4
DB01237	-5.4
DB00150	-5.3
DB00221	-5.3
DB00121	-5.3
DB00193	-5.3
DB00176	-5.3
DB00249	-5.3
DB00306	-5.3
DB00336	-5.3
DB00359	-5.3
DB00366	-5.3
DB00387	-5.3
DB00418	-5.3
DB00440	-5.3
DB00478	-5.3
DB00927	-5.3
DB00935	-5.3
DB00949	-5.3
DB00961	-5.3
DB00999	-5.3
DB01001	-5.3
DB01007	-5.3
DB01012	-5.3
DB01054	-5.3
DB01064	-5.3
DB01096	-5.3
DB01114	-5.3
DB01119	-5.3
DB01190	-5.3
DB01214	-5.3
DB01217	-5.3
DB00159	-5.2
DB00194	-5.2
DB00208	-5.2
DB00268	-5.2
DB00291	-5.2
DB00331	-5.2
DB00345	-5.2
DB00405	-5.2
DB00449	-5.2
DB00880	-5.2
DB00929	-5.2
DB01087	-5.2
DB01115	-5.2
DB01121	-5.2
DB01133	-5.2
DB01154	-5.2
DB01189	-5.2
DB01210	-5.2
DB01235	-5.2
DB01246	-5.2
DB00132	-5.1
DB00237	-5.1
DB00265	-5.1
DB00322	-5.1
DB00403	-5.1
DB00853	-5.1
DB00865	-5.1
DB00871	-5.1
DB00900	-5.1
DB00968	-5.1
DB01011	-5.1
DB01062	-5.1
DB01065	-5.1
DB01083	-5.1
DB01188	-5.1
DB01230	-5.1
DB01240	-5.1
DB01255	-5.1
DB00181	-5
DB00170	-5
DB00187	-5
DB00120	-5
DB00190	-5
DB00235	-5
DB00271	-5
DB00373	-5
DB00393	-5
DB00422	-5
DB00428	-5
DB00454	-5
DB00518	-5
DB00884	-5
DB00915	-5
DB00964	-5
DB00987	-5
DB01004	-5
DB01105	-5
DB01156	-5
DB01170	-5
DB01262	-5
DB00135	-4.9
DB00152	-4.9
DB00211	-4.9
DB00143	-4.9
DB00139	-4.9
DB00281	-4.9
DB00299	-4.9
DB00356	-4.9
DB00380	-4.9
DB00399	-4.9
DB00409	-4.9
DB00473	-4.9
DB00879	-4.9
DB00943	-4.9
DB01056	-4.9
DB01099	-4.9
DB01194	-4.9
DB01233	-4.9
DB00198	-4.8
DB00123	-4.8
DB00156	-4.8
DB00185	-4.8
DB00217	-4.8
DB00244	-4.8
DB00292	-4.8
DB00352	-4.8
DB00368	-4.8
DB00397	-4.8
DB00413	-4.8
DB00419	-4.8
DB00501	-4.8
DB00848	-4.8
DB00856	-4.8
DB00903	-4.8
DB00938	-4.8
DB00988	-4.8
DB01187	-4.8
DB01243	-4.8
DB00173	-4.7
DB00161	-4.7
DB00114	-4.7
DB00233	-4.7
DB00277	-4.7
DB00308	-4.7
DB00316	-4.7
DB00330	-4.7
DB00369	-4.7
DB00371	-4.7
DB00388	-4.7
DB00395	-4.7
DB00437	-4.7
DB00489	-4.7
DB00513	-4.7
DB00945	-4.7
DB00993	-4.7
DB00996	-4.7
DB01005	-4.7
DB01032	-4.7
DB01035	-4.7
DB01042	-4.7
DB01107	-4.7
DB01144	-4.7
DB01161	-4.7
DB00141	-4.6
DB00184	-4.6
DB00259	-4.6
DB00491	-4.6
DB00909	-4.6
DB00911	-4.6
DB00937	-4.6
DB00951	-4.6
DB00989	-4.6
DB01010	-4.6
DB01085	-4.6
DB01159	-4.6
DB01202	-4.6
DB01206	-4.6
DB01241	-4.6
DB00165	-4.5
DB00264	-4.5
DB00272	-4.5
DB00282	-4.5
DB00302	-4.5
DB00379	-4.5
DB00852	-4.5
DB00883	-4.5
DB01031	-4.5
DB01090	-4.5
DB00128	-4.4
DB00236	-4.4
DB00431	-4.4
DB00488	-4.4
DB00531	-4.4
DB00925	-4.4
DB00936	-4.4
DB01020	-4.4
DB01033	-4.4
DB01077	-4.4
DB01086	-4.4
DB01197	-4.4
DB00130	-4.3
DB00182	-4.3
DB00148	-4.3
DB00166	-4.3
DB00201	-4.3
DB00191	-4.3
DB00138	-4.3
DB00260	-4.3
DB00851	-4.3
DB00974	-4.3
DB01143	-4.3
DB01158	-4.3
DB01181	-4.3
DB00174	-4.2
DB00339	-4.2
DB00529	-4.2
DB01037	-4.2
DB01213	-4.2
DB00230	-4.1
DB00347	-4.1
DB00859	-4.1
DB00863	-4.1
DB00874	-4.1
DB00142	-4
DB00916	-4
DB01008	-4
DB01028	-4
DB01236	-4
DB00129	-3.9
DB00189	-3.9
DB00119	-3.9
DB00313	-3.9
DB00389	-3.9
DB00868	-3.9
DB01019	-3.9
DB00202	-3.8
DB00262	-3.8
DB00855	-3.8
DB01080	-3.8
DB00134	-3.7
DB00411	-3.7
DB01057	-3.7
DB01245	-3.7
DB00122	-3.6
DB00151	-3.6
DB00145	-3.6
DB00992	-3.6
DB00325	-3.2
DB00888	-3
DB00847	-2.8
DB00898	-2.6
DB01093	-2.5
DB00971	-2
DB00435	-1.3
