# Supplementary material for: A Data-Driven Approach to Construct a Molecular Map of Trypanosoma cruzi to Identify Drugs and Vaccine Targets
Source: Vaccines (Basel). 2023 Jan 26;11(2):267. doi: 10.3390/vaccines11020267 (PMC9963959; doi:10.3390/vaccines11020267)
Supplement: Supplementary file 1 [file vaccines-11-00267-s001.zip › Supplementary Tables/Supplementary Table 26.xlsx]

## Sheet: Sheet1
Supplementary Table 26: Docking results of Benznidazole and Nifurtimox against Tc24 protein using AutoDock Vina. This table has information in 5 columns: Drug name, Mode (Top 30), Affinity (kcal/mol), Distance from the best mode (rmsd l.b.) and Distance from best mode (rmsd u.b.). The first column 'Drug name' provides the name of the drug docked against Tc24; The second column Mode (Top 3) provid…
Drug name	Mode (Top 3)	Affinity (kcal/mol)	Distance from best mode
			rmsd l.b.	rmsd u.b.
Benznidazole	1	-6.9	0	0
Nifurtimox		-6.7	0	0
Benznidazole	2	-6.9	1.826	2.78
Nifurtimox		-5.7	2.81	3.395
Benznidazole	3	-6.5	1.54	2.052
Nifurtimox		-5.5	1.758	2.018
