# Supplementary material for: A Data-Driven Approach to Construct a Molecular Map of Trypanosoma cruzi to Identify Drugs and Vaccine Targets
Source: Vaccines (Basel). 2023 Jan 26;11(2):267. doi: 10.3390/vaccines11020267 (PMC9963959; doi:10.3390/vaccines11020267)
Supplement: Supplementary file 1 [file vaccines-11-00267-s001.zip › Supplementary Tables/Supplementary Table 28.xlsx]

## Sheet: T.cruzi for GO
Supplementary Table 28: List of T. cruzi genes (class: Trypanosomatidae) found from the TritrypDB database during Gene Ontology Analysis. This table has information in 7 columns: Gene ID, source_id, organism, Genomic Location (Gene), Description, Gene Type and Input ID. The first column 'Gene ID' provides the ID of the enriched gene; The second column 'source_id' provides the source ID of enriche…
Gene ID	source_id	Organism	Genomic Location (Gene)	Description	Gene Type	Input ID
CFAC1_040017400	CFAC1_040017400.1	Crithidia fasciculata strain Cf-Cl	CfaC1_04:451,663..452,283(-)	small GTP-binding protein Rab11, putative	protein coding	Rab11
CFAC1_050026200	CFAC1_050026200.1	Crithidia fasciculata strain Cf-Cl	CfaC1_05:587,901..590,336(-)	DNA J-binding protein, putative	protein coding	JBP1
CFAC1_070018100	CFAC1_070018100.1	Crithidia fasciculata strain Cf-Cl	CfaC1_07:502,555..503,997(+)	sterol 14-alpha-demethylase, putative	protein coding	CYP51
CFAC1_100010300	CFAC1_100010300.1	Crithidia fasciculata strain Cf-Cl	CfaC1_10:124,058..125,644(+)	heat shock protein HslVU, ATPase subunit HslU, putative	protein coding	HslU
CFAC1_130012000	CFAC1_130012000.1	Crithidia fasciculata strain Cf-Cl	CfaC1_13:232,892..235,159(+)	methionyl-tRNA synthetase	protein coding	MetRS
CFAC1_130027800	CFAC1_130027800.1	Crithidia fasciculata strain Cf-Cl	CfaC1_13:712,797..713,546(+)	40S ribosomal protein S6, putative	protein coding	rpS6
CFAC1_140008300	CFAC1_140008300.1	Crithidia fasciculata strain Cf-Cl	CfaC1_14:93,537..95,018(-)	UDP-galactopyranose mutase	protein coding	UGM
CFAC1_200019600	CFAC1_200019600.1	Crithidia fasciculata strain Cf-Cl	CfaC1_20:539,434..542,037(+)	ATP-dependent Clp protease subunit, heat shock protein 78 (HSP78), putative	protein coding	HSP100
CFAC1_210027200	CFAC1_210027200.1	Crithidia fasciculata strain Cf-Cl	CfaC1_21:613,591..616,053(-)	ATP-dependent Clp protease subunit, heat shock protein 78 (HSP78), putative	protein coding	HSP100
CFAC1_210035400	CFAC1_210035400.1	Crithidia fasciculata strain Cf-Cl	CfaC1_21:863,479..865,437(+)	trypanothione synthetase, putative	protein coding	TryS
CFAC1_220015600	CFAC1_220015600.1	Crithidia fasciculata strain Cf-Cl	CfaC1_22:266,354..267,574(+)	protein phosphatase, putative	protein coding	PP2C
CFAC1_220017800	CFAC1_220017800.1	Crithidia fasciculata strain Cf-Cl	CfaC1_22:349,126..349,662(+)	cyclophilin a	protein coding	CypA
CFAC1_230049900	CFAC1_230049900.1	Crithidia fasciculata strain Cf-Cl	CfaC1_23:1,322,049..1,322,462(+)	acyl carrier protein, putative	protein coding	AcP
CFAC1_240021200	CFAC1_240021200.1	Crithidia fasciculata strain Cf-Cl	CfaC1_24:551,102..552,022(-)	farnesyl pyrophosphate synthase	protein coding	FPPS
CFAC1_250035000	CFAC1_250035000.1	Crithidia fasciculata strain Cf-Cl	CfaC1_25:886,781..888,127(+)	tyrosine aminotransferase	protein coding	TAT
CFAC1_250035100	CFAC1_250035100.1	Crithidia fasciculata strain Cf-Cl	CfaC1_25:891,456..892,700(+)	tyrosine aminotransferase	protein coding	TAT
CFAC1_250035200	CFAC1_250035200.1	Crithidia fasciculata strain Cf-Cl	CfaC1_25:895,419..896,966(+)	tyrosine aminotransferase	protein coding	TAT
CFAC1_250047300	CFAC1_250047300.1	Crithidia fasciculata strain Cf-Cl	CfaC1_25:1,246,066..1,248,645(-)	cell division cycle protein 20, putative	protein coding	Cdc20, cdc20
CFAC1_280060200	CFAC1_280060200.1	Crithidia fasciculata strain Cf-Cl	CfaC1_28:1,601,351..1,605,130(-)	kinetoplastid kinetochore protein 2, putative	protein coding	KKT2
CFAC1_290006900	CFAC1_290006900.1	Crithidia fasciculata strain Cf-Cl	CfaC1_29:43,495..44,208(-)	adenine phosphoribosyltransferase	protein coding	APRT
CFAC1_290007700	CFAC1_290007700.1	Crithidia fasciculata strain Cf-Cl	CfaC1_29:62,544..63,644(-)	silent information regulator 2, putative	protein coding	Sir2
CFAC1_300011500	CFAC1_300011500.1	Crithidia fasciculata strain Cf-Cl	CfaC1_30:184,486..185,610(-)	DNA repair protein RAD51, putative	protein coding	RAD51, Rad51
CFAC1_300064900	CFAC1_300064900.1	Crithidia fasciculata strain Cf-Cl	CfaC1_30:1,706,463..1,707,212(+)	40S ribosomal protein S6, putative	protein coding	rpS6
CFAC1_300091200	CFAC1_300091200.1	Crithidia fasciculata strain Cf-Cl	CfaC1_30:2,488,023..2,492,144(+)	kinetoplastid kinetochore protein 3, putative	protein coding	KKT3
CFAC1_300101700	CFAC1_300101700.1	Crithidia fasciculata strain Cf-Cl	CfaC1_30:2,807,255..2,808,976(+)	polyadenylate-binding protein 1	protein coding	PABP1
EMOLV88_000057400	EMOLV88_000057400.1	Endotrypanum monterogeii strain LV88	EMOLV88_SCAF001723:115,763..116,908(-)	DNA repair protein RAD51, putative	protein coding	RAD51, Rad51
EMOLV88_090007200	EMOLV88_090007200.1	Endotrypanum monterogeii strain LV88	EmoLV88_09:82,245..83,801(+)	heat shock protein HslVU, ATPase subunit HslU, putative	protein coding	HslU
EMOLV88_090021700	EMOLV88_090021700.1	Endotrypanum monterogeii strain LV88	EmoLV88_09:531,073..533,526(-)	DNA J-binding protein, putative	protein coding	JBP1
EMOLV88_100009800	EMOLV88_100009800.1	Endotrypanum monterogeii strain LV88	EmoLV88_10:180,143..180,772(-)	small GTP-binding protein Rab11, putative	protein coding	Rab11
EMOLV88_110016800	EMOLV88_110016800.1	Endotrypanum monterogeii strain LV88	EmoLV88_11:458,926..460,371(+)	sterol 14-alpha-demethylase, putative	protein coding	CYP51
EMOLV88_180006700	EMOLV88_180006700.1	Endotrypanum monterogeii strain LV88	EmoLV88_18:106,806..108,290(-)	UDP-galactopyranose mutase	protein coding	UGM
EMOLV88_210012900	EMOLV88_210012900.1	Endotrypanum monterogeii strain LV88	EmoLV88_21:248,307..250,556(+)	methionyl-tRNA synthetase	protein coding	MetRS
EMOLV88_220017800	EMOLV88_220017800.1	Endotrypanum monterogeii strain LV88	EmoLV88_22:539,121..540,209(-)	farnesyl pyrophosphate synthase	protein coding	FPPS
EMOLV88_230025800	EMOLV88_230025800.1	Endotrypanum monterogeii strain LV88	EmoLV88_23:795,761..798,184(+)	Heat shock protein 100 kDa	protein coding	HSP100
EMOLV88_240018700	EMOLV88_240018700.1	Endotrypanum monterogeii strain LV88	EmoLV88_24:510,756..512,714(-)	cell division cycle protein 20, putative	protein coding	cdc20, Cdc20
EMOLV88_250012900	EMOLV88_250012900.1	Endotrypanum monterogeii strain LV88	EmoLV88_25:269,290..270,510(+)	protein phosphatase, putative	protein coding	PP2C
EMOLV88_250014500	EMOLV88_250014500.1	Endotrypanum monterogeii strain LV88	EmoLV88_25:339,557..340,090(+)	cyclophilin a	protein coding	CypA
EMOLV88_260005900	EMOLV88_260005900.1	Endotrypanum monterogeii strain LV88	EmoLV88_26:23,169..23,879(-)	adenine phosphoribosyltransferase	protein coding	APRT
EMOLV88_260006600	EMOLV88_260006600.1	Endotrypanum monterogeii strain LV88	EmoLV88_26:46,418..47,551(-)	silent information regulator 2, putative	protein coding	Sir2
EMOLV88_270007300	EMOLV88_270007300.1	Endotrypanum monterogeii strain LV88	EmoLV88_27:69,248..69,550(-)	acyl carrier protein, putative	protein coding	AcP
EMOLV88_270023300	EMOLV88_270023300.1	Endotrypanum monterogeii strain LV88	EmoLV88_27:789,109..791,070(-)	trypanothione synthetase, putative	protein coding	TryS
EMOLV88_350024000	EMOLV88_350024000.1	Endotrypanum monterogeii strain LV88	EmoLV88_35:683,377..684,126(+)	40S ribosomal protein S6, putative	protein coding	rpS6
EMOLV88_350043900	EMOLV88_350043900.1	Endotrypanum monterogeii strain LV88	EmoLV88_35:1,493,543..1,497,442(+)	kinetoplastid kinetochore protein 3, putative	protein coding	KKT3
EMOLV88_350052300	EMOLV88_350052300.1	Endotrypanum monterogeii strain LV88	EmoLV88_35:1,837,088..1,838,791(+)	polyadenylate-binding protein 1	protein coding	PABP1
EMOLV88_360028900	EMOLV88_360028900.1	Endotrypanum monterogeii strain LV88	EmoLV88_36:952,079..953,410(+)	tyrosine aminotransferase	protein coding	TAT
EMOLV88_360061100	EMOLV88_360061100.1	Endotrypanum monterogeii strain LV88	EmoLV88_36:2,164,625..2,167,225(-)	Heat shock protein 100 kDa	protein coding	HSP100
EMOLV88_360084600	EMOLV88_360084600.1	Endotrypanum monterogeii strain LV88	EmoLV88_36:3,125,754..3,129,344(-)	kinetoplastid kinetochore protein 2, putative	protein coding	KKT2
LAEL147_000035200	LAEL147_000035200.1	Leishmania aethiopica L147	LaeL147_02:299,795..302,248(+)	Heat shock protein 100 kDa	protein coding	HSP100
LAEL147_000115100	LAEL147_000115100.1	Leishmania aethiopica L147	LaeL147_09:77,892..79,403(+)	heat shock protein HslVU, ATPase subunit HslU, putative	protein coding	HslU
LAEL147_000129700	LAEL147_000129700.1	Leishmania aethiopica L147	LaeL147_09:542,009..544,456(-)	DNA J-binding protein, putative	protein coding	JBP1
LAEL147_000140600	LAEL147_000140600.1	Leishmania aethiopica L147	LaeL147_10:386,900..387,526(-)	small GTP-binding protein Rab11, putative	protein coding	Rab11
LAEL147_000158500	LAEL147_000158500.1	Leishmania aethiopica L147	LaeL147_11:448,016..449,455(+)	sterol 14-alpha-demethylase, putative	protein coding	CYP51
LAEL147_000260300	LAEL147_000260300.1	Leishmania aethiopica L147	LaeL147_18:107,088..108,563(-)	UDP-galactopyranose mutase	protein coding	UGM
LAEL147_000320500	LAEL147_000320500.1	Leishmania aethiopica L147	LaeL147_21:259,436..261,679(+)	methionyl-tRNA synthetase	protein coding	MetRS
LAEL147_000333200	LAEL147_000333200.1	Leishmania aethiopica L147	LaeL147_21:735,269..736,018(+)	40S ribosomal protein S6, putative	protein coding	rpS6
LAEL147_000346700	LAEL147_000346700.1	Leishmania aethiopica L147	LaeL147_22:487,232..488,320(-)	farnesyl pyrophosphate synthase	protein coding	FPPS
LAEL147_000392800	LAEL147_000392800.1	Leishmania aethiopica L147	LaeL147_24:638,705..641,221(-)	cell division cycle protein 20, putative	protein coding	cdc20, Cdc20
LAEL147_000407500	LAEL147_000407500.1	Leishmania aethiopica L147	LaeL147_25:279,015..280,235(+)	protein phosphatase, putative	protein coding	PP2C
LAEL147_000409200	LAEL147_000409200.1	Leishmania aethiopica L147	LaeL147_25:349,550..350,083(+)	cyclophilin a	protein coding	CypA
LAEL147_000427000	LAEL147_000427000.1	Leishmania aethiopica L147	LaeL147_26:19,960..20,673(-)	adenine phosphoribosyltransferase	protein coding	APRT
LAEL147_000427700	LAEL147_000427700.1	Leishmania aethiopica L147	LaeL147_26:53,728..54,849(-)	silent information regulator 2, putative	protein coding	Sir2
LAEL147_000457100	LAEL147_000457100.1	Leishmania aethiopica L147	LaeL147_27:66,482..66,934(-)	acyl carrier protein, putative	protein coding	AcP
LAEL147_000474200	LAEL147_000474200.1	Leishmania aethiopica L147	LaeL147_27:760,937..762,895(-)	trypanothione synthetase, putative	protein coding	TryS
LAEL147_000487000	LAEL147_000487000.1	Leishmania aethiopica L147	LaeL147_28:189,545..190,678(-)	DNA repair protein RAD51, putative	protein coding	Rad51, RAD51
LAEL147_000528400	LAEL147_000528400.1	Leishmania aethiopica L147	LaeL147_29:509,115..511,718(+)	Heat shock protein 100 kDa	protein coding	HSP100
LAEL147_000770000	LAEL147_000770000.1	Leishmania aethiopica L147	LaeL147_35:709,387..710,136(+)	40S ribosomal protein S6, putative	protein coding	rpS6
LAEL147_000792600	LAEL147_000792600.1	Leishmania aethiopica L147	LaeL147_35:1,523,079..1,526,960(+)	kinetoplastid kinetochore protein 3, putative	protein coding	KKT3
LAEL147_000802600	LAEL147_000802600.1	Leishmania aethiopica L147	LaeL147_35:1,868,552..1,870,234(+)	polyadenylate-binding protein 1	protein coding	PABP1
LAEL147_000833800	LAEL147_000833800.1	Leishmania aethiopica L147	LaeL147_36:948,973..950,319(+)	tyrosine aminotransferase	protein coding	TAT
LAEL147_000867700	LAEL147_000867700.1	Leishmania aethiopica L147	LaeL147_36:2,068,043..2,071,810(-)	kinetoplastid kinetochore protein 2, putative	protein coding	KKT2
LARLEM1108_000008400	LARLEM1108_000008400.1	Leishmania arabica strain LEM1108	LARLEM1108_SCAF000059:207..1,427(-)	Heat shock protein 100 kDa	protein coding	HSP100
LARLEM1108_090007300	LARLEM1108_090007300.1	Leishmania arabica strain LEM1108	LarLEM1108_09:77,593..79,104(+)	heat shock protein HslVU, ATPase subunit HslU, putative	protein coding	HslU
LARLEM1108_090022700	LARLEM1108_090022700.1	Leishmania arabica strain LEM1108	LarLEM1108_09:544,061..546,505(-)	DNA J-binding protein, putative	protein coding	JBP1
LARLEM1108_100014600	LARLEM1108_100014600.1	Leishmania arabica strain LEM1108	LarLEM1108_10:392,827..393,453(-)	small GTP-binding protein Rab11, putative	protein coding	Rab11
LARLEM1108_110017300	LARLEM1108_110017300.1	Leishmania arabica strain LEM1108	LarLEM1108_11:437,882..439,321(+)	sterol 14-alpha-demethylase, putative	protein coding	CYP51
LARLEM1108_180007100	LARLEM1108_180007100.1	Leishmania arabica strain LEM1108	LarLEM1108_18:97,945..99,420(-)	UDP-galactopyranose mutase	protein coding	UGM
LARLEM1108_210013700	LARLEM1108_210013700.1	Leishmania arabica strain LEM1108	LarLEM1108_21:257,532..259,775(+)	methionyl-tRNA synthetase	protein coding	MetRS
LARLEM1108_210026400	LARLEM1108_210026400.1	Leishmania arabica strain LEM1108	LarLEM1108_21:732,909..733,658(+)	40S ribosomal protein S6, putative	protein coding	rpS6
LARLEM1108_220016400	LARLEM1108_220016400.1	Leishmania arabica strain LEM1108	LarLEM1108_22:448,287..449,375(-)	farnesyl pyrophosphate synthase	protein coding	FPPS
LARLEM1108_240023900	LARLEM1108_240023900.1	Leishmania arabica strain LEM1108	LarLEM1108_24:644,119..646,638(-)	cell division cycle protein 20, putative	protein coding	cdc20, Cdc20
LARLEM1108_250013200	LARLEM1108_250013200.1	Leishmania arabica strain LEM1108	LarLEM1108_25:275,749..276,969(+)	protein phosphatase, putative	protein coding	PP2C
LARLEM1108_250014900	LARLEM1108_250014900.1	Leishmania arabica strain LEM1108	LarLEM1108_25:346,236..346,769(+)	cyclophilin a	protein coding	CypA
LARLEM1108_260006200	LARLEM1108_260006200.1	Leishmania arabica strain LEM1108	LarLEM1108_26:26,962..27,675(-)	adenine phosphoribosyltransferase	protein coding	APRT
LARLEM1108_260006900	LARLEM1108_260006900.1	Leishmania arabica strain LEM1108	LarLEM1108_26:55,197..56,297(-)	silent information regulator 2, putative	protein coding	Sir2
LARLEM1108_270007700	LARLEM1108_270007700.1	Leishmania arabica strain LEM1108	LarLEM1108_27:66,011..66,463(-)	acyl carrier protein, putative	protein coding	AcP
LARLEM1108_270026000	LARLEM1108_270026000.1	Leishmania arabica strain LEM1108	LarLEM1108_27:808,416..810,374(-)	trypanothione synthetase, putative	protein coding	TryS
LARLEM1108_280010900	LARLEM1108_280010900.1	Leishmania arabica strain LEM1108	LarLEM1108_28:190,050..191,177(-)	DNA repair protein RAD51, putative	protein coding	Rad51, RAD51
LARLEM1108_290019200	LARLEM1108_290019200.1	Leishmania arabica strain LEM1108	LarLEM1108_29:508,430..511,033(+)	Heat shock protein 100 kDa	protein coding	HSP100
LARLEM1108_350026100	LARLEM1108_350026100.1	Leishmania arabica strain LEM1108	LarLEM1108_35:707,765..708,514(+)	40S ribosomal protein S6, putative	protein coding	rpS6
LARLEM1108_350048900	LARLEM1108_350048900.1	Leishmania arabica strain LEM1108	LarLEM1108_35:1,508,359..1,512,240(+)	kinetoplastid kinetochore protein 3, putative	protein coding	KKT3
LARLEM1108_350058600	LARLEM1108_350058600.1	Leishmania arabica strain LEM1108	LarLEM1108_35:1,855,416..1,857,104(+)	polyadenylate-binding protein 1	protein coding	PABP1
LARLEM1108_360031000	LARLEM1108_360031000.1	Leishmania arabica strain LEM1108	LarLEM1108_36:927,094..928,440(+)	tyrosine aminotransferase	protein coding	TAT
LARLEM1108_360064600	LARLEM1108_360064600.1	Leishmania arabica strain LEM1108	LarLEM1108_36:2,046,614..2,050,381(-)	kinetoplastid kinetochore protein 2, putative	protein coding	KKT2
LBRM2903_090007300	LBRM2903_090007300.1	Leishmania braziliensis MHOM/BR/75/M2903	LbrM2903_09:113,303..114,814(+)	heat shock protein HslVU, ATPase subunit HslU, putative	protein coding	HslU
LBRM2903_090022000	LBRM2903_090022000.1	Leishmania braziliensis MHOM/BR/75/M2903	LbrM2903_09:598,589..601,030(-)	DNA J-binding protein, putative	protein coding	JBP1
LBRM2903_100018600	LBRM2903_100018600.1	Leishmania braziliensis MHOM/BR/75/M2903	LbrM2903_10:527,008..527,634(-)	small GTP-binding protein Rab11, putative	protein coding	Rab11
LBRM2903_110015600	LBRM2903_110015600.1	Leishmania braziliensis MHOM/BR/75/M2903	LbrM2903_11:400,378..401,817(+)	sterol 14-alpha-demethylase, putative	protein coding	CYP51
LBRM2903_180007200	LBRM2903_180007200.1	Leishmania braziliensis MHOM/BR/75/M2903	LbrM2903_18:124,726..126,204(-)	UDP-galactopyranose mutase	protein coding	UGM
LBRM2903_210013600	LBRM2903_210013600.1	Leishmania braziliensis MHOM/BR/75/M2903	LbrM2903_21:276,667..278,925(+)	methionyl-tRNA synthetase	protein coding	MetRS
LBRM2903_210026500	LBRM2903_210026500.1	Leishmania braziliensis MHOM/BR/75/M2903	LbrM2903_21:765,470..766,219(+)	40S ribosomal protein S6, putative	protein coding	rpS6
LBRM2903_220019000	LBRM2903_220019000.1	Leishmania braziliensis MHOM/BR/75/M2903	LbrM2903_22:598,753..599,841(-)	farnesyl pyrophosphate synthase	protein coding	FPPS
LBRM2903_240025500	LBRM2903_240025500.1	Leishmania braziliensis MHOM/BR/75/M2903	LbrM2903_24:725,554..728,067(-)	cell division cycle protein 20, putative	protein coding	Cdc20, cdc20
LBRM2903_250015200	LBRM2903_250015200.1	Leishmania braziliensis MHOM/BR/75/M2903	LbrM2903_25:320,743..321,963(+)	protein phosphatase, putative	protein coding	PP2C
LBRM2903_250016800	LBRM2903_250016800.1	Leishmania braziliensis MHOM/BR/75/M2903	LbrM2903_25:399,014..399,547(+)	cyclophilin a	protein coding	CypA
LBRM2903_260006300	LBRM2903_260006300.1	Leishmania braziliensis MHOM/BR/75/M2903	LbrM2903_26:29,645..30,358(-)	adenine phosphoribosyltransferase	protein coding	APRT
LBRM2903_260007200	LBRM2903_260007200.1	Leishmania braziliensis MHOM/BR/75/M2903	LbrM2903_26:56,636..57,766(-)	silent information regulator 2, putative	protein coding	Sir2
LBRM2903_270008000	LBRM2903_270008000.1	Leishmania braziliensis MHOM/BR/75/M2903	LbrM2903_27:70,031..70,483(-)	acyl carrier protein, putative	protein coding	AcP
LBRM2903_270026600	LBRM2903_270026600.1	Leishmania braziliensis MHOM/BR/75/M2903	LbrM2903_27:863,955..865,913(-)	trypanothione synthetase, putative	protein coding	TryS
LBRM2903_270034700	LBRM2903_270034700.1	Leishmania braziliensis MHOM/BR/75/M2903	LbrM2903_27:1,162,759..1,165,209(+)	Heat shock protein 100 kDa	protein coding	HSP100
LBRM2903_280011200	LBRM2903_280011200.1	Leishmania braziliensis MHOM/BR/75/M2903	LbrM2903_28:206,445..207,569(-)	DNA repair protein RAD51, putative	protein coding	Rad51, RAD51
LBRM2903_290020000	LBRM2903_290020000.1	Leishmania braziliensis MHOM/BR/75/M2903	LbrM2903_29:508,031..510,634(+)	Heat shock protein 100 kDa	protein coding	HSP100
LBRM2903_340025800	LBRM2903_340025800.1	Leishmania braziliensis MHOM/BR/75/M2903	LbrM2903_34:761,637..762,386(+)	40S ribosomal protein S6, putative	protein coding	rpS6
LBRM2903_340049900	LBRM2903_340049900.1	Leishmania braziliensis MHOM/BR/75/M2903	LbrM2903_34:1,677,681..1,681,511(+)	kinetoplastid kinetochore protein 3, putative	protein coding	KKT3
LBRM2903_340060300	LBRM2903_340060300.1	Leishmania braziliensis MHOM/BR/75/M2903	LbrM2903_34:2,038,669..2,040,333(+)	polyadenylate-binding protein 1	protein coding	PABP1
LBRM2903_350032800	LBRM2903_350032800.1	Leishmania braziliensis MHOM/BR/75/M2903	LbrM2903_35:1,035,473..1,036,822(+)	tyrosine aminotransferase	protein coding	TAT
LBRM2903_350067600	LBRM2903_350067600.1	Leishmania braziliensis MHOM/BR/75/M2903	LbrM2903_35:2,217,598..2,221,365(-)	kinetoplastid kinetochore protein 2, putative	protein coding	KKT2
LENLEM3045_020011600	LENLEM3045_020011600.1	Leishmania enriettii strain LEM3045	LenLEM3045_02:250,703..253,156(+)	Heat shock protein 100 kDa	protein coding	HSP100
LENLEM3045_090007500	LENLEM3045_090007500.1	Leishmania enriettii strain LEM3045	LenLEM3045_09:85,363..86,874(+)	heat shock protein HslVU, ATPase subunit HslU, putative	protein coding	HslU
LENLEM3045_090021600	LENLEM3045_090021600.1	Leishmania enriettii strain LEM3045	LenLEM3045_09:535,948..538,392(-)	DNA J-binding protein, putative	protein coding	JBP1
LENLEM3045_100014900	LENLEM3045_100014900.1	Leishmania enriettii strain LEM3045	LenLEM3045_10:376,285..376,914(-)	small GTP-binding protein Rab11, putative	protein coding	Rab11
LENLEM3045_110018400	LENLEM3045_110018400.1	Leishmania enriettii strain LEM3045	LenLEM3045_11:466,367..467,806(+)	sterol 14-alpha-demethylase, putative	protein coding	CYP51
LENLEM3045_180007600	LENLEM3045_180007600.1	Leishmania enriettii strain LEM3045	LenLEM3045_18:104,900..106,378(-)	UDP-galactopyranose mutase	protein coding	UGM
LENLEM3045_210013600	LENLEM3045_210013600.1	Leishmania enriettii strain LEM3045	LenLEM3045_21:240,588..242,843(+)	methionyl-tRNA synthetase	protein coding	MetRS
LENLEM3045_210026600	LENLEM3045_210026600.1	Leishmania enriettii strain LEM3045	LenLEM3045_21:689,301..690,050(+)	40S ribosomal protein S6, putative	protein coding	rpS6
LENLEM3045_220018300	LENLEM3045_220018300.1	Leishmania enriettii strain LEM3045	LenLEM3045_22:516,189..517,277(-)	farnesyl pyrophosphate synthase	protein coding	FPPS
LENLEM3045_240023900	LENLEM3045_240023900.1	Leishmania enriettii strain LEM3045	LenLEM3045_24:622,887..625,391(-)	cell division cycle protein 20, putative	protein coding	Cdc20, cdc20
LENLEM3045_250013000	LENLEM3045_250013000.1	Leishmania enriettii strain LEM3045	LenLEM3045_25:259,188..260,408(+)	protein phosphatase, putative	protein coding	PP2C
LENLEM3045_250014800	LENLEM3045_250014800.1	Leishmania enriettii strain LEM3045	LenLEM3045_25:330,832..331,365(+)	cyclophilin a	protein coding	CypA
LENLEM3045_260006200	LENLEM3045_260006200.1	Leishmania enriettii strain LEM3045	LenLEM3045_26:24,671..25,384(-)	adenine phosphoribosyltransferase	protein coding	APRT
LENLEM3045_260007300	LENLEM3045_260007300.1	Leishmania enriettii strain LEM3045	LenLEM3045_26:62,953..64,083(-)	silent information regulator 2, putative	protein coding	Sir2
LENLEM3045_270008300	LENLEM3045_270008300.1	Leishmania enriettii strain LEM3045	LenLEM3045_27:73,219..73,521(-)	acyl carrier protein, putative	protein coding	AcP
LENLEM3045_270025600	LENLEM3045_270025600.1	Leishmania enriettii strain LEM3045	LenLEM3045_27:782,128..784,086(-)	trypanothione synthetase, putative	protein coding	TryS
LENLEM3045_270032800	LENLEM3045_270032800.1	Leishmania enriettii strain LEM3045	LenLEM3045_27:1,011,831..1,014,284(+)	Heat shock protein 100 kDa	protein coding	HSP100
LENLEM3045_280010900	LENLEM3045_280010900.1	Leishmania enriettii strain LEM3045	LenLEM3045_28:192,698..193,822(-)	DNA repair protein RAD51, putative	protein coding	RAD51, Rad51
LENLEM3045_290019300	LENLEM3045_290019300.1	Leishmania enriettii strain LEM3045	LenLEM3045_29:489,179..491,776(+)	Heat shock protein 100 kDa	protein coding	HSP100
LENLEM3045_350025300	LENLEM3045_350025300.1	Leishmania enriettii strain LEM3045	LenLEM3045_35:697,638..698,387(+)	40S ribosomal protein S6, putative	protein coding	rpS6
LENLEM3045_350048500	LENLEM3045_350048500.1	Leishmania enriettii strain LEM3045	LenLEM3045_35:1,499,049..1,502,978(+)	kinetoplastid kinetochore protein 3, putative	protein coding	KKT3
LENLEM3045_350058300	LENLEM3045_350058300.1	Leishmania enriettii strain LEM3045	LenLEM3045_35:1,833,303..1,834,985(+)	polyadenylate-binding protein 1	protein coding	PABP1
LENLEM3045_360031300	LENLEM3045_360031300.1	Leishmania enriettii strain LEM3045	LenLEM3045_36:918,948..920,297(+)	tyrosine aminotransferase	protein coding	TAT
LENLEM3045_360064100	LENLEM3045_360064100.1	Leishmania enriettii strain LEM3045	LenLEM3045_36:2,004,905..2,008,669(-)	kinetoplastid kinetochore protein 2, putative	protein coding	KKT2
LGELEM452_090007300	LGELEM452_090007300.1	Leishmania gerbilli strain LEM452	LgeLEM452_09:78,431..79,942(+)	heat shock protein HslVU, ATPase subunit HslU, putative	protein coding	HslU
LGELEM452_090022300	LGELEM452_090022300.1	Leishmania gerbilli strain LEM452	LgeLEM452_09:536,647..539,091(-)	DNA J-binding protein, putative	protein coding	JBP1
LGELEM452_100014600	LGELEM452_100014600.1	Leishmania gerbilli strain LEM452	LgeLEM452_10:395,843..396,469(-)	small GTP-binding protein Rab11, putative	protein coding	Rab11
LGELEM452_110017200	LGELEM452_110017200.1	Leishmania gerbilli strain LEM452	LgeLEM452_11:437,186..438,625(+)	sterol 14-alpha-demethylase, putative	protein coding	CYP51
LGELEM452_180007100	LGELEM452_180007100.1	Leishmania gerbilli strain LEM452	LgeLEM452_18:104,975..106,450(-)	UDP-galactopyranose mutase	protein coding	UGM
LGELEM452_210013800	LGELEM452_210013800.1	Leishmania gerbilli strain LEM452	LgeLEM452_21:258,399..260,642(+)	methionyl-tRNA synthetase	protein coding	MetRS
LGELEM452_210026100	LGELEM452_210026100.1	Leishmania gerbilli strain LEM452	LgeLEM452_21:697,622..698,371(+)	40S ribosomal protein S6, putative	protein coding	rpS6
LGELEM452_220017100	LGELEM452_220017100.1	Leishmania gerbilli strain LEM452	LgeLEM452_22:461,599..462,687(-)	farnesyl pyrophosphate synthase	protein coding	FPPS
LGELEM452_240024800	LGELEM452_240024800.1	Leishmania gerbilli strain LEM452	LgeLEM452_24:664,179..666,695(-)	cell division cycle protein 20, putative	protein coding	cdc20, Cdc20
LGELEM452_250013100	LGELEM452_250013100.1	Leishmania gerbilli strain LEM452	LgeLEM452_25:264,763..265,983(+)	protein phosphatase, putative	protein coding	PP2C
LGELEM452_250014800	LGELEM452_250014800.1	Leishmania gerbilli strain LEM452	LgeLEM452_25:337,001..337,534(+)	cyclophilin a	protein coding	CypA
LGELEM452_260006100	LGELEM452_260006100.1	Leishmania gerbilli strain LEM452	LgeLEM452_26:24,268..24,981(-)	adenine phosphoribosyltransferase	protein coding	APRT
LGELEM452_260006800	LGELEM452_260006800.1	Leishmania gerbilli strain LEM452	LgeLEM452_26:48,437..49,558(-)	silent information regulator 2, putative	protein coding	Sir2
LGELEM452_270008000	LGELEM452_270008000.1	Leishmania gerbilli strain LEM452	LgeLEM452_27:68,726..69,178(-)	acyl carrier protein, putative	protein coding	AcP
LGELEM452_270026200	LGELEM452_270026200.1	Leishmania gerbilli strain LEM452	LgeLEM452_27:802,089..804,047(-)	trypanothione synthetase, putative	protein coding	TryS
LGELEM452_270033000	LGELEM452_270033000.1	Leishmania gerbilli strain LEM452	LgeLEM452_27:1,043,702..1,044,928(+)	Heat shock protein 100 kDa	protein coding	HSP100
LGELEM452_280011200	LGELEM452_280011200.1	Leishmania gerbilli strain LEM452	LgeLEM452_28:191,582..192,709(-)	DNA repair protein RAD51, putative	protein coding	Rad51, RAD51
LGELEM452_290019200	LGELEM452_290019200.1	Leishmania gerbilli strain LEM452	LgeLEM452_29:507,499..510,102(+)	Heat shock protein 100 kDa	protein coding	HSP100
LGELEM452_350025900	LGELEM452_350025900.1	Leishmania gerbilli strain LEM452	LgeLEM452_35:718,781..719,530(+)	40S ribosomal protein S6, putative	protein coding	rpS6
LGELEM452_350047300	LGELEM452_350047300.1	Leishmania gerbilli strain LEM452	LgeLEM452_35:1,507,004..1,510,885(+)	kinetoplastid kinetochore protein 3, putative	protein coding	KKT3
LGELEM452_350057100	LGELEM452_350057100.1	Leishmania gerbilli strain LEM452	LgeLEM452_35:1,851,102..1,852,790(+)	polyadenylate-binding protein 1	protein coding	PABP1
LGELEM452_360030400	LGELEM452_360030400.1	Leishmania gerbilli strain LEM452	LgeLEM452_36:919,207..920,553(+)	tyrosine aminotransferase	protein coding	TAT
LGELEM452_360064100	LGELEM452_360064100.1	Leishmania gerbilli strain LEM452	LgeLEM452_36:2,034,417..2,038,184(-)	kinetoplastid kinetochore protein 2, putative	protein coding	KKT2
LINF_010008400	LINF_010008400-T1	Leishmania infantum JPCM5	LinJ.01:84,325..84,618(+)	Uncharacterised protein family (UPF0041) - putative	protein coding	MPC1
LINF_060005900	LINF_060005900-T1	Leishmania infantum JPCM5	LinJ.06:38,440..40,431(-)	ATP-binding cassette protein subfamily G - member 1 - putative	protein coding	ABCG2
LINF_090022400	LINF_090022400-T1	Leishmania infantum JPCM5	LinJ.09:560,864..563,308(-)	DNA J-binding protein - putative	protein coding	JBP1
LINF_100015800	LINF_100015800-T1	Leishmania infantum JPCM5	LinJ.10:445,512..446,138(-)	small GTP-binding protein Rab11 - putative	protein coding	Rab11
LINF_110017200	LINF_110017200-T1	Leishmania infantum JPCM5	LinJ.11:449,053..450,495(+)	sterol 14-alpha-demethylase - putative	protein coding	CYP51
LINF_140021100	LINF_140021100-T1	Leishmania infantum JPCM5	LinJ.14:644,958..645,380(+)	mitochondrial pyruvate carrier protein 2 - putative	protein coding	MPC2
LINF_170014800	LINF_170014800-T1	Leishmania infantum JPCM5	LinJ.17:391,988..393,466(-)	guanosine monophosphate reductase	protein coding	GMPR
LINF_200006000	LINF_200006000-T1	Leishmania infantum JPCM5	LinJ.20:34,084..35,523(-)	phosphoglycerate kinase C - glycosomal	protein coding	PGKC
LINF_200006100	LINF_200006100-T1	Leishmania infantum JPCM5	LinJ.20:36,948..38,201(-)	phosphoglycerate kinase C - glycosomal	protein coding	PGKB
LINF_210013900	LINF_210013900-T1	Leishmania infantum JPCM5	LinJ.21:264,651..266,894(+)	methionyl-tRNA synthetase	protein coding	MetRS
LINF_210027600	LINF_210027600-T1	Leishmania infantum JPCM5	LinJ.21:733,290..734,039(+)	40S ribosomal protein S6 - putative	protein coding	rpS6
LINF_220019700	LINF_220019700-T1	Leishmania infantum JPCM5	LinJ.22:628,629..629,717(-)	farnesyl pyrophosphate synthase	protein coding	FPPS
LINF_220022600	LINF_220022600-T1	Leishmania infantum JPCM5	LinJ.22:728,809..729,825(+)	CCR4 associated factor - putative	protein coding	CAF1
LINF_230007300	LINF_230007300-T1	Leishmania infantum JPCM5	LinJ.23:71,824..76,512(+)	pentamidine resistance protein 1	protein coding	ABCC2
LINF_240023200	LINF_240023200-T1	Leishmania infantum JPCM5	LinJ.24:663,874..666,384(-)	cell division cycle protein 20 - putative	protein coding	cdc20, Cdc20
LINF_250010100	LINF_250010100-T1	Leishmania infantum JPCM5	LinJ.25:158,721..159,239(-)	RNA-binding protein - putative - UPB1	protein coding	UBP1
LINF_250010200	LINF_250010200-T1	Leishmania infantum JPCM5	LinJ.25:168,283..168,786(-)	RNA-binding protein - putative - UPB1	protein coding	UBP2
LINF_250013300	LINF_250013300-T1	Leishmania infantum JPCM5	LinJ.25:266,255..267,475(+)	protein phosphatase - putative	protein coding	PP2C
LINF_250014900	LINF_250014900-T1	Leishmania infantum JPCM5	LinJ.25:336,423..336,956(+)	cyclophilin type peptidyl-prolyl cis-trans isomerase	protein coding	CypA
LINF_260006300	LINF_260006300-T1	Leishmania infantum JPCM5	LinJ.26:30,720..31,433(-)	adenine phosphoribosyltransferase	protein coding	APRT
LINF_260007100	LINF_260007100-T1	Leishmania infantum JPCM5	LinJ.26:54,269..55,390(-)	Silent information regulator 2 related protein 1 - putative	protein coding	Sir2
LINF_260021100	LINF_260021100-T1	Leishmania infantum JPCM5	LinJ.26:581,036..582,721(+)	proline oxidase - mitochondrial precursor-like protein	protein coding	PRODH
LINF_270008000	LINF_270008000-T1	Leishmania infantum JPCM5	LinJ.27:75,847..76,299(-)	Acyl carrier protein - mitochondrial - putative	protein coding	AcP
LINF_270025600	LINF_270025600-T1	Leishmania infantum JPCM5	LinJ.27:881,157..883,115(-)	trypanothione synthetase - putative	protein coding	TryS
LINF_280010500	LINF_280010500-T1	Leishmania infantum JPCM5	LinJ.28:190,313..191,443(-)	DNA repair protein RAD51 - putative	protein coding	RAD51, Rad51
LINF_300036400	LINF_300036400-T1	Leishmania infantum JPCM5	LinJ.30:1,119,212..1,120,237(-)	homoserine kinase - putative	protein coding	HK
LINF_300036700	LINF_300036700-T1	Leishmania infantum JPCM5	LinJ.30:1,128,808..1,129,956(-)	S-adenosylmethionine decarboxylase	protein coding	AdoMetDC
LINF_350046100	LINF_350046100-T1	Leishmania infantum JPCM5	LinJ.35:1,537,444..1,541,295(+)	kinetoplastid kinetochore protein 3 - putative	protein coding	KKT3
LINF_350055900	LINF_350055900-T1	Leishmania infantum JPCM5	LinJ.35:1,900,065..1,901,747(+)	polyadenylate-binding protein 1	protein coding	PABP1
LINF_360019800	LINF_360019800-T1	Leishmania infantum JPCM5	LinJ.36:500,416..502,770(-)	Transitional endoplasmic reticulum ATPase - putative	protein coding	Cdc48
LINF_360030700	LINF_360030700-T1	Leishmania infantum JPCM5	LinJ.36:967,498..968,844(+)	tyrosine aminotransferase	protein coding	TAT
LINF_360063000	LINF_360063000-T1	Leishmania infantum JPCM5	LinJ.36:2,110,293..2,114,060(-)	kinetoplastid kinetochore protein 2 - putative	protein coding	KKT2
LINF_360063800	LINF_360063800-T1	Leishmania infantum JPCM5	LinJ.36:2,133,445..2,134,641(-)	selenophosphate synthetase - putative	protein coding	selD
LINF_360079300	LINF_360079300-T1	Leishmania infantum JPCM5	LinJ.36:2,660,033..2,662,126(-)	serine peptidase clan SC - family S9A - putative	protein coding	POP
LMARLEM2494_020011600	LMARLEM2494_020011600.1	Leishmania sp. MAR LEM2494	LMARLEM2494_02:259,560..262,013(+)	Heat shock protein 100 kDa	protein coding	HSP100
LMARLEM2494_090007200	LMARLEM2494_090007200.1	Leishmania sp. MAR LEM2494	LMARLEM2494_09:82,697..84,196(+)	heat shock protein HslVU, ATPase subunit HslU, putative	protein coding	HslU
LMARLEM2494_090021700	LMARLEM2494_090021700.1	Leishmania sp. MAR LEM2494	LMARLEM2494_09:549,763..552,207(-)	DNA J-binding protein, putative	protein coding	JBP1
LMARLEM2494_100013800	LMARLEM2494_100013800.1	Leishmania sp. MAR LEM2494	LMARLEM2494_10:367,027..367,656(-)	small GTP-binding protein Rab11, putative	protein coding	Rab11
LMARLEM2494_110017400	LMARLEM2494_110017400.1	Leishmania sp. MAR LEM2494	LMARLEM2494_11:443,340..444,776(+)	sterol 14-alpha-demethylase, putative	protein coding	CYP51
LMARLEM2494_180007200	LMARLEM2494_180007200.1	Leishmania sp. MAR LEM2494	LMARLEM2494_18:101,961..103,460(-)	UDP-galactopyranose mutase	protein coding	UGM
LMARLEM2494_210014000	LMARLEM2494_210014000.1	Leishmania sp. MAR LEM2494	LMARLEM2494_21:246,577..248,832(+)	methionyl-tRNA synthetase	protein coding	MetRS
LMARLEM2494_210027100	LMARLEM2494_210027100.1	Leishmania sp. MAR LEM2494	LMARLEM2494_21:689,786..690,535(+)	40S ribosomal protein S6, putative	protein coding	rpS6
LMARLEM2494_220018300	LMARLEM2494_220018300.1	Leishmania sp. MAR LEM2494	LMARLEM2494_22:510,969..512,057(-)	farnesyl pyrophosphate synthase	protein coding	FPPS
LMARLEM2494_240024200	LMARLEM2494_240024200.1	Leishmania sp. MAR LEM2494	LMARLEM2494_24:630,860..633,364(-)	cell division cycle protein 20, putative	protein coding	cdc20, Cdc20
LMARLEM2494_250013000	LMARLEM2494_250013000.1	Leishmania sp. MAR LEM2494	LMARLEM2494_25:266,581..267,801(+)	protein phosphatase, putative	protein coding	PP2C
LMARLEM2494_250014600	LMARLEM2494_250014600.1	Leishmania sp. MAR LEM2494	LMARLEM2494_25:339,916..340,449(+)	cyclophilin a	protein coding	CypA
LMARLEM2494_260005400	LMARLEM2494_260005400.1	Leishmania sp. MAR LEM2494	LMARLEM2494_26:6,285..6,998(-)	adenine phosphoribosyltransferase	protein coding	APRT
LMARLEM2494_260006200	LMARLEM2494_260006200.1	Leishmania sp. MAR LEM2494	LMARLEM2494_26:32,045..33,220(-)	silent information regulator 2, putative	protein coding	Sir2
LMARLEM2494_270007600	LMARLEM2494_270007600.1	Leishmania sp. MAR LEM2494	LMARLEM2494_27:65,754..66,206(-)	acyl carrier protein, putative	protein coding	AcP
LMARLEM2494_270025500	LMARLEM2494_270025500.1	Leishmania sp. MAR LEM2494	LMARLEM2494_27:788,946..790,904(-)	trypanothione synthetase, putative	protein coding	TryS
LMARLEM2494_270032500	LMARLEM2494_270032500.1	Leishmania sp. MAR LEM2494	LMARLEM2494_27:1,018,618..1,021,071(+)	Heat shock protein 100 kDa	protein coding	HSP100
LMARLEM2494_280011700	LMARLEM2494_280011700.1	Leishmania sp. MAR LEM2494	LMARLEM2494_28:202,392..203,522(-)	DNA repair protein RAD51, putative	protein coding	RAD51, Rad51
LMARLEM2494_290018800	LMARLEM2494_290018800.1	Leishmania sp. MAR LEM2494	LMARLEM2494_29:497,327..499,924(+)	Heat shock protein 100 kDa	protein coding	HSP100
LMARLEM2494_350025500	LMARLEM2494_350025500.1	Leishmania sp. MAR LEM2494	LMARLEM2494_35:684,257..685,006(+)	40S ribosomal protein S6, putative	protein coding	rpS6
LMARLEM2494_350046800	LMARLEM2494_350046800.1	Leishmania sp. MAR LEM2494	LMARLEM2494_35:1,490,817..1,494,677(+)	kinetoplastid kinetochore protein 3, putative	protein coding	KKT3
LMARLEM2494_350056500	LMARLEM2494_350056500.1	Leishmania sp. MAR LEM2494	LMARLEM2494_35:1,824,556..1,826,238(+)	polyadenylate-binding protein 1	protein coding	PABP1
LMARLEM2494_360030400	LMARLEM2494_360030400.1	Leishmania sp. MAR LEM2494	LMARLEM2494_36:934,119..935,468(+)	tyrosine aminotransferase	protein coding	TAT
LMARLEM2494_360063600	LMARLEM2494_360063600.1	Leishmania sp. MAR LEM2494	LMARLEM2494_36:2,020,381..2,024,145(-)	kinetoplastid kinetochore protein 2, putative	protein coding	KKT2
LMJLV39_090007700	LMJLV39_090007700.1	Leishmania major strain LV39c5	LmjLV39_09:82,363..83,877(+)	heat shock protein HslVU, ATPase subunit HslU, putative	protein coding	HslU
LMJLV39_090022400	LMJLV39_090022400.1	Leishmania major strain LV39c5	LmjLV39_09:543,001..545,445(-)	DNA J-binding protein, putative	protein coding	JBP1
LMJLV39_100015300	LMJLV39_100015300.1	Leishmania major strain LV39c5	LmjLV39_10:400,948..401,574(-)	small GTP-binding protein Rab11, putative	protein coding	Rab11
LMJLV39_110018600	LMJLV39_110018600.1	Leishmania major strain LV39c5	LmjLV39_11:456,831..458,270(+)	sterol 14-alpha-demethylase, putative	protein coding	CYP51
LMJLV39_180007400	LMJLV39_180007400.1	Leishmania major strain LV39c5	LmjLV39_18:99,150..100,625(-)	UDP-galactopyranose mutase	protein coding	UGM
LMJLV39_210014000	LMJLV39_210014000.1	Leishmania major strain LV39c5	LmjLV39_21:259,842..262,085(+)	methionyl-tRNA synthetase	protein coding	MetRS
LMJLV39_210027300	LMJLV39_210027300.1	Leishmania major strain LV39c5	LmjLV39_21:740,298..741,047(+)	40S ribosomal protein S6, putative	protein coding	rpS6
LMJLV39_220019300	LMJLV39_220019300.1	Leishmania major strain LV39c5	LmjLV39_22:552,995..554,083(-)	farnesyl pyrophosphate synthase	protein coding	FPPS
LMJLV39_240024800	LMJLV39_240024800.1	Leishmania major strain LV39c5	LmjLV39_24:663,364..665,880(-)	cell division cycle protein 20, putative	protein coding	cdc20, Cdc20
LMJLV39_250013700	LMJLV39_250013700.1	Leishmania major strain LV39c5	LmjLV39_25:278,977..280,197(+)	protein phosphatase, putative	protein coding	PP2C
LMJLV39_250015400	LMJLV39_250015400.1	Leishmania major strain LV39c5	LmjLV39_25:347,583..348,116(+)	cyclophilin a	protein coding	CypA
LMJLV39_260006200	LMJLV39_260006200.1	Leishmania major strain LV39c5	LmjLV39_26:26,355..27,068(-)	adenine phosphoribosyltransferase	protein coding	APRT
LMJLV39_260007000	LMJLV39_260007000.1	Leishmania major strain LV39c5	LmjLV39_26:50,470..51,591(-)	silent information regulator 2, putative	protein coding	Sir2
LMJLV39_270007900	LMJLV39_270007900.1	Leishmania major strain LV39c5	LmjLV39_27:70,778..71,230(-)	acyl carrier protein, putative	protein coding	AcP
LMJLV39_270025800	LMJLV39_270025800.1	Leishmania major strain LV39c5	LmjLV39_27:798,051..800,009(-)	trypanothione synthetase, putative	protein coding	TryS
LMJLV39_270033200	LMJLV39_270033200.1	Leishmania major strain LV39c5	LmjLV39_27:1,058,140..1,060,593(+)	Heat shock protein 100 kDa	protein coding	HSP100
LMJLV39_280011000	LMJLV39_280011000.1	Leishmania major strain LV39c5	LmjLV39_28:192,217..193,350(-)	DNA repair protein RAD51, putative	protein coding	RAD51, Rad51
LMJLV39_290019100	LMJLV39_290019100.1	Leishmania major strain LV39c5	LmjLV39_29:511,006..513,609(+)	Heat shock protein 100 kDa	protein coding	HSP100
LMJLV39_350026600	LMJLV39_350026600.1	Leishmania major strain LV39c5	LmjLV39_35:730,094..730,843(+)	40S ribosomal protein S6, putative	protein coding	rpS6
LMJLV39_350048400	LMJLV39_350048400.1	Leishmania major strain LV39c5	LmjLV39_35:1,545,089..1,548,958(+)	kinetoplastid kinetochore protein 3, putative	protein coding	KKT3
LMJLV39_350058500	LMJLV39_350058500.1	Leishmania major strain LV39c5	LmjLV39_35:1,895,591..1,897,273(+)	polyadenylate-binding protein 1	protein coding	PABP1
LMJLV39_360031100	LMJLV39_360031100.1	Leishmania major strain LV39c5	LmjLV39_36:942,707..944,050(+)	tyrosine aminotransferase	protein coding	TAT
LMJLV39_360065700	LMJLV39_360065700.1	Leishmania major strain LV39c5	LmjLV39_36:2,075,533..2,079,300(-)	kinetoplastid kinetochore protein 2, putative	protein coding	KKT2
LMJSD75_020012400	LMJSD75_020012400.1	Leishmania major strain SD 75.1	LmjSD75_02:299,095..301,548(+)	Heat shock protein 100 kDa	protein coding	HSP100
LMJSD75_090007400	LMJSD75_090007400.1	Leishmania major strain SD 75.1	LmjSD75_09:79,302..80,816(+)	heat shock protein HslVU, ATPase subunit HslU, putative	protein coding	HslU
LMJSD75_090022100	LMJSD75_090022100.1	Leishmania major strain SD 75.1	LmjSD75_09:536,027..538,471(-)	DNA J-binding protein, putative	protein coding	JBP1
LMJSD75_100015500	LMJSD75_100015500.1	Leishmania major strain SD 75.1	LmjSD75_10:398,535..399,161(-)	small GTP-binding protein Rab11, putative	protein coding	Rab11
LMJSD75_110019100	LMJSD75_110019100.1	Leishmania major strain SD 75.1	LmjSD75_11:450,469..451,908(+)	sterol 14-alpha-demethylase, putative	protein coding	CYP51
LMJSD75_180007300	LMJSD75_180007300.1	Leishmania major strain SD 75.1	LmjSD75_18:98,530..100,005(-)	UDP-galactopyranose mutase	protein coding	UGM
LMJSD75_210014000	LMJSD75_210014000.1	Leishmania major strain SD 75.1	LmjSD75_21:256,563..258,806(+)	methionyl-tRNA synthetase	protein coding	MetRS
LMJSD75_210027500	LMJSD75_210027500.1	Leishmania major strain SD 75.1	LmjSD75_21:730,076..730,825(+)	40S ribosomal protein S6, putative	protein coding	rpS6
LMJSD75_220019900	LMJSD75_220019900.1	Leishmania major strain SD 75.1	LmjSD75_22:563,940..565,028(-)	farnesyl pyrophosphate synthase	protein coding	FPPS
LMJSD75_240024100	LMJSD75_240024100.1	Leishmania major strain SD 75.1	LmjSD75_24:637,866..640,382(-)	cell division cycle protein 20, putative	protein coding	cdc20, Cdc20
LMJSD75_250013600	LMJSD75_250013600.1	Leishmania major strain SD 75.1	LmjSD75_25:271,402..272,622(+)	protein phosphatase, putative	protein coding	PP2C
LMJSD75_250015300	LMJSD75_250015300.1	Leishmania major strain SD 75.1	LmjSD75_25:340,372..340,905(+)	cyclophilin a	protein coding	CypA
LMJSD75_260006100	LMJSD75_260006100.1	Leishmania major strain SD 75.1	LmjSD75_26:24,648..25,361(-)	adenine phosphoribosyltransferase	protein coding	APRT
LMJSD75_260006900	LMJSD75_260006900.1	Leishmania major strain SD 75.1	LmjSD75_26:50,074..51,195(-)	silent information regulator 2, putative	protein coding	Sir2
LMJSD75_270007800	LMJSD75_270007800.1	Leishmania major strain SD 75.1	LmjSD75_27:67,750..68,202(-)	acyl carrier protein, putative	protein coding	AcP
LMJSD75_270025800	LMJSD75_270025800.1	Leishmania major strain SD 75.1	LmjSD75_27:786,870..788,828(-)	trypanothione synthetase, putative	protein coding	TryS
LMJSD75_270033400	LMJSD75_270033400.1	Leishmania major strain SD 75.1	LmjSD75_27:1,043,945..1,046,398(+)	Heat shock protein 100 kDa	protein coding	HSP100
LMJSD75_280011000	LMJSD75_280011000.1	Leishmania major strain SD 75.1	LmjSD75_28:192,209..193,336(-)	DNA repair protein RAD51, putative	protein coding	RAD51, Rad51
LMJSD75_290019200	LMJSD75_290019200.1	Leishmania major strain SD 75.1	LmjSD75_29:505,888..508,491(+)	Heat shock protein 100 kDa	protein coding	HSP100
LMJSD75_350025900	LMJSD75_350025900.1	Leishmania major strain SD 75.1	LmjSD75_35:718,307..719,056(+)	40S ribosomal protein S6, putative	protein coding	rpS6
LMJSD75_350047800	LMJSD75_350047800.1	Leishmania major strain SD 75.1	LmjSD75_35:1,524,008..1,527,877(+)	kinetoplastid kinetochore protein 3, putative	protein coding	KKT3
LMJSD75_350057800	LMJSD75_350057800.1	Leishmania major strain SD 75.1	LmjSD75_35:1,870,087..1,871,769(+)	polyadenylate-binding protein 1	protein coding	PABP1
LMJSD75_360031300	LMJSD75_360031300.1	Leishmania major strain SD 75.1	LmjSD75_36:924,845..926,188(+)	tyrosine aminotransferase	protein coding	TAT
LMJSD75_360065400	LMJSD75_360065400.1	Leishmania major strain SD 75.1	LmjSD75_36:2,042,329..2,046,096(-)	kinetoplastid kinetochore protein 2, putative	protein coding	KKT2
LPAL13_000050400	LPAL13_000050400.1	Leishmania panamensis MHOM/COL/81/L13	LPAL13_SCAF000738:21,236..23,494(-)	methionyl-tRNA synthetase	protein coding	MetRS
LPAL13_090007200	LPAL13_090007200.1	Leishmania panamensis MHOM/COL/81/L13	LpaL13_09:80,077..81,588(+)	heat shock protein HslVU, ATPase subunit HslU, putative	protein coding	HslU
LPAL13_090020300	LPAL13_090020300.1	Leishmania panamensis MHOM/COL/81/L13	LpaL13_09:509,192..511,633(-)	DNA J-binding protein, putative	protein coding	JBP1
LPAL13_100014800	LPAL13_100014800.1	Leishmania panamensis MHOM/COL/81/L13	LpaL13_10:349,988..350,614(-)	small GTP-binding protein Rab11, putative	protein coding	Rab11
LPAL13_110014700	LPAL13_110014700.1	Leishmania panamensis MHOM/COL/81/L13	LpaL13_11:410,693..412,132(+)	sterol 14-alpha-demethylase, putative	protein coding	CYP51
LPAL13_180006900	LPAL13_180006900.1	Leishmania panamensis MHOM/COL/81/L13	LpaL13_18:75,403..76,881(-)	UDP-galactopyranose mutase	protein coding	UGM
LPAL13_210024800	LPAL13_210024800.1	Leishmania panamensis MHOM/COL/81/L13	LpaL13_21:650,060..650,809(+)	40S ribosomal protein S6, putative	protein coding	rpS6
LPAL13_220016100	LPAL13_220016100.1	Leishmania panamensis MHOM/COL/81/L13	LpaL13_22:465,352..466,440(-)	farnesyl pyrophosphate synthase	protein coding	FPPS
LPAL13_240024200	LPAL13_240024200.1	Leishmania panamensis MHOM/COL/81/L13	LpaL13_24:633,278..635,812(-)	cell division cycle protein 20, putative	protein coding	cdc20, Cdc20
LPAL13_250013700	LPAL13_250013700.1	Leishmania panamensis MHOM/COL/81/L13	LpaL13_25:274,720..275,940(+)	protein phosphatase, putative	protein coding	PP2C
LPAL13_250015300	LPAL13_250015300.1	Leishmania panamensis MHOM/COL/81/L13	LpaL13_25:344,692..345,225(+)	cyclophilin a	protein coding	CypA
LPAL13_260006200	LPAL13_260006200.1	Leishmania panamensis MHOM/COL/81/L13	LpaL13_26:27,244..27,957(-)	adenine phosphoribosyltransferase	protein coding	APRT
LPAL13_260006900	LPAL13_260006900.1	Leishmania panamensis MHOM/COL/81/L13	LpaL13_26:46,990..48,120(-)	silent information regulator 2, putative	protein coding	Sir2
LPAL13_270008300	LPAL13_270008300.1	Leishmania panamensis MHOM/COL/81/L13	LpaL13_27:66,091..66,543(-)	acyl carrier protein, putative	protein coding	AcP
LPAL13_270026700	LPAL13_270026700.1	Leishmania panamensis MHOM/COL/81/L13	LpaL13_27:791,796..793,754(-)	trypanothione synthetase, putative	protein coding	TryS
LPAL13_270033900	LPAL13_270033900.1	Leishmania panamensis MHOM/COL/81/L13	LpaL13_27:1,034,065..1,036,518(+)	Heat shock protein 100 kDa	protein coding	HSP100
LPAL13_280011000	LPAL13_280011000.1	Leishmania panamensis MHOM/COL/81/L13	LpaL13_28:187,559..188,683(-)	DNA repair protein RAD51, putative	protein coding	RAD51, Rad51
LPAL13_290017400	LPAL13_290017400.1	Leishmania panamensis MHOM/COL/81/L13	LpaL13_29:431,353..433,956(+)	Heat shock protein 100 kDa	protein coding	HSP100
LPAL13_340024400	LPAL13_340024400.1	Leishmania panamensis MHOM/COL/81/L13	LpaL13_34:655,756..656,505(+)	40S ribosomal protein S6, putative	protein coding	rpS6
LPAL13_340046600	LPAL13_340046600.1	Leishmania panamensis MHOM/COL/81/L13	LpaL13_34:1,454,546..1,458,376(+)	kinetoplastid kinetochore protein 3, putative	protein coding	KKT3
LPAL13_340056600	LPAL13_340056600.1	Leishmania panamensis MHOM/COL/81/L13	LpaL13_34:1,770,549..1,772,213(+)	polyadenylate-binding protein 1	protein coding	PABP1
LPAL13_350030700	LPAL13_350030700.1	Leishmania panamensis MHOM/COL/81/L13	LpaL13_35:894,267..895,616(+)	tyrosine aminotransferase	protein coding	TAT
LPAL13_350063600	LPAL13_350063600.1	Leishmania panamensis MHOM/COL/81/L13	LpaL13_35:1,985,989..1,989,756(-)	kinetoplastid kinetochore protein 2, putative	protein coding	KKT2
LPMP_090220	LPMP_090220-t37_1	Leishmania panamensis strain MHOM/PA/94/PSC-1	CP009378:74,359..75,870(+)	ATP-dependent hsl protease ATP-binding subunit hslU, putative	protein coding	HslU
LPMP_091120	LPMP_091120-t37_1	Leishmania panamensis strain MHOM/PA/94/PSC-1	CP009378:439,275..440,003(-)	mitochondrial RNA binding protein 2	protein coding	MRP2
LPMP_091480	LPMP_091480-t37_1	Leishmania panamensis strain MHOM/PA/94/PSC-1	CP009378:539,316..541,757(-)	DNA J-binding protein, putative	protein coding	JBP1
LPMP_100830	LPMP_100830-t37_1	Leishmania panamensis strain MHOM/PA/94/PSC-1	CP009379:365,676..366,302(-)	small GTP-binding protein Rab11, putative	protein coding	Rab11
LPMP_210870	LPMP_210870-t37_1	Leishmania panamensis strain MHOM/PA/94/PSC-1	CP009390:254,657..256,915(+)	methionyl-tRNA synthetase, putative	protein coding	MetRS
LPMP_212100	LPMP_212100-t37_1	Leishmania panamensis strain MHOM/PA/94/PSC-1	CP009390:718,735..719,484(+)	40S ribosomal protein S6, putative	protein coding	rpS6
LPMP_221240	LPMP_221240-t37_1	Leishmania panamensis strain MHOM/PA/94/PSC-1	CP009391:526,413..527,501(-)	farnesyl pyrophosphate synthase	protein coding	FPPS
LPMP_241690	LPMP_241690-t37_1	Leishmania panamensis strain MHOM/PA/94/PSC-1	CP009393:632,481..634,994(-)	cell division cycle protein 20, putative	protein coding	cdc20, Cdc20
LPMP_250770	LPMP_250770-t37_1	Leishmania panamensis strain MHOM/PA/94/PSC-1	CP009394:267,768..268,988(+)	protein phosphatase, putative	protein coding	PP2C
LPMP_250930	LPMP_250930-t37_1	Leishmania panamensis strain MHOM/PA/94/PSC-1	CP009394:337,573..338,106(+)	cyclophilin a	protein coding	CypA
LPMP_260140	LPMP_260140-t37_1	Leishmania panamensis strain MHOM/PA/94/PSC-1	CP009395:27,521..28,234(-)	adenine phosphoribosyltransferase	protein coding	APRT
LPMP_260210	LPMP_260210-t37_1	Leishmania panamensis strain MHOM/PA/94/PSC-1	CP009395:49,836..50,966(-)	NAD-dependent silent information regulator 2, putative	protein coding	Sir2
LPMP_270280	LPMP_270280-t37_1	Leishmania panamensis strain MHOM/PA/94/PSC-1	CP009396:66,903..67,355(-)	acyl carrier protein, putative	protein coding	AcP
LPMP_271850	LPMP_271850-t37_1	Leishmania panamensis strain MHOM/PA/94/PSC-1	CP009396:774,998..776,956(-)	trypanothione synthetase, putative	protein coding	TryS
LPMP_280560	LPMP_280560-t37_1	Leishmania panamensis strain MHOM/PA/94/PSC-1	CP009397:186,098..187,222(-)	DNA repair protein RAD51, putative	protein coding	RAD51, Rad51
LPMP_344870	LPMP_344870-t37_1	Leishmania panamensis strain MHOM/PA/94/PSC-1	CP009403:1,809,313..1,810,977(+)	polyadenylate-binding protein 1	protein coding	PABP1
LPMP_352430	LPMP_352430-t37_1	Leishmania panamensis strain MHOM/PA/94/PSC-1	CP009404:907,548..908,897(+)	tyrosine aminotransferase	protein coding	TAT
LTRL590_090007100	LTRL590_090007100.1	Leishmania tropica L590	LtrL590_09:78,503..80,017(+)	heat shock protein HslVU, ATPase subunit HslU, putative	protein coding	HslU
LTRL590_090022200	LTRL590_090022200.1	Leishmania tropica L590	LtrL590_09:557,002..559,446(-)	DNA J-binding protein, putative	protein coding	JBP1
LTRL590_100009900	LTRL590_100009900.1	Leishmania tropica L590	LtrL590_10:192,718..193,344(-)	small GTP-binding protein Rab11, putative	protein coding	Rab11
LTRL590_110018600	LTRL590_110018600.1	Leishmania tropica L590	LtrL590_11:490,659..492,098(+)	sterol 14-alpha-demethylase, putative	protein coding	CYP51
LTRL590_180007300	LTRL590_180007300.1	Leishmania tropica L590	LtrL590_18:108,837..110,312(-)	UDP-galactopyranose mutase	protein coding	UGM
LTRL590_210014200	LTRL590_210014200.1	Leishmania tropica L590	LtrL590_21:266,051..268,294(+)	methionyl-tRNA synthetase	protein coding	MetRS
LTRL590_210027000	LTRL590_210027000.1	Leishmania tropica L590	LtrL590_21:749,775..750,524(+)	40S ribosomal protein S6, putative	protein coding	rpS6
LTRL590_220017900	LTRL590_220017900.1	Leishmania tropica L590	LtrL590_22:513,924..515,012(-)	farnesyl pyrophosphate synthase	protein coding	FPPS
LTRL590_240024700	LTRL590_240024700.1	Leishmania tropica L590	LtrL590_24:663,021..665,546(-)	cell division cycle protein 20, putative	protein coding	Cdc20, cdc20
LTRL590_250013600	LTRL590_250013600.1	Leishmania tropica L590	LtrL590_25:274,043..275,263(+)	protein phosphatase, putative	protein coding	PP2C
LTRL590_250015300	LTRL590_250015300.1	Leishmania tropica L590	LtrL590_25:344,492..345,025(+)	cyclophilin a	protein coding	CypA
LTRL590_260006100	LTRL590_260006100.1	Leishmania tropica L590	LtrL590_26:24,634..25,347(-)	adenine phosphoribosyltransferase	protein coding	APRT
LTRL590_260006700	LTRL590_260006700.1	Leishmania tropica L590	LtrL590_26:45,701..46,822(-)	silent information regulator 2, putative	protein coding	Sir2
LTRL590_270007900	LTRL590_270007900.1	Leishmania tropica L590	LtrL590_27:70,359..70,811(-)	acyl carrier protein, putative	protein coding	AcP
LTRL590_270025900	LTRL590_270025900.1	Leishmania tropica L590	LtrL590_27:842,865..844,823(-)	trypanothione synthetase, putative	protein coding	TryS
LTRL590_280010500	LTRL590_280010500.1	Leishmania tropica L590	LtrL590_28:193,417..194,550(-)	DNA repair protein RAD51, putative	protein coding	Rad51, RAD51
LTRL590_290019700	LTRL590_290019700.1	Leishmania tropica L590	LtrL590_29:550,624..553,227(+)	Heat shock protein 100 kDa	protein coding	HSP100
LTRL590_350025300	LTRL590_350025300.1	Leishmania tropica L590	LtrL590_35:719,894..720,643(+)	40S ribosomal protein S6, putative	protein coding	rpS6
LTRL590_350047300	LTRL590_350047300.1	Leishmania tropica L590	LtrL590_35:1,535,159..1,539,034(+)	kinetoplastid kinetochore protein 3, putative	protein coding	KKT3
LTRL590_350057300	LTRL590_350057300.1	Leishmania tropica L590	LtrL590_35:1,876,662..1,878,344(+)	polyadenylate-binding protein 1	protein coding	PABP1
LTRL590_360031600	LTRL590_360031600.1	Leishmania tropica L590	LtrL590_36:963,611..964,957(+)	tyrosine aminotransferase	protein coding	TAT
LTRL590_360065300	LTRL590_360065300.1	Leishmania tropica L590	LtrL590_36:2,102,800..2,106,567(-)	kinetoplastid kinetochore protein 2, putative	protein coding	KKT2
LTULEM423_000008900	LTULEM423_000008900.1	Leishmania turanica strain LEM423	LTULEM423_SCAF000038:60..2,354(+)	Heat shock protein 100 kDa	protein coding	HSP100
LTULEM423_090007200	LTULEM423_090007200.1	Leishmania turanica strain LEM423	LtuLEM423_09:78,647..80,158(+)	heat shock protein HslVU, ATPase subunit HslU, putative	protein coding	HslU
LTULEM423_090021500	LTULEM423_090021500.1	Leishmania turanica strain LEM423	LtuLEM423_09:537,604..540,048(-)	DNA J-binding protein, putative	protein coding	JBP1
LTULEM423_100014900	LTULEM423_100014900.1	Leishmania turanica strain LEM423	LtuLEM423_10:378,210..378,836(-)	small GTP-binding protein Rab11, putative	protein coding	Rab11
LTULEM423_110017500	LTULEM423_110017500.1	Leishmania turanica strain LEM423	LtuLEM423_11:444,886..446,325(+)	sterol 14-alpha-demethylase, putative	protein coding	CYP51
LTULEM423_180007000	LTULEM423_180007000.1	Leishmania turanica strain LEM423	LtuLEM423_18:98,163..99,638(-)	UDP-galactopyranose mutase	protein coding	UGM
LTULEM423_210014000	LTULEM423_210014000.1	Leishmania turanica strain LEM423	LtuLEM423_21:262,392..264,635(+)	methionyl-tRNA synthetase	protein coding	MetRS
LTULEM423_210026900	LTULEM423_210026900.1	Leishmania turanica strain LEM423	LtuLEM423_21:747,339..748,088(+)	40S ribosomal protein S6, putative	protein coding	rpS6
LTULEM423_220017600	LTULEM423_220017600.1	Leishmania turanica strain LEM423	LtuLEM423_22:488,010..489,098(-)	farnesyl pyrophosphate synthase	protein coding	FPPS
LTULEM423_240024000	LTULEM423_240024000.1	Leishmania turanica strain LEM423	LtuLEM423_24:652,195..654,711(-)	cell division cycle protein 20, putative	protein coding	Cdc20, cdc20
LTULEM423_250013500	LTULEM423_250013500.1	Leishmania turanica strain LEM423	LtuLEM423_25:273,040..274,260(+)	protein phosphatase, putative	protein coding	PP2C
LTULEM423_250015100	LTULEM423_250015100.1	Leishmania turanica strain LEM423	LtuLEM423_25:343,150..343,683(+)	cyclophilin a	protein coding	CypA
LTULEM423_260006400	LTULEM423_260006400.1	Leishmania turanica strain LEM423	LtuLEM423_26:29,880..30,593(-)	adenine phosphoribosyltransferase	protein coding	APRT
LTULEM423_260007100	LTULEM423_260007100.1	Leishmania turanica strain LEM423	LtuLEM423_26:52,907..54,028(-)	silent information regulator 2, putative	protein coding	Sir2
LTULEM423_270007700	LTULEM423_270007700.1	Leishmania turanica strain LEM423	LtuLEM423_27:72,561..73,013(-)	acyl carrier protein, putative	protein coding	AcP
LTULEM423_270025600	LTULEM423_270025600.1	Leishmania turanica strain LEM423	LtuLEM423_27:789,413..791,371(-)	trypanothione synthetase, putative	protein coding	TryS
LTULEM423_280010900	LTULEM423_280010900.1	Leishmania turanica strain LEM423	LtuLEM423_28:193,280..194,410(-)	DNA repair protein RAD51, putative	protein coding	RAD51, Rad51
LTULEM423_290018900	LTULEM423_290018900.1	Leishmania turanica strain LEM423	LtuLEM423_29:510,193..512,796(+)	Heat shock protein 100 kDa	protein coding	HSP100
LTULEM423_350026000	LTULEM423_350026000.1	Leishmania turanica strain LEM423	LtuLEM423_35:722,105..722,854(+)	40S ribosomal protein S6, putative	protein coding	rpS6
LTULEM423_350047300	LTULEM423_350047300.1	Leishmania turanica strain LEM423	LtuLEM423_35:1,472,870..1,476,751(+)	kinetoplastid kinetochore protein 3, putative	protein coding	KKT3
LTULEM423_350056900	LTULEM423_350056900.1	Leishmania turanica strain LEM423	LtuLEM423_35:1,817,239..1,818,927(+)	polyadenylate-binding protein 1	protein coding	PABP1
LTULEM423_360031000	LTULEM423_360031000.1	Leishmania turanica strain LEM423	LtuLEM423_36:912,942..914,288(+)	tyrosine aminotransferase	protein coding	TAT
LTULEM423_360064700	LTULEM423_360064700.1	Leishmania turanica strain LEM423	LtuLEM423_36:2,039,792..2,043,559(-)	kinetoplastid kinetochore protein 2, putative	protein coding	KKT2
LbrM.01.0380	LbrM.01.0380:mRNA	Leishmania braziliensis MHOM/BR/75/M2904	LbrM.01:96,168..96,461(+)	Mitochondrial pyruvate carrier 1	protein coding	MPC1
LbrM.06.0080	LbrM.06.0080:mRNA	Leishmania braziliensis MHOM/BR/75/M2904	LbrM.06:40,139..42,127(-)	ATP-binding cassette protein subfamily G, member 2	protein coding	ABCG2
LbrM.09.1540	LbrM.09.1540:mRNA	Leishmania braziliensis MHOM/BR/75/M2904	LbrM.09:534,949..537,390(-)	J-binding protein	protein coding	JBP1
LbrM.10.1010	LbrM.10.1010:mRNA	Leishmania braziliensis MHOM/BR/75/M2904	LbrM.10:392,679..393,305(-)	small GTP-binding protein Rab11, putative	protein coding	Rab11
LbrM.11.0880	LbrM.11.0880:mRNA	Leishmania braziliensis MHOM/BR/75/M2904	LbrM.11:413,210..414,649(+)	Lanosterol 14-alpha demethylase	protein coding	CYP51
LbrM.14.1650	LbrM.14.1650:mRNA	Leishmania braziliensis MHOM/BR/75/M2904	LbrM.14:636,256..636,678(+)	Mitochondrial pyruvate carrier 2	protein coding	MPC2
LbrM.17.0790	LbrM.17.0790:mRNA	Leishmania braziliensis MHOM/BR/75/M2904	LbrM.17:335,903..337,381(-)	GMP reductase	protein coding	GMPR
LbrM.21.0900	LbrM.21.0900:mRNA	Leishmania braziliensis MHOM/BR/75/M2904	LbrM.21:257,000..259,258(+)	methionyl-tRNA synthetase, putative	protein coding	MetRS
LbrM.22.1240	LbrM.22.1240:mRNA	Leishmania braziliensis MHOM/BR/75/M2904	LbrM.22:523,376..524,464(-)	farnesyl pyrophosphate synthase	protein coding	FPPS
LbrM.22.1540	LbrM.22.1540:mRNA	Leishmania braziliensis MHOM/BR/75/M2904	LbrM.22:623,130..624,146(+)	ccr4-not transcription complex subunit	protein coding	CAF1
LbrM.24.1780	LbrM.24.1780:mRNA	Leishmania braziliensis MHOM/BR/75/M2904	LbrM.24:617,498..620,011(-)	cell division cycle protein 20, putative	protein coding	Cdc20, cdc20
LbrM.25.0440	LbrM.25.0440:mRNA	Leishmania braziliensis MHOM/BR/75/M2904	LbrM.25:142,925..143,431(-)	RNA-binding protein UBP2, putative	protein coding	UBP2
LbrM.25.0450	LbrM.25.0450:mRNA	Leishmania braziliensis MHOM/BR/75/M2904	LbrM.25:151,428..151,937(-)	RNA-binding protein UBP1, putative	protein coding	UBP1
LbrM.25.0790	LbrM.25.0790:mRNA	Leishmania braziliensis MHOM/BR/75/M2904	LbrM.25:289,647..290,196(+)	cyclophilin a, putative	protein coding	CypA
LbrM.26.0130	LbrM.26.0130:mRNA	Leishmania braziliensis MHOM/BR/75/M2904	LbrM.26:27,181..27,894(-)	adenine phosphoribosyltransferase	protein coding	APRT
LbrM.26.0210	LbrM.26.0210:mRNA	Leishmania braziliensis MHOM/BR/75/M2904	LbrM.26:48,714..49,568(-)	Silent information regulator 2 related protein 1	protein coding	Sir2
LbrM.26.1630	LbrM.26.1630:mRNA	Leishmania braziliensis MHOM/BR/75/M2904	LbrM.26:566,430..568,118(+)	Proline dehydrogenase, mitochondrial	protein coding	PRODH
LbrM.27.0300	LbrM.27.0300:mRNA	Leishmania braziliensis MHOM/BR/75/M2904	LbrM.27:76,748..77,200(-)	acyl carrier protein, mitochondrial, putative	protein coding	AcP
LbrM.27.2010	LbrM.27.2010:mRNA	Leishmania braziliensis MHOM/BR/75/M2904	LbrM.27:806,616..808,574(-)	trypanothione synthetase	protein coding	TryS
LbrM.28.0570	LbrM.28.0570:mRNA	Leishmania braziliensis MHOM/BR/75/M2904	LbrM.28:192,318..193,442(-)	DNA repair protein RAD51, putative	protein coding	Rad51, RAD51
LbrM.30.3070	LbrM.30.3070:mRNA	Leishmania braziliensis MHOM/BR/75/M2904	LbrM.30:1,063,318..1,064,343(-)	homoserine kinase	protein coding	HK
LbrM.30.3100	LbrM.30.3100:mRNA	Leishmania braziliensis MHOM/BR/75/M2904	LbrM.30:1,073,592..1,074,704(-)	S-adenosylmethionine decarboxylase	protein coding	AdoMetDC
LbrM.33.2680	LbrM.33.2680:mRNA	Leishmania braziliensis MHOM/BR/75/M2904	LbrM.33:1,037,287..1,038,984(+)	ras-like small GTPases, putative	protein coding	Nop53
LbrM.34.4040	LbrM.34.4040:mRNA	Leishmania braziliensis MHOM/BR/75/M2904	LbrM.34:1,534,736..1,538,566(+)	kinetoplastid kinetochore protein 3, putative	protein coding	KKT3
LbrM.34.4980	LbrM.34.4980:mRNA	Leishmania braziliensis MHOM/BR/75/M2904	LbrM.34:1,868,676..1,870,340(+)	polyadenylate-binding protein 1, putative	protein coding	PABP1
LbrM.35.1490	LbrM.35.1490:mRNA	Leishmania braziliensis MHOM/BR/75/M2904	LbrM.35:517,479..519,836(-)	Valosin-containing protein, putative	protein coding	Cdc48
LbrM.35.2580	LbrM.35.2580:mRNA	Leishmania braziliensis MHOM/BR/75/M2904	LbrM.35:959,116..960,465(+)	tyrosine aminotransferase	protein coding	TAT
LbrM.35.5600	LbrM.35.5600:mRNA	Leishmania braziliensis MHOM/BR/75/M2904	LbrM.35:2,068,236..2,072,003(-)	kinetoplastid kinetochore protein 2, putative	protein coding	KKT2
LbrM.35.5670	LbrM.35.5670:mRNA	Leishmania braziliensis MHOM/BR/75/M2904	LbrM.35:2,089,848..2,091,044(-)	selenophosphate synthetase, putative	protein coding	selD
LbrM.35.7100	LbrM.35.7100:mRNA	Leishmania braziliensis MHOM/BR/75/M2904	LbrM.35:2,605,155..2,607,248(-)	prolyl endopeptidase	protein coding	POP
LdBPK_010350.1	LdBPK_010350.1.1	Leishmania donovani BPK282A1	Ld01_v01s1:85,574..85,867(+)	Mitochondrial pyruvate carrier 1	protein coding	MPC1
LdBPK_060090.1	LdBPK_060090.1.1	Leishmania donovani BPK282A1	Ld06_v01s1:42,258..42,698(-)	ATP-binding cassette protein subfamily G, member 2 (fragment)	protein coding	ABCG2
LdBPK_091560.1	LdBPK_091560.1.1	Leishmania donovani BPK282A1	Ld09_v01s1:568,550..570,994(-)	J-binding protein	protein coding	JBP1
LdBPK_111100.1	LdBPK_111100.1.1	Leishmania donovani BPK282A1	Ld11_v01s1:456,337..457,779(+)	Lanosterol 14-alpha demethylase	protein coding	CYP51
LdBPK_141560.1	LdBPK_141560.1.1	Leishmania donovani BPK282A1	Ld14_v01s1:628,392..628,814(+)	Mitochondrial pyruvate carrier 2	protein coding	MPC2
LdBPK_170870.1	LdBPK_170870.1.1	Leishmania donovani BPK282A1	Ld17_v01s1:370,516..371,994(-)	GMP reductase	protein coding	GMPR
LdBPK_221480.1	LdBPK_221480.1.1	Leishmania donovani BPK282A1	Ld22_v01s1:643,776..644,792(+)	ccr4-not transcription complex subunit	protein coding	CAF1
LdBPK_241790.1	LdBPK_241790.1.1	Leishmania donovani BPK282A1	Ld24_v01s1:675,946..678,456(-)	cell division cycle protein 20	protein coding	Cdc20, cdc20
LdBPK_250510.1	LdBPK_250510.1.1	Leishmania donovani BPK282A1	Ld25_v01s1:167,816..168,319(-)	RNA-binding protein UBP2, putative	protein coding	UBP2
LdBPK_250940.1	LdBPK_250940.1.1	Leishmania donovani BPK282A1	Ld25_v01s1:336,945..337,478(+)	cyclophilin a, putative	protein coding	CypA
LdBPK_260200.1	LdBPK_260200.1.1	Leishmania donovani BPK282A1	Ld26_v01s1:53,698..54,819(-)	Silent information regulator 2 related protein 1	protein coding	Sir2
LdBPK_261590.1	LdBPK_261590.1.1	Leishmania donovani BPK282A1	Ld26_v01s1:585,052..586,737(+)	Proline dehydrogenase, mitochondrial	protein coding	PRODH
LdBPK_270300.1	LdBPK_270300.1.1	Leishmania donovani BPK282A1	Ld27_v01s1:71,152..71,604(-)	acyl carrier protein, mitochondrial, putative	protein coding	AcP
LdBPK_271770.1	LdBPK_271770.1.1	Leishmania donovani BPK282A1	Ld27_v01s1:736,943..738,901(-)	trypanothione synthetase	protein coding	TryS
LdBPK_280580.1	LdBPK_280580.1.1	Leishmania donovani BPK282A1	Ld28_v01s1:198,132..199,262(-)	DNA repair protein RAD51, putative	protein coding	RAD51, Rad51
LdBPK_303120.1	LdBPK_303120.1.1	Leishmania donovani BPK282A1	Ld30_v01s1:1,137,241..1,138,266(-)	homoserine kinase	protein coding	HK
LdBPK_332530.1	LdBPK_332530.1.1	Leishmania donovani BPK282A1	Ld33_v01s1:978,533..980,236(+)	ras-like small GTPases, putative	protein coding	Nop53
LdBPK_354110.1	LdBPK_354110.1.1	Leishmania donovani BPK282A1	Ld35_v01s1:1,628,274..1,632,131(+)	kinetoplastid kinetochore protein 3, putative	protein coding	KKT3
LdBPK_355360.1	LdBPK_355360.1.1	Leishmania donovani BPK282A1	Ld35_v01s1:2,082,345..2,084,027(+)	polyadenylate-binding protein 1, putative	protein coding	PABP1
LdBPK_361420.1	LdBPK_361420.1.1	Leishmania donovani BPK282A1	Ld36_v01s1:502,978..505,332(-)	Valosin-containing protein, putative	protein coding	Cdc48
LdBPK_365580.1	LdBPK_365580.1.1	Leishmania donovani BPK282A1	Ld36_v01s1:2,095,898..2,099,665(-)	kinetoplastid kinetochore protein 2, putative	protein coding	KKT2
LdBPK_365650.1	LdBPK_365650.1.1	Leishmania donovani BPK282A1	Ld36_v01s1:2,119,486..2,120,682(-)	selenophosphate synthetase, putative	protein coding	selD
LdBPK_367060.1	LdBPK_367060.1.1	Leishmania donovani BPK282A1	Ld36_v01s1:2,630,925..2,633,018(-)	prolyl endopeptidase	protein coding	POP
LmjF.01.0335	LmjF.01.0335:mRNA	Leishmania major strain Friedlin	LmjF.01:81,749..82,042(+)	Mitochondrial pyruvate carrier 1	protein coding	MPC1
LmjF.06.0090	LmjF.06.0090:mRNA	Leishmania major strain Friedlin	LmjF.06:40,263..42,254(-)	ATP-binding cassette protein subfamily G, member 2	protein coding	ABCG2
LmjF.09.1480	LmjF.09.1480:mRNA	Leishmania major strain Friedlin	LmjF.09:552,956..555,400(-)	J-binding protein	protein coding	JBP1
LmjF.10.0910	LmjF.10.0910:mRNA	Leishmania major strain Friedlin	LmjF.10:418,873..419,499(-)	small GTP-binding protein Rab11, putative	protein coding	Rab11
LmjF.11.1100	LmjF.11.1100:mRNA	Leishmania major strain Friedlin	LmjF.11:464,294..465,733(+)	Lanosterol 14-alpha demethylase	protein coding	CYP51
LmjF.14.1460	LmjF.14.1460:mRNA	Leishmania major strain Friedlin	LmjF.14:610,835..611,257(+)	Mitochondrial pyruvate carrier 2	protein coding	MPC2
LmjF.16.0230	LmjF.16.0230:mRNA	Leishmania major strain Friedlin	LmjF.16:77,948..78,475(-)	Protein tyrosine phosphatase PRL-1	protein coding	PRL-1
LmjF.17.0725	LmjF.17.0725:mRNA	Leishmania major strain Friedlin	LmjF.17:384,829..386,307(-)	GMP reductase	protein coding	GMPR
LmjF.18.0200	LmjF.18.0200:mRNA	Leishmania major strain Friedlin	LmjF.18:99,021..100,496(-)	UDP-galactopyranose mutase	protein coding	UGM
LmjF.20.0100	LmjF.20.0100:mRNA	Leishmania major strain Friedlin	LmjF.20:32,976..34,415(-)	phosphoglycerate kinase C, glycosomal	protein coding	PGKC
LmjF.20.0110	LmjF.20.0110.1:mRNA	Leishmania major strain Friedlin	LmjF.20:35,830..37,198(-)	phosphoglycerate kinase B, cytosolic	protein coding	PGKB
LmjF.20.0110	LmjF.20.0110.2:mRNA	Leishmania major strain Friedlin	LmjF.20:35,830..37,198(-)	phosphoglycerate kinase B, cytosolic	protein coding	PGKB
LmjF.20.1120	LmjF.20.1120:mRNA	Leishmania major strain Friedlin	LmjF.20:497,836..507,684(+)	phosphatidylinositol 3-kinase, putative	protein coding	TOR4
LmjF.21.0810	LmjF.21.0810:mRNA	Leishmania major strain Friedlin	LmjF.21:266,007..268,250(+)	methionyl-tRNA synthetase	protein coding	MetRS
LmjF.21.1780	LmjF.21.1780:mRNA	Leishmania major strain Friedlin	LmjF.21:741,751..742,500(+)	40S ribosomal protein S6, putative	protein coding	rpS6
LmjF.22.1360	LmjF.22.1360:mRNA	Leishmania major strain Friedlin	LmjF.22:572,571..573,659(-)	farnesyl pyrophosphate synthase	protein coding	FPPS
LmjF.22.1630	LmjF.22.1630:mRNA	Leishmania major strain Friedlin	LmjF.22:673,554..674,570(+)	ccr4-not transcription complex subunit	protein coding	CAF1
LmjF.23.0220	LmjF.23.0220.1:mRNA	Leishmania major strain Friedlin	LmjF.23:71,362..78,351(+)	ATP-binding cassette protein subfamily C, member 2, putative	protein coding	ABCC2
LmjF.23.0220	LmjF.23.0220.2:mRNA	Leishmania major strain Friedlin	LmjF.23:71,362..78,351(+)	ATP-binding cassette protein subfamily C, member 2, putative	protein coding	ABCC2
LmjF.24.1720	LmjF.24.1720:mRNA	Leishmania major strain Friedlin	LmjF.24:640,161..642,677(-)	cell division cycle protein 20, putative	protein coding	Cdc20, cdc20
LmjF.25.0490	LmjF.25.0490:mRNA	Leishmania major strain Friedlin	LmjF.25:169,437..169,970(-)	RNA-binding protein UBP1, putative	protein coding	UBP1
LmjF.25.0500	LmjF.25.0500:mRNA	Leishmania major strain Friedlin	LmjF.25:179,434..179,937(-)	RNA-binding protein UBP2, putative	protein coding	UBP2
LmjF.25.0750	LmjF.25.0750:mRNA	Leishmania major strain Friedlin	LmjF.25:277,696..278,916(+)	protein phosphatase 2C, putative	protein coding	PP2C
LmjF.25.0910	LmjF.25.0910:mRNA	Leishmania major strain Friedlin	LmjF.25:346,362..346,895(+)	cyclophilin a, putative	protein coding	CypA
LmjF.26.0140	LmjF.26.0140:mRNA	Leishmania major strain Friedlin	LmjF.26:31,149..31,862(-)	adenine phosphoribosyltransferase	protein coding	APRT
LmjF.26.0210	LmjF.26.0210:mRNA	Leishmania major strain Friedlin	LmjF.26:55,441..56,562(-)	Silent information regulator 2 related protein 1	protein coding	Sir2
LmjF.26.1610	LmjF.26.1610:mRNA	Leishmania major strain Friedlin	LmjF.26:590,507..592,192(+)	Proline dehydrogenase, mitochondrial	protein coding	PRODH
LmjF.27.0290	LmjF.27.0290:mRNA	Leishmania major strain Friedlin	LmjF.27:70,458..70,910(-)	acyl carrier protein, mitochondrial, putative	protein coding	AcP
LmjF.27.1870	LmjF.27.1870:mRNA	Leishmania major strain Friedlin	LmjF.27:806,164..808,122(-)	trypanothione synthetase	protein coding	TryS
LmjF.28.0550	LmjF.28.0550:mRNA	Leishmania major strain Friedlin	LmjF.28:192,069..193,202(-)	DNA repair protein RAD51, putative	protein coding	RAD51, Rad51
LmjF.28.2770	LmjF.28.2770:mRNA	Leishmania major strain Friedlin	LmjF.28:1,056,925..1,058,901(-)	heat-shock protein hsp70, putative	protein coding	HSP70, Hsp70
LmjF.29.1270	LmjF.29.1270:mRNA	Leishmania major strain Friedlin	LmjF.29:509,423..512,026(+)	Heat shock protein 100 kDa	protein coding	HSP100
LmjF.30.0800	LmjF.30.0800:mRNA	Leishmania major strain Friedlin	LmjF.30:252,591..254,123(+)	rac serine-threonine kinase, putative	protein coding	Rac
LmjF.30.3080	LmjF.30.3080:mRNA	Leishmania major strain Friedlin	LmjF.30:1,160,445..1,161,470(-)	homoserine kinase	protein coding	HK
LmjF.33.2400	LmjF.33.2400:mRNA	Leishmania major strain Friedlin	LmjF.33:1,085,369..1,087,072(+)	ras-like small GTPases, putative	protein coding	Nop53
LmjF.35.4050	LmjF.35.4050:mRNA	Leishmania major strain Friedlin	LmjF.35:1,616,510..1,620,379(+)	kinetoplastid kinetochore protein 3, putative	protein coding	KKT3
LmjF.35.5040	LmjF.35.5040:mRNA	Leishmania major strain Friedlin	LmjF.35:1,969,384..1,971,066(+)	polyadenylate-binding protein 1	protein coding	PABP1
LmjF.36.1370	LmjF.36.1370:mRNA	Leishmania major strain Friedlin	LmjF.36:498,032..500,386(-)	Valosin-containing protein, putative	protein coding	Cdc48
LmjF.36.2360	LmjF.36.2360:mRNA	Leishmania major strain Friedlin	LmjF.36:944,761..946,104(+)	tyrosine aminotransferase	protein coding	TAT
LmjF.36.5350	LmjF.36.5350:mRNA	Leishmania major strain Friedlin	LmjF.36:2,071,068..2,074,835(-)	kinetoplastid kinetochore protein 2, putative	protein coding	KKT2
LmjF.36.5410	LmjF.36.5410:mRNA	Leishmania major strain Friedlin	LmjF.36:2,094,510..2,095,706(-)	Selenophosphate synthetase 2	protein coding	selD
LmjF.36.6750	LmjF.36.6750:mRNA	Leishmania major strain Friedlin	LmjF.36:2,597,482..2,599,575(-)	prolyl endopeptidase	protein coding	POP
LmxM.01.0335	LmxM.01.0335.1	Leishmania mexicana MHOM/GT/2001/U1103	LmxM.01:81,203..81,496(+)	Mitochondrial pyruvate carrier 1	protein coding	MPC1
LmxM.06.0090	LmxM.06.0090.1	Leishmania mexicana MHOM/GT/2001/U1103	LmxM.06:41,063..43,054(-)	ATP-binding cassette protein subfamily G, member 2	protein coding	ABCG2
LmxM.09.1480	LmxM.09.1480.1	Leishmania mexicana MHOM/GT/2001/U1103	LmxM.09:523,422..525,866(-)	J-binding protein	protein coding	JBP1
LmxM.11.1100	LmxM.11.1100.1	Leishmania mexicana MHOM/GT/2001/U1103	LmxM.11:442,773..444,212(+)	Lanosterol 14-alpha demethylase	protein coding	CYP51
LmxM.14.1460	LmxM.14.1460.1	Leishmania mexicana MHOM/GT/2001/U1103	LmxM.14:598,438..598,860(+)	Mitochondrial pyruvate carrier 2	protein coding	MPC2
LmxM.17.0725	LmxM.17.0725.1	Leishmania mexicana MHOM/GT/2001/U1103	LmxM.17:371,175..372,653(-)	GMP reductase	protein coding	GMPR
LmxM.22.1630	LmxM.22.1630.1	Leishmania mexicana MHOM/GT/2001/U1103	LmxM.22:664,230..665,246(+)	ccr4-not transcription complex subunit	protein coding	CAF1
LmxM.24.1720	LmxM.24.1720.1	Leishmania mexicana MHOM/GT/2001/U1103	LmxM.24:644,189..646,672(-)	cell division cycle protein 20, putative	protein coding	cdc20, Cdc20
LmxM.25.0490	LmxM.25.0490.1	Leishmania mexicana MHOM/GT/2001/U1103	LmxM.25:160,780..161,304(-)	RNA-binding protein UBP1, putative	protein coding	UBP1
LmxM.25.0500	LmxM.25.0500.1	Leishmania mexicana MHOM/GT/2001/U1103	LmxM.25:170,358..170,861(-)	RNA-binding protein UBP2, putative	protein coding	UBP2
LmxM.25.0910	LmxM.25.0910.1	Leishmania mexicana MHOM/GT/2001/U1103	LmxM.25:335,544..336,077(+)	cyclophilin a, putative	protein coding	CypA
LmxM.26.0210	LmxM.26.0210.1	Leishmania mexicana MHOM/GT/2001/U1103	LmxM.26:50,474..51,595(-)	Silent information regulator 2 related protein 1	protein coding	Sir2
LmxM.26.1610	LmxM.26.1610.1	Leishmania mexicana MHOM/GT/2001/U1103	LmxM.26:562,078..563,763(+)	Proline dehydrogenase, mitochondrial	protein coding	PRODH
LmxM.27.0290	LmxM.27.0290.1	Leishmania mexicana MHOM/GT/2001/U1103	LmxM.27:69,765..70,217(-)	acyl carrier protein, mitochondrial, putative	protein coding	AcP
LmxM.27.1870	LmxM.27.1870.1	Leishmania mexicana MHOM/GT/2001/U1103	LmxM.27:782,512..784,470(-)	trypanothione synthetase	protein coding	TryS
LmxM.28.0550	LmxM.28.0550.1	Leishmania mexicana MHOM/GT/2001/U1103	LmxM.28:184,974..186,101(-)	DNA repair protein RAD51, putative	protein coding	Rad51, RAD51
LmxM.29.2980	LmxM.29.2980.1	Leishmania mexicana MHOM/GT/2001/U1103	LmxM.29:1,059,218..1,060,303(-)	glyceraldehyde 3-phosphate dehydrogenase, glycosomal	protein coding	GAPDH
LmxM.29.3080	LmxM.29.3080.1	Leishmania mexicana MHOM/GT/2001/U1103	LmxM.29:1,097,234..1,098,259(-)	homoserine kinase	protein coding	HK
LmxM.32.2400	LmxM.32.2400.1	Leishmania mexicana MHOM/GT/2001/U1103	LmxM.32:958,392..960,092(+)	GTPase protein, putative	protein coding	Nop53
LmxM.34.4050	LmxM.34.4050.1	Leishmania mexicana MHOM/GT/2001/U1103	LmxM.34:1,516,618..1,520,508(+)	kinetoplastid kinetochore protein 3, putative	protein coding	KKT3
LmxM.34.4390	LmxM.34.4390.1	Leishmania mexicana MHOM/GT/2001/U1103	LmxM.34:1,652,376..1,653,614(+)	TAX-1	protein coding	p38
LmxM.34.5040	LmxM.34.5040.1	Leishmania mexicana MHOM/GT/2001/U1103	LmxM.34:1,846,542..1,848,236(+)	polyadenylate-binding protein 1, putative	protein coding	PABP1
LmxM.36.1370	LmxM.36.1370.1	Leishmania mexicana MHOM/GT/2001/U1103	LmxM.20:490,580..492,937(-)	Valosin-containing protein, putative	protein coding	Cdc48
LmxM.36.5350	LmxM.36.5350.1	Leishmania mexicana MHOM/GT/2001/U1103	LmxM.20:2,041,782..2,045,549(-)	kinetoplastid kinetochore protein 2, putative	protein coding	KKT2
LmxM.36.5410	LmxM.36.5410.1	Leishmania mexicana MHOM/GT/2001/U1103	LmxM.20:2,064,234..2,065,430(-)	selenophosphate synthetase, putative	protein coding	selD
LmxM.36.6750	LmxM.36.6750.1	Leishmania mexicana MHOM/GT/2001/U1103	LmxM.20:2,552,846..2,554,939(-)	prolyl endopeptidase	protein coding	POP
Tb09_rRNA_4	Tb09_rRNA_4:rRNA	Trypanosoma brucei brucei TREU927	Tb927_09_v5.1:2,993,286..2,993,363(+)	M2 ribosomal RNA	rRNA encoding	M2
Tb11.02.5420	Tb11.02.5420:mRNA	Trypanosoma brucei brucei TREU927	Tb927_11_v5.1:2,110,579..2,112,772(-)	NADPH-cytochrome p450 reductase, putative	protein coding	CPR
Tb427.01.4690	Tb427.01.4690-t26_1	Trypanosoma brucei Lister strain 427	Tb427_01_v4:964,400..965,437(+)	arginine N-methyltransferase	protein coding	PRMT1
Tb427.01.700	Tb427.01.700-t26_1	Trypanosoma brucei Lister strain 427	Tb427_01_v4:232,575..233,897(-)	phosphoglycerate kinase	protein coding	PGKC
Tb427.01.710	Tb427.01.710-t26_1	Trypanosoma brucei Lister strain 427	Tb427_01_v4:234,247..235,509(-)	phosphoglycerate kinase	protein coding	PGKB
Tb427.01.720	Tb427.01.720-t26_1	Trypanosoma brucei Lister strain 427	Tb427_01_v4:235,715..237,370(-)	phosphoglycerate kinase	protein coding	PGKA
Tb427.02.4370	Tb427.02.4370-t26_1	Trypanosoma brucei Lister strain 427	Tb427_02_v4:771,303..773,186(-)	trypanothione synthetase	protein coding	TryS
Tb427.02.4390	Tb427.02.4390-t26_1	Trypanosoma brucei Lister strain 427	Tb427_02_v4:775,461..777,719(-)	endo/exonuclease Mre11	protein coding	MRE11, Mre11
Tb427.02.5980	Tb427.02.5980-t26_1	Trypanosoma brucei Lister strain 427	Tb427_02_v4:1,084,860..1,087,472(+)	ATP-dependent Clp protease subunit, heat shock protein 100 (HSP100), putative	protein coding	HSP100
Tb427.03.1630	Tb427.03.1630-t26_1	Trypanosoma brucei Lister strain 427	Tb427_03_v4:432,453..433,655(-)	casein kinase 1, putative	protein coding	ck1, CK1
Tb427.03.4290	Tb427.03.4290-t26_1	Trypanosoma brucei Lister strain 427	Tb427_03_v4:1,210,003..1,211,772(-)	PFR1	protein coding	PFR1
Tb427.03.4300	Tb427.03.4300-t26_1	Trypanosoma brucei Lister strain 427	Tb427_03_v4:1,212,166..1,213,935(-)	73 kDa paraflagellar rod protein	protein coding	PFR1
Tb427.03.4310	Tb427.03.4310-t26_1	Trypanosoma brucei Lister strain 427	Tb427_03_v4:1,214,329..1,216,098(-)	73 kDa paraflagellar rod protein	protein coding	PFR1
Tb427.03.4320	Tb427.03.4320-t26_1	Trypanosoma brucei Lister strain 427	Tb427_03_v4:1,216,492..1,218,261(-)	73 kDa paraflagellar rod protein	protein coding	PFR1
Tb427.03.4330	Tb427.03.4330-t26_1	Trypanosoma brucei Lister strain 427	Tb427_03_v4:1,218,655..1,220,424(-)	73 kDa paraflagellar rod protein	protein coding	PFR1
Tb427.03.5030	Tb427.03.5030-t26_1	Trypanosoma brucei Lister strain 427	Tb427_03_v4:1,414,103..1,416,316(+)	KU70 protein	protein coding	Ku70
Tb427.04.1950	Tb427.04.1950-t26_1	Trypanosoma brucei Lister strain 427	Tb427_04_v4:494,126..495,958(-)	NADPH--cytochrome p450 reductase, putative	protein coding	CPR
Tb427.05.2960	Tb427.05.2960-t26_1	Trypanosoma brucei Lister strain 427	Tb427_05_v4:932,914..934,074(+)	phosphoribosylpyrophosphate synthetase, putative	protein coding	Prs
Tb427.05.3510	Tb427.05.3510-t26_1	Trypanosoma brucei Lister strain 427	Tb427_05_v4:1,103,029..1,106,628(+)	structural maintenance of chromosome 3 , putative	protein coding	SMC3
Tb427.06.1500	Tb427.06.1500-t26_1	Trypanosoma brucei Lister strain 427	Tb427_06_v4:525,520..527,361(-)	alkyl-DHAP synthase	protein coding	DHAP
Tb427.06.2740	Tb427.06.2740-t26_1	Trypanosoma brucei Lister strain 427	Tb427_06_v4:824,013..824,915(+)	pyridoxal kinase	protein coding	PDXK
Tb427.06.3490	Tb427.06.3490-t26_1	Trypanosoma brucei Lister strain 427	Tb427_06_v4:1,037,460..1,037,768(-)	zinc finger protein	protein coding	ZFP1
Tb427.06.4280	Tb427.06.4280-t26_1	Trypanosoma brucei Lister strain 427	Tb427_06_v4:1,219,040..1,220,119(-)	glyceraldehyde 3-phosphate dehydrogenase, glycosomal	protein coding	GAPDH
Tb427.06.4300	Tb427.06.4300-t26_1	Trypanosoma brucei Lister strain 427	Tb427_06_v4:1,221,642..1,222,721(-)	glyceraldehyde 3-phosphate dehydrogenase, glycosomal	protein coding	GAPDH
Tb427.06.4410	Tb427.06.4410-t26_1	Trypanosoma brucei Lister strain 427	Tb427_06_v4:1,241,186..1,242,298(-)	S-adenosylmethionine decarboxylase	protein coding	AdoMetDC
Tb427.06.4430	Tb427.06.4430-t26_1	Trypanosoma brucei Lister strain 427	Tb427_06_v4:1,245,113..1,246,120(-)	homoserine kinase, putative	protein coding	HK
Tb427.06.4460	Tb427.06.4460-t26_1	Trypanosoma brucei Lister strain 427	Tb427_06_v4:1,251,068..1,252,180(-)	S-adenosylmethionine decarboxylase	protein coding	AdoMetDC
Tb427.06.600	Tb427.06.600-t26_1	Trypanosoma brucei Lister strain 427	Tb427_06_v4:245,849..246,904(-)	CAF1 family ribonuclease, putative	protein coding	CAF1
Tb427.07.1030	Tb427.07.1030-t26_1	Trypanosoma brucei Lister strain 427	Tb427_07_v4:265,799..268,312(+)	heat shock 70 kDa protein, putative	protein coding	HSP70, Hsp70
Tb427.07.3360	Tb427.07.3360-t26_1	Trypanosoma brucei Lister strain 427	Tb427_07_v4:878,635..879,738(-)	farnesyl pyrophosphate synthase	protein coding	FPPS
Tb427.07.710	Tb427.07.710-t26_1	Trypanosoma brucei Lister strain 427	Tb427_07_v4:156,705..158,624(-)	heat shock 70 kDa protein, putative	protein coding	Hsp70, HSP70
Tb427.08.4810	Tb427.08.4810-t26_1	Trypanosoma brucei Lister strain 427	Tb427_08_v4:1,421,314..1,422,147(-)	prohibitin 1	protein coding	PHB1
Tb427.08.6210	Tb427.08.6210-t26_1	Trypanosoma brucei Lister strain 427	Tb427_08_v4:1,808,076..1,810,925(+)	phosphatidylinositol 3-kinase, putative	protein coding	PI3K
Tb427.10.1500	Tb427.10.1500-t26_1	Trypanosoma brucei Lister strain 427	Tb427_10_v5:402,021..404,342(-)	methionyl-tRNA synthetase, putative	protein coding	MetRS
Tb427.10.7440	Tb427.10.7440-t26_1	Trypanosoma brucei Lister strain 427	Tb427_10_v5:1,875,861..1,878,713(-)	'ATP-dependent DEAD/H RNA helicase'	protein coding	Mtr4
Tb427.10.8020	Tb427.10.8020-t26_1	Trypanosoma brucei Lister strain 427	Tb427_10_v5:1,997,686..1,999,782(-)	prolyl oligopeptidase, putative	protein coding	POP
Tb427.10.9430	Tb427.10.9430-t26_1	Trypanosoma brucei Lister strain 427	Tb427_10_v5:2,329,673..2,330,806(+)	phosphoribosylpyrophosphate synthetase, putative	protein coding	Prs
Tb427tmp.01.0170	Tb427tmp.01.0170-t26_1	Trypanosoma brucei Lister strain 427	Tb427_11_01_v4:2,291,339..2,293,246(+)	NADPH--cytochrome p450 reductase, putative	protein coding	CPR
Tb427tmp.01.0360	Tb427tmp.01.0360-t26_1	Trypanosoma brucei Lister strain 427	Tb427_11_01_v4:2,246,202..2,247,323(+)	RAD51 protein	protein coding	RAD51, Rad51
Tb427tmp.01.4860	Tb427tmp.01.4860-t26_1	Trypanosoma brucei Lister strain 427	Tb427_11_01_v4:3,503,573..3,504,247(-)	mitochondrial RNA binding protein 2	protein coding	MRP2
Tb427tmp.01.5220	Tb427tmp.01.5220-t26_1	Trypanosoma brucei Lister strain 427	Tb427_11_01_v4:3,576,986..3,579,505(-)	J-binding protein	protein coding	JBP1
Tb427tmp.02.0530	Tb427tmp.02.0530-t26_1	Trypanosoma brucei Lister strain 427	Tb427_11_01_v4:854,283..855,608(-)	phosphoribosylpyrophosphate synthetase, putative	protein coding	Prs
Tb427tmp.02.0620	Tb427tmp.02.0620-t26_1	Trypanosoma brucei Lister strain 427	Tb427_11_01_v4:868,259..870,226(-)	nucleolar GTP-binding protein 1	protein coding	NOG1
Tb427tmp.02.4080	Tb427tmp.02.4080-t26_1	Trypanosoma brucei Lister strain 427	Tb427_11_01_v4:1,722,583..1,724,028(-)	cytochrome P450 51A1	protein coding	CYP51
Tb427tmp.02.5420	Tb427tmp.02.5420-t26_1	Trypanosoma brucei Lister strain 427	Tb427_11_01_v4:2,087,304..2,089,199(-)	NADPH--cytochrome p450 reductase, putative	protein coding	CPR
Tb427tmp.03.0250	Tb427tmp.03.0250-t26_1	Trypanosoma brucei Lister strain 427	Tb427_11_01_v4:224,920..225,453(+)	cyclophilin a	protein coding	CypA
Tb427tmp.160.4620	Tb427tmp.160.4620-t26_1	Trypanosoma brucei Lister strain 427	Tb427_09_v4:990,573..991,667(+)	inositol-1(or 4)-monophosphatase, putative	protein coding	IMPase
Tb427tmp.160.5020	Tb427tmp.160.5020-t26_1	Trypanosoma brucei Lister strain 427	Tb427_09_v4:1,075,698..1,076,144(+)	RNA-binding protein, putative	protein coding	RBSR1
Tb427tmp.211.0930	Tb427tmp.211.0930-t26_1	Trypanosoma brucei Lister strain 427	Tb427_09_v4:1,428,243..1,429,943(-)	Polyadenylate-binding protein 1 (Poly(A)-binding protein 1) (PABP 1)	protein coding	PABP1
Tb427tmp.211.4110	Tb427tmp.211.4110-t26_1	Trypanosoma brucei Lister strain 427	Tb427_09_v4:2,041,334..2,043,406(-)	NADPH--cytochrome p450 reductase, putative	protein coding	CPR
Tb427tmp.211.4513	Tb427tmp.211.4513-t26_1	Trypanosoma brucei Lister strain 427	Tb427_09_v4:2,128,905..2,129,183(-)	kinetoplastid membrane protein KMP-11	protein coding	KMP-11
Tb927.1.1930	Tb927.1.1930:mRNA	Trypanosoma brucei brucei TREU927	Tb927_01_v5.1:500,880..513,605(+)	phosphatidylinositol 3-kinase, putative	protein coding	TOR4
Tb927.1.4690	Tb927.1.4690:mRNA	Trypanosoma brucei brucei TREU927	Tb927_01_v5.1:964,015..965,836(+)	Protein arginine N-methyltransferase 1 catalytic subunit	protein coding	PRMT1
Tb927.1.700	Tb927.1.700:mRNA	Trypanosoma brucei brucei TREU927	Tb927_01_v5.1:231,710..233,904(-)	phosphoglycerate kinase	protein coding	PGKC
Tb927.1.710	Tb927.1.710:mRNA	Trypanosoma brucei brucei TREU927	Tb927_01_v5.1:234,043..235,553(-)	phosphoglycerate kinase	protein coding	PGKB
Tb927.1.720	Tb927.1.720:mRNA	Trypanosoma brucei brucei TREU927	Tb927_01_v5.1:235,665..237,504(-)	phosphoglycerate kinase	protein coding	PGKA
Tb927.10.10390	Tb927.10.10390:mRNA	Trypanosoma brucei brucei TREU927	Tb927_10_v5.1:2,562,282..2,563,871(-)	trypanothione reductase	protein coding	TR
Tb927.10.1500	Tb927.10.1500:mRNA	Trypanosoma brucei brucei TREU927	Tb927_10_v5.1:401,249..404,725(-)	methionyl-tRNA synthetase, putative	protein coding	MetRS
Tb927.10.5770	Tb927.10.5770:mRNA	Trypanosoma brucei brucei TREU927	Tb927_10_v5.1:1,430,755..1,433,490(-)	Valosin-containing protein	protein coding	Cdc48
Tb927.10.7440	Tb927.10.7440:mRNA	Trypanosoma brucei brucei TREU927	Tb927_10_v5.1:1,875,499..1,878,378(-)	ATP-dependent RNA helicase MTR4	protein coding	Mtr4
Tb927.10.8020	Tb927.10.8020:mRNA	Trypanosoma brucei brucei TREU927	Tb927_10_v5.1:1,997,070..1,999,505(-)	prolyl endopeptidase	protein coding	POP
Tb927.10.9430	Tb927.10.9430:mRNA	Trypanosoma brucei brucei TREU927	Tb927_10_v5.1:2,329,126..2,330,380(+)	phosphoribosylpyrophosphate synthetase, putative	protein coding	Prs
Tb927.11.10520	Tb927.11.10520:mRNA	Trypanosoma brucei brucei TREU927	Tb927_11_v5.1:2,798,284..2,802,595(+)	kinetoplastid kinetochore protein 2	protein coding	KKT2
Tb927.11.11330	Tb927.11.11330:mRNA	Trypanosoma brucei brucei TREU927	Tb927_11_v5.1:3,028,628..3,030,666(+)	heat shock protein 70	protein coding	HSP70, Hsp70
Tb927.11.13280	Tb927.11.13280:mRNA	Trypanosoma brucei brucei TREU927	Tb927_11_v5.1:3,561,969..3,563,039(-)	Guide RNA binding protein 25	protein coding	MRP2
Tb927.11.13640	Tb927.11.13640:mRNA	Trypanosoma brucei brucei TREU927	Tb927_11_v5.1:3,635,538..3,638,249(-)	J-binding protein	protein coding	JBP1
Tb927.11.16140	Tb927.11.16140:mRNA	Trypanosoma brucei brucei TREU927	Tb927_11_v5.1:4,272,644..4,275,361(-)	DNA replication licensing factor MCM7	protein coding	MCM7
Tb927.11.2640	Tb927.11.2640:mRNA	Trypanosoma brucei brucei TREU927	Tb927_11_v5.1:774,650..776,503(-)	Nucleolar protein 53	protein coding	Nop53
Tb927.11.2710	Tb927.11.2710:mRNA	Trypanosoma brucei brucei TREU927	Tb927_11_v5.1:797,011..799,282(-)	Cell division cycle 45	protein coding	CDC45, Cdc45
Tb927.11.3030	Tb927.11.3030:mRNA	Trypanosoma brucei brucei TREU927	Tb927_11_v5.1:873,596..875,242(-)	phosphoribosylpyrophosphate synthetase, putative	protein coding	Prs
Tb927.11.3120	Tb927.11.3120:mRNA	Trypanosoma brucei brucei TREU927	Tb927_11_v5.1:887,964..890,303(-)	nucleolar GTP-binding protein 1	protein coding	NOG1
Tb927.11.500	Tb927.11.500:mRNA	Trypanosoma brucei brucei TREU927	Tb927_11_v5.1:113,960..119,707(-)	RNA-binding protein, UBP1	protein coding	UBP1
Tb927.11.510	Tb927.11.510:mRNA	Trypanosoma brucei brucei TREU927	Tb927_11_v5.1:121,401..128,035(-)	RNA-binding protein, UBP2	protein coding	UBP2
Tb927.11.6210	Tb927.11.6210:mRNA	Trypanosoma brucei brucei TREU927	Tb927_11_v5.1:1,744,669..1,747,868(-)	Lanosterol 14-alpha demethylase	protein coding	CYP51
Tb927.11.6410	Tb927.11.6410:mRNA	Trypanosoma brucei brucei TREU927	Tb927_11_v5.1:1,802,687..1,807,213(-)	regulator of nonsense transcripts 2	protein coding	Upf2
Tb927.11.8190	Tb927.11.8190:mRNA	Trypanosoma brucei brucei TREU927	Tb927_11_v5.1:2,303,520..2,304,816(+)	DNA repair protein RAD51	protein coding	RAD51, Rad51
Tb927.11.8380	Tb927.11.8380:mRNA	Trypanosoma brucei brucei TREU927	Tb927_11_v5.1:2,348,839..2,350,740(+)	NADPH--cytochrome P450 reductase, putative	protein coding	CPR
Tb927.11.880	Tb927.11.880:mRNA	Trypanosoma brucei brucei TREU927	Tb927_11_v5.1:224,466..225,235(+)	cyclophilin a	protein coding	CypA
Tb927.11.9430	Tb927.11.9430:mRNA	Trypanosoma brucei brucei TREU927	Tb927_11_v5.1:2,583,238..2,584,431(-)	TFIIH basal transcription factor subunit	protein coding	p62
Tb927.2.1407	Tb927.2.1407:rRNA	Trypanosoma brucei brucei TREU927	Tb927_02_v5.1:261,083..261,265(-)	M2 ribosomal RNA	rRNA encoding	M2
Tb927.2.1500	Tb927.2.1500:rRNA	Trypanosoma brucei brucei TREU927	Tb927_02_v5.1:279,422..279,604(-)	M2 ribosomal RNA	rRNA encoding	M2
Tb927.2.1986	Tb927.2.1986:rRNA	Trypanosoma brucei brucei TREU927	Tb927_02_v5.1:377,241..377,423(+)	M2 ribosomal RNA	rRNA encoding	M2
Tb927.2.4370	Tb927.2.4370:mRNA	Trypanosoma brucei brucei TREU927	Tb927_02_v5.1:769,607..772,983(-)	trypanothione synthetase	protein coding	TryS
Tb927.2.4390	Tb927.2.4390:mRNA	Trypanosoma brucei brucei TREU927	Tb927_02_v5.1:775,098..777,449(-)	double-strand break repair protein MRE11	protein coding	Mre11, MRE11
Tb927.3.1630	Tb927.3.1630:mRNA	Trypanosoma brucei brucei TREU927	Tb927_03_v5.1:428,454..433,034(-)	casein kinase 1, putative	protein coding	ck1, CK1
Tb927.3.3180	Tb927.3.3180:mRNA	Trypanosoma brucei brucei TREU927	Tb927_03_v5.1:818,056..821,694(-)	Nucleoporin NUP98	protein coding	Nup98
Tb927.3.3426	Tb927.3.3426:rRNA	Trypanosoma brucei brucei TREU927	Tb927_03_v5.1:910,141..910,323(+)	M2 ribosomal RNA	rRNA encoding	M2
Tb927.3.3435	Tb927.3.3435:rRNA	Trypanosoma brucei brucei TREU927	Tb927_03_v5.1:928,503..928,685(+)	M2 ribosomal RNA	rRNA encoding	M2
Tb927.3.3444	Tb927.3.3444:rRNA	Trypanosoma brucei brucei TREU927	Tb927_03_v5.1:946,858..947,040(+)	M2 ribosomal RNA	rRNA encoding	M2
Tb927.3.3453	Tb927.3.3453:rRNA	Trypanosoma brucei brucei TREU927	Tb927_03_v5.1:965,232..965,414(+)	M2 ribosomal RNA	rRNA encoding	M2
Tb927.3.5030	Tb927.3.5030:mRNA	Trypanosoma brucei brucei TREU927	Tb927_03_v5.1:1,412,930..1,415,199(+)	KU70 protein	protein coding	Ku70
Tb927.3.860	Tb927.3.860:mRNA	Trypanosoma brucei brucei TREU927	Tb927_03_v5.1:201,175..201,908(-)	Acyl carrier protein, mitochondrial	protein coding	AcP
Tb927.4.1950	Tb927.4.1950:mRNA	Trypanosoma brucei brucei TREU927	Tb927_04_v5.1:493,439..495,623(-)	NADPH-dependent diflavin oxidoreductase 1	protein coding	CPR
Tb927.4.3130	Tb927.4.3130:mRNA	Trypanosoma brucei brucei TREU927	Tb927_04_v5.1:824,140..825,085(+)	Component of motile flagella 18	protein coding	clamp
Tb927.4.5030	Tb927.4.5030:mRNA	Trypanosoma brucei brucei TREU927	Tb927_04_v5.1:1,380,128..1,381,610(-)	protein phosphatase 1	protein coding	PP1
Tb927.5.1660	Tb927.5.1660:mRNA	Trypanosoma brucei brucei TREU927	Tb927_05_v5.1:580,736..583,834(+)	pyruvate dehydrogenase phosphatase, putative	protein coding	PDP
Tb927.5.2080	Tb927.5.2080:mRNA	Trypanosoma brucei brucei TREU927	Tb927_05_v5.1:712,520..715,001(-)	GMP reductase	protein coding	GMPR
Tb927.5.2720	Tb927.5.2720:mRNA	Trypanosoma brucei brucei TREU927	Tb927_05_v5.1:918,516..919,951(+)	zinc finger protein ZPR1	protein coding	ZPR1
Tb927.5.2960	Tb927.5.2960:mRNA	Trypanosoma brucei brucei TREU927	Tb927_05_v5.1:989,275..990,676(+)	phosphoribosylpyrophosphate synthetase, putative	protein coding	Prs
Tb927.5.3050	Tb927.5.3050:mRNA	Trypanosoma brucei brucei TREU927	Tb927_05_v5.1:1,011,965..1,014,473(+)	poly(adp-ribose) polymerase	protein coding	PARP
Tb927.5.3210	Tb927.5.3210:mRNA	Trypanosoma brucei brucei TREU927	Tb927_05_v5.1:1,055,536..1,056,120(-)	small ubiquitin-related modifier	protein coding	SUMO
Tb927.5.3510	Tb927.5.3510:mRNA	Trypanosoma brucei brucei TREU927	Tb927_05_v5.1:1,159,514..1,163,174(+)	structural maintenance of chromosome 3 , putative	protein coding	SMC3
Tb927.6.183	Tb927.6.183:rRNA	Trypanosoma brucei brucei TREU927	Tb927_06_v5.1:50,568..50,750(-)	M2 ribosomal RNA	rRNA encoding	M2
Tb927.6.2050	Tb927.6.2050:mRNA	Trypanosoma brucei brucei TREU927	Tb927_06_v5.1:669,082..670,360(-)	Ribosome biogenesis regulatory protein RRS1	protein coding	RRS1
Tb927.6.2250	Tb927.6.2250:mRNA	Trypanosoma brucei brucei TREU927	Tb927_06_v5.1:708,975..711,850(+)	rac serine-threonine kinase, putative	protein coding	Rac
Tb927.6.2740	Tb927.6.2740:mRNA	Trypanosoma brucei brucei TREU927	Tb927_06_v5.1:823,487..824,849(+)	pyridoxal kinase	protein coding	PDXK
Tb927.6.3490	Tb927.6.3490:mRNA	Trypanosoma brucei brucei TREU927	Tb927_06_v5.1:1,030,847..1,037,637(-)	zinc finger protein 1	protein coding	ZFP1
Tb927.6.4280	Tb927.6.4280:mRNA	Trypanosoma brucei brucei TREU927	Tb927_06_v5.1:1,218,182..1,219,681(-)	glyceraldehyde 3-phosphate dehydrogenase, glycosomal	protein coding	GAPDH
Tb927.6.4300	Tb927.6.4300:mRNA	Trypanosoma brucei brucei TREU927	Tb927_06_v5.1:1,220,705..1,222,283(-)	glyceraldehyde 3-phosphate dehydrogenase, glycosomal	protein coding	GAPDH
Tb927.6.4410	Tb927.6.4410:mRNA	Trypanosoma brucei brucei TREU927	Tb927_06_v5.1:1,240,464..1,241,970(-)	S-adenosylmethionine decarboxylase	protein coding	AdoMetDC
Tb927.6.4430	Tb927.6.4430:mRNA	Trypanosoma brucei brucei TREU927	Tb927_06_v5.1:1,244,502..1,245,883(-)	homoserine kinase	protein coding	HK
Tb927.6.4440	Tb927.6.4440:mRNA	Trypanosoma brucei brucei TREU927	Tb927_06_v5.1:1,246,125..1,248,137(-)	RNA-binding protein 42 (RNA-binding motif protein 42)	protein coding	RBP42
Tb927.6.4460	Tb927.6.4460:mRNA	Trypanosoma brucei brucei TREU927	Tb927_06_v5.1:1,250,574..1,254,567(-)	S-adenosylmethionine decarboxylase	protein coding	AdoMetDC
Tb927.6.600	Tb927.6.600:mRNA	Trypanosoma brucei brucei TREU927	Tb927_06_v5.1:243,281..246,923(-)	ccr4-not transcription complex subunit	protein coding	CAF1
Tb927.7.1690	Tb927.7.1690:mRNA	Trypanosoma brucei brucei TREU927	Tb927_07_v5.1:421,344..422,594(+)	Silent information regulator 2 related protein 1	protein coding	Sir2
Tb927.7.210	Tb927.7.210:mRNA	Trypanosoma brucei brucei TREU927	Tb927_07_v5.1:39,698..41,797(+)	Proline dehydrogenase, mitochondrial	protein coding	PRODH
Tb927.7.3360	Tb927.7.3360:mRNA	Trypanosoma brucei brucei TREU927	Tb927_07_v5.1:877,262..879,183(-)	farnesyl pyrophosphate synthase	protein coding	FPPS
Tb927.7.3520	Tb927.7.3520:mRNA	Trypanosoma brucei brucei TREU927	Tb927_07_v5.1:909,012..909,778(-)	Mitochondrial pyruvate carrier 2	protein coding	MPC2
Tb927.7.3950	Tb927.7.3950:mRNA	Trypanosoma brucei brucei TREU927	Tb927_07_v5.1:1,034,264..1,037,558(+)	RNA-editing 3' terminal uridylyl transferase 1	protein coding	TUTase
Tb927.7.6350	Tb927.7.6350:mRNA	Trypanosoma brucei brucei TREU927	Tb927_07_v5.1:1,725,170..1,727,446(-)	NADH dehydrogenase [ubiquinone] flavoprotein 2, mitochondrial	protein coding	NDUFV2
Tb927.7.6850	Tb927.7.6850:mRNA	Trypanosoma brucei brucei TREU927	Tb927_07_v5.1:1,915,953..1,919,113(-)	trans-sialidase	protein coding	TS
Tb927.7.6863	Tb927.7.6863:rRNA	Trypanosoma brucei brucei TREU927	Tb927_07_v5.1:1,940,108..1,940,290(+)	M2 ribosomal RNA	rRNA encoding	M2
Tb927.7.6886	Tb927.7.6886:rRNA	Trypanosoma brucei brucei TREU927	Tb927_07_v5.1:1,958,459..1,958,641(+)	M2 ribosomal RNA	rRNA encoding	M2
Tb927.8.2740	Tb927.8.2740:mRNA	Trypanosoma brucei brucei TREU927	Tb927_08_v5.1:810,416..811,569(+)	mitochondrial RNA binding protein	protein coding	p38
Tb927.8.4330	Tb927.8.4330:mRNA	Trypanosoma brucei brucei TREU927	Tb927_08_v5.1:1,285,612..1,287,577(-)	small GTP-binding protein Rab11	protein coding	Rab11
Tb927.8.449	Tb927.8.449:rRNA	Trypanosoma brucei brucei TREU927	Tb927_08_v5.1:123,108..123,290(-)	M2 ribosomal RNA	rRNA encoding	M2
Tb927.8.4810	Tb927.8.4810:mRNA	Trypanosoma brucei brucei TREU927	Tb927_08_v5.1:1,420,688..1,421,813(-)	prohibitin 1	protein coding	PHB1
Tb927.8.6210	Tb927.8.6210:mRNA	Trypanosoma brucei brucei TREU927	Tb927_08_v5.1:1,807,451..1,810,439(+)	phosphatidylinositol 3-kinase, putative	protein coding	PI3K
Tb927.8.6500	Tb927.8.6500:mRNA	Trypanosoma brucei brucei TREU927	Tb927_08_v5.1:1,880,322..1,883,234(+)	cell division cycle protein 20, putative	protein coding	Cdc20, cdc20
Tb927.9.10920	Tb927.9.10920:mRNA	Trypanosoma brucei brucei TREU927	Tb927_09_v5.1:1,717,655..1,721,240(-)	kinetoplastid kinetochore protein 3	protein coding	KKT3
Tb927.9.12470	Tb927.9.12470:mRNA	Trypanosoma brucei brucei TREU927	Tb927_09_v5.1:1,948,033..1,949,170(+)	inositol polyphosphate multikinase	protein coding	IPMK
Tb927.9.12550	Tb927.9.12550:mRNA	Trypanosoma brucei brucei TREU927	Tb927_09_v5.1:1,968,080..1,970,284(+)	glycerol kinase, glycosomal	protein coding	GK
Tb927.9.12570	Tb927.9.12570:mRNA	Trypanosoma brucei brucei TREU927	Tb927_09_v5.1:1,971,656..1,973,862(+)	glycerol kinase, glycosomal	protein coding	GK
Tb927.9.12590	Tb927.9.12590:mRNA	Trypanosoma brucei brucei TREU927	Tb927_09_v5.1:1,975,234..1,977,375(+)	glycerol kinase, glycosomal	protein coding	GK
Tb927.9.12610	Tb927.9.12610:mRNA	Trypanosoma brucei brucei TREU927	Tb927_09_v5.1:1,978,809..1,981,016(+)	glycerol kinase, glycosomal	protein coding	GK
Tb927.9.12630	Tb927.9.12630:mRNA	Trypanosoma brucei brucei TREU927	Tb927_09_v5.1:1,982,388..1,984,534(+)	glycerol kinase, glycosomal	protein coding	GK
Tb927.9.13250	Tb927.9.13250:mRNA	Trypanosoma brucei brucei TREU927	Tb927_09_v5.1:2,091,351..2,093,444(-)	NADPH--cytochrome P450 reductase, putative	protein coding	CPR
Tb927.9.3780	Tb927.9.3780:mRNA	Trypanosoma brucei brucei TREU927	Tb927_09_v5.1:751,235..751,856(+)	Mitochondrial pyruvate carrier 1	protein coding	MPC1
Tb927.9.5190	Tb927.9.5190:mRNA	Trypanosoma brucei brucei TREU927	Tb927_09_v5.1:916,677..918,365(+)	proliferating cell nuclear antigen	protein coding	PCNA
Tb927.9.5890	Tb927.9.5890:mRNA	Trypanosoma brucei brucei TREU927	Tb927_09_v5.1:993,214..994,651(+)	solanesyl-diphosphate synthase, putative	protein coding	SPPS
Tb927.9.6350	Tb927.9.6350:mRNA	Trypanosoma brucei brucei TREU927	Tb927_09_v5.1:1,040,683..1,041,921(+)	inositol-1(or 4)-monophosphatase, putative	protein coding	IMPase
Tb927.9.6870	Tb927.9.6870:mRNA	Trypanosoma brucei brucei TREU927	Tb927_09_v5.1:1,125,899..1,126,375(+)	RNA-binding protein, putative	protein coding	RBSR1
Tb927.9.7590	Tb927.9.7590:mRNA	Trypanosoma brucei brucei TREU927	Tb927_09_v5.1:1,246,805..1,247,501(-)	60S ribosomal protein L11, putative	protein coding	L11
Tb927.9.7620	Tb927.9.7620:mRNA	Trypanosoma brucei brucei TREU927	Tb927_09_v5.1:1,248,187..1,248,880(-)	60S ribosomal protein L11, putative	protein coding	L11
Tb927.9.9290	Tb927.9.9290:mRNA	Trypanosoma brucei brucei TREU927	Tb927_09_v5.1:1,477,910..1,480,450(-)	polyadenylate-binding protein 1	protein coding	PABP1
Tbg.972.2.2440	Tbg.972.2.2440:mRNA	Trypanosoma brucei gambiense DAL972	Tbg972_02:500,094..501,977(-)	trypanothione synthetase	protein coding	TryS
Tbg972.10.11500	Tbg972.10.11500:mRNA	Trypanosoma brucei gambiense DAL972	Tbg972_10:2,245,795..2,246,976(+)	Selenophosphate synthetase 2	protein coding	selD
Tbg972.10.7000	Tbg972.10.7000:mRNA	Trypanosoma brucei gambiense DAL972	Tbg972_10:1,378,736..1,381,078(-)	Valosin-containing protein, putative	protein coding	Cdc48
Tbg972.10.9810	Tbg972.10.9810:mRNA	Trypanosoma brucei gambiense DAL972	Tbg972_10:1,935,610..1,937,706(-)	prolyl endopeptidase	protein coding	POP
Tbg972.11.11790	Tbg972.11.11790:mRNA	Trypanosoma brucei gambiense DAL972	Tbg972_11:2,777,480..2,781,259(+)	kinetoplastid kinetochore protein 2, putative	protein coding	KKT2
Tbg972.11.12660	Tbg972.11.12660:mRNA	Trypanosoma brucei gambiense DAL972	Tbg972_11:3,003,221..3,005,040(+)	luminal binding protein 1 (BiP), putative	protein coding	HSP70, Hsp70
Tbg972.11.15230	Tbg972.11.15230:mRNA	Trypanosoma brucei gambiense DAL972	Tbg972_11:3,594,063..3,596,582(-)	J-binding protein	protein coding	JBP1
Tbg972.11.2890	Tbg972.11.2890:mRNA	Trypanosoma brucei gambiense DAL972	Tbg972_11:742,515..743,984(-)	GTP-binding protein, putative	protein coding	Nop53
Tbg972.11.450	Tbg972.11.450:mRNA	Trypanosoma brucei gambiense DAL972	Tbg972_11:91,601..92,257(-)	RNA-binding protein UBP1, putative	protein coding	UBP1
Tbg972.11.7000	Tbg972.11.7000:mRNA	Trypanosoma brucei gambiense DAL972	Tbg972_11:1,735,346..1,736,791(-)	Lanosterol 14-alpha demethylase	protein coding	CYP51
Tbg972.11.920	Tbg972.11.920:mRNA	Trypanosoma brucei gambiense DAL972	Tbg972_11:195,724..196,257(+)	cyclophilin a, putative	protein coding	CypA
Tbg972.11.9360	Tbg972.11.9360:mRNA	Trypanosoma brucei gambiense DAL972	Tbg972_11:2,281,151..2,281,873(+)	DNA repair protein RAD51, putative	protein coding	Rad51, RAD51
Tbg972.3.3340	Tbg972.3.3340:mRNA	Trypanosoma brucei gambiense DAL972	Tbg972_03:740,047..741,285(-)	Nucleoporin NUP98	protein coding	Nup98
Tbg972.3.3350	Tbg972.3.3350:mRNA	Trypanosoma brucei gambiense DAL972	Tbg972_03:741,391..743,979(-)	Nucleoporin NUP98	protein coding	Nup98
Tbg972.3.490	Tbg972.3.490:mRNA	Trypanosoma brucei gambiense DAL972	Tbg972_03:127,572..128,018(-)	acyl carrier protein, mitochondrial, putative	protein coding	AcP
Tbg972.5.2930	Tbg972.5.2930:mRNA	Trypanosoma brucei gambiense DAL972	Tbg972_05:607,400..608,875(-)	GMP reductase	protein coding	GMPR
Tbg972.6.270	Tbg972.6.270:mRNA	Trypanosoma brucei gambiense DAL972	Tbg972_06:54,614..55,669(-)	ccr4-not transcription complex subunit	protein coding	CAF1
Tbg972.6.3240	Tbg972.6.3240:mRNA	Trypanosoma brucei gambiense DAL972	Tbg972_06:804,822..805,130(-)	zinc finger protein	protein coding	ZFP1
Tbg972.6.4080	Tbg972.6.4080:mRNA	Trypanosoma brucei gambiense DAL972	Tbg972_06:989,037..990,245(-)	glyceraldehyde 3-phosphate dehydrogenase, glycosomal	protein coding	GAPDH
Tbg972.6.4110	Tbg972.6.4110:mRNA	Trypanosoma brucei gambiense DAL972	Tbg972_06:991,639..992,847(-)	glyceraldehyde 3-phosphate dehydrogenase, glycosomal	protein coding	GAPDH
Tbg972.6.4230	Tbg972.6.4230:mRNA	Trypanosoma brucei gambiense DAL972	Tbg972_06:1,011,140..1,012,252(-)	S-adenosylmethionine decarboxylase	protein coding	AdoMetDC
Tbg972.7.1700	Tbg972.7.1700:mRNA	Trypanosoma brucei gambiense DAL972	Tbg972_07:386,855..387,913(+)	Silent information regulator 2 related protein 1	protein coding	Sir2
Tbg972.7.3870	Tbg972.7.3870:mRNA	Trypanosoma brucei gambiense DAL972	Tbg972_07:961,854..962,258(-)	Mitochondrial pyruvate carrier 2	protein coding	MPC2
Tbg972.7.90	Tbg972.7.90:mRNA	Trypanosoma brucei gambiense DAL972	Tbg972_07:20,019..21,689(+)	Proline dehydrogenase, mitochondrial	protein coding	PRODH
Tbg972.8.6600	Tbg972.8.6600:mRNA	Trypanosoma brucei gambiense DAL972	Tbg972_08:1,667,107..1,668,729(+)	cell division cycle protein 20, putative	protein coding	Cdc20, cdc20
Tbg972.9.1990	Tbg972.9.1990:mRNA	Trypanosoma brucei gambiense DAL972	Tbg972_09:458,939..459,199(+)	Mitochondrial pyruvate carrier 1	protein coding	MPC1
Tbg972.9.5210	Tbg972.9.5210:mRNA	Trypanosoma brucei gambiense DAL972	Tbg972_09:1,142,079..1,143,779(-)	polyadenylate-binding protein 1	protein coding	PABP1
Tbg972.9.6430	Tbg972.9.6430:mRNA	Trypanosoma brucei gambiense DAL972	Tbg972_09:1,385,548..1,388,724(-)	kinetoplastid kinetochore protein 3, putative	protein coding	KKT3
TcCLB.503555.30	TcCLB.503555.30:mRNA	Trypanosoma cruzi CL Brener Non-Esmeraldo-like	TcChr37-P:713,055..714,533(-)	trypanothione reductase, putative	protein coding	TR
TcCLB.503597.10	TcCLB.503597.10:mRNA	Trypanosoma cruzi CL Brener Non-Esmeraldo-like	TcChr32-P:825,114..826,124(-)	homoserine kinase	protein coding	HK
TcCLB.503801.30	TcCLB.503801.30:mRNA	Trypanosoma cruzi CL Brener Esmeraldo-like	TcChr30-S:200,212..201,327(-)	DNA repair protein RAD51, putative	protein coding	RAD51, Rad51
TcCLB.503823.169	TcCLB.503823.169:mRNA	Trypanosoma cruzi CL Brener Non-Esmeraldo-like	TcChr16-P:288,190..290,335(+)	kinetoplastid kinetochore protein 2, putative (fragment)	protein coding	KKT2
TcCLB.504153.300	TcCLB.504153.300:mRNA	Trypanosoma cruzi CL Brener Esmeraldo-like	TcChr39-S:728,241..729,764(-)	GTPase protein, putative	protein coding	Nop53
TcCLB.504507.5	TcCLB.504507.5:mRNA	Trypanosoma cruzi CL Brener Esmeraldo-like	TcChr37-S:713,392..714,555(-)	trypanothione reductase, putative (fragment)	protein coding	TR
TcCLB.504827.170	TcCLB.504827.170:mRNA	Trypanosoma cruzi CL Brener Non-Esmeraldo-like	TcChr16-P:290,436..292,076(+)	kinetoplastid kinetochore protein 2, putative (fragment)	protein coding	KKT2
TcCLB.505999.100	TcCLB.505999.100:mRNA	Trypanosoma cruzi CL Brener Non-Esmeraldo-like	TcChr9-P:88,083..89,594(-)	3-phosphoglycerate kinase, glycosomal	protein coding	PGKA
TcCLB.506151.30	TcCLB.506151.30:mRNA	Trypanosoma cruzi CL Brener Non-Esmeraldo-like	TcChr12-P:366,705..367,358(-)	small GTP-binding protein Rab11, putative	protein coding	TcRab11
TcCLB.506247.230	TcCLB.506247.230:mRNA	Trypanosoma cruzi CL Brener Non-Esmeraldo-like	TcChr37-P:140,870..142,963(+)	prolyl endopeptidase	protein coding	POP
TcCLB.506297.260	TcCLB.506297.260:mRNA	Trypanosoma cruzi CL Brener Non-Esmeraldo-like	TcChr27-P:92,589..94,034(-)	Lanosterol 14-alpha demethylase	protein coding	CYP51
TcCLB.506391.10	TcCLB.506391.10:mRNA	Trypanosoma cruzi CL Brener Non-Esmeraldo-like	TcChr41-P:549,839..550,288(-)	calmodulin	protein coding	CalA2
TcCLB.506411.30	TcCLB.506411.30:mRNA	Trypanosoma cruzi CL Brener Esmeraldo-like	TcChr24-S:688,959..690,659(+)	Proline dehydrogenase, mitochondrial	protein coding	PRODH
TcCLB.506443.40	TcCLB.506443.40:mRNA	Trypanosoma cruzi CL Brener Non-Esmeraldo-like	TcChr11-P:483,195..483,938(+)	Mitochondrial pyruvate carrier 2	protein coding	MPC2
TcCLB.506475.14	TcCLB.506475.14:mRNA	Trypanosoma cruzi CL Brener Non-Esmeraldo-like	TcChr9-P:370,266..375,961(+)	phosphatidylinositol 3-kinase, putative	protein coding	TOR4
TcCLB.506519.130	TcCLB.506519.130:mRNA	Trypanosoma cruzi CL Brener Esmeraldo-like	TcChr17-S:404,032..405,507(+)	GMP reductase	protein coding	GMPR
TcCLB.506529.50	TcCLB.506529.50:mRNA	Trypanosoma cruzi CL Brener Esmeraldo-like	TcChr6-S:28,134..29,459(-)	arginine N-methyltransferase, putative	protein coding	PRMT1
TcCLB.506739.200	TcCLB.506739.200:mRNA	Trypanosoma cruzi CL Brener Esmeraldo-like	TcChr3-S:67,950..69,197(+)	pyruvate dehydrogenase phosphatase	protein coding	PDP
TcCLB.506753.120	TcCLB.506753.120:mRNA	Trypanosoma cruzi CL Brener Esmeraldo-like	TcChr41-S:2,301,778..2,304,273(-)	J-binding protein	protein coding	JBP1
TcCLB.506755.260	TcCLB.506755.260:mRNA	Trypanosoma cruzi CL Brener Esmeraldo-like	TcChr41-S:2,220,484..2,221,164(-)	mitochondrial RNA-binding protein 2, putative	protein coding	MRP2
TcCLB.506821.20	TcCLB.506821.20:pseudogenic_transcript	Trypanosoma cruzi CL Brener Non-Esmeraldo-like	TcChr35-P:560,109..562,712(+)	serine peptidase (pseudogene), putative	protein coding	HSP100
TcCLB.506905.50	TcCLB.506905.50:mRNA	Trypanosoma cruzi CL Brener Non-Esmeraldo-like	TcChr27-P:377,609..378,763(-)	serine sulfhydrylase	protein coding	CBS
TcCLB.506925.300	TcCLB.506925.300:mRNA	Trypanosoma cruzi CL Brener Esmeraldo-like	TcChr39-S:199,456..199,989(+)	cyclophilin a, putative	protein coding	CypA
TcCLB.507093.220	TcCLB.507093.220:mRNA	Trypanosoma cruzi CL Brener Esmeraldo-like	TcChr39-S:93,514..94,188(-)	RNA-binding protein UBP1, putative	protein coding	UBP1
TcCLB.507483.39	TcCLB.507483.39:mRNA	Trypanosoma cruzi CL Brener Esmeraldo-like	TcChr41-S:549,733..550,182(-)	calmodulin	protein coding	CalA2
TcCLB.507483.50	TcCLB.507483.50:mRNA	Trypanosoma cruzi CL Brener Esmeraldo-like	TcChr41-S:551,521..551,970(-)	calmodulin	protein coding	CalA2
TcCLB.507519.60	TcCLB.507519.60:mRNA	Trypanosoma cruzi CL Brener Non-Esmeraldo-like	TcChr29-P:825,181..826,260(+)	Silent information regulator 2 related protein 1	protein coding	Sir2
TcCLB.507537.10	TcCLB.507537.10:pseudogenic_transcript	Trypanosoma cruzi CL Brener Esmeraldo-like	TcChr6-S:282,063..283,472(-)	cysteine peptidase, clan CA, family C1 (pseudogene), putative	protein coding	Cruzain, cruzain
TcCLB.508153.410	TcCLB.508153.410:mRNA	Trypanosoma cruzi CL Brener Non-Esmeraldo-like	TcChr36-P:668,980..670,995(+)	Nucleoporin NUP98	protein coding	Nup98
TcCLB.508175.360	TcCLB.508175.360:mRNA	Trypanosoma cruzi CL Brener Non-Esmeraldo-like	TcChr27-P:563,989..565,194(+)	serine sulfhydrylase	protein coding	CBS
TcCLB.508177.120	TcCLB.508177.120:mRNA	Trypanosoma cruzi CL Brener Non-Esmeraldo-like	TcChr27-P:481,838..482,992(+)	serine sulfhydrylase	protein coding	CBS
TcCLB.508207.150	TcCLB.508207.150:mRNA	Trypanosoma cruzi CL Brener Esmeraldo-like	TcChr29-S:825,236..826,309(+)	Silent information regulator 2 related protein 1	protein coding	Sir2
TcCLB.508241.140	TcCLB.508241.140:mRNA	Trypanosoma cruzi CL Brener Esmeraldo-like	TcChr27-S:479,191..480,345(+)	serine sulfhydrylase	protein coding	CBS
TcCLB.508265.44	TcCLB.508265.44:mRNA	Trypanosoma cruzi CL Brener Esmeraldo-like	TcChr11-S:483,619..484,032(+)	Mitochondrial pyruvate carrier 2	protein coding	MPC2
TcCLB.508355.250	TcCLB.508355.250:mRNA	Trypanosoma cruzi CL Brener Non-Esmeraldo-like	TcChr39-P:510,565..511,536(+)	60S acidic ribosomal protein P0, putative	protein coding	P0
TcCLB.508355.260	TcCLB.508355.260:mRNA	Trypanosoma cruzi CL Brener Non-Esmeraldo-like	TcChr39-P:509,320..510,291(+)	60S acidic ribosomal protein P0, putative	protein coding	P0
TcCLB.508461.230	TcCLB.508461.230:mRNA	Trypanosoma cruzi CL Brener Non-Esmeraldo-like	TcChr39-P:1,227,254..1,230,490(-)	kinetoplastid kinetochore protein 3, putative	protein coding	KKT3
TcCLB.508535.50	TcCLB.508535.50:mRNA	Trypanosoma cruzi CL Brener Esmeraldo-like	TcChr38-S:227,039..227,434(-)	tyrosine aminotransferase	protein coding	TAT
TcCLB.508717.36	TcCLB.508717.36:mRNA	Trypanosoma cruzi CL Brener Esmeraldo-like	TcChr37-S:492,355..493,500(+)	selenophosphate synthetase, putative	protein coding	selD
TcCLB.508807.10	TcCLB.508807.10:mRNA	Trypanosoma cruzi CL Brener Esmeraldo-like	TcChr23-S:17,396..18,166(-)	atp-dependent chaperone	protein coding	HSP100
TcCLB.508817.50	TcCLB.508817.50:mRNA	Trypanosoma cruzi CL Brener Non-Esmeraldo-like	TcChr30-P:199,809..200,924(-)	DNA repair protein RAD51, putative	protein coding	Rad51, RAD51
TcCLB.508909.20	TcCLB.508909.20:mRNA	Trypanosoma cruzi CL Brener Non-Esmeraldo-like	TcChr17-P:406,371..407,846(+)	GMP reductase	protein coding	GMPR
TcCLB.508965.60	TcCLB.508965.60:mRNA	Trypanosoma cruzi CL Brener Non-Esmeraldo-like	TcChr31-P:582,888..585,005(+)	rac serine-threonine kinase, putative	protein coding	Rac
TcCLB.509007.60	TcCLB.509007.60:mRNA	Trypanosoma cruzi CL Brener Esmeraldo-like	TcChr31-S:582,806..584,920(+)	rac serine-threonine kinase, putative	protein coding	Rac
TcCLB.509007.99	TcCLB.509007.99:pseudogenic_transcript	Trypanosoma cruzi CL Brener Esmeraldo-like	TcChr31-S:599,841..604,115(+)	multidrug resistance protein E, putative	protein coding	tcpgp1
TcCLB.509099.50	TcCLB.509099.50:mRNA	Trypanosoma cruzi CL Brener Esmeraldo-like	TcChr23-S:367,406..369,349(-)	trypanothione synthetase	protein coding	TryS
TcCLB.509149.9	TcCLB.509149.9:mRNA	Trypanosoma cruzi CL Brener Esmeraldo-like	TcChr27-S:564,422..565,333(+)	serine sulfhydrylase	protein coding	CBS
TcCLB.509167.140	TcCLB.509167.140:mRNA	Trypanosoma cruzi CL Brener Esmeraldo-like	TcChr32-S:827,545..828,690(-)	RNA-binding protein 42 (RNA-binding motif protein 42), putative	protein coding	RBP42
TcCLB.509167.150	TcCLB.509167.150:mRNA	Trypanosoma cruzi CL Brener Esmeraldo-like	TcChr32-S:825,114..826,124(-)	homoserine kinase	protein coding	HK
TcCLB.509247.50	TcCLB.509247.50:mRNA	Trypanosoma cruzi CL Brener Esmeraldo-like	TcChr10-S:112,626..114,923(+)	methionyl-tRNA synthetase, putative	protein coding	MetRS
TcCLB.509319.90	TcCLB.509319.90:mRNA	Trypanosoma cruzi CL Brener Non-Esmeraldo-like	TcChr23-P:366,258..368,201(-)	trypanothione synthetase	protein coding	TryS
TcCLB.509337.19	TcCLB.509337.19:mRNA	Trypanosoma cruzi CL Brener Non-Esmeraldo-like	TcChr33-P:173,828..174,121(-)	Mitochondrial pyruvate carrier 1	protein coding	MPC1
TcCLB.509391.20	TcCLB.509391.20:mRNA	Trypanosoma cruzi CL Brener Esmeraldo-like	TcChr25-S:303,873..304,508(+)	flagellar calcium-binding 24 kDa protein	protein coding	FCaBP
TcCLB.509445.30	TcCLB.509445.30:mRNA	Trypanosoma cruzi CL Brener Esmeraldo-like	TcChr7-S:258,194..259,285(+)	solanesyl-diphosphate synthase	protein coding	SPPS
TcCLB.509561.20	TcCLB.509561.20:mRNA	Trypanosoma cruzi CL Brener Non-Esmeraldo-like	TcChr12-P:285,842..287,581(-)	Flagellum adhesion protein 1	protein coding	GP72
TcCLB.509617.20	TcCLB.509617.20:mRNA	Trypanosoma cruzi CL Brener Non-Esmeraldo-like	TcChr36-P:448,233..450,002(-)	paraflagellar rod protein 3, putative	protein coding	PFR1
TcCLB.509693.70	TcCLB.509693.70:mRNA	Trypanosoma cruzi CL Brener Non-Esmeraldo-like	TcChr10-P:147,524..148,249(+)	hypoxanthine-guanine phosphoribosyltransferase	protein coding	HPRT
TcCLB.509733.170	TcCLB.509733.170:mRNA	Trypanosoma cruzi CL Brener Non-Esmeraldo-like	TcChr37-P:1,020,487..1,022,823(-)	Valosin-containing protein, putative	protein coding	Cdc48
TcCLB.510101.50	TcCLB.510101.50:mRNA	Trypanosoma cruzi CL Brener Esmeraldo-like	TcChr27-S:94,092..95,537(-)	Lanosterol 14-alpha demethylase	protein coding	CYP51
TcCLB.510285.70	TcCLB.510285.70:mRNA	Trypanosoma cruzi CL Brener Esmeraldo-like	TcChr16-S:290,436..294,308(+)	kinetoplastid kinetochore protein 2, putative	protein coding	KKT2
TcCLB.510319.9	TcCLB.510319.9:mRNA	Trypanosoma cruzi CL Brener Esmeraldo-like	TcChr36-S:668,980..670,253(+)	Nucleoporin NUP98	protein coding	Nup98
TcCLB.510357.10	TcCLB.510357.10:mRNA	Trypanosoma cruzi CL Brener Non-Esmeraldo-like	TcChr41-P:2,301,825..2,304,323(-)	J-binding protein	protein coding	JBP1
TcCLB.510535.60	TcCLB.510535.60:mRNA	Trypanosoma cruzi CL Brener Esmeraldo-like	TcChr13-S:466,333..467,343(+)	ccr4-not transcription complex subunit	protein coding	CAF1
TcCLB.511211.170	TcCLB.511211.170:mRNA	Trypanosoma cruzi CL Brener Esmeraldo-like	TcChr30-S:687,617..689,650(-)	heat shock protein 70 (hsp70), putative	protein coding	Hsp70, HSP70
TcCLB.511407.60	TcCLB.511407.60:mRNA	Trypanosoma cruzi CL Brener Esmeraldo-like	TcChr12-S:366,770..367,423(-)	small GTP-binding protein Rab11	protein coding	TcRab11, Rab11
TcCLB.511419.50	TcCLB.511419.50:mRNA	Trypanosoma cruzi CL Brener Esmeraldo-like	TcChr9-S:88,766..90,277(-)	3-phosphoglycerate kinase, glycosomal	protein coding	PGKA
TcCLB.511577.144	TcCLB.511577.144:mRNA	Trypanosoma cruzi CL Brener Esmeraldo-like	TcChr33-S:173,804..174,097(-)	Mitochondrial pyruvate carrier 1	protein coding	MPC1
TcCLB.511691.10	TcCLB.511691.10:mRNA	Trypanosoma cruzi CL Brener Esmeraldo-like	TcChr27-S:481,930..483,120(+)	serine sulfhydrylase	protein coding	CBS
TcCLB.511691.20	TcCLB.511691.20:mRNA	Trypanosoma cruzi CL Brener Esmeraldo-like	TcChr27-S:484,197..485,480(+)	serine sulfhydrylase	protein coding	CBS
TcCLB.511827.60	TcCLB.511827.60:mRNA	Trypanosoma cruzi CL Brener Non-Esmeraldo-like	TcChr13-P:466,182..467,429(+)	ccr4-not transcription complex subunit	protein coding	CAF1
TcCLB.511867.140	TcCLB.511867.140:mRNA	Trypanosoma cruzi CL Brener Esmeraldo-like	TcChr15-S:55,308..55,820(-)	acyl carrier protein, mitochondrial, putative	protein coding	AcP
TcCLB.511907.260	TcCLB.511907.260:mRNA	Trypanosoma cruzi CL Brener Non-Esmeraldo-like	TcChr26-P:239,848..241,443(+)	cell division cycle protein 20, putative	protein coding	Cdc20, cdc20
TcIL3000.11.11110	TcIL3000.11.11110.1	Trypanosoma congolense IL3000	T.congo.pschr.11:2,889,977..2,893,774(+)	kinetoplastid kinetochore protein 2, putative	protein coding	KKT2
TcIL3000.11.11980	TcIL3000.11.11980.1	Trypanosoma congolense IL3000	T.congo.pschr.11:3,114,865..3,116,856(+)	heat shock protein 70, putative	protein coding	HSP70, Hsp70
TcIL3000.11.13960	TcIL3000.11.13960.1	Trypanosoma congolense IL3000	T.congo.pschr.11:3,787,710..3,789,542(-)	J-binding protein	protein coding	JBP1
TcIL3000.11.2390	TcIL3000.11.2390.1	Trypanosoma congolense IL3000	T.congo.pschr.11:770,098..771,567(-)	GTP-binding protein, putative	protein coding	Nop53
TcIL3000.11.470	TcIL3000.11.470.1	Trypanosoma congolense IL3000	T.congo.pschr.11:88,965..89,597(-)	RNA-binding protein UBP1, putative	protein coding	UBP1
TcIL3000.11.6740	TcIL3000.11.6740.1	Trypanosoma congolense IL3000	T.congo.pschr.11:1,806,118..1,807,563(-)	Lanosterol 14-alpha demethylase	protein coding	CYP51
TcIL3000.11.810	TcIL3000.11.810.1	Trypanosoma congolense IL3000	T.congo.pschr.11:208,147..208,680(+)	cyclophilin a, putative	protein coding	CypA
TcIL3000.11.8740	TcIL3000.11.8740.1	Trypanosoma congolense IL3000	T.congo.pschr.11:2,397,222..2,398,337(+)	DNA repair protein RAD51, putative	protein coding	Rad51, RAD51
TcIL3000.A.H_000007000	TcIL3000.A.H_000007000.1	Trypanosoma congolense IL3000 2019	Tc.A.H.Bin_CTG000001:111,406..113,610(+)	trans-sialidase	protein coding	TS
TcIL3000.A.H_000007200	TcIL3000.A.H_000007200.1	Trypanosoma congolense IL3000 2019	Tc.A.H.Bin_CTG000001:122,490..124,742(+)	trans-sialidase	protein coding	TS
TcIL3000.A.H_000007400	TcIL3000.A.H_000007400.1	Trypanosoma congolense IL3000 2019	Tc.A.H.Bin_CTG000001:129,906..132,158(+)	trans-sialidase	protein coding	TS
TcIL3000.A.H_000019000	TcIL3000.A.H_000019000.1	Trypanosoma congolense IL3000 2019	Tc.A.H.Bin_CTG000006:67,266..70,121(-)	MTR4	protein coding	Mtr4
TcIL3000.A.H_000123100	TcIL3000.A.H_000123100.1	Trypanosoma congolense IL3000 2019	Tc.A.H.Bin_CTG000105:64,295..66,499(+)	trans-sialidase	protein coding	TS
TcIL3000.A.H_000184600	TcIL3000.A.H_000184600.1	Trypanosoma congolense IL3000 2019	Tc.A.H.Bin_CTG000272:18,674..21,010(+)	trans-sialidase	protein coding	TS
TcIL3000.A.H_000252700	TcIL3000.A.H_000252700.1	Trypanosoma congolense IL3000 2019	Tc.A.H.Bin_CTG000358:71,056..72,435(+)	alkyl-dihydroxyacetone phosphate synthase	protein coding	DHAP
TcIL3000.A.H_000312500	TcIL3000.A.H_000312500.1	Trypanosoma congolense IL3000 2019	Tc.A.H.pschr_03:57,339..57,785(-)	Acyl carrier protein, mitochondrial	protein coding	AcP
TcIL3000.A.H_000336700	TcIL3000.A.H_000336700.1	Trypanosoma congolense IL3000 2019	Tc.A.H.pschr_03:740,136..742,475(-)	trans-sialidase	protein coding	TS
TcIL3000.A.H_000336800	TcIL3000.A.H_000336800.1	Trypanosoma congolense IL3000 2019	Tc.A.H.pschr_03:743,694..746,012(-)	trans-sialidase	protein coding	TS
TcIL3000.A.H_000368000	TcIL3000.A.H_000368000.1	Trypanosoma congolense IL3000 2019	Tc.A.H.pschr_04:436,475..438,304(-)	NADPH--cytochrome P450 reductase, putative	protein coding	CPR
TcIL3000.A.H_000398600	TcIL3000.A.H_000398600.1	Trypanosoma congolense IL3000 2019	Tc.A.H.pschr_05:60,266..62,602(+)	trans-sialidase	protein coding	TS
TcIL3000.A.H_000421300	TcIL3000.A.H_000421300.1	Trypanosoma congolense IL3000 2019	Tc.A.H.pschr_05:741,196..742,356(+)	phosphoribosylpyrophosphate synthetase, putative	protein coding	Prs
TcIL3000.A.H_000427000	TcIL3000.A.H_000427000.1	Trypanosoma congolense IL3000 2019	Tc.A.H.pschr_05:909,159..910,184(+)	structural maintenance of chromosome 3 , putative	protein coding	SMC3
TcIL3000.A.H_000442200	TcIL3000.A.H_000442200.1	Trypanosoma congolense IL3000 2019	Tc.A.H.pschr_06:43,738..44,793(-)	CCR4 associated factor, putative	protein coding	CAF1
TcIL3000.A.H_000452000	TcIL3000.A.H_000452000.1	Trypanosoma congolense IL3000 2019	Tc.A.H.pschr_06:361,146..362,984(-)	alkyl-dihydroxyacetone phosphate synthase	protein coding	DHAP
TcIL3000.A.H_000463200	TcIL3000.A.H_000463200.1	Trypanosoma congolense IL3000 2019	Tc.A.H.pschr_06:640,882..641,781(+)	pyridoxal kinase	protein coding	PDXK
TcIL3000.A.H_000478300	TcIL3000.A.H_000478300.1	Trypanosoma congolense IL3000 2019	Tc.A.H.pschr_06:1,028,749..1,029,828(-)	glyceraldehyde 3-phosphate dehydrogenase, glycosomal	protein coding	GAPDH
TcIL3000.A.H_000479500	TcIL3000.A.H_000479500.1	Trypanosoma congolense IL3000 2019	Tc.A.H.pschr_06:1,049,591..1,050,631(-)	RNA-binding protein 42 (RNA-binding motif protein 42)	protein coding	RBP42
TcIL3000.A.H_000479700	TcIL3000.A.H_000479700.1	Trypanosoma congolense IL3000 2019	Tc.A.H.pschr_06:1,053,293..1,054,405(-)	S-adenosylmethionine decarboxylase proenzyme, putative	protein coding	AdoMetDC
TcIL3000.A.H_000497100	TcIL3000.A.H_000497100.1	Trypanosoma congolense IL3000 2019	Tc.A.H.pschr_06:1,576,824..1,579,457(+)	heat shock 70 kDa protein, putative	protein coding	HSP70, Hsp70
TcIL3000.A.H_000550800	TcIL3000.A.H_000550800.1	Trypanosoma congolense IL3000 2019	Tc.A.H.pschr_07:672,763..674,979(-)	trans-sialidase	protein coding	TS
TcIL3000.A.H_000603800	TcIL3000.A.H_000603800.1	Trypanosoma congolense IL3000 2019	Tc.A.H.pschr_08:1,250,606..1,251,256(-)	small GTP-binding protein Rab11	protein coding	Rab11
TcIL3000.A.H_000608300	TcIL3000.A.H_000608300.1	Trypanosoma congolense IL3000 2019	Tc.A.H.pschr_08:1,377,928..1,378,749(+)	prohibitin 1	protein coding	PHB1
TcIL3000.A.H_000624400	TcIL3000.A.H_000624400.1	Trypanosoma congolense IL3000 2019	Tc.A.H.pschr_08:1,823,317..1,824,915(+)	cell division cycle protein 20, putative	protein coding	cdc20, Cdc20
TcIL3000.A.H_000633900	TcIL3000.A.H_000633900.1	Trypanosoma congolense IL3000 2019	Tc.A.H.pschr_08:2,083,409..2,084,467(+)	protein phosphatase 1	protein coding	PP1
TcIL3000.A.H_000664800	TcIL3000.A.H_000664800.1	Trypanosoma congolense IL3000 2019	Tc.A.H.pschr_09:795,824..796,918(+)	inositol-1(or 4)-monophosphatase, putative	protein coding	IMPase
TcIL3000.A.H_000674900	TcIL3000.A.H_000674900.1	Trypanosoma congolense IL3000 2019	Tc.A.H.pschr_09:1,052,536..1,054,194(-)	Polyadenylate-binding protein 1 (Poly(A)-binding protein 1) (PABP 1)	protein coding	PABP1
TcIL3000.A.H_000704600	TcIL3000.A.H_000704600.1	Trypanosoma congolense IL3000 2019	Tc.A.H.pschr_09:1,822,783..1,823,061(-)	kinetoplastid membrane protein KMP-11	protein coding	KMP-11
TcIL3000.A.H_000704700	TcIL3000.A.H_000704700.1	Trypanosoma congolense IL3000 2019	Tc.A.H.pschr_09:1,823,389..1,823,667(-)	kinetoplastid membrane protein KMP-11	protein coding	KMP-11
TcIL3000.A.H_000704800	TcIL3000.A.H_000704800.1	Trypanosoma congolense IL3000 2019	Tc.A.H.pschr_09:1,823,984..1,824,262(-)	kinetoplastid membrane protein KMP-11	protein coding	KMP-11
TcIL3000.A.H_000704900	TcIL3000.A.H_000704900.1	Trypanosoma congolense IL3000 2019	Tc.A.H.pschr_09:1,824,590..1,824,868(-)	kinetoplastid membrane protein KMP-11	protein coding	KMP-11
TcIL3000.A.H_000725500	TcIL3000.A.H_000725500.1	Trypanosoma congolense IL3000 2019	Tc.A.H.pschr_10:383,643..385,952(-)	methionyl-tRNA synthetase, putative	protein coding	MetRS
TcIL3000.A.H_000790800	TcIL3000.A.H_000790800.1	Trypanosoma congolense IL3000 2019	Tc.A.H.pschr_10:2,121,163..2,123,259(-)	serine peptidase clan SC, family S9A, putative	protein coding	POP
TcIL3000.A.H_000802900	TcIL3000.A.H_000802900.1	Trypanosoma congolense IL3000 2019	Tc.A.H.pschr_10:2,431,439..2,432,587(+)	phosphoribosylpyrophosphate synthetase, putative	protein coding	Prs
TcIL3000.A.H_000866000	TcIL3000.A.H_000866000.1	Trypanosoma congolense IL3000 2019	Tc.A.H.pschr_10:4,166,424..4,167,056(-)	RNA-binding protein, UBP1	protein coding	UBP1
TcIL3000.A.H_000867100	TcIL3000.A.H_000867100.1	Trypanosoma congolense IL3000 2019	Tc.A.H.pschr_10:4,197,531..4,198,064(-)	cyclophilin type peptidyl-prolyl cis-trans isomerase	protein coding	CypA
TcIL3000.A.H_000891300	TcIL3000.A.H_000891300.1	Trypanosoma congolense IL3000 2019	Tc.A.H.pschr_11:646,326..647,462(-)	phosphoribosylpyrophosphate synthetase, putative	protein coding	Prs
TcIL3000.A.H_000921400	TcIL3000.A.H_000921400.1	Trypanosoma congolense IL3000 2019	Tc.A.H.pschr_11:1,531,714..1,533,159(-)	sterol 14-alpha-demethylase	protein coding	CYP51
TcIL3000.A.H_000934800	TcIL3000.A.H_000934800.1	Trypanosoma congolense IL3000 2019	Tc.A.H.pschr_11:1,909,224..1,911,119(-)	NADPH-cytochrome p450 reductase, putative	protein coding	CPR
TcIL3000.A.H_000941400	TcIL3000.A.H_000941400.1	Trypanosoma congolense IL3000 2019	Tc.A.H.pschr_11:2,068,421..2,069,536(+)	DNA repair protein RAD51	protein coding	RAD51, Rad51
TcIL3000.A.H_000943100	TcIL3000.A.H_000943100.1	Trypanosoma congolense IL3000 2019	Tc.A.H.pschr_11:2,114,515..2,116,410(+)	NADPH-cytochrome p450 reductase, putative	protein coding	CPR
TcIL3000.A.H_000967900	TcIL3000.A.H_000967900.1	Trypanosoma congolense IL3000 2019	Tc.A.H.pschr_11:2,660,135..2,663,932(+)	kinetoplastid kinetochore protein 2	protein coding	KKT2
TcIL3000.A.H_000995500	TcIL3000.A.H_000995500.1	Trypanosoma congolense IL3000 2019	Tc.A.H.pschr_11:3,481,565..3,482,617(-)	arginine N-methyltransferase	protein coding	PRMT1
TcIL3000_0_06320	TcIL3000_0_06320.1	Trypanosoma congolense IL3000	T.congo_bin_contig_243:9,854..10,444(-)	cyclophilin a, putative	protein coding	CypA
TcIL3000_0_06330	TcIL3000_0_06330.1	Trypanosoma congolense IL3000	T.congo_bin_contig_243:18,976..19,566(+)	cyclophilin a, putative	protein coding	CypA
TcIL3000_10_4820	TcIL3000_10_4820.1	Trypanosoma congolense IL3000	T.congo.pschr.10:1,340,323..1,342,668(-)	Valosin-containing protein, putative	protein coding	Cdc48
TcIL3000_10_6890	TcIL3000_10_6890.1	Trypanosoma congolense IL3000	T.congo.pschr.10:1,876,635..1,878,731(-)	prolyl endopeptidase	protein coding	POP
TcIL3000_2_770	TcIL3000_2_770.1	Trypanosoma congolense IL3000	T.congo.pschr.2:457,386..459,266(-)	trypanothione synthetase	protein coding	TryS
TcIL3000_5_1940	TcIL3000_5_1940.1	Trypanosoma congolense IL3000	T.congo.pschr.5:532,902..534,377(-)	GMP reductase	protein coding	GMPR
TcIL3000_6_120	TcIL3000_6_120.1	Trypanosoma congolense IL3000	T.congo.pschr.6:16,738..17,793(-)	ccr4-not transcription complex subunit	protein coding	CAF1
TcIL3000_6_3840	TcIL3000_6_3840.1	Trypanosoma congolense IL3000	T.congo.pschr.6:1,063,385..1,064,380(-)	homoserine kinase	protein coding	HK
TcIL3000_7_2740	TcIL3000_7_2740.1	Trypanosoma congolense IL3000	T.congo.pschr.7:950,782..951,198(-)	Mitochondrial pyruvate carrier 2	protein coding	MPC2
TcIL3000_8_6340	TcIL3000_8_6340.1	Trypanosoma congolense IL3000	T.congo.pschr.8:1,823,373..1,824,971(+)	cell division cycle protein 20, putative	protein coding	Cdc20, cdc20
TcIL3000_9_3370	TcIL3000_9_3370.1	Trypanosoma congolense IL3000	T.congo.pschr.9:1,182,357..1,184,015(-)	polyadenylate-binding protein 1, putative	protein coding	PABP1
TcIL3000_9_4440	TcIL3000_9_4440.1	Trypanosoma congolense IL3000	T.congo.pschr.9:1,460,714..1,462,600(-)	kinetoplastid kinetochore protein 3, putative	protein coding	KKT3
TvY486_0201160	TvY486_0201160:mRNA	Trypanosoma vivax Y486	TvY486_02:781,230..783,050(-)	trypanothione synthetase (fragment)	protein coding	TryS
TvY486_0300270	TvY486_0300270:mRNA	Trypanosoma vivax Y486	TvY486_03:54,716..55,162(-)	acyl carrier protein, mitochondrial, putative	protein coding	AcP
TvY486_0302550	TvY486_0302550:mRNA	Trypanosoma vivax Y486	TvY486_03:692,258..694,690(-)	Nucleoporin NUP98	protein coding	Nup98
TvY486_0501510	TvY486_0501510:mRNA	Trypanosoma vivax Y486	TvY486_05:510,448..511,923(-)	GMP reductase	protein coding	GMPR
TvY486_0600100	TvY486_0600100:mRNA	Trypanosoma vivax Y486	TvY486_06:67,620..68,636(-)	ccr4-not transcription complex subunit	protein coding	CAF1
TvY486_0700050	TvY486_0700050:mRNA	Trypanosoma vivax Y486	TvY486_07:15,618..17,285(+)	Proline dehydrogenase, mitochondrial	protein coding	PRODH
TvY486_0701550	TvY486_0701550:mRNA	Trypanosoma vivax Y486	TvY486_07:407,363..408,361(+)	Silent information regulator 2 related protein 1	protein coding	Sir2
TvY486_0703410	TvY486_0703410:mRNA	Trypanosoma vivax Y486	TvY486_07:896,609..897,019(-)	Mitochondrial pyruvate carrier 2	protein coding	MPC2
TvY486_0806110	TvY486_0806110:mRNA	Trypanosoma vivax Y486	TvY486_08:1,737,715..1,738,425(+)	cell division cycle protein 20, putative	protein coding	cdc20, Cdc20
TvY486_0901260	TvY486_0901260:mRNA	Trypanosoma vivax Y486	TvY486_09:382,467..382,760(+)	Mitochondrial pyruvate carrier 1	protein coding	MPC1
TvY486_0903940	TvY486_0903940:mRNA	Trypanosoma vivax Y486	TvY486_09:1,128,627..1,130,075(-)	polyadenylate-binding protein 1, putative	protein coding	PABP1
TvY486_0904950	TvY486_0904950:mRNA	Trypanosoma vivax Y486	TvY486_09:1,376,042..1,379,073(-)	kinetoplastid kinetochore protein 3, putative (fragment)	protein coding	KKT3
TvY486_1007890	TvY486_1007890:mRNA	Trypanosoma vivax Y486	TvY486_10:1,997,766..1,999,862(-)	prolyl endopeptidase	protein coding	POP
TvY486_1100730	TvY486_1100730:mRNA	Trypanosoma vivax Y486	TvY486_11:218,977..219,510(+)	cyclophilin a, putative	protein coding	CypA
TvY486_1102700	TvY486_1102700:mRNA	Trypanosoma vivax Y486	TvY486_11:769,071..770,522(-)	GTPase protein, putative	protein coding	Nop53
TvY486_1106570	TvY486_1106570:mRNA	Trypanosoma vivax Y486	TvY486_11:1,797,267..1,798,712(-)	Lanosterol 14-alpha demethylase	protein coding	CYP51
TvY486_1108960	TvY486_1108960:mRNA	Trypanosoma vivax Y486	TvY486_11:2,405,550..2,406,782(+)	DNA repair protein RAD51, putative	protein coding	RAD51, Rad51
TvY486_1111400	TvY486_1111400:mRNA	Trypanosoma vivax Y486	TvY486_11:2,983,585..2,987,406(+)	kinetoplastid kinetochore protein 2, putative	protein coding	KKT2
TvY486_1114480	TvY486_1114480:mRNA	Trypanosoma vivax Y486	TvY486_11:3,865,438..3,867,930(-)	J-binding protein	protein coding	JBP1
tmp.1.70	tmp.1.70:rRNA	Trypanosoma brucei brucei TREU927	Tb927_01_v5.1:801,414..801,595(+)	M2 ribosomal RNA	rRNA encoding	M2
