# Supplementary material for: A Data-Driven Approach to Construct a Molecular Map of Trypanosoma cruzi to Identify Drugs and Vaccine Targets
Source: Vaccines (Basel). 2023 Jan 26;11(2):267. doi: 10.3390/vaccines11020267 (PMC9963959; doi:10.3390/vaccines11020267)
Supplement: Supplementary file 1 [file vaccines-11-00267-s001.zip › Supplementary Tables/Supplementary Table 29.xlsx]

## Sheet: Enriched genes of T. cruzi
Supplementary Table 29: Total list of enriched genes that belong to Trypanosoma cruzi species (Trypanosoma cruzi CL Brener Esmeraldo-like, and Trypanosoma cruzi CL Brener Non-Esmeraldo-like). This table has information in 7 columns: Gene ID, source_id, organism, Genomic Location (Gene), Description, Gene Type and Input ID. The first column 'Gene ID' provides the ID of the enriched gene; The secon…
Gene ID	source_id	Organism	Genomic Location (Gene)	Description	Gene Type	Input ID
TcCLB.503555.30	TcCLB.503555.30:mRNA	Trypanosoma cruzi CL Brener Non-Esmeraldo-like	TcChr37-P:713,055..714,533(-)	trypanothione reductase, putative	protein coding	TR
TcCLB.503597.10	TcCLB.503597.10:mRNA	Trypanosoma cruzi CL Brener Non-Esmeraldo-like	TcChr32-P:825,114..826,124(-)	homoserine kinase	protein coding	HK
TcCLB.503801.30	TcCLB.503801.30:mRNA	Trypanosoma cruzi CL Brener Esmeraldo-like	TcChr30-S:200,212..201,327(-)	DNA repair protein RAD51, putative	protein coding	RAD51, Rad51
TcCLB.503823.169	TcCLB.503823.169:mRNA	Trypanosoma cruzi CL Brener Non-Esmeraldo-like	TcChr16-P:288,190..290,335(+)	kinetoplastid kinetochore protein 2, putative (fragment)	protein coding	KKT2
TcCLB.504153.300	TcCLB.504153.300:mRNA	Trypanosoma cruzi CL Brener Esmeraldo-like	TcChr39-S:728,241..729,764(-)	GTPase protein, putative	protein coding	Nop53
TcCLB.504507.5	TcCLB.504507.5:mRNA	Trypanosoma cruzi CL Brener Esmeraldo-like	TcChr37-S:713,392..714,555(-)	trypanothione reductase, putative (fragment)	protein coding	TR
TcCLB.504827.170	TcCLB.504827.170:mRNA	Trypanosoma cruzi CL Brener Non-Esmeraldo-like	TcChr16-P:290,436..292,076(+)	kinetoplastid kinetochore protein 2, putative (fragment)	protein coding	KKT2
TcCLB.505999.100	TcCLB.505999.100:mRNA	Trypanosoma cruzi CL Brener Non-Esmeraldo-like	TcChr9-P:88,083..89,594(-)	3-phosphoglycerate kinase, glycosomal	protein coding	PGKA
TcCLB.506151.30	TcCLB.506151.30:mRNA	Trypanosoma cruzi CL Brener Non-Esmeraldo-like	TcChr12-P:366,705..367,358(-)	small GTP-binding protein Rab11, putative	protein coding	TcRab11
TcCLB.506247.230	TcCLB.506247.230:mRNA	Trypanosoma cruzi CL Brener Non-Esmeraldo-like	TcChr37-P:140,870..142,963(+)	prolyl endopeptidase	protein coding	POP
TcCLB.506297.260	TcCLB.506297.260:mRNA	Trypanosoma cruzi CL Brener Non-Esmeraldo-like	TcChr27-P:92,589..94,034(-)	Lanosterol 14-alpha demethylase	protein coding	CYP51
TcCLB.506391.10	TcCLB.506391.10:mRNA	Trypanosoma cruzi CL Brener Non-Esmeraldo-like	TcChr41-P:549,839..550,288(-)	calmodulin	protein coding	CalA2
TcCLB.506411.30	TcCLB.506411.30:mRNA	Trypanosoma cruzi CL Brener Esmeraldo-like	TcChr24-S:688,959..690,659(+)	Proline dehydrogenase, mitochondrial	protein coding	PRODH
TcCLB.506443.40	TcCLB.506443.40:mRNA	Trypanosoma cruzi CL Brener Non-Esmeraldo-like	TcChr11-P:483,195..483,938(+)	Mitochondrial pyruvate carrier 2	protein coding	MPC2
TcCLB.506475.14	TcCLB.506475.14:mRNA	Trypanosoma cruzi CL Brener Non-Esmeraldo-like	TcChr9-P:370,266..375,961(+)	phosphatidylinositol 3-kinase, putative	protein coding	TOR4
TcCLB.506519.130	TcCLB.506519.130:mRNA	Trypanosoma cruzi CL Brener Esmeraldo-like	TcChr17-S:404,032..405,507(+)	GMP reductase	protein coding	GMPR
TcCLB.506529.50	TcCLB.506529.50:mRNA	Trypanosoma cruzi CL Brener Esmeraldo-like	TcChr6-S:28,134..29,459(-)	arginine N-methyltransferase, putative	protein coding	PRMT1
TcCLB.506739.200	TcCLB.506739.200:mRNA	Trypanosoma cruzi CL Brener Esmeraldo-like	TcChr3-S:67,950..69,197(+)	pyruvate dehydrogenase phosphatase	protein coding	PDP
TcCLB.506753.120	TcCLB.506753.120:mRNA	Trypanosoma cruzi CL Brener Esmeraldo-like	TcChr41-S:2,301,778..2,304,273(-)	J-binding protein	protein coding	JBP1
TcCLB.506755.260	TcCLB.506755.260:mRNA	Trypanosoma cruzi CL Brener Esmeraldo-like	TcChr41-S:2,220,484..2,221,164(-)	mitochondrial RNA-binding protein 2, putative	protein coding	MRP2
TcCLB.506821.20	TcCLB.506821.20:pseudogenic_transcript	Trypanosoma cruzi CL Brener Non-Esmeraldo-like	TcChr35-P:560,109..562,712(+)	serine peptidase (pseudogene), putative	protein coding	HSP100
TcCLB.506905.50	TcCLB.506905.50:mRNA	Trypanosoma cruzi CL Brener Non-Esmeraldo-like	TcChr27-P:377,609..378,763(-)	serine sulfhydrylase	protein coding	CBS
TcCLB.506925.300	TcCLB.506925.300:mRNA	Trypanosoma cruzi CL Brener Esmeraldo-like	TcChr39-S:199,456..199,989(+)	cyclophilin a, putative	protein coding	CypA
TcCLB.507093.220	TcCLB.507093.220:mRNA	Trypanosoma cruzi CL Brener Esmeraldo-like	TcChr39-S:93,514..94,188(-)	RNA-binding protein UBP1, putative	protein coding	UBP1
TcCLB.507483.39	TcCLB.507483.39:mRNA	Trypanosoma cruzi CL Brener Esmeraldo-like	TcChr41-S:549,733..550,182(-)	calmodulin	protein coding	CalA2
TcCLB.507483.50	TcCLB.507483.50:mRNA	Trypanosoma cruzi CL Brener Esmeraldo-like	TcChr41-S:551,521..551,970(-)	calmodulin	protein coding	CalA2
TcCLB.507519.60	TcCLB.507519.60:mRNA	Trypanosoma cruzi CL Brener Non-Esmeraldo-like	TcChr29-P:825,181..826,260(+)	Silent information regulator 2 related protein 1	protein coding	Sir2
TcCLB.507537.10	TcCLB.507537.10:pseudogenic_transcript	Trypanosoma cruzi CL Brener Esmeraldo-like	TcChr6-S:282,063..283,472(-)	cysteine peptidase, clan CA, family C1 (pseudogene), putative	protein coding	Cruzain, cruzain
TcCLB.508153.410	TcCLB.508153.410:mRNA	Trypanosoma cruzi CL Brener Non-Esmeraldo-like	TcChr36-P:668,980..670,995(+)	Nucleoporin NUP98	protein coding	Nup98
TcCLB.508175.360	TcCLB.508175.360:mRNA	Trypanosoma cruzi CL Brener Non-Esmeraldo-like	TcChr27-P:563,989..565,194(+)	serine sulfhydrylase	protein coding	CBS
TcCLB.508177.120	TcCLB.508177.120:mRNA	Trypanosoma cruzi CL Brener Non-Esmeraldo-like	TcChr27-P:481,838..482,992(+)	serine sulfhydrylase	protein coding	CBS
TcCLB.508207.150	TcCLB.508207.150:mRNA	Trypanosoma cruzi CL Brener Esmeraldo-like	TcChr29-S:825,236..826,309(+)	Silent information regulator 2 related protein 1	protein coding	Sir2
TcCLB.508241.140	TcCLB.508241.140:mRNA	Trypanosoma cruzi CL Brener Esmeraldo-like	TcChr27-S:479,191..480,345(+)	serine sulfhydrylase	protein coding	CBS
TcCLB.508265.44	TcCLB.508265.44:mRNA	Trypanosoma cruzi CL Brener Esmeraldo-like	TcChr11-S:483,619..484,032(+)	Mitochondrial pyruvate carrier 2	protein coding	MPC2
TcCLB.508355.250	TcCLB.508355.250:mRNA	Trypanosoma cruzi CL Brener Non-Esmeraldo-like	TcChr39-P:510,565..511,536(+)	60S acidic ribosomal protein P0, putative	protein coding	P0
TcCLB.508355.260	TcCLB.508355.260:mRNA	Trypanosoma cruzi CL Brener Non-Esmeraldo-like	TcChr39-P:509,320..510,291(+)	60S acidic ribosomal protein P0, putative	protein coding	P0
TcCLB.508461.230	TcCLB.508461.230:mRNA	Trypanosoma cruzi CL Brener Non-Esmeraldo-like	TcChr39-P:1,227,254..1,230,490(-)	kinetoplastid kinetochore protein 3, putative	protein coding	KKT3
TcCLB.508535.50	TcCLB.508535.50:mRNA	Trypanosoma cruzi CL Brener Esmeraldo-like	TcChr38-S:227,039..227,434(-)	tyrosine aminotransferase	protein coding	TAT
TcCLB.508717.36	TcCLB.508717.36:mRNA	Trypanosoma cruzi CL Brener Esmeraldo-like	TcChr37-S:492,355..493,500(+)	selenophosphate synthetase, putative	protein coding	selD
TcCLB.508807.10	TcCLB.508807.10:mRNA	Trypanosoma cruzi CL Brener Esmeraldo-like	TcChr23-S:17,396..18,166(-)	atp-dependent chaperone	protein coding	HSP100
TcCLB.508817.50	TcCLB.508817.50:mRNA	Trypanosoma cruzi CL Brener Non-Esmeraldo-like	TcChr30-P:199,809..200,924(-)	DNA repair protein RAD51, putative	protein coding	RAD51, Rad51
TcCLB.508909.20	TcCLB.508909.20:mRNA	Trypanosoma cruzi CL Brener Non-Esmeraldo-like	TcChr17-P:406,371..407,846(+)	GMP reductase	protein coding	GMPR
TcCLB.508965.60	TcCLB.508965.60:mRNA	Trypanosoma cruzi CL Brener Non-Esmeraldo-like	TcChr31-P:582,888..585,005(+)	rac serine-threonine kinase, putative	protein coding	Rac
TcCLB.509007.60	TcCLB.509007.60:mRNA	Trypanosoma cruzi CL Brener Esmeraldo-like	TcChr31-S:582,806..584,920(+)	rac serine-threonine kinase, putative	protein coding	Rac
TcCLB.509007.99	TcCLB.509007.99:pseudogenic_transcript	Trypanosoma cruzi CL Brener Esmeraldo-like	TcChr31-S:599,841..604,115(+)	multidrug resistance protein E, putative	protein coding	tcpgp1
TcCLB.509099.50	TcCLB.509099.50:mRNA	Trypanosoma cruzi CL Brener Esmeraldo-like	TcChr23-S:367,406..369,349(-)	trypanothione synthetase	protein coding	TryS
TcCLB.509149.9	TcCLB.509149.9:mRNA	Trypanosoma cruzi CL Brener Esmeraldo-like	TcChr27-S:564,422..565,333(+)	serine sulfhydrylase	protein coding	CBS
TcCLB.509167.140	TcCLB.509167.140:mRNA	Trypanosoma cruzi CL Brener Esmeraldo-like	TcChr32-S:827,545..828,690(-)	RNA-binding protein 42 (RNA-binding motif protein 42), putative	protein coding	RBP42
TcCLB.509167.150	TcCLB.509167.150:mRNA	Trypanosoma cruzi CL Brener Esmeraldo-like	TcChr32-S:825,114..826,124(-)	homoserine kinase	protein coding	HK
TcCLB.509247.50	TcCLB.509247.50:mRNA	Trypanosoma cruzi CL Brener Esmeraldo-like	TcChr10-S:112,626..114,923(+)	methionyl-tRNA synthetase, putative	protein coding	MetRS
TcCLB.509319.90	TcCLB.509319.90:mRNA	Trypanosoma cruzi CL Brener Non-Esmeraldo-like	TcChr23-P:366,258..368,201(-)	trypanothione synthetase	protein coding	TryS
TcCLB.509337.19	TcCLB.509337.19:mRNA	Trypanosoma cruzi CL Brener Non-Esmeraldo-like	TcChr33-P:173,828..174,121(-)	Mitochondrial pyruvate carrier 1	protein coding	MPC1
TcCLB.509391.20	TcCLB.509391.20:mRNA	Trypanosoma cruzi CL Brener Esmeraldo-like	TcChr25-S:303,873..304,508(+)	flagellar calcium-binding 24 kDa protein	protein coding	FCaBP
TcCLB.509445.30	TcCLB.509445.30:mRNA	Trypanosoma cruzi CL Brener Esmeraldo-like	TcChr7-S:258,194..259,285(+)	solanesyl-diphosphate synthase	protein coding	SPPS
TcCLB.509561.20	TcCLB.509561.20:mRNA	Trypanosoma cruzi CL Brener Non-Esmeraldo-like	TcChr12-P:285,842..287,581(-)	Flagellum adhesion protein 1	protein coding	GP72
TcCLB.509617.20	TcCLB.509617.20:mRNA	Trypanosoma cruzi CL Brener Non-Esmeraldo-like	TcChr36-P:448,233..450,002(-)	paraflagellar rod protein 3, putative	protein coding	PFR1
TcCLB.509693.70	TcCLB.509693.70:mRNA	Trypanosoma cruzi CL Brener Non-Esmeraldo-like	TcChr10-P:147,524..148,249(+)	hypoxanthine-guanine phosphoribosyltransferase	protein coding	HPRT
TcCLB.509733.170	TcCLB.509733.170:mRNA	Trypanosoma cruzi CL Brener Non-Esmeraldo-like	TcChr37-P:1,020,487..1,022,823(-)	Valosin-containing protein, putative	protein coding	Cdc48
TcCLB.510101.50	TcCLB.510101.50:mRNA	Trypanosoma cruzi CL Brener Esmeraldo-like	TcChr27-S:94,092..95,537(-)	Lanosterol 14-alpha demethylase	protein coding	CYP51
TcCLB.510285.70	TcCLB.510285.70:mRNA	Trypanosoma cruzi CL Brener Esmeraldo-like	TcChr16-S:290,436..294,308(+)	kinetoplastid kinetochore protein 2, putative	protein coding	KKT2
TcCLB.510319.9	TcCLB.510319.9:mRNA	Trypanosoma cruzi CL Brener Esmeraldo-like	TcChr36-S:668,980..670,253(+)	Nucleoporin NUP98	protein coding	Nup98
TcCLB.510357.10	TcCLB.510357.10:mRNA	Trypanosoma cruzi CL Brener Non-Esmeraldo-like	TcChr41-P:2,301,825..2,304,323(-)	J-binding protein	protein coding	JBP1
TcCLB.510535.60	TcCLB.510535.60:mRNA	Trypanosoma cruzi CL Brener Esmeraldo-like	TcChr13-S:466,333..467,343(+)	ccr4-not transcription complex subunit	protein coding	CAF1
TcCLB.511211.170	TcCLB.511211.170:mRNA	Trypanosoma cruzi CL Brener Esmeraldo-like	TcChr30-S:687,617..689,650(-)	heat shock protein 70 (hsp70), putative	protein coding	HSP70, Hsp70
TcCLB.511407.60	TcCLB.511407.60:mRNA	Trypanosoma cruzi CL Brener Esmeraldo-like	TcChr12-S:366,770..367,423(-)	small GTP-binding protein Rab11	protein coding	TcRab11, Rab11
TcCLB.511419.50	TcCLB.511419.50:mRNA	Trypanosoma cruzi CL Brener Esmeraldo-like	TcChr9-S:88,766..90,277(-)	3-phosphoglycerate kinase, glycosomal	protein coding	PGKA
TcCLB.511577.144	TcCLB.511577.144:mRNA	Trypanosoma cruzi CL Brener Esmeraldo-like	TcChr33-S:173,804..174,097(-)	Mitochondrial pyruvate carrier 1	protein coding	MPC1
TcCLB.511691.10	TcCLB.511691.10:mRNA	Trypanosoma cruzi CL Brener Esmeraldo-like	TcChr27-S:481,930..483,120(+)	serine sulfhydrylase	protein coding	CBS
TcCLB.511691.20	TcCLB.511691.20:mRNA	Trypanosoma cruzi CL Brener Esmeraldo-like	TcChr27-S:484,197..485,480(+)	serine sulfhydrylase	protein coding	CBS
TcCLB.511827.60	TcCLB.511827.60:mRNA	Trypanosoma cruzi CL Brener Non-Esmeraldo-like	TcChr13-P:466,182..467,429(+)	ccr4-not transcription complex subunit	protein coding	CAF1
TcCLB.511867.140	TcCLB.511867.140:mRNA	Trypanosoma cruzi CL Brener Esmeraldo-like	TcChr15-S:55,308..55,820(-)	acyl carrier protein, mitochondrial, putative	protein coding	AcP
TcCLB.511907.260	TcCLB.511907.260:mRNA	Trypanosoma cruzi CL Brener Non-Esmeraldo-like	TcChr26-P:239,848..241,443(+)	cell division cycle protein 20, putative	protein coding	Cdc20, cdc20
