# Supplementary material for: A Data-Driven Approach to Construct a Molecular Map of Trypanosoma cruzi to Identify Drugs and Vaccine Targets
Source: Vaccines (Basel). 2023 Jan 26;11(2):267. doi: 10.3390/vaccines11020267 (PMC9963959; doi:10.3390/vaccines11020267)
Supplement: Supplementary file 1 [file vaccines-11-00267-s001.zip › Supplementary Tables/Supplementary Table 3.xlsx]

## Sheet: Sheet1
Supplementary Table 3: The list of Tc-CLB genes retrieved from the NCBI database. This table has information in 8 columns: Tax_id, Organism name, GeneID, CurrentID, Status, Symbol, Aliases, and Description. The first column 'Tax_id' is the taxonomic ID of T. cruzi ; The second column 'Organism name' is the name of the organism with strain detail. The third column 'GeneID' is the specific ID provi…
Trypanosoma cruzi Genes, Total number =19607
Tax_id	Organism name	GeneID	CurrentID	Status	Symbol	Aliases	Description
353153	Trypanosoma cruzi strain CL Brener	3531995	0	live	Tc00.1047053397923.10	Tc00.1047053397923.10	mucin-associated surface protein (MASP)
353153	Trypanosoma cruzi strain CL Brener	3531770	0	live	Tc00.1047053397937.10	Tc00.1047053397937.10	pumilio/PUF RNA binding protein 1
353153	Trypanosoma cruzi strain CL Brener	3531771	0	live	Tc00.1047053397937.5	Tc00.1047053397937.5	N-acetylglucosamine-6-phosphate deacetylase-like protein
353153	Trypanosoma cruzi strain CL Brener	3530995	0	live	Tc00.1047053398235.10	Tc00.1047053398235.10	protein kinase
353153	Trypanosoma cruzi strain CL Brener	3530996	0	live	Tc00.1047053398235.20	Tc00.1047053398235.20	ubiquitin fusion degardation protein
353153	Trypanosoma cruzi strain CL Brener	3531777	0	live	Tc00.1047053398265.9	Tc00.1047053398265.9	trans-sialidase
353153	Trypanosoma cruzi strain CL Brener	3532100	0	live	Tc00.1047053398343.9	Tc00.1047053398343.9	surface protease GP63
353153	Trypanosoma cruzi strain CL Brener	3531459	0	live	Tc00.1047053398345.10	Tc00.1047053398345.10	hypothetical protein
353153	Trypanosoma cruzi strain CL Brener	3533530	0	live	Tc00.1047053398477.10	Tc00.1047053398477.10	trans-sialidase
353153	Trypanosoma cruzi strain CL Brener	3530873	0	live	Tc00.1047053398751.10	Tc00.1047053398751.10	hypothetical protein
353153	Trypanosoma cruzi strain CL Brener	3532319	0	live	Tc00.1047053399033.10	Tc00.1047053399033.10	hypothetical protein
353153	Trypanosoma cruzi strain CL Brener	3532320	0	live	Tc00.1047053399033.19	Tc00.1047053399033.19	hypothetical protein
353153	Trypanosoma cruzi strain CL Brener	3531110	0	live	Tc00.1047053399245.9	Tc00.1047053399245.9	retrotransposon hot spot (RHS) protein
353153	Trypanosoma cruzi strain CL Brener	3533910	0	live	Tc00.1047053399373.20	Tc00.1047053399373.20	dispersed gene family protein 1 (DGF-1)
353153	Trypanosoma cruzi strain CL Brener	3533911	0	live	Tc00.1047053399373.9	Tc00.1047053399373.9	retrotransposon hot spot (RHS) protein
353153	Trypanosoma cruzi strain CL Brener	3535245	0	live	Tc00.1047053399389.10	Tc00.1047053399389.10	hypothetical protein
353153	Trypanosoma cruzi strain CL Brener	3531565	0	live	Tc00.1047053399997.10	Tc00.1047053399997.10	retrotransposon hot spot (RHS) protein
353153	Trypanosoma cruzi strain CL Brener	3531502	0	live	Tc00.1047053400739.10	Tc00.1047053400739.10	retrotransposon hot spot (RHS) protein
353153	Trypanosoma cruzi strain CL Brener	3532114	0	live	Tc00.1047053401469.10	Tc00.1047053401469.10	zinc finger protein 2
353153	Trypanosoma cruzi strain CL Brener	3532115	0	live	Tc00.1047053401469.20	Tc00.1047053401469.20	pumilio/PUF RNA binding protein 7
353153	Trypanosoma cruzi strain CL Brener	3531341	0	live	Tc00.1047053401473.9	Tc00.1047053401473.9	DNA-directed RNA polymerase I largest subunit
353153	Trypanosoma cruzi strain CL Brener	3531679	0	live	Tc00.1047053401569.10	Tc00.1047053401569.10	trans-sialidase
353153	Trypanosoma cruzi strain CL Brener	3531446	0	live	Tc00.1047053401961.10	Tc00.1047053401961.10	trans-sialidase
353153	Trypanosoma cruzi strain CL Brener	3531287	0	live	Tc00.1047053402647.9	Tc00.1047053402647.9	hypothetical protein
353153	Trypanosoma cruzi strain CL Brener	3533398	0	live	Tc00.1047053402857.10	Tc00.1047053402857.10	hypothetical protein
353153	Trypanosoma cruzi strain CL Brener	3533399	0	live	Tc00.1047053402857.20	Tc00.1047053402857.20	hypothetical protein
353153	Trypanosoma cruzi strain CL Brener	3533598	0	live	Tc00.1047053402863.9	Tc00.1047053402863.9	dynein heavy chain
353153	Trypanosoma cruzi strain CL Brener	3531621	0	live	Tc00.1047053402919.10	Tc00.1047053402919.10	trans-sialidase
353153	Trypanosoma cruzi strain CL Brener	3531025	0	live	Tc00.1047053403789.9	Tc00.1047053403789.9	DNA-directed RNA polymerase I largest subunit
353153	Trypanosoma cruzi strain CL Brener	3532375	0	live	Tc00.1047053403875.10	Tc00.1047053403875.10	D-alanyl-glycyl endopeptidase-like protein
353153	Trypanosoma cruzi strain CL Brener	3532376	0	live	Tc00.1047053403875.19	Tc00.1047053403875.19	hypothetical protein
353153	Trypanosoma cruzi strain CL Brener	3531485	0	live	Tc00.1047053403985.10	Tc00.1047053403985.10	retrotransposon hot spot (RHS) protein
353153	Trypanosoma cruzi strain CL Brener	3536793	0	live	Tc00.1047053404001.10	Tc00.1047053404001.10	hypothetical protein
353153	Trypanosoma cruzi strain CL Brener	3536794	0	live	Tc00.1047053404001.20	Tc00.1047053404001.20	hypothetical protein
353153	Trypanosoma cruzi strain CL Brener	3536795	0	live	Tc00.1047053404001.4	Tc00.1047053404001.4	hypothetical protein
353153	Trypanosoma cruzi strain CL Brener	3531354	0	live	Tc00.1047053404073.10	Tc00.1047053404073.10	hypothetical protein
353153	Trypanosoma cruzi strain CL Brener	3531355	0	live	Tc00.1047053404073.20	Tc00.1047053404073.20	actin
353153	Trypanosoma cruzi strain CL Brener	3531699	0	live	Tc00.1047053404431.10	Tc00.1047053404431.10	trans-sialidase
353153	Trypanosoma cruzi strain CL Brener	3532515	0	live	Tc00.1047053404843.10	Tc00.1047053404843.10	hypothetical protein
353153	Trypanosoma cruzi strain CL Brener	3532516	0	live	Tc00.1047053404843.20	Tc00.1047053404843.20	hypothetical protein
353153	Trypanosoma cruzi strain CL Brener	3531591	0	live	Tc00.1047053405025.10	Tc00.1047053405025.10	dispersed gene family protein 1 (DGF-1)
353153	Trypanosoma cruzi strain CL Brener	3531834	0	live	Tc00.1047053405165.10	Tc00.1047053405165.10	hypothetical protein
353153	Trypanosoma cruzi strain CL Brener	3531835	0	live	Tc00.1047053405165.19	Tc00.1047053405165.19	hypothetical protein
353153	Trypanosoma cruzi strain CL Brener	3531097	0	live	Tc00.1047053405179.10	Tc00.1047053405179.10	dynein heavy chain
353153	Trypanosoma cruzi strain CL Brener	3532524	0	live	Tc00.1047053405453.9	Tc00.1047053405453.9	dispersed gene family protein 1 (DGF-1)
353153	Trypanosoma cruzi strain CL Brener	3531800	0	live	Tc00.1047053405737.14	Tc00.1047053405737.14	hypothetical protein
353153	Trypanosoma cruzi strain CL Brener	3531801	0	live	Tc00.1047053405737.24	Tc00.1047053405737.24	hypothetical protein
353153	Trypanosoma cruzi strain CL Brener	3531799	0	live	Tc00.1047053405737.4	Tc00.1047053405737.4	hypothetical protein
353153	Trypanosoma cruzi strain CL Brener	3531684	0	live	Tc00.1047053406933.10	Tc00.1047053406933.10	retrotransposon hot spot (RHS) protein
353153	Trypanosoma cruzi strain CL Brener	3531769	0	live	Tc00.1047053406999.10	Tc00.1047053406999.10	dispersed gene family protein 1 (DGF-1)
353153	Trypanosoma cruzi strain CL Brener	3531837	0	live	Tc00.1047053407335.18	Tc00.1047053407335.18	hypothetical protein
353153	Trypanosoma cruzi strain CL Brener	3531838	0	live	Tc00.1047053407335.9	Tc00.1047053407335.9	phosphatidylserine decarboxylase
353153	Trypanosoma cruzi strain CL Brener	3534898	0	live	Tc00.1047053407477.10	Tc00.1047053407477.10	thiolase protein-like protein
353153	Trypanosoma cruzi strain CL Brener	3534899	0	live	Tc00.1047053407477.20	Tc00.1047053407477.20	hypothetical protein
353153	Trypanosoma cruzi strain CL Brener	3534900	0	live	Tc00.1047053407477.30	Tc00.1047053407477.30	diphthine synthase
353153	Trypanosoma cruzi strain CL Brener	3534901	0	live	Tc00.1047053407477.40	Tc00.1047053407477.40	hypothetical protein
353153	Trypanosoma cruzi strain CL Brener	3534904	0	live	Tc00.1047053407477.44	Tc00.1047053407477.44	hypothetical protein
353153	Trypanosoma cruzi strain CL Brener	3534902	0	live	Tc00.1047053407477.50	Tc00.1047053407477.50	cytochrome c oxidase VIII (COX VIII)
353153	Trypanosoma cruzi strain CL Brener	3534903	0	live	Tc00.1047053407477.60	Tc00.1047053407477.60	hypothetical protein
353153	Trypanosoma cruzi strain CL Brener	3534905	0	live	Tc00.1047053407477.69	Tc00.1047053407477.69	hypothetical protein
353153	Trypanosoma cruzi strain CL Brener	3531671	0	live	Tc00.1047053408345.10	Tc00.1047053408345.10	hypothetical protein
353153	Trypanosoma cruzi strain CL Brener	3531670	0	live	Tc00.1047053408345.20	Tc00.1047053408345.20	2-oxoglutarate dehydrogenase subunit
353153	Trypanosoma cruzi strain CL Brener	3533499	0	live	Tc00.1047053408437.10	Tc00.1047053408437.10	hypothetical protein
353153	Trypanosoma cruzi strain CL Brener	3533500	0	live	Tc00.1047053408437.20	Tc00.1047053408437.20	hypothetical protein
353153	Trypanosoma cruzi strain CL Brener	3533501	0	live	Tc00.1047053408437.29	Tc00.1047053408437.29	hypothetical protein
353153	Trypanosoma cruzi strain CL Brener	3531630	0	live	Tc00.1047053408445.10	Tc00.1047053408445.10	trans-sialidase
353153	Trypanosoma cruzi strain CL Brener	3531958	0	live	Tc00.1047053408547.10	Tc00.1047053408547.10	mucin-associated surface protein (MASP)
353153	Trypanosoma cruzi strain CL Brener	3531959	0	live	Tc00.1047053408547.5	Tc00.1047053408547.5	mucin TcMUCII
353153	Trypanosoma cruzi strain CL Brener	3532012	0	live	Tc00.1047053408573.5	Tc00.1047053408573.5	hypothetical protein
353153	Trypanosoma cruzi strain CL Brener	3532011	0	live	Tc00.1047053408573.9	Tc00.1047053408573.9	hypothetical protein
353153	Trypanosoma cruzi strain CL Brener	3531845	0	live	Tc00.1047053408799.10	Tc00.1047053408799.10	hypothetical protein
353153	Trypanosoma cruzi strain CL Brener	3531846	0	live	Tc00.1047053408799.19	Tc00.1047053408799.19	isopentenyl-diphosphate delta-isomerase
353153	Trypanosoma cruzi strain CL Brener	3531394	0	live	Tc00.1047053408825.5	Tc00.1047053408825.5	mucin-associated surface protein (MASP)
353153	Trypanosoma cruzi strain CL Brener	3531111	0	live	Tc00.1047053409101.9	Tc00.1047053409101.9	hypothetical protein
353153	Trypanosoma cruzi strain CL Brener	3532429	0	live	Tc00.1047053409117.10	Tc00.1047053409117.10	hypothetical protein
353153	Trypanosoma cruzi strain CL Brener	3532430	0	live	Tc00.1047053409117.20	Tc00.1047053409117.20	40S ribosomal protein S14
353153	Trypanosoma cruzi strain CL Brener	3531728	0	live	Tc00.1047053409139.9	Tc00.1047053409139.9	trans-sialidase
353153	Trypanosoma cruzi strain CL Brener	3531951	0	live	Tc00.1047053410049.10	Tc00.1047053410049.10	hypothetical protein
353153	Trypanosoma cruzi strain CL Brener	3531952	0	live	Tc00.1047053410049.20	Tc00.1047053410049.20	hypothetical protein
353153	Trypanosoma cruzi strain CL Brener	3534258	0	live	Tc00.1047053410199.10	Tc00.1047053410199.10	hypothetical protein
353153	Trypanosoma cruzi strain CL Brener	3534259	0	live	Tc00.1047053410199.20	Tc00.1047053410199.20	hypothetical protein
353153	Trypanosoma cruzi strain CL Brener	3534260	0	live	Tc00.1047053410199.30	Tc00.1047053410199.30	trans-sialidase
353153	Trypanosoma cruzi strain CL Brener	3534263	0	live	Tc00.1047053410199.4	Tc00.1047053410199.4	kinase
353153	Trypanosoma cruzi strain CL Brener	3534261	0	live	Tc00.1047053410199.40	Tc00.1047053410199.40	hypothetical protein
353153	Trypanosoma cruzi strain CL Brener	3534262	0	live	Tc00.1047053410199.50	Tc00.1047053410199.50	hypothetical protein
353153	Trypanosoma cruzi strain CL Brener	3534264	0	live	Tc00.1047053410199.7	Tc00.1047053410199.7	hypothetical protein
353153	Trypanosoma cruzi strain CL Brener	3531098	0	live	Tc00.1047053410243.10	Tc00.1047053410243.10	hypothetical protein
353153	Trypanosoma cruzi strain CL Brener	3532261	0	live	Tc00.1047053410275.9	Tc00.1047053410275.9	mucin-associated surface protein (MASP)
353153	Trypanosoma cruzi strain CL Brener	3531978	0	live	Tc00.1047053410589.10	Tc00.1047053410589.10	AMP deaminase
353153	Trypanosoma cruzi strain CL Brener	3531979	0	live	Tc00.1047053410589.19	Tc00.1047053410589.19	hypothetical protein
353153	Trypanosoma cruzi strain CL Brener	3533699	0	live	Tc00.1047053410797.10	Tc00.1047053410797.10	surface protease GP63
353153	Trypanosoma cruzi strain CL Brener	3534503	0	live	Tc00.1047053410923.20	Tc00.1047053410923.20	retrotransposon hot spot (RHS) protein
353153	Trypanosoma cruzi strain CL Brener	3534504	0	live	Tc00.1047053410923.30	Tc00.1047053410923.30	hypothetical protein
353153	Trypanosoma cruzi strain CL Brener	3531156	0	live	Tc00.1047053410943.10	Tc00.1047053410943.10	hypothetical protein
353153	Trypanosoma cruzi strain CL Brener	3531660	0	live	Tc00.1047053410961.10	Tc00.1047053410961.10	phosphatidylinositol kinase domain protein
353153	Trypanosoma cruzi strain CL Brener	3531794	0	live	Tc00.1047053411235.9	Tc00.1047053411235.9	alpha tubulin
353153	Trypanosoma cruzi strain CL Brener	3534193	0	live	Tc00.1047053411427.10	Tc00.1047053411427.10	hypothetical protein
353153	Trypanosoma cruzi strain CL Brener	3534194	0	live	Tc00.1047053411427.30	Tc00.1047053411427.30	hypothetical protein
353153	Trypanosoma cruzi strain CL Brener	3534195	0	live	Tc00.1047053411427.40	Tc00.1047053411427.40	hypothetical protein
353153	Trypanosoma cruzi strain CL Brener	3534196	0	live	Tc00.1047053411427.49	Tc00.1047053411427.49	hypothetical protein
353153	Trypanosoma cruzi strain CL Brener	3531279	0	live	Tc00.1047053412435.10	Tc00.1047053412435.10	hypothetical protein
353153	Trypanosoma cruzi strain CL Brener	3531499	0	live	Tc00.1047053412509.10	Tc00.1047053412509.10	retrotransposon hot spot (RHS) protein
353153	Trypanosoma cruzi strain CL Brener	3534841	0	live	Tc00.1047053412723.9	Tc00.1047053412723.9	dispersed gene family protein 1 (DGF-1)
353153	Trypanosoma cruzi strain CL Brener	3531493	0	live	Tc00.1047053412943.9	Tc00.1047053412943.9	hypothetical protein
353153	Trypanosoma cruzi strain CL Brener	3533713	0	live	Tc00.1047053413293.20	Tc00.1047053413293.20	hypothetical protein
353153	Trypanosoma cruzi strain CL Brener	3533715	0	live	Tc00.1047053413293.9	Tc00.1047053413293.9	trans-sialidase
353153	Trypanosoma cruzi strain CL Brener	3532501	0	live	Tc00.1047053413605.10	Tc00.1047053413605.10	kinesin
353153	Trypanosoma cruzi strain CL Brener	3531180	0	live	Tc00.1047053413859.10	Tc00.1047053413859.10	mucin TcMUC
353153	Trypanosoma cruzi strain CL Brener	3531584	0	live	Tc00.1047053413977.10	Tc00.1047053413977.10	hypothetical protein
353153	Trypanosoma cruzi strain CL Brener	3531367	0	live	Tc00.1047053414145.9	Tc00.1047053414145.9	hypothetical protein
353153	Trypanosoma cruzi strain CL Brener	3532621	0	live	Tc00.1047053414243.10	Tc00.1047053414243.10	hypothetical protein
353153	Trypanosoma cruzi strain CL Brener	3532622	0	live	Tc00.1047053414243.20	Tc00.1047053414243.20	hypothetical protein
353153	Trypanosoma cruzi strain CL Brener	3532623	0	live	Tc00.1047053414243.29	Tc00.1047053414243.29	nucleoside hydrolase
353153	Trypanosoma cruzi strain CL Brener	3531168	0	live	Tc00.1047053414517.9	Tc00.1047053414517.9	hypothetical protein
353153	Trypanosoma cruzi strain CL Brener	3531602	0	live	Tc00.1047053414661.9	Tc00.1047053414661.9	dispersed gene family protein 1 (DGF-1)
353153	Trypanosoma cruzi strain CL Brener	3531321	0	live	Tc00.1047053415187.10	Tc00.1047053415187.10	hypothetical protein
353153	Trypanosoma cruzi strain CL Brener	3531322	0	live	Tc00.1047053415187.19	Tc00.1047053415187.19	hypothetical protein
353153	Trypanosoma cruzi strain CL Brener	3533708	0	live	Tc00.1047053415789.9	Tc00.1047053415789.9	dispersed gene family protein 1 (DGF-1)
353153	Trypanosoma cruzi strain CL Brener	3531371	0	live	Tc00.1047053415803.10	Tc00.1047053415803.10	hypothetical protein
353153	Trypanosoma cruzi strain CL Brener	3535162	0	live	Tc00.1047053416041.14	Tc00.1047053416041.14	trans-sialidase
353153	Trypanosoma cruzi strain CL Brener	3531010	0	live	Tc00.1047053416143.10	Tc00.1047053416143.10	metallopeptidase
353153	Trypanosoma cruzi strain CL Brener	3531739	0	live	Tc00.1047053416511.9	Tc00.1047053416511.9	mismatch repair protein MSH3
353153	Trypanosoma cruzi strain CL Brener	3533735	0	live	Tc00.1047053416605.10	Tc00.1047053416605.10	mucin-associated surface protein (MASP)
353153	Trypanosoma cruzi strain CL Brener	3533738	0	live	Tc00.1047053416605.15	Tc00.1047053416605.15	hypothetical protein
353153	Trypanosoma cruzi strain CL Brener	3533737	0	live	Tc00.1047053416605.30	Tc00.1047053416605.30	mucin-associated surface protein (MASP)
353153	Trypanosoma cruzi strain CL Brener	3531569	0	live	Tc00.1047053416735.10	Tc00.1047053416735.10	hypothetical protein
353153	Trypanosoma cruzi strain CL Brener	3532912	0	live	Tc00.1047053416761.10	Tc00.1047053416761.10	surface protease GP63
353153	Trypanosoma cruzi strain CL Brener	3534918	0	live	Tc00.1047053416809.10	Tc00.1047053416809.10	dispersed gene family protein 1 (DGF-1)
353153	Trypanosoma cruzi strain CL Brener	3531615	0	live	Tc00.1047053416883.18	Tc00.1047053416883.18	proteasome alpha 2 subunit
353153	Trypanosoma cruzi strain CL Brener	3531616	0	live	Tc00.1047053416883.9	Tc00.1047053416883.9	hypothetical protein
353153	Trypanosoma cruzi strain CL Brener	3531725	0	live	Tc00.1047053416891.19	Tc00.1047053416891.19	hypothetical protein
353153	Trypanosoma cruzi strain CL Brener	3531724	0	live	Tc00.1047053416891.9	Tc00.1047053416891.9	protein kinase
353153	Trypanosoma cruzi strain CL Brener	3531772	0	live	Tc00.1047053417091.10	Tc00.1047053417091.10	RNA pseudouridylate synthase
353153	Trypanosoma cruzi strain CL Brener	3531972	0	live	Tc00.1047053417203.9	Tc00.1047053417203.9	dispersed gene family protein 1 (DGF-1)
353153	Trypanosoma cruzi strain CL Brener	3531162	0	live	Tc00.1047053417797.9	Tc00.1047053417797.9	hypothetical protein
353153	Trypanosoma cruzi strain CL Brener	3531730	0	live	Tc00.1047053417939.9	Tc00.1047053417939.9	dispersed gene family protein 1 (DGF-1)
353153	Trypanosoma cruzi strain CL Brener	3518274	0	live	Tc00.1047053418069.10	Tc00.1047053418069.10	heat shock protein 70 (HSP70)
353153	Trypanosoma cruzi strain CL Brener	3531337	0	live	Tc00.1047053418113.9	Tc00.1047053418113.9	dispersed gene family protein 1 (DGF-1)
353153	Trypanosoma cruzi strain CL Brener	3538043	0	live	Tc00.1047053418185.70	Tc00.1047053418185.70	trans-sialidase
353153	Trypanosoma cruzi strain CL Brener	3538047	0	live	Tc00.1047053418185.90	Tc00.1047053418185.90	dispersed gene family protein 1 (DGF-1)
353153	Trypanosoma cruzi strain CL Brener	3533339	0	live	Tc00.1047053418221.10	Tc00.1047053418221.10	hypothetical protein
353153	Trypanosoma cruzi strain CL Brener	3533340	0	live	Tc00.1047053418221.20	Tc00.1047053418221.20	hypothetical protein
353153	Trypanosoma cruzi strain CL Brener	3533341	0	live	Tc00.1047053418221.30	Tc00.1047053418221.30	hypothetical protein
353153	Trypanosoma cruzi strain CL Brener	3533342	0	live	Tc00.1047053418221.4	Tc00.1047053418221.4	hypothetical protein
353153	Trypanosoma cruzi strain CL Brener	3532655	0	live	Tc00.1047053418405.10	Tc00.1047053418405.10	mucin-associated surface protein (MASP)
353153	Trypanosoma cruzi strain CL Brener	3532653	0	live	Tc00.1047053418405.30	Tc00.1047053418405.30	trans-sialidase
353153	Trypanosoma cruzi strain CL Brener	3531505	0	live	Tc00.1047053418613.20	Tc00.1047053418613.20	mucin-associated surface protein (MASP)
353153	Trypanosoma cruzi strain CL Brener	3531850	0	live	Tc00.1047053419043.10	Tc00.1047053419043.10	hypothetical protein
353153	Trypanosoma cruzi strain CL Brener	3531636	0	live	Tc00.1047053419207.9	Tc00.1047053419207.9	dispersed gene family protein 1 (DGF-1)
353153	Trypanosoma cruzi strain CL Brener	3532358	0	live	Tc00.1047053419417.10	Tc00.1047053419417.10	hypothetical protein
353153	Trypanosoma cruzi strain CL Brener	3532359	0	live	Tc00.1047053419417.19	Tc00.1047053419417.19	hypothetical protein
353153	Trypanosoma cruzi strain CL Brener	3532360	0	live	Tc00.1047053419417.4	Tc00.1047053419417.4	ADP-ribosylation factor
353153	Trypanosoma cruzi strain CL Brener	3532954	0	live	Tc00.1047053419469.14	Tc00.1047053419469.14	kinesin
353153	Trypanosoma cruzi strain CL Brener	3532953	0	live	Tc00.1047053419469.30	Tc00.1047053419469.30	hypothetical protein
353153	Trypanosoma cruzi strain CL Brener	3531508	0	live	Tc00.1047053419637.9	Tc00.1047053419637.9	dispersed gene family protein 1 (DGF-1)
353153	Trypanosoma cruzi strain CL Brener	3531779	0	live	Tc00.1047053419703.10	Tc00.1047053419703.10	hypothetical protein
353153	Trypanosoma cruzi strain CL Brener	3531780	0	live	Tc00.1047053419703.20	Tc00.1047053419703.20	ubiquitin carboxyl-terminal hydrolase
353153	Trypanosoma cruzi strain CL Brener	3531302	0	live	Tc00.1047053419833.10	Tc00.1047053419833.10	vacuolar protein sorting 18
353153	Trypanosoma cruzi strain CL Brener	3531262	0	live	Tc00.1047053420091.10	Tc00.1047053420091.10	dispersed gene family protein 1 (DGF-1)
353153	Trypanosoma cruzi strain CL Brener	3536177	0	live	Tc00.1047053420293.20	Tc00.1047053420293.20	trans-sialidase
353153	Trypanosoma cruzi strain CL Brener	3536179	0	live	Tc00.1047053420293.31	Tc00.1047053420293.31	hypothetical protein
353153	Trypanosoma cruzi strain CL Brener	3535988	0	live	Tc00.1047053420369.40	Tc00.1047053420369.40	hypothetical protein
353153	Trypanosoma cruzi strain CL Brener	3531305	0	live	Tc00.1047053420533.9	Tc00.1047053420533.9	dihydrofolate reductase-thymidylate synthase
353153	Trypanosoma cruzi strain CL Brener	3531577	0	live	Tc00.1047053420719.9	Tc00.1047053420719.9	protein kinase
353153	Trypanosoma cruzi strain CL Brener	3531885	0	live	Tc00.1047053420989.10	Tc00.1047053420989.10	protein phosphatase 2C
353153	Trypanosoma cruzi strain CL Brener	3531557	0	live	Tc00.1047053421057.10	Tc00.1047053421057.10	adrenodoxin precursor
353153	Trypanosoma cruzi strain CL Brener	3531558	0	live	Tc00.1047053421057.20	Tc00.1047053421057.20	surface protease GP63
353153	Trypanosoma cruzi strain CL Brener	3533257	0	live	Tc00.1047053421173.14	Tc00.1047053421173.14	trans-sialidase
353153	Trypanosoma cruzi strain CL Brener	3533256	0	live	Tc00.1047053421173.4	Tc00.1047053421173.4	trans-sialidase
353153	Trypanosoma cruzi strain CL Brener	3531812	0	live	Tc00.1047053421231.10	Tc00.1047053421231.10	hypothetical protein
353153	Trypanosoma cruzi strain CL Brener	3531948	0	live	Tc00.1047053421321.9	Tc00.1047053421321.9	tRNA exportin
353153	Trypanosoma cruzi strain CL Brener	3531543	0	live	Tc00.1047053421555.9	Tc00.1047053421555.9	mucin-associated surface protein (MASP)
353153	Trypanosoma cruzi strain CL Brener	3532109	0	live	Tc00.1047053421619.10	Tc00.1047053421619.10	hypothetical protein
353153	Trypanosoma cruzi strain CL Brener	3534220	0	live	Tc00.1047053421621.50	Tc00.1047053421621.50	mucin-associated surface protein (MASP)
353153	Trypanosoma cruzi strain CL Brener	3531164	0	live	Tc00.1047053421959.10	Tc00.1047053421959.10	eukaryotic translation initiation factor 4E
353153	Trypanosoma cruzi strain CL Brener	3531205	0	live	Tc00.1047053422031.10	Tc00.1047053422031.10	hypothetical protein
353153	Trypanosoma cruzi strain CL Brener	3532116	0	live	Tc00.1047053422041.9	Tc00.1047053422041.9	pre-mRNA splicing factor ATP-dependent RNA helicase
353153	Trypanosoma cruzi strain CL Brener	3532002	0	live	Tc00.1047053422189.10	Tc00.1047053422189.10	nucleoside phosphatase
353153	Trypanosoma cruzi strain CL Brener	3532003	0	live	Tc00.1047053422189.20	Tc00.1047053422189.20	leucine-rich repeat protein
353153	Trypanosoma cruzi strain CL Brener	3531361	0	live	Tc00.1047053422207.10	Tc00.1047053422207.10	UDP-Gal or UDP-GlcNAc-dependent glycosyltransferase
353153	Trypanosoma cruzi strain CL Brener	3531819	0	live	Tc00.1047053422319.10	Tc00.1047053422319.10	hypothetical protein
353153	Trypanosoma cruzi strain CL Brener	3531498	0	live	Tc00.1047053422507.10	Tc00.1047053422507.10	glycine dehydrogenase
353153	Trypanosoma cruzi strain CL Brener	3534065	0	live	Tc00.1047053422867.10	Tc00.1047053422867.10	trans-sialidase
353153	Trypanosoma cruzi strain CL Brener	3531631	0	live	Tc00.1047053422921.10	Tc00.1047053422921.10	hypothetical protein
353153	Trypanosoma cruzi strain CL Brener	3531632	0	live	Tc00.1047053422921.20	Tc00.1047053422921.20	50S ribosomal protein L17
353153	Trypanosoma cruzi strain CL Brener	3531637	0	live	Tc00.1047053423205.10	Tc00.1047053423205.10	trans-sialidase
353153	Trypanosoma cruzi strain CL Brener	3531176	0	live	Tc00.1047053423707.10	Tc00.1047053423707.10	trans-sialidase
353153	Trypanosoma cruzi strain CL Brener	3533252	0	live	Tc00.1047053424123.20	Tc00.1047053424123.20	hypothetical protein
353153	Trypanosoma cruzi strain CL Brener	3533253	0	live	Tc00.1047053424123.30	Tc00.1047053424123.30	hypothetical protein
353153	Trypanosoma cruzi strain CL Brener	3533254	0	live	Tc00.1047053424123.40	Tc00.1047053424123.40	RNA-binding protein
353153	Trypanosoma cruzi strain CL Brener	3531852	0	live	Tc00.1047053424195.5	Tc00.1047053424195.5	hypothetical protein
353153	Trypanosoma cruzi strain CL Brener	3531851	0	live	Tc00.1047053424195.9	Tc00.1047053424195.9	RNA-binding protein 4
353153	Trypanosoma cruzi strain CL Brener	3532681	0	live	Tc00.1047053424499.10	Tc00.1047053424499.10	mucin-associated surface protein (MASP)
353153	Trypanosoma cruzi strain CL Brener	3531320	0	live	Tc00.1047053424771.10	Tc00.1047053424771.10	retrotransposon hot spot (RHS) protein
353153	Trypanosoma cruzi strain CL Brener	3531295	0	live	Tc00.1047053424795.10	Tc00.1047053424795.10	hypothetical protein
353153	Trypanosoma cruzi strain CL Brener	3531592	0	live	Tc00.1047053424889.10	Tc00.1047053424889.10	UDP-Gal or UDP-GlcNAc-dependent glycosyltransferase
353153	Trypanosoma cruzi strain CL Brener	3531547	0	live	Tc00.1047053424937.10	Tc00.1047053424937.10	glucose transporter
353153	Trypanosoma cruzi strain CL Brener	3531548	0	live	Tc00.1047053424937.20	Tc00.1047053424937.20	glucose transporter
353153	Trypanosoma cruzi strain CL Brener	3531919	0	live	Tc00.1047053425311.9	Tc00.1047053425311.9	hypothetical protein
353153	Trypanosoma cruzi strain CL Brener	3531822	0	live	Tc00.1047053425435.10	Tc00.1047053425435.10	trans-sialidase
353153	Trypanosoma cruzi strain CL Brener	3531652	0	live	Tc00.1047053425785.18	Tc00.1047053425785.18	hypothetical protein
353153	Trypanosoma cruzi strain CL Brener	3531651	0	live	Tc00.1047053425785.9	Tc00.1047053425785.9	hypothetical protein
353153	Trypanosoma cruzi strain CL Brener	3531697	0	live	Tc00.1047053425839.10	Tc00.1047053425839.10	kinesin
353153	Trypanosoma cruzi strain CL Brener	3531350	0	live	Tc00.1047053425851.9	Tc00.1047053425851.9	hypothetical protein
353153	Trypanosoma cruzi strain CL Brener	3531853	0	live	Tc00.1047053425855.9	Tc00.1047053425855.9	hypothetical protein
353153	Trypanosoma cruzi strain CL Brener	3531922	0	live	Tc00.1047053425969.5	Tc00.1047053425969.5	hypothetical protein
353153	Trypanosoma cruzi strain CL Brener	3531921	0	live	Tc00.1047053425969.9	Tc00.1047053425969.9	cyclin-dependent kinases regulatory subunit
353153	Trypanosoma cruzi strain CL Brener	3531645	0	live	Tc00.1047053426071.10	Tc00.1047053426071.10	dispersed gene family protein 1 (DGF-1)
353153	Trypanosoma cruzi strain CL Brener	3531196	0	live	Tc00.1047053426397.9	Tc00.1047053426397.9	kinesin
353153	Trypanosoma cruzi strain CL Brener	3531334	0	live	Tc00.1047053426435.9	Tc00.1047053426435.9	fatty acid desaturase
353153	Trypanosoma cruzi strain CL Brener	3531169	0	live	Tc00.1047053426675.9	Tc00.1047053426675.9	trans-sialidase
353153	Trypanosoma cruzi strain CL Brener	3531470	0	live	Tc00.1047053426799.19	Tc00.1047053426799.19	serine/threonine protein kinase
353153	Trypanosoma cruzi strain CL Brener	3531469	0	live	Tc00.1047053426799.9	Tc00.1047053426799.9	hypothetical protein
353153	Trypanosoma cruzi strain CL Brener	3533269	0	live	Tc00.1047053426897.10	Tc00.1047053426897.10	hypothetical protein
353153	Trypanosoma cruzi strain CL Brener	3533270	0	live	Tc00.1047053426897.4	Tc00.1047053426897.4	hypothetical protein
353153	Trypanosoma cruzi strain CL Brener	3530609	0	live	Tc00.1047053427091.10	Tc00.1047053427091.10	farnesyl synthetase
353153	Trypanosoma cruzi strain CL Brener	3531270	0	live	Tc00.1047053427237.9	Tc00.1047053427237.9	dispersed gene family protein 1 (DGF-1)
353153	Trypanosoma cruzi strain CL Brener	3532712	0	live	Tc00.1047053427247.10	Tc00.1047053427247.10	serine/threonine protein kinase
353153	Trypanosoma cruzi strain CL Brener	3532713	0	live	Tc00.1047053427247.4	Tc00.1047053427247.4	hypothetical protein
353153	Trypanosoma cruzi strain CL Brener	3531225	0	live	Tc00.1047053427355.10	Tc00.1047053427355.10	oligosaccharyl transferase subunit
353153	Trypanosoma cruzi strain CL Brener	3531603	0	live	Tc00.1047053427743.9	Tc00.1047053427743.9	translation initiation factor eIF2B delta subunit
353153	Trypanosoma cruzi strain CL Brener	3533504	0	live	Tc00.1047053427789.10	Tc00.1047053427789.10	hypothetical protein
353153	Trypanosoma cruzi strain CL Brener	3533505	0	live	Tc00.1047053427789.20	Tc00.1047053427789.20	hypothetical protein
353153	Trypanosoma cruzi strain CL Brener	3533506	0	live	Tc00.1047053427789.30	Tc00.1047053427789.30	NAD+ synthase
353153	Trypanosoma cruzi strain CL Brener	3533507	0	live	Tc00.1047053427789.39	Tc00.1047053427789.39	hypothetical protein
353153	Trypanosoma cruzi strain CL Brener	3531559	0	live	Tc00.1047053428403.10	Tc00.1047053428403.10	hypothetical protein
353153	Trypanosoma cruzi strain CL Brener	3531560	0	live	Tc00.1047053428403.5	Tc00.1047053428403.5	hypothetical protein
353153	Trypanosoma cruzi strain CL Brener	3533891	0	live	Tc00.1047053428999.10	Tc00.1047053428999.10	hypothetical protein
353153	Trypanosoma cruzi strain CL Brener	3533892	0	live	Tc00.1047053428999.20	Tc00.1047053428999.20	receptor-type adenylate cyclase
353153	Trypanosoma cruzi strain CL Brener	3533893	0	live	Tc00.1047053428999.30	Tc00.1047053428999.30	hypothetical protein
353153	Trypanosoma cruzi strain CL Brener	3531518	0	live	Tc00.1047053429229.10	Tc00.1047053429229.10	hypothetical protein
353153	Trypanosoma cruzi strain CL Brener	3531194	0	live	Tc00.1047053429251.10	Tc00.1047053429251.10	mucin-associated surface protein (MASP)
353153	Trypanosoma cruzi strain CL Brener	3533045	0	live	Tc00.1047053429257.10	Tc00.1047053429257.10	hypothetical protein
353153	Trypanosoma cruzi strain CL Brener	3533046	0	live	Tc00.1047053429257.20	Tc00.1047053429257.20	fatty acid desaturase
353153	Trypanosoma cruzi strain CL Brener	3531930	0	live	Tc00.1047053430061.9	Tc00.1047053430061.9	hypothetical protein
353153	Trypanosoma cruzi strain CL Brener	3531666	0	live	Tc00.1047053430281.20	Tc00.1047053430281.20	hypothetical protein
353153	Trypanosoma cruzi strain CL Brener	3531961	0	live	Tc00.1047053430539.10	Tc00.1047053430539.10	hypothetical protein
353153	Trypanosoma cruzi strain CL Brener	3531960	0	live	Tc00.1047053430539.20	Tc00.1047053430539.20	amino acid transporter
353153	Trypanosoma cruzi strain CL Brener	3531942	0	live	Tc00.1047053430603.20	Tc00.1047053430603.20	mucin TcMUCII
353153	Trypanosoma cruzi strain CL Brener	3535664	0	live	Tc00.1047053430605.10	Tc00.1047053430605.10	hypothetical protein
353153	Trypanosoma cruzi strain CL Brener	3535665	0	live	Tc00.1047053430605.20	Tc00.1047053430605.20	NLI-interacting factor
353153	Trypanosoma cruzi strain CL Brener	3535667	0	live	Tc00.1047053430605.29	Tc00.1047053430605.29	40S ribosomal protein S3
353153	Trypanosoma cruzi strain CL Brener	3535666	0	live	Tc00.1047053430605.40	Tc00.1047053430605.40	hypothetical protein
353153	Trypanosoma cruzi strain CL Brener	3531218	0	live	Tc00.1047053430727.9	Tc00.1047053430727.9	inositol phosphatidylinositol phosphatase
353153	Trypanosoma cruzi strain CL Brener	3531448	0	live	Tc00.1047053430737.10	Tc00.1047053430737.10	proline racemase
353153	Trypanosoma cruzi strain CL Brener	3531447	0	live	Tc00.1047053430737.20	Tc00.1047053430737.20	hypothetical protein
353153	Trypanosoma cruzi strain CL Brener	3534199	0	live	Tc00.1047053430895.10	Tc00.1047053430895.10	hypothetical protein
353153	Trypanosoma cruzi strain CL Brener	3534201	0	live	Tc00.1047053430895.16	Tc00.1047053430895.16	hypothetical protein
353153	Trypanosoma cruzi strain CL Brener	3534200	0	live	Tc00.1047053430895.4	Tc00.1047053430895.4	hypothetical protein
353153	Trypanosoma cruzi strain CL Brener	3531732	0	live	Tc00.1047053431357.10	Tc00.1047053431357.10	3,2-trans-enoyl-coA isomerase, mitochondrial precursor
353153	Trypanosoma cruzi strain CL Brener	3531733	0	live	Tc00.1047053431357.20	Tc00.1047053431357.20	UDP-Gal or UDP-GlcNAc-dependent glycosyltransferase
353153	Trypanosoma cruzi strain CL Brener	3531351	0	live	Tc00.1047053431849.10	Tc00.1047053431849.10	hypothetical protein
353153	Trypanosoma cruzi strain CL Brener	3531352	0	live	Tc00.1047053431849.20	Tc00.1047053431849.20	hypothetical protein
353153	Trypanosoma cruzi strain CL Brener	3531235	0	live	Tc00.1047053431889.10	Tc00.1047053431889.10	hypothetical protein
353153	Trypanosoma cruzi strain CL Brener	3531391	0	live	Tc00.1047053432027.9	Tc00.1047053432027.9	hypothetical protein
353153	Trypanosoma cruzi strain CL Brener	3531783	0	live	Tc00.1047053432067.10	Tc00.1047053432067.10	ATP-dependent RNA helicase
353153	Trypanosoma cruzi strain CL Brener	3531829	0	live	Tc00.1047053432443.10	Tc00.1047053432443.10	mucin-associated surface protein (MASP)
353153	Trypanosoma cruzi strain CL Brener	3531323	0	live	Tc00.1047053432621.9	Tc00.1047053432621.9	dispersed gene family protein 1 (DGF-1)
353153	Trypanosoma cruzi strain CL Brener	3534772	0	live	Tc00.1047053432629.30	Tc00.1047053432629.30	hypothetical protein
353153	Trypanosoma cruzi strain CL Brener	3531649	0	live	Tc00.1047053432677.20	Tc00.1047053432677.20	heat shock 70 kDa protein, mitochondrial precursor
353153	Trypanosoma cruzi strain CL Brener	3531815	0	live	Tc00.1047053432867.10	Tc00.1047053432867.10	hypothetical protein
353153	Trypanosoma cruzi strain CL Brener	3531814	0	live	Tc00.1047053432867.20	Tc00.1047053432867.20	hypothetical protein
353153	Trypanosoma cruzi strain CL Brener	3531369	0	live	Tc00.1047053432995.9	Tc00.1047053432995.9	trans-sialidase
353153	Trypanosoma cruzi strain CL Brener	3531888	0	live	Tc00.1047053432997.10	Tc00.1047053432997.10	trans-sialidase
353153	Trypanosoma cruzi strain CL Brener	3531368	0	live	Tc00.1047053433061.10	Tc00.1047053433061.10	hypothetical protein
353153	Trypanosoma cruzi strain CL Brener	3531786	0	live	Tc00.1047053433237.10	Tc00.1047053433237.10	hypothetical protein
353153	Trypanosoma cruzi strain CL Brener	3531313	0	live	Tc00.1047053433273.10	Tc00.1047053433273.10	dynein heavy chain
353153	Trypanosoma cruzi strain CL Brener	3531443	0	live	Tc00.1047053433559.10	Tc00.1047053433559.10	trans-sialidase
353153	Trypanosoma cruzi strain CL Brener	3531681	0	live	Tc00.1047053433677.10	Tc00.1047053433677.10	hypothetical protein
353153	Trypanosoma cruzi strain CL Brener	3531682	0	live	Tc00.1047053433677.19	Tc00.1047053433677.19	hypothetical protein
353153	Trypanosoma cruzi strain CL Brener	3531328	0	live	Tc00.1047053433733.10	Tc00.1047053433733.10	trans-sialidase
353153	Trypanosoma cruzi strain CL Brener	3532063	0	live	Tc00.1047053434259.10	Tc00.1047053434259.10	hypothetical protein
353153	Trypanosoma cruzi strain CL Brener	3532064	0	live	Tc00.1047053434259.19	Tc00.1047053434259.19	hypothetical protein
353153	Trypanosoma cruzi strain CL Brener	3532027	0	live	Tc00.1047053434931.10	Tc00.1047053434931.10	paraxonemal rod protein PAR2
353153	Trypanosoma cruzi strain CL Brener	3532028	0	live	Tc00.1047053434931.20	Tc00.1047053434931.20	hypothetical protein
353153	Trypanosoma cruzi strain CL Brener	3531581	0	live	Tc00.1047053434945.10	Tc00.1047053434945.10	hypothetical protein
353153	Trypanosoma cruzi strain CL Brener	3531582	0	live	Tc00.1047053434945.4	Tc00.1047053434945.4	ADP-ribosylation factor
353153	Trypanosoma cruzi strain CL Brener	3531840	0	live	Tc00.1047053435519.10	Tc00.1047053435519.10	minichromosome maintenance (MCM) complex subunit
353153	Trypanosoma cruzi strain CL Brener	3531841	0	live	Tc00.1047053435519.19	Tc00.1047053435519.19	hypothetical protein
353153	Trypanosoma cruzi strain CL Brener	3531609	0	live	Tc00.1047053435665.10	Tc00.1047053435665.10	trans-sialidase
353153	Trypanosoma cruzi strain CL Brener	3531157	0	live	Tc00.1047053436083.9	Tc00.1047053436083.9	hypothetical protein
353153	Trypanosoma cruzi strain CL Brener	3534218	0	live	Tc00.1047053436137.9	Tc00.1047053436137.9	dispersed gene family protein 1 (DGF-1)
353153	Trypanosoma cruzi strain CL Brener	3531985	0	live	Tc00.1047053436497.10	Tc00.1047053436497.10	hypothetical protein
353153	Trypanosoma cruzi strain CL Brener	3531836	0	live	Tc00.1047053436521.9	Tc00.1047053436521.9	mevalonate kinase
353153	Trypanosoma cruzi strain CL Brener	3532458	0	live	Tc00.1047053436535.10	Tc00.1047053436535.10	hypothetical protein
353153	Trypanosoma cruzi strain CL Brener	3532457	0	live	Tc00.1047053436535.19	Tc00.1047053436535.19	glucose-6-phosphate dehydrogenase
353153	Trypanosoma cruzi strain CL Brener	3531306	0	live	Tc00.1047053436761.10	Tc00.1047053436761.10	hypothetical protein
353153	Trypanosoma cruzi strain CL Brener	3531307	0	live	Tc00.1047053436761.20	Tc00.1047053436761.20	hypothetical protein
353153	Trypanosoma cruzi strain CL Brener	3532602	0	live	Tc00.1047053437121.9	Tc00.1047053437121.9	hypothetical protein
353153	Trypanosoma cruzi strain CL Brener	3531030	0	live	Tc00.1047053437155.9	Tc00.1047053437155.9	dispersed gene family protein 1 (DGF-1)
353153	Trypanosoma cruzi strain CL Brener	3531870	0	live	Tc00.1047053437349.10	Tc00.1047053437349.10	hypothetical protein
353153	Trypanosoma cruzi strain CL Brener	3532278	0	live	Tc00.1047053437575.18	Tc00.1047053437575.18	transporter
353153	Trypanosoma cruzi strain CL Brener	3532279	0	live	Tc00.1047053437575.9	Tc00.1047053437575.9	GDP-mannose 4,6 dehydratase
353153	Trypanosoma cruzi strain CL Brener	3532085	0	live	Tc00.1047053437999.9	Tc00.1047053437999.9	hypothetical protein
353153	Trypanosoma cruzi strain CL Brener	3531315	0	live	Tc00.1047053438059.10	Tc00.1047053438059.10	serine/threonine-protein phosphatase PP1 alpha
353153	Trypanosoma cruzi strain CL Brener	3531495	0	live	Tc00.1047053438147.18	Tc00.1047053438147.18	hypothetical protein
353153	Trypanosoma cruzi strain CL Brener	3531496	0	live	Tc00.1047053438147.9	Tc00.1047053438147.9	hypothetical protein
353153	Trypanosoma cruzi strain CL Brener	3531778	0	live	Tc00.1047053438313.9	Tc00.1047053438313.9	dispersed gene family protein 1 (DGF-1)
353153	Trypanosoma cruzi strain CL Brener	3531788	0	live	Tc00.1047053438897.10	Tc00.1047053438897.10	hypothetical protein
353153	Trypanosoma cruzi strain CL Brener	3531927	0	live	Tc00.1047053438923.10	Tc00.1047053438923.10	hypothetical protein
353153	Trypanosoma cruzi strain CL Brener	3531296	0	live	Tc00.1047053439125.10	Tc00.1047053439125.10	peptide chain release factor 1
353153	Trypanosoma cruzi strain CL Brener	3531482	0	live	Tc00.1047053439245.10	Tc00.1047053439245.10	mucin TcMUCII
353153	Trypanosoma cruzi strain CL Brener	3531234	0	live	Tc00.1047053439301.9	Tc00.1047053439301.9	hypothetical protein
353153	Trypanosoma cruzi strain CL Brener	3531765	0	live	Tc00.1047053439307.19	Tc00.1047053439307.19	hypothetical protein
353153	Trypanosoma cruzi strain CL Brener	3531764	0	live	Tc00.1047053439307.9	Tc00.1047053439307.9	hypothetical protein
353153	Trypanosoma cruzi strain CL Brener	3531686	0	live	Tc00.1047053439653.10	Tc00.1047053439653.10	NADH-dependent fumarate reductase
353153	Trypanosoma cruzi strain CL Brener	3532215	0	live	Tc00.1047053440099.10	Tc00.1047053440099.10	hypothetical protein
353153	Trypanosoma cruzi strain CL Brener	3532216	0	live	Tc00.1047053440099.19	Tc00.1047053440099.19	hypothetical protein
353153	Trypanosoma cruzi strain CL Brener	3532217	0	live	Tc00.1047053440099.28	Tc00.1047053440099.28	protein kinase
353153	Trypanosoma cruzi strain CL Brener	3531336	0	live	Tc00.1047053440101.10	Tc00.1047053440101.10	fatty acid desaturase
353153	Trypanosoma cruzi strain CL Brener	3531881	0	live	Tc00.1047053440343.9	Tc00.1047053440343.9	dispersed gene family protein 1 (DGF-1)
353153	Trypanosoma cruzi strain CL Brener	3531775	0	live	Tc00.1047053440363.10	Tc00.1047053440363.10	hypothetical protein
353153	Trypanosoma cruzi strain CL Brener	3531776	0	live	Tc00.1047053440363.19	Tc00.1047053440363.19	hypothetical protein
353153	Trypanosoma cruzi strain CL Brener	3531099	0	live	Tc00.1047053441061.9	Tc00.1047053441061.9	dynein heavy chain
353153	Trypanosoma cruzi strain CL Brener	3531283	0	live	Tc00.1047053441241.10	Tc00.1047053441241.10	microtubule-associated protein Gb4
353153	Trypanosoma cruzi strain CL Brener	3531940	0	live	Tc00.1047053441401.10	Tc00.1047053441401.10	imidazolonepropienase
353153	Trypanosoma cruzi strain CL Brener	3531145	0	live	Tc00.1047053441729.9	Tc00.1047053441729.9	hypothetical protein
353153	Trypanosoma cruzi strain CL Brener	3531578	0	live	Tc00.1047053441923.10	Tc00.1047053441923.10	UDP-Gal or UDP-GlcNAc-dependent glycosyltransferase
353153	Trypanosoma cruzi strain CL Brener	3531116	0	live	Tc00.1047053441967.9	Tc00.1047053441967.9	hypothetical protein
353153	Trypanosoma cruzi strain CL Brener	3531123	0	live	Tc00.1047053442297.10	Tc00.1047053442297.10	ARP2/3 complex subunit
353153	Trypanosoma cruzi strain CL Brener	3531673	0	live	Tc00.1047053442383.19	Tc00.1047053442383.19	hypothetical protein
353153	Trypanosoma cruzi strain CL Brener	3531672	0	live	Tc00.1047053442383.9	Tc00.1047053442383.9	40S ribosomal protein SA
353153	Trypanosoma cruzi strain CL Brener	3532006	0	live	Tc00.1047053442495.10	Tc00.1047053442495.10	hypothetical protein
353153	Trypanosoma cruzi strain CL Brener	3532007	0	live	Tc00.1047053442495.19	Tc00.1047053442495.19	KU70 protein
353153	Trypanosoma cruzi strain CL Brener	3531177	0	live	Tc00.1047053442629.9	Tc00.1047053442629.9	hypothetical protein
353153	Trypanosoma cruzi strain CL Brener	3531343	0	live	Tc00.1047053442801.10	Tc00.1047053442801.10	mucin TcMUCII
353153	Trypanosoma cruzi strain CL Brener	3531316	0	live	Tc00.1047053443397.9	Tc00.1047053443397.9	NADH-cytochrome b5 reductase
353153	Trypanosoma cruzi strain CL Brener	3531275	0	live	Tc00.1047053443403.9	Tc00.1047053443403.9	retrotransposon hot spot (RHS) protein
353153	Trypanosoma cruzi strain CL Brener	3531357	0	live	Tc00.1047053443683.9	Tc00.1047053443683.9	DNA-directed RNA polymerase I largest subunit
353153	Trypanosoma cruzi strain CL Brener	3531556	0	live	Tc00.1047053443971.10	Tc00.1047053443971.10	hypothetical protein
353153	Trypanosoma cruzi strain CL Brener	3531359	0	live	Tc00.1047053444331.10	Tc00.1047053444331.10	mucin-associated surface protein (MASP)
353153	Trypanosoma cruzi strain CL Brener	3533067	0	live	Tc00.1047053444777.10	Tc00.1047053444777.10	drug resistance protein
353153	Trypanosoma cruzi strain CL Brener	3533068	0	live	Tc00.1047053444777.20	Tc00.1047053444777.20	hypothetical protein
353153	Trypanosoma cruzi strain CL Brener	3533069	0	live	Tc00.1047053444777.29	Tc00.1047053444777.29	intraflagellar transport protein IFT88
353153	Trypanosoma cruzi strain CL Brener	3531816	0	live	Tc00.1047053445011.10	Tc00.1047053445011.10	hypothetical protein
353153	Trypanosoma cruzi strain CL Brener	3531817	0	live	Tc00.1047053445011.19	Tc00.1047053445011.19	hypothetical protein
353153	Trypanosoma cruzi strain CL Brener	3531314	0	live	Tc00.1047053445281.9	Tc00.1047053445281.9	calpain-like cysteine peptidase
353153	Trypanosoma cruzi strain CL Brener	3531668	0	live	Tc00.1047053445553.10	Tc00.1047053445553.10	hypothetical protein
353153	Trypanosoma cruzi strain CL Brener	3531442	0	live	Tc00.1047053445557.10	Tc00.1047053445557.10	mucin TcMUCII
353153	Trypanosoma cruzi strain CL Brener	3530378	0	live	Tc00.1047053445777.10	Tc00.1047053445777.10	retrotransposon hot spot (RHS) protein
353153	Trypanosoma cruzi strain CL Brener	3531274	0	live	Tc00.1047053445849.10	Tc00.1047053445849.10	hypothetical protein
353153	Trypanosoma cruzi strain CL Brener	3531290	0	live	Tc00.1047053445869.10	Tc00.1047053445869.10	hypothetical protein
353153	Trypanosoma cruzi strain CL Brener	3532638	0	live	Tc00.1047053446067.9	Tc00.1047053446067.9	hypothetical protein
353153	Trypanosoma cruzi strain CL Brener	3531766	0	live	Tc00.1047053446325.9	Tc00.1047053446325.9	retrotransposon hot spot (RHS) protein
353153	Trypanosoma cruzi strain CL Brener	3533312	0	live	Tc00.1047053447135.10	Tc00.1047053447135.10	surface protease GP63
353153	Trypanosoma cruzi strain CL Brener	3533059	0	live	Tc00.1047053447255.10	Tc00.1047053447255.10	hypothetical protein
353153	Trypanosoma cruzi strain CL Brener	3533060	0	live	Tc00.1047053447255.20	Tc00.1047053447255.20	NAD-dependent deacetylase
353153	Trypanosoma cruzi strain CL Brener	3533061	0	live	Tc00.1047053447255.29	Tc00.1047053447255.29	multidrug resistance-associated protein
353153	Trypanosoma cruzi strain CL Brener	3533062	0	live	Tc00.1047053447255.4	Tc00.1047053447255.4	ubiquitin
353153	Trypanosoma cruzi strain CL Brener	3531891	0	live	Tc00.1047053447483.10	Tc00.1047053447483.10	hypothetical protein
353153	Trypanosoma cruzi strain CL Brener	3531892	0	live	Tc00.1047053447483.4	Tc00.1047053447483.4	hypothetical protein
353153	Trypanosoma cruzi strain CL Brener	3531133	0	live	Tc00.1047053447705.19	Tc00.1047053447705.19	trafficking protein particle complex subunit 3
353153	Trypanosoma cruzi strain CL Brener	3531132	0	live	Tc00.1047053447705.9	Tc00.1047053447705.9	hypothetical protein
353153	Trypanosoma cruzi strain CL Brener	3531346	0	live	Tc00.1047053447801.10	Tc00.1047053447801.10	hypothetical protein
353153	Trypanosoma cruzi strain CL Brener	3518238	0	live	Tc00.1047053447925.10	Tc00.1047053447925.10	cystathionine beta-synthase
353153	Trypanosoma cruzi strain CL Brener	3531215	0	live	Tc00.1047053448197.10	Tc00.1047053448197.10	mucin-associated surface protein (MASP)
353153	Trypanosoma cruzi strain CL Brener	3531534	0	live	Tc00.1047053448329.10	Tc00.1047053448329.10	trans-sialidase
353153	Trypanosoma cruzi strain CL Brener	3531674	0	live	Tc00.1047053448387.9	Tc00.1047053448387.9	hypothetical protein
353153	Trypanosoma cruzi strain CL Brener	3531471	0	live	Tc00.1047053448567.9	Tc00.1047053448567.9	dynein heavy chain
353153	Trypanosoma cruzi strain CL Brener	3531617	0	live	Tc00.1047053448661.10	Tc00.1047053448661.10	mucin-associated surface protein (MASP)
353153	Trypanosoma cruzi strain CL Brener	3531618	0	live	Tc00.1047053448661.20	Tc00.1047053448661.20	mucin TcMUCII
353153	Trypanosoma cruzi strain CL Brener	3532247	0	live	Tc00.1047053449247.10	Tc00.1047053449247.10	hypothetical protein
353153	Trypanosoma cruzi strain CL Brener	3532248	0	live	Tc00.1047053449247.20	Tc00.1047053449247.20	hypothetical protein
353153	Trypanosoma cruzi strain CL Brener	3532249	0	live	Tc00.1047053449247.4	Tc00.1047053449247.4	serine/threonine protein phosphatase
353153	Trypanosoma cruzi strain CL Brener	3531360	0	live	Tc00.1047053449759.9	Tc00.1047053449759.9	hypothetical protein
353153	Trypanosoma cruzi strain CL Brener	3533531	0	live	Tc00.1047053450019.9	Tc00.1047053450019.9	dispersed gene family protein 1 (DGF-1)
353153	Trypanosoma cruzi strain CL Brener	3532133	0	live	Tc00.1047053450061.10	Tc00.1047053450061.10	hypothetical protein
353153	Trypanosoma cruzi strain CL Brener	3531691	0	live	Tc00.1047053450155.9	Tc00.1047053450155.9	hypothetical protein
353153	Trypanosoma cruzi strain CL Brener	3518161	0	live	Tc00.1047053450161.10	Tc00.1047053450161.10	cation transporter
353153	Trypanosoma cruzi strain CL Brener	3531317	0	live	Tc00.1047053450489.10	Tc00.1047053450489.10	histone acetyltransferase
353153	Trypanosoma cruzi strain CL Brener	3531358	0	live	Tc00.1047053451263.9	Tc00.1047053451263.9	hypothetical protein
353153	Trypanosoma cruzi strain CL Brener	3531512	0	live	Tc00.1047053452039.9	Tc00.1047053452039.9	hypothetical protein
353153	Trypanosoma cruzi strain CL Brener	3531552	0	live	Tc00.1047053452283.4	Tc00.1047053452283.4	hypothetical protein
353153	Trypanosoma cruzi strain CL Brener	3531353	0	live	Tc00.1047053452475.10	Tc00.1047053452475.10	trans-sialidase
353153	Trypanosoma cruzi strain CL Brener	3535673	0	live	Tc00.1047053452699.30	Tc00.1047053452699.30	dispersed gene family protein 1 (DGF-1)
353153	Trypanosoma cruzi strain CL Brener	3531392	0	live	Tc00.1047053452895.10	Tc00.1047053452895.10	hypothetical protein
353153	Trypanosoma cruzi strain CL Brener	3532155	0	live	Tc00.1047053453445.10	Tc00.1047053453445.10	hypothetical protein
353153	Trypanosoma cruzi strain CL Brener	3532156	0	live	Tc00.1047053453445.20	Tc00.1047053453445.20	ubiquitin-conjugating enzyme E2
353153	Trypanosoma cruzi strain CL Brener	3535129	0	live	Tc00.1047053453767.50	Tc00.1047053453767.50	mucin-associated surface protein (MASP)
353153	Trypanosoma cruzi strain CL Brener	3531700	0	live	Tc00.1047053453917.9	Tc00.1047053453917.9	hypothetical protein
353153	Trypanosoma cruzi strain CL Brener	3531745	0	live	Tc00.1047053454787.10	Tc00.1047053454787.10	mucin TcMUC
353153	Trypanosoma cruzi strain CL Brener	3531276	0	live	Tc00.1047053455171.9	Tc00.1047053455171.9	trans-sialidase
353153	Trypanosoma cruzi strain CL Brener	3532218	0	live	Tc00.1047053455721.9	Tc00.1047053455721.9	cytochrome c oxidase subunit 10
353153	Trypanosoma cruzi strain CL Brener	3531580	0	live	Tc00.1047053455727.10	Tc00.1047053455727.10	dispersed gene family protein 1 (DGF-1)
353153	Trypanosoma cruzi strain CL Brener	3531245	0	live	Tc00.1047053456021.10	Tc00.1047053456021.10	hypothetical protein
353153	Trypanosoma cruzi strain CL Brener	3536182	0	live	Tc00.1047053456097.10	Tc00.1047053456097.10	hypothetical protein
353153	Trypanosoma cruzi strain CL Brener	3536183	0	live	Tc00.1047053456097.30	Tc00.1047053456097.30	glycerophosphoryl diester phosphodiesterase
353153	Trypanosoma cruzi strain CL Brener	3531988	0	live	Tc00.1047053456139.10	Tc00.1047053456139.10	hypothetical protein
353153	Trypanosoma cruzi strain CL Brener	3535099	0	live	Tc00.1047053457101.10	Tc00.1047053457101.10	hypothetical protein
353153	Trypanosoma cruzi strain CL Brener	3535100	0	live	Tc00.1047053457101.20	Tc00.1047053457101.20	dynein heavy chain, cytosolic
353153	Trypanosoma cruzi strain CL Brener	3535101	0	live	Tc00.1047053457101.30	Tc00.1047053457101.30	multidrug resistance protein E
353153	Trypanosoma cruzi strain CL Brener	3531297	0	live	Tc00.1047053457109.9	Tc00.1047053457109.9	dispersed gene family protein 1 (DGF-1)
353153	Trypanosoma cruzi strain CL Brener	3532259	0	live	Tc00.1047053457251.10	Tc00.1047053457251.10	3-oxo-5-alpha-steroid 4-dehydrogenase
353153	Trypanosoma cruzi strain CL Brener	3532260	0	live	Tc00.1047053457251.19	Tc00.1047053457251.19	hypothetical protein
353153	Trypanosoma cruzi strain CL Brener	3531566	0	live	Tc00.1047053457339.10	Tc00.1047053457339.10	U6 snRNA-associated Sm-like protein LSm4
353153	Trypanosoma cruzi strain CL Brener	3531567	0	live	Tc00.1047053457339.19	Tc00.1047053457339.19	hypothetical protein
353153	Trypanosoma cruzi strain CL Brener	3532956	0	live	Tc00.1047053457547.9	Tc00.1047053457547.9	dispersed gene family protein 1 (DGF-1)
353153	Trypanosoma cruzi strain CL Brener	3532198	0	live	Tc00.1047053457979.10	Tc00.1047053457979.10	mucin-associated surface protein (MASP)
353153	Trypanosoma cruzi strain CL Brener	3532957	0	live	Tc00.1047053458015.10	Tc00.1047053458015.10	hypothetical protein
353153	Trypanosoma cruzi strain CL Brener	3532958	0	live	Tc00.1047053458015.4	Tc00.1047053458015.4	hypothetical protein
353153	Trypanosoma cruzi strain CL Brener	3531701	0	live	Tc00.1047053458153.10	Tc00.1047053458153.10	serine/threonine protein phosphatase
353153	Trypanosoma cruzi strain CL Brener	3532058	0	live	Tc00.1047053458241.10	Tc00.1047053458241.10	hypothetical protein
353153	Trypanosoma cruzi strain CL Brener	3532467	0	live	Tc00.1047053458759.10	Tc00.1047053458759.10	profilin
353153	Trypanosoma cruzi strain CL Brener	3532469	0	live	Tc00.1047053458759.14	Tc00.1047053458759.14	hypothetical protein
353153	Trypanosoma cruzi strain CL Brener	3532468	0	live	Tc00.1047053458759.20	Tc00.1047053458759.20	hypothetical protein
353153	Trypanosoma cruzi strain CL Brener	3531897	0	live	Tc00.1047053459061.10	Tc00.1047053459061.10	trans-sialidase
353153	Trypanosoma cruzi strain CL Brener	3533639	0	live	Tc00.1047053459199.10	Tc00.1047053459199.10	retrotransposon hot spot (RHS) protein
353153	Trypanosoma cruzi strain CL Brener	3531947	0	live	Tc00.1047053459389.10	Tc00.1047053459389.10	hypothetical protein
353153	Trypanosoma cruzi strain CL Brener	3532076	0	live	Tc00.1047053459793.10	Tc00.1047053459793.10	mucin TcMUCI
353153	Trypanosoma cruzi strain CL Brener	3531247	0	live	Tc00.1047053460061.10	Tc00.1047053460061.10	hypothetical protein
353153	Trypanosoma cruzi strain CL Brener	3531246	0	live	Tc00.1047053460061.20	Tc00.1047053460061.20	trans-sialidase
353153	Trypanosoma cruzi strain CL Brener	3531976	0	live	Tc00.1047053460111.10	Tc00.1047053460111.10	trans-sialidase
353153	Trypanosoma cruzi strain CL Brener	3531395	0	live	Tc00.1047053460125.10	Tc00.1047053460125.10	hypothetical protein
353153	Trypanosoma cruzi strain CL Brener	3534652	0	live	Tc00.1047053460127.20	Tc00.1047053460127.20	CAAX prenyl protease 1
353153	Trypanosoma cruzi strain CL Brener	3534653	0	live	Tc00.1047053460127.30	Tc00.1047053460127.30	amino acid permease
353153	Trypanosoma cruzi strain CL Brener	3534009	0	live	Tc00.1047053460747.20	Tc00.1047053460747.20	hypothetical protein
353153	Trypanosoma cruzi strain CL Brener	3534010	0	live	Tc00.1047053460747.30	Tc00.1047053460747.30	hypothetical protein
353153	Trypanosoma cruzi strain CL Brener	3534011	0	live	Tc00.1047053460747.9	Tc00.1047053460747.9	hypothetical protein
353153	Trypanosoma cruzi strain CL Brener	3531575	0	live	Tc00.1047053460757.10	Tc00.1047053460757.10	receptor-type adenylate cyclase
353153	Trypanosoma cruzi strain CL Brener	3531576	0	live	Tc00.1047053460757.20	Tc00.1047053460757.20	hypothetical protein
353153	Trypanosoma cruzi strain CL Brener	3533013	0	live	Tc00.1047053461165.10	Tc00.1047053461165.10	hypothetical protein
353153	Trypanosoma cruzi strain CL Brener	3533015	0	live	Tc00.1047053461165.16	Tc00.1047053461165.16	glyceraldehyde 3-phosphate dehydrogenase, cytosolic
353153	Trypanosoma cruzi strain CL Brener	3533014	0	live	Tc00.1047053461165.4	Tc00.1047053461165.4	hypothetical protein
353153	Trypanosoma cruzi strain CL Brener	3531685	0	live	Tc00.1047053461515.10	Tc00.1047053461515.10	mucin TcMUCI
353153	Trypanosoma cruzi strain CL Brener	3531704	0	live	Tc00.1047053461927.9	Tc00.1047053461927.9	adenosine monophosphate deaminase
353153	Trypanosoma cruzi strain CL Brener	3531244	0	live	Tc00.1047053462543.9	Tc00.1047053462543.9	dispersed gene family protein 1 (DGF-1)
353153	Trypanosoma cruzi strain CL Brener	3531763	0	live	Tc00.1047053462545.9	Tc00.1047053462545.9	dispersed gene family protein 1 (DGF-1)
353153	Trypanosoma cruzi strain CL Brener	3532492	0	live	Tc00.1047053462761.10	Tc00.1047053462761.10	surface protease GP63
353153	Trypanosoma cruzi strain CL Brener	3532494	0	live	Tc00.1047053462761.16	Tc00.1047053462761.16	hypothetical protein
353153	Trypanosoma cruzi strain CL Brener	3532493	0	live	Tc00.1047053462761.4	Tc00.1047053462761.4	hypothetical protein
353153	Trypanosoma cruzi strain CL Brener	3535469	0	live	Tc00.1047053463155.20	Tc00.1047053463155.20	retrotransposon hot spot (RHS) protein
353153	Trypanosoma cruzi strain CL Brener	3531312	0	live	Tc00.1047053463269.10	Tc00.1047053463269.10	eukaryotic translation initiation factor 1A
353153	Trypanosoma cruzi strain CL Brener	3533532	0	live	Tc00.1047053463279.20	Tc00.1047053463279.20	trans-sialidase
353153	Trypanosoma cruzi strain CL Brener	3533533	0	live	Tc00.1047053463279.9	Tc00.1047053463279.9	UDP-Gal or UDP-GlcNAc-dependent glycosyltransferase
353153	Trypanosoma cruzi strain CL Brener	3531472	0	live	Tc00.1047053463297.10	Tc00.1047053463297.10	hypothetical protein
353153	Trypanosoma cruzi strain CL Brener	3533956	0	live	Tc00.1047053463323.10	Tc00.1047053463323.10	trans-sialidase
353153	Trypanosoma cruzi strain CL Brener	3531731	0	live	Tc00.1047053463359.9	Tc00.1047053463359.9	vacuolar assembly protein vps41
353153	Trypanosoma cruzi strain CL Brener	3531935	0	live	Tc00.1047053463451.10	Tc00.1047053463451.10	hypothetical protein
353153	Trypanosoma cruzi strain CL Brener	3531936	0	live	Tc00.1047053463451.4	Tc00.1047053463451.4	hypothetical protein
353153	Trypanosoma cruzi strain CL Brener	3531345	0	live	Tc00.1047053463673.9	Tc00.1047053463673.9	hypothetical protein
353153	Trypanosoma cruzi strain CL Brener	3533119	0	live	Tc00.1047053463955.10	Tc00.1047053463955.10	mucin TcMUCII
353153	Trypanosoma cruzi strain CL Brener	3533120	0	live	Tc00.1047053463955.20	Tc00.1047053463955.20	mucin-associated surface protein (MASP)
353153	Trypanosoma cruzi strain CL Brener	3531483	0	live	Tc00.1047053464415.10	Tc00.1047053464415.10	hypothetical protein
353153	Trypanosoma cruzi strain CL Brener	3532992	0	live	Tc00.1047053464807.10	Tc00.1047053464807.10	serine/threonine protein kinase
353153	Trypanosoma cruzi strain CL Brener	3532993	0	live	Tc00.1047053464807.20	Tc00.1047053464807.20	hypothetical protein
353153	Trypanosoma cruzi strain CL Brener	3531026	0	live	Tc00.1047053464879.9	Tc00.1047053464879.9	ribonuclease L inhibitor
353153	Trypanosoma cruzi strain CL Brener	3531608	0	live	Tc00.1047053465323.10	Tc00.1047053465323.10	hypothetical protein
353153	Trypanosoma cruzi strain CL Brener	3531607	0	live	Tc00.1047053465323.20	Tc00.1047053465323.20	hypothetical protein
353153	Trypanosoma cruzi strain CL Brener	3531638	0	live	Tc00.1047053466007.9	Tc00.1047053466007.9	dispersed gene family protein 1 (DGF-1)
353153	Trypanosoma cruzi strain CL Brener	3531284	0	live	Tc00.1047053466529.9	Tc00.1047053466529.9	hypothetical protein
353153	Trypanosoma cruzi strain CL Brener	3531142	0	live	Tc00.1047053466531.9	Tc00.1047053466531.9	dispersed gene family protein 1 (DGF-1)
353153	Trypanosoma cruzi strain CL Brener	3532186	0	live	Tc00.1047053466593.10	Tc00.1047053466593.10	hypothetical protein
353153	Trypanosoma cruzi strain CL Brener	3532187	0	live	Tc00.1047053466593.19	Tc00.1047053466593.19	hypothetical protein
353153	Trypanosoma cruzi strain CL Brener	3531755	0	live	Tc00.1047053466823.10	Tc00.1047053466823.10	hypothetical protein
353153	Trypanosoma cruzi strain CL Brener	3531756	0	live	Tc00.1047053466823.20	Tc00.1047053466823.20	tryptophanyl-tRNA synthetase
353153	Trypanosoma cruzi strain CL Brener	3531195	0	live	Tc00.1047053466879.10	Tc00.1047053466879.10	hypothetical protein
353153	Trypanosoma cruzi strain CL Brener	3533827	0	live	Tc00.1047053467287.10	Tc00.1047053467287.10	hypothetical protein
353153	Trypanosoma cruzi strain CL Brener	3533828	0	live	Tc00.1047053467287.20	Tc00.1047053467287.20	hypothetical protein
353153	Trypanosoma cruzi strain CL Brener	3533829	0	live	Tc00.1047053467287.30	Tc00.1047053467287.30	ATPase beta subunit
353153	Trypanosoma cruzi strain CL Brener	3531734	0	live	Tc00.1047053467465.10	Tc00.1047053467465.10	surface protease GP63
353153	Trypanosoma cruzi strain CL Brener	3531663	0	live	Tc00.1047053467795.19	Tc00.1047053467795.19	hypothetical protein
353153	Trypanosoma cruzi strain CL Brener	3531662	0	live	Tc00.1047053467795.9	Tc00.1047053467795.9	diphthamide synthesis protein
353153	Trypanosoma cruzi strain CL Brener	3531524	0	live	Tc00.1047053468005.9	Tc00.1047053468005.9	pumilio/PUF RNA binding protein 3
353153	Trypanosoma cruzi strain CL Brener	3533658	0	live	Tc00.1047053468041.10	Tc00.1047053468041.10	hypothetical protein
353153	Trypanosoma cruzi strain CL Brener	3532982	0	live	Tc00.1047053468217.14	Tc00.1047053468217.14	mucin-associated surface protein (MASP)
353153	Trypanosoma cruzi strain CL Brener	3532981	0	live	Tc00.1047053468217.30	Tc00.1047053468217.30	trans-sialidase
353153	Trypanosoma cruzi strain CL Brener	3531590	0	live	Tc00.1047053468283.9	Tc00.1047053468283.9	dispersed gene family protein 1 (DGF-1)
353153	Trypanosoma cruzi strain CL Brener	3531370	0	live	Tc00.1047053468405.9	Tc00.1047053468405.9	dispersed gene family protein 1 (DGF-1)
353153	Trypanosoma cruzi strain CL Brener	3531687	0	live	Tc00.1047053468803.10	Tc00.1047053468803.10	surface protease GP63
353153	Trypanosoma cruzi strain CL Brener	3531414	0	live	Tc00.1047053468941.9	Tc00.1047053468941.9	ATP-dependent DEAD/H RNA helicase
353153	Trypanosoma cruzi strain CL Brener	3531570	0	live	Tc00.1047053469435.10	Tc00.1047053469435.10	hypothetical protein
353153	Trypanosoma cruzi strain CL Brener	3531571	0	live	Tc00.1047053469435.4	Tc00.1047053469435.4	ribosomal protein L14
353153	Trypanosoma cruzi strain CL Brener	3532679	0	live	Tc00.1047053469735.9	Tc00.1047053469735.9	hypothetical protein
353153	Trypanosoma cruzi strain CL Brener	3534922	0	live	Tc00.1047053469785.10	Tc00.1047053469785.10	hypothetical protein
353153	Trypanosoma cruzi strain CL Brener	3534923	0	live	Tc00.1047053469785.20	Tc00.1047053469785.20	hypothetical protein
353153	Trypanosoma cruzi strain CL Brener	3534924	0	live	Tc00.1047053469785.30	Tc00.1047053469785.30	hypothetical protein
353153	Trypanosoma cruzi strain CL Brener	3534925	0	live	Tc00.1047053469785.40	Tc00.1047053469785.40	RNA-binding protein
353153	Trypanosoma cruzi strain CL Brener	3534926	0	live	Tc00.1047053469785.5	Tc00.1047053469785.5	hypothetical protein
353153	Trypanosoma cruzi strain CL Brener	3531785	0	live	Tc00.1047053470169.9	Tc00.1047053470169.9	hypothetical protein
353153	Trypanosoma cruzi strain CL Brener	3531610	0	live	Tc00.1047053470399.10	Tc00.1047053470399.10	cyclophilin
353153	Trypanosoma cruzi strain CL Brener	3531683	0	live	Tc00.1047053470521.10	Tc00.1047053470521.10	protein kinase
353153	Trypanosoma cruzi strain CL Brener	3532067	0	live	Tc00.1047053470687.9	Tc00.1047053470687.9	hypothetical protein
353153	Trypanosoma cruzi strain CL Brener	3533975	0	live	Tc00.1047053470827.20	Tc00.1047053470827.20	trans-sialidase
353153	Trypanosoma cruzi strain CL Brener	3533689	0	live	Tc00.1047053471403.9	Tc00.1047053471403.9	dispersed gene family protein 1 (DGF-1)
353153	Trypanosoma cruzi strain CL Brener	3533094	0	live	Tc00.1047053471901.10	Tc00.1047053471901.10	hypothetical protein
353153	Trypanosoma cruzi strain CL Brener	3533095	0	live	Tc00.1047053471901.20	Tc00.1047053471901.20	SNARE protein
353153	Trypanosoma cruzi strain CL Brener	3533096	0	live	Tc00.1047053471901.5	Tc00.1047053471901.5	GDP-mannose 4,6 dehydratase
353153	Trypanosoma cruzi strain CL Brener	3534024	0	live	Tc00.1047053472357.10	Tc00.1047053472357.10	trans-sialidase
353153	Trypanosoma cruzi strain CL Brener	3532410	0	live	Tc00.1047053472777.20	Tc00.1047053472777.20	hypothetical protein
353153	Trypanosoma cruzi strain CL Brener	3532411	0	live	Tc00.1047053472777.30	Tc00.1047053472777.30	protein disulfide isomerase
353153	Trypanosoma cruzi strain CL Brener	3532412	0	live	Tc00.1047053472777.9	Tc00.1047053472777.9	hypothetical protein
353153	Trypanosoma cruzi strain CL Brener	3531356	0	live	Tc00.1047053472833.10	Tc00.1047053472833.10	hypothetical protein
353153	Trypanosoma cruzi strain CL Brener	3531347	0	live	Tc00.1047053473111.10	Tc00.1047053473111.10	lathosterol oxidase
353153	Trypanosoma cruzi strain CL Brener	3531429	0	live	Tc00.1047053473313.10	Tc00.1047053473313.10	mucin-associated surface protein (MASP)
353153	Trypanosoma cruzi strain CL Brener	3531348	0	live	Tc00.1047053473619.9	Tc00.1047053473619.9	dispersed gene family protein 1 (DGF-1)
353153	Trypanosoma cruzi strain CL Brener	3531382	0	live	Tc00.1047053473633.9	Tc00.1047053473633.9	dispersed gene family protein 1 (DGF-1)
353153	Trypanosoma cruzi strain CL Brener	3531170	0	live	Tc00.1047053473703.10	Tc00.1047053473703.10	surface protease GP63
353153	Trypanosoma cruzi strain CL Brener	3531124	0	live	Tc00.1047053473709.10	Tc00.1047053473709.10	trans-sialidase
353153	Trypanosoma cruzi strain CL Brener	3531702	0	live	Tc00.1047053473755.9	Tc00.1047053473755.9	hypothetical protein
353153	Trypanosoma cruzi strain CL Brener	3531513	0	live	Tc00.1047053474339.9	Tc00.1047053474339.9	hypothetical protein
353153	Trypanosoma cruzi strain CL Brener	3531585	0	live	Tc00.1047053474341.9	Tc00.1047053474341.9	dynein heavy chain
353153	Trypanosoma cruzi strain CL Brener	3531237	0	live	Tc00.1047053474887.9	Tc00.1047053474887.9	hypothetical protein
353153	Trypanosoma cruzi strain CL Brener	3531706	0	live	Tc00.1047053474937.9	Tc00.1047053474937.9	acetyl-CoA carboxylase
353153	Trypanosoma cruzi strain CL Brener	3532001	0	live	Tc00.1047053475705.9	Tc00.1047053475705.9	hypothetical protein
353153	Trypanosoma cruzi strain CL Brener	3531938	0	live	Tc00.1047053476125.9	Tc00.1047053476125.9	dispersed gene family protein 1 (DGF-1)
353153	Trypanosoma cruzi strain CL Brener	3532073	0	live	Tc00.1047053476421.9	Tc00.1047053476421.9	protein kinase
353153	Trypanosoma cruzi strain CL Brener	3533300	0	live	Tc00.1047053476725.9	Tc00.1047053476725.9	dispersed gene family protein 1 (DGF-1)
353153	Trypanosoma cruzi strain CL Brener	3533770	0	live	Tc00.1047053476733.10	Tc00.1047053476733.10	hypothetical protein
353153	Trypanosoma cruzi strain CL Brener	3533771	0	live	Tc00.1047053476733.20	Tc00.1047053476733.20	hypothetical protein
353153	Trypanosoma cruzi strain CL Brener	3533772	0	live	Tc00.1047053476733.29	Tc00.1047053476733.29	threonine dehydratase-like protein
353153	Trypanosoma cruzi strain CL Brener	3531920	0	live	Tc00.1047053477079.10	Tc00.1047053477079.10	protein kinase
353153	Trypanosoma cruzi strain CL Brener	3531904	0	live	Tc00.1047053477957.10	Tc00.1047053477957.10	mucin TcMUCII
353153	Trypanosoma cruzi strain CL Brener	3531737	0	live	Tc00.1047053477983.10	Tc00.1047053477983.10	calpain cysteine peptidase
353153	Trypanosoma cruzi strain CL Brener	3531635	0	live	Tc00.1047053478463.10	Tc00.1047053478463.10	hypothetical protein
353153	Trypanosoma cruzi strain CL Brener	3531509	0	live	Tc00.1047053478671.9	Tc00.1047053478671.9	hypothetical protein
353153	Trypanosoma cruzi strain CL Brener	3531604	0	live	Tc00.1047053479253.9	Tc00.1047053479253.9	hypothetical protein
353153	Trypanosoma cruzi strain CL Brener	3531248	0	live	Tc00.1047053479379.9	Tc00.1047053479379.9	dynein heavy chain
353153	Trypanosoma cruzi strain CL Brener	3532178	0	live	Tc00.1047053479481.10	Tc00.1047053479481.10	mucin-associated surface protein (MASP)
353153	Trypanosoma cruzi strain CL Brener	3534414	0	live	Tc00.1047053479517.30	Tc00.1047053479517.30	hypothetical protein
353153	Trypanosoma cruzi strain CL Brener	3534415	0	live	Tc00.1047053479517.50	Tc00.1047053479517.50	surface protease GP63
353153	Trypanosoma cruzi strain CL Brener	3532207	0	live	Tc00.1047053479847.20	Tc00.1047053479847.20	retrotransposon hot spot (RHS) protein
353153	Trypanosoma cruzi strain CL Brener	3531231	0	live	Tc00.1047053479883.10	Tc00.1047053479883.10	hypothetical protein
353153	Trypanosoma cruzi strain CL Brener	3531453	0	live	Tc00.1047053480561.10	Tc00.1047053480561.10	trans-sialidase
353153	Trypanosoma cruzi strain CL Brener	3531318	0	live	Tc00.1047053480653.10	Tc00.1047053480653.10	hypothetical protein
353153	Trypanosoma cruzi strain CL Brener	3531994	0	live	Tc00.1047053480785.10	Tc00.1047053480785.10	protein kinase
353153	Trypanosoma cruzi strain CL Brener	3534008	0	live	Tc00.1047053480963.10	Tc00.1047053480963.10	dispersed gene family protein 1 (DGF-1)
353153	Trypanosoma cruzi strain CL Brener	3531236	0	live	Tc00.1047053480975.10	Tc00.1047053480975.10	hypothetical protein
353153	Trypanosoma cruzi strain CL Brener	3532285	0	live	Tc00.1047053480997.10	Tc00.1047053480997.10	hypothetical protein
353153	Trypanosoma cruzi strain CL Brener	3531883	0	live	Tc00.1047053481099.9	Tc00.1047053481099.9	dispersed gene family protein 1 (DGF-1)
353153	Trypanosoma cruzi strain CL Brener	3534406	0	live	Tc00.1047053481211.10	Tc00.1047053481211.10	mucin TcMUCII
353153	Trypanosoma cruzi strain CL Brener	3534407	0	live	Tc00.1047053481211.20	Tc00.1047053481211.20	hypothetical protein
353153	Trypanosoma cruzi strain CL Brener	3534408	0	live	Tc00.1047053481211.30	Tc00.1047053481211.30	mucin TcMUCII
353153	Trypanosoma cruzi strain CL Brener	3534409	0	live	Tc00.1047053481211.5	Tc00.1047053481211.5	hypothetical protein
353153	Trypanosoma cruzi strain CL Brener	3531599	0	live	Tc00.1047053481435.9	Tc00.1047053481435.9	clathrin heavy chain
353153	Trypanosoma cruzi strain CL Brener	3531432	0	live	Tc00.1047053481729.10	Tc00.1047053481729.10	hypothetical protein
353153	Trypanosoma cruzi strain CL Brener	3531433	0	live	Tc00.1047053481729.20	Tc00.1047053481729.20	hypothetical protein
353153	Trypanosoma cruzi strain CL Brener	3531249	0	live	Tc00.1047053482097.10	Tc00.1047053482097.10	hypothetical protein
353153	Trypanosoma cruzi strain CL Brener	3531250	0	live	Tc00.1047053482097.20	Tc00.1047053482097.20	hypothetical protein
353153	Trypanosoma cruzi strain CL Brener	3531740	0	live	Tc00.1047053482319.10	Tc00.1047053482319.10	hypothetical protein
353153	Trypanosoma cruzi strain CL Brener	3531741	0	live	Tc00.1047053482319.19	Tc00.1047053482319.19	hypothetical protein
353153	Trypanosoma cruzi strain CL Brener	3534205	0	live	Tc00.1047053482369.10	Tc00.1047053482369.10	protein phosphatase 2A regulatory subunit
353153	Trypanosoma cruzi strain CL Brener	3534206	0	live	Tc00.1047053482369.20	Tc00.1047053482369.20	hypothetical protein
353153	Trypanosoma cruzi strain CL Brener	3534207	0	live	Tc00.1047053482369.29	Tc00.1047053482369.29	arginine kinase
353153	Trypanosoma cruzi strain CL Brener	3532043	0	live	Tc00.1047053482425.10	Tc00.1047053482425.10	retrotransposon hot spot (RHS) protein
353153	Trypanosoma cruzi strain CL Brener	3532242	0	live	Tc00.1047053482471.10	Tc00.1047053482471.10	hypothetical protein
353153	Trypanosoma cruzi strain CL Brener	3532243	0	live	Tc00.1047053482471.19	Tc00.1047053482471.19	ATP-dependent DEAD/H RNA helicase
353153	Trypanosoma cruzi strain CL Brener	3531501	0	live	Tc00.1047053482971.9	Tc00.1047053482971.9	dispersed gene family protein 1 (DGF-1)
353153	Trypanosoma cruzi strain CL Brener	3531647	0	live	Tc00.1047053483009.9	Tc00.1047053483009.9	exonuclease
353153	Trypanosoma cruzi strain CL Brener	3531623	0	live	Tc00.1047053483183.10	Tc00.1047053483183.10	trans-sialidase
353153	Trypanosoma cruzi strain CL Brener	3531141	0	live	Tc00.1047053483581.9	Tc00.1047053483581.9	dispersed gene family protein 1 (DGF-1)
353153	Trypanosoma cruzi strain CL Brener	3531226	0	live	Tc00.1047053483623.10	Tc00.1047053483623.10	hypothetical protein
353153	Trypanosoma cruzi strain CL Brener	3531238	0	live	Tc00.1047053483813.10	Tc00.1047053483813.10	trans-sialidase
353153	Trypanosoma cruzi strain CL Brener	3531726	0	live	Tc00.1047053484299.10	Tc00.1047053484299.10	trypanothione reductase
353153	Trypanosoma cruzi strain CL Brener	3531727	0	live	Tc00.1047053484299.4	Tc00.1047053484299.4	ATP-dependent DEAD/H RNA helicase
353153	Trypanosoma cruzi strain CL Brener	3531887	0	live	Tc00.1047053484311.10	Tc00.1047053484311.10	calpain-like cysteine peptidase
353153	Trypanosoma cruzi strain CL Brener	3531928	0	live	Tc00.1047053484949.9	Tc00.1047053484949.9	serine/threonine protein kinase
353153	Trypanosoma cruzi strain CL Brener	3531688	0	live	Tc00.1047053485683.10	Tc00.1047053485683.10	hypothetical protein
353153	Trypanosoma cruzi strain CL Brener	3531689	0	live	Tc00.1047053485683.5	Tc00.1047053485683.5	hypothetical protein
353153	Trypanosoma cruzi strain CL Brener	3531555	0	live	Tc00.1047053485845.9	Tc00.1047053485845.9	dispersed gene family protein 1 (DGF-1)
353153	Trypanosoma cruzi strain CL Brener	3533573	0	live	Tc00.1047053485889.10	Tc00.1047053485889.10	hypothetical protein
353153	Trypanosoma cruzi strain CL Brener	3533575	0	live	Tc00.1047053485889.16	Tc00.1047053485889.16	hypothetical protein
353153	Trypanosoma cruzi strain CL Brener	3533574	0	live	Tc00.1047053485889.4	Tc00.1047053485889.4	hypothetical protein
353153	Trypanosoma cruzi strain CL Brener	3531126	0	live	Tc00.1047053486465.9	Tc00.1047053486465.9	D-alanyl-glycyl endopeptidase-like protein
353153	Trypanosoma cruzi strain CL Brener	3531598	0	live	Tc00.1047053486901.10	Tc00.1047053486901.10	endonuclease/exonuclease/phosphatase
353153	Trypanosoma cruzi strain CL Brener	3531624	0	live	Tc00.1047053487507.10	Tc00.1047053487507.10	tryparedoxin peroxidase
353153	Trypanosoma cruzi strain CL Brener	3531445	0	live	Tc00.1047053490165.19	Tc00.1047053490165.19	hypothetical protein
353153	Trypanosoma cruzi strain CL Brener	3531444	0	live	Tc00.1047053490165.9	Tc00.1047053490165.9	DNA repair protein
353153	Trypanosoma cruzi strain CL Brener	3531758	0	live	Tc00.1047053490507.10	Tc00.1047053490507.10	hypothetical protein
353153	Trypanosoma cruzi strain CL Brener	3531544	0	live	Tc00.1047053492827.10	Tc00.1047053492827.10	trans-sialidase
353153	Trypanosoma cruzi strain CL Brener	3532107	0	live	Tc00.1047053494675.10	Tc00.1047053494675.10	fatty acyl CoA synthetase 2
353153	Trypanosoma cruzi strain CL Brener	3530984	0	live	Tc00.1047053495369.10	Tc00.1047053495369.10	hypothetical protein
353153	Trypanosoma cruzi strain CL Brener	3532330	0	live	Tc00.1047053498829.10	Tc00.1047053498829.10	mucin TcMUC
353153	Trypanosoma cruzi strain CL Brener	3532331	0	live	Tc00.1047053498829.21	Tc00.1047053498829.21	hypothetical protein
353153	Trypanosoma cruzi strain CL Brener	3531125	0	live	Tc00.1047053503391.10	Tc00.1047053503391.10	ATP-dependent DEAD/H DNA helicase recQ
353153	Trypanosoma cruzi strain CL Brener	3530681	0	live	Tc00.1047053503393.10	Tc00.1047053503393.10	amino acid permease
353153	Trypanosoma cruzi strain CL Brener	3534755	0	live	Tc00.1047053503395.10	Tc00.1047053503395.10	hypothetical protein
353153	Trypanosoma cruzi strain CL Brener	3534756	0	live	Tc00.1047053503395.20	Tc00.1047053503395.20	hypothetical protein
353153	Trypanosoma cruzi strain CL Brener	3534757	0	live	Tc00.1047053503395.30	Tc00.1047053503395.30	hypothetical protein
353153	Trypanosoma cruzi strain CL Brener	3534758	0	live	Tc00.1047053503395.40	Tc00.1047053503395.40	60S ribosomal protein L18
353153	Trypanosoma cruzi strain CL Brener	3534759	0	live	Tc00.1047053503395.50	Tc00.1047053503395.50	40S ribosomal protein S12
353153	Trypanosoma cruzi strain CL Brener	3534760	0	live	Tc00.1047053503395.59	Tc00.1047053503395.59	hypothetical protein
353153	Trypanosoma cruzi strain CL Brener	3533686	0	live	Tc00.1047053503399.10	Tc00.1047053503399.10	hypothetical protein
353153	Trypanosoma cruzi strain CL Brener	3533687	0	live	Tc00.1047053503399.20	Tc00.1047053503399.20	hydrolase, alpha/beta fold family
353153	Trypanosoma cruzi strain CL Brener	3533688	0	live	Tc00.1047053503399.29	Tc00.1047053503399.29	hydrolase-like protein
353153	Trypanosoma cruzi strain CL Brener	3535863	0	live	Tc00.1047053503401.11	Tc00.1047053503401.11	retrotransposon hot spot (RHS) protein
353153	Trypanosoma cruzi strain CL Brener	3535860	0	live	Tc00.1047053503401.20	Tc00.1047053503401.20	hypothetical protein
353153	Trypanosoma cruzi strain CL Brener	3535862	0	live	Tc00.1047053503401.29	Tc00.1047053503401.29	hypothetical protein
353153	Trypanosoma cruzi strain CL Brener	3535861	0	live	Tc00.1047053503401.40	Tc00.1047053503401.40	glycosyl transferase
353153	Trypanosoma cruzi strain CL Brener	3533297	0	live	Tc00.1047053503403.20	Tc00.1047053503403.20	trans-sialidase
353153	Trypanosoma cruzi strain CL Brener	3532650	0	live	Tc00.1047053503405.10	Tc00.1047053503405.10	glutamine synthetase
353153	Trypanosoma cruzi strain CL Brener	3533450	0	live	Tc00.1047053503407.10	Tc00.1047053503407.10	hypothetical protein
353153	Trypanosoma cruzi strain CL Brener	3533451	0	live	Tc00.1047053503407.20	Tc00.1047053503407.20	SUMO1/Ulp2
353153	Trypanosoma cruzi strain CL Brener	3533185	0	live	Tc00.1047053503409.10	Tc00.1047053503409.10	hypothetical protein
353153	Trypanosoma cruzi strain CL Brener	3533186	0	live	Tc00.1047053503409.20	Tc00.1047053503409.20	hypothetical protein
353153	Trypanosoma cruzi strain CL Brener	3535928	0	live	Tc00.1047053503411.10	Tc00.1047053503411.10	hypothetical protein
353153	Trypanosoma cruzi strain CL Brener	3535929	0	live	Tc00.1047053503411.20	Tc00.1047053503411.20	hypothetical protein
353153	Trypanosoma cruzi strain CL Brener	3535930	0	live	Tc00.1047053503411.30	Tc00.1047053503411.30	hypothetical protein
353153	Trypanosoma cruzi strain CL Brener	3535931	0	live	Tc00.1047053503411.4	Tc00.1047053503411.4	hypothetical protein
353153	Trypanosoma cruzi strain CL Brener	3535570	0	live	Tc00.1047053503413.19	Tc00.1047053503413.19	hypothetical protein
353153	Trypanosoma cruzi strain CL Brener	3535569	0	live	Tc00.1047053503413.4	Tc00.1047053503413.4	hypothetical protein
353153	Trypanosoma cruzi strain CL Brener	3539262	0	live	Tc00.1047053503415.30	Tc00.1047053503415.30	hypothetical protein
353153	Trypanosoma cruzi strain CL Brener	3539263	0	live	Tc00.1047053503415.40	Tc00.1047053503415.40	hypothetical protein
353153	Trypanosoma cruzi strain CL Brener	3538168	0	live	Tc00.1047053503417.20	Tc00.1047053503417.20	hypothetical protein
353153	Trypanosoma cruzi strain CL Brener	3538169	0	live	Tc00.1047053503417.30	Tc00.1047053503417.30	mucin TcMUCII
353153	Trypanosoma cruzi strain CL Brener	3538167	0	live	Tc00.1047053503417.33	Tc00.1047053503417.33	hypothetical protein
353153	Trypanosoma cruzi strain CL Brener	3538166	0	live	Tc00.1047053503417.36	Tc00.1047053503417.36	hypothetical protein
353153	Trypanosoma cruzi strain CL Brener	3538170	0	live	Tc00.1047053503417.40	Tc00.1047053503417.40	hypothetical protein
353153	Trypanosoma cruzi strain CL Brener	3538171	0	live	Tc00.1047053503417.50	Tc00.1047053503417.50	hypothetical protein
353153	Trypanosoma cruzi strain CL Brener	3537592	0	live	Tc00.1047053503419.10	Tc00.1047053503419.10	hypothetical protein
353153	Trypanosoma cruzi strain CL Brener	3537593	0	live	Tc00.1047053503419.20	Tc00.1047053503419.20	adenosine deaminase-like protein
353153	Trypanosoma cruzi strain CL Brener	3537594	0	live	Tc00.1047053503419.30	Tc00.1047053503419.30	thiol-dependent reductase 1
353153	Trypanosoma cruzi strain CL Brener	3537595	0	live	Tc00.1047053503419.40	Tc00.1047053503419.40	hypothetical protein
353153	Trypanosoma cruzi strain CL Brener	3537596	0	live	Tc00.1047053503419.50	Tc00.1047053503419.50	RNA-binding protein RGGm
353153	Trypanosoma cruzi strain CL Brener	3537598	0	live	Tc00.1047053503419.54	Tc00.1047053503419.54	hypothetical protein
353153	Trypanosoma cruzi strain CL Brener	3537597	0	live	Tc00.1047053503419.60	Tc00.1047053503419.60	hypothetical protein
353153	Trypanosoma cruzi strain CL Brener	3534242	0	live	Tc00.1047053503423.20	Tc00.1047053503423.20	protein kinase
353153	Trypanosoma cruzi strain CL Brener	3534243	0	live	Tc00.1047053503423.30	Tc00.1047053503423.30	hypothetical protein
353153	Trypanosoma cruzi strain CL Brener	3534244	0	live	Tc00.1047053503423.5	Tc00.1047053503423.5	retrotransposon hot spot (RHS) protein
353153	Trypanosoma cruzi strain CL Brener	3532793	0	live	Tc00.1047053503425.10	Tc00.1047053503425.10	hypothetical protein
353153	Trypanosoma cruzi strain CL Brener	3532794	0	live	Tc00.1047053503425.20	Tc00.1047053503425.20	glutaredoxin-like protein
353153	Trypanosoma cruzi strain CL Brener	3532795	0	live	Tc00.1047053503425.29	Tc00.1047053503425.29	minichromosome maintenance (MCM) complex subunit
353153	Trypanosoma cruzi strain CL Brener	3532796	0	live	Tc00.1047053503425.5	Tc00.1047053503425.5	mitochondrial carrier protein
353153	Trypanosoma cruzi strain CL Brener	3532791	0	live	Tc00.1047053503427.9	Tc00.1047053503427.9	trans-sialidase
353153	Trypanosoma cruzi strain CL Brener	3535051	0	live	Tc00.1047053503429.30	Tc00.1047053503429.30	mucin-associated surface protein (MASP)
353153	Trypanosoma cruzi strain CL Brener	3535052	0	live	Tc00.1047053503429.39	Tc00.1047053503429.39	trans-sialidase
353153	Trypanosoma cruzi strain CL Brener	3539824	0	live	Tc00.1047053503431.10	Tc00.1047053503431.10	caltractin
353153	Trypanosoma cruzi strain CL Brener	3539833	0	live	Tc00.1047053503431.100	Tc00.1047053503431.100	chromatin assembly factor 1 subunit B
353153	Trypanosoma cruzi strain CL Brener	3539834	0	live	Tc00.1047053503431.109	Tc00.1047053503431.109	nucleoporin interacting component (NUP93)
353153	Trypanosoma cruzi strain CL Brener	3539825	0	live	Tc00.1047053503431.20	Tc00.1047053503431.20	hypothetical protein
353153	Trypanosoma cruzi strain CL Brener	3539826	0	live	Tc00.1047053503431.30	Tc00.1047053503431.30	hypothetical protein
353153	Trypanosoma cruzi strain CL Brener	3539827	0	live	Tc00.1047053503431.40	Tc00.1047053503431.40	hypothetical protein
353153	Trypanosoma cruzi strain CL Brener	3539828	0	live	Tc00.1047053503431.50	Tc00.1047053503431.50	hypothetical protein
353153	Trypanosoma cruzi strain CL Brener	3539829	0	live	Tc00.1047053503431.60	Tc00.1047053503431.60	acid phosphatase
353153	Trypanosoma cruzi strain CL Brener	3539830	0	live	Tc00.1047053503431.70	Tc00.1047053503431.70	hypothetical protein
353153	Trypanosoma cruzi strain CL Brener	3539831	0	live	Tc00.1047053503431.80	Tc00.1047053503431.80	hypothetical protein
353153	Trypanosoma cruzi strain CL Brener	3539832	0	live	Tc00.1047053503431.90	Tc00.1047053503431.90	hypothetical protein
353153	Trypanosoma cruzi strain CL Brener	3533563	0	live	Tc00.1047053503433.10	Tc00.1047053503433.10	hypothetical protein
353153	Trypanosoma cruzi strain CL Brener	3533564	0	live	Tc00.1047053503433.20	Tc00.1047053503433.20	hypothetical protein
353153	Trypanosoma cruzi strain CL Brener	3533565	0	live	Tc00.1047053503433.30	Tc00.1047053503433.30	hypothetical protein
353153	Trypanosoma cruzi strain CL Brener	3533567	0	live	Tc00.1047053503435.14	Tc00.1047053503435.14	hypothetical protein
353153	Trypanosoma cruzi strain CL Brener	3533566	0	live	Tc00.1047053503435.30	Tc00.1047053503435.30	hypothetical protein
353153	Trypanosoma cruzi strain CL Brener	3534775	0	live	Tc00.1047053503441.5	Tc00.1047053503441.5	trans-sialidase
353153	Trypanosoma cruzi strain CL Brener	3533909	0	live	Tc00.1047053503445.9	Tc00.1047053503445.9	retrotransposon hot spot (RHS) protein
353153	Trypanosoma cruzi strain CL Brener	3541148	0	live	Tc00.1047053503447.20	Tc00.1047053503447.20	trans-sialidase
353153	Trypanosoma cruzi strain CL Brener	3541149	0	live	Tc00.1047053503447.40	Tc00.1047053503447.40	retrotransposon hot spot (RHS) protein
353153	Trypanosoma cruzi strain CL Brener	3541150	0	live	Tc00.1047053503447.50	Tc00.1047053503447.50	trans-sialidase
353153	Trypanosoma cruzi strain CL Brener	3541151	0	live	Tc00.1047053503447.60	Tc00.1047053503447.60	beta galactofuranosyl glycosyltransferase
353153	Trypanosoma cruzi strain CL Brener	3534450	0	live	Tc00.1047053503449.10	Tc00.1047053503449.10	60S ribosomal protein L17
353153	Trypanosoma cruzi strain CL Brener	3534454	0	live	Tc00.1047053503449.14	Tc00.1047053503449.14	hypothetical protein
353153	Trypanosoma cruzi strain CL Brener	3534451	0	live	Tc00.1047053503449.20	Tc00.1047053503449.20	copper homeostasis protein
353153	Trypanosoma cruzi strain CL Brener	3534452	0	live	Tc00.1047053503449.30	Tc00.1047053503449.30	clathrin coat assembly protein
353153	Trypanosoma cruzi strain CL Brener	3534453	0	live	Tc00.1047053503449.40	Tc00.1047053503449.40	hypothetical protein
353153	Trypanosoma cruzi strain CL Brener	3534455	0	live	Tc00.1047053503449.5	Tc00.1047053503449.5	hypothetical protein
353153	Trypanosoma cruzi strain CL Brener	3533239	0	live	Tc00.1047053503451.9	Tc00.1047053503451.9	hypothetical protein
353153	Trypanosoma cruzi strain CL Brener	3541536	0	live	Tc00.1047053503453.10	Tc00.1047053503453.10	hypothetical protein
353153	Trypanosoma cruzi strain CL Brener	3541545	0	live	Tc00.1047053503453.100	Tc00.1047053503453.100	serine palmitoyltransferase
353153	Trypanosoma cruzi strain CL Brener	3541537	0	live	Tc00.1047053503453.20	Tc00.1047053503453.20	hypothetical protein
353153	Trypanosoma cruzi strain CL Brener	3541538	0	live	Tc00.1047053503453.30	Tc00.1047053503453.30	60S ribosomal protein L30
353153	Trypanosoma cruzi strain CL Brener	3541547	0	live	Tc00.1047053503453.4	Tc00.1047053503453.4	hypothetical protein
353153	Trypanosoma cruzi strain CL Brener	3541539	0	live	Tc00.1047053503453.40	Tc00.1047053503453.40	60S ribosomal protein L30
353153	Trypanosoma cruzi strain CL Brener	3541540	0	live	Tc00.1047053503453.50	Tc00.1047053503453.50	hypothetical protein
353153	Trypanosoma cruzi strain CL Brener	3541541	0	live	Tc00.1047053503453.60	Tc00.1047053503453.60	GTP-ase activating protein
353153	Trypanosoma cruzi strain CL Brener	3541546	0	live	Tc00.1047053503453.64	Tc00.1047053503453.64	hypothetical protein
353153	Trypanosoma cruzi strain CL Brener	3541542	0	live	Tc00.1047053503453.70	Tc00.1047053503453.70	hypothetical protein
353153	Trypanosoma cruzi strain CL Brener	3541543	0	live	Tc00.1047053503453.80	Tc00.1047053503453.80	hypothetical protein
353153	Trypanosoma cruzi strain CL Brener	3541544	0	live	Tc00.1047053503453.90	Tc00.1047053503453.90	hypothetical protein
353153	Trypanosoma cruzi strain CL Brener	3536913	0	live	Tc00.1047053503455.10	Tc00.1047053503455.10	chaperone DnaJ protein
353153	Trypanosoma cruzi strain CL Brener	3536914	0	live	Tc00.1047053503455.20	Tc00.1047053503455.20	hypothetical protein
353153	Trypanosoma cruzi strain CL Brener	3536915	0	live	Tc00.1047053503455.30	Tc00.1047053503455.30	hypothetical protein
353153	Trypanosoma cruzi strain CL Brener	3532193	0	live	Tc00.1047053503457.10	Tc00.1047053503457.10	hypothetical protein
353153	Trypanosoma cruzi strain CL Brener	3532194	0	live	Tc00.1047053503457.4	Tc00.1047053503457.4	hypothetical protein
353153	Trypanosoma cruzi strain CL Brener	3532312	0	live	Tc00.1047053503459.10	Tc00.1047053503459.10	hypothetical protein
353153	Trypanosoma cruzi strain CL Brener	3532313	0	live	Tc00.1047053503459.20	Tc00.1047053503459.20	hypothetical protein
353153	Trypanosoma cruzi strain CL Brener	3532314	0	live	Tc00.1047053503459.29	Tc00.1047053503459.29	hypothetical protein
353153	Trypanosoma cruzi strain CL Brener	3534656	0	live	Tc00.1047053503461.20	Tc00.1047053503461.20	per-hexamer repeat protein 5
353153	Trypanosoma cruzi strain CL Brener	3534657	0	live	Tc00.1047053503461.30	Tc00.1047053503461.30	hypothetical protein
353153	Trypanosoma cruzi strain CL Brener	3534425	0	live	Tc00.1047053503463.10	Tc00.1047053503463.10	protein kinase C substrate protein, heavy chain
353153	Trypanosoma cruzi strain CL Brener	3534426	0	live	Tc00.1047053503463.20	Tc00.1047053503463.20	hypothetical protein
353153	Trypanosoma cruzi strain CL Brener	3534427	0	live	Tc00.1047053503463.30	Tc00.1047053503463.30	protein kinase
353153	Trypanosoma cruzi strain CL Brener	3536652	0	live	Tc00.1047053503465.10	Tc00.1047053503465.10	hypothetical protein
353153	Trypanosoma cruzi strain CL Brener	3536654	0	live	Tc00.1047053503465.30	Tc00.1047053503465.30	hypothetical protein
353153	Trypanosoma cruzi strain CL Brener	3536655	0	live	Tc00.1047053503465.40	Tc00.1047053503465.40	hypothetical protein
353153	Trypanosoma cruzi strain CL Brener	3536656	0	live	Tc00.1047053503465.49	Tc00.1047053503465.49	mitochondrial processing peptidase, beta subunit
353153	Trypanosoma cruzi strain CL Brener	3533968	0	live	Tc00.1047053503467.20	Tc00.1047053503467.20	hypothetical protein
353153	Trypanosoma cruzi strain CL Brener	3533969	0	live	Tc00.1047053503467.30	Tc00.1047053503467.30	oligosaccharyl transferase subunit
353153	Trypanosoma cruzi strain CL Brener	3533970	0	live	Tc00.1047053503467.9	Tc00.1047053503467.9	NADH-dependent fumarate reductase
353153	Trypanosoma cruzi strain CL Brener	3535560	0	live	Tc00.1047053503469.9	Tc00.1047053503469.9	dispersed gene family protein 1 (DGF-1)
353153	Trypanosoma cruzi strain CL Brener	3534932	0	live	Tc00.1047053503471.10	Tc00.1047053503471.10	protein tyrosine phosphatase
353153	Trypanosoma cruzi strain CL Brener	3534933	0	live	Tc00.1047053503471.19	Tc00.1047053503471.19	expression site-associated gene (ESAG-like) protein
353153	Trypanosoma cruzi strain CL Brener	3532947	0	live	Tc00.1047053503473.10	Tc00.1047053503473.10	protein kinase
353153	Trypanosoma cruzi strain CL Brener	3532948	0	live	Tc00.1047053503473.20	Tc00.1047053503473.20	hypothetical protein
353153	Trypanosoma cruzi strain CL Brener	3532949	0	live	Tc00.1047053503473.4	Tc00.1047053503473.4	proteasome 26S non-ATPase subunit 9
353153	Trypanosoma cruzi strain CL Brener	3535566	0	live	Tc00.1047053503477.10	Tc00.1047053503477.10	hypothetical protein
353153	Trypanosoma cruzi strain CL Brener	3535567	0	live	Tc00.1047053503477.20	Tc00.1047053503477.20	transaldolase
353153	Trypanosoma cruzi strain CL Brener	3535568	0	live	Tc00.1047053503477.30	Tc00.1047053503477.30	hypothetical protein
353153	Trypanosoma cruzi strain CL Brener	3540865	0	live	Tc00.1047053503479.10	Tc00.1047053503479.10	hypothetical protein
353153	Trypanosoma cruzi strain CL Brener	3540867	0	live	Tc00.1047053503479.30	Tc00.1047053503479.30	adenylate kinase
353153	Trypanosoma cruzi strain CL Brener	3540868	0	live	Tc00.1047053503479.40	Tc00.1047053503479.40	hypothetical protein
353153	Trypanosoma cruzi strain CL Brener	3540871	0	live	Tc00.1047053503479.49	Tc00.1047053503479.49	U6 snRNA-associated Sm-like protein LSm7p
353153	Trypanosoma cruzi strain CL Brener	3540869	0	live	Tc00.1047053503479.60	Tc00.1047053503479.60	surface protease GP63
353153	Trypanosoma cruzi strain CL Brener	3540870	0	live	Tc00.1047053503479.70	Tc00.1047053503479.70	hypothetical protein
353153	Trypanosoma cruzi strain CL Brener	3533431	0	live	Tc00.1047053503481.20	Tc00.1047053503481.20	UDP-Gal or UDP-GlcNAc-dependent glycosyltransferase
353153	Trypanosoma cruzi strain CL Brener	3532318	0	live	Tc00.1047053503483.9	Tc00.1047053503483.9	retrotransposon hot spot (RHS) protein
353153	Trypanosoma cruzi strain CL Brener	3537412	0	live	Tc00.1047053503487.10	Tc00.1047053503487.10	mitochondrial DNA-directed RNA polymerase
353153	Trypanosoma cruzi strain CL Brener	3537413	0	live	Tc00.1047053503487.20	Tc00.1047053503487.20	hypothetical protein
353153	Trypanosoma cruzi strain CL Brener	3537414	0	live	Tc00.1047053503487.30	Tc00.1047053503487.30	hypothetical protein
353153	Trypanosoma cruzi strain CL Brener	3537415	0	live	Tc00.1047053503487.40	Tc00.1047053503487.40	hypothetical protein
353153	Trypanosoma cruzi strain CL Brener	3537409	0	live	Tc00.1047053503487.50	Tc00.1047053503487.50	UDP-Gal or UDP-GlcNAc-dependent glycosyltransferase
353153	Trypanosoma cruzi strain CL Brener	3537410	0	live	Tc00.1047053503487.60	Tc00.1047053503487.60	hypothetical protein
353153	Trypanosoma cruzi strain CL Brener	3537411	0	live	Tc00.1047053503487.70	Tc00.1047053503487.70	hypothetical protein
353153	Trypanosoma cruzi strain CL Brener	3534708	0	live	Tc00.1047053503489.10	Tc00.1047053503489.10	zinc carboxypeptidase
353153	Trypanosoma cruzi strain CL Brener	3534709	0	live	Tc00.1047053503489.20	Tc00.1047053503489.20	hypothetical protein
353153	Trypanosoma cruzi strain CL Brener	3534711	0	live	Tc00.1047053503489.24	Tc00.1047053503489.24	hypothetical protein
353153	Trypanosoma cruzi strain CL Brener	3534710	0	live	Tc00.1047053503489.30	Tc00.1047053503489.30	hypothetical protein
353153	Trypanosoma cruzi strain CL Brener	3537690	0	live	Tc00.1047053503491.19	Tc00.1047053503491.19	mucin-associated surface protein (MASP)
353153	Trypanosoma cruzi strain CL Brener	3537692	0	live	Tc00.1047053503491.39	Tc00.1047053503491.39	mucin-associated surface protein (MASP)
353153	Trypanosoma cruzi strain CL Brener	3535152	0	live	Tc00.1047053503493.10	Tc00.1047053503493.10	hypothetical protein
353153	Trypanosoma cruzi strain CL Brener	3535153	0	live	Tc00.1047053503493.20	Tc00.1047053503493.20	hypothetical protein
353153	Trypanosoma cruzi strain CL Brener	3535154	0	live	Tc00.1047053503493.30	Tc00.1047053503493.30	hypothetical protein
353153	Trypanosoma cruzi strain CL Brener	3535155	0	live	Tc00.1047053503493.40	Tc00.1047053503493.40	hypothetical protein
353153	Trypanosoma cruzi strain CL Brener	3538556	0	live	Tc00.1047053503495.10	Tc00.1047053503495.10	dispersed gene family protein 1 (DGF-1)
353153	Trypanosoma cruzi strain CL Brener	3538558	0	live	Tc00.1047053503495.5	Tc00.1047053503495.5	hypothetical protein
353153	Trypanosoma cruzi strain CL Brener	3534513	0	live	Tc00.1047053503499.10	Tc00.1047053503499.10	hypothetical protein
353153	Trypanosoma cruzi strain CL Brener	3534514	0	live	Tc00.1047053503499.20	Tc00.1047053503499.20	hypothetical protein
353153	Trypanosoma cruzi strain CL Brener	3534516	0	live	Tc00.1047053503499.24	Tc00.1047053503499.24	hypothetical protein
353153	Trypanosoma cruzi strain CL Brener	3536715	0	live	Tc00.1047053503501.14	Tc00.1047053503501.14	mucin TcMUCII
353153	Trypanosoma cruzi strain CL Brener	3536716	0	live	Tc00.1047053503501.7	Tc00.1047053503501.7	mucin-associated surface protein (MASP)
353153	Trypanosoma cruzi strain CL Brener	3536714	0	live	Tc00.1047053503501.70	Tc00.1047053503501.70	mucin-associated surface protein (MASP)
353153	Trypanosoma cruzi strain CL Brener	3535366	0	live	Tc00.1047053503503.30	Tc00.1047053503503.30	mucin TcMUCII
353153	Trypanosoma cruzi strain CL Brener	3535367	0	live	Tc00.1047053503503.40	Tc00.1047053503503.40	mucin-associated surface protein (MASP)
353153	Trypanosoma cruzi strain CL Brener	3533718	0	live	Tc00.1047053503505.10	Tc00.1047053503505.10	60S acidic ribosomal protein P2
353153	Trypanosoma cruzi strain CL Brener	3533720	0	live	Tc00.1047053503505.14	Tc00.1047053503505.14	hypothetical protein
353153	Trypanosoma cruzi strain CL Brener	3533719	0	live	Tc00.1047053503505.20	Tc00.1047053503505.20	MFS transporter
353153	Trypanosoma cruzi strain CL Brener	3534370	0	live	Tc00.1047053503507.20	Tc00.1047053503507.20	mucin TcMUCII
353153	Trypanosoma cruzi strain CL Brener	3534371	0	live	Tc00.1047053503507.50	Tc00.1047053503507.50	mucin TcMUCII
353153	Trypanosoma cruzi strain CL Brener	3532624	0	live	Tc00.1047053503509.10	Tc00.1047053503509.10	hypothetical protein
353153	Trypanosoma cruzi strain CL Brener	3532399	0	live	Tc00.1047053503511.10	Tc00.1047053503511.10	hypothetical protein
353153	Trypanosoma cruzi strain CL Brener	3534886	0	live	Tc00.1047053503513.10	Tc00.1047053503513.10	casein kinase II, alpha chain
353153	Trypanosoma cruzi strain CL Brener	3534887	0	live	Tc00.1047053503513.20	Tc00.1047053503513.20	hypothetical protein
353153	Trypanosoma cruzi strain CL Brener	3534888	0	live	Tc00.1047053503513.40	Tc00.1047053503513.40	proteasome regulatory non-ATPase subunit 6
353153	Trypanosoma cruzi strain CL Brener	3533903	0	live	Tc00.1047053503515.14	Tc00.1047053503515.14	ubiquitin-conjugating enzyme E2
353153	Trypanosoma cruzi strain CL Brener	3533901	0	live	Tc00.1047053503515.20	Tc00.1047053503515.20	RNA-editing complex protein MP81
353153	Trypanosoma cruzi strain CL Brener	3533902	0	live	Tc00.1047053503515.7	Tc00.1047053503515.7	ribosomal RNA methyltransferase
353153	Trypanosoma cruzi strain CL Brener	3535061	0	live	Tc00.1047053503519.20	Tc00.1047053503519.20	mucin TcMUCII
353153	Trypanosoma cruzi strain CL Brener	3535062	0	live	Tc00.1047053503519.30	Tc00.1047053503519.30	mucin-associated surface protein (MASP)
353153	Trypanosoma cruzi strain CL Brener	3535063	0	live	Tc00.1047053503519.40	Tc00.1047053503519.40	mucin TcMUCII
353153	Trypanosoma cruzi strain CL Brener	3538931	0	live	Tc00.1047053503521.10	Tc00.1047053503521.10	hypothetical protein
353153	Trypanosoma cruzi strain CL Brener	3538932	0	live	Tc00.1047053503521.20	Tc00.1047053503521.20	hypothetical protein
353153	Trypanosoma cruzi strain CL Brener	3538933	0	live	Tc00.1047053503521.30	Tc00.1047053503521.30	dynein light chain
353153	Trypanosoma cruzi strain CL Brener	3538938	0	live	Tc00.1047053503521.39	Tc00.1047053503521.39	mitochondrial carrier protein
353153	Trypanosoma cruzi strain CL Brener	3538934	0	live	Tc00.1047053503521.50	Tc00.1047053503521.50	UTP-glucose-1-phosphate uridylyltransferase 2
353153	Trypanosoma cruzi strain CL Brener	3538935	0	live	Tc00.1047053503521.60	Tc00.1047053503521.60	hypothetical protein
353153	Trypanosoma cruzi strain CL Brener	3538936	0	live	Tc00.1047053503521.80	Tc00.1047053503521.80	hypothetical protein
353153	Trypanosoma cruzi strain CL Brener	3538937	0	live	Tc00.1047053503521.89	Tc00.1047053503521.89	hypothetical protein
353153	Trypanosoma cruzi strain CL Brener	3536612	0	live	Tc00.1047053503525.10	Tc00.1047053503525.10	hypothetical protein
353153	Trypanosoma cruzi strain CL Brener	3536613	0	live	Tc00.1047053503525.20	Tc00.1047053503525.20	hypothetical protein
353153	Trypanosoma cruzi strain CL Brener	3536614	0	live	Tc00.1047053503525.30	Tc00.1047053503525.30	hypothetical protein
353153	Trypanosoma cruzi strain CL Brener	3536617	0	live	Tc00.1047053503525.4	Tc00.1047053503525.4	hypothetical protein
353153	Trypanosoma cruzi strain CL Brener	3536615	0	live	Tc00.1047053503525.40	Tc00.1047053503525.40	hypothetical protein
353153	Trypanosoma cruzi strain CL Brener	3536616	0	live	Tc00.1047053503525.50	Tc00.1047053503525.50	RNA helicase
353153	Trypanosoma cruzi strain CL Brener	3536856	0	live	Tc00.1047053503527.10	Tc00.1047053503527.10	hypothetical protein
353153	Trypanosoma cruzi strain CL Brener	3536857	0	live	Tc00.1047053503527.20	Tc00.1047053503527.20	hypothetical protein
353153	Trypanosoma cruzi strain CL Brener	3536862	0	live	Tc00.1047053503527.29	Tc00.1047053503527.29	hypothetical protein
353153	Trypanosoma cruzi strain CL Brener	3536858	0	live	Tc00.1047053503527.40	Tc00.1047053503527.40	GPI anchor biosynthesis protein
353153	Trypanosoma cruzi strain CL Brener	3536859	0	live	Tc00.1047053503527.50	Tc00.1047053503527.50	hypothetical protein
353153	Trypanosoma cruzi strain CL Brener	3536860	0	live	Tc00.1047053503527.60	Tc00.1047053503527.60	hypothetical protein
353153	Trypanosoma cruzi strain CL Brener	3534530	0	live	Tc00.1047053503529.10	Tc00.1047053503529.10	hypothetical protein
353153	Trypanosoma cruzi strain CL Brener	3534528	0	live	Tc00.1047053503529.20	Tc00.1047053503529.20	hypothetical protein
353153	Trypanosoma cruzi strain CL Brener	3534529	0	live	Tc00.1047053503529.30	Tc00.1047053503529.30	hypothetical protein
353153	Trypanosoma cruzi strain CL Brener	3535518	0	live	Tc00.1047053503531.10	Tc00.1047053503531.10	hypothetical protein
353153	Trypanosoma cruzi strain CL Brener	3535519	0	live	Tc00.1047053503531.20	Tc00.1047053503531.20	hypothetical protein
353153	Trypanosoma cruzi strain CL Brener	3535521	0	live	Tc00.1047053503531.40	Tc00.1047053503531.40	hypothetical protein
353153	Trypanosoma cruzi strain CL Brener	3535522	0	live	Tc00.1047053503531.49	Tc00.1047053503531.49	structural maintenance of chromosome 3
353153	Trypanosoma cruzi strain CL Brener	3538544	0	live	Tc00.1047053503533.30	Tc00.1047053503533.30	trans-sialidase
353153	Trypanosoma cruzi strain CL Brener	3538545	0	live	Tc00.1047053503533.40	Tc00.1047053503533.40	mucin-associated surface protein (MASP)
353153	Trypanosoma cruzi strain CL Brener	3538546	0	live	Tc00.1047053503533.50	Tc00.1047053503533.50	mucin TcMUCII
353153	Trypanosoma cruzi strain CL Brener	3538547	0	live	Tc00.1047053503533.61	Tc00.1047053503533.61	hypothetical protein
353153	Trypanosoma cruzi strain CL Brener	3533740	0	live	Tc00.1047053503535.9	Tc00.1047053503535.9	hypothetical protein
353153	Trypanosoma cruzi strain CL Brener	3533194	0	live	Tc00.1047053503539.10	Tc00.1047053503539.10	hypothetical protein
353153	Trypanosoma cruzi strain CL Brener	3533195	0	live	Tc00.1047053503539.20	Tc00.1047053503539.20	hypothetical protein
353153	Trypanosoma cruzi strain CL Brener	3533196	0	live	Tc00.1047053503539.30	Tc00.1047053503539.30	GTP-binding nuclear protein rtb2
353153	Trypanosoma cruzi strain CL Brener	3533576	0	live	Tc00.1047053503541.10	Tc00.1047053503541.10	hypothetical protein
353153	Trypanosoma cruzi strain CL Brener	3533577	0	live	Tc00.1047053503541.20	Tc00.1047053503541.20	hypothetical protein
353153	Trypanosoma cruzi strain CL Brener	3533578	0	live	Tc00.1047053503541.30	Tc00.1047053503541.30	hypothetical protein
353153	Trypanosoma cruzi strain CL Brener	3533579	0	live	Tc00.1047053503541.40	Tc00.1047053503541.40	hypothetical protein
353153	Trypanosoma cruzi strain CL Brener	3533580	0	live	Tc00.1047053503541.5	Tc00.1047053503541.5	cAMP-specific phosphodiesterase
353153	Trypanosoma cruzi strain CL Brener	3532571	0	live	Tc00.1047053503543.10	Tc00.1047053503543.10	presenilin-like aspartic peptidase
353153	Trypanosoma cruzi strain CL Brener	3532572	0	live	Tc00.1047053503543.20	Tc00.1047053503543.20	hypothetical protein
353153	Trypanosoma cruzi strain CL Brener	3532573	0	live	Tc00.1047053503543.4	Tc00.1047053503543.4	hypothetical protein
353153	Trypanosoma cruzi strain CL Brener	3534621	0	live	Tc00.1047053503551.20	Tc00.1047053503551.20	hypothetical protein
353153	Trypanosoma cruzi strain CL Brener	3534977	0	live	Tc00.1047053503555.10	Tc00.1047053503555.10	DNA replication licensing factor
353153	Trypanosoma cruzi strain CL Brener	3534978	0	live	Tc00.1047053503555.20	Tc00.1047053503555.20	hypothetical protein
353153	Trypanosoma cruzi strain CL Brener	3534979	0	live	Tc00.1047053503555.30	Tc00.1047053503555.30	trypanothione reductase
353153	Trypanosoma cruzi strain CL Brener	3534980	0	live	Tc00.1047053503555.40	Tc00.1047053503555.40	ATP-dependent RNA helicase
353153	Trypanosoma cruzi strain CL Brener	3534981	0	live	Tc00.1047053503555.50	Tc00.1047053503555.50	hypothetical protein
353153	Trypanosoma cruzi strain CL Brener	3534136	0	live	Tc00.1047053503557.10	Tc00.1047053503557.10	hypothetical protein
353153	Trypanosoma cruzi strain CL Brener	3534140	0	live	Tc00.1047053503557.14	Tc00.1047053503557.14	hypothetical protein
353153	Trypanosoma cruzi strain CL Brener	3534137	0	live	Tc00.1047053503557.20	Tc00.1047053503557.20	ankyrin repeat protein
353153	Trypanosoma cruzi strain CL Brener	3534138	0	live	Tc00.1047053503557.30	Tc00.1047053503557.30	hypothetical protein
353153	Trypanosoma cruzi strain CL Brener	3534139	0	live	Tc00.1047053503557.40	Tc00.1047053503557.40	hypothetical protein
353153	Trypanosoma cruzi strain CL Brener	3534141	0	live	Tc00.1047053503557.49	Tc00.1047053503557.49	hypothetical protein
353153	Trypanosoma cruzi strain CL Brener	3543098	0	live	Tc00.1047053503559.100	Tc00.1047053503559.100	long-chain-fatty-acid-CoA ligase protein
353153	Trypanosoma cruzi strain CL Brener	3543099	0	live	Tc00.1047053503559.109	Tc00.1047053503559.109	electron-transfer-flavoprotein, alpha polypeptide
353153	Trypanosoma cruzi strain CL Brener	3543095	0	live	Tc00.1047053503559.70	Tc00.1047053503559.70	cystinosin
353153	Trypanosoma cruzi strain CL Brener	3543096	0	live	Tc00.1047053503559.80	Tc00.1047053503559.80	hypothetical protein
353153	Trypanosoma cruzi strain CL Brener	3543097	0	live	Tc00.1047053503559.90	Tc00.1047053503559.90	hypothetical protein
353153	Trypanosoma cruzi strain CL Brener	3532828	0	live	Tc00.1047053503561.10	Tc00.1047053503561.10	hypothetical protein
353153	Trypanosoma cruzi strain CL Brener	3532829	0	live	Tc00.1047053503561.20	Tc00.1047053503561.20	hypothetical protein
353153	Trypanosoma cruzi strain CL Brener	3534698	0	live	Tc00.1047053503563.10	Tc00.1047053503563.10	calcium-translocating P-type ATPase
353153	Trypanosoma cruzi strain CL Brener	3534700	0	live	Tc00.1047053503563.14	Tc00.1047053503563.14	ADG1
353153	Trypanosoma cruzi strain CL Brener	3534699	0	live	Tc00.1047053503563.20	Tc00.1047053503563.20	ADG2
353153	Trypanosoma cruzi strain CL Brener	3534701	0	live	Tc00.1047053503563.29	Tc00.1047053503563.29	hypothetical protein
353153	Trypanosoma cruzi strain CL Brener	3532657	0	live	Tc00.1047053503565.10	Tc00.1047053503565.10	hypothetical protein
353153	Trypanosoma cruzi strain CL Brener	3532658	0	live	Tc00.1047053503565.20	Tc00.1047053503565.20	hypothetical protein
353153	Trypanosoma cruzi strain CL Brener	3532659	0	live	Tc00.1047053503565.29	Tc00.1047053503565.29	hypothetical protein
353153	Trypanosoma cruzi strain CL Brener	3534931	0	live	Tc00.1047053503567.9	Tc00.1047053503567.9	hypothetical protein
353153	Trypanosoma cruzi strain CL Brener	3534830	0	live	Tc00.1047053503571.10	Tc00.1047053503571.10	flagellum-adhesion glycoprotein
353153	Trypanosoma cruzi strain CL Brener	3534831	0	live	Tc00.1047053503571.19	Tc00.1047053503571.19	hypothetical protein
353153	Trypanosoma cruzi strain CL Brener	3533197	0	live	Tc00.1047053503573.9	Tc00.1047053503573.9	ATP-binding cassette transporter ABCA1
353153	Trypanosoma cruzi strain CL Brener	3538823	0	live	Tc00.1047053503575.27	Tc00.1047053503575.27	hypothetical protein
353153	Trypanosoma cruzi strain CL Brener	3538824	0	live	Tc00.1047053503575.34	Tc00.1047053503575.34	ribosomal protein L38
353153	Trypanosoma cruzi strain CL Brener	3538819	0	live	Tc00.1047053503575.40	Tc00.1047053503575.40	hypothetical protein
353153	Trypanosoma cruzi strain CL Brener	3538820	0	live	Tc00.1047053503575.50	Tc00.1047053503575.50	fatty acyl CoA synthetase
353153	Trypanosoma cruzi strain CL Brener	3538822	0	live	Tc00.1047053503575.54	Tc00.1047053503575.54	hypothetical protein
353153	Trypanosoma cruzi strain CL Brener	3538821	0	live	Tc00.1047053503575.60	Tc00.1047053503575.60	protein kinase
353153	Trypanosoma cruzi strain CL Brener	3532205	0	live	Tc00.1047053503577.20	Tc00.1047053503577.20	U2 splicing auxiliary factor
353153	Trypanosoma cruzi strain CL Brener	3543572	0	live	Tc00.1047053503579.10	Tc00.1047053503579.10	hypothetical protein
353153	Trypanosoma cruzi strain CL Brener	3543566	0	live	Tc00.1047053503579.100	Tc00.1047053503579.100	nucleotide-binding protein
353153	Trypanosoma cruzi strain CL Brener	3543567	0	live	Tc00.1047053503579.110	Tc00.1047053503579.110	pseudouridylate synthase I
353153	Trypanosoma cruzi strain CL Brener	3543571	0	live	Tc00.1047053503579.119	Tc00.1047053503579.119	hypothetical protein
353153	Trypanosoma cruzi strain CL Brener	3543568	0	live	Tc00.1047053503579.130	Tc00.1047053503579.130	hypothetical protein
353153	Trypanosoma cruzi strain CL Brener	3543569	0	live	Tc00.1047053503579.140	Tc00.1047053503579.140	hypothetical protein
353153	Trypanosoma cruzi strain CL Brener	3543570	0	live	Tc00.1047053503579.150	Tc00.1047053503579.150	RNA editing 3' terminal uridylyl transferase 2
353153	Trypanosoma cruzi strain CL Brener	3543573	0	live	Tc00.1047053503579.20	Tc00.1047053503579.20	hypothetical protein
353153	Trypanosoma cruzi strain CL Brener	3543574	0	live	Tc00.1047053503579.30	Tc00.1047053503579.30	DNA polymerase sigma-like protein
353153	Trypanosoma cruzi strain CL Brener	3543575	0	live	Tc00.1047053503579.40	Tc00.1047053503579.40	hypothetical protein
353153	Trypanosoma cruzi strain CL Brener	3543561	0	live	Tc00.1047053503579.50	Tc00.1047053503579.50	hypothetical protein
353153	Trypanosoma cruzi strain CL Brener	3543562	0	live	Tc00.1047053503579.60	Tc00.1047053503579.60	hypothetical protein
353153	Trypanosoma cruzi strain CL Brener	3543563	0	live	Tc00.1047053503579.70	Tc00.1047053503579.70	ATPase subunit 9
353153	Trypanosoma cruzi strain CL Brener	3543564	0	live	Tc00.1047053503579.80	Tc00.1047053503579.80	hypothetical protein
353153	Trypanosoma cruzi strain CL Brener	3543565	0	live	Tc00.1047053503579.90	Tc00.1047053503579.90	hypothetical protein
353153	Trypanosoma cruzi strain CL Brener	3535458	0	live	Tc00.1047053503581.10	Tc00.1047053503581.10	hypothetical protein
353153	Trypanosoma cruzi strain CL Brener	3535459	0	live	Tc00.1047053503581.20	Tc00.1047053503581.20	cyclophilin
353153	Trypanosoma cruzi strain CL Brener	3535460	0	live	Tc00.1047053503581.30	Tc00.1047053503581.30	hypothetical protein
353153	Trypanosoma cruzi strain CL Brener	3535461	0	live	Tc00.1047053503581.39	Tc00.1047053503581.39	coatomer delta subunit
353153	Trypanosoma cruzi strain CL Brener	3540554	0	live	Tc00.1047053503583.10	Tc00.1047053503583.10	zinc carboxypeptidase
353153	Trypanosoma cruzi strain CL Brener	3540563	0	live	Tc00.1047053503583.100	Tc00.1047053503583.100	hypothetical protein
353153	Trypanosoma cruzi strain CL Brener	3540555	0	live	Tc00.1047053503583.20	Tc00.1047053503583.20	hypothetical protein
353153	Trypanosoma cruzi strain CL Brener	3540564	0	live	Tc00.1047053503583.24	Tc00.1047053503583.24	hypothetical protein
353153	Trypanosoma cruzi strain CL Brener	3540556	0	live	Tc00.1047053503583.30	Tc00.1047053503583.30	hypothetical protein
353153	Trypanosoma cruzi strain CL Brener	3540557	0	live	Tc00.1047053503583.40	Tc00.1047053503583.40	trans-splicing factor
353153	Trypanosoma cruzi strain CL Brener	3540558	0	live	Tc00.1047053503583.50	Tc00.1047053503583.50	hypothetical protein
353153	Trypanosoma cruzi strain CL Brener	3540559	0	live	Tc00.1047053503583.60	Tc00.1047053503583.60	hypothetical protein
353153	Trypanosoma cruzi strain CL Brener	3540560	0	live	Tc00.1047053503583.70	Tc00.1047053503583.70	hypothetical protein
353153	Trypanosoma cruzi strain CL Brener	3540561	0	live	Tc00.1047053503583.80	Tc00.1047053503583.80	dual specificity protein phosphatase or MAP kinase phosphatase
353153	Trypanosoma cruzi strain CL Brener	3540562	0	live	Tc00.1047053503583.90	Tc00.1047053503583.90	hydrogenase
353153	Trypanosoma cruzi strain CL Brener	3540570	0	live	Tc00.1047053503585.10	Tc00.1047053503585.10	mucin-associated surface protein (MASP)
353153	Trypanosoma cruzi strain CL Brener	3540573	0	live	Tc00.1047053503585.115	Tc00.1047053503585.115	mucin-associated surface protein (MASP)
353153	Trypanosoma cruzi strain CL Brener	3540571	0	live	Tc00.1047053503585.70	Tc00.1047053503585.70	mucin TcMUCII
353153	Trypanosoma cruzi strain CL Brener	3542998	0	live	Tc00.1047053503587.10	Tc00.1047053503587.10	mucin-associated surface protein (MASP)
353153	Trypanosoma cruzi strain CL Brener	3542999	0	live	Tc00.1047053503587.30	Tc00.1047053503587.30	trans-sialidase
353153	Trypanosoma cruzi strain CL Brener	3543001	0	live	Tc00.1047053503587.47	Tc00.1047053503587.47	hypothetical protein
353153	Trypanosoma cruzi strain CL Brener	3543005	0	live	Tc00.1047053503587.6	Tc00.1047053503587.6	hypothetical protein
353153	Trypanosoma cruzi strain CL Brener	3532445	0	live	Tc00.1047053503589.10	Tc00.1047053503589.10	mannose-1-phosphate guanyltransferase
353153	Trypanosoma cruzi strain CL Brener	3532446	0	live	Tc00.1047053503589.19	Tc00.1047053503589.19	hypothetical protein
353153	Trypanosoma cruzi strain CL Brener	3540068	0	live	Tc00.1047053503593.10	Tc00.1047053503593.10	eukaryotic translation initiation factor eIF-4E
353153	Trypanosoma cruzi strain CL Brener	3540069	0	live	Tc00.1047053503593.20	Tc00.1047053503593.20	hypothetical protein
353153	Trypanosoma cruzi strain CL Brener	3540070	0	live	Tc00.1047053503593.30	Tc00.1047053503593.30	hypothetical protein
353153	Trypanosoma cruzi strain CL Brener	3540071	0	live	Tc00.1047053503593.40	Tc00.1047053503593.40	hypothetical protein
353153	Trypanosoma cruzi strain CL Brener	3540065	0	live	Tc00.1047053503593.50	Tc00.1047053503593.50	hypothetical protein
353153	Trypanosoma cruzi strain CL Brener	3540066	0	live	Tc00.1047053503593.60	Tc00.1047053503593.60	hypothetical protein
353153	Trypanosoma cruzi strain CL Brener	3540067	0	live	Tc00.1047053503593.70	Tc00.1047053503593.70	eukaryotic peptide chain release factor subunit 1
353153	Trypanosoma cruzi strain CL Brener	3533235	0	live	Tc00.1047053503595.10	Tc00.1047053503595.10	hypothetical protein
353153	Trypanosoma cruzi strain CL Brener	3533236	0	live	Tc00.1047053503595.19	Tc00.1047053503595.19	ATP-dependent DEAD/H RNA helicase
353153	Trypanosoma cruzi strain CL Brener	3532371	0	live	Tc00.1047053503597.10	Tc00.1047053503597.10	homoserine kinase
353153	Trypanosoma cruzi strain CL Brener	3532372	0	live	Tc00.1047053503597.5	Tc00.1047053503597.5	hypothetical protein
353153	Trypanosoma cruzi strain CL Brener	3539164	0	live	Tc00.1047053503599.10	Tc00.1047053503599.10	protein kinase
353153	Trypanosoma cruzi strain CL Brener	3539165	0	live	Tc00.1047053503599.20	Tc00.1047053503599.20	hypothetical protein
353153	Trypanosoma cruzi strain CL Brener	3539166	0	live	Tc00.1047053503599.30	Tc00.1047053503599.30	hypothetical protein
353153	Trypanosoma cruzi strain CL Brener	3539167	0	live	Tc00.1047053503599.40	Tc00.1047053503599.40	hypothetical protein
353153	Trypanosoma cruzi strain CL Brener	3539168	0	live	Tc00.1047053503599.50	Tc00.1047053503599.50	hypothetical protein
353153	Trypanosoma cruzi strain CL Brener	3539169	0	live	Tc00.1047053503599.60	Tc00.1047053503599.60	hypothetical protein
353153	Trypanosoma cruzi strain CL Brener	3539170	0	live	Tc00.1047053503599.70	Tc00.1047053503599.70	hypothetical protein
353153	Trypanosoma cruzi strain CL Brener	3534832	0	live	Tc00.1047053503601.10	Tc00.1047053503601.10	trans-sialidase
353153	Trypanosoma cruzi strain CL Brener	3534833	0	live	Tc00.1047053503601.20	Tc00.1047053503601.20	hypothetical protein
353153	Trypanosoma cruzi strain CL Brener	3532830	0	live	Tc00.1047053503603.10	Tc00.1047053503603.10	hypothetical protein
353153	Trypanosoma cruzi strain CL Brener	3532831	0	live	Tc00.1047053503603.20	Tc00.1047053503603.20	hypothetical protein
353153	Trypanosoma cruzi strain CL Brener	3534015	0	live	Tc00.1047053503605.20	Tc00.1047053503605.20	retrotransposon hot spot (RHS) protein
353153	Trypanosoma cruzi strain CL Brener	3535076	0	live	Tc00.1047053503607.10	Tc00.1047053503607.10	protein kinase
353153	Trypanosoma cruzi strain CL Brener	3535077	0	live	Tc00.1047053503607.4	Tc00.1047053503607.4	retrotransposon hot spot (RHS) protein
353153	Trypanosoma cruzi strain CL Brener	3541274	0	live	Tc00.1047053503609.100	Tc00.1047053503609.100	mucin TcMUCII
353153	Trypanosoma cruzi strain CL Brener	3541271	0	live	Tc00.1047053503609.40	Tc00.1047053503609.40	hypothetical protein
353153	Trypanosoma cruzi strain CL Brener	3541272	0	live	Tc00.1047053503609.50	Tc00.1047053503609.50	trans-sialidase
353153	Trypanosoma cruzi strain CL Brener	3541273	0	live	Tc00.1047053503609.60	Tc00.1047053503609.60	mucin-associated surface protein (MASP)
353153	Trypanosoma cruzi strain CL Brener	3534251	0	live	Tc00.1047053503611.10	Tc00.1047053503611.10	hypothetical protein
353153	Trypanosoma cruzi strain CL Brener	3534252	0	live	Tc00.1047053503611.20	Tc00.1047053503611.20	ribosomal protein L24
353153	Trypanosoma cruzi strain CL Brener	3534253	0	live	Tc00.1047053503611.30	Tc00.1047053503611.30	hypothetical protein
353153	Trypanosoma cruzi strain CL Brener	3534254	0	live	Tc00.1047053503611.40	Tc00.1047053503611.40	ribosomal protein L24
353153	Trypanosoma cruzi strain CL Brener	3534250	0	live	Tc00.1047053503611.50	Tc00.1047053503611.50	hypothetical protein
353153	Trypanosoma cruzi strain CL Brener	3537391	0	live	Tc00.1047053503613.10	Tc00.1047053503613.10	protein kinase
353153	Trypanosoma cruzi strain CL Brener	3537392	0	live	Tc00.1047053503613.20	Tc00.1047053503613.20	proteasome alpha 7 subunit
353153	Trypanosoma cruzi strain CL Brener	3537393	0	live	Tc00.1047053503613.30	Tc00.1047053503613.30	DNA repair protein
353153	Trypanosoma cruzi strain CL Brener	3537394	0	live	Tc00.1047053503613.40	Tc00.1047053503613.40	pterin-4-alpha-carbinolamine dehydratase
353153	Trypanosoma cruzi strain CL Brener	3537395	0	live	Tc00.1047053503613.50	Tc00.1047053503613.50	hypothetical protein
353153	Trypanosoma cruzi strain CL Brener	3537396	0	live	Tc00.1047053503613.60	Tc00.1047053503613.60	acidocalcisomal pyrophosphatase
353153	Trypanosoma cruzi strain CL Brener	3537397	0	live	Tc00.1047053503613.70	Tc00.1047053503613.70	hypothetical protein
353153	Trypanosoma cruzi strain CL Brener	3537398	0	live	Tc00.1047053503613.79	Tc00.1047053503613.79	hypothetical protein
353153	Trypanosoma cruzi strain CL Brener	3532753	0	live	Tc00.1047053503615.10	Tc00.1047053503615.10	UDP-Gal or UDP-GlcNAc-dependent glycosyltransferase
353153	Trypanosoma cruzi strain CL Brener	3536869	0	live	Tc00.1047053503617.10	Tc00.1047053503617.10	protein kinase
353153	Trypanosoma cruzi strain CL Brener	3536872	0	live	Tc00.1047053503617.15	Tc00.1047053503617.15	U6 snRNA-associated Sm-like protein LSm3p
353153	Trypanosoma cruzi strain CL Brener	3536870	0	live	Tc00.1047053503617.20	Tc00.1047053503617.20	kinetoplast DNA-associated protein
353153	Trypanosoma cruzi strain CL Brener	3536868	0	live	Tc00.1047053503617.31	Tc00.1047053503617.31	nuclear receptor binding factor
353153	Trypanosoma cruzi strain CL Brener	3536871	0	live	Tc00.1047053503617.40	Tc00.1047053503617.40	ATPase alpha subunit
353153	Trypanosoma cruzi strain CL Brener	3533799	0	live	Tc00.1047053503619.10	Tc00.1047053503619.10	meiotic recombination protein SPO11
353153	Trypanosoma cruzi strain CL Brener	3533800	0	live	Tc00.1047053503619.20	Tc00.1047053503619.20	hypothetical protein
353153	Trypanosoma cruzi strain CL Brener	3533803	0	live	Tc00.1047053503619.25	Tc00.1047053503619.25	hypothetical protein
353153	Trypanosoma cruzi strain CL Brener	3533801	0	live	Tc00.1047053503619.29	Tc00.1047053503619.29	hypothetical protein
353153	Trypanosoma cruzi strain CL Brener	3533802	0	live	Tc00.1047053503619.39	Tc00.1047053503619.39	hypothetical protein
353153	Trypanosoma cruzi strain CL Brener	3532757	0	live	Tc00.1047053503623.10	Tc00.1047053503623.10	dispersed gene family protein 1 (DGF-1)
353153	Trypanosoma cruzi strain CL Brener	3534325	0	live	Tc00.1047053503625.10	Tc00.1047053503625.10	asparagine synthetase A
353153	Trypanosoma cruzi strain CL Brener	3534326	0	live	Tc00.1047053503625.20	Tc00.1047053503625.20	hypothetical protein
353153	Trypanosoma cruzi strain CL Brener	3534556	0	live	Tc00.1047053503627.20	Tc00.1047053503627.20	protein kinase
353153	Trypanosoma cruzi strain CL Brener	3534557	0	live	Tc00.1047053503627.9	Tc00.1047053503627.9	hypothetical protein
353153	Trypanosoma cruzi strain CL Brener	3532710	0	live	Tc00.1047053503629.10	Tc00.1047053503629.10	hypothetical protein
353153	Trypanosoma cruzi strain CL Brener	3532266	0	live	Tc00.1047053503631.9	Tc00.1047053503631.9	hypothetical protein
353153	Trypanosoma cruzi strain CL Brener	3539295	0	live	Tc00.1047053503633.11	Tc00.1047053503633.11	mucin-associated surface protein (MASP)
353153	Trypanosoma cruzi strain CL Brener	3539292	0	live	Tc00.1047053503633.30	Tc00.1047053503633.30	surface protease GP63
353153	Trypanosoma cruzi strain CL Brener	3539138	0	live	Tc00.1047053503635.10	Tc00.1047053503635.10	protein kinase
353153	Trypanosoma cruzi strain CL Brener	3539139	0	live	Tc00.1047053503635.20	Tc00.1047053503635.20	hypothetical protein
353153	Trypanosoma cruzi strain CL Brener	3539140	0	live	Tc00.1047053503635.40	Tc00.1047053503635.40	hypothetical protein
353153	Trypanosoma cruzi strain CL Brener	3539141	0	live	Tc00.1047053503635.50	Tc00.1047053503635.50	hypothetical protein
353153	Trypanosoma cruzi strain CL Brener	3539143	0	live	Tc00.1047053503635.59	Tc00.1047053503635.59	40S ribosomal protein S3a
353153	Trypanosoma cruzi strain CL Brener	3539144	0	live	Tc00.1047053503635.68	Tc00.1047053503635.68	40S ribosomal protein S3a
353153	Trypanosoma cruzi strain CL Brener	3539142	0	live	Tc00.1047053503635.80	Tc00.1047053503635.80	hypothetical protein
353153	Trypanosoma cruzi strain CL Brener	3539145	0	live	Tc00.1047053503635.89	Tc00.1047053503635.89	hypothetical protein
353153	Trypanosoma cruzi strain CL Brener	3536377	0	live	Tc00.1047053503637.10	Tc00.1047053503637.10	hypothetical protein
353153	Trypanosoma cruzi strain CL Brener	3536378	0	live	Tc00.1047053503637.20	Tc00.1047053503637.20	hypothetical protein
353153	Trypanosoma cruzi strain CL Brener	3536379	0	live	Tc00.1047053503637.30	Tc00.1047053503637.30	dipeptidyl-peptidase 8-like serine peptidase
353153	Trypanosoma cruzi strain CL Brener	3535179	0	live	Tc00.1047053503639.10	Tc00.1047053503639.10	myo-inositol-1-phosphate synthase
353153	Trypanosoma cruzi strain CL Brener	3535180	0	live	Tc00.1047053503639.20	Tc00.1047053503639.20	hypothetical protein
353153	Trypanosoma cruzi strain CL Brener	3535181	0	live	Tc00.1047053503639.30	Tc00.1047053503639.30	hypothetical protein
353153	Trypanosoma cruzi strain CL Brener	3534410	0	live	Tc00.1047053503641.10	Tc00.1047053503641.10	hypothetical protein
353153	Trypanosoma cruzi strain CL Brener	3534411	0	live	Tc00.1047053503641.19	Tc00.1047053503641.19	peroxisome assembly protein
353153	Trypanosoma cruzi strain CL Brener	3537154	0	live	Tc00.1047053503643.10	Tc00.1047053503643.10	KU70 protein
353153	Trypanosoma cruzi strain CL Brener	3537155	0	live	Tc00.1047053503643.20	Tc00.1047053503643.20	hypothetical protein
353153	Trypanosoma cruzi strain CL Brener	3537153	0	live	Tc00.1047053503643.3	Tc00.1047053503643.3	60S ribosomal protein L4
353153	Trypanosoma cruzi strain CL Brener	3537156	0	live	Tc00.1047053503643.30	Tc00.1047053503643.30	hypothetical protein
353153	Trypanosoma cruzi strain CL Brener	3537157	0	live	Tc00.1047053503643.39	Tc00.1047053503643.39	hypothetical protein
353153	Trypanosoma cruzi strain CL Brener	3537152	0	live	Tc00.1047053503643.6	Tc00.1047053503643.6	hypothetical protein
353153	Trypanosoma cruzi strain CL Brener	3534493	0	live	Tc00.1047053503645.10	Tc00.1047053503645.10	mucin-associated surface protein (MASP)
353153	Trypanosoma cruzi strain CL Brener	3534495	0	live	Tc00.1047053503645.40	Tc00.1047053503645.40	mucin-associated surface protein (MASP)
353153	Trypanosoma cruzi strain CL Brener	3534496	0	live	Tc00.1047053503645.55	Tc00.1047053503645.55	surface protease GP63
353153	Trypanosoma cruzi strain CL Brener	3533690	0	live	Tc00.1047053503647.20	Tc00.1047053503647.20	hypothetical protein
353153	Trypanosoma cruzi strain CL Brener	3533691	0	live	Tc00.1047053503647.40	Tc00.1047053503647.40	hypothetical protein
353153	Trypanosoma cruzi strain CL Brener	3533692	0	live	Tc00.1047053503647.9	Tc00.1047053503647.9	hypothetical protein
353153	Trypanosoma cruzi strain CL Brener	3532105	0	live	Tc00.1047053503649.20	Tc00.1047053503649.20	mucin TcMUC
353153	Trypanosoma cruzi strain CL Brener	3535111	0	live	Tc00.1047053503651.10	Tc00.1047053503651.10	hypothetical protein
353153	Trypanosoma cruzi strain CL Brener	3535112	0	live	Tc00.1047053503651.20	Tc00.1047053503651.20	hypothetical protein
353153	Trypanosoma cruzi strain CL Brener	3535113	0	live	Tc00.1047053503651.30	Tc00.1047053503651.30	hypothetical protein
353153	Trypanosoma cruzi strain CL Brener	3535115	0	live	Tc00.1047053503651.4	Tc00.1047053503651.4	hypothetical protein
353153	Trypanosoma cruzi strain CL Brener	3535114	0	live	Tc00.1047053503651.40	Tc00.1047053503651.40	hypothetical protein
353153	Trypanosoma cruzi strain CL Brener	3537628	0	live	Tc00.1047053503653.104	Tc00.1047053503653.104	hypothetical protein
353153	Trypanosoma cruzi strain CL Brener	3537621	0	live	Tc00.1047053503653.20	Tc00.1047053503653.20	hypothetical protein
353153	Trypanosoma cruzi strain CL Brener	3537622	0	live	Tc00.1047053503653.30	Tc00.1047053503653.30	ribosomal RNA processing protein 41B
353153	Trypanosoma cruzi strain CL Brener	3537623	0	live	Tc00.1047053503653.50	Tc00.1047053503653.50	histone deacetylase
353153	Trypanosoma cruzi strain CL Brener	3537624	0	live	Tc00.1047053503653.60	Tc00.1047053503653.60	cytochrome b-domain protein
353153	Trypanosoma cruzi strain CL Brener	3537625	0	live	Tc00.1047053503653.70	Tc00.1047053503653.70	hypothetical protein
353153	Trypanosoma cruzi strain CL Brener	3537627	0	live	Tc00.1047053503653.9	Tc00.1047053503653.9	hypothetical protein
353153	Trypanosoma cruzi strain CL Brener	3537626	0	live	Tc00.1047053503653.90	Tc00.1047053503653.90	hypothetical protein
353153	Trypanosoma cruzi strain CL Brener	3541714	0	live	Tc00.1047053503655.20	Tc00.1047053503655.20	dispersed gene family protein 1 (DGF-1)
353153	Trypanosoma cruzi strain CL Brener	3541715	0	live	Tc00.1047053503655.30	Tc00.1047053503655.30	mucin-like glycoprotein
353153	Trypanosoma cruzi strain CL Brener	3537443	0	live	Tc00.1047053503657.20	Tc00.1047053503657.20	hypothetical protein
353153	Trypanosoma cruzi strain CL Brener	3537444	0	live	Tc00.1047053503657.50	Tc00.1047053503657.50	hypothetical protein
353153	Trypanosoma cruzi strain CL Brener	3537445	0	live	Tc00.1047053503657.70	Tc00.1047053503657.70	tyrosine phosphatase
353153	Trypanosoma cruzi strain CL Brener	3537446	0	live	Tc00.1047053503657.9	Tc00.1047053503657.9	hypothetical protein
353153	Trypanosoma cruzi strain CL Brener	3532567	0	live	Tc00.1047053503659.10	Tc00.1047053503659.10	mucin-associated surface protein (MASP)
353153	Trypanosoma cruzi strain CL Brener	3532566	0	live	Tc00.1047053503659.30	Tc00.1047053503659.30	trans-sialidase
353153	Trypanosoma cruzi strain CL Brener	3533002	0	live	Tc00.1047053503661.11	Tc00.1047053503661.11	trans-sialidase
353153	Trypanosoma cruzi strain CL Brener	3533001	0	live	Tc00.1047053503661.20	Tc00.1047053503661.20	retrotransposon hot spot (RHS) protein
353153	Trypanosoma cruzi strain CL Brener	3533804	0	live	Tc00.1047053503663.10	Tc00.1047053503663.10	septum formation inhibitor, Maf-like protein
353153	Trypanosoma cruzi strain CL Brener	3533805	0	live	Tc00.1047053503663.20	Tc00.1047053503663.20	hypothetical protein
353153	Trypanosoma cruzi strain CL Brener	3533806	0	live	Tc00.1047053503663.4	Tc00.1047053503663.4	hypothetical protein
353153	Trypanosoma cruzi strain CL Brener	3535416	0	live	Tc00.1047053503665.30	Tc00.1047053503665.30	mucin-associated surface protein (MASP)
353153	Trypanosoma cruzi strain CL Brener	3536317	0	live	Tc00.1047053503667.10	Tc00.1047053503667.10	trans-sialidase
353153	Trypanosoma cruzi strain CL Brener	3536318	0	live	Tc00.1047053503667.20	Tc00.1047053503667.20	hypothetical protein
353153	Trypanosoma cruzi strain CL Brener	3536319	0	live	Tc00.1047053503667.39	Tc00.1047053503667.39	dispersed gene family protein 1 (DGF-1)
353153	Trypanosoma cruzi strain CL Brener	3533265	0	live	Tc00.1047053503669.10	Tc00.1047053503669.10	hypothetical protein
353153	Trypanosoma cruzi strain CL Brener	3533266	0	live	Tc00.1047053503669.20	Tc00.1047053503669.20	hypothetical protein
353153	Trypanosoma cruzi strain CL Brener	3533267	0	live	Tc00.1047053503669.30	Tc00.1047053503669.30	hypothetical protein
353153	Trypanosoma cruzi strain CL Brener	3533268	0	live	Tc00.1047053503669.39	Tc00.1047053503669.39	hypothetical protein
353153	Trypanosoma cruzi strain CL Brener	3533521	0	live	Tc00.1047053503671.10	Tc00.1047053503671.10	aminopeptidase
353153	Trypanosoma cruzi strain CL Brener	3533522	0	live	Tc00.1047053503671.20	Tc00.1047053503671.20	hypothetical protein
353153	Trypanosoma cruzi strain CL Brener	3533523	0	live	Tc00.1047053503671.30	Tc00.1047053503671.30	leucine-rich repeat protein
353153	Trypanosoma cruzi strain CL Brener	3533524	0	live	Tc00.1047053503671.39	Tc00.1047053503671.39	dynamin
353153	Trypanosoma cruzi strain CL Brener	3533273	0	live	Tc00.1047053503673.18	Tc00.1047053503673.18	hypothetical protein
353153	Trypanosoma cruzi strain CL Brener	3533275	0	live	Tc00.1047053503673.9	Tc00.1047053503673.9	protein kinase
353153	Trypanosoma cruzi strain CL Brener	3533862	0	live	Tc00.1047053503675.10	Tc00.1047053503675.10	glycosyl transferase-like protein
353153	Trypanosoma cruzi strain CL Brener	3533863	0	live	Tc00.1047053503675.20	Tc00.1047053503675.20	SNF7-like protein
353153	Trypanosoma cruzi strain CL Brener	3533864	0	live	Tc00.1047053503675.40	Tc00.1047053503675.40	hypothetical protein
353153	Trypanosoma cruzi strain CL Brener	3534626	0	live	Tc00.1047053503677.10	Tc00.1047053503677.10	phosphomannose isomerase
353153	Trypanosoma cruzi strain CL Brener	3534627	0	live	Tc00.1047053503677.20	Tc00.1047053503677.20	PIF1 helicase-like protein
353153	Trypanosoma cruzi strain CL Brener	3534629	0	live	Tc00.1047053503677.29	Tc00.1047053503677.29	hypothetical protein
353153	Trypanosoma cruzi strain CL Brener	3534628	0	live	Tc00.1047053503677.4	Tc00.1047053503677.4	hypothetical protein
353153	Trypanosoma cruzi strain CL Brener	3534299	0	live	Tc00.1047053503679.10	Tc00.1047053503679.10	aspartate aminotransferase
353153	Trypanosoma cruzi strain CL Brener	3534300	0	live	Tc00.1047053503679.20	Tc00.1047053503679.20	hypothetical protein
353153	Trypanosoma cruzi strain CL Brener	3534301	0	live	Tc00.1047053503679.30	Tc00.1047053503679.30	hypothetical protein
353153	Trypanosoma cruzi strain CL Brener	3534302	0	live	Tc00.1047053503679.40	Tc00.1047053503679.40	actin-related protein 2
353153	Trypanosoma cruzi strain CL Brener	3534165	0	live	Tc00.1047053503681.20	Tc00.1047053503681.20	hypothetical protein
353153	Trypanosoma cruzi strain CL Brener	3534167	0	live	Tc00.1047053503681.29	Tc00.1047053503681.29	30S ribosomal protein S8
353153	Trypanosoma cruzi strain CL Brener	3534166	0	live	Tc00.1047053503681.9	Tc00.1047053503681.9	hypothetical protein
353153	Trypanosoma cruzi strain CL Brener	3534986	0	live	Tc00.1047053503683.11	Tc00.1047053503683.11	RNA-binding protein
353153	Trypanosoma cruzi strain CL Brener	3534984	0	live	Tc00.1047053503683.20	Tc00.1047053503683.20	hypothetical protein
353153	Trypanosoma cruzi strain CL Brener	3534985	0	live	Tc00.1047053503683.30	Tc00.1047053503683.30	RNA-binding protein
353153	Trypanosoma cruzi strain CL Brener	3534020	0	live	Tc00.1047053503685.10	Tc00.1047053503685.10	serine/threonine protein kinase
353153	Trypanosoma cruzi strain CL Brener	3534021	0	live	Tc00.1047053503685.20	Tc00.1047053503685.20	hypothetical protein
353153	Trypanosoma cruzi strain CL Brener	3534022	0	live	Tc00.1047053503685.30	Tc00.1047053503685.30	carnitine/choline acetyltransferase
353153	Trypanosoma cruzi strain CL Brener	3534023	0	live	Tc00.1047053503685.5	Tc00.1047053503685.5	RNA-binding protein
353153	Trypanosoma cruzi strain CL Brener	3535977	0	live	Tc00.1047053503687.10	Tc00.1047053503687.10	regulator of chromosome condensation (RCC1)
353153	Trypanosoma cruzi strain CL Brener	3535978	0	live	Tc00.1047053503687.20	Tc00.1047053503687.20	glyceraldehyde-3-phosphate dehydrogenase
353153	Trypanosoma cruzi strain CL Brener	3535979	0	live	Tc00.1047053503687.30	Tc00.1047053503687.30	hypothetical protein
353153	Trypanosoma cruzi strain CL Brener	3535980	0	live	Tc00.1047053503687.40	Tc00.1047053503687.40	40 kDa cyclophilin
353153	Trypanosoma cruzi strain CL Brener	3535981	0	live	Tc00.1047053503687.49	Tc00.1047053503687.49	hypothetical protein
353153	Trypanosoma cruzi strain CL Brener	3535982	0	live	Tc00.1047053503687.58	Tc00.1047053503687.58	AMP deaminase
353153	Trypanosoma cruzi strain CL Brener	3535891	0	live	Tc00.1047053503689.10	Tc00.1047053503689.10	small GTP-binding protein Rab7
353153	Trypanosoma cruzi strain CL Brener	3535892	0	live	Tc00.1047053503689.20	Tc00.1047053503689.20	hypothetical protein
353153	Trypanosoma cruzi strain CL Brener	3535893	0	live	Tc00.1047053503689.30	Tc00.1047053503689.30	flagellar protofilament ribbon protein
353153	Trypanosoma cruzi strain CL Brener	3535896	0	live	Tc00.1047053503689.34	Tc00.1047053503689.34	hypothetical protein
353153	Trypanosoma cruzi strain CL Brener	3535895	0	live	Tc00.1047053503689.4	Tc00.1047053503689.4	rab1 small GTP-binding protein
353153	Trypanosoma cruzi strain CL Brener	3535894	0	live	Tc00.1047053503689.40	Tc00.1047053503689.40	hypothetical protein
353153	Trypanosoma cruzi strain CL Brener	3532563	0	live	Tc00.1047053503691.9	Tc00.1047053503691.9	hypothetical protein
353153	Trypanosoma cruzi strain CL Brener	3533960	0	live	Tc00.1047053503693.11	Tc00.1047053503693.11	hypothetical protein
353153	Trypanosoma cruzi strain CL Brener	3533958	0	live	Tc00.1047053503693.20	Tc00.1047053503693.20	hypothetical protein
353153	Trypanosoma cruzi strain CL Brener	3533959	0	live	Tc00.1047053503693.29	Tc00.1047053503693.29	hypothetical protein
353153	Trypanosoma cruzi strain CL Brener	3546475	0	live	Tc00.1047053503697.100	Tc00.1047053503697.100	hypothetical protein
353153	Trypanosoma cruzi strain CL Brener	3546476	0	live	Tc00.1047053503697.110	Tc00.1047053503697.110	hypothetical protein
353153	Trypanosoma cruzi strain CL Brener	3546477	0	live	Tc00.1047053503697.120	Tc00.1047053503697.120	hypothetical protein
353153	Trypanosoma cruzi strain CL Brener	3546478	0	live	Tc00.1047053503697.130	Tc00.1047053503697.130	hypothetical protein
353153	Trypanosoma cruzi strain CL Brener	3546479	0	live	Tc00.1047053503697.140	Tc00.1047053503697.140	hypothetical protein
353153	Trypanosoma cruzi strain CL Brener	3546467	0	live	Tc00.1047053503697.20	Tc00.1047053503697.20	hypothetical protein
353153	Trypanosoma cruzi strain CL Brener	3546468	0	live	Tc00.1047053503697.30	Tc00.1047053503697.30	hypothetical protein
353153	Trypanosoma cruzi strain CL Brener	3546469	0	live	Tc00.1047053503697.40	Tc00.1047053503697.40	hypothetical protein
353153	Trypanosoma cruzi strain CL Brener	3546470	0	live	Tc00.1047053503697.50	Tc00.1047053503697.50	hypothetical protein
353153	Trypanosoma cruzi strain CL Brener	3546472	0	live	Tc00.1047053503697.60	Tc00.1047053503697.60	hypothetical protein
353153	Trypanosoma cruzi strain CL Brener	3546473	0	live	Tc00.1047053503697.70	Tc00.1047053503697.70	hypothetical protein
353153	Trypanosoma cruzi strain CL Brener	3546471	0	live	Tc00.1047053503697.9	Tc00.1047053503697.9	proteasome regulatory non-ATPase subunit 11
353153	Trypanosoma cruzi strain CL Brener	3546474	0	live	Tc00.1047053503697.90	Tc00.1047053503697.90	GTP-binding protein
353153	Trypanosoma cruzi strain CL Brener	3536258	0	live	Tc00.1047053503699.19	Tc00.1047053503699.19	mucin-associated surface protein (MASP)
353153	Trypanosoma cruzi strain CL Brener	3541370	0	live	Tc00.1047053503703.10	Tc00.1047053503703.10	hypothetical protein
353153	Trypanosoma cruzi strain CL Brener	3541379	0	live	Tc00.1047053503703.100	Tc00.1047053503703.100	hypothetical protein
353153	Trypanosoma cruzi strain CL Brener	3541371	0	live	Tc00.1047053503703.20	Tc00.1047053503703.20	hypothetical protein
353153	Trypanosoma cruzi strain CL Brener	3541372	0	live	Tc00.1047053503703.30	Tc00.1047053503703.30	hypothetical protein
353153	Trypanosoma cruzi strain CL Brener	3541373	0	live	Tc00.1047053503703.40	Tc00.1047053503703.40	hypothetical protein
353153	Trypanosoma cruzi strain CL Brener	3541374	0	live	Tc00.1047053503703.50	Tc00.1047053503703.50	copper-transporting ATPase-like protein
353153	Trypanosoma cruzi strain CL Brener	3541375	0	live	Tc00.1047053503703.60	Tc00.1047053503703.60	hypothetical protein
353153	Trypanosoma cruzi strain CL Brener	3541376	0	live	Tc00.1047053503703.70	Tc00.1047053503703.70	hypothetical protein
353153	Trypanosoma cruzi strain CL Brener	3541377	0	live	Tc00.1047053503703.80	Tc00.1047053503703.80	hypothetical protein
353153	Trypanosoma cruzi strain CL Brener	3541378	0	live	Tc00.1047053503703.90	Tc00.1047053503703.90	hypothetical protein
353153	Trypanosoma cruzi strain CL Brener	3534478	0	live	Tc00.1047053503705.19	Tc00.1047053503705.19	trans-sialidase
353153	Trypanosoma cruzi strain CL Brener	3533362	0	live	Tc00.1047053503709.10	Tc00.1047053503709.10	hypothetical protein
353153	Trypanosoma cruzi strain CL Brener	3533363	0	live	Tc00.1047053503709.20	Tc00.1047053503709.20	60S ribosomal protein L44
353153	Trypanosoma cruzi strain CL Brener	3533935	0	live	Tc00.1047053503713.10	Tc00.1047053503713.10	hypothetical protein
353153	Trypanosoma cruzi strain CL Brener	3533936	0	live	Tc00.1047053503713.20	Tc00.1047053503713.20	hypothetical protein
353153	Trypanosoma cruzi strain CL Brener	3533937	0	live	Tc00.1047053503713.30	Tc00.1047053503713.30	6-phosphogluconolactonase
353153	Trypanosoma cruzi strain CL Brener	3533938	0	live	Tc00.1047053503713.40	Tc00.1047053503713.40	hypothetical protein
353153	Trypanosoma cruzi strain CL Brener	3533939	0	live	Tc00.1047053503713.50	Tc00.1047053503713.50	trans-sialidase
353153	Trypanosoma cruzi strain CL Brener	3537871	0	live	Tc00.1047053503715.10	Tc00.1047053503715.10	splicing factor TSR1
353153	Trypanosoma cruzi strain CL Brener	3537872	0	live	Tc00.1047053503715.20	Tc00.1047053503715.20	hypothetical protein
353153	Trypanosoma cruzi strain CL Brener	3537873	0	live	Tc00.1047053503715.30	Tc00.1047053503715.30	small GTP-binding protein Rab1
353153	Trypanosoma cruzi strain CL Brener	3537874	0	live	Tc00.1047053503715.40	Tc00.1047053503715.40	protein kinase
353153	Trypanosoma cruzi strain CL Brener	3543952	0	live	Tc00.1047053503717.10	Tc00.1047053503717.10	trans-sialidase
353153	Trypanosoma cruzi strain CL Brener	3543959	0	live	Tc00.1047053503717.120	Tc00.1047053503717.120	trans-sialidase
353153	Trypanosoma cruzi strain CL Brener	3543963	0	live	Tc00.1047053503717.15	Tc00.1047053503717.15	hypothetical protein
353153	Trypanosoma cruzi strain CL Brener	3543953	0	live	Tc00.1047053503717.20	Tc00.1047053503717.20	mucin-associated surface protein (MASP)
353153	Trypanosoma cruzi strain CL Brener	3543962	0	live	Tc00.1047053503717.31	Tc00.1047053503717.31	mucin TcMUCII
353153	Trypanosoma cruzi strain CL Brener	3543956	0	live	Tc00.1047053503717.60	Tc00.1047053503717.60	hypothetical protein
353153	Trypanosoma cruzi strain CL Brener	3543958	0	live	Tc00.1047053503717.90	Tc00.1047053503717.90	surface protease GP63
353153	Trypanosoma cruzi strain CL Brener	3533961	0	live	Tc00.1047053503719.10	Tc00.1047053503719.10	hypothetical protein
353153	Trypanosoma cruzi strain CL Brener	3533962	0	live	Tc00.1047053503719.20	Tc00.1047053503719.20	40S ribosomal protein SA
353153	Trypanosoma cruzi strain CL Brener	3533963	0	live	Tc00.1047053503719.30	Tc00.1047053503719.30	hypothetical protein
353153	Trypanosoma cruzi strain CL Brener	3533964	0	live	Tc00.1047053503719.39	Tc00.1047053503719.39	hypothetical protein
353153	Trypanosoma cruzi strain CL Brener	3536474	0	live	Tc00.1047053503721.10	Tc00.1047053503721.10	hypothetical protein
353153	Trypanosoma cruzi strain CL Brener	3536475	0	live	Tc00.1047053503721.20	Tc00.1047053503721.20	hypothetical protein
353153	Trypanosoma cruzi strain CL Brener	3536476	0	live	Tc00.1047053503721.30	Tc00.1047053503721.30	hypothetical protein
353153	Trypanosoma cruzi strain CL Brener	3536477	0	live	Tc00.1047053503721.39	Tc00.1047053503721.39	heat shock 70 kDa protein
353153	Trypanosoma cruzi strain CL Brener	3541989	0	live	Tc00.1047053503723.10	Tc00.1047053503723.10	hypothetical protein
353153	Trypanosoma cruzi strain CL Brener	3541990	0	live	Tc00.1047053503723.20	Tc00.1047053503723.20	hypothetical protein
353153	Trypanosoma cruzi strain CL Brener	3541991	0	live	Tc00.1047053503723.40	Tc00.1047053503723.40	hypothetical protein
353153	Trypanosoma cruzi strain CL Brener	3541992	0	live	Tc00.1047053503723.50	Tc00.1047053503723.50	hypothetical protein
353153	Trypanosoma cruzi strain CL Brener	3541983	0	live	Tc00.1047053503723.60	Tc00.1047053503723.60	tartrate-resistant acid phosphatase type 5 precursor
353153	Trypanosoma cruzi strain CL Brener	3541984	0	live	Tc00.1047053503723.70	Tc00.1047053503723.70	protein farnesyltransferase
353153	Trypanosoma cruzi strain CL Brener	3541985	0	live	Tc00.1047053503723.80	Tc00.1047053503723.80	hypothetical protein
353153	Trypanosoma cruzi strain CL Brener	3541986	0	live	Tc00.1047053503723.90	Tc00.1047053503723.90	glyceraldehyde 3-phosphate dehydrogenase, C-terminal domain
353153	Trypanosoma cruzi strain CL Brener	3535140	0	live	Tc00.1047053503727.10	Tc00.1047053503727.10	centrin
353153	Trypanosoma cruzi strain CL Brener	3535141	0	live	Tc00.1047053503727.20	Tc00.1047053503727.20	hypothetical protein
353153	Trypanosoma cruzi strain CL Brener	3535142	0	live	Tc00.1047053503727.29	Tc00.1047053503727.29	hypothetical protein
353153	Trypanosoma cruzi strain CL Brener	3533484	0	live	Tc00.1047053503729.10	Tc00.1047053503729.10	hypothetical protein
353153	Trypanosoma cruzi strain CL Brener	3533485	0	live	Tc00.1047053503729.19	Tc00.1047053503729.19	hypothetical protein
353153	Trypanosoma cruzi strain CL Brener	3532426	0	live	Tc00.1047053503731.9	Tc00.1047053503731.9	hypothetical protein
353153	Trypanosoma cruzi strain CL Brener	3542169	0	live	Tc00.1047053503733.10	Tc00.1047053503733.10	hypothetical protein
353153	Trypanosoma cruzi strain CL Brener	3542170	0	live	Tc00.1047053503733.20	Tc00.1047053503733.20	6-phosphofructo-2-kinase/fructose-2,6-biphosphatase
353153	Trypanosoma cruzi strain CL Brener	3542171	0	live	Tc00.1047053503733.30	Tc00.1047053503733.30	hypothetical protein
353153	Trypanosoma cruzi strain CL Brener	3542172	0	live	Tc00.1047053503733.40	Tc00.1047053503733.40	hypothetical protein
353153	Trypanosoma cruzi strain CL Brener	3542168	0	live	Tc00.1047053503733.5	Tc00.1047053503733.5	hypothetical protein
353153	Trypanosoma cruzi strain CL Brener	3542166	0	live	Tc00.1047053503733.70	Tc00.1047053503733.70	phosphoacetylglucosamine mutase
353153	Trypanosoma cruzi strain CL Brener	3542167	0	live	Tc00.1047053503733.80	Tc00.1047053503733.80	hypothetical protein
353153	Trypanosoma cruzi strain CL Brener	3537761	0	live	Tc00.1047053503735.10	Tc00.1047053503735.10	hypothetical protein
353153	Trypanosoma cruzi strain CL Brener	3537762	0	live	Tc00.1047053503735.20	Tc00.1047053503735.20	hypothetical protein
353153	Trypanosoma cruzi strain CL Brener	3537763	0	live	Tc00.1047053503735.30	Tc00.1047053503735.30	hypothetical protein
353153	Trypanosoma cruzi strain CL Brener	3537764	0	live	Tc00.1047053503735.40	Tc00.1047053503735.40	hypothetical protein
353153	Trypanosoma cruzi strain CL Brener	3537760	0	live	Tc00.1047053503735.49	Tc00.1047053503735.49	hypothetical protein
353153	Trypanosoma cruzi strain CL Brener	3534114	0	live	Tc00.1047053503737.20	Tc00.1047053503737.20	hypothetical protein
353153	Trypanosoma cruzi strain CL Brener	3536993	0	live	Tc00.1047053503739.15	Tc00.1047053503739.15	hypothetical protein
353153	Trypanosoma cruzi strain CL Brener	3535631	0	live	Tc00.1047053503741.10	Tc00.1047053503741.10	mucin TcMUCII
353153	Trypanosoma cruzi strain CL Brener	3535633	0	live	Tc00.1047053503741.40	Tc00.1047053503741.40	mucin TcMUCII
353153	Trypanosoma cruzi strain CL Brener	3534456	0	live	Tc00.1047053503745.10	Tc00.1047053503745.10	hypothetical protein
353153	Trypanosoma cruzi strain CL Brener	3534457	0	live	Tc00.1047053503745.20	Tc00.1047053503745.20	hypothetical protein
353153	Trypanosoma cruzi strain CL Brener	3534459	0	live	Tc00.1047053503745.25	Tc00.1047053503745.25	hypothetical protein
353153	Trypanosoma cruzi strain CL Brener	3534458	0	live	Tc00.1047053503745.30	Tc00.1047053503745.30	ascorbate-dependent peroxidase
353153	Trypanosoma cruzi strain CL Brener	3534330	0	live	Tc00.1047053503747.10	Tc00.1047053503747.10	tyrosine aminotransferase
353153	Trypanosoma cruzi strain CL Brener	3534331	0	live	Tc00.1047053503747.20	Tc00.1047053503747.20	hypothetical protein
353153	Trypanosoma cruzi strain CL Brener	3534332	0	live	Tc00.1047053503747.30	Tc00.1047053503747.30	hypothetical protein
353153	Trypanosoma cruzi strain CL Brener	3534333	0	live	Tc00.1047053503747.40	Tc00.1047053503747.40	hypothetical protein
353153	Trypanosoma cruzi strain CL Brener	3536090	0	live	Tc00.1047053503749.10	Tc00.1047053503749.10	hypothetical protein
353153	Trypanosoma cruzi strain CL Brener	3536091	0	live	Tc00.1047053503749.20	Tc00.1047053503749.20	hypothetical protein
353153	Trypanosoma cruzi strain CL Brener	3536092	0	live	Tc00.1047053503749.30	Tc00.1047053503749.30	hypothetical protein
353153	Trypanosoma cruzi strain CL Brener	3536094	0	live	Tc00.1047053503749.5	Tc00.1047053503749.5	pyrroline-5-carboxylate synthetase-like protein
353153	Trypanosoma cruzi strain CL Brener	3536093	0	live	Tc00.1047053503749.60	Tc00.1047053503749.60	ABC transporter
353153	Trypanosoma cruzi strain CL Brener	3533156	0	live	Tc00.1047053503751.10	Tc00.1047053503751.10	hypothetical protein
353153	Trypanosoma cruzi strain CL Brener	3533157	0	live	Tc00.1047053503751.20	Tc00.1047053503751.20	hypothetical protein
353153	Trypanosoma cruzi strain CL Brener	3533925	0	live	Tc00.1047053503753.10	Tc00.1047053503753.10	hypothetical protein
353153	Trypanosoma cruzi strain CL Brener	3533926	0	live	Tc00.1047053503753.20	Tc00.1047053503753.20	hypothetical protein
353153	Trypanosoma cruzi strain CL Brener	3533927	0	live	Tc00.1047053503753.29	Tc00.1047053503753.29	NADPH--cytochrome p450 reductase
353153	Trypanosoma cruzi strain CL Brener	3538245	0	live	Tc00.1047053503755.10	Tc00.1047053503755.10	DNA polymerase kappa
353153	Trypanosoma cruzi strain CL Brener	3538246	0	live	Tc00.1047053503755.20	Tc00.1047053503755.20	hypothetical protein
353153	Trypanosoma cruzi strain CL Brener	3538247	0	live	Tc00.1047053503755.30	Tc00.1047053503755.30	DNA polymerase kappa
353153	Trypanosoma cruzi strain CL Brener	3538248	0	live	Tc00.1047053503755.50	Tc00.1047053503755.50	hypothetical protein
353153	Trypanosoma cruzi strain CL Brener	3538244	0	live	Tc00.1047053503755.54	Tc00.1047053503755.54	hypothetical protein
353153	Trypanosoma cruzi strain CL Brener	3535771	0	live	Tc00.1047053503757.10	Tc00.1047053503757.10	40S ribosomal protein SA
353153	Trypanosoma cruzi strain CL Brener	3535772	0	live	Tc00.1047053503757.20	Tc00.1047053503757.20	hypothetical protein
353153	Trypanosoma cruzi strain CL Brener	3535773	0	live	Tc00.1047053503757.30	Tc00.1047053503757.30	hypothetical protein
353153	Trypanosoma cruzi strain CL Brener	3535774	0	live	Tc00.1047053503757.40	Tc00.1047053503757.40	protein kinase ck2 regulatory subunit
353153	Trypanosoma cruzi strain CL Brener	3535775	0	live	Tc00.1047053503757.49	Tc00.1047053503757.49	hypothetical protein
353153	Trypanosoma cruzi strain CL Brener	3535763	0	live	Tc00.1047053503759.10	Tc00.1047053503759.10	trans-sialidase
353153	Trypanosoma cruzi strain CL Brener	3535764	0	live	Tc00.1047053503759.59	Tc00.1047053503759.59	hypothetical protein
353153	Trypanosoma cruzi strain CL Brener	3534584	0	live	Tc00.1047053503761.30	Tc00.1047053503761.30	mucin TcMUCII
353153	Trypanosoma cruzi strain CL Brener	3534585	0	live	Tc00.1047053503761.40	Tc00.1047053503761.40	mucin-associated surface protein (MASP)
353153	Trypanosoma cruzi strain CL Brener	3534586	0	live	Tc00.1047053503761.50	Tc00.1047053503761.50	hypothetical protein
353153	Trypanosoma cruzi strain CL Brener	3535888	0	live	Tc00.1047053503763.10	Tc00.1047053503763.10	retrotransposon hot spot (RHS) protein
353153	Trypanosoma cruzi strain CL Brener	3534395	0	live	Tc00.1047053503767.10	Tc00.1047053503767.10	trans-sialidase
353153	Trypanosoma cruzi strain CL Brener	3534396	0	live	Tc00.1047053503767.20	Tc00.1047053503767.20	hypothetical protein
353153	Trypanosoma cruzi strain CL Brener	3534397	0	live	Tc00.1047053503767.5	Tc00.1047053503767.5	potassium voltage-gated channel
353153	Trypanosoma cruzi strain CL Brener	3536886	0	live	Tc00.1047053503769.40	Tc00.1047053503769.40	cytochrome c oxidase VII
353153	Trypanosoma cruzi strain CL Brener	3536084	0	live	Tc00.1047053503771.10	Tc00.1047053503771.10	mucin-associated surface protein (MASP)
353153	Trypanosoma cruzi strain CL Brener	3536087	0	live	Tc00.1047053503771.90	Tc00.1047053503771.90	mucin-associated surface protein (MASP)
353153	Trypanosoma cruzi strain CL Brener	3535378	0	live	Tc00.1047053503773.20	Tc00.1047053503773.20	hypothetical protein
353153	Trypanosoma cruzi strain CL Brener	3535376	0	live	Tc00.1047053503773.24	Tc00.1047053503773.24	hypothetical protein
353153	Trypanosoma cruzi strain CL Brener	3535379	0	live	Tc00.1047053503773.30	Tc00.1047053503773.30	hypothetical protein
353153	Trypanosoma cruzi strain CL Brener	3535380	0	live	Tc00.1047053503773.40	Tc00.1047053503773.40	hypothetical protein
353153	Trypanosoma cruzi strain CL Brener	3535381	0	live	Tc00.1047053503773.50	Tc00.1047053503773.50	nucleolar protein
353153	Trypanosoma cruzi strain CL Brener	3535377	0	live	Tc00.1047053503773.9	Tc00.1047053503773.9	hypothetical protein
353153	Trypanosoma cruzi strain CL Brener	3535745	0	live	Tc00.1047053503775.60	Tc00.1047053503775.60	hypothetical protein
353153	Trypanosoma cruzi strain CL Brener	3533178	0	live	Tc00.1047053503777.10	Tc00.1047053503777.10	hypothetical protein
353153	Trypanosoma cruzi strain CL Brener	3533179	0	live	Tc00.1047053503777.19	Tc00.1047053503777.19	phosphoribosylpyrophosphate synthetase
353153	Trypanosoma cruzi strain CL Brener	3533180	0	live	Tc00.1047053503777.4	Tc00.1047053503777.4	hypothetical protein
353153	Trypanosoma cruzi strain CL Brener	3537722	0	live	Tc00.1047053503779.10	Tc00.1047053503779.10	hypothetical protein
353153	Trypanosoma cruzi strain CL Brener	3537730	0	live	Tc00.1047053503779.100	Tc00.1047053503779.100	hypothetical protein
353153	Trypanosoma cruzi strain CL Brener	3537731	0	live	Tc00.1047053503779.109	Tc00.1047053503779.109	hypothetical protein
353153	Trypanosoma cruzi strain CL Brener	3537723	0	live	Tc00.1047053503779.20	Tc00.1047053503779.20	hypothetical protein
353153	Trypanosoma cruzi strain CL Brener	3537724	0	live	Tc00.1047053503779.30	Tc00.1047053503779.30	hypothetical protein
353153	Trypanosoma cruzi strain CL Brener	3537725	0	live	Tc00.1047053503779.40	Tc00.1047053503779.40	protein-L-isoaspartate O-methyltransferase
353153	Trypanosoma cruzi strain CL Brener	3537726	0	live	Tc00.1047053503779.50	Tc00.1047053503779.50	hypothetical protein
353153	Trypanosoma cruzi strain CL Brener	3537727	0	live	Tc00.1047053503779.60	Tc00.1047053503779.60	hypothetical protein
353153	Trypanosoma cruzi strain CL Brener	3537728	0	live	Tc00.1047053503779.70	Tc00.1047053503779.70	hypothetical protein
353153	Trypanosoma cruzi strain CL Brener	3541666	0	live	Tc00.1047053503781.10	Tc00.1047053503781.10	hypothetical protein
353153	Trypanosoma cruzi strain CL Brener	3541667	0	live	Tc00.1047053503781.20	Tc00.1047053503781.20	phosphatidylinositol N-acetylglucosaminyltransferase subunit C
353153	Trypanosoma cruzi strain CL Brener	3541668	0	live	Tc00.1047053503781.30	Tc00.1047053503781.30	hypothetical protein
353153	Trypanosoma cruzi strain CL Brener	3541669	0	live	Tc00.1047053503781.40	Tc00.1047053503781.40	hypothetical protein
353153	Trypanosoma cruzi strain CL Brener	3541661	0	live	Tc00.1047053503781.50	Tc00.1047053503781.50	hypothetical protein
353153	Trypanosoma cruzi strain CL Brener	3541662	0	live	Tc00.1047053503781.60	Tc00.1047053503781.60	tRNA pseudouridine synthase A
353153	Trypanosoma cruzi strain CL Brener	3541663	0	live	Tc00.1047053503781.70	Tc00.1047053503781.70	proteasome beta 5 subunit
353153	Trypanosoma cruzi strain CL Brener	3541664	0	live	Tc00.1047053503781.80	Tc00.1047053503781.80	universal minicircle sequence binding protein (UMSBP)
353153	Trypanosoma cruzi strain CL Brener	3541665	0	live	Tc00.1047053503781.90	Tc00.1047053503781.90	universal minicircle sequence binding protein (UMSBP)
353153	Trypanosoma cruzi strain CL Brener	3536753	0	live	Tc00.1047053503783.17	Tc00.1047053503783.17	mucin TcMUCII
353153	Trypanosoma cruzi strain CL Brener	3536751	0	live	Tc00.1047053503783.70	Tc00.1047053503783.70	mucin TcMUCII
353153	Trypanosoma cruzi strain CL Brener	3536752	0	live	Tc00.1047053503783.80	Tc00.1047053503783.80	mucin-associated surface protein (MASP)
353153	Trypanosoma cruzi strain CL Brener	3534441	0	live	Tc00.1047053503785.20	Tc00.1047053503785.20	hypothetical protein
353153	Trypanosoma cruzi strain CL Brener	3534442	0	live	Tc00.1047053503785.30	Tc00.1047053503785.30	hypothetical protein
353153	Trypanosoma cruzi strain CL Brener	3534361	0	live	Tc00.1047053503787.20	Tc00.1047053503787.20	mucin TcMUCII
353153	Trypanosoma cruzi strain CL Brener	3534362	0	live	Tc00.1047053503787.30	Tc00.1047053503787.30	hypothetical protein
353153	Trypanosoma cruzi strain CL Brener	3534363	0	live	Tc00.1047053503787.50	Tc00.1047053503787.50	mucin TcMUCII
353153	Trypanosoma cruzi strain CL Brener	3537817	0	live	Tc00.1047053503789.10	Tc00.1047053503789.10	hypothetical protein
353153	Trypanosoma cruzi strain CL Brener	3537818	0	live	Tc00.1047053503789.20	Tc00.1047053503789.20	hypothetical protein
353153	Trypanosoma cruzi strain CL Brener	3537819	0	live	Tc00.1047053503789.30	Tc00.1047053503789.30	hypothetical protein
353153	Trypanosoma cruzi strain CL Brener	3537823	0	live	Tc00.1047053503789.34	Tc00.1047053503789.34	hypothetical protein
353153	Trypanosoma cruzi strain CL Brener	3537821	0	live	Tc00.1047053503789.60	Tc00.1047053503789.60	hypothetical protein
353153	Trypanosoma cruzi strain CL Brener	3537822	0	live	Tc00.1047053503789.70	Tc00.1047053503789.70	hypothetical protein
353153	Trypanosoma cruzi strain CL Brener	3534591	0	live	Tc00.1047053503791.10	Tc00.1047053503791.10	DNA-J protein
353153	Trypanosoma cruzi strain CL Brener	3534592	0	live	Tc00.1047053503791.20	Tc00.1047053503791.20	hypothetical protein
353153	Trypanosoma cruzi strain CL Brener	3534593	0	live	Tc00.1047053503791.30	Tc00.1047053503791.30	hypothetical protein
353153	Trypanosoma cruzi strain CL Brener	3534594	0	live	Tc00.1047053503791.40	Tc00.1047053503791.40	dihydrouridine synthase
353153	Trypanosoma cruzi strain CL Brener	3534595	0	live	Tc00.1047053503791.49	Tc00.1047053503791.49	vacuolar protein sorting-associated protein
353153	Trypanosoma cruzi strain CL Brener	3532522	0	live	Tc00.1047053503793.10	Tc00.1047053503793.10	2-oxoglutarate dehydrogenase subunit
353153	Trypanosoma cruzi strain CL Brener	3532523	0	live	Tc00.1047053503793.20	Tc00.1047053503793.20	phosphatidylinositol (3,5) kinase
353153	Trypanosoma cruzi strain CL Brener	3532447	0	live	Tc00.1047053503795.10	Tc00.1047053503795.10	hypothetical protein
353153	Trypanosoma cruzi strain CL Brener	3533651	0	live	Tc00.1047053503797.10	Tc00.1047053503797.10	hypothetical protein
353153	Trypanosoma cruzi strain CL Brener	3533653	0	live	Tc00.1047053503797.4	Tc00.1047053503797.4	hypothetical protein
353153	Trypanosoma cruzi strain CL Brener	3532431	0	live	Tc00.1047053503799.10	Tc00.1047053503799.10	DNA repair protein RAD50
353153	Trypanosoma cruzi strain CL Brener	3532432	0	live	Tc00.1047053503799.4	Tc00.1047053503799.4	protein kinase
353153	Trypanosoma cruzi strain CL Brener	3537321	0	live	Tc00.1047053503801.20	Tc00.1047053503801.20	ribosomal protein S26
353153	Trypanosoma cruzi strain CL Brener	3537322	0	live	Tc00.1047053503801.30	Tc00.1047053503801.30	DNA repair protein RAD51
353153	Trypanosoma cruzi strain CL Brener	3537323	0	live	Tc00.1047053503801.50	Tc00.1047053503801.50	hypothetical protein
353153	Trypanosoma cruzi strain CL Brener	3537324	0	live	Tc00.1047053503801.60	Tc00.1047053503801.60	hypothetical protein
353153	Trypanosoma cruzi strain CL Brener	3537325	0	live	Tc00.1047053503801.70	Tc00.1047053503801.70	hypothetical protein
353153	Trypanosoma cruzi strain CL Brener	3537326	0	live	Tc00.1047053503801.79	Tc00.1047053503801.79	hypothetical protein
353153	Trypanosoma cruzi strain CL Brener	3537327	0	live	Tc00.1047053503801.9	Tc00.1047053503801.9	RAD50 DNA repair protein
353153	Trypanosoma cruzi strain CL Brener	3534160	0	live	Tc00.1047053503803.10	Tc00.1047053503803.10	rRNA biogenesis protein
353153	Trypanosoma cruzi strain CL Brener	3534161	0	live	Tc00.1047053503803.20	Tc00.1047053503803.20	hypothetical protein
353153	Trypanosoma cruzi strain CL Brener	3534162	0	live	Tc00.1047053503803.4	Tc00.1047053503803.4	serine/threonine protein phosphatase 2A regulatory subunit
353153	Trypanosoma cruzi strain CL Brener	3538781	0	live	Tc00.1047053503805.10	Tc00.1047053503805.10	hypothetical protein
353153	Trypanosoma cruzi strain CL Brener	3538782	0	live	Tc00.1047053503805.20	Tc00.1047053503805.20	hypothetical protein
353153	Trypanosoma cruzi strain CL Brener	3538787	0	live	Tc00.1047053503805.3	Tc00.1047053503805.3	kinesin heavy chain
353153	Trypanosoma cruzi strain CL Brener	3538783	0	live	Tc00.1047053503805.30	Tc00.1047053503805.30	hypothetical protein
353153	Trypanosoma cruzi strain CL Brener	3538784	0	live	Tc00.1047053503805.40	Tc00.1047053503805.40	hypothetical protein
353153	Trypanosoma cruzi strain CL Brener	3538785	0	live	Tc00.1047053503805.6	Tc00.1047053503805.6	hypothetical protein
353153	Trypanosoma cruzi strain CL Brener	3538786	0	live	Tc00.1047053503805.9	Tc00.1047053503805.9	FG-GAP repeat protein
353153	Trypanosoma cruzi strain CL Brener	3546304	0	live	Tc00.1047053503809.10	Tc00.1047053503809.10	hypothetical protein
353153	Trypanosoma cruzi strain CL Brener	3546299	0	live	Tc00.1047053503809.100	Tc00.1047053503809.100	GUP1
353153	Trypanosoma cruzi strain CL Brener	3546300	0	live	Tc00.1047053503809.110	Tc00.1047053503809.110	phosphatidic acid phosphatase protein
353153	Trypanosoma cruzi strain CL Brener	3546301	0	live	Tc00.1047053503809.120	Tc00.1047053503809.120	hypothetical protein
353153	Trypanosoma cruzi strain CL Brener	3546302	0	live	Tc00.1047053503809.130	Tc00.1047053503809.130	hypothetical protein
353153	Trypanosoma cruzi strain CL Brener	3546303	0	live	Tc00.1047053503809.140	Tc00.1047053503809.140	cation transporter
353153	Trypanosoma cruzi strain CL Brener	3546292	0	live	Tc00.1047053503809.149	Tc00.1047053503809.149	TFIID-like protein
353153	Trypanosoma cruzi strain CL Brener	3546293	0	live	Tc00.1047053503809.158	Tc00.1047053503809.158	class 3 lipase
353153	Trypanosoma cruzi strain CL Brener	3546305	0	live	Tc00.1047053503809.20	Tc00.1047053503809.20	peroxisome assembly protein
353153	Trypanosoma cruzi strain CL Brener	3546291	0	live	Tc00.1047053503809.24	Tc00.1047053503809.24	hypothetical protein
353153	Trypanosoma cruzi strain CL Brener	3546306	0	live	Tc00.1047053503809.30	Tc00.1047053503809.30	RNA-binding protein
353153	Trypanosoma cruzi strain CL Brener	3546307	0	live	Tc00.1047053503809.40	Tc00.1047053503809.40	protein kinase
353153	Trypanosoma cruzi strain CL Brener	3546296	0	live	Tc00.1047053503809.50	Tc00.1047053503809.50	hypothetical protein
353153	Trypanosoma cruzi strain CL Brener	3546294	0	live	Tc00.1047053503809.75	Tc00.1047053503809.75	hypothetical protein
353153	Trypanosoma cruzi strain CL Brener	3546298	0	live	Tc00.1047053503809.90	Tc00.1047053503809.90	glycerol uptake protein
353153	Trypanosoma cruzi strain CL Brener	3538870	0	live	Tc00.1047053503811.10	Tc00.1047053503811.10	lipophosphoglycan biosynthetic protein
353153	Trypanosoma cruzi strain CL Brener	3538871	0	live	Tc00.1047053503811.20	Tc00.1047053503811.20	U3 small nucleolar ribonucleoprotein protein MPP10
353153	Trypanosoma cruzi strain CL Brener	3538872	0	live	Tc00.1047053503811.40	Tc00.1047053503811.40	peroxisomal targeting signal type 2 receptor
353153	Trypanosoma cruzi strain CL Brener	3538869	0	live	Tc00.1047053503811.45	Tc00.1047053503811.45	hypothetical protein
353153	Trypanosoma cruzi strain CL Brener	3538873	0	live	Tc00.1047053503811.50	Tc00.1047053503811.50	hypothetical protein
353153	Trypanosoma cruzi strain CL Brener	3538866	0	live	Tc00.1047053503811.60	Tc00.1047053503811.60	hypothetical protein
353153	Trypanosoma cruzi strain CL Brener	3538867	0	live	Tc00.1047053503811.70	Tc00.1047053503811.70	hypothetical protein
353153	Trypanosoma cruzi strain CL Brener	3538868	0	live	Tc00.1047053503811.80	Tc00.1047053503811.80	hypothetical protein
353153	Trypanosoma cruzi strain CL Brener	3535208	0	live	Tc00.1047053503813.10	Tc00.1047053503813.10	hypothetical protein
353153	Trypanosoma cruzi strain CL Brener	3535209	0	live	Tc00.1047053503813.20	Tc00.1047053503813.20	hypothetical protein
353153	Trypanosoma cruzi strain CL Brener	3535210	0	live	Tc00.1047053503813.30	Tc00.1047053503813.30	hypothetical protein
353153	Trypanosoma cruzi strain CL Brener	3534421	0	live	Tc00.1047053503815.10	Tc00.1047053503815.10	alkyl-dihydroxyacetone phosphate synthase
353153	Trypanosoma cruzi strain CL Brener	3534422	0	live	Tc00.1047053503815.20	Tc00.1047053503815.20	lysyl-tRNA synthetase
353153	Trypanosoma cruzi strain CL Brener	3534424	0	live	Tc00.1047053503815.29	Tc00.1047053503815.29	hypothetical protein
353153	Trypanosoma cruzi strain CL Brener	3534423	0	live	Tc00.1047053503815.4	Tc00.1047053503815.4	hypothetical protein
353153	Trypanosoma cruzi strain CL Brener	3533518	0	live	Tc00.1047053503819.10	Tc00.1047053503819.10	hypothetical protein
353153	Trypanosoma cruzi strain CL Brener	3533519	0	live	Tc00.1047053503819.20	Tc00.1047053503819.20	DNA-directed RNA polymerase III subunit
353153	Trypanosoma cruzi strain CL Brener	3533520	0	live	Tc00.1047053503819.30	Tc00.1047053503819.30	eukaryotic translation initiation factor 2 subunit
353153	Trypanosoma cruzi strain CL Brener	3532609	0	live	Tc00.1047053503821.10	Tc00.1047053503821.10	DNA-directed RNA polymerase subunit
353153	Trypanosoma cruzi strain CL Brener	3532610	0	live	Tc00.1047053503821.19	Tc00.1047053503821.19	hypothetical protein
353153	Trypanosoma cruzi strain CL Brener	3532611	0	live	Tc00.1047053503821.5	Tc00.1047053503821.5	hypothetical protein
353153	Trypanosoma cruzi strain CL Brener	3546918	0	live	Tc00.1047053503823.10	Tc00.1047053503823.10	phosphoglycerate mutase-like protein
353153	Trypanosoma cruzi strain CL Brener	3546915	0	live	Tc00.1047053503823.100	Tc00.1047053503823.100	hypothetical protein
353153	Trypanosoma cruzi strain CL Brener	3546927	0	live	Tc00.1047053503823.104	Tc00.1047053503823.104	UDP-N-acetylglucosamine--dolichyl-phosphate n- acetylglucosaminephosphotransferase
353153	Trypanosoma cruzi strain CL Brener	3546916	0	live	Tc00.1047053503823.110	Tc00.1047053503823.110	hypothetical protein
353153	Trypanosoma cruzi strain CL Brener	3546917	0	live	Tc00.1047053503823.120	Tc00.1047053503823.120	hypothetical protein
353153	Trypanosoma cruzi strain CL Brener	3546922	0	live	Tc00.1047053503823.130	Tc00.1047053503823.130	hypothetical protein
353153	Trypanosoma cruzi strain CL Brener	3546923	0	live	Tc00.1047053503823.140	Tc00.1047053503823.140	hypothetical protein
353153	Trypanosoma cruzi strain CL Brener	3546924	0	live	Tc00.1047053503823.150	Tc00.1047053503823.150	hypothetical protein
353153	Trypanosoma cruzi strain CL Brener	3546925	0	live	Tc00.1047053503823.160	Tc00.1047053503823.160	ubiquinone biosynthesis methyltransferase
353153	Trypanosoma cruzi strain CL Brener	3546928	0	live	Tc00.1047053503823.169	Tc00.1047053503823.169	protein kinase
353153	Trypanosoma cruzi strain CL Brener	3546919	0	live	Tc00.1047053503823.20	Tc00.1047053503823.20	hypothetical protein
353153	Trypanosoma cruzi strain CL Brener	3546920	0	live	Tc00.1047053503823.30	Tc00.1047053503823.30	hypothetical protein
353153	Trypanosoma cruzi strain CL Brener	3546921	0	live	Tc00.1047053503823.40	Tc00.1047053503823.40	glycosyl hydrolase-like protein
353153	Trypanosoma cruzi strain CL Brener	3546910	0	live	Tc00.1047053503823.50	Tc00.1047053503823.50	hypothetical protein
353153	Trypanosoma cruzi strain CL Brener	3546911	0	live	Tc00.1047053503823.60	Tc00.1047053503823.60	hypothetical protein
353153	Trypanosoma cruzi strain CL Brener	3546912	0	live	Tc00.1047053503823.70	Tc00.1047053503823.70	hypothetical protein
353153	Trypanosoma cruzi strain CL Brener	3546913	0	live	Tc00.1047053503823.80	Tc00.1047053503823.80	hypothetical protein
353153	Trypanosoma cruzi strain CL Brener	3546926	0	live	Tc00.1047053503823.84	Tc00.1047053503823.84	DNA-directed RNA polymerase
353153	Trypanosoma cruzi strain CL Brener	3546914	0	live	Tc00.1047053503823.90	Tc00.1047053503823.90	hypothetical protein
353153	Trypanosoma cruzi strain CL Brener	3532987	0	live	Tc00.1047053503825.19	Tc00.1047053503825.19	protein kinase
353153	Trypanosoma cruzi strain CL Brener	3543829	0	live	Tc00.1047053503827.100	Tc00.1047053503827.100	trans-sialidase
353153	Trypanosoma cruzi strain CL Brener	3543836	0	live	Tc00.1047053503827.20	Tc00.1047053503827.20	mucin-associated surface protein (MASP)
353153	Trypanosoma cruzi strain CL Brener	3543837	0	live	Tc00.1047053503827.30	Tc00.1047053503827.30	mucin TcMUCII
353153	Trypanosoma cruzi strain CL Brener	3543830	0	live	Tc00.1047053503827.5	Tc00.1047053503827.5	mucin-associated surface protein (MASP)
353153	Trypanosoma cruzi strain CL Brener	3543839	0	live	Tc00.1047053503827.60	Tc00.1047053503827.60	mucin-associated surface protein (MASP)
353153	Trypanosoma cruzi strain CL Brener	3538729	0	live	Tc00.1047053503829.10	Tc00.1047053503829.10	hypothetical protein
353153	Trypanosoma cruzi strain CL Brener	3538730	0	live	Tc00.1047053503829.30	Tc00.1047053503829.30	hypothetical protein
353153	Trypanosoma cruzi strain CL Brener	3538731	0	live	Tc00.1047053503829.40	Tc00.1047053503829.40	hypothetical protein
353153	Trypanosoma cruzi strain CL Brener	3538732	0	live	Tc00.1047053503829.50	Tc00.1047053503829.50	hypothetical protein
353153	Trypanosoma cruzi strain CL Brener	3538726	0	live	Tc00.1047053503829.70	Tc00.1047053503829.70	hypothetical protein
353153	Trypanosoma cruzi strain CL Brener	3538727	0	live	Tc00.1047053503829.80	Tc00.1047053503829.80	hypothetical protein
353153	Trypanosoma cruzi strain CL Brener	3538728	0	live	Tc00.1047053503829.89	Tc00.1047053503829.89	spliceosomal U5 snRNP-specific protein
353153	Trypanosoma cruzi strain CL Brener	3533413	0	live	Tc00.1047053503831.20	Tc00.1047053503831.20	oxidoreductase
353153	Trypanosoma cruzi strain CL Brener	3535614	0	live	Tc00.1047053503833.10	Tc00.1047053503833.10	hypothetical protein
353153	Trypanosoma cruzi strain CL Brener	3535615	0	live	Tc00.1047053503833.20	Tc00.1047053503833.20	hypothetical protein
353153	Trypanosoma cruzi strain CL Brener	3535616	0	live	Tc00.1047053503833.30	Tc00.1047053503833.30	hypothetical protein
353153	Trypanosoma cruzi strain CL Brener	3535617	0	live	Tc00.1047053503833.40	Tc00.1047053503833.40	40S ribosomal protein S2
353153	Trypanosoma cruzi strain CL Brener	3535611	0	live	Tc00.1047053503833.50	Tc00.1047053503833.50	hypothetical protein
353153	Trypanosoma cruzi strain CL Brener	3535612	0	live	Tc00.1047053503833.60	Tc00.1047053503833.60	hypothetical protein
353153	Trypanosoma cruzi strain CL Brener	3535613	0	live	Tc00.1047053503833.69	Tc00.1047053503833.69	ribosome biogenesis protein
353153	Trypanosoma cruzi strain CL Brener	3533617	0	live	Tc00.1047053503835.10	Tc00.1047053503835.10	hypothetical protein
353153	Trypanosoma cruzi strain CL Brener	3533618	0	live	Tc00.1047053503835.20	Tc00.1047053503835.20	hypothetical protein
353153	Trypanosoma cruzi strain CL Brener	3533619	0	live	Tc00.1047053503835.30	Tc00.1047053503835.30	hypothetical protein
353153	Trypanosoma cruzi strain CL Brener	3533620	0	live	Tc00.1047053503835.39	Tc00.1047053503835.39	hypothetical protein
353153	Trypanosoma cruzi strain CL Brener	3533621	0	live	Tc00.1047053503835.5	Tc00.1047053503835.5	rac serine threonine protein kinase
353153	Trypanosoma cruzi strain CL Brener	3536590	0	live	Tc00.1047053503837.10	Tc00.1047053503837.10	hypothetical protein
353153	Trypanosoma cruzi strain CL Brener	3536591	0	live	Tc00.1047053503837.20	Tc00.1047053503837.20	amino acid transporter
353153	Trypanosoma cruzi strain CL Brener	3536592	0	live	Tc00.1047053503837.30	Tc00.1047053503837.30	hypothetical protein
353153	Trypanosoma cruzi strain CL Brener	3536593	0	live	Tc00.1047053503837.40	Tc00.1047053503837.40	hypothetical protein
353153	Trypanosoma cruzi strain CL Brener	3536589	0	live	Tc00.1047053503837.5	Tc00.1047053503837.5	mucin TcMUCI
353153	Trypanosoma cruzi strain CL Brener	3536644	0	live	Tc00.1047053503839.10	Tc00.1047053503839.10	hypothetical protein
353153	Trypanosoma cruzi strain CL Brener	3536647	0	live	Tc00.1047053503839.19	Tc00.1047053503839.19	hypothetical protein
353153	Trypanosoma cruzi strain CL Brener	3536645	0	live	Tc00.1047053503839.30	Tc00.1047053503839.30	hypothetical protein
353153	Trypanosoma cruzi strain CL Brener	3536646	0	live	Tc00.1047053503839.39	Tc00.1047053503839.39	hypothetical protein
353153	Trypanosoma cruzi strain CL Brener	3536648	0	live	Tc00.1047053503839.5	Tc00.1047053503839.5	chloride channel protein
353153	Trypanosoma cruzi strain CL Brener	3538074	0	live	Tc00.1047053503841.10	Tc00.1047053503841.10	proteasome activator protein PA26
353153	Trypanosoma cruzi strain CL Brener	3538075	0	live	Tc00.1047053503841.20	Tc00.1047053503841.20	hypothetical protein
353153	Trypanosoma cruzi strain CL Brener	3538076	0	live	Tc00.1047053503841.30	Tc00.1047053503841.30	rRNA dimethyltransferase
353153	Trypanosoma cruzi strain CL Brener	3538077	0	live	Tc00.1047053503841.40	Tc00.1047053503841.40	actin
353153	Trypanosoma cruzi strain CL Brener	3538078	0	live	Tc00.1047053503841.50	Tc00.1047053503841.50	hypothetical protein
353153	Trypanosoma cruzi strain CL Brener	3538079	0	live	Tc00.1047053503841.60	Tc00.1047053503841.60	hypothetical protein
353153	Trypanosoma cruzi strain CL Brener	3538080	0	live	Tc00.1047053503841.70	Tc00.1047053503841.70	aspartate aminotransferase
353153	Trypanosoma cruzi strain CL Brener	3538081	0	live	Tc00.1047053503841.80	Tc00.1047053503841.80	NADH-dependent fumarate reductase
353153	Trypanosoma cruzi strain CL Brener	3536657	0	live	Tc00.1047053503843.10	Tc00.1047053503843.10	hypothetical protein
353153	Trypanosoma cruzi strain CL Brener	3536658	0	live	Tc00.1047053503843.20	Tc00.1047053503843.20	hypothetical protein
353153	Trypanosoma cruzi strain CL Brener	3536659	0	live	Tc00.1047053503843.30	Tc00.1047053503843.30	hypothetical protein
353153	Trypanosoma cruzi strain CL Brener	3536660	0	live	Tc00.1047053503843.40	Tc00.1047053503843.40	chaperone DnaJ protein
353153	Trypanosoma cruzi strain CL Brener	3540786	0	live	Tc00.1047053503847.20	Tc00.1047053503847.20	myosin heavy chain
353153	Trypanosoma cruzi strain CL Brener	3540787	0	live	Tc00.1047053503847.30	Tc00.1047053503847.30	hypothetical protein
353153	Trypanosoma cruzi strain CL Brener	3540788	0	live	Tc00.1047053503847.40	Tc00.1047053503847.40	hypothetical protein
353153	Trypanosoma cruzi strain CL Brener	3540789	0	live	Tc00.1047053503847.50	Tc00.1047053503847.50	hypothetical protein
353153	Trypanosoma cruzi strain CL Brener	3540790	0	live	Tc00.1047053503847.60	Tc00.1047053503847.60	hypothetical protein
353153	Trypanosoma cruzi strain CL Brener	3540791	0	live	Tc00.1047053503847.70	Tc00.1047053503847.70	hypothetical protein
353153	Trypanosoma cruzi strain CL Brener	3540792	0	live	Tc00.1047053503847.80	Tc00.1047053503847.80	hypothetical protein
353153	Trypanosoma cruzi strain CL Brener	3540793	0	live	Tc00.1047053503847.90	Tc00.1047053503847.90	ABC1 protein
353153	Trypanosoma cruzi strain CL Brener	3540967	0	live	Tc00.1047053503849.40	Tc00.1047053503849.40	mucin-associated surface protein (MASP)
353153	Trypanosoma cruzi strain CL Brener	3540968	0	live	Tc00.1047053503849.60	Tc00.1047053503849.60	NADH-dependent fumarate reductase
353153	Trypanosoma cruzi strain CL Brener	3540969	0	live	Tc00.1047053503849.80	Tc00.1047053503849.80	NADH-dependent fumarate reductase
353153	Trypanosoma cruzi strain CL Brener	3535646	0	live	Tc00.1047053503851.10	Tc00.1047053503851.10	histone acethyltransferase-like protein
353153	Trypanosoma cruzi strain CL Brener	3535648	0	live	Tc00.1047053503851.24	Tc00.1047053503851.24	protein tyrosine phosphatase-likie protein
353153	Trypanosoma cruzi strain CL Brener	3535647	0	live	Tc00.1047053503851.40	Tc00.1047053503851.40	hypothetical protein
353153	Trypanosoma cruzi strain CL Brener	3535650	0	live	Tc00.1047053503851.54	Tc00.1047053503851.54	proteasome 26S non-ATPase subunit 9
353153	Trypanosoma cruzi strain CL Brener	3532607	0	live	Tc00.1047053503853.10	Tc00.1047053503853.10	hypothetical protein
353153	Trypanosoma cruzi strain CL Brener	3542741	0	live	Tc00.1047053503855.10	Tc00.1047053503855.10	hypothetical protein
353153	Trypanosoma cruzi strain CL Brener	3542742	0	live	Tc00.1047053503855.20	Tc00.1047053503855.20	spermidine synthase
353153	Trypanosoma cruzi strain CL Brener	3542743	0	live	Tc00.1047053503855.30	Tc00.1047053503855.30	adenylosuccinate lyase
353153	Trypanosoma cruzi strain CL Brener	3542744	0	live	Tc00.1047053503855.40	Tc00.1047053503855.40	calpain-like cysteine peptidase
353153	Trypanosoma cruzi strain CL Brener	3542738	0	live	Tc00.1047053503855.50	Tc00.1047053503855.50	hypothetical protein
353153	Trypanosoma cruzi strain CL Brener	3542739	0	live	Tc00.1047053503855.60	Tc00.1047053503855.60	hypothetical protein
353153	Trypanosoma cruzi strain CL Brener	3542740	0	live	Tc00.1047053503855.80	Tc00.1047053503855.80	hypothetical protein
353153	Trypanosoma cruzi strain CL Brener	3535591	0	live	Tc00.1047053503859.40	Tc00.1047053503859.40	mucin-associated surface protein (MASP)
353153	Trypanosoma cruzi strain CL Brener	3535594	0	live	Tc00.1047053503859.45	Tc00.1047053503859.45	mucin TcMUCII
353153	Trypanosoma cruzi strain CL Brener	3535592	0	live	Tc00.1047053503859.50	Tc00.1047053503859.50	hypothetical protein
353153	Trypanosoma cruzi strain CL Brener	3549350	0	live	Tc00.1047053503861.10	Tc00.1047053503861.10	retrotransposon hot spot (RHS) protein
353153	Trypanosoma cruzi strain CL Brener	3549352	0	live	Tc00.1047053503861.40	Tc00.1047053503861.40	trans-sialidase
353153	Trypanosoma cruzi strain CL Brener	3549353	0	live	Tc00.1047053503861.50	Tc00.1047053503861.50	beta galactofuranosyl glycosyltransferase
353153	Trypanosoma cruzi strain CL Brener	3549354	0	live	Tc00.1047053503861.80	Tc00.1047053503861.80	dispersed gene family protein 1 (DGF-1)
353153	Trypanosoma cruzi strain CL Brener	3532211	0	live	Tc00.1047053503863.9	Tc00.1047053503863.9	hypothetical protein
353153	Trypanosoma cruzi strain CL Brener	3540597	0	live	Tc00.1047053503865.20	Tc00.1047053503865.20	hypothetical protein
353153	Trypanosoma cruzi strain CL Brener	3540598	0	live	Tc00.1047053503865.30	Tc00.1047053503865.30	hypothetical protein
353153	Trypanosoma cruzi strain CL Brener	3540599	0	live	Tc00.1047053503865.40	Tc00.1047053503865.40	hypothetical protein
353153	Trypanosoma cruzi strain CL Brener	3540600	0	live	Tc00.1047053503865.50	Tc00.1047053503865.50	ankyrin
353153	Trypanosoma cruzi strain CL Brener	3540601	0	live	Tc00.1047053503865.60	Tc00.1047053503865.60	hypothetical protein
353153	Trypanosoma cruzi strain CL Brener	3540602	0	live	Tc00.1047053503865.70	Tc00.1047053503865.70	hypothetical protein
353153	Trypanosoma cruzi strain CL Brener	3532413	0	live	Tc00.1047053503867.10	Tc00.1047053503867.10	hypothetical protein
353153	Trypanosoma cruzi strain CL Brener	3532415	0	live	Tc00.1047053503867.5	Tc00.1047053503867.5	hypothetical protein
353153	Trypanosoma cruzi strain CL Brener	3537240	0	live	Tc00.1047053503869.20	Tc00.1047053503869.20	hypothetical protein
353153	Trypanosoma cruzi strain CL Brener	3537241	0	live	Tc00.1047053503869.30	Tc00.1047053503869.30	hypothetical protein
353153	Trypanosoma cruzi strain CL Brener	3537242	0	live	Tc00.1047053503869.40	Tc00.1047053503869.40	pumilio/PUF RNA binding protein 9
353153	Trypanosoma cruzi strain CL Brener	3537243	0	live	Tc00.1047053503869.50	Tc00.1047053503869.50	exosome-associated protein 1
353153	Trypanosoma cruzi strain CL Brener	3537239	0	live	Tc00.1047053503869.9	Tc00.1047053503869.9	axoneme central apparatus protein
353153	Trypanosoma cruzi strain CL Brener	3532203	0	live	Tc00.1047053503873.10	Tc00.1047053503873.10	cytochrome-B5 reductase
353153	Trypanosoma cruzi strain CL Brener	3534738	0	live	Tc00.1047053503875.10	Tc00.1047053503875.10	mucin-associated surface protein (MASP)
353153	Trypanosoma cruzi strain CL Brener	3534739	0	live	Tc00.1047053503875.30	Tc00.1047053503875.30	mucin-associated surface protein (MASP)
353153	Trypanosoma cruzi strain CL Brener	3534740	0	live	Tc00.1047053503875.40	Tc00.1047053503875.40	hypothetical protein
353153	Trypanosoma cruzi strain CL Brener	3532459	0	live	Tc00.1047053503877.10	Tc00.1047053503877.10	hypothetical protein
353153	Trypanosoma cruzi strain CL Brener	3532460	0	live	Tc00.1047053503877.19	Tc00.1047053503877.19	hypothetical protein
353153	Trypanosoma cruzi strain CL Brener	3544031	0	live	Tc00.1047053503879.10	Tc00.1047053503879.10	DNA polymerase delta subunit 2
353153	Trypanosoma cruzi strain CL Brener	3544037	0	live	Tc00.1047053503879.100	Tc00.1047053503879.100	hypothetical protein
353153	Trypanosoma cruzi strain CL Brener	3544038	0	live	Tc00.1047053503879.110	Tc00.1047053503879.110	hypothetical protein
353153	Trypanosoma cruzi strain CL Brener	3544039	0	live	Tc00.1047053503879.119	Tc00.1047053503879.119	protein transport protein Sec24C
353153	Trypanosoma cruzi strain CL Brener	3544032	0	live	Tc00.1047053503879.20	Tc00.1047053503879.20	hypothetical protein
353153	Trypanosoma cruzi strain CL Brener	3544033	0	live	Tc00.1047053503879.30	Tc00.1047053503879.30	hypothetical protein
353153	Trypanosoma cruzi strain CL Brener	3544034	0	live	Tc00.1047053503879.50	Tc00.1047053503879.50	hypothetical protein
353153	Trypanosoma cruzi strain CL Brener	3544035	0	live	Tc00.1047053503879.60	Tc00.1047053503879.60	hypothetical protein
353153	Trypanosoma cruzi strain CL Brener	3544036	0	live	Tc00.1047053503879.90	Tc00.1047053503879.90	hypothetical protein
353153	Trypanosoma cruzi strain CL Brener	3537286	0	live	Tc00.1047053503881.10	Tc00.1047053503881.10	kynureninase
353153	Trypanosoma cruzi strain CL Brener	3537287	0	live	Tc00.1047053503881.20	Tc00.1047053503881.20	GDP-mannose 4,6 dehydratase
353153	Trypanosoma cruzi strain CL Brener	3537288	0	live	Tc00.1047053503881.30	Tc00.1047053503881.30	retrotransposon hot spot (RHS) protein
353153	Trypanosoma cruzi strain CL Brener	3537290	0	live	Tc00.1047053503881.39	Tc00.1047053503881.39	ribosomal protein L38
353153	Trypanosoma cruzi strain CL Brener	3537291	0	live	Tc00.1047053503881.4	Tc00.1047053503881.4	hypothetical protein
353153	Trypanosoma cruzi strain CL Brener	3537289	0	live	Tc00.1047053503881.50	Tc00.1047053503881.50	hypothetical protein
353153	Trypanosoma cruzi strain CL Brener	3539895	0	live	Tc00.1047053503885.10	Tc00.1047053503885.10	hypothetical protein
353153	Trypanosoma cruzi strain CL Brener	3539894	0	live	Tc00.1047053503885.100	Tc00.1047053503885.100	hypothetical protein
353153	Trypanosoma cruzi strain CL Brener	3539896	0	live	Tc00.1047053503885.20	Tc00.1047053503885.20	hypothetical protein
353153	Trypanosoma cruzi strain CL Brener	3539898	0	live	Tc00.1047053503885.40	Tc00.1047053503885.40	hypothetical protein
353153	Trypanosoma cruzi strain CL Brener	3539899	0	live	Tc00.1047053503885.50	Tc00.1047053503885.50	hypothetical protein
353153	Trypanosoma cruzi strain CL Brener	3539890	0	live	Tc00.1047053503885.60	Tc00.1047053503885.60	hypothetical protein
353153	Trypanosoma cruzi strain CL Brener	3539891	0	live	Tc00.1047053503885.70	Tc00.1047053503885.70	hypothetical protein
353153	Trypanosoma cruzi strain CL Brener	3539892	0	live	Tc00.1047053503885.80	Tc00.1047053503885.80	hypothetical protein
353153	Trypanosoma cruzi strain CL Brener	3539893	0	live	Tc00.1047053503885.90	Tc00.1047053503885.90	hypothetical protein
353153	Trypanosoma cruzi strain CL Brener	3537492	0	live	Tc00.1047053503887.10	Tc00.1047053503887.10	hypothetical protein
353153	Trypanosoma cruzi strain CL Brener	3537493	0	live	Tc00.1047053503887.20	Tc00.1047053503887.20	hypothetical protein
353153	Trypanosoma cruzi strain CL Brener	3537494	0	live	Tc00.1047053503887.30	Tc00.1047053503887.30	hypothetical protein
353153	Trypanosoma cruzi strain CL Brener	3537495	0	live	Tc00.1047053503887.40	Tc00.1047053503887.40	hypothetical protein
353153	Trypanosoma cruzi strain CL Brener	3537496	0	live	Tc00.1047053503887.50	Tc00.1047053503887.50	hypothetical protein
353153	Trypanosoma cruzi strain CL Brener	3537497	0	live	Tc00.1047053503887.60	Tc00.1047053503887.60	glycerolphosphate mutase
353153	Trypanosoma cruzi strain CL Brener	3537498	0	live	Tc00.1047053503887.70	Tc00.1047053503887.70	phosphoglycerate mutase
353153	Trypanosoma cruzi strain CL Brener	3537499	0	live	Tc00.1047053503887.79	Tc00.1047053503887.79	hypothetical protein
353153	Trypanosoma cruzi strain CL Brener	3533765	0	live	Tc00.1047053503889.10	Tc00.1047053503889.10	mucin TcMUCII
353153	Trypanosoma cruzi strain CL Brener	3533767	0	live	Tc00.1047053503889.5	Tc00.1047053503889.5	hypothetical protein
353153	Trypanosoma cruzi strain CL Brener	3540409	0	live	Tc00.1047053503891.100	Tc00.1047053503891.100	proteasome beta 2 subunit
353153	Trypanosoma cruzi strain CL Brener	3540410	0	live	Tc00.1047053503891.110	Tc00.1047053503891.110	hypothetical protein
353153	Trypanosoma cruzi strain CL Brener	3540411	0	live	Tc00.1047053503891.120	Tc00.1047053503891.120	dynein light chain
353153	Trypanosoma cruzi strain CL Brener	3540402	0	live	Tc00.1047053503891.30	Tc00.1047053503891.30	phosphatidylinositol-4-phosphate 5-kinase
353153	Trypanosoma cruzi strain CL Brener	3540403	0	live	Tc00.1047053503891.40	Tc00.1047053503891.40	hypothetical protein
353153	Trypanosoma cruzi strain CL Brener	3540404	0	live	Tc00.1047053503891.50	Tc00.1047053503891.50	hypothetical protein
353153	Trypanosoma cruzi strain CL Brener	3540412	0	live	Tc00.1047053503891.54	Tc00.1047053503891.54	nucleolar RNA-binding protein
353153	Trypanosoma cruzi strain CL Brener	3540405	0	live	Tc00.1047053503891.60	Tc00.1047053503891.60	hypothetical protein
353153	Trypanosoma cruzi strain CL Brener	3540406	0	live	Tc00.1047053503891.70	Tc00.1047053503891.70	ribonuclease HII
353153	Trypanosoma cruzi strain CL Brener	3540407	0	live	Tc00.1047053503891.80	Tc00.1047053503891.80	hypothetical protein
353153	Trypanosoma cruzi strain CL Brener	3540408	0	live	Tc00.1047053503891.90	Tc00.1047053503891.90	hypothetical protein
353153	Trypanosoma cruzi strain CL Brener	3546730	0	live	Tc00.1047053503893.10	Tc00.1047053503893.10	copper-transporting ATPase-like protein
353153	Trypanosoma cruzi strain CL Brener	3546742	0	live	Tc00.1047053503893.100	Tc00.1047053503893.100	hypothetical protein
353153	Trypanosoma cruzi strain CL Brener	3546743	0	live	Tc00.1047053503893.120	Tc00.1047053503893.120	hypothetical protein
353153	Trypanosoma cruzi strain CL Brener	3546744	0	live	Tc00.1047053503893.130	Tc00.1047053503893.130	hypothetical protein
353153	Trypanosoma cruzi strain CL Brener	3546745	0	live	Tc00.1047053503893.140	Tc00.1047053503893.140	hypothetical protein
353153	Trypanosoma cruzi strain CL Brener	3546734	0	live	Tc00.1047053503893.150	Tc00.1047053503893.150	hypothetical protein
353153	Trypanosoma cruzi strain CL Brener	3546735	0	live	Tc00.1047053503893.160	Tc00.1047053503893.160	hypothetical protein
353153	Trypanosoma cruzi strain CL Brener	3546736	0	live	Tc00.1047053503893.170	Tc00.1047053503893.170	hypothetical protein
353153	Trypanosoma cruzi strain CL Brener	3546737	0	live	Tc00.1047053503893.181	Tc00.1047053503893.181	hypothetical protein
353153	Trypanosoma cruzi strain CL Brener	3546731	0	live	Tc00.1047053503893.30	Tc00.1047053503893.30	hypothetical protein
353153	Trypanosoma cruzi strain CL Brener	3546732	0	live	Tc00.1047053503893.40	Tc00.1047053503893.40	hypothetical protein
353153	Trypanosoma cruzi strain CL Brener	3546733	0	live	Tc00.1047053503893.50	Tc00.1047053503893.50	hypothetical protein
353153	Trypanosoma cruzi strain CL Brener	3546738	0	live	Tc00.1047053503893.60	Tc00.1047053503893.60	hypothetical protein
353153	Trypanosoma cruzi strain CL Brener	3546739	0	live	Tc00.1047053503893.70	Tc00.1047053503893.70	reductase
353153	Trypanosoma cruzi strain CL Brener	3546740	0	live	Tc00.1047053503893.80	Tc00.1047053503893.80	NADH-ubiquinone oxidoreductase 20 kDa subunit, mitochondrial precursor
353153	Trypanosoma cruzi strain CL Brener	3546741	0	live	Tc00.1047053503893.90	Tc00.1047053503893.90	hypothetical protein
353153	Trypanosoma cruzi strain CL Brener	3535788	0	live	Tc00.1047053503895.10	Tc00.1047053503895.10	hypothetical protein
353153	Trypanosoma cruzi strain CL Brener	3535789	0	live	Tc00.1047053503895.19	Tc00.1047053503895.19	hypothetical protein
353153	Trypanosoma cruzi strain CL Brener	3546568	0	live	Tc00.1047053503897.10	Tc00.1047053503897.10	hypothetical protein
353153	Trypanosoma cruzi strain CL Brener	3546577	0	live	Tc00.1047053503897.100	Tc00.1047053503897.100	hypothetical protein
353153	Trypanosoma cruzi strain CL Brener	3546578	0	live	Tc00.1047053503897.110	Tc00.1047053503897.110	plectin-like protein
353153	Trypanosoma cruzi strain CL Brener	3546579	0	live	Tc00.1047053503897.120	Tc00.1047053503897.120	hypothetical protein
353153	Trypanosoma cruzi strain CL Brener	3546580	0	live	Tc00.1047053503897.130	Tc00.1047053503897.130	hypothetical protein
353153	Trypanosoma cruzi strain CL Brener	3546581	0	live	Tc00.1047053503897.140	Tc00.1047053503897.140	hypothetical protein
353153	Trypanosoma cruzi strain CL Brener	3546582	0	live	Tc00.1047053503897.150	Tc00.1047053503897.150	hypothetical protein
353153	Trypanosoma cruzi strain CL Brener	3546583	0	live	Tc00.1047053503897.170	Tc00.1047053503897.170	citrate transporter
353153	Trypanosoma cruzi strain CL Brener	3546569	0	live	Tc00.1047053503897.20	Tc00.1047053503897.20	hypothetical protein
353153	Trypanosoma cruzi strain CL Brener	3546570	0	live	Tc00.1047053503897.30	Tc00.1047053503897.30	hypothetical protein
353153	Trypanosoma cruzi strain CL Brener	3546571	0	live	Tc00.1047053503897.40	Tc00.1047053503897.40	hypothetical protein
353153	Trypanosoma cruzi strain CL Brener	3546572	0	live	Tc00.1047053503897.50	Tc00.1047053503897.50	hypothetical protein
353153	Trypanosoma cruzi strain CL Brener	3546573	0	live	Tc00.1047053503897.60	Tc00.1047053503897.60	hypothetical protein
353153	Trypanosoma cruzi strain CL Brener	3546574	0	live	Tc00.1047053503897.70	Tc00.1047053503897.70	hypothetical protein
353153	Trypanosoma cruzi strain CL Brener	3546575	0	live	Tc00.1047053503897.80	Tc00.1047053503897.80	deaminase
353153	Trypanosoma cruzi strain CL Brener	3546576	0	live	Tc00.1047053503897.90	Tc00.1047053503897.90	hypothetical protein
353153	Trypanosoma cruzi strain CL Brener	3544078	0	live	Tc00.1047053503899.10	Tc00.1047053503899.10	heat shock 70 kDa protein
353153	Trypanosoma cruzi strain CL Brener	3544087	0	live	Tc00.1047053503899.100	Tc00.1047053503899.100	hypothetical protein
353153	Trypanosoma cruzi strain CL Brener	3544088	0	live	Tc00.1047053503899.110	Tc00.1047053503899.110	glutathione peroxidase-like protein
353153	Trypanosoma cruzi strain CL Brener	3544076	0	live	Tc00.1047053503899.119	Tc00.1047053503899.119	trypanothione/tryparedoxin dependent peroxidase 2
353153	Trypanosoma cruzi strain CL Brener	3544089	0	live	Tc00.1047053503899.130	Tc00.1047053503899.130	glutathione peroxidase-like protein
353153	Trypanosoma cruzi strain CL Brener	3544077	0	live	Tc00.1047053503899.139	Tc00.1047053503899.139	hypothetical protein
353153	Trypanosoma cruzi strain CL Brener	3544079	0	live	Tc00.1047053503899.20	Tc00.1047053503899.20	40S ribosomal protein S16
353153	Trypanosoma cruzi strain CL Brener	3544080	0	live	Tc00.1047053503899.30	Tc00.1047053503899.30	40S ribosomal protein S16
353153	Trypanosoma cruzi strain CL Brener	3544081	0	live	Tc00.1047053503899.40	Tc00.1047053503899.40	hypothetical protein
353153	Trypanosoma cruzi strain CL Brener	3544082	0	live	Tc00.1047053503899.50	Tc00.1047053503899.50	RNA-editing complex protein MP100
353153	Trypanosoma cruzi strain CL Brener	3544083	0	live	Tc00.1047053503899.60	Tc00.1047053503899.60	hypothetical protein
353153	Trypanosoma cruzi strain CL Brener	3544084	0	live	Tc00.1047053503899.70	Tc00.1047053503899.70	hypothetical protein
353153	Trypanosoma cruzi strain CL Brener	3544085	0	live	Tc00.1047053503899.80	Tc00.1047053503899.80	hypothetical protein
353153	Trypanosoma cruzi strain CL Brener	3544086	0	live	Tc00.1047053503899.90	Tc00.1047053503899.90	asparagine synthetase A
353153	Trypanosoma cruzi strain CL Brener	3533027	0	live	Tc00.1047053503901.18	Tc00.1047053503901.18	hypothetical protein
353153	Trypanosoma cruzi strain CL Brener	3537875	0	live	Tc00.1047053503903.10	Tc00.1047053503903.10	hypothetical protein
353153	Trypanosoma cruzi strain CL Brener	3537876	0	live	Tc00.1047053503903.20	Tc00.1047053503903.20	hypothetical protein
353153	Trypanosoma cruzi strain CL Brener	3537877	0	live	Tc00.1047053503903.30	Tc00.1047053503903.30	hypothetical protein
353153	Trypanosoma cruzi strain CL Brener	3537878	0	live	Tc00.1047053503903.50	Tc00.1047053503903.50	hypothetical protein
353153	Trypanosoma cruzi strain CL Brener	3537879	0	live	Tc00.1047053503903.60	Tc00.1047053503903.60	hypothetical protein
353153	Trypanosoma cruzi strain CL Brener	3537880	0	live	Tc00.1047053503903.70	Tc00.1047053503903.70	hypothetical protein
353153	Trypanosoma cruzi strain CL Brener	3537881	0	live	Tc00.1047053503903.79	Tc00.1047053503903.79	hypothetical protein
353153	Trypanosoma cruzi strain CL Brener	3536527	0	live	Tc00.1047053503905.10	Tc00.1047053503905.10	myosin heavy chain
353153	Trypanosoma cruzi strain CL Brener	3536528	0	live	Tc00.1047053503905.30	Tc00.1047053503905.30	hypothetical protein
353153	Trypanosoma cruzi strain CL Brener	3536529	0	live	Tc00.1047053503905.40	Tc00.1047053503905.40	hypothetical protein
353153	Trypanosoma cruzi strain CL Brener	3536530	0	live	Tc00.1047053503905.50	Tc00.1047053503905.50	hypothetical protein
353153	Trypanosoma cruzi strain CL Brener	3534405	0	live	Tc00.1047053503907.10	Tc00.1047053503907.10	trans-sialidase
353153	Trypanosoma cruzi strain CL Brener	3543193	0	live	Tc00.1047053503909.100	Tc00.1047053503909.100	mannosyltransferase
353153	Trypanosoma cruzi strain CL Brener	3543194	0	live	Tc00.1047053503909.110	Tc00.1047053503909.110	intraflagellar transport (IFT) protein
353153	Trypanosoma cruzi strain CL Brener	3543195	0	live	Tc00.1047053503909.120	Tc00.1047053503909.120	cyclosome subunit
353153	Trypanosoma cruzi strain CL Brener	3543200	0	live	Tc00.1047053503909.19	Tc00.1047053503909.19	dispersed gene family protein 1 (DGF-1)
353153	Trypanosoma cruzi strain CL Brener	3543189	0	live	Tc00.1047053503909.40	Tc00.1047053503909.40	hypothetical protein
353153	Trypanosoma cruzi strain CL Brener	3543196	0	live	Tc00.1047053503909.44	Tc00.1047053503909.44	hypothetical protein
353153	Trypanosoma cruzi strain CL Brener	3543190	0	live	Tc00.1047053503909.50	Tc00.1047053503909.50	hypothetical protein
353153	Trypanosoma cruzi strain CL Brener	3543191	0	live	Tc00.1047053503909.60	Tc00.1047053503909.60	hypothetical protein
353153	Trypanosoma cruzi strain CL Brener	3543197	0	live	Tc00.1047053503909.68	Tc00.1047053503909.68	hypothetical protein
353153	Trypanosoma cruzi strain CL Brener	3543198	0	live	Tc00.1047053503909.76	Tc00.1047053503909.76	ferric reductase transmembrane protein
353153	Trypanosoma cruzi strain CL Brener	3543199	0	live	Tc00.1047053503909.84	Tc00.1047053503909.84	calpain-like cysteine peptidase
353153	Trypanosoma cruzi strain CL Brener	3543192	0	live	Tc00.1047053503909.90	Tc00.1047053503909.90	hypothetical protein
353153	Trypanosoma cruzi strain CL Brener	3533145	0	live	Tc00.1047053503911.10	Tc00.1047053503911.10	hypothetical protein
353153	Trypanosoma cruzi strain CL Brener	3533146	0	live	Tc00.1047053503911.20	Tc00.1047053503911.20	pre-mRNA splicing factor ATP-dependent RNA helicase
353153	Trypanosoma cruzi strain CL Brener	3533147	0	live	Tc00.1047053503911.30	Tc00.1047053503911.30	hypothetical protein
353153	Trypanosoma cruzi strain CL Brener	3534604	0	live	Tc00.1047053503913.10	Tc00.1047053503913.10	hypothetical protein
353153	Trypanosoma cruzi strain CL Brener	3534605	0	live	Tc00.1047053503913.20	Tc00.1047053503913.20	actin-related protein 3
353153	Trypanosoma cruzi strain CL Brener	3534607	0	live	Tc00.1047053503913.29	Tc00.1047053503913.29	hypothetical protein
353153	Trypanosoma cruzi strain CL Brener	3534606	0	live	Tc00.1047053503913.40	Tc00.1047053503913.40	hypothetical protein
353153	Trypanosoma cruzi strain CL Brener	3534609	0	live	Tc00.1047053503913.49	Tc00.1047053503913.49	hypothetical protein
353153	Trypanosoma cruzi strain CL Brener	3531981	0	live	Tc00.1047053503915.9	Tc00.1047053503915.9	hypothetical protein
353153	Trypanosoma cruzi strain CL Brener	3538070	0	live	Tc00.1047053503917.14	Tc00.1047053503917.14	hypothetical protein
353153	Trypanosoma cruzi strain CL Brener	3538071	0	live	Tc00.1047053503917.21	Tc00.1047053503917.21	hypothetical protein
353153	Trypanosoma cruzi strain CL Brener	3538072	0	live	Tc00.1047053503917.28	Tc00.1047053503917.28	hypothetical protein
353153	Trypanosoma cruzi strain CL Brener	3538073	0	live	Tc00.1047053503917.35	Tc00.1047053503917.35	hypothetical protein
353153	Trypanosoma cruzi strain CL Brener	3538067	0	live	Tc00.1047053503917.40	Tc00.1047053503917.40	hypothetical protein
353153	Trypanosoma cruzi strain CL Brener	3538068	0	live	Tc00.1047053503917.50	Tc00.1047053503917.50	hypothetical protein
353153	Trypanosoma cruzi strain CL Brener	3538069	0	live	Tc00.1047053503917.7	Tc00.1047053503917.7	hypothetical protein
353153	Trypanosoma cruzi strain CL Brener	3539060	0	live	Tc00.1047053503919.10	Tc00.1047053503919.10	spliced leader RNA PSE-promoter transcription factor
353153	Trypanosoma cruzi strain CL Brener	3539061	0	live	Tc00.1047053503919.20	Tc00.1047053503919.20	hypothetical protein
353153	Trypanosoma cruzi strain CL Brener	3539062	0	live	Tc00.1047053503919.30	Tc00.1047053503919.30	hypothetical protein
353153	Trypanosoma cruzi strain CL Brener	3539066	0	live	Tc00.1047053503919.4	Tc00.1047053503919.4	hypothetical protein
353153	Trypanosoma cruzi strain CL Brener	3539063	0	live	Tc00.1047053503919.40	Tc00.1047053503919.40	hypothetical protein
353153	Trypanosoma cruzi strain CL Brener	3539064	0	live	Tc00.1047053503919.50	Tc00.1047053503919.50	hypothetical protein
353153	Trypanosoma cruzi strain CL Brener	3539065	0	live	Tc00.1047053503919.60	Tc00.1047053503919.60	hypothetical protein
353153	Trypanosoma cruzi strain CL Brener	3537468	0	live	Tc00.1047053503923.10	Tc00.1047053503923.10	hypothetical protein
353153	Trypanosoma cruzi strain CL Brener	3537469	0	live	Tc00.1047053503923.20	Tc00.1047053503923.20	hypothetical protein
353153	Trypanosoma cruzi strain CL Brener	3537470	0	live	Tc00.1047053503923.30	Tc00.1047053503923.30	hypothetical protein
353153	Trypanosoma cruzi strain CL Brener	3537471	0	live	Tc00.1047053503923.40	Tc00.1047053503923.40	hypothetical protein
353153	Trypanosoma cruzi strain CL Brener	3537472	0	live	Tc00.1047053503923.50	Tc00.1047053503923.50	glycosylphosphatidylinositol (GPI) anchor
353153	Trypanosoma cruzi strain CL Brener	3542425	0	live	Tc00.1047053503925.10	Tc00.1047053503925.10	hypothetical protein
353153	Trypanosoma cruzi strain CL Brener	3542436	0	live	Tc00.1047053503925.100	Tc00.1047053503925.100	hypothetical protein
353153	Trypanosoma cruzi strain CL Brener	3542437	0	live	Tc00.1047053503925.110	Tc00.1047053503925.110	hypothetical protein
353153	Trypanosoma cruzi strain CL Brener	3542430	0	live	Tc00.1047053503925.119	Tc00.1047053503925.119	protein kinase
353153	Trypanosoma cruzi strain CL Brener	3542426	0	live	Tc00.1047053503925.20	Tc00.1047053503925.20	hypothetical protein
353153	Trypanosoma cruzi strain CL Brener	3542429	0	live	Tc00.1047053503925.3	Tc00.1047053503925.3	hypothetical protein
353153	Trypanosoma cruzi strain CL Brener	3542427	0	live	Tc00.1047053503925.30	Tc00.1047053503925.30	protein kinase
353153	Trypanosoma cruzi strain CL Brener	3542428	0	live	Tc00.1047053503925.40	Tc00.1047053503925.40	hypothetical protein
353153	Trypanosoma cruzi strain CL Brener	3542431	0	live	Tc00.1047053503925.50	Tc00.1047053503925.50	hypothetical protein
353153	Trypanosoma cruzi strain CL Brener	3542438	0	live	Tc00.1047053503925.6	Tc00.1047053503925.6	hypothetical protein
353153	Trypanosoma cruzi strain CL Brener	3542432	0	live	Tc00.1047053503925.60	Tc00.1047053503925.60	hypothetical protein
353153	Trypanosoma cruzi strain CL Brener	3542433	0	live	Tc00.1047053503925.70	Tc00.1047053503925.70	hypothetical protein
353153	Trypanosoma cruzi strain CL Brener	3542434	0	live	Tc00.1047053503925.80	Tc00.1047053503925.80	phosphatidyltransferase
353153	Trypanosoma cruzi strain CL Brener	3542435	0	live	Tc00.1047053503925.90	Tc00.1047053503925.90	hypothetical protein
353153	Trypanosoma cruzi strain CL Brener	3532267	0	live	Tc00.1047053503927.9	Tc00.1047053503927.9	dynein light intermediate chain
353153	Trypanosoma cruzi strain CL Brener	3537949	0	live	Tc00.1047053503929.10	Tc00.1047053503929.10	V-type ATPase, A subunit
353153	Trypanosoma cruzi strain CL Brener	3537950	0	live	Tc00.1047053503929.20	Tc00.1047053503929.20	ribosomal protein L13
353153	Trypanosoma cruzi strain CL Brener	3537951	0	live	Tc00.1047053503929.30	Tc00.1047053503929.30	hypothetical protein
353153	Trypanosoma cruzi strain CL Brener	3537952	0	live	Tc00.1047053503929.40	Tc00.1047053503929.40	hypothetical protein
353153	Trypanosoma cruzi strain CL Brener	3537948	0	live	Tc00.1047053503929.5	Tc00.1047053503929.5	hypothetical protein
353153	Trypanosoma cruzi strain CL Brener	3537944	0	live	Tc00.1047053503929.50	Tc00.1047053503929.50	hypothetical protein
353153	Trypanosoma cruzi strain CL Brener	3537945	0	live	Tc00.1047053503929.60	Tc00.1047053503929.60	hypothetical protein
353153	Trypanosoma cruzi strain CL Brener	3537946	0	live	Tc00.1047053503929.70	Tc00.1047053503929.70	hypothetical protein
353153	Trypanosoma cruzi strain CL Brener	3537947	0	live	Tc00.1047053503929.79	Tc00.1047053503929.79	serine-palmitoyl-CoA transferase
353153	Trypanosoma cruzi strain CL Brener	3532984	0	live	Tc00.1047053503931.14	Tc00.1047053503931.14	hypothetical protein
353153	Trypanosoma cruzi strain CL Brener	3532983	0	live	Tc00.1047053503931.30	Tc00.1047053503931.30	hypothetical protein
353153	Trypanosoma cruzi strain CL Brener	3532996	0	live	Tc00.1047053503935.10	Tc00.1047053503935.10	hypothetical protein
353153	Trypanosoma cruzi strain CL Brener	3532997	0	live	Tc00.1047053503935.20	Tc00.1047053503935.20	2-oxoglutarate dehydrogenase, E2 component, dihydrolipoamide succinyltransferase
353153	Trypanosoma cruzi strain CL Brener	3546956	0	live	Tc00.1047053503939.10	Tc00.1047053503939.10	acetyltransferase
353153	Trypanosoma cruzi strain CL Brener	3546953	0	live	Tc00.1047053503939.100	Tc00.1047053503939.100	hypothetical protein
353153	Trypanosoma cruzi strain CL Brener	3546954	0	live	Tc00.1047053503939.110	Tc00.1047053503939.110	hypothetical protein
353153	Trypanosoma cruzi strain CL Brener	3546962	0	live	Tc00.1047053503939.114	Tc00.1047053503939.114	hypothetical protein
353153	Trypanosoma cruzi strain CL Brener	3546955	0	live	Tc00.1047053503939.120	Tc00.1047053503939.120	hypothetical protein
353153	Trypanosoma cruzi strain CL Brener	3546960	0	live	Tc00.1047053503939.130	Tc00.1047053503939.130	hypothetical protein
353153	Trypanosoma cruzi strain CL Brener	3546957	0	live	Tc00.1047053503939.20	Tc00.1047053503939.20	hypothetical protein
353153	Trypanosoma cruzi strain CL Brener	3546958	0	live	Tc00.1047053503939.30	Tc00.1047053503939.30	hypothetical protein
353153	Trypanosoma cruzi strain CL Brener	3546963	0	live	Tc00.1047053503939.4	Tc00.1047053503939.4	hypothetical protein
353153	Trypanosoma cruzi strain CL Brener	3546959	0	live	Tc00.1047053503939.40	Tc00.1047053503939.40	hypothetical protein
353153	Trypanosoma cruzi strain CL Brener	3546948	0	live	Tc00.1047053503939.50	Tc00.1047053503939.50	hypothetical protein
353153	Trypanosoma cruzi strain CL Brener	3546949	0	live	Tc00.1047053503939.60	Tc00.1047053503939.60	hypothetical protein
353153	Trypanosoma cruzi strain CL Brener	3546950	0	live	Tc00.1047053503939.70	Tc00.1047053503939.70	hypothetical protein
353153	Trypanosoma cruzi strain CL Brener	3546951	0	live	Tc00.1047053503939.80	Tc00.1047053503939.80	prolyl-tRNA synthetase
353153	Trypanosoma cruzi strain CL Brener	3546961	0	live	Tc00.1047053503939.84	Tc00.1047053503939.84	hypothetical protein
353153	Trypanosoma cruzi strain CL Brener	3546952	0	live	Tc00.1047053503939.90	Tc00.1047053503939.90	hypothetical protein
353153	Trypanosoma cruzi strain CL Brener	3534500	0	live	Tc00.1047053503943.10	Tc00.1047053503943.10	serine/threonine protein kinase
353153	Trypanosoma cruzi strain CL Brener	3534502	0	live	Tc00.1047053503943.14	Tc00.1047053503943.14	hypothetical protein
353153	Trypanosoma cruzi strain CL Brener	3534501	0	live	Tc00.1047053503943.20	Tc00.1047053503943.20	hypothetical protein
353153	Trypanosoma cruzi strain CL Brener	3533704	0	live	Tc00.1047053503945.10	Tc00.1047053503945.10	eukaryotic translation initiation factor 1A
353153	Trypanosoma cruzi strain CL Brener	3533705	0	live	Tc00.1047053503945.20	Tc00.1047053503945.20	hypothetical protein
353153	Trypanosoma cruzi strain CL Brener	3533706	0	live	Tc00.1047053503945.30	Tc00.1047053503945.30	hypothetical protein
353153	Trypanosoma cruzi strain CL Brener	3533707	0	live	Tc00.1047053503945.40	Tc00.1047053503945.40	6-phosphogluconolactonase
353153	Trypanosoma cruzi strain CL Brener	3532197	0	live	Tc00.1047053503947.11	Tc00.1047053503947.11	surface protease GP63
353153	Trypanosoma cruzi strain CL Brener	3532196	0	live	Tc00.1047053503947.20	Tc00.1047053503947.20	mucin-associated surface protein (MASP)
353153	Trypanosoma cruzi strain CL Brener	3533495	0	live	Tc00.1047053503949.40	Tc00.1047053503949.40	UDP-Gal or UDP-GlcNAc-dependent glycosyltransferase
353153	Trypanosoma cruzi strain CL Brener	3538348	0	live	Tc00.1047053503953.10	Tc00.1047053503953.10	hypothetical protein
353153	Trypanosoma cruzi strain CL Brener	3538354	0	live	Tc00.1047053503953.14	Tc00.1047053503953.14	hypothetical protein
353153	Trypanosoma cruzi strain CL Brener	3538349	0	live	Tc00.1047053503953.20	Tc00.1047053503953.20	hypothetical protein
353153	Trypanosoma cruzi strain CL Brener	3538350	0	live	Tc00.1047053503953.30	Tc00.1047053503953.30	protein kinase
353153	Trypanosoma cruzi strain CL Brener	3538351	0	live	Tc00.1047053503953.40	Tc00.1047053503953.40	hypothetical protein
353153	Trypanosoma cruzi strain CL Brener	3538352	0	live	Tc00.1047053503953.50	Tc00.1047053503953.50	hypothetical protein
353153	Trypanosoma cruzi strain CL Brener	3538353	0	live	Tc00.1047053503953.59	Tc00.1047053503953.59	mitochondrial DNA polymerase beta-PAK
353153	Trypanosoma cruzi strain CL Brener	3545187	0	live	Tc00.1047053503955.10	Tc00.1047053503955.10	mitochondrial DNA polymerase beta-PAK
353153	Trypanosoma cruzi strain CL Brener	3545195	0	live	Tc00.1047053503955.100	Tc00.1047053503955.100	protein kinase
353153	Trypanosoma cruzi strain CL Brener	3545196	0	live	Tc00.1047053503955.110	Tc00.1047053503955.110	protein kinase
353153	Trypanosoma cruzi strain CL Brener	3545188	0	live	Tc00.1047053503955.20	Tc00.1047053503955.20	mitochondrial DNA polymerase beta
353153	Trypanosoma cruzi strain CL Brener	3545189	0	live	Tc00.1047053503955.30	Tc00.1047053503955.30	hypothetical protein
353153	Trypanosoma cruzi strain CL Brener	3545190	0	live	Tc00.1047053503955.40	Tc00.1047053503955.40	trans-sialidase
353153	Trypanosoma cruzi strain CL Brener	3545191	0	live	Tc00.1047053503955.50	Tc00.1047053503955.50	hypothetical protein
353153	Trypanosoma cruzi strain CL Brener	3545198	0	live	Tc00.1047053503955.55	Tc00.1047053503955.55	hypothetical protein
353153	Trypanosoma cruzi strain CL Brener	3545192	0	live	Tc00.1047053503955.60	Tc00.1047053503955.60	hypothetical protein
353153	Trypanosoma cruzi strain CL Brener	3545193	0	live	Tc00.1047053503955.70	Tc00.1047053503955.70	translation initiation factor
353153	Trypanosoma cruzi strain CL Brener	3545194	0	live	Tc00.1047053503955.80	Tc00.1047053503955.80	hypothetical protein
353153	Trypanosoma cruzi strain CL Brener	3545197	0	live	Tc00.1047053503955.89	Tc00.1047053503955.89	hypothetical protein
353153	Trypanosoma cruzi strain CL Brener	3546605	0	live	Tc00.1047053503957.10	Tc00.1047053503957.10	trans-sialidase
353153	Trypanosoma cruzi strain CL Brener	3546610	0	live	Tc00.1047053503957.120	Tc00.1047053503957.120	retrotransposon hot spot (RHS) protein
353153	Trypanosoma cruzi strain CL Brener	3546606	0	live	Tc00.1047053503957.20	Tc00.1047053503957.20	retrotransposon hot spot (RHS) protein
353153	Trypanosoma cruzi strain CL Brener	3546607	0	live	Tc00.1047053503957.30	Tc00.1047053503957.30	retrotransposon hot spot (RHS) protein
353153	Trypanosoma cruzi strain CL Brener	3539419	0	live	Tc00.1047053503959.10	Tc00.1047053503959.10	hypothetical protein
353153	Trypanosoma cruzi strain CL Brener	3539420	0	live	Tc00.1047053503959.20	Tc00.1047053503959.20	hypothetical protein
353153	Trypanosoma cruzi strain CL Brener	3539421	0	live	Tc00.1047053503959.30	Tc00.1047053503959.30	hypothetical protein
353153	Trypanosoma cruzi strain CL Brener	3539422	0	live	Tc00.1047053503959.40	Tc00.1047053503959.40	hypothetical protein
353153	Trypanosoma cruzi strain CL Brener	3539416	0	live	Tc00.1047053503959.50	Tc00.1047053503959.50	hypothetical protein
353153	Trypanosoma cruzi strain CL Brener	3539417	0	live	Tc00.1047053503959.60	Tc00.1047053503959.60	hypothetical protein
353153	Trypanosoma cruzi strain CL Brener	3539418	0	live	Tc00.1047053503959.78	Tc00.1047053503959.78	hypothetical protein
353153	Trypanosoma cruzi strain CL Brener	3533487	0	live	Tc00.1047053503965.10	Tc00.1047053503965.10	hypothetical protein
353153	Trypanosoma cruzi strain CL Brener	3533488	0	live	Tc00.1047053503965.20	Tc00.1047053503965.20	hypothetical protein
353153	Trypanosoma cruzi strain CL Brener	3533489	0	live	Tc00.1047053503965.30	Tc00.1047053503965.30	hypothetical protein
353153	Trypanosoma cruzi strain CL Brener	3533490	0	live	Tc00.1047053503965.39	Tc00.1047053503965.39	hypothetical protein
353153	Trypanosoma cruzi strain CL Brener	3533217	0	live	Tc00.1047053503967.10	Tc00.1047053503967.10	hypothetical protein
353153	Trypanosoma cruzi strain CL Brener	3533219	0	live	Tc00.1047053503967.19	Tc00.1047053503967.19	hypothetical protein
353153	Trypanosoma cruzi strain CL Brener	3533218	0	live	Tc00.1047053503967.4	Tc00.1047053503967.4	hypothetical protein
353153	Trypanosoma cruzi strain CL Brener	3533138	0	live	Tc00.1047053503969.10	Tc00.1047053503969.10	delta tubulin
353153	Trypanosoma cruzi strain CL Brener	3533139	0	live	Tc00.1047053503969.20	Tc00.1047053503969.20	hypothetical protein
353153	Trypanosoma cruzi strain CL Brener	3537195	0	live	Tc00.1047053503971.10	Tc00.1047053503971.10	hypothetical protein
353153	Trypanosoma cruzi strain CL Brener	3537196	0	live	Tc00.1047053503971.20	Tc00.1047053503971.20	hypothetical protein
353153	Trypanosoma cruzi strain CL Brener	3537197	0	live	Tc00.1047053503971.30	Tc00.1047053503971.30	hypothetical protein
353153	Trypanosoma cruzi strain CL Brener	3537198	0	live	Tc00.1047053503971.40	Tc00.1047053503971.40	translation initiation factor 2 subunit
353153	Trypanosoma cruzi strain CL Brener	3537194	0	live	Tc00.1047053503971.5	Tc00.1047053503971.5	hypothetical protein
353153	Trypanosoma cruzi strain CL Brener	3537192	0	live	Tc00.1047053503971.50	Tc00.1047053503971.50	hypothetical protein
353153	Trypanosoma cruzi strain CL Brener	3537193	0	live	Tc00.1047053503971.59	Tc00.1047053503971.59	hypothetical protein
353153	Trypanosoma cruzi strain CL Brener	3553071	0	live	Tc00.1047053503973.10	Tc00.1047053503973.10	hypothetical protein
353153	Trypanosoma cruzi strain CL Brener	3553079	0	live	Tc00.1047053503973.110	Tc00.1047053503973.110	hypothetical protein
353153	Trypanosoma cruzi strain CL Brener	3553080	0	live	Tc00.1047053503973.120	Tc00.1047053503973.120	mucin-associated surface protein (MASP)
353153	Trypanosoma cruzi strain CL Brener	3553082	0	live	Tc00.1047053503973.150	Tc00.1047053503973.150	mucin-associated surface protein (MASP)
353153	Trypanosoma cruzi strain CL Brener	3553083	0	live	Tc00.1047053503973.170	Tc00.1047053503973.170	hypothetical protein
353153	Trypanosoma cruzi strain CL Brener	3553084	0	live	Tc00.1047053503973.190	Tc00.1047053503973.190	mucin-associated surface protein (MASP)
353153	Trypanosoma cruzi strain CL Brener	3553085	0	live	Tc00.1047053503973.240	Tc00.1047053503973.240	mucin-associated surface protein (MASP)
353153	Trypanosoma cruzi strain CL Brener	3553060	0	live	Tc00.1047053503973.280	Tc00.1047053503973.280	mucin-associated surface protein (MASP)
353153	Trypanosoma cruzi strain CL Brener	3553061	0	live	Tc00.1047053503973.290	Tc00.1047053503973.290	mucin TcMUCII
353153	Trypanosoma cruzi strain CL Brener	3553063	0	live	Tc00.1047053503973.320	Tc00.1047053503973.320	mucin TcMUCII
353153	Trypanosoma cruzi strain CL Brener	3553065	0	live	Tc00.1047053503973.350	Tc00.1047053503973.350	hypothetical protein
353153	Trypanosoma cruzi strain CL Brener	3553073	0	live	Tc00.1047053503973.40	Tc00.1047053503973.40	dispersed gene family protein 1 (DGF-1)
353153	Trypanosoma cruzi strain CL Brener	3553074	0	live	Tc00.1047053503973.50	Tc00.1047053503973.50	mucin-associated surface protein (MASP)
353153	Trypanosoma cruzi strain CL Brener	3553075	0	live	Tc00.1047053503973.70	Tc00.1047053503973.70	serine-alanine-and proline-rich protein
353153	Trypanosoma cruzi strain CL Brener	3553078	0	live	Tc00.1047053503973.80	Tc00.1047053503973.80	mucin-associated surface protein (MASP)
353153	Trypanosoma cruzi strain CL Brener	3543472	0	live	Tc00.1047053503975.100	Tc00.1047053503975.100	hypothetical protein
353153	Trypanosoma cruzi strain CL Brener	3543467	0	live	Tc00.1047053503975.20	Tc00.1047053503975.20	hypothetical protein
353153	Trypanosoma cruzi strain CL Brener	3543468	0	live	Tc00.1047053503975.40	Tc00.1047053503975.40	hypothetical protein
353153	Trypanosoma cruzi strain CL Brener	3543469	0	live	Tc00.1047053503975.50	Tc00.1047053503975.50	hypothetical protein
353153	Trypanosoma cruzi strain CL Brener	3543470	0	live	Tc00.1047053503975.60	Tc00.1047053503975.60	hypothetical protein
353153	Trypanosoma cruzi strain CL Brener	3543471	0	live	Tc00.1047053503975.70	Tc00.1047053503975.70	hypothetical protein
353153	Trypanosoma cruzi strain CL Brener	3537342	0	live	Tc00.1047053503977.30	Tc00.1047053503977.30	mucin-associated surface protein (MASP)
353153	Trypanosoma cruzi strain CL Brener	3537343	0	live	Tc00.1047053503977.40	Tc00.1047053503977.40	mucin TcMUCII
353153	Trypanosoma cruzi strain CL Brener	3537346	0	live	Tc00.1047053503977.79	Tc00.1047053503977.79	elongation factor 1-gamma (EF-1-gamma)
353153	Trypanosoma cruzi strain CL Brener	3532597	0	live	Tc00.1047053503979.10	Tc00.1047053503979.10	hypothetical protein
353153	Trypanosoma cruzi strain CL Brener	3532598	0	live	Tc00.1047053503979.20	Tc00.1047053503979.20	hypothetical protein
353153	Trypanosoma cruzi strain CL Brener	3539449	0	live	Tc00.1047053503981.20	Tc00.1047053503981.20	hypothetical protein
353153	Trypanosoma cruzi strain CL Brener	3539450	0	live	Tc00.1047053503981.30	Tc00.1047053503981.30	hypothetical protein
353153	Trypanosoma cruzi strain CL Brener	3539451	0	live	Tc00.1047053503981.40	Tc00.1047053503981.40	DnaJ chaperone protein
353153	Trypanosoma cruzi strain CL Brener	3539452	0	live	Tc00.1047053503981.50	Tc00.1047053503981.50	hypothetical protein
353153	Trypanosoma cruzi strain CL Brener	3539453	0	live	Tc00.1047053503981.60	Tc00.1047053503981.60	hypothetical protein
353153	Trypanosoma cruzi strain CL Brener	3539454	0	live	Tc00.1047053503981.70	Tc00.1047053503981.70	hypothetical protein
353153	Trypanosoma cruzi strain CL Brener	3539455	0	live	Tc00.1047053503981.80	Tc00.1047053503981.80	hypothetical protein
353153	Trypanosoma cruzi strain CL Brener	3539457	0	live	Tc00.1047053503981.90	Tc00.1047053503981.90	DNA helicase
353153	Trypanosoma cruzi strain CL Brener	3532700	0	live	Tc00.1047053503983.10	Tc00.1047053503983.10	hypothetical protein
353153	Trypanosoma cruzi strain CL Brener	3532701	0	live	Tc00.1047053503983.20	Tc00.1047053503983.20	dihydroxyacetone kinase 1-like
353153	Trypanosoma cruzi strain CL Brener	3532702	0	live	Tc00.1047053503983.29	Tc00.1047053503983.29	hypothetical protein
353153	Trypanosoma cruzi strain CL Brener	3537611	0	live	Tc00.1047053503987.10	Tc00.1047053503987.10	COP-coated vesicle membrane protein p24 precursor
353153	Trypanosoma cruzi strain CL Brener	3537612	0	live	Tc00.1047053503987.20	Tc00.1047053503987.20	calpain-like cysteine peptidase
353153	Trypanosoma cruzi strain CL Brener	3537613	0	live	Tc00.1047053503987.30	Tc00.1047053503987.30	hypothetical protein
353153	Trypanosoma cruzi strain CL Brener	3537609	0	live	Tc00.1047053503987.39	Tc00.1047053503987.39	hypothetical protein
353153	Trypanosoma cruzi strain CL Brener	3537610	0	live	Tc00.1047053503987.4	Tc00.1047053503987.4	ras-related protein rab-2a
353153	Trypanosoma cruzi strain CL Brener	3537614	0	live	Tc00.1047053503987.50	Tc00.1047053503987.50	hypothetical protein
353153	Trypanosoma cruzi strain CL Brener	3537607	0	live	Tc00.1047053503987.60	Tc00.1047053503987.60	hypothetical protein
353153	Trypanosoma cruzi strain CL Brener	3537608	0	live	Tc00.1047053503987.70	Tc00.1047053503987.70	hypothetical protein
353153	Trypanosoma cruzi strain CL Brener	3541143	0	live	Tc00.1047053503989.10	Tc00.1047053503989.10	zinc finger protein 2
353153	Trypanosoma cruzi strain CL Brener	3541144	0	live	Tc00.1047053503989.20	Tc00.1047053503989.20	hypothetical protein
353153	Trypanosoma cruzi strain CL Brener	3541146	0	live	Tc00.1047053503989.50	Tc00.1047053503989.50	hypothetical protein
353153	Trypanosoma cruzi strain CL Brener	3541147	0	live	Tc00.1047053503989.60	Tc00.1047053503989.60	protein phosphatase 2C
353153	Trypanosoma cruzi strain CL Brener	3534016	0	live	Tc00.1047053503991.10	Tc00.1047053503991.10	hypothetical protein
353153	Trypanosoma cruzi strain CL Brener	3534017	0	live	Tc00.1047053503991.20	Tc00.1047053503991.20	aminopeptidase P1
353153	Trypanosoma cruzi strain CL Brener	3534018	0	live	Tc00.1047053503991.30	Tc00.1047053503991.30	hypothetical protein
353153	Trypanosoma cruzi strain CL Brener	3534019	0	live	Tc00.1047053503991.39	Tc00.1047053503991.39	hypothetical protein
353153	Trypanosoma cruzi strain CL Brener	3534045	0	live	Tc00.1047053503993.10	Tc00.1047053503993.10	trans-sialidase
353153	Trypanosoma cruzi strain CL Brener	3534046	0	live	Tc00.1047053503993.20	Tc00.1047053503993.20	hypothetical protein
353153	Trypanosoma cruzi strain CL Brener	3534047	0	live	Tc00.1047053503993.30	Tc00.1047053503993.30	surface protease GP63
353153	Trypanosoma cruzi strain CL Brener	3536308	0	live	Tc00.1047053503995.10	Tc00.1047053503995.10	hypothetical protein
353153	Trypanosoma cruzi strain CL Brener	3536309	0	live	Tc00.1047053503995.20	Tc00.1047053503995.20	hypothetical protein
353153	Trypanosoma cruzi strain CL Brener	3536310	0	live	Tc00.1047053503995.30	Tc00.1047053503995.30	hypothetical protein
353153	Trypanosoma cruzi strain CL Brener	3536311	0	live	Tc00.1047053503995.40	Tc00.1047053503995.40	hypothetical protein
353153	Trypanosoma cruzi strain CL Brener	3536312	0	live	Tc00.1047053503995.50	Tc00.1047053503995.50	oligopeptidase B
353153	Trypanosoma cruzi strain CL Brener	3532172	0	live	Tc00.1047053503997.10	Tc00.1047053503997.10	hypothetical protein
353153	Trypanosoma cruzi strain CL Brener	3532173	0	live	Tc00.1047053503997.19	Tc00.1047053503997.19	hypothetical protein
353153	Trypanosoma cruzi strain CL Brener	3544798	0	live	Tc00.1047053503999.10	Tc00.1047053503999.10	squalene monooxygenase
353153	Trypanosoma cruzi strain CL Brener	3544807	0	live	Tc00.1047053503999.100	Tc00.1047053503999.100	phospholipid-transporting ATPase 1-like protein
353153	Trypanosoma cruzi strain CL Brener	3544808	0	live	Tc00.1047053503999.110	Tc00.1047053503999.110	hypothetical protein
353153	Trypanosoma cruzi strain CL Brener	3544799	0	live	Tc00.1047053503999.20	Tc00.1047053503999.20	MCAK-like kinesin
353153	Trypanosoma cruzi strain CL Brener	3544800	0	live	Tc00.1047053503999.30	Tc00.1047053503999.30	hypothetical protein
353153	Trypanosoma cruzi strain CL Brener	3544801	0	live	Tc00.1047053503999.40	Tc00.1047053503999.40	hypothetical protein
353153	Trypanosoma cruzi strain CL Brener	3544802	0	live	Tc00.1047053503999.50	Tc00.1047053503999.50	ubiquitin-conjugating enzyme-like
353153	Trypanosoma cruzi strain CL Brener	3544803	0	live	Tc00.1047053503999.60	Tc00.1047053503999.60	phosphoprotein phosphatase
353153	Trypanosoma cruzi strain CL Brener	3544804	0	live	Tc00.1047053503999.70	Tc00.1047053503999.70	ras-family member, GTP-binding protein
353153	Trypanosoma cruzi strain CL Brener	3544805	0	live	Tc00.1047053503999.80	Tc00.1047053503999.80	hypothetical protein
353153	Trypanosoma cruzi strain CL Brener	3544806	0	live	Tc00.1047053503999.90	Tc00.1047053503999.90	hypothetical protein
353153	Trypanosoma cruzi strain CL Brener	3536298	0	live	Tc00.1047053504001.10	Tc00.1047053504001.10	hypothetical protein
353153	Trypanosoma cruzi strain CL Brener	3536299	0	live	Tc00.1047053504001.20	Tc00.1047053504001.20	hypothetical protein
353153	Trypanosoma cruzi strain CL Brener	3536301	0	live	Tc00.1047053504001.3	Tc00.1047053504001.3	flagellar radial spoke component
353153	Trypanosoma cruzi strain CL Brener	3536300	0	live	Tc00.1047053504001.6	Tc00.1047053504001.6	protein kinase
353153	Trypanosoma cruzi strain CL Brener	3538648	0	live	Tc00.1047053504003.14	Tc00.1047053504003.14	hypothetical protein
353153	Trypanosoma cruzi strain CL Brener	3538649	0	live	Tc00.1047053504003.30	Tc00.1047053504003.30	hypothetical protein
353153	Trypanosoma cruzi strain CL Brener	3538650	0	live	Tc00.1047053504003.40	Tc00.1047053504003.40	hypothetical protein
353153	Trypanosoma cruzi strain CL Brener	3538651	0	live	Tc00.1047053504003.50	Tc00.1047053504003.50	hypothetical protein
353153	Trypanosoma cruzi strain CL Brener	3538652	0	live	Tc00.1047053504003.60	Tc00.1047053504003.60	chaperonin/T-complex protein 1 gamma subunit
353153	Trypanosoma cruzi strain CL Brener	3538645	0	live	Tc00.1047053504003.70	Tc00.1047053504003.70	S-adenosyl-methyltransferase mraW-like protein
353153	Trypanosoma cruzi strain CL Brener	3538646	0	live	Tc00.1047053504003.80	Tc00.1047053504003.80	hypothetical protein
353153	Trypanosoma cruzi strain CL Brener	3538647	0	live	Tc00.1047053504003.90	Tc00.1047053504003.90	hypothetical protein
353153	Trypanosoma cruzi strain CL Brener	3537204	0	live	Tc00.1047053504005.10	Tc00.1047053504005.10	endonuclease III
353153	Trypanosoma cruzi strain CL Brener	3537205	0	live	Tc00.1047053504005.20	Tc00.1047053504005.20	N-acetylglucosaminyl-phosphatidylinositol deacetylase
353153	Trypanosoma cruzi strain CL Brener	3537203	0	live	Tc00.1047053504005.29	Tc00.1047053504005.29	hypothetical protein
353153	Trypanosoma cruzi strain CL Brener	3537201	0	live	Tc00.1047053504005.3	Tc00.1047053504005.3	RNA helicase
353153	Trypanosoma cruzi strain CL Brener	3537206	0	live	Tc00.1047053504005.40	Tc00.1047053504005.40	hypothetical protein
353153	Trypanosoma cruzi strain CL Brener	3537207	0	live	Tc00.1047053504005.50	Tc00.1047053504005.50	hypothetical protein
353153	Trypanosoma cruzi strain CL Brener	3537200	0	live	Tc00.1047053504005.54	Tc00.1047053504005.54	hypothetical protein
353153	Trypanosoma cruzi strain CL Brener	3537202	0	live	Tc00.1047053504005.6	Tc00.1047053504005.6	RNA-binding protein
353153	Trypanosoma cruzi strain CL Brener	3537199	0	live	Tc00.1047053504005.60	Tc00.1047053504005.60	hypothetical protein
353153	Trypanosoma cruzi strain CL Brener	3535382	0	live	Tc00.1047053504007.20	Tc00.1047053504007.20	trans-sialidase
353153	Trypanosoma cruzi strain CL Brener	3538577	0	live	Tc00.1047053504009.10	Tc00.1047053504009.10	hypothetical protein
353153	Trypanosoma cruzi strain CL Brener	3538578	0	live	Tc00.1047053504009.20	Tc00.1047053504009.20	hypothetical protein
353153	Trypanosoma cruzi strain CL Brener	3538579	0	live	Tc00.1047053504009.30	Tc00.1047053504009.30	hypothetical protein
353153	Trypanosoma cruzi strain CL Brener	3538583	0	live	Tc00.1047053504009.4	Tc00.1047053504009.4	hypothetical protein
353153	Trypanosoma cruzi strain CL Brener	3538580	0	live	Tc00.1047053504009.40	Tc00.1047053504009.40	33 kDa inner dynein arm light chain, axonemal
353153	Trypanosoma cruzi strain CL Brener	3538581	0	live	Tc00.1047053504009.60	Tc00.1047053504009.60	hypothetical protein
353153	Trypanosoma cruzi strain CL Brener	3538582	0	live	Tc00.1047053504009.70	Tc00.1047053504009.70	hypothetical protein
353153	Trypanosoma cruzi strain CL Brener	3536694	0	live	Tc00.1047053504011.40	Tc00.1047053504011.40	XPA-interacting protein
353153	Trypanosoma cruzi strain CL Brener	3536695	0	live	Tc00.1047053504011.60	Tc00.1047053504011.60	hypothetical protein
353153	Trypanosoma cruzi strain CL Brener	3536696	0	live	Tc00.1047053504011.70	Tc00.1047053504011.70	hypothetical protein
353153	Trypanosoma cruzi strain CL Brener	3536697	0	live	Tc00.1047053504011.80	Tc00.1047053504011.80	hypothetical protein
353153	Trypanosoma cruzi strain CL Brener	3540754	0	live	Tc00.1047053504013.100	Tc00.1047053504013.100	ribosomal protein S19
353153	Trypanosoma cruzi strain CL Brener	3540756	0	live	Tc00.1047053504013.11	Tc00.1047053504013.11	ribosomal protein L13
353153	Trypanosoma cruzi strain CL Brener	3540755	0	live	Tc00.1047053504013.110	Tc00.1047053504013.110	serine/threonine-protein phosphatase 2A, catalytic subunit
353153	Trypanosoma cruzi strain CL Brener	3540747	0	live	Tc00.1047053504013.20	Tc00.1047053504013.20	hypothetical protein
353153	Trypanosoma cruzi strain CL Brener	3540748	0	live	Tc00.1047053504013.30	Tc00.1047053504013.30	hypothetical protein
353153	Trypanosoma cruzi strain CL Brener	3540749	0	live	Tc00.1047053504013.40	Tc00.1047053504013.40	serine acetyltransferase
353153	Trypanosoma cruzi strain CL Brener	3540750	0	live	Tc00.1047053504013.50	Tc00.1047053504013.50	selenocysteine-tRNA-specific elongation factor
353153	Trypanosoma cruzi strain CL Brener	3540757	0	live	Tc00.1047053504013.55	Tc00.1047053504013.55	hypothetical protein
353153	Trypanosoma cruzi strain CL Brener	3540751	0	live	Tc00.1047053504013.60	Tc00.1047053504013.60	regulatory subunit of protein kinase a-like protein
353153	Trypanosoma cruzi strain CL Brener	3540752	0	live	Tc00.1047053504013.70	Tc00.1047053504013.70	zinc carboxypeptidase
353153	Trypanosoma cruzi strain CL Brener	3540753	0	live	Tc00.1047053504013.90	Tc00.1047053504013.90	hypothetical protein
353153	Trypanosoma cruzi strain CL Brener	3533311	0	live	Tc00.1047053504015.11	Tc00.1047053504015.11	mucin-associated surface protein (MASP)
353153	Trypanosoma cruzi strain CL Brener	3533309	0	live	Tc00.1047053504015.30	Tc00.1047053504015.30	surface protease GP63
353153	Trypanosoma cruzi strain CL Brener	3538385	0	live	Tc00.1047053504017.10	Tc00.1047053504017.10	basic transcription factor 3a
353153	Trypanosoma cruzi strain CL Brener	3538386	0	live	Tc00.1047053504017.20	Tc00.1047053504017.20	hypothetical protein
353153	Trypanosoma cruzi strain CL Brener	3538387	0	live	Tc00.1047053504017.30	Tc00.1047053504017.30	hypothetical protein
353153	Trypanosoma cruzi strain CL Brener	3538388	0	live	Tc00.1047053504017.40	Tc00.1047053504017.40	glycine cleavage T-protein
353153	Trypanosoma cruzi strain CL Brener	3538389	0	live	Tc00.1047053504017.50	Tc00.1047053504017.50	hypothetical protein
353153	Trypanosoma cruzi strain CL Brener	3538393	0	live	Tc00.1047053504017.54	Tc00.1047053504017.54	hypothetical protein
353153	Trypanosoma cruzi strain CL Brener	3538390	0	live	Tc00.1047053504017.60	Tc00.1047053504017.60	hypothetical protein
353153	Trypanosoma cruzi strain CL Brener	3538391	0	live	Tc00.1047053504017.70	Tc00.1047053504017.70	hypothetical protein
353153	Trypanosoma cruzi strain CL Brener	3538392	0	live	Tc00.1047053504017.79	Tc00.1047053504017.79	glycyl-tRNA synthetase
353153	Trypanosoma cruzi strain CL Brener	3534991	0	live	Tc00.1047053504019.3	Tc00.1047053504019.3	hypothetical protein
353153	Trypanosoma cruzi strain CL Brener	3534992	0	live	Tc00.1047053504019.6	Tc00.1047053504019.6	hypothetical protein
353153	Trypanosoma cruzi strain CL Brener	3534990	0	live	Tc00.1047053504019.9	Tc00.1047053504019.9	hypothetical protein
353153	Trypanosoma cruzi strain CL Brener	3547370	0	live	Tc00.1047053504021.10	Tc00.1047053504021.10	CYC2-like cyclin
353153	Trypanosoma cruzi strain CL Brener	3547367	0	live	Tc00.1047053504021.100	Tc00.1047053504021.100	hypothetical protein
353153	Trypanosoma cruzi strain CL Brener	3547360	0	live	Tc00.1047053504021.109	Tc00.1047053504021.109	40S ribosomal protein S3
353153	Trypanosoma cruzi strain CL Brener	3547368	0	live	Tc00.1047053504021.120	Tc00.1047053504021.120	hypothetical protein
353153	Trypanosoma cruzi strain CL Brener	3547369	0	live	Tc00.1047053504021.130	Tc00.1047053504021.130	hypothetical protein
353153	Trypanosoma cruzi strain CL Brener	3547358	0	live	Tc00.1047053504021.140	Tc00.1047053504021.140	hypothetical protein
353153	Trypanosoma cruzi strain CL Brener	3547361	0	live	Tc00.1047053504021.149	Tc00.1047053504021.149	hypothetical protein
353153	Trypanosoma cruzi strain CL Brener	3547371	0	live	Tc00.1047053504021.20	Tc00.1047053504021.20	hypothetical protein
353153	Trypanosoma cruzi strain CL Brener	3547372	0	live	Tc00.1047053504021.30	Tc00.1047053504021.30	hypothetical protein
353153	Trypanosoma cruzi strain CL Brener	3547373	0	live	Tc00.1047053504021.40	Tc00.1047053504021.40	hypothetical protein
353153	Trypanosoma cruzi strain CL Brener	3547362	0	live	Tc00.1047053504021.50	Tc00.1047053504021.50	hypothetical protein
353153	Trypanosoma cruzi strain CL Brener	3547363	0	live	Tc00.1047053504021.60	Tc00.1047053504021.60	hypothetical protein
353153	Trypanosoma cruzi strain CL Brener	3547364	0	live	Tc00.1047053504021.70	Tc00.1047053504021.70	hypothetical protein
353153	Trypanosoma cruzi strain CL Brener	3547359	0	live	Tc00.1047053504021.74	Tc00.1047053504021.74	hypothetical protein
353153	Trypanosoma cruzi strain CL Brener	3547365	0	live	Tc00.1047053504021.80	Tc00.1047053504021.80	hypothetical protein
353153	Trypanosoma cruzi strain CL Brener	3547366	0	live	Tc00.1047053504021.90	Tc00.1047053504021.90	hypothetical protein
353153	Trypanosoma cruzi strain CL Brener	3532959	0	live	Tc00.1047053504023.10	Tc00.1047053504023.10	hypothetical protein
353153	Trypanosoma cruzi strain CL Brener	3532228	0	live	Tc00.1047053504025.10	Tc00.1047053504025.10	hypothetical protein
353153	Trypanosoma cruzi strain CL Brener	3532229	0	live	Tc00.1047053504025.19	Tc00.1047053504025.19	hypothetical protein
353153	Trypanosoma cruzi strain CL Brener	3532917	0	live	Tc00.1047053504027.10	Tc00.1047053504027.10	hypothetical protein
353153	Trypanosoma cruzi strain CL Brener	3532918	0	live	Tc00.1047053504027.20	Tc00.1047053504027.20	hypothetical protein
353153	Trypanosoma cruzi strain CL Brener	3532919	0	live	Tc00.1047053504027.4	Tc00.1047053504027.4	kinesin
353153	Trypanosoma cruzi strain CL Brener	3540078	0	live	Tc00.1047053504029.101	Tc00.1047053504029.101	hypothetical protein
353153	Trypanosoma cruzi strain CL Brener	3540079	0	live	Tc00.1047053504029.21	Tc00.1047053504029.21	lipase
353153	Trypanosoma cruzi strain CL Brener	3540072	0	live	Tc00.1047053504029.40	Tc00.1047053504029.40	hypothetical protein
353153	Trypanosoma cruzi strain CL Brener	3540073	0	live	Tc00.1047053504029.50	Tc00.1047053504029.50	hypothetical protein
353153	Trypanosoma cruzi strain CL Brener	3540074	0	live	Tc00.1047053504029.60	Tc00.1047053504029.60	hypothetical protein
353153	Trypanosoma cruzi strain CL Brener	3540075	0	live	Tc00.1047053504029.70	Tc00.1047053504029.70	hypothetical protein
353153	Trypanosoma cruzi strain CL Brener	3540076	0	live	Tc00.1047053504029.80	Tc00.1047053504029.80	serine/threonine protein phosphatase
353153	Trypanosoma cruzi strain CL Brener	3540077	0	live	Tc00.1047053504029.90	Tc00.1047053504029.90	hypothetical protein
353153	Trypanosoma cruzi strain CL Brener	3538025	0	live	Tc00.1047053504031.11	Tc00.1047053504031.11	hypothetical protein
353153	Trypanosoma cruzi strain CL Brener	3538020	0	live	Tc00.1047053504031.30	Tc00.1047053504031.30	mucin-associated surface protein (MASP)
353153	Trypanosoma cruzi strain CL Brener	3538021	0	live	Tc00.1047053504031.40	Tc00.1047053504031.40	hypothetical protein
353153	Trypanosoma cruzi strain CL Brener	3538022	0	live	Tc00.1047053504031.50	Tc00.1047053504031.50	trans-sialidase
353153	Trypanosoma cruzi strain CL Brener	3548843	0	live	Tc00.1047053504033.100	Tc00.1047053504033.100	hypothetical protein
353153	Trypanosoma cruzi strain CL Brener	3548825	0	live	Tc00.1047053504033.110	Tc00.1047053504033.110	hypothetical protein
353153	Trypanosoma cruzi strain CL Brener	3548826	0	live	Tc00.1047053504033.120	Tc00.1047053504033.120	hypothetical protein
353153	Trypanosoma cruzi strain CL Brener	3548827	0	live	Tc00.1047053504033.130	Tc00.1047053504033.130	spermidine synthase
353153	Trypanosoma cruzi strain CL Brener	3548829	0	live	Tc00.1047053504033.160	Tc00.1047053504033.160	hypothetical protein
353153	Trypanosoma cruzi strain CL Brener	3548830	0	live	Tc00.1047053504033.170	Tc00.1047053504033.170	tyrosine phosphatase
353153	Trypanosoma cruzi strain CL Brener	3548831	0	live	Tc00.1047053504033.180	Tc00.1047053504033.180	hypothetical protein
353153	Trypanosoma cruzi strain CL Brener	3548832	0	live	Tc00.1047053504033.190	Tc00.1047053504033.190	EF hand
353153	Trypanosoma cruzi strain CL Brener	3548833	0	live	Tc00.1047053504033.200	Tc00.1047053504033.200	hypothetical protein
353153	Trypanosoma cruzi strain CL Brener	3548838	0	live	Tc00.1047053504033.21	Tc00.1047053504033.21	UDP-Gal or UDP-GlcNAc-dependent glycosyltransferase
353153	Trypanosoma cruzi strain CL Brener	3548834	0	live	Tc00.1047053504033.210	Tc00.1047053504033.210	hypothetical protein
353153	Trypanosoma cruzi strain CL Brener	3548835	0	live	Tc00.1047053504033.220	Tc00.1047053504033.220	huntingtin interacting protein (HIP)
353153	Trypanosoma cruzi strain CL Brener	3548840	0	live	Tc00.1047053504033.40	Tc00.1047053504033.40	hypothetical protein
353153	Trypanosoma cruzi strain CL Brener	3548841	0	live	Tc00.1047053504033.80	Tc00.1047053504033.80	hypothetical protein
353153	Trypanosoma cruzi strain CL Brener	3548842	0	live	Tc00.1047053504033.90	Tc00.1047053504033.90	mitochondrial carrier protein
353153	Trypanosoma cruzi strain CL Brener	3545567	0	live	Tc00.1047053504035.100	Tc00.1047053504035.100	hypothetical protein
353153	Trypanosoma cruzi strain CL Brener	3545568	0	live	Tc00.1047053504035.110	Tc00.1047053504035.110	hypothetical protein
353153	Trypanosoma cruzi strain CL Brener	3545569	0	live	Tc00.1047053504035.120	Tc00.1047053504035.120	hypothetical protein
353153	Trypanosoma cruzi strain CL Brener	3545570	0	live	Tc00.1047053504035.130	Tc00.1047053504035.130	hypothetical protein
353153	Trypanosoma cruzi strain CL Brener	3545571	0	live	Tc00.1047053504035.140	Tc00.1047053504035.140	mismatch repair protein MLH1
353153	Trypanosoma cruzi strain CL Brener	3545573	0	live	Tc00.1047053504035.149	Tc00.1047053504035.149	kinesin
353153	Trypanosoma cruzi strain CL Brener	3545574	0	live	Tc00.1047053504035.21	Tc00.1047053504035.21	hypothetical protein
353153	Trypanosoma cruzi strain CL Brener	3545563	0	live	Tc00.1047053504035.60	Tc00.1047053504035.60	hypothetical protein
353153	Trypanosoma cruzi strain CL Brener	3545564	0	live	Tc00.1047053504035.70	Tc00.1047053504035.70	cyclophilin
353153	Trypanosoma cruzi strain CL Brener	3545565	0	live	Tc00.1047053504035.80	Tc00.1047053504035.80	hypothetical protein
353153	Trypanosoma cruzi strain CL Brener	3545572	0	live	Tc00.1047053504035.84	Tc00.1047053504035.84	hypothetical protein
353153	Trypanosoma cruzi strain CL Brener	3545566	0	live	Tc00.1047053504035.90	Tc00.1047053504035.90	translation initiation factor IF-2
353153	Trypanosoma cruzi strain CL Brener	3533666	0	live	Tc00.1047053504037.10	Tc00.1047053504037.10	hypothetical protein
353153	Trypanosoma cruzi strain CL Brener	3533667	0	live	Tc00.1047053504037.20	Tc00.1047053504037.20	hypothetical protein
353153	Trypanosoma cruzi strain CL Brener	3533668	0	live	Tc00.1047053504037.30	Tc00.1047053504037.30	60S ribosomal protein L12
353153	Trypanosoma cruzi strain CL Brener	3533669	0	live	Tc00.1047053504037.40	Tc00.1047053504037.40	hypothetical protein
353153	Trypanosoma cruzi strain CL Brener	3550021	0	live	Tc00.1047053504039.110	Tc00.1047053504039.110	hypothetical protein
353153	Trypanosoma cruzi strain CL Brener	3550022	0	live	Tc00.1047053504039.120	Tc00.1047053504039.120	mucin TcMUCII
353153	Trypanosoma cruzi strain CL Brener	3550008	0	live	Tc00.1047053504039.130	Tc00.1047053504039.130	mucin-associated surface protein (MASP)
353153	Trypanosoma cruzi strain CL Brener	3550010	0	live	Tc00.1047053504039.160	Tc00.1047053504039.160	mucin-associated surface protein (MASP)
353153	Trypanosoma cruzi strain CL Brener	3550012	0	live	Tc00.1047053504039.180	Tc00.1047053504039.180	mucin-associated surface protein (MASP)
353153	Trypanosoma cruzi strain CL Brener	3550013	0	live	Tc00.1047053504039.200	Tc00.1047053504039.200	mucin-associated surface protein (MASP)
353153	Trypanosoma cruzi strain CL Brener	3550014	0	live	Tc00.1047053504039.210	Tc00.1047053504039.210	hypothetical protein
353153	Trypanosoma cruzi strain CL Brener	3550015	0	live	Tc00.1047053504039.230	Tc00.1047053504039.230	mucin-associated surface protein (MASP)
353153	Trypanosoma cruzi strain CL Brener	3550016	0	live	Tc00.1047053504039.240	Tc00.1047053504039.240	mucin TcMUCII
353153	Trypanosoma cruzi strain CL Brener	3550018	0	live	Tc00.1047053504039.70	Tc00.1047053504039.70	hypothetical protein
353153	Trypanosoma cruzi strain CL Brener	3534308	0	live	Tc00.1047053504041.10	Tc00.1047053504041.10	hypothetical protein
353153	Trypanosoma cruzi strain CL Brener	3534309	0	live	Tc00.1047053504041.20	Tc00.1047053504041.20	hypothetical protein
353153	Trypanosoma cruzi strain CL Brener	3534311	0	live	Tc00.1047053504041.29	Tc00.1047053504041.29	DNA repair protein
353153	Trypanosoma cruzi strain CL Brener	3534310	0	live	Tc00.1047053504041.4	Tc00.1047053504041.4	hypothetical protein
353153	Trypanosoma cruzi strain CL Brener	3531987	0	live	Tc00.1047053504043.10	Tc00.1047053504043.10	hypothetical protein
353153	Trypanosoma cruzi strain CL Brener	3542041	0	live	Tc00.1047053504045.10	Tc00.1047053504045.10	hypothetical protein
353153	Trypanosoma cruzi strain CL Brener	3542049	0	live	Tc00.1047053504045.100	Tc00.1047053504045.100	hypothetical protein
353153	Trypanosoma cruzi strain CL Brener	3542050	0	live	Tc00.1047053504045.110	Tc00.1047053504045.110	urocanate hydratase
353153	Trypanosoma cruzi strain CL Brener	3542052	0	live	Tc00.1047053504045.114	Tc00.1047053504045.114	hypothetical protein
353153	Trypanosoma cruzi strain CL Brener	3542051	0	live	Tc00.1047053504045.120	Tc00.1047053504045.120	hypothetical protein
353153	Trypanosoma cruzi strain CL Brener	3542053	0	live	Tc00.1047053504045.130	Tc00.1047053504045.130	kinesin
353153	Trypanosoma cruzi strain CL Brener	3542042	0	live	Tc00.1047053504045.20	Tc00.1047053504045.20	hypothetical protein
353153	Trypanosoma cruzi strain CL Brener	3542043	0	live	Tc00.1047053504045.30	Tc00.1047053504045.30	hypothetical protein
353153	Trypanosoma cruzi strain CL Brener	3542055	0	live	Tc00.1047053504045.5	Tc00.1047053504045.5	hypothetical protein
353153	Trypanosoma cruzi strain CL Brener	3542044	0	live	Tc00.1047053504045.50	Tc00.1047053504045.50	hypothetical protein
353153	Trypanosoma cruzi strain CL Brener	3542054	0	live	Tc00.1047053504045.55	Tc00.1047053504045.55	hypothetical protein
353153	Trypanosoma cruzi strain CL Brener	3542045	0	live	Tc00.1047053504045.60	Tc00.1047053504045.60	thermostable carboxypeptidase 1
353153	Trypanosoma cruzi strain CL Brener	3542046	0	live	Tc00.1047053504045.70	Tc00.1047053504045.70	hypothetical protein
353153	Trypanosoma cruzi strain CL Brener	3542047	0	live	Tc00.1047053504045.80	Tc00.1047053504045.80	hypothetical protein
353153	Trypanosoma cruzi strain CL Brener	3541207	0	live	Tc00.1047053504047.10	Tc00.1047053504047.10	hypothetical protein
353153	Trypanosoma cruzi strain CL Brener	3541208	0	live	Tc00.1047053504047.20	Tc00.1047053504047.20	hypothetical protein
353153	Trypanosoma cruzi strain CL Brener	3541209	0	live	Tc00.1047053504047.30	Tc00.1047053504047.30	kinesin
353153	Trypanosoma cruzi strain CL Brener	3541205	0	live	Tc00.1047053504047.34	Tc00.1047053504047.34	acylphosphatase
353153	Trypanosoma cruzi strain CL Brener	3541210	0	live	Tc00.1047053504047.40	Tc00.1047053504047.40	kinesin
353153	Trypanosoma cruzi strain CL Brener	3541206	0	live	Tc00.1047053504047.5	Tc00.1047053504047.5	urocanate hydratase
353153	Trypanosoma cruzi strain CL Brener	3541202	0	live	Tc00.1047053504047.50	Tc00.1047053504047.50	hypothetical protein
353153	Trypanosoma cruzi strain CL Brener	3541203	0	live	Tc00.1047053504047.60	Tc00.1047053504047.60	protein kinase
353153	Trypanosoma cruzi strain CL Brener	3541204	0	live	Tc00.1047053504047.70	Tc00.1047053504047.70	hypothetical protein
353153	Trypanosoma cruzi strain CL Brener	3537918	0	live	Tc00.1047053504051.20	Tc00.1047053504051.20	RNA helicase
353153	Trypanosoma cruzi strain CL Brener	3537919	0	live	Tc00.1047053504051.30	Tc00.1047053504051.30	hypothetical protein
353153	Trypanosoma cruzi strain CL Brener	3537920	0	live	Tc00.1047053504051.40	Tc00.1047053504051.40	hypothetical protein
353153	Trypanosoma cruzi strain CL Brener	3537921	0	live	Tc00.1047053504051.49	Tc00.1047053504051.49	hypothetical protein
353153	Trypanosoma cruzi strain CL Brener	3537922	0	live	Tc00.1047053504051.9	Tc00.1047053504051.9	hypothetical protein
353153	Trypanosoma cruzi strain CL Brener	3543711	0	live	Tc00.1047053504055.10	Tc00.1047053504055.10	hypothetical protein
353153	Trypanosoma cruzi strain CL Brener	3543712	0	live	Tc00.1047053504055.20	Tc00.1047053504055.20	hypothetical protein
353153	Trypanosoma cruzi strain CL Brener	3543713	0	live	Tc00.1047053504055.30	Tc00.1047053504055.30	hypothetical protein
353153	Trypanosoma cruzi strain CL Brener	3543714	0	live	Tc00.1047053504055.40	Tc00.1047053504055.40	acyltransferase
353153	Trypanosoma cruzi strain CL Brener	3543715	0	live	Tc00.1047053504055.50	Tc00.1047053504055.50	hypothetical protein
353153	Trypanosoma cruzi strain CL Brener	3543716	0	live	Tc00.1047053504055.60	Tc00.1047053504055.60	hypothetical protein
353153	Trypanosoma cruzi strain CL Brener	3543719	0	live	Tc00.1047053504055.81	Tc00.1047053504055.81	ubiquitin-conjugating enzyme E2
353153	Trypanosoma cruzi strain CL Brener	3549302	0	live	Tc00.1047053504057.104	Tc00.1047053504057.104	phosphatidylinositol-4-phosphate 5-kinase alpha
353153	Trypanosoma cruzi strain CL Brener	3549304	0	live	Tc00.1047053504057.11	Tc00.1047053504057.11	phospholipid-translocating ATPase
353153	Trypanosoma cruzi strain CL Brener	3549310	0	live	Tc00.1047053504057.110	Tc00.1047053504057.110	ribosomal RNA processing protein 6
353153	Trypanosoma cruzi strain CL Brener	3549311	0	live	Tc00.1047053504057.120	Tc00.1047053504057.120	lipophosphoglycan biosynthetic protein 2
353153	Trypanosoma cruzi strain CL Brener	3549312	0	live	Tc00.1047053504057.130	Tc00.1047053504057.130	hypothetical protein
353153	Trypanosoma cruzi strain CL Brener	3549313	0	live	Tc00.1047053504057.140	Tc00.1047053504057.140	ADP/ATP mitochondrial carrier protein
353153	Trypanosoma cruzi strain CL Brener	3549316	0	live	Tc00.1047053504057.145	Tc00.1047053504057.145	hypothetical protein
353153	Trypanosoma cruzi strain CL Brener	3549314	0	live	Tc00.1047053504057.150	Tc00.1047053504057.150	hypothetical protein
353153	Trypanosoma cruzi strain CL Brener	3549299	0	live	Tc00.1047053504057.160	Tc00.1047053504057.160	hypothetical protein
353153	Trypanosoma cruzi strain CL Brener	3549300	0	live	Tc00.1047053504057.170	Tc00.1047053504057.170	protein kinase
353153	Trypanosoma cruzi strain CL Brener	3549315	0	live	Tc00.1047053504057.178	Tc00.1047053504057.178	hypothetical protein
353153	Trypanosoma cruzi strain CL Brener	3549303	0	live	Tc00.1047053504057.21	Tc00.1047053504057.21	hypothetical protein
353153	Trypanosoma cruzi strain CL Brener	3549295	0	live	Tc00.1047053504057.30	Tc00.1047053504057.30	hypothetical protein
353153	Trypanosoma cruzi strain CL Brener	3549296	0	live	Tc00.1047053504057.40	Tc00.1047053504057.40	hypothetical protein
353153	Trypanosoma cruzi strain CL Brener	3549306	0	live	Tc00.1047053504057.45	Tc00.1047053504057.45	hypothetical protein
353153	Trypanosoma cruzi strain CL Brener	3549297	0	live	Tc00.1047053504057.50	Tc00.1047053504057.50	hypothetical protein
353153	Trypanosoma cruzi strain CL Brener	3549298	0	live	Tc00.1047053504057.60	Tc00.1047053504057.60	hypothetical protein
353153	Trypanosoma cruzi strain CL Brener	3549305	0	live	Tc00.1047053504057.65	Tc00.1047053504057.65	hypothetical protein
353153	Trypanosoma cruzi strain CL Brener	3549307	0	live	Tc00.1047053504057.70	Tc00.1047053504057.70	hypothetical protein
353153	Trypanosoma cruzi strain CL Brener	3549308	0	live	Tc00.1047053504057.80	Tc00.1047053504057.80	hypothetical protein
353153	Trypanosoma cruzi strain CL Brener	3549309	0	live	Tc00.1047053504057.90	Tc00.1047053504057.90	hypothetical protein
353153	Trypanosoma cruzi strain CL Brener	3549301	0	live	Tc00.1047053504057.97	Tc00.1047053504057.97	hypothetical protein
353153	Trypanosoma cruzi strain CL Brener	3536114	0	live	Tc00.1047053504059.11	Tc00.1047053504059.11	hypothetical protein
353153	Trypanosoma cruzi strain CL Brener	3536111	0	live	Tc00.1047053504059.20	Tc00.1047053504059.20	endomembrane protein
353153	Trypanosoma cruzi strain CL Brener	3536113	0	live	Tc00.1047053504059.24	Tc00.1047053504059.24	hypothetical protein
353153	Trypanosoma cruzi strain CL Brener	3536112	0	live	Tc00.1047053504059.30	Tc00.1047053504059.30	hypothetical protein
353153	Trypanosoma cruzi strain CL Brener	3532275	0	live	Tc00.1047053504067.10	Tc00.1047053504067.10	dispersed gene family protein 1 (DGF-1)
353153	Trypanosoma cruzi strain CL Brener	3542494	0	live	Tc00.1047053504069.10	Tc00.1047053504069.10	proteasome alpha 2 subunit
353153	Trypanosoma cruzi strain CL Brener	3542485	0	live	Tc00.1047053504069.100	Tc00.1047053504069.100	hypothetical protein
353153	Trypanosoma cruzi strain CL Brener	3542486	0	live	Tc00.1047053504069.110	Tc00.1047053504069.110	hypothetical protein
353153	Trypanosoma cruzi strain CL Brener	3542487	0	live	Tc00.1047053504069.120	Tc00.1047053504069.120	amino acid transporter
353153	Trypanosoma cruzi strain CL Brener	3542495	0	live	Tc00.1047053504069.20	Tc00.1047053504069.20	cytochrome C oxidase subunit VI
353153	Trypanosoma cruzi strain CL Brener	3542496	0	live	Tc00.1047053504069.30	Tc00.1047053504069.30	60S ribosomal protein L32
353153	Trypanosoma cruzi strain CL Brener	3542490	0	live	Tc00.1047053504069.34	Tc00.1047053504069.34	hypothetical protein
353153	Trypanosoma cruzi strain CL Brener	3542489	0	live	Tc00.1047053504069.4	Tc00.1047053504069.4	hypothetical protein
353153	Trypanosoma cruzi strain CL Brener	3542497	0	live	Tc00.1047053504069.40	Tc00.1047053504069.40	hypothetical protein
353153	Trypanosoma cruzi strain CL Brener	3542480	0	live	Tc00.1047053504069.50	Tc00.1047053504069.50	peroxin 14
353153	Trypanosoma cruzi strain CL Brener	3542491	0	live	Tc00.1047053504069.53	Tc00.1047053504069.53	proteasome alpha 5 subunit
353153	Trypanosoma cruzi strain CL Brener	3542492	0	live	Tc00.1047053504069.56	Tc00.1047053504069.56	60S ribosomal protein L37a
353153	Trypanosoma cruzi strain CL Brener	3542481	0	live	Tc00.1047053504069.60	Tc00.1047053504069.60	GPI transamidase component GAA1
353153	Trypanosoma cruzi strain CL Brener	3542482	0	live	Tc00.1047053504069.70	Tc00.1047053504069.70	vacuolar ATP synthase
353153	Trypanosoma cruzi strain CL Brener	3542483	0	live	Tc00.1047053504069.80	Tc00.1047053504069.80	ATP synthase F1 subunit gamma protein
353153	Trypanosoma cruzi strain CL Brener	3542484	0	live	Tc00.1047053504069.90	Tc00.1047053504069.90	centromere/microtubule binding protein cbf5
353153	Trypanosoma cruzi strain CL Brener	3540941	0	live	Tc00.1047053504071.100	Tc00.1047053504071.100	hypothetical protein
353153	Trypanosoma cruzi strain CL Brener	3540942	0	live	Tc00.1047053504071.110	Tc00.1047053504071.110	ama1 protein
353153	Trypanosoma cruzi strain CL Brener	3540943	0	live	Tc00.1047053504071.20	Tc00.1047053504071.20	hypothetical protein
353153	Trypanosoma cruzi strain CL Brener	3540944	0	live	Tc00.1047053504071.30	Tc00.1047053504071.30	hypothetical protein
353153	Trypanosoma cruzi strain CL Brener	3540945	0	live	Tc00.1047053504071.40	Tc00.1047053504071.40	hypothetical protein
353153	Trypanosoma cruzi strain CL Brener	3540946	0	live	Tc00.1047053504071.50	Tc00.1047053504071.50	spliceosome-associated protein
353153	Trypanosoma cruzi strain CL Brener	3540937	0	live	Tc00.1047053504071.60	Tc00.1047053504071.60	hypothetical protein
353153	Trypanosoma cruzi strain CL Brener	3540938	0	live	Tc00.1047053504071.70	Tc00.1047053504071.70	hypothetical protein
353153	Trypanosoma cruzi strain CL Brener	3540939	0	live	Tc00.1047053504071.80	Tc00.1047053504071.80	nuclear cap binding protein
353153	Trypanosoma cruzi strain CL Brener	3540940	0	live	Tc00.1047053504071.90	Tc00.1047053504071.90	glycosyltransferase family 28 protein
353153	Trypanosoma cruzi strain CL Brener	3534169	0	live	Tc00.1047053504073.10	Tc00.1047053504073.10	endonuclease/exonuclease/phosphatase
353153	Trypanosoma cruzi strain CL Brener	3534170	0	live	Tc00.1047053504073.20	Tc00.1047053504073.20	hypothetical protein
353153	Trypanosoma cruzi strain CL Brener	3534171	0	live	Tc00.1047053504073.30	Tc00.1047053504073.30	ribonucleoside-diphosphate reductase large chain
353153	Trypanosoma cruzi strain CL Brener	3532860	0	live	Tc00.1047053504075.10	Tc00.1047053504075.10	hypothetical protein
353153	Trypanosoma cruzi strain CL Brener	3532862	0	live	Tc00.1047053504075.3	Tc00.1047053504075.3	calmodulin
353153	Trypanosoma cruzi strain CL Brener	3532861	0	live	Tc00.1047053504075.6	Tc00.1047053504075.6	dual specificity protein phosphatase
353153	Trypanosoma cruzi strain CL Brener	3535724	0	live	Tc00.1047053504077.30	Tc00.1047053504077.30	hypothetical protein
353153	Trypanosoma cruzi strain CL Brener	3535725	0	live	Tc00.1047053504077.40	Tc00.1047053504077.40	translation elongation factor EF-2
353153	Trypanosoma cruzi strain CL Brener	3535726	0	live	Tc00.1047053504077.50	Tc00.1047053504077.50	hypothetical protein
353153	Trypanosoma cruzi strain CL Brener	3532933	0	live	Tc00.1047053504079.10	Tc00.1047053504079.10	branch point binding protein
353153	Trypanosoma cruzi strain CL Brener	3532934	0	live	Tc00.1047053504079.20	Tc00.1047053504079.20	hypothetical protein
353153	Trypanosoma cruzi strain CL Brener	3532935	0	live	Tc00.1047053504079.3	Tc00.1047053504079.3	ATP-dependent chaperone
353153	Trypanosoma cruzi strain CL Brener	3532936	0	live	Tc00.1047053504079.6	Tc00.1047053504079.6	selenophosphate synthetase
353153	Trypanosoma cruzi strain CL Brener	3554298	0	live	Tc00.1047053504081.170	Tc00.1047053504081.170	mucin-associated surface protein (MASP)
353153	Trypanosoma cruzi strain CL Brener	3554304	0	live	Tc00.1047053504081.20	Tc00.1047053504081.20	hypothetical protein
353153	Trypanosoma cruzi strain CL Brener	3554333	0	live	Tc00.1047053504081.23	Tc00.1047053504081.23	hypothetical protein
353153	Trypanosoma cruzi strain CL Brener	3554300	0	live	Tc00.1047053504081.250	Tc00.1047053504081.250	90 kDa surface protein
353153	Trypanosoma cruzi strain CL Brener	3554341	0	live	Tc00.1047053504081.26	Tc00.1047053504081.26	hypothetical protein
353153	Trypanosoma cruzi strain CL Brener	3554301	0	live	Tc00.1047053504081.260	Tc00.1047053504081.260	surface protease GP63
353153	Trypanosoma cruzi strain CL Brener	3554302	0	live	Tc00.1047053504081.270	Tc00.1047053504081.270	mucin TcMUCII
353153	Trypanosoma cruzi strain CL Brener	3554320	0	live	Tc00.1047053504081.330	Tc00.1047053504081.330	mucin TcMUCII
353153	Trypanosoma cruzi strain CL Brener	3554322	0	live	Tc00.1047053504081.350	Tc00.1047053504081.350	mucin-associated surface protein (MASP)
353153	Trypanosoma cruzi strain CL Brener	3554323	0	live	Tc00.1047053504081.360	Tc00.1047053504081.360	hypothetical protein
353153	Trypanosoma cruzi strain CL Brener	3554339	0	live	Tc00.1047053504081.365	Tc00.1047053504081.365	hypothetical protein
353153	Trypanosoma cruzi strain CL Brener	3554324	0	live	Tc00.1047053504081.370	Tc00.1047053504081.370	hypothetical protein
353153	Trypanosoma cruzi strain CL Brener	3554306	0	live	Tc00.1047053504081.40	Tc00.1047053504081.40	mucin-associated surface protein (MASP)
353153	Trypanosoma cruzi strain CL Brener	3554326	0	live	Tc00.1047053504081.400	Tc00.1047053504081.400	mucin-associated surface protein (MASP)
353153	Trypanosoma cruzi strain CL Brener	3554327	0	live	Tc00.1047053504081.420	Tc00.1047053504081.420	mucin-associated surface protein (MASP)
353153	Trypanosoma cruzi strain CL Brener	3554328	0	live	Tc00.1047053504081.440	Tc00.1047053504081.440	90 kDa surface protein
353153	Trypanosoma cruzi strain CL Brener	3554312	0	live	Tc00.1047053504081.460	Tc00.1047053504081.460	mucin-associated surface protein (MASP)
353153	Trypanosoma cruzi strain CL Brener	3554313	0	live	Tc00.1047053504081.470	Tc00.1047053504081.470	mucin TcMUCII
353153	Trypanosoma cruzi strain CL Brener	3554314	0	live	Tc00.1047053504081.490	Tc00.1047053504081.490	mucin-associated surface protein (MASP)
353153	Trypanosoma cruzi strain CL Brener	3554307	0	live	Tc00.1047053504081.50	Tc00.1047053504081.50	mucin-associated surface protein (MASP)
353153	Trypanosoma cruzi strain CL Brener	3554315	0	live	Tc00.1047053504081.500	Tc00.1047053504081.500	mucin TcMUCII
353153	Trypanosoma cruzi strain CL Brener	3554316	0	live	Tc00.1047053504081.510	Tc00.1047053504081.510	surface protease GP63
353153	Trypanosoma cruzi strain CL Brener	3554317	0	live	Tc00.1047053504081.520	Tc00.1047053504081.520	mucin TcMUCII
353153	Trypanosoma cruzi strain CL Brener	3554318	0	live	Tc00.1047053504081.530	Tc00.1047053504081.530	mucin-associated surface protein (MASP)
353153	Trypanosoma cruzi strain CL Brener	3554329	0	live	Tc00.1047053504081.540	Tc00.1047053504081.540	trans-sialidase
353153	Trypanosoma cruzi strain CL Brener	3554308	0	live	Tc00.1047053504081.70	Tc00.1047053504081.70	hypothetical protein
353153	Trypanosoma cruzi strain CL Brener	3554295	0	live	Tc00.1047053504081.80	Tc00.1047053504081.80	trans-sialidase
353153	Trypanosoma cruzi strain CL Brener	3554296	0	live	Tc00.1047053504081.90	Tc00.1047053504081.90	mucin-associated surface protein (MASP)
353153	Trypanosoma cruzi strain CL Brener	3539317	0	live	Tc00.1047053504085.10	Tc00.1047053504085.10	hypothetical protein
353153	Trypanosoma cruzi strain CL Brener	3539318	0	live	Tc00.1047053504085.20	Tc00.1047053504085.20	exosome-associated protein 2
353153	Trypanosoma cruzi strain CL Brener	3539319	0	live	Tc00.1047053504085.30	Tc00.1047053504085.30	RNA-binding protein
353153	Trypanosoma cruzi strain CL Brener	3539320	0	live	Tc00.1047053504085.40	Tc00.1047053504085.40	hypothetical protein
353153	Trypanosoma cruzi strain CL Brener	3539314	0	live	Tc00.1047053504085.50	Tc00.1047053504085.50	ATP-dependent DEAD/H RNA helicase
353153	Trypanosoma cruzi strain CL Brener	3539315	0	live	Tc00.1047053504085.60	Tc00.1047053504085.60	CMP-sialic acid transporter
353153	Trypanosoma cruzi strain CL Brener	3539316	0	live	Tc00.1047053504085.70	Tc00.1047053504085.70	hypothetical protein
353153	Trypanosoma cruzi strain CL Brener	3538559	0	live	Tc00.1047053504087.10	Tc00.1047053504087.10	hypothetical protein
353153	Trypanosoma cruzi strain CL Brener	3538560	0	live	Tc00.1047053504087.20	Tc00.1047053504087.20	hypothetical protein
353153	Trypanosoma cruzi strain CL Brener	3543914	0	live	Tc00.1047053504089.14	Tc00.1047053504089.14	hypothetical protein
353153	Trypanosoma cruzi strain CL Brener	3543908	0	live	Tc00.1047053504089.30	Tc00.1047053504089.30	hypothetical protein
353153	Trypanosoma cruzi strain CL Brener	3543909	0	live	Tc00.1047053504089.40	Tc00.1047053504089.40	long-chain-fatty acid-CoA ligase protein
353153	Trypanosoma cruzi strain CL Brener	3543910	0	live	Tc00.1047053504089.50	Tc00.1047053504089.50	flagellar radial spoke component
353153	Trypanosoma cruzi strain CL Brener	3543913	0	live	Tc00.1047053504089.54	Tc00.1047053504089.54	protein kinase
353153	Trypanosoma cruzi strain CL Brener	3543911	0	live	Tc00.1047053504089.60	Tc00.1047053504089.60	hypothetical protein
353153	Trypanosoma cruzi strain CL Brener	3543912	0	live	Tc00.1047053504089.70	Tc00.1047053504089.70	hypothetical protein
353153	Trypanosoma cruzi strain CL Brener	3532119	0	live	Tc00.1047053504091.10	Tc00.1047053504091.10	hypothetical protein
353153	Trypanosoma cruzi strain CL Brener	3532120	0	live	Tc00.1047053504091.5	Tc00.1047053504091.5	hypothetical protein
353153	Trypanosoma cruzi strain CL Brener	3532732	0	live	Tc00.1047053504093.4	Tc00.1047053504093.4	hypothetical protein
353153	Trypanosoma cruzi strain CL Brener	3536518	0	live	Tc00.1047053504097.10	Tc00.1047053504097.10	RNA editing complex protein MP61
353153	Trypanosoma cruzi strain CL Brener	3536519	0	live	Tc00.1047053504097.20	Tc00.1047053504097.20	hypothetical protein
353153	Trypanosoma cruzi strain CL Brener	3536520	0	live	Tc00.1047053504097.30	Tc00.1047053504097.30	hypothetical protein
353153	Trypanosoma cruzi strain CL Brener	3536517	0	live	Tc00.1047053504097.4	Tc00.1047053504097.4	hypothetical protein
353153	Trypanosoma cruzi strain CL Brener	3536521	0	live	Tc00.1047053504097.40	Tc00.1047053504097.40	hypothetical protein
353153	Trypanosoma cruzi strain CL Brener	3542678	0	live	Tc00.1047053504099.10	Tc00.1047053504099.10	retrotransposon hot spot (RHS) protein
353153	Trypanosoma cruzi strain CL Brener	3542686	0	live	Tc00.1047053504099.15	Tc00.1047053504099.15	hypothetical protein
353153	Trypanosoma cruzi strain CL Brener	3542681	0	live	Tc00.1047053504099.50	Tc00.1047053504099.50	trans-sialidase
353153	Trypanosoma cruzi strain CL Brener	3536734	0	live	Tc00.1047053504101.10	Tc00.1047053504101.10	hypothetical protein
353153	Trypanosoma cruzi strain CL Brener	3536736	0	live	Tc00.1047053504101.50	Tc00.1047053504101.50	trans-sialidase
353153	Trypanosoma cruzi strain CL Brener	3542911	0	live	Tc00.1047053504103.10	Tc00.1047053504103.10	hypothetical protein
353153	Trypanosoma cruzi strain CL Brener	3542908	0	live	Tc00.1047053504103.100	Tc00.1047053504103.100	ABC1 protein
353153	Trypanosoma cruzi strain CL Brener	3542910	0	live	Tc00.1047053504103.109	Tc00.1047053504103.109	hypothetical protein
[truncated: 17,610 more rows]

## Sheet: Sheet2
(H+)-ATPase G subunit
(H+)-ATPase G subunit
1-acyl-sn-glycerol-3-phosphate acyltransferase
1-acyl-sn-glycerol-3-phosphate acyltransferase
10 kDa heat shock protein
10 kDa heat shock protein
10 kDa heat shock protein
10 kDa heat shock protein
10 kDa heat shock protein
10 kDa heat shock protein
14-3-3 protein
14-3-3 protein
14-3-3 protein
14-3-3 protein
2-amino-3-ketobutyrate coenzyme A ligase
2-amino-3-ketobutyrate coenzyme A ligase
2-amino-3-ketobutyrate coenzyme A ligase
2-aminoethylphosphonate:pyruvateaminotransferase-like protein
2-aminoethylphosphonate:pyruvateaminotransferase-like protein
2-hydroxy-3-oxopropionate reductase
2-hydroxy-3-oxopropionate reductase
2-oxoglutarate dehydrogenase E1 component
2-oxoglutarate dehydrogenase E1 component
2-oxoglutarate dehydrogenase subunit
2-oxoglutarate dehydrogenase subunit
2-oxoglutarate dehydrogenase subunit
2-oxoglutarate dehydrogenase, E2 component, dihydrolipoamide succinyltransferase
2-oxoglutarate dehydrogenase, E2 component, dihydrolipoamide succinyltransferase
2-oxoisovalerate dehydrogenase alpha subunit
2-oxoisovalerate dehydrogenase alpha subunit
2-oxoisovalerate dehydrogenase beta subunit, mitochondrial precursor
2-oxoisovalerate dehydrogenase beta subunit, mitochondrial precursor
2,3-bisphosphoglycerate-independent phosphoglycerate mutase
2,3-bisphosphoglycerate-independent phosphoglycerate mutase
2,3-bisphosphoglycerate-independent phosphoglycerate mutase
2,3-bisphosphoglycerate-independent phosphoglycerate mutase
2,4-dienoyl-coa reductase FADH1
2,4-dienoyl-coa reductase-like protein
21 kDa cyclophilin
25 kDa translation elongation factor 1-beta
25 kDa translation elongation factor 1-beta
26S protease regulatory subunit
26S protease regulatory subunit
26S proteasome regulatory non-ATPase subunit
26S proteasome regulatory non-ATPase subunit
3-demethylubiquinone-9 3-methyltransferase
3-demethylubiquinone-9 3-methyltransferase
3-hydroxy-3-methylglutaryl-CoA reductase
3-hydroxy-3-methylglutaryl-CoA reductase
3-ketoacyl-CoA thiolase
3-ketoacyl-CoA thiolase
3-methylcrotonoyl-CoA carboxylase beta subunit
3-methylcrotonoyl-CoA carboxylase beta subunit
3-methylcrotonyl-CoA carboxylase
3-methylcrotonyl-CoA carboxylase
3-oxo-5-alpha-steroid 4-dehydrogenase
3-oxo-5-alpha-steroid 4-dehydrogenase
3-oxo-5-alpha-steroid 4-dehydrogenase
3-oxoacyl-(acyl-carrier protein) reductase
3-oxoacyl-(acyl-carrier protein) reductase
3-phosphoglycerate kinase, glycosomal
3,2-trans-enoyl-CoA isomerase
3,2-trans-enoyl-coA isomerase, mitochondrial precursor
3,2-trans-enoyl-CoA isomerase, mitochondrial precursor
3,2-trans-enoyl-CoA isomerase, mitochondrial precursor
3'a2rel-related protein
3'a2rel-related protein
30S ribosomal protein S17
30S ribosomal protein S8
30S ribosomal protein S8
33 kDa inner dynein arm light chain, axonemal
33 kDa inner dynein arm light chain, axonemal
35 kDa cyclophilin
35 kDa cyclophilin
40 kDa cyclophilin
40 kDa cyclophilin
40S ribosomal protein L14
40S ribosomal protein L14
40S ribosomal protein L14
40S ribosomal protein L14
40S ribosomal protein S10
40S ribosomal protein S10
40S ribosomal protein S11
40S ribosomal protein S11
40S ribosomal protein S11
40S ribosomal protein S11
40S ribosomal protein S12
40S ribosomal protein S12
40S ribosomal protein S12
40S ribosomal protein S12
40S ribosomal protein S13
40S ribosomal protein S13
40S ribosomal protein S13
40S ribosomal protein S13
40S ribosomal protein S14
40S ribosomal protein S14
40S ribosomal protein S14
40S ribosomal protein S15
40S ribosomal protein S15
40S ribosomal protein S15
40S ribosomal protein S15a
40S ribosomal protein S15a
40S ribosomal protein S15a
40S ribosomal protein S16
40S ribosomal protein S16
40S ribosomal protein S16
40S ribosomal protein S16
40S ribosomal protein S17
40S ribosomal protein S17
40S ribosomal protein S18
40S ribosomal protein S18
40S ribosomal protein S2
40S ribosomal protein S2
40S ribosomal protein S2
40S ribosomal protein S2
40S ribosomal protein S21
40S ribosomal protein S21
40S ribosomal protein S21
40S ribosomal protein S21
40S ribosomal protein S23
40S ribosomal protein S23
40S ribosomal protein S23
40S ribosomal protein S23
40S ribosomal protein S24E
40S ribosomal protein S24E
40S ribosomal protein S27
40S ribosomal protein S27
40S ribosomal protein S3
40S ribosomal protein S3
40S ribosomal protein S3
40S ribosomal protein S3
40S ribosomal protein S30
40S ribosomal protein S30
40S ribosomal protein S33
40S ribosomal protein S33
40S ribosomal protein S33
40S ribosomal protein S33
40S ribosomal protein S3a
40S ribosomal protein S3a
40S ribosomal protein S3a
40S ribosomal protein S3a
40S ribosomal protein S3a
40S ribosomal protein S4
40S ribosomal protein S4
40S ribosomal protein S4
40S ribosomal protein S5
40S ribosomal protein S5
40S ribosomal protein S5
40S ribosomal protein S5
40S ribosomal protein S6
40S ribosomal protein S6
40S ribosomal protein S8
40S ribosomal protein S8
40S ribosomal protein S8
40S ribosomal protein S8
40S ribosomal protein S8
40S ribosomal protein S9
40S ribosomal protein S9
40S ribosomal protein S9
40S ribosomal protein SA
40S ribosomal protein SA
40S ribosomal protein SA
40S ribosomal protein SA
40S ribosomal protein SA
5-oxoprolinase
5-oxoprolinase
5-oxoprolinase
5'-3' exonuclease XNRA
5'-3' exonuclease XRNA
5'-3' exonuclease XRNA
5'-3' exonuclease XRNB
5'-3' exonuclease XRNB
5'-3' exonuclease XRNC
5'-3' exonuclease XRNC
5'-3' exonuclease XRNC
5'-3' exonuclease XRND
50S ribosomal protein L16
50S ribosomal protein L16
50S ribosomal protein L17
50S ribosomal protein L17
50S ribosomal protein L7Ae
6-phospho-1-fructokinase
6-phosphofructo-2-kinase/fructose-2,6-biphosphatase
6-phosphofructo-2-kinase/fructose-2,6-biphosphatase
6-phosphofructo-2-kinase/fructose-2,6-biphosphatase
6-phosphofructo-2-kinase/fructose-2,6-biphosphatase
6-phosphofructo-2-kinase/fructose-2,6-biphosphatase
6-phosphofructo-2-kinase/fructose-2,6-biphosphatase
6-phosphogluconate dehydrogenase, decarboxylating
6-phosphogluconate dehydrogenase, decarboxylating
6-phosphogluconate dehydrogenase, decarboxylating
6-phosphogluconolactonase
6-phosphogluconolactonase
60S acidic ribosomal protein
60S acidic ribosomal protein
60S acidic ribosomal protein P0
60S acidic ribosomal protein P0
60S acidic ribosomal protein P2
60S acidic ribosomal protein P2
60S acidic ribosomal protein P2
60S acidic ribosomal protein P2
60S acidic ribosomal protein P2
60S acidic ribosomal protein P2
60S acidic ribosomal protein P2
60S acidic ribosomal protein P2 beta (H6.4)
60S ribosomal protein
60S ribosomal protein
60S ribosomal protein L10
60S ribosomal protein L10
60S ribosomal protein L10
60S ribosomal protein L10
60S ribosomal protein L10a
60S ribosomal protein L10a
60S ribosomal protein L10a
60S ribosomal protein L11
60S ribosomal protein L11
60S ribosomal protein L12
60S ribosomal protein L12
60S ribosomal protein L12
60S ribosomal protein L12
60S ribosomal protein L13
60S ribosomal protein L13
60S ribosomal protein L13
60S ribosomal protein L13a
60S ribosomal protein L13a
60S ribosomal protein L13a
60S ribosomal protein L13a
60S ribosomal protein L14
60S ribosomal protein L17
60S ribosomal protein L17
60S ribosomal protein L17
60S ribosomal protein L17
60S ribosomal protein L18
60S ribosomal protein L18
60S ribosomal protein L18
60S ribosomal protein L18a
60S ribosomal protein L18a
60S ribosomal protein L19
60S ribosomal protein L19
60S ribosomal protein L19
60S ribosomal protein L19
60S ribosomal protein L2
60S ribosomal protein L2
60S ribosomal protein L2
60S ribosomal protein L22
60S ribosomal protein L22
60S ribosomal protein L22
60S ribosomal protein L23
60S ribosomal protein L23
60S ribosomal protein L23a
60S ribosomal protein L23a
60S ribosomal protein L24
60S ribosomal protein L24
60S ribosomal protein L26
60S ribosomal protein L26
60S ribosomal protein L26
60S ribosomal protein L27A/L29
60S ribosomal protein L27A/L29
60S ribosomal protein L28
60S ribosomal protein L28
60S ribosomal protein L28
60S ribosomal protein L30
60S ribosomal protein L30
60S ribosomal protein L30
60S ribosomal protein L30
60S ribosomal protein L32
60S ribosomal protein L32
60S ribosomal protein L32
60S ribosomal protein L32
60S ribosomal protein L34
60S ribosomal protein L34
60S ribosomal protein L34
60S ribosomal protein L34
60S ribosomal protein L35
60S ribosomal protein L35
60S ribosomal protein L35
60S ribosomal protein l36
60S ribosomal protein L37
60S ribosomal protein L37
60S ribosomal protein L37a
60S ribosomal protein L37a
60S ribosomal protein L39
60S ribosomal protein L4
60S ribosomal protein L4
60S ribosomal protein L4
60S ribosomal protein L44
60S ribosomal protein L44
60S ribosomal protein L44
60S ribosomal protein L44
60S ribosomal protein L5
60S ribosomal protein L5
60S ribosomal protein L5
60S ribosomal protein L6
60S ribosomal protein L6
60S ribosomal protein L6
60S ribosomal protein L6
60S ribosomal protein L7
60S ribosomal protein L7
60S ribosomal protein L7
60S ribosomal protein L7
60S ribosomal protein L7
60S ribosomal protein L7a
60S ribosomal protein L7a
60S ribosomal protein L9
60S ribosomal protein L9
60S ribosomal protein L9
60S ribosomal protein L9
60S ribosomal subunit protein L31
60S ribosomal subunit protein L31
60S ribosomal subunit protein L31
60S ribosomal subunit protein L31
69 kDa paraflagellar rod protein
69 kDa paraflagellar rod protein
70 kDa heat shock protein
8-oxoguanine DNA glycosylase
8-oxoguanine DNA glycosylase
90 kDa surface protein
90 kDa surface protein
90 kDa surface protein
90 kDa surface protein
90 kDa surface protein
90 kDa surface protein
90 kDa surface protein
90 kDa surface protein
90 kDa surface protein
90 kDa surface protein
90 kDa surface protein
90 kDa surface protein
90 kDa surface protein
90 kDa surface protein
90 kDa surface protein
90 kDa surface protein
90 kDa surface protein
90 kDa surface protein
90 kDa surface protein
90 kDa surface protein
90 kDa surface protein
90 kDa surface protein
90 kDa surface protein
90 kDa surface protein
90 kDa surface protein
90 kDa surface protein
90 kDa surface protein
90 kDa surface protein
A/G-specific adenine glycosylase
AAA ATPase
AAA ATPase
AAA ATPase
AAA ATPase
AAA ATPase
ABC transporter
ABC transporter
ABC transporter
ABC transporter
ABC transporter
ABC transporter
ABC transporter
ABC transporter
ABC transporter
ABC transporter
ABC transporter
ABC transporter
ABC transporter
ABC transporter
ABC transporter
ABC transporter
ABC transporter
ABC transporter
ABC transporter
ABC transporter
ABC transporter
ABC transporter
ABC transporter
ABC transporter
ABC transporter
ABC transporter
ABC transporter
ABC transporter
ABC transporter
ABC transporter
ABC transporter
ABC transporter
ABC transporter
ABC1 protein
ABC1 protein
acetyl-CoA carboxylase
acetyl-CoA carboxylase
acetyl-CoA carboxylase
acetyl-CoA synthetase
acetyl-CoA synthetase
acetylornithine deacetylase
acetylornithine deacetylase-like
acetyltransferase
acetyltransferase
acetyltransferase
acetyltransferase
acetyltransferase
acetyltransferase
acetyltransferase
acetyltransferase
acetyltransferase
acid phosphatase
acid phosphatase
acid phosphatase type 5
acidocalcisomal exopolyphosphatase
acidocalcisomal exopolyphosphatase
acidocalcisomal pyrophosphatase
acidocalcisomal pyrophosphatase
aconitase
actin
actin
actin
actin
actin
actin
actin
actin
actin 2
actin 2
actin interacting protein-like protein
actin interacting protein-like protein
actin interacting protein-like protein
actin-like protein
actin-like protein
actin-like protein
actin-like protein
actin-like protein
actin-like protein
actin-like protein
actin-like protein
actin-like protein
actin-like protein
actin-like protein
actin-like protein
actin-related protein 2
actin-related protein 2
actin-related protein 2
actin-related protein 3
actin-related protein 3
activated protein kinase C receptor
activated protein kinase C receptor
actyltransferase-like
actyltransferase-like protein
acyl carrier protein, mitochondrial precursor
acyl transferase-like protein
acyl transferase-like protein
acyl transferase-like protein
acyl-CoA binding protein
acyl-CoA binding protein
acyl-CoA binding protein
acyl-CoA dehydrogenase
acyl-CoA dehydrogenase
acyl-CoA dehydrogenase
acyl-CoA dehydrogenase
acyl-CoA dehydrogenase
acyl-CoA dehydrogenase
acyl-CoA dehydrogenase, mitochondrial precursor
acyl-CoA dehydrogenase, mitochondrial precursor
acyl-CoA thioesterase
acylphosphatase
acyltransferase
acyltransferase
acyltransferase
acyltransferase
adaptin-related protein-like
adenine phosphoribosyltransferase
adenine phosphoribosyltransferase
adenine phosphoribosyltransferase
adenine phosphoribosyltransferase
adenosine 5'-monophosphoramidase
adenosine 5'-monophosphoramidase
adenosine deaminase-like protein
adenosine deaminase-like protein
adenosine kinase
adenosine kinase
adenosine kinase
adenosine kinase
adenosine monophosphate deaminase
adenosine monophosphate deaminase
adenosine monophosphate deaminase
adenylate kinase
adenylate kinase
adenylate kinase
adenylate kinase
adenylate kinase
adenylate kinase
adenylate kinase
adenylate kinase
adenylate kinase
adenylate kinase
adenylosuccinate lyase
adenylosuccinate lyase
adenylosuccinate synthetase
adenylosuccinate synthetase
ADG1
ADG1-like protein
ADG2
ADG2
ADP-ribosylation factor
ADP-ribosylation factor
ADP-ribosylation factor
ADP-ribosylation factor
ADP-ribosylation factor
ADP-ribosylation factor
ADP-ribosylation factor
ADP-ribosylation factor
ADP-ribosylation factor
ADP-ribosylation factor
ADP-ribosylation factor
ADP-ribosylation factor
ADP-ribosylation factor 1
ADP-ribosylation factor 1
ADP-ribosylation factor 1
ADP-ribosylation factor 1
ADP-ribosylation factor 3
ADP-ribosylation factor 3
ADP-ribosylation factor family
ADP-ribosylation factor GTPase activating protein
ADP-ribosylation factor GTPase activating protein
ADP-ribosylation factor GTPase activating protein 1
ADP-ribosylation factor GTPase activating protein 1
ADP-ribosylation factor-like protein
ADP-ribosylation factor-like protein
ADP-ribosylation factor-like protein
ADP-ribosylation factor-like protein
ADP-ribosylation factor-like protein
ADP-ribosylation factor-like protein 3A
ADP,ATP carrier protein 1, mitochondrial precursor
ADP,ATP carrier protein 1, mitochondrial precursor
ADP/ATP mitochondrial carrier protein
ADP/ATP mitochondrial carrier protein
ADP/ATP translocase
ADP/ATP translocase
adrenodoxin precursor
adrenodoxin precursor
adrenodoxin precursor
adrenodoxin reductase
AGP2beta-2
AGP2beta-2
AGP2beta-2
AGP2beta-2
AGP2beta-2
alanine aminotransferase
alanine aminotransferase
alanine aminotransferase
alanine aminotransferase
alanine racemase
alanine racemase 2
alanyl-tRNA synthetase
alanyl-tRNA synthetase
alcohol dehydrogenase
alcohol dehydrogenase
aldehyde dehydrogenase
aldehyde dehydrogenase
aldehyde dehydrogenase
aldehyde dehydrogenase
aldehyde dehydrogenase
aldehyde dehydrogenase
aldehyde dehydrogenase family
aldehyde dehydrogenase family
aldo/keto reductase
aldo/keto reductase
aldose 1-epimerase-like protein
aldose 1-epimerase-like protein
alkyl-dihydroxyacetone phosphate synthase
alkyl-dihydroxyacetone phosphate synthase
alkylated DNA repair protein
alpha tubulin
alpha-1,3-mannosyltransferase
alpha-adaptin-like
alpha/beta-hydrolase
alpha/beta-hydrolase
ama1 protein
amastin
amastin
amastin
amastin
amastin
amastin
amastin
amastin
amastin
amastin
amastin
amastin
amino acid permease
amino acid permease
amino acid permease
amino acid permease
amino acid permease
amino acid permease
amino acid permease
amino acid permease
amino acid permease
amino acid permease
amino acid permease
amino acid permease
amino acid permease
amino acid permease
amino acid permease
amino acid permease
amino acid permease
amino acid permease-like protein
amino acid permease-like protein
amino acid permease/transporter
amino acid permease/transporter
amino acid tansporter
amino acid transporter
amino acid transporter
amino acid transporter
amino acid transporter
amino acid transporter
amino acid transporter
amino acid transporter
amino acid transporter
amino acid transporter
amino acid transporter
amino acid transporter
amino acid transporter
amino acid transporter
amino acid transporter
amino acid transporter
amino acid transporter
amino acid transporter
amino acid transporter
amino acid transporter
amino acid transporter
amino acid transporter
aminoacylase
aminoacylase
aminoacylase
aminoacylase
aminoacylase
aminoacylase
aminoalcohol phosphotransferase
aminoalcohol phosphotransferase
aminopeptidase
aminopeptidase
aminopeptidase
aminopeptidase
aminopeptidase
aminopeptidase
aminopeptidase
aminopeptidase
aminopeptidase
aminopeptidase
aminopeptidase
aminopeptidase
aminopeptidase
aminopeptidase P
aminopeptidase P
aminopeptidase P
aminopeptidase P1
aminopeptidase P1
aminotransferase
ammonium transporter
ammonium transporter
AMP deaminase
AMP deaminase
AMP deaminase
AMP deaminase
AMP deaminase
AMP deaminase
AMP deaminase
AMP deaminase
AMP deaminase
AMP deaminase 2
anaphase promoting complex subunit 10
anaphase promoting complex subunit protein
anaphase promoting complex subunit protein
anaphase promoting complex, subunit 10-like protein
anion-transporting ATPase-like
anion-transporting ATPase-like
ankyrin
ankyrin
ankyrin repeat protein
ankyrin repeat protein
ankyrin repeat protein
ankyrin repeat protein
ankyrin repeat protein
ankyrin repeat protein
anti-silencing protein ASF 1
anti-silencing protein ASF 1
antigenic protein
antigenic protein
apurinic/apyrimidinic endonuclease
apurinic/apyrimidinic endonuclease
apurinic/apyrimidinic endonuclease
apurinic/apyrimidinic endonuclease
aquaporin
aquaporin
aquaporin 9
aquaporin-like protein
aquaporin-like protein
aquaporin-like protein
aquaporin-like protein
arginase
arginase
arginase
arginase
arginine kinase
arginine kinase
arginine N-methyltransferase
arginine N-methyltransferase
arginine N-methyltransferase
arginine N-methyltransferase
arginyl-tRNA synthetase
argonaute-like protein
ARP2/3 complex subunit
ARP2/3 complex subunit
ARP2/3 complex subunit
ARP2/3 complex subunit
ARP2/3 complex subunit
ARP2/3 complex subunit
ARP2/3 complex subunit
ARP2/3 complex subunit
ARP2/3 complex subunit
ARP2/3 complex subunit
ascorbate-dependent peroxidase
ascorbate-dependent peroxidase
asparaginase
asparagine synthetase A
asparagine synthetase A
asparaginyl-tRNA synthetase
aspartate aminotransferase
aspartate aminotransferase
aspartate aminotransferase, mitochondrial
aspartate carbamoyltransferase
aspartate carbamoyltransferase
aspartate carbamoyltransferase
aspartate carbamoyltransferase
aspartyl aminopeptidase
aspartyl aminopeptidase
aspartyl-tRNA synthetase
aspartyl-tRNA synthetase
aspartyl-tRNA synthetase
aspartyl-tRNA synthetase
aspartyl-tRNA synthetase
aspartyl-tRNA synthetase
ATP binding protein-like protein
ATP binding protein-like protein
ATP synthase
ATP synthase
ATP synthase
ATP synthase
ATP synthase F1 subunit gamma protein
ATP synthase F1 subunit gamma protein
ATP synthase subunit
ATP synthase subunit
ATP synthase, alpha chain, mitochondrial precursor
ATP synthase, epsilon chain
ATP-binding cassette protein
ATP-binding cassette protein
ATP-binding cassette transporter ABCA1
ATP-binding cassette transporter ABCA1
ATP-dependent chaperone
ATP-dependent chaperone
ATP-dependent chaperone
ATP-dependent chaperone
ATP-dependent chaperone
ATP-dependent Clp protease subunit heat shock protein 100 (HSP100)
ATP-dependent Clp protease subunit, heat shock protein 100
ATP-dependent Clp protease subunit, heat shock protein 100 (HSP100)
ATP-dependent Clp protease subunit, heat shock protein 78
ATP-dependent Clp protease subunit, heat shock protein 78
ATP-dependent DEAD/H DNA helicase recQ
ATP-dependent DEAD/H DNA helicase recQ
ATP-dependent DEAD/H DNA helicase recQ
ATP-dependent DEAD/H DNA helicase recQ
ATP-dependent DEAD/H DNA helicase recQ
ATP-dependent DEAD/H DNA helicase recQ family
ATP-dependent DEAD/H DNA helicase recQ family
ATP-dependent DEAD/H RNA helicase
ATP-dependent DEAD/H RNA helicase
ATP-dependent DEAD/H RNA helicase
ATP-dependent DEAD/H RNA helicase
ATP-dependent DEAD/H RNA helicase
ATP-dependent DEAD/H RNA helicase
ATP-dependent DEAD/H RNA helicase
ATP-dependent DEAD/H RNA helicase
ATP-dependent DEAD/H RNA helicase
ATP-dependent DEAD/H RNA helicase
ATP-dependent DEAD/H RNA helicase
ATP-dependent DEAD/H RNA helicase
ATP-dependent DEAD/H RNA helicase
ATP-dependent DEAD/H RNA helicase
ATP-dependent DEAD/H RNA helicase
ATP-dependent DEAD/H RNA helicase
ATP-dependent DEAD/H RNA helicase
ATP-dependent DEAD/H RNA helicase
ATP-dependent DEAD/H RNA helicase
ATP-dependent DEAD/H RNA helicase
ATP-dependent DEAD/H RNA helicase
ATP-dependent DEAD/H RNA helicase
ATP-dependent DEAD/H RNA helicase
ATP-dependent DEAD/H RNA helicase
ATP-dependent DEAD/H RNA helicase
ATP-dependent DEAD/H RNA helicase
ATP-dependent DEAD/H RNA helicase
ATP-dependent DEAD/H RNA helicase
ATP-dependent DEAD/H RNA helicase
ATP-dependent DEAD/H RNA helicase
ATP-dependent DEAD/H RNA helicase
ATP-dependent DEAD/H RNA helicase
ATP-dependent DEAD/H RNA helicase
ATP-dependent DEAD/H RNA helicase
ATP-dependent DNA helicase
ATP-dependent DNA helicase
ATP-dependent RNA helicase
ATP-dependent RNA helicase
ATP-dependent RNA helicase
ATP-dependent RNA helicase
ATP-dependent RNA helicase
ATP-dependent RNA helicase
ATP-dependent RNA helicase
ATP-dependent RNA helicase
ATP-dependent RNA helicase
ATP-dependent RNA helicase
ATP-dependent RNA helicase
ATP-dependent RNA helicase
ATP-dependent RNA helicase
ATP-dependent RNA helicase
ATP-dependent RNA helicase
ATP-dependent RNA helicase
ATP-dependent RNA helicase
ATP-dependent RNA helicase
ATP-dependent RNA helicase
ATP-dependent RNA helicase
ATP-dependent RNA helicase
ATP-dependent RNA helicase
ATP-dependent RNA helicase
ATP-dependent RNA helicase
ATP-dependent RNA helicase
ATP-dependent RNA helicase
ATP-dependent RNA helicase
ATP-dependent RNA helicase
ATP-dependent RNA helicase
ATP-dependent RNA helicase
ATP-dependent zinc metallopeptidase
ATP-dependent zinc metallopeptidase
ATP-dependent zinc metallopeptidase
ATP-dependent zinc metallopeptidase
ATPase
ATPase
ATPase
ATPase
ATPase
ATPase
ATPase
ATPase
ATPase
ATPase
ATPase alpha subunit
ATPase beta subunit
ATPase beta subunit
ATPase domain protein
ATPase domain protein
ATPase protein
ATPase subunit 9
ATPase subunit 9
ATPase subunit 9
ATPase subunit 9
ATPase subunit 9
AUT2/APG4/ATG4 cysteine peptidase
AUT2/APG4/ATG4 cysteine peptidase
AUT2/APG4/ATG4 cysteine peptidase
autophagocytosis associated protein
autophagocytosis associated protein
axoneme central apparatus protein
axoneme central apparatus protein
axoneme central apparatus protein
basal body component
basal body component
basic transcription factor 3a
basic transcription factor 3a
Bem46-like serine peptidase
beta galactofuranosyl glycosyltransferase
beta galactofuranosyl glycosyltransferase
beta galactofuranosyl glycosyltransferase
beta galactofuranosyl glycosyltransferase
beta galactofuranosyl glycosyltransferase
beta galactofuranosyl glycosyltransferase
beta galactofuranosyl glycosyltransferase
beta galactofuranosyl glycosyltransferase
beta galactofuranosyl glycosyltransferase
beta galactofuranosyl glycosyltransferase
beta galactofuranosyl glycosyltransferase
beta galactofuranosyl glycosyltransferase
beta galactofuranosyl glycosyltransferase
beta galactofuranosyl glycosyltransferase
beta galactofuranosyl glycosyltransferase
beta galactofuranosyl glycosyltransferase
beta galactofuranosyl glycosyltransferase
beta galactofuranosyl glycosyltransferase
beta galactofuranosyl glycosyltransferase
beta galactofuranosyl glycosyltransferase
beta galactofuranosyl glycosyltransferase
beta galactofuranosyl glycosyltransferase
beta galactofuranosyl glycosyltransferase
beta galactofuranosyl glycosyltransferase
beta galactofuranosyl glycosyltransferase
beta galactofuranosyl glycosyltransferase
beta galactofuranosyl glycosyltransferase
beta galactofuranosyl glycosyltransferase
beta galactofuranosyl glycosyltransferase
beta galactofuranosyl glycosyltransferase
beta galactofuranosyl glycosyltransferase
beta galactofuranosyl glycosyltransferase
beta galactofuranosyl glycosyltransferase
beta galactofuranosyl glycosyltransferase
beta galactofuranosyl glycosyltransferase
beta galactofuranosyl glycosyltransferase
beta galactofuranosyl glycosyltransferase
beta prime COP protein
beta prime COP protein
beta propeller protein
beta propeller protein
beta tubulin
beta-adaptin
beta-adaptin
beta-adaptin 1
beta-adaptin 3
beta-adaptin 3
beta-adaptin 4
beta-fructofuranosidase-like protein
beta-ketoacyl synthase family protein
beta-ketoacyl synthase family protein
biotin/lipoate protein ligase
biotin/lipoate protein ligase
branch point binding protein
branch point binding protein
bystin
C-1-tetrahydrofolate synthase, cytoplasmic
C-1-tetrahydrofolate synthase, cytoplasmic
C-1-tetrahydrofolate synthase, cytoplasmic
C-1-tetrahydrofolate synthase, cytoplasmic
C-14 sterol reductase
C-14 sterol reductase
C-5 sterol desaturase
C-5 sterol desaturase
C-5 sterol desaturase
C-8 sterol isomerase
C-terminal motor kinesin
C-terminal motor kinesin
C-terminal motor kinesin
C-terminal motor kinesin
CAAX prenyl protease 1
CAAX prenyl protease 1
CAAX prenyl protease 2
CAAX prenyl protease 2
calcineurin B subunit
calcineurin B subunit
calcium channel protein
calcium motive p-type ATPase
calcium motive p-type ATPase
calcium-binding protein
calcium-binding protein
calcium-binding protein
calcium-binding protein
calcium-binding protein
calcium-dependent lipid binding protein
calcium-dependent lipid binding protein
calcium-translocating P-type ATPase
calcium-translocating P-type ATPase
calcium-translocating P-type ATPase
calcium-transporting ATPase
calcium/potassium channel (CAKC)
calcium/potassium channel (CAKC)
calmodulin
calmodulin
calmodulin
calmodulin
calmodulin
calmodulin
calmodulin
calmodulin
calmodulin
calmodulin
calmodulin
calmodulin
calmodulin
calmodulin
calmodulin
calmodulin
calmodulin
calmodulin
calpain cysteine peptidase
calpain cysteine peptidase
calpain cysteine peptidase
calpain cysteine peptidase
calpain cysteine peptidase
calpain cysteine peptidase
calpain cysteine peptidase
calpain cysteine peptidase
calpain-like cysteine peptidase
calpain-like cysteine peptidase
calpain-like cysteine peptidase
calpain-like cysteine peptidase
calpain-like cysteine peptidase
calpain-like cysteine peptidase
calpain-like cysteine peptidase
calpain-like cysteine peptidase
calpain-like cysteine peptidase
calpain-like cysteine peptidase
calpain-like cysteine peptidase
calpain-like cysteine peptidase
calpain-like cysteine peptidase
calpain-like cysteine peptidase
calpain-like cysteine peptidase
calpain-like cysteine peptidase
calpain-like cysteine peptidase
calpain-like cysteine peptidase
calpain-like cysteine peptidase
calpain-like cysteine peptidase
calpain-like cysteine peptidase
calpain-like cysteine peptidase
calpain-like cysteine peptidase
calpain-like cysteine peptidase
calpain-like cysteine peptidase
calpain-like cysteine peptidase
calpain-like cysteine peptidase
calpain-like cysteine peptidase
calpain-like cysteine peptidase
calpain-like cysteine peptidase
calpain-like cysteine peptidase
calpain-like cysteine peptidase
calpain-like cysteine peptidase
calpain-like cysteine peptidase
calpain-like cysteine peptidase
calpain-like cysteine peptidase
calpain-like cysteine peptidase
calpain-like cysteine peptidase
calpain-like cysteine peptidase
calpain-like cysteine peptidase
calpain-like cysteine peptidase
calpain-like cysteine peptidase
calreticulin
calreticulin
caltractin
caltractin
cAMP specific phosphodiesterase
cAMP specific phosphodiesterase
cAMP specific phosphodiesterase
cAMP specific phosphodiesterase
cAMP-specific phosphodiesterase
cAMP-specific phosphodiesterase
carbohydrate kinase, thermoresistant glucokinase
carbonic anhydrase-like protein
carbonic anhydrase-like protein
carboxypeptidase
cardiolipin synthetase
cardiolipin synthetase
carnitine O-acetyltransferase
carnitine O-palmitoyltransferase II
carnitine/choline acetyltransferase
carnitine/choline acetyltransferase
carrier protein
carrier protein
CAS/CSE/importin domain protein
CAS/CSE/importin domain protein
casein kinase
casein kinase
casein kinase
casein kinase
casein kinase
casein kinase
casein kinase
casein kinase
casein kinase
casein kinase 1 isoform 2
casein kinase 1 isoform 2
casein kinase 1 isoform 2
casein kinase I
casein kinase I
casein kinase II
casein kinase II, alpha chain
casein kinase II, alpha chain
casein kinase, delta isoform
casein kinase, delta isoform
cation transporter
cation transporter
cation transporter
cation transporter
cation transporter
cation transporter
cation transporter
cation transporter
cation transporter
cation transporter
cation transporter
cation transporter
cation transporter
cation transporter protein
cation transporter protein
cation-transporting ATPase
cation-transporting ATPase
cationic amino acid transporter
cationic amino acid transporter
CCR4 associated factor
CCR4 associated factor
CDC16
CDP-diacylglycerol synthetase
CDP-diacylglycerol synthetase
CDP-diacylglycerol synthetase
cell cycle associated protein MOB1
cell differentiation protein
cell differentiation protein
cell division cycle protein
cell division cycle protein
cell division cycle protein
cell division cycle protein 45 (CDC45)
cell division cycle protein 45 (CDC45)
cell division protein kinase 2
cell division protein kinase 2
cell division related protein kinase 2
cell division related protein kinase 2
cellulosomal scaffoldin anchoring protein
cellulosomal scaffoldin anchoring protein
centrin
centrin
centrin
centrin
centrin
centrin
centrin
centrin
centrin
centromere/microtubule binding protein cbf5
centromere/microtubule binding protein cbf5
chaperone DnaJ protein
chaperone DnaJ protein
chaperone DnaJ protein
chaperone DnaJ protein
chaperone DnaJ protein
chaperone DnaJ protein
chaperone DnaJ protein
chaperone DnaJ protein
chaperone DnaJ protein
chaperone DnaJ protein
chaperone DnaJ protein
chaperone DnaJ protein
chaperone DnaJ protein
chaperone DnaJ protein
chaperone DnaJ protein
chaperone DnaJ protein
chaperone DnaJ protein
chaperone DnaJ protein
chaperone DnaJ protein
chaperone DnaJ protein
chaperone DnaJ protein
chaperone DnaJ protein
chaperone DnaJ protein
chaperone DnaJ protein
chaperone DnaJ protein
chaperone DnaJ protein
chaperone DnaJ protein
chaperone DnaJ protein
chaperone DnaJ protein
chaperone DnaJ protein
chaperone DnaJ protein
chaperone DnaJ protein
chaperonin
chaperonin alpha subunit
chaperonin alpha subunit
chaperonin containing T-complex protein
chaperonin containing T-complex protein
chaperonin HSP60
chaperonin HSP60 mitochondrial precursor
chaperonin HSP60 mitochondrial precursor
chaperonin HSP60 mitochondrial precursor
chaperonin HSP60, mitochondrial precursor
chaperonin HSP60, mitochondrial precursor
chaperonin HSP60, mitochondrial precursor
chaperonin HSP60/CNP60
chaperonin HSP60/CNP60
chaperonin TCP20
chaperonin/T-complex protein 1 gamma subunit
chaperonin/T-complex protein 1 gamma subunit
chitin-binding like protein
chitin-binding like protein
chloride channel protein
chloride channel protein
chloride channel protein
chloride channel protein
chloride channel protein
chloride channel protein
choline dehydrogenase
choline dehydrogenase
choline ethanolamine kinase
choline/carnitine O-acetyltransferase
choline/carnitine O-acyltransferase
choline/carnitine O-acyltransferase
choline/carnitine O-acyltransferase
choline/ethanolamine kinase
cholinephosphate cytidylyltransferase A
cholinephosphate cytidylyltransferase A
chromatin assembly factor 1 subunit B
chromatin assembly factor 1 subunit B
chromatin binding protein
chromatin binding protein
cis-prenyltransferase
citrate synthase
citrate synthase
citrate transporter
citrate transporter
class 3 lipase
class 3 lipase
class 3 lipase
class I nuclease-like protein
clathrin assembly sigma-adaptin protein complex 4
clathrin assembly sigma-adaptin protein complex 4
clathrin coat assembly protein
clathrin coat assembly protein
clathrin coat assembly protein
clathrin coat assembly protein
clathrin coat assembly protein AP17
clathrin coat assembly protein AP19
clathrin coat assembly protein AP19
clathrin heavy chain
clathrin heavy chain
clathrin heavy chain
CLC-type chloride channel
CLC-type chloride channel
cleavage and polyadenylation specificity factor
cleavage and polyadenylation specificity factor
cleavage and polyadenylation specificity factor
cleavage and polyadenylation specificity factor
cleavage and polyadenylation specificity factor
cleavage and polyadenylation specificity factor 30 kDa subunit
cleavage and polyadenylation specificity factor 30 kDa subunit
cleavage and polyadenylation specificity factor-like protein
CMP-sialic acid transporter
CMP-sialic acid transporter
co-chaperone GrpE
co-chaperone GrpE
coatomer alpha subunit
coatomer beta subunit
coatomer beta subunit
coatomer delta subunit
coatomer delta subunit
coatomer delta subunit
coatomer epsilon subunit
coatomer epsilon subunit
coatomer gamma subunit
coatomer gamma subunit
coatomer zeta subunit
coatomer zeta subunit
cofilin/actin depolymerizing factor
cofilin/actin depolymerizing factor
complement regulatory protein
condensin subunit 1
condensin subunit 1
COP-coated vesicle membrane protein erv25 precursor
COP-coated vesicle membrane protein gp25L precursor
COP-coated vesicle membrane protein gp25L precursor
COP-coated vesicle membrane protein p24 precursor
COP-coated vesicle membrane protein p24 precursor
copper homeostasis protein
copper homeostasis protein
copper-transporting ATPase
copper-transporting ATPase-like protein
copper-transporting ATPase-like protein
copper-transporting ATPase-like protein
coronin
coronin
cruzipain precursor
cruzipain precursor
cruzipain precursor
cruzipain precursor
cullin
cullin 2
cullin 2
cullin-like protein
cullin-like protein
CYC2-like cyclin
CYC2-like cyclin
CYC2-like cyclin
CYC2-like cyclin
CYC2-like cyclin
CYC2-like cyclin 4
CYC2-like cyclin 6
cyclic nucleotide-binding protein
cyclic nucleotide-binding protein
cyclin
cyclin
cyclin
cyclin 1
cyclin 1
cyclin 9
cyclin dependent kinase-binding protein
cyclin dependent kinase-binding protein
cyclin-dependent kinases regulatory subunit
cyclin-dependent kinases regulatory subunit
cyclophilin
cyclophilin
cyclophilin
cyclophilin
cyclophilin
cyclophilin
cyclophilin
cyclophilin
cyclophilin
cyclophilin
cyclophilin
cyclophilin
cyclophilin
cyclophilin
cyclophilin
cyclophilin
cyclophilin
cyclophilin A
cyclophilin-like protein
cyclophilin-like protein
cyclophilin-like protein
cyclosome subunit
cyclosome subunit
cyclosome subunit
cystathione gamma lyase
cystathione gamma lyase
cystathione gamma lyase
cystathionine beta-synthase
cystathionine beta-synthase
cystathionine beta-synthase
cystathionine beta-synthase
cystathionine beta-synthase
cystathionine beta-synthase
cystathionine beta-synthase
cystathionine beta-synthase
cystathionine beta-synthase
cystathionine beta-synthase
cystathionine beta-synthase
cystathionine beta-synthase
cysteine desulfurase
cysteine desulfurase
cysteine desulfurase
cysteine peptidase
cysteine peptidase
cysteine peptidase
cysteine peptidase
cysteine peptidase
cysteine peptidase
cysteine peptidase
cysteine peptidase C (CPC)
cysteine peptidase C (CPC)
cysteine peptidase inhibitor
cysteine peptidase inhibitor
cysteine protease
cysteine proteinase
cysteine proteinase
cysteine synthase
cysteine synthase
cysteinyl-tRNA synthetase
cysteinyl-tRNA synthetase
cystinosin
cytidine deaminase-like protein
cytidine deaminase-like protein
cytidine triphosphate synthase
cytidine triphosphate synthase
cytidine triphosphate synthase
cytochrome b-domain protein
cytochrome b-domain protein
cytochrome b5
cytochrome b5
cytochrome b5
cytochrome b5
cytochrome b5-like
cytochrome b5-like
cytochrome c
cytochrome c
cytochrome c oxidase assembly factor
cytochrome c oxidase assembly factor
cytochrome c oxidase assembly factor
cytochrome c oxidase assembly factor
cytochrome C oxidase assembly protein
cytochrome C oxidase assembly protein
cytochrome c oxidase copper chaperone
cytochrome c oxidase copper chaperone
cytochrome c oxidase subunit 10
cytochrome c oxidase subunit 10
cytochrome c oxidase subunit 10
cytochrome c oxidase subunit 10
cytochrome C oxidase subunit IV
cytochrome C oxidase subunit IV
cytochrome c oxidase subunit IX
cytochrome c oxidase subunit IX
cytochrome c oxidase subunit V
cytochrome c oxidase subunit V
cytochrome C oxidase subunit VI
cytochrome C oxidase subunit VI
cytochrome c oxidase VII
cytochrome c oxidase VII
cytochrome c oxidase VIII (COX VIII)
cytochrome c oxidase VIII (COX VIII)
cytochrome c1, heme protein, mitochondrial precursor
cytochrome oxidase assembly protein
cytochrome P450
cytochrome P450
cytochrome p450 reductase
cytochrome p450 reductase
cytochrome p450-like protein
cytochrome-B5 reductase
cytochrome-B5 reductase
cytoplasmic l-asparaginase i-like protein
cytoplasmic l-asparaginase i-like protein
cytoskeleton-associated protein CAP5.5
cytoskeleton-associated protein CAP5.5
cytoskeleton-associated protein CAP5.5
cytosolic factor SEC14
cytosolic factor SEC14
cytosolic leucyl aminopeptidase
cytosolic leucyl aminopeptidase
cytosolic malate dehydrogenase
cytosolic malate dehydrogenase
D-alanyl-glycyl endopeptidase-like protein
D-alanyl-glycyl endopeptidase-like protein
D-alanyl-glycyl endopeptidase-like protein
D-alanyl-glycyl endopeptidase-like protein
D-alanyl-glycyl endopeptidase-like protein
D-isomer specific 2-hydroxyacid dehydrogenase-protein
D-isomer specific 2-hydroxyacid dehydrogenase-protein
D-isomer specific 2-hydroxyacid dehydrogenase-protein
D-isomer specific 2-hydroxyacid dehydrogenase-protein
damage-specific DNA binding protein
damage-specific DNA binding protein
damage-specific DNA binding protein
damage-specific DNA binding protein
deaminase
deaminase
delta tubulin
delta tubulin
delta-1-pyrroline-5-carboxylate dehydrogenase
delta-1-pyrroline-5-carboxylate dehydrogenase
delta-6 fatty acid desaturase
delta-6 fatty acid desaturase
delta-adaptin
delta-adaptin
delta-adaptin
deoxyhypusine synthase
deoxyhypusine synthase
deoxyhypusine synthase
deoxyribose-phosphate aldolase
deoxyribose-phosphate aldolase
deoxyuridine triphosphatase
deoxyuridine triphosphatase
dephospho-CoA kinase
dephospho-CoA kinase
dephospho-CoA kinase
Description
developmentally regulated GTP-binding protein
developmentally regulated phosphoprotein
diacylglycerol acyltransferase
diacylglycerol acyltransferase
diacylglycerol acyltransferase
diacylglycerol acyltransferase
diacylglycerol acyltransferase
diacylglycerol acyltransferase
diacylglycerol acyltransferase
diacylglycerol kinase-like protein
diacylglycerol kinase-like protein
dihydrofolate reductase-thymidylate synthase
dihydrofolate reductase-thymidylate synthase
dihydrofolate reductase-thymidylate synthase
dihydrolipoamide acetyltransferase
dihydrolipoamide acetyltransferase precursor
dihydrolipoamide acetyltransferase precursor
dihydrolipoamide branched chain transacylase
dihydrolipoamide branched chain transacylase
dihydrolipoamide dehydrogenase
dihydrolipoamide dehydrogenase
dihydrolipoamide dehydrogenase
dihydrolipoamide dehydrogenase
dihydrolipoamide dehydrogenase
dihydrolipoamide dehydrogenase
dihydrolipoyl dehydrogenase
dihydrolipoyl dehydrogenase
dihydroorotase
dihydroorotase
dihydroorotase
dihydroorotate dehydrogenase
dihydroorotate dehydrogenase
dihydroorotate dehydrogenase
dihydroorotate dehydrogenase
dihydrouridine synthase
dihydrouridine synthase (Dus)
dihydrouridine synthase (Dus)
dihydroxyacetone kinase 1-like
dihydroxyacetone kinase 1-like
dipeptidyl-peptidase
dipeptidyl-peptidase
dipeptidyl-peptidase 8-like serine peptidase
dipeptidyl-peptidase 8-like serine peptidase
diphosphomevalonate decarboxylase
diphosphomevalonate decarboxylase
diphthamide synthesis protein
diphthine synthase
diphthine synthase
dispersed gene family protein 1 (DGF-1)
dispersed gene family protein 1 (DGF-1)
dispersed gene family protein 1 (DGF-1)
dispersed gene family protein 1 (DGF-1)
dispersed gene family protein 1 (DGF-1)
dispersed gene family protein 1 (DGF-1)
dispersed gene family protein 1 (DGF-1)
dispersed gene family protein 1 (DGF-1)
dispersed gene family protein 1 (DGF-1)
dispersed gene family protein 1 (DGF-1)
dispersed gene family protein 1 (DGF-1)
dispersed gene family protein 1 (DGF-1)
dispersed gene family protein 1 (DGF-1)
dispersed gene family protein 1 (DGF-1)
dispersed gene family protein 1 (DGF-1)
dispersed gene family protein 1 (DGF-1)
dispersed gene family protein 1 (DGF-1)
dispersed gene family protein 1 (DGF-1)
dispersed gene family protein 1 (DGF-1)
dispersed gene family protein 1 (DGF-1)
dispersed gene family protein 1 (DGF-1)
dispersed gene family protein 1 (DGF-1)
dispersed gene family protein 1 (DGF-1)
dispersed gene family protein 1 (DGF-1)
dispersed gene family protein 1 (DGF-1)
dispersed gene family protein 1 (DGF-1)
dispersed gene family protein 1 (DGF-1)
dispersed gene family protein 1 (DGF-1)
dispersed gene family protein 1 (DGF-1)
dispersed gene family protein 1 (DGF-1)
dispersed gene family protein 1 (DGF-1)
dispersed gene family protein 1 (DGF-1)
dispersed gene family protein 1 (DGF-1)
dispersed gene family protein 1 (DGF-1)
dispersed gene family protein 1 (DGF-1)
dispersed gene family protein 1 (DGF-1)
dispersed gene family protein 1 (DGF-1)
dispersed gene family protein 1 (DGF-1)
dispersed gene family protein 1 (DGF-1)
dispersed gene family protein 1 (DGF-1)
dispersed gene family protein 1 (DGF-1)
dispersed gene family protein 1 (DGF-1)
dispersed gene family protein 1 (DGF-1)
dispersed gene family protein 1 (DGF-1)
dispersed gene family protein 1 (DGF-1)
dispersed gene family protein 1 (DGF-1)
dispersed gene family protein 1 (DGF-1)
dispersed gene family protein 1 (DGF-1)
dispersed gene family protein 1 (DGF-1)
dispersed gene family protein 1 (DGF-1)
dispersed gene family protein 1 (DGF-1)
dispersed gene family protein 1 (DGF-1)
dispersed gene family protein 1 (DGF-1)
dispersed gene family protein 1 (DGF-1)
dispersed gene family protein 1 (DGF-1)
dispersed gene family protein 1 (DGF-1)
dispersed gene family protein 1 (DGF-1)
dispersed gene family protein 1 (DGF-1)
dispersed gene family protein 1 (DGF-1)
dispersed gene family protein 1 (DGF-1)
dispersed gene family protein 1 (DGF-1)
dispersed gene family protein 1 (DGF-1)
dispersed gene family protein 1 (DGF-1)
dispersed gene family protein 1 (DGF-1)
dispersed gene family protein 1 (DGF-1)
dispersed gene family protein 1 (DGF-1)
dispersed gene family protein 1 (DGF-1)
dispersed gene family protein 1 (DGF-1)
dispersed gene family protein 1 (DGF-1)
dispersed gene family protein 1 (DGF-1)
dispersed gene family protein 1 (DGF-1)
dispersed gene family protein 1 (DGF-1)
dispersed gene family protein 1 (DGF-1)
dispersed gene family protein 1 (DGF-1)
dispersed gene family protein 1 (DGF-1)
dispersed gene family protein 1 (DGF-1)
dispersed gene family protein 1 (DGF-1)
dispersed gene family protein 1 (DGF-1)
dispersed gene family protein 1 (DGF-1)
dispersed gene family protein 1 (DGF-1)
dispersed gene family protein 1 (DGF-1)
dispersed gene family protein 1 (DGF-1)
dispersed gene family protein 1 (DGF-1)
dispersed gene family protein 1 (DGF-1)
dispersed gene family protein 1 (DGF-1)
dispersed gene family protein 1 (DGF-1)
dispersed gene family protein 1 (DGF-1)
dispersed gene family protein 1 (DGF-1)
dispersed gene family protein 1 (DGF-1)
dispersed gene family protein 1 (DGF-1)
dispersed gene family protein 1 (DGF-1)
dispersed gene family protein 1 (DGF-1)
dispersed gene family protein 1 (DGF-1)
dispersed gene family protein 1 (DGF-1)
dispersed gene family protein 1 (DGF-1)
dispersed gene family protein 1 (DGF-1)
dispersed gene family protein 1 (DGF-1)
dispersed gene family protein 1 (DGF-1)
dispersed gene family protein 1 (DGF-1)
dispersed gene family protein 1 (DGF-1)
dispersed gene family protein 1 (DGF-1)
dispersed gene family protein 1 (DGF-1)
dispersed gene family protein 1 (DGF-1)
dispersed gene family protein 1 (DGF-1)
dispersed gene family protein 1 (DGF-1)
dispersed gene family protein 1 (DGF-1)
dispersed gene family protein 1 (DGF-1)
dispersed gene family protein 1 (DGF-1)
dispersed gene family protein 1 (DGF-1)
dispersed gene family protein 1 (DGF-1)
dispersed gene family protein 1 (DGF-1)
dispersed gene family protein 1 (DGF-1)
dispersed gene family protein 1 (DGF-1)
dispersed gene family protein 1 (DGF-1)
dispersed gene family protein 1 (DGF-1)
dispersed gene family protein 1 (DGF-1)
dispersed gene family protein 1 (DGF-1)
dispersed gene family protein 1 (DGF-1)
dispersed gene family protein 1 (DGF-1)
dispersed gene family protein 1 (DGF-1)
dispersed gene family protein 1 (DGF-1)
dispersed gene family protein 1 (DGF-1)
dispersed gene family protein 1 (DGF-1)
dispersed gene family protein 1 (DGF-1)
dispersed gene family protein 1 (DGF-1)
dispersed gene family protein 1 (DGF-1)
dispersed gene family protein 1 (DGF-1)
dispersed gene family protein 1 (DGF-1)
dispersed gene family protein 1 (DGF-1)
dispersed gene family protein 1 (DGF-1)
dispersed gene family protein 1 (DGF-1)
dispersed gene family protein 1 (DGF-1)
dispersed gene family protein 1 (DGF-1)
dispersed gene family protein 1 (DGF-1)
dispersed gene family protein 1 (DGF-1)
dispersed gene family protein 1 (DGF-1)
dispersed gene family protein 1 (DGF-1)
dispersed gene family protein 1 (DGF-1)
dispersed gene family protein 1 (DGF-1)
dispersed gene family protein 1 (DGF-1)
dispersed gene family protein 1 (DGF-1)
dispersed gene family protein 1 (DGF-1)
dispersed gene family protein 1 (DGF-1)
dispersed gene family protein 1 (DGF-1)
dispersed gene family protein 1 (DGF-1)
dispersed gene family protein 1 (DGF-1)
dispersed gene family protein 1 (DGF-1)
dispersed gene family protein 1 (DGF-1)
dispersed gene family protein 1 (DGF-1)
dispersed gene family protein 1 (DGF-1)
dispersed gene family protein 1 (DGF-1)
dispersed gene family protein 1 (DGF-1)
dispersed gene family protein 1 (DGF-1)
dispersed gene family protein 1 (DGF-1)
dispersed gene family protein 1 (DGF-1)
dispersed gene family protein 1 (DGF-1)
dispersed gene family protein 1 (DGF-1)
dispersed gene family protein 1 (DGF-1)
dispersed gene family protein 1 (DGF-1)
dispersed gene family protein 1 (DGF-1)
dispersed gene family protein 1 (DGF-1)
dispersed gene family protein 1 (DGF-1)
dispersed gene family protein 1 (DGF-1)
dispersed gene family protein 1 (DGF-1)
dispersed gene family protein 1 (DGF-1)
dispersed gene family protein 1 (DGF-1)
dispersed gene family protein 1 (DGF-1)
dispersed gene family protein 1 (DGF-1)
dispersed gene family protein 1 (DGF-1)
dispersed gene family protein 1 (DGF-1)
dispersed gene family protein 1 (DGF-1)
dispersed gene family protein 1 (DGF-1)
dispersed gene family protein 1 (DGF-1)
dispersed gene family protein 1 (DGF-1)
dispersed gene family protein 1 (DGF-1)
dispersed gene family protein 1 (DGF-1)
dispersed gene family protein 1 (DGF-1)
dispersed gene family protein 1 (DGF-1)
dispersed gene family protein 1 (DGF-1)
dispersed gene family protein 1 (DGF-1)
dispersed gene family protein 1 (DGF-1)
dispersed gene family protein 1 (DGF-1)
dispersed gene family protein 1 (DGF-1)
dispersed gene family protein 1 (DGF-1)
dispersed gene family protein 1 (DGF-1)
dispersed gene family protein 1 (DGF-1)
dispersed gene family protein 1 (DGF-1)
dispersed gene family protein 1 (DGF-1)
dispersed gene family protein 1 (DGF-1)
dispersed gene family protein 1 (DGF-1)
dispersed gene family protein 1 (DGF-1)
dispersed gene family protein 1 (DGF-1)
dispersed gene family protein 1 (DGF-1)
dispersed gene family protein 1 (DGF-1)
dispersed gene family protein 1 (DGF-1)
dispersed gene family protein 1 (DGF-1)
dispersed gene family protein 1 (DGF-1)
dispersed gene family protein 1 (DGF-1)
dispersed gene family protein 1 (DGF-1)
dispersed gene family protein 1 (DGF-1)
dispersed gene family protein 1 (DGF-1)
dispersed gene family protein 1 (DGF-1)
dispersed gene family protein 1 (DGF-1)
dispersed gene family protein 1 (DGF-1)
dispersed gene family protein 1 (DGF-1)
dispersed gene family protein 1 (DGF-1)
dispersed gene family protein 1 (DGF-1)
dispersed gene family protein 1 (DGF-1)
dispersed gene family protein 1 (DGF-1)
dispersed gene family protein 1 (DGF-1)
dispersed gene family protein 1 (DGF-1)
dispersed gene family protein 1 (DGF-1)
dispersed gene family protein 1 (DGF-1)
dispersed gene family protein 1 (DGF-1)
dispersed gene family protein 1 (DGF-1)
dispersed gene family protein 1 (DGF-1)
dispersed gene family protein 1 (DGF-1)
dispersed gene family protein 1 (DGF-1)
dispersed gene family protein 1 (DGF-1)
dispersed gene family protein 1 (DGF-1)
dispersed gene family protein 1 (DGF-1)
dispersed gene family protein 1 (DGF-1)
dispersed gene family protein 1 (DGF-1)
dispersed gene family protein 1 (DGF-1)
dispersed gene family protein 1 (DGF-1)
dispersed gene family protein 1 (DGF-1)
dispersed gene family protein 1 (DGF-1)
dispersed gene family protein 1 (DGF-1)
dispersed gene family protein 1 (DGF-1)
dispersed gene family protein 1 (DGF-1)
dispersed gene family protein 1 (DGF-1)
dispersed gene family protein 1 (DGF-1)
dispersed gene family protein 1 (DGF-1)
dispersed gene family protein 1 (DGF-1)
dispersed gene family protein 1 (DGF-1)
dispersed gene family protein 1 (DGF-1)
dispersed gene family protein 1 (DGF-1)
dispersed gene family protein 1 (DGF-1)
dispersed gene family protein 1 (DGF-1)
dispersed gene family protein 1 (DGF-1)
dispersed gene family protein 1 (DGF-1)
dispersed gene family protein 1 (DGF-1)
dispersed gene family protein 1 (DGF-1)
dispersed gene family protein 1 (DGF-1)
dispersed gene family protein 1 (DGF-1)
dispersed gene family protein 1 (DGF-1)
dispersed gene family protein 1 (DGF-1)
dispersed gene family protein 1 (DGF-1)
dispersed gene family protein 1 (DGF-1)
dispersed gene family protein 1 (DGF-1)
dispersed gene family protein 1 (DGF-1)
dispersed gene family protein 1 (DGF-1)
dispersed gene family protein 1 (DGF-1)
dispersed gene family protein 1 (DGF-1)
dispersed gene family protein 1 (DGF-1)
dispersed gene family protein 1 (DGF-1)
dispersed gene family protein 1 (DGF-1)
dispersed gene family protein 1 (DGF-1)
dispersed gene family protein 1 (DGF-1)
dispersed gene family protein 1 (DGF-1)
dispersed gene family protein 1 (DGF-1)
dispersed gene family protein 1 (DGF-1)
dispersed gene family protein 1 (DGF-1)
dispersed gene family protein 1 (DGF-1)
dispersed gene family protein 1 (DGF-1)
dispersed gene family protein 1 (DGF-1)
dispersed gene family protein 1 (DGF-1)
dispersed gene family protein 1 (DGF-1)
dispersed gene family protein 1 (DGF-1)
dispersed gene family protein 1 (DGF-1)
dispersed gene family protein 1 (DGF-1)
dispersed gene family protein 1 (DGF-1)
dispersed gene family protein 1 (DGF-1)
dispersed gene family protein 1 (DGF-1)
dispersed gene family protein 1 (DGF-1)
dispersed gene family protein 1 (DGF-1)
dispersed gene family protein 1 (DGF-1)
dispersed gene family protein 1 (DGF-1)
dispersed gene family protein 1 (DGF-1)
dispersed gene family protein 1 (DGF-1)
dispersed gene family protein 1 (DGF-1)
dispersed gene family protein 1 (DGF-1)
dispersed gene family protein 1 (DGF-1)
dispersed gene family protein 1 (DGF-1)
dispersed gene family protein 1 (DGF-1)
dispersed gene family protein 1 (DGF-1)
dispersed gene family protein 1 (DGF-1)
dispersed gene family protein 1 (DGF-1)
dispersed gene family protein 1 (DGF-1)
dispersed gene family protein 1 (DGF-1)
dispersed gene family protein 1 (DGF-1)
dispersed gene family protein 1 (DGF-1)
dispersed gene family protein 1 (DGF-1)
dispersed gene family protein 1 (DGF-1)
dispersed gene family protein 1 (DGF-1)
dispersed gene family protein 1 (DGF-1)
dispersed gene family protein 1 (DGF-1)
dispersed gene family protein 1 (DGF-1)
dispersed gene family protein 1 (DGF-1)
dispersed gene family protein 1 (DGF-1)
dispersed gene family protein 1 (DGF-1)
dispersed gene family protein 1 (DGF-1)
dispersed gene family protein 1 (DGF-1)
dispersed gene family protein 1 (DGF-1)
dispersed gene family protein 1 (DGF-1)
dispersed gene family protein 1 (DGF-1)
dispersed gene family protein 1 (DGF-1)
dispersed gene family protein 1 (DGF-1)
dispersed gene family protein 1 (DGF-1)
dispersed gene family protein 1 (DGF-1)
dispersed gene family protein 1 (DGF-1)
dispersed gene family protein 1 (DGF-1)
dispersed gene family protein 1 (DGF-1)
dispersed gene family protein 1 (DGF-1)
dispersed gene family protein 1 (DGF-1)
dispersed gene family protein 1 (DGF-1)
dispersed gene family protein 1 (DGF-1)
dispersed gene family protein 1 (DGF-1)
dispersed gene family protein 1 (DGF-1)
dispersed gene family protein 1 (DGF-1)
dispersed gene family protein 1 (DGF-1)
dispersed gene family protein 1 (DGF-1)
dispersed gene family protein 1 (DGF-1)
dispersed gene family protein 1 (DGF-1)
dispersed gene family protein 1 (DGF-1)
dispersed gene family protein 1 (DGF-1)
dispersed gene family protein 1 (DGF-1)
dispersed gene family protein 1 (DGF-1)
dispersed gene family protein 1 (DGF-1)
dispersed gene family protein 1 (DGF-1)
dispersed gene family protein 1 (DGF-1)
dispersed gene family protein 1 (DGF-1)
dispersed gene family protein 1 (DGF-1)
dispersed gene family protein 1 (DGF-1)
dispersed gene family protein 1 (DGF-1)
dispersed gene family protein 1 (DGF-1)
dispersed gene family protein 1 (DGF-1)
dispersed gene family protein 1 (DGF-1)
dispersed gene family protein 1 (DGF-1)
dispersed gene family protein 1 (DGF-1)
dispersed gene family protein 1 (DGF-1)
dispersed gene family protein 1 (DGF-1)
dispersed gene family protein 1 (DGF-1)
dispersed gene family protein 1 (DGF-1)
dispersed gene family protein 1 (DGF-1)
dispersed gene family protein 1 (DGF-1)
dispersed gene family protein 1 (DGF-1)
dispersed gene family protein 1 (DGF-1)
dispersed gene family protein 1 (DGF-1)
dispersed gene family protein 1 (DGF-1)
dispersed gene family protein 1 (DGF-1)
dispersed gene family protein 1 (DGF-1)
dispersed gene family protein 1 (DGF-1)
dispersed gene family protein 1 (DGF-1)
dispersed gene family protein 1 (DGF-1)
dispersed gene family protein 1 (DGF-1)
dispersed gene family protein 1 (DGF-1)
dispersed gene family protein 1 (DGF-1)
dispersed gene family protein 1 (DGF-1)
dispersed gene family protein 1 (DGF-1)
dispersed gene family protein 1 (DGF-1)
dispersed gene family protein 1 (DGF-1)
dispersed gene family protein 1 (DGF-1)
dispersed gene family protein 1 (DGF-1)
dispersed gene family protein 1 (DGF-1)
dispersed gene family protein 1 (DGF-1)
dispersed gene family protein 1 (DGF-1)
dispersed gene family protein 1 (DGF-1)
dispersed gene family protein 1 (DGF-1)
dispersed gene family protein 1 (DGF-1)
dispersed gene family protein 1 (DGF-1)
dispersed gene family protein 1 (DGF-1)
dispersed gene family protein 1 (DGF-1)
dispersed gene family protein 1 (DGF-1)
dispersed gene family protein 1 (DGF-1)
dispersed gene family protein 1 (DGF-1)
dispersed gene family protein 1 (DGF-1)
dispersed gene family protein 1 (DGF-1)
dispersed gene family protein 1 (DGF-1)
dispersed gene family protein 1 (DGF-1)
dispersed gene family protein 1 (DGF-1)
dispersed gene family protein 1 (DGF-1)
dispersed gene family protein 1 (DGF-1)
dispersed gene family protein 1 (DGF-1)
dispersed gene family protein 1 (DGF-1)
dispersed gene family protein 1 (DGF-1)
dispersed gene family protein 1 (DGF-1)
dispersed gene family protein 1 (DGF-1)
dispersed gene family protein 1 (DGF-1)
dispersed gene family protein 1 (DGF-1)
dispersed gene family protein 1 (DGF-1)
dispersed gene family protein 1 (DGF-1)
dispersed gene family protein 1 (DGF-1)
dispersed gene family protein 1 (DGF-1)
dispersed gene family protein 1 (DGF-1)
dispersed gene family protein 1 (DGF-1)
dispersed gene family protein 1 (DGF-1)
dispersed gene family protein 1 (DGF-1)
dispersed gene family protein 1 (DGF-1)
dispersed gene family protein 1 (DGF-1)
dispersed gene family protein 1 (DGF-1)
dispersed gene family protein 1 (DGF-1)
dispersed gene family protein 1 (DGF-1)
dispersed gene family protein 1 (DGF-1)
dispersed gene family protein 1 (DGF-1)
dispersed gene family protein 1 (DGF-1)
dispersed gene family protein 1 (DGF-1)
dispersed gene family protein 1 (DGF-1)
dispersed gene family protein 1 (DGF-1)
dispersed gene family protein 1 (DGF-1)
dispersed gene family protein 1 (DGF-1)
dispersed gene family protein 1 (DGF-1)
dispersed gene family protein 1 (DGF-1)
dispersed gene family protein 1 (DGF-1)
dispersed gene family protein 1 (DGF-1)
dispersed gene family protein 1 (DGF-1)
dispersed gene family protein 1 (DGF-1)
dispersed gene family protein 1 (DGF-1)
dispersed gene family protein 1 (DGF-1)
dispersed gene family protein 1 (DGF-1)
dispersed gene family protein 1 (DGF-1)
dispersed gene family protein 1 (DGF-1)
dispersed gene family protein 1 (DGF-1)
dispersed gene family protein 1 (DGF-1)
dispersed gene family protein 1 (DGF-1)
dispersed gene family protein 1 (DGF-1)
dispersed gene family protein 1 (DGF-1)
dispersed gene family protein 1 (DGF-1)
dispersed gene family protein 1 (DGF-1)
divalent cation tolerance protein
divalent cation tolerance protein
divalent cation tolerance protein
divalent cation tolerance protein
DNA damage repair protein
DNA damage repair protein
DNA excision repair protein
DNA excision repair protein
DNA excision/repair protein SNF2
DNA excision/repair protein SNF2
DNA helicase
DNA helicase
DNA helicase
DNA ligase
DNA ligase
DNA ligase
DNA ligase
DNA ligase
DNA ligase
DNA ligase
DNA ligase I
DNA ligase I
DNA mismatch repair protein MSH2
DNA mismatch repair protein MSH2
DNA photolyase
DNA photolyase
DNA photolyase
DNA polymerase delta catalytic subunit
DNA polymerase delta catalytic subunit
DNA polymerase delta catalytic subunit
DNA polymerase delta subunit 2
DNA polymerase delta subunit 2
DNA polymerase epsilon catalytic subunit
DNA polymerase epsilon catalytic subunit
DNA polymerase epsilon subunit B
DNA polymerase epsilon subunit B
DNA polymerase eta
DNA polymerase eta
DNA polymerase I alpha catalytic subunit
DNA polymerase kappa
DNA polymerase kappa
DNA polymerase kappa
DNA polymerase kappa
DNA polymerase sigma
DNA polymerase sigma
DNA polymerase sigma-like protein
DNA polymerase sigma-like protein
DNA polymerase theta (helicase domain only)
DNA polymerase theta (polymerase domain only)
DNA polymerase zeta catalytic subunit
DNA primase large subunit
DNA primase large subunit
DNA primase small subunit
DNA recombination and repair protein RAD51
DNA repair and recombination helicase protein PIF1
DNA repair and recombination helicase protein PIF1
DNA repair and recombination protein RAD54
DNA repair and recombination protein RAD54
DNA repair and transcription factor protein
DNA repair and transcription factor protein
DNA repair and transcription factor protein
DNA repair helicase
DNA repair helicase
DNA repair helicase
DNA repair helicase and transcription factor protein
DNA repair helicase and transcription factor protein
DNA repair protein
DNA repair protein
DNA repair protein
DNA repair protein
DNA repair protein
DNA repair protein
DNA repair protein
DNA repair protein
DNA repair protein
[truncated: 17,608 more rows]
