# Supplementary material for: A Data-Driven Approach to Construct a Molecular Map of Trypanosoma cruzi to Identify Drugs and Vaccine Targets
Source: Vaccines (Basel). 2023 Jan 26;11(2):267. doi: 10.3390/vaccines11020267 (PMC9963959; doi:10.3390/vaccines11020267)
Supplement: Supplementary file 1 [file vaccines-11-00267-s001.zip › Supplementary Tables/Supplementary Table 30.xlsx]

## Sheet: BP
Supplementary Table 30 a: List of enriched genes in Biological processes related to Trypanosoma cruzi CL Brener Non-Esmeraldo-like. This table has information in 11 columns: ID; Name; Bgd count; Result count;Result gene list; Pct of bgd; Fold enrichment; Odds ratio; P-value; Benjamini; and Bonferroni. The first column 'ID' provides the ID of the BP; The second column 'Name' provides the name of t…
ID	Name	Bgd count	Result count	Result gene list	Pct of bgd	Fold enrichment	Odds ratio	P-value	Benjamini	Bonferroni
GO:0044272	sulfur compound biosynthetic process	19	4	TcCLB.506905.50,TcCLB.508175.360,TcCLB.508177.120,TcCLB.509319.90,	21.1	43.59	62.66	1.65094e-06	0.000161572	0.000577829
GO:0009987	cellular process	2218	24	TcCLB.503555.30,TcCLB.503597.10,TcCLB.503823.169,TcCLB.504827.170,TcCLB.505999.100,TcCLB.506151.30,TcCLB.506475.14,TcCLB.506905.50,TcCLB.507519.60,TcCLB.508175.360,TcCLB.508177.120,TcCLB.508355.250,TcCLB.508355.260,TcCLB.508461.230,TcCLB.508817.50,TcCLB.508909.20,TcCLB.508965.60,TcCLB.509319.90,TcCLB.509617.20,TcCLB.509693.70,TcCLB.509733.170,TcCLB.510357.10,TcCLB.511827.60,TcCLB.511907.260,	1.1	2.24	6.02	1.76869e-06	0.000161572	0.000619041
GO:0019344	cysteine biosynthetic process	6	3	TcCLB.506905.50,TcCLB.508175.360,TcCLB.508177.120,	50	103.53	227.28	2.02684e-06	0.000161572	0.000709395
GO:0006534	cysteine metabolic process	6	3	TcCLB.506905.50,TcCLB.508175.360,TcCLB.508177.120,	50	103.53	227.28	2.02684e-06	0.000161572	0.000709395
GO:0008152	metabolic process	2057	23	TcCLB.503555.30,TcCLB.503597.10,TcCLB.503823.169,TcCLB.504827.170,TcCLB.505999.100,TcCLB.506247.230,TcCLB.506297.260,TcCLB.506475.14,TcCLB.506905.50,TcCLB.507519.60,TcCLB.508175.360,TcCLB.508177.120,TcCLB.508355.250,TcCLB.508355.260,TcCLB.508461.230,TcCLB.508817.50,TcCLB.508909.20,TcCLB.508965.60,TcCLB.509319.90,TcCLB.509693.70,TcCLB.509733.170,TcCLB.510357.10,TcCLB.511827.60,	1.1	2.32	5.73	2.30817e-06	0.000161572	0.000807859
GO:0008150	biological process	3165	28	TcCLB.503555.30,TcCLB.503597.10,TcCLB.503823.169,TcCLB.504827.170,TcCLB.505999.100,TcCLB.506151.30,TcCLB.506247.230,TcCLB.506297.260,TcCLB.506443.40,TcCLB.506475.14,TcCLB.506905.50,TcCLB.507519.60,TcCLB.508175.360,TcCLB.508177.120,TcCLB.508355.250,TcCLB.508355.260,TcCLB.508461.230,TcCLB.508817.50,TcCLB.508909.20,TcCLB.508965.60,TcCLB.509319.90,TcCLB.509337.19,TcCLB.509617.20,TcCLB.509693.70,TcCLB…	0.9	1.83	7.71	3.0106e-06	0.000175618	0.00105371
GO:1901607	alpha-amino acid biosynthetic process	23	4	TcCLB.503597.10,TcCLB.506905.50,TcCLB.508175.360,TcCLB.508177.120,	17.4	36.01	49.44	3.72093e-06	0.000186047	0.00130233
GO:0008652	cellular amino acid biosynthetic process	24	4	TcCLB.503597.10,TcCLB.506905.50,TcCLB.508175.360,TcCLB.508177.120,	16.7	34.51	46.96	4.45002e-06	0.000194688	0.00155751
GO:0044237	cellular metabolic process	1621	20	TcCLB.503597.10,TcCLB.503823.169,TcCLB.504827.170,TcCLB.505999.100,TcCLB.506475.14,TcCLB.506905.50,TcCLB.507519.60,TcCLB.508175.360,TcCLB.508177.120,TcCLB.508355.250,TcCLB.508355.260,TcCLB.508461.230,TcCLB.508817.50,TcCLB.508909.20,TcCLB.508965.60,TcCLB.509319.90,TcCLB.509693.70,TcCLB.509733.170,TcCLB.510357.10,TcCLB.511827.60,	1.2	2.55	5.2	5.28739e-06	0.000197329	0.00185059
GO:0000097	sulfur amino acid biosynthetic process	8	3	TcCLB.506905.50,TcCLB.508175.360,TcCLB.508177.120,	37.5	77.65	136.32	5.63796e-06	0.000197329	0.00197329
GO:0006807	nitrogen compound metabolic process	1668	20	TcCLB.503597.10,TcCLB.503823.169,TcCLB.504827.170,TcCLB.505999.100,TcCLB.506247.230,TcCLB.506905.50,TcCLB.507519.60,TcCLB.508175.360,TcCLB.508177.120,TcCLB.508355.250,TcCLB.508355.260,TcCLB.508461.230,TcCLB.508817.50,TcCLB.508909.20,TcCLB.508965.60,TcCLB.509319.90,TcCLB.509693.70,TcCLB.509733.170,TcCLB.510357.10,TcCLB.511827.60,	1.2	2.48	5	8.45887e-06	0.000269146	0.00296061
GO:0071704	organic substance metabolic process	1868	21	TcCLB.503597.10,TcCLB.503823.169,TcCLB.504827.170,TcCLB.505999.100,TcCLB.506247.230,TcCLB.506475.14,TcCLB.506905.50,TcCLB.507519.60,TcCLB.508175.360,TcCLB.508177.120,TcCLB.508355.250,TcCLB.508355.260,TcCLB.508461.230,TcCLB.508817.50,TcCLB.508909.20,TcCLB.508965.60,TcCLB.509319.90,TcCLB.509693.70,TcCLB.509733.170,TcCLB.510357.10,TcCLB.511827.60,	1.1	2.33	4.91	1.12369e-05	0.000323135	0.00393291
GO:0009070	serine family amino acid biosynthetic process	10	3	TcCLB.506905.50,TcCLB.508175.360,TcCLB.508177.120,	30	62.12	97.34	1.20022e-05	0.000323135	0.00420076
GO:0044283	small molecule biosynthetic process	116	6	TcCLB.503597.10,TcCLB.505999.100,TcCLB.506905.50,TcCLB.508175.360,TcCLB.508177.120,TcCLB.509693.70,	5.2	10.71	13.6	1.58037e-05	0.000359517	0.00553129
GO:0000096	sulfur amino acid metabolic process	11	3	TcCLB.506905.50,TcCLB.508175.360,TcCLB.508177.120,	27.3	56.47	85.16	1.64488e-05	0.000359517	0.00575709
GO:0016053	organic acid biosynthetic process	71	5	TcCLB.503597.10,TcCLB.505999.100,TcCLB.506905.50,TcCLB.508175.360,TcCLB.508177.120,	7	14.58	18.32	1.97028e-05	0.000359517	0.00689599
GO:0046394	carboxylic acid biosynthetic process	71	5	TcCLB.503597.10,TcCLB.505999.100,TcCLB.506905.50,TcCLB.508175.360,TcCLB.508177.120,	7	14.58	18.32	1.97028e-05	0.000359517	0.00689599
GO:0006790	sulfur compound metabolic process	35	4	TcCLB.506905.50,TcCLB.508175.360,TcCLB.508177.120,TcCLB.509319.90,	11.4	23.66	30.24	2.11257e-05	0.000359517	0.007394
GO:0006848	pyruvate transport	2	2	TcCLB.506443.40,TcCLB.509337.19,	100	207.06	inf	2.25982e-05	0.000359517	0.00790938
GO:1902361	mitochondrial pyruvate transmembrane transport	2	2	TcCLB.506443.40,TcCLB.509337.19,	100	207.06	inf	2.25982e-05	0.000359517	0.00790938
GO:0006850	mitochondrial pyruvate transmembrane transport	2	2	TcCLB.506443.40,TcCLB.509337.19,	100	207.06	inf	2.25982e-05	0.000359517	0.00790938
GO:1901475	pyruvate transmembrane transport	2	2	TcCLB.506443.40,TcCLB.509337.19,	100	207.06	inf	2.25982e-05	0.000359517	0.00790938
GO:1901564	organonitrogen compound metabolic process	1172	16	TcCLB.503597.10,TcCLB.503823.169,TcCLB.504827.170,TcCLB.505999.100,TcCLB.506247.230,TcCLB.506905.50,TcCLB.508175.360,TcCLB.508177.120,TcCLB.508355.250,TcCLB.508355.260,TcCLB.508461.230,TcCLB.508909.20,TcCLB.508965.60,TcCLB.509319.90,TcCLB.509693.70,TcCLB.509733.170,	1.4	2.83	4.7	2.89443e-05	0.000440457	0.0101305
GO:0044238	primary metabolic process	1810	20	TcCLB.503597.10,TcCLB.503823.169,TcCLB.504827.170,TcCLB.505999.100,TcCLB.506247.230,TcCLB.506475.14,TcCLB.506905.50,TcCLB.507519.60,TcCLB.508175.360,TcCLB.508177.120,TcCLB.508355.250,TcCLB.508355.260,TcCLB.508461.230,TcCLB.508817.50,TcCLB.508909.20,TcCLB.508965.60,TcCLB.509693.70,TcCLB.509733.170,TcCLB.510357.10,TcCLB.511827.60,	1.1	2.29	4.47	3.16713e-05	0.000461872	0.0110849
GO:1901566	organonitrogen compound biosynthetic process	455	10	TcCLB.503597.10,TcCLB.505999.100,TcCLB.506905.50,TcCLB.508175.360,TcCLB.508177.120,TcCLB.508355.250,TcCLB.508355.260,TcCLB.508909.20,TcCLB.509319.90,TcCLB.509693.70,	2.2	4.55	6.28	3.44332e-05	0.000482065	0.0120516
GO:0015718	monocarboxylic acid transport	3	2	TcCLB.506443.40,TcCLB.509337.19,	66.7	138.04	439.53	6.759e-05	0.000763113	0.0236565
GO:0052572	response to host immune response	3	2	TcCLB.507519.60,TcCLB.508817.50,	66.7	138.04	439.53	6.759e-05	0.000763113	0.0236565
GO:1905039	carboxylic acid transmembrane transport	3	2	TcCLB.506443.40,TcCLB.509337.19,	66.7	138.04	439.53	6.759e-05	0.000763113	0.0236565
GO:0075136	response to host	3	2	TcCLB.507519.60,TcCLB.508817.50,	66.7	138.04	439.53	6.759e-05	0.000763113	0.0236565
GO:0052200	response to host defenses	3	2	TcCLB.507519.60,TcCLB.508817.50,	66.7	138.04	439.53	6.759e-05	0.000763113	0.0236565
GO:1903825	organic acid transmembrane transport	3	2	TcCLB.506443.40,TcCLB.509337.19,	66.7	138.04	439.53	6.759e-05	0.000763113	0.0236565
GO:1901605	alpha-amino acid metabolic process	54	4	TcCLB.503597.10,TcCLB.506905.50,TcCLB.508175.360,TcCLB.508177.120,	7.4	15.34	18.7	0.000119648	0.00130865	0.0418768
GO:0044249	cellular biosynthetic process	645	11	TcCLB.503597.10,TcCLB.505999.100,TcCLB.506905.50,TcCLB.508175.360,TcCLB.508177.120,TcCLB.508355.250,TcCLB.508355.260,TcCLB.508817.50,TcCLB.508909.20,TcCLB.509319.90,TcCLB.509693.70,	1.7	3.53	4.92	0.000130315	0.00138213	0.0456104
GO:0098656	anion transmembrane transport	4	2	TcCLB.506443.40,TcCLB.509337.19,	50	103.53	219.73	0.000134772	0.00138736	0.0471702
GO:1901576	organic substance biosynthetic process	658	11	TcCLB.503597.10,TcCLB.505999.100,TcCLB.506905.50,TcCLB.508175.360,TcCLB.508177.120,TcCLB.508355.250,TcCLB.508355.260,TcCLB.508817.50,TcCLB.508909.20,TcCLB.509319.90,TcCLB.509693.70,	1.7	3.46	4.81	0.000156067	0.00156067	0.0546236
GO:0009058	biosynthetic process	681	11	TcCLB.503597.10,TcCLB.505999.100,TcCLB.506905.50,TcCLB.508175.360,TcCLB.508177.120,TcCLB.508355.250,TcCLB.508355.260,TcCLB.508817.50,TcCLB.508909.20,TcCLB.509319.90,TcCLB.509693.70,	1.6	3.34	4.63	0.000212429	0.0019117	0.07435
GO:0009607	response to biotic stimulus	5	2	TcCLB.507519.60,TcCLB.508817.50,	40	82.83	146.47	0.000223942	0.0019117	0.0783797
GO:0052564	response to immune response of other organism involved in symbiotic interaction	5	2	TcCLB.507519.60,TcCLB.508817.50,	40	82.83	146.47	0.000223942	0.0019117	0.0783797
GO:0052173	response to defenses of other organism involved in symbiotic interaction	5	2	TcCLB.507519.60,TcCLB.508817.50,	40	82.83	146.47	0.000223942	0.0019117	0.0783797
GO:0051707	response to other organism	5	2	TcCLB.507519.60,TcCLB.508817.50,	40	82.83	146.47	0.000223942	0.0019117	0.0783797
GO:0043207	response to external biotic stimulus	5	2	TcCLB.507519.60,TcCLB.508817.50,	40	82.83	146.47	0.000223942	0.0019117	0.0783797
GO:0007059	chromosome segregation	29	3	TcCLB.503823.169,TcCLB.504827.170,TcCLB.508461.230,	10.3	21.42	26.13	0.000343359	0.00279478	0.120176
GO:0009069	serine family amino acid metabolic process	29	3	TcCLB.506905.50,TcCLB.508175.360,TcCLB.508177.120,	10.3	21.42	26.13	0.000343359	0.00279478	0.120176
GO:0009605	response to external stimulus	8	2	TcCLB.507519.60,TcCLB.508817.50,	25	51.77	73.2	0.000621381	0.0049428	0.217483
GO:0000278	mitotic cell cycle	38	3	TcCLB.508817.50,TcCLB.509733.170,TcCLB.511907.260,	7.9	16.35	19.39	0.000769659	0.00598624	0.269381
GO:0022411	cellular component disassembly	9	2	TcCLB.506151.30,TcCLB.509733.170,	22.2	46.01	62.73	0.00079651	0.0060604	0.278779
GO:0044281	small molecule metabolic process	330	7	TcCLB.503597.10,TcCLB.505999.100,TcCLB.506905.50,TcCLB.508175.360,TcCLB.508177.120,TcCLB.508909.20,TcCLB.509693.70,	2.1	4.39	5.44	0.000815293	0.00607133	0.285353
GO:0008283	cell proliferation	10	2	TcCLB.506475.14,TcCLB.508461.230,	20	41.41	54.88	0.000992637	0.00723798	0.347423
GO:0006520	cellular amino acid metabolic process	102	4	TcCLB.503597.10,TcCLB.506905.50,TcCLB.508175.360,TcCLB.508177.120,	3.9	8.12	9.47	0.00136678	0.0097627	0.478372
GO:0016310	phosphorylation	269	6	TcCLB.503823.169,TcCLB.504827.170,TcCLB.505999.100,TcCLB.506475.14,TcCLB.508461.230,TcCLB.508965.60,	2.2	4.62	5.56	0.00157337	0.0110136	0.550681
GO:0019752	carboxylic acid metabolic process	188	5	TcCLB.503597.10,TcCLB.505999.100,TcCLB.506905.50,TcCLB.508175.360,TcCLB.508177.120,	2.7	5.51	6.49	0.0018825	0.0129191	0.658876
GO:0043436	oxoacid metabolic process	190	5	TcCLB.503597.10,TcCLB.505999.100,TcCLB.506905.50,TcCLB.508175.360,TcCLB.508177.120,	2.6	5.45	6.42	0.00197239	0.0132757	0.690336
GO:0072522	purine-containing compound biosynthetic process	53	3	TcCLB.505999.100,TcCLB.508909.20,TcCLB.509693.70,	5.7	11.72	13.54	0.00203482	0.0133868	0.712186
GO:0006082	organic acid metabolic process	192	5	TcCLB.503597.10,TcCLB.505999.100,TcCLB.506905.50,TcCLB.508175.360,TcCLB.508177.120,	2.6	5.39	6.34	0.0020654	0.0133868	0.72289
GO:0046942	carboxylic acid transport	17	2	TcCLB.506443.40,TcCLB.509337.19,	11.8	24.36	29.24	0.00293732	0.0183583	1
GO:0015849	organic acid transport	17	2	TcCLB.506443.40,TcCLB.509337.19,	11.8	24.36	29.24	0.00293732	0.0183583	1
GO:1990542	mitochondrial transmembrane transport	18	2	TcCLB.506443.40,TcCLB.509337.19,	11.1	23.01	27.41	0.00329455	0.0202297	1
GO:0044260	cellular macromolecule metabolic process	949	11	TcCLB.503823.169,TcCLB.504827.170,TcCLB.507519.60,TcCLB.508355.250,TcCLB.508355.260,TcCLB.508461.230,TcCLB.508817.50,TcCLB.508965.60,TcCLB.509733.170,TcCLB.510357.10,TcCLB.511827.60,	1.2	2.4	3.16	0.00354495	0.020868	1
GO:0006839	mitochondrial transport	21	2	TcCLB.506443.40,TcCLB.509337.19,	9.5	19.72	23.07	0.00448128	0.020868	1
GO:0072521	purine-containing compound metabolic process	70	3	TcCLB.505999.100,TcCLB.508909.20,TcCLB.509693.70,	4.3	8.87	10.08	0.00449777	0.020868	1
GO:0006796	phosphate-containing compound metabolic process	447	7	TcCLB.503823.169,TcCLB.504827.170,TcCLB.505999.100,TcCLB.506475.14,TcCLB.508461.230,TcCLB.508909.20,TcCLB.508965.60,	1.6	3.24	3.92	0.0046586	0.020868	1
GO:0046649	lymphocyte activation	1	1	TcCLB.507519.60,	100	207.06	inf	0.00482946	0.020868	1
GO:0045005	DNA-dependent DNA replication maintenance of fidelity	1	1	TcCLB.508817.50,	100	207.06	inf	0.00482946	0.020868	1
GO:0052552	modulation by organism of immune response of other organism involved in symbiotic interaction	1	1	TcCLB.507519.60,	100	207.06	inf	0.00482946	0.020868	1
GO:0052553	modulation by symbiont of host immune response	1	1	TcCLB.507519.60,	100	207.06	inf	0.00482946	0.020868	1
GO:0052167	modulation by symbiont of host innate immune response	1	1	TcCLB.507519.60,	100	207.06	inf	0.00482946	0.020868	1
GO:0052031	modulation by symbiont of host defense response	1	1	TcCLB.507519.60,	100	207.06	inf	0.00482946	0.020868	1
GO:0051228	mitotic spindle disassembly	1	1	TcCLB.509733.170,	100	207.06	inf	0.00482946	0.020868	1
GO:0051230	spindle disassembly	1	1	TcCLB.509733.170,	100	207.06	inf	0.00482946	0.020868	1
GO:1990505	mitotic DNA replication maintenance of fidelity	1	1	TcCLB.508817.50,	100	207.06	inf	0.00482946	0.020868	1
GO:0052255	modulation by organism of defense response of other organism involved in symbiotic interaction	1	1	TcCLB.507519.60,	100	207.06	inf	0.00482946	0.020868	1
GO:0052306	modulation by organism of innate immune response in other organism involved in symbiotic interaction	1	1	TcCLB.507519.60,	100	207.06	inf	0.00482946	0.020868	1
GO:0042113	B cell activation	1	1	TcCLB.507519.60,	100	207.06	inf	0.00482946	0.020868	1
GO:1990426	mitotic recombination-dependent replication fork processing	1	1	TcCLB.508817.50,	100	207.06	inf	0.00482946	0.020868	1
GO:1903513	endoplasmic reticulum to cytosol transport	1	1	TcCLB.509733.170,	100	207.06	inf	0.00482946	0.020868	1
GO:1902969	mitotic DNA replication	1	1	TcCLB.508817.50,	100	207.06	inf	0.00482946	0.020868	1
GO:1902298	cell cycle DNA replication maintenance of fidelity	1	1	TcCLB.508817.50,	100	207.06	inf	0.00482946	0.020868	1
GO:0033260	nuclear DNA replication	1	1	TcCLB.508817.50,	100	207.06	inf	0.00482946	0.020868	1
GO:0030970	retrograde protein transport, ER to cytosol	1	1	TcCLB.509733.170,	100	207.06	inf	0.00482946	0.020868	1
GO:0031297	replication fork processing	1	1	TcCLB.508817.50,	100	207.06	inf	0.00482946	0.020868	1
GO:0032527	protein exit from endoplasmic reticulum	1	1	TcCLB.509733.170,	100	207.06	inf	0.00482946	0.020868	1
GO:0015711	organic anion transport	22	2	TcCLB.506443.40,TcCLB.509337.19,	9.1	18.82	21.91	0.0049146	0.0209769	1
GO:0007049	cell cycle	73	3	TcCLB.508817.50,TcCLB.509733.170,TcCLB.511907.260,	4.1	8.51	9.64	0.00506058	0.0211454	1
GO:0006793	phosphorus metabolic process	454	7	TcCLB.503823.169,TcCLB.504827.170,TcCLB.505999.100,TcCLB.506475.14,TcCLB.508461.230,TcCLB.508909.20,TcCLB.508965.60,	1.5	3.19	3.85	0.00507489	0.0211454	1
GO:0051716	cellular response to stimulus	161	4	TcCLB.506151.30,TcCLB.507519.60,TcCLB.508817.50,TcCLB.509733.170,	2.5	5.14	5.86	0.00710581	0.0290751	1
GO:0006820	anion transport	30	2	TcCLB.506443.40,TcCLB.509337.19,	6.7	13.8	15.63	0.00903496	0.0290751	1
GO:0033554	cellular response to stress	90	3	TcCLB.507519.60,TcCLB.508817.50,TcCLB.509733.170,	3.3	6.9	7.74	0.00904323	0.0290751	1
GO:0044415	evasion or tolerance of host defenses	2	1	TcCLB.508817.50,	50	103.53	212.68	0.00963632	0.0290751	1
GO:0000724	double-strand break repair via homologous recombination	2	1	TcCLB.508817.50,	50	103.53	212.68	0.00963632	0.0290751	1
GO:0010243	response to organonitrogen compound	2	1	TcCLB.509733.170,	50	103.53	212.68	0.00963632	0.0290751	1
GO:0001775	cell activation	2	1	TcCLB.507519.60,	50	103.53	212.68	0.00963632	0.0290751	1
GO:0002274	myeloid leukocyte activation	2	1	TcCLB.507519.60,	50	103.53	212.68	0.00963632	0.0290751	1
GO:0016191	synaptic vesicle uncoating	2	1	TcCLB.506151.30,	50	103.53	212.68	0.00963632	0.0290751	1
GO:0002376	immune system process	2	1	TcCLB.507519.60,	50	103.53	212.68	0.00963632	0.0290751	1
GO:0045321	leukocyte activation	2	1	TcCLB.507519.60,	50	103.53	212.68	0.00963632	0.0290751	1
GO:0033058	directional locomotion	2	1	TcCLB.509617.20,	50	103.53	212.68	0.00963632	0.0290751	1
GO:0000725	recombinational repair	2	1	TcCLB.508817.50,	50	103.53	212.68	0.00963632	0.0290751	1
GO:0034976	response to endoplasmic reticulum stress	2	1	TcCLB.509733.170,	50	103.53	212.68	0.00963632	0.0290751	1
GO:0043056	forward locomotion	2	1	TcCLB.509617.20,	50	103.53	212.68	0.00963632	0.0290751	1
GO:0044413	avoidance of host defenses	2	1	TcCLB.508817.50,	50	103.53	212.68	0.00963632	0.0290751	1
GO:0048488	synaptic vesicle endocytosis	2	1	TcCLB.506151.30,	50	103.53	212.68	0.00963632	0.0290751	1
GO:1901698	response to nitrogen compound	2	1	TcCLB.509733.170,	50	103.53	212.68	0.00963632	0.0290751	1
GO:0035821	modification of morphology or physiology of other organism	2	1	TcCLB.507519.60,	50	103.53	212.68	0.00963632	0.0290751	1
GO:0070580	base J metabolic process	2	1	TcCLB.510357.10,	50	103.53	212.68	0.00963632	0.0290751	1
GO:0051817	modification of morphology or physiology of other organism involved in symbiotic interaction	2	1	TcCLB.507519.60,	50	103.53	212.68	0.00963632	0.0290751	1
GO:0009088	threonine biosynthetic process	2	1	TcCLB.503597.10,	50	103.53	212.68	0.00963632	0.0290751	1
GO:0140238	presynaptic endocytosis	2	1	TcCLB.506151.30,	50	103.53	212.68	0.00963632	0.0290751	1
GO:0042116	macrophage activation	2	1	TcCLB.507519.60,	50	103.53	212.68	0.00963632	0.0290751	1
GO:0020012	evasion or tolerance of host immune response	2	1	TcCLB.508817.50,	50	103.53	212.68	0.00963632	0.0290751	1
GO:0044091	membrane biogenesis	2	1	TcCLB.506297.260,	50	103.53	212.68	0.00963632	0.0290751	1
GO:0044003	modification by symbiont of host morphology or physiology	2	1	TcCLB.507519.60,	50	103.53	212.68	0.00963632	0.0290751	1
GO:0030682	evasion or tolerance of host defense response	2	1	TcCLB.508817.50,	50	103.53	212.68	0.00963632	0.0290751	1
GO:0072318	clathrin coat disassembly	2	1	TcCLB.506151.30,	50	103.53	212.68	0.00963632	0.0290751	1
GO:0036503	ERAD pathway	2	1	TcCLB.509733.170,	50	103.53	212.68	0.00963632	0.0290751	1
GO:0036465	synaptic vesicle recycling	2	1	TcCLB.506151.30,	50	103.53	212.68	0.00963632	0.0290751	1
GO:0072319	vesicle uncoating	2	1	TcCLB.506151.30,	50	103.53	212.68	0.00963632	0.0290751	1
GO:1903047	mitotic cell cycle process	32	2	TcCLB.508817.50,TcCLB.509733.170,	6.3	12.94	14.59	0.0102403	0.0306334	1
GO:0051701	interaction with host	33	2	TcCLB.507519.60,TcCLB.508817.50,	6.1	12.55	14.11	0.0108683	0.0322365	1
GO:0034220	ion transmembrane transport	35	2	TcCLB.506443.40,TcCLB.509337.19,	5.7	11.83	13.25	0.0121742	0.0358065	1
GO:0044403	symbiont process	36	2	TcCLB.507519.60,TcCLB.508817.50,	5.6	11.5	12.86	0.0128518	0.0374844	1
GO:0050896	response to stimulus	197	4	TcCLB.506151.30,TcCLB.507519.60,TcCLB.508817.50,TcCLB.509733.170,	2	4.2	4.74	0.0142063	0.0391259	1
GO:0099504	synaptic vesicle cycle	3	1	TcCLB.506151.30,	33.3	69.02	106.32	0.0144207	0.0391259	1
GO:1901685	glutathione derivative metabolic process	3	1	TcCLB.509319.90,	33.3	69.02	106.32	0.0144207	0.0391259	1
GO:0099003	vesicle-mediated transport in synapse	3	1	TcCLB.506151.30,	33.3	69.02	106.32	0.0144207	0.0391259	1
GO:1903008	organelle disassembly	3	1	TcCLB.509733.170,	33.3	69.02	106.32	0.0144207	0.0391259	1
GO:1901687	glutathione derivative biosynthetic process	3	1	TcCLB.509319.90,	33.3	69.02	106.32	0.0144207	0.0391259	1
GO:0046206	trypanothione metabolic process	3	1	TcCLB.509319.90,	33.3	69.02	106.32	0.0144207	0.0391259	1
GO:0051261	protein depolymerization	3	1	TcCLB.506151.30,	33.3	69.02	106.32	0.0144207	0.0391259	1
GO:0019342	trypanothione biosynthetic process	3	1	TcCLB.509319.90,	33.3	69.02	106.32	0.0144207	0.0391259	1
GO:0006950	response to stress	113	3	TcCLB.507519.60,TcCLB.508817.50,TcCLB.509733.170,	2.7	5.5	6.1	0.0167237	0.0450254	1
GO:0034404	nucleobase-containing small molecule biosynthetic process	43	2	TcCLB.505999.100,TcCLB.509693.70,	4.7	9.63	10.66	0.0180389	0.0481956	1
GO:0006164	purine nucleotide biosynthetic process	44	2	TcCLB.505999.100,TcCLB.508909.20,	4.5	9.41	10.4	0.0188415	0.0493671	1
GO:0051805	evasion or tolerance of immune response of other organism involved in symbiotic interaction	4	1	TcCLB.508817.50,	25	51.77	70.87	0.0191827	0.0493671	1
GO:0051807	evasion or tolerance of defense response of other organism involved in symbiotic interaction	4	1	TcCLB.508817.50,	25	51.77	70.87	0.0191827	0.0493671	1
GO:0051832	avoidance of defenses of other organism involved in symbiotic interaction	4	1	TcCLB.508817.50,	25	51.77	70.87	0.0191827	0.0493671	1
GO:0051834	evasion or tolerance of defenses of other organism involved in symbiotic interaction	4	1	TcCLB.508817.50,	25	51.77	70.87	0.0191827	0.0493671	1
GO:0034655	nucleobase-containing compound catabolic process	45	2	TcCLB.505999.100,TcCLB.511827.60,	4.4	9.2	10.16	0.019659	0.0502237	1
GO:0006468	protein phosphorylation	219	4	TcCLB.503823.169,TcCLB.504827.170,TcCLB.508461.230,TcCLB.508965.60,	1.8	3.78	4.24	0.0202108	0.0512592	1
GO:0044270	cellular nitrogen compound catabolic process	49	2	TcCLB.505999.100,TcCLB.511827.60,	4.1	8.45	9.29	0.0230752	0.0576879	1
GO:0019439	aromatic compound catabolic process	49	2	TcCLB.505999.100,TcCLB.511827.60,	4.1	8.45	9.29	0.0230752	0.0576879	1
GO:0009067	aspartate family amino acid biosynthetic process	5	1	TcCLB.503597.10,	20	41.41	53.15	0.0239223	0.0586556	1
GO:0046700	heterocycle catabolic process	50	2	TcCLB.505999.100,TcCLB.511827.60,	4	8.28	9.09	0.023965	0.0586556	1
GO:1901361	organic cyclic compound catabolic process	50	2	TcCLB.505999.100,TcCLB.511827.60,	4	8.28	9.09	0.023965	0.0586556	1
GO:0055086	nucleobase-containing small molecule metabolic process	130	3	TcCLB.505999.100,TcCLB.508909.20,TcCLB.509693.70,	2.3	4.78	5.27	0.0241824	0.0587768	1
GO:0071840	cellular component organization or biogenesis	355	5	TcCLB.506151.30,TcCLB.506297.260,TcCLB.508355.250,TcCLB.508355.260,TcCLB.509733.170,	1.4	2.92	3.3	0.0261892	0.0632152	1
GO:0022402	cell cycle process	53	2	TcCLB.508817.50,TcCLB.509733.170,	3.8	7.81	8.55	0.026718	0.06405	1
GO:0006259	DNA metabolic process	137	3	TcCLB.507519.60,TcCLB.508817.50,TcCLB.510357.10,	2.2	4.53	4.99	0.0277014	0.0655203	1
GO:0044419	interspecies interaction between organisms	55	2	TcCLB.507519.60,TcCLB.508817.50,	3.6	7.53	8.23	0.0286215	0.0655203	1
GO:0006304	DNA modification	6	1	TcCLB.510357.10,	16.7	34.51	42.51	0.0286398	0.0655203	1
GO:0006566	threonine metabolic process	6	1	TcCLB.503597.10,	16.7	34.51	42.51	0.0286398	0.0655203	1
GO:1902850	microtubule cytoskeleton organization involved in mitosis	6	1	TcCLB.509733.170,	16.7	34.51	42.51	0.0286398	0.0655203	1
GO:0007052	mitotic spindle organization	6	1	TcCLB.509733.170,	16.7	34.51	42.51	0.0286398	0.0655203	1
GO:0034641	cellular nitrogen compound metabolic process	934	9	TcCLB.505999.100,TcCLB.507519.60,TcCLB.508355.250,TcCLB.508355.260,TcCLB.508817.50,TcCLB.508909.20,TcCLB.509693.70,TcCLB.510357.10,TcCLB.511827.60,	1	2	2.4	0.0286417	0.0655203	1
GO:0051704	multi-organism process	56	2	TcCLB.507519.60,TcCLB.508817.50,	3.6	7.4	8.07	0.0295932	0.0672573	1
GO:0010033	response to organic substance	7	1	TcCLB.509733.170,	14.3	29.58	35.42	0.0333352	0.0747906	1
GO:0043624	cellular protein complex disassembly	7	1	TcCLB.506151.30,	14.3	29.58	35.42	0.0333352	0.0747906	1
GO:0006163	purine nucleotide metabolic process	60	2	TcCLB.505999.100,TcCLB.508909.20,	3.3	6.9	7.51	0.0336103	0.0749274	1
GO:0006139	nucleobase-containing compound metabolic process	657	7	TcCLB.505999.100,TcCLB.507519.60,TcCLB.508817.50,TcCLB.508909.20,TcCLB.509693.70,TcCLB.510357.10,TcCLB.511827.60,	1.1	2.21	2.56	0.0340751	0.0754828	1
GO:0043170	macromolecule metabolic process	1467	12	TcCLB.503823.169,TcCLB.504827.170,TcCLB.506247.230,TcCLB.507519.60,TcCLB.508355.250,TcCLB.508355.260,TcCLB.508461.230,TcCLB.508817.50,TcCLB.508965.60,TcCLB.509733.170,TcCLB.510357.10,TcCLB.511827.60,	0.8	1.69	2.12	0.0350725	0.0772035	1
GO:0034654	nucleobase-containing compound biosynthetic process	151	3	TcCLB.505999.100,TcCLB.508909.20,TcCLB.509693.70,	2	4.11	4.51	0.0355219	0.0777041	1
GO:0046854	phosphatidylinositol phosphorylation	8	1	TcCLB.506475.14,	12.5	25.88	30.35	0.0380086	0.0810057	1
GO:0046834	lipid phosphorylation	8	1	TcCLB.506475.14,	12.5	25.88	30.35	0.0380086	0.0810057	1
GO:0006302	double-strand break repair	8	1	TcCLB.508817.50,	12.5	25.88	30.35	0.0380086	0.0810057	1
GO:0032984	protein-containing complex disassembly	8	1	TcCLB.506151.30,	12.5	25.88	30.35	0.0380086	0.0810057	1
GO:0006725	cellular aromatic compound metabolic process	673	7	TcCLB.505999.100,TcCLB.507519.60,TcCLB.508817.50,TcCLB.508909.20,TcCLB.509693.70,TcCLB.510357.10,TcCLB.511827.60,	1	2.15	2.49	0.0381884	0.0810057	1
GO:0046483	heterocycle metabolic process	676	7	TcCLB.505999.100,TcCLB.507519.60,TcCLB.508817.50,TcCLB.508909.20,TcCLB.509693.70,TcCLB.510357.10,TcCLB.511827.60,	1	2.14	2.48	0.0389955	0.0822194	1
GO:0019438	aromatic compound biosynthetic process	158	3	TcCLB.505999.100,TcCLB.508909.20,TcCLB.509693.70,	1.9	3.93	4.3	0.0398202	0.0834555	1
GO:0071702	organic substance transport	159	3	TcCLB.506443.40,TcCLB.509337.19,TcCLB.509733.170,	1.9	3.91	4.27	0.0404552	0.0842816	1
GO:1901575	organic substance catabolic process	160	3	TcCLB.505999.100,TcCLB.509733.170,TcCLB.511827.60,	1.9	3.88	4.24	0.0410953	0.084608	1
GO:0044248	cellular catabolic process	160	3	TcCLB.505999.100,TcCLB.509733.170,TcCLB.511827.60,	1.9	3.88	4.24	0.0410953	0.084608	1
GO:0044786	cell cycle DNA replication	9	1	TcCLB.508817.50,	11.1	23.01	26.56	0.0426601	0.0858106	1
GO:0006166	purine ribonucleoside salvage	9	1	TcCLB.509693.70,	11.1	23.01	26.56	0.0426601	0.0858106	1
GO:0010498	proteasomal protein catabolic process	9	1	TcCLB.509733.170,	11.1	23.01	26.56	0.0426601	0.0858106	1
GO:0043101	purine-containing compound salvage	9	1	TcCLB.509693.70,	11.1	23.01	26.56	0.0426601	0.0858106	1
GO:1901360	organic cyclic compound metabolic process	696	7	TcCLB.505999.100,TcCLB.507519.60,TcCLB.508817.50,TcCLB.508909.20,TcCLB.509693.70,TcCLB.510357.10,TcCLB.511827.60,	1	2.08	2.4	0.0446721	0.0890723	1
GO:0018130	heterocycle biosynthetic process	166	3	TcCLB.505999.100,TcCLB.508909.20,TcCLB.509693.70,	1.8	3.74	4.08	0.0450452	0.0890723	1
GO:0009056	catabolic process	166	3	TcCLB.505999.100,TcCLB.509733.170,TcCLB.511827.60,	1.8	3.74	4.08	0.0450452	0.0890723	1
GO:0042254	ribosome biogenesis	72	2	TcCLB.508355.250,TcCLB.508355.260,	2.8	5.75	6.21	0.046836	0.0920932	1
GO:0043174	nucleoside salvage	10	1	TcCLB.509693.70,	10	20.71	23.6	0.0472899	0.0924662	1
GO:1901293	nucleoside phosphate biosynthetic process	73	2	TcCLB.505999.100,TcCLB.508909.20,	2.7	5.67	6.12	0.0480128	0.0928423	1
GO:0009165	nucleotide biosynthetic process	73	2	TcCLB.505999.100,TcCLB.508909.20,	2.7	5.67	6.12	0.0480128	0.0928423	1
GO:0019637	organophosphate metabolic process	171	3	TcCLB.505999.100,TcCLB.506475.14,TcCLB.508909.20,	1.8	3.63	3.96	0.048478	0.0932269	1

## Sheet: MF
Supplementary Table 30 b: List of enriched genes in molecular function related to Trypanosoma cruzi CL Brener Non-Esmeraldo-like. This table has information in 11 columns: ID; Name; Bgd count; Result count;Result gene list; Pct of bgd; Fold enrichment; Odds ratio; P-value; Benjamini; and Bonferroni. The first column 'ID' provides the ID of the MF; The second column 'Name' provides the name of the…
ID	Name	Bgd count	Result count	Result gene list	Pct of bgd	Fold enrichment	Odds ratio	P-value	Benjamini	Bonferroni
GO:1901363	heterocyclic compound binding	1422	14	TcCLB.503555.30,TcCLB.503597.10,TcCLB.503823.169,TcCLB.504827.170,TcCLB.506151.30,TcCLB.506297.260,TcCLB.506821.20,TcCLB.507519.60,TcCLB.508461.230,TcCLB.508817.50,TcCLB.508965.60,TcCLB.509733.170,TcCLB.510357.10,TcCLB.511827.60,	1	2.04	2.86	0.00381398	0.0148333	0.492003
GO:1901265	nucleoside phosphate binding	775	11	TcCLB.503555.30,TcCLB.503597.10,TcCLB.503823.169,TcCLB.504827.170,TcCLB.506151.30,TcCLB.506821.20,TcCLB.507519.60,TcCLB.508461.230,TcCLB.508817.50,TcCLB.508965.60,TcCLB.509733.170,	1.4	2.94	4	0.000660254	0.00851728	0.0851728
GO:0106130	purine phosphoribosyltransferase activity	4	1	TcCLB.509693.70,	25	51.77	70.87	0.0191827	0.0363906	1
GO:0097367	carbohydrate derivative binding	700	9	TcCLB.503597.10,TcCLB.503823.169,TcCLB.504827.170,TcCLB.506151.30,TcCLB.506821.20,TcCLB.508461.230,TcCLB.508817.50,TcCLB.508965.60,TcCLB.509733.170,	1.3	2.66	3.34	0.00466038	0.0148333	0.601189
GO:0097159	organic cyclic compound binding	1422	14	TcCLB.503555.30,TcCLB.503597.10,TcCLB.503823.169,TcCLB.504827.170,TcCLB.506151.30,TcCLB.506297.260,TcCLB.506821.20,TcCLB.507519.60,TcCLB.508461.230,TcCLB.508817.50,TcCLB.508965.60,TcCLB.509733.170,TcCLB.510357.10,TcCLB.511827.60,	1	2.04	2.86	0.00381398	0.0148333	0.492003
GO:0070717	poly-purine tract binding	2	1	TcCLB.511827.60,	50	103.53	212.68	0.00963632	0.0214325	1
GO:0070403	NAD+ binding	3	1	TcCLB.507519.60,	33.3	69.02	106.32	0.0144207	0.0295281	1
GO:0070012	oligopeptidase activity	1	1	TcCLB.506247.230,	100	207.06	inf	0.00482946	0.0148333	0.623
GO:0070008	serine-type exopeptidase activity	6	1	TcCLB.506247.230,	16.7	34.51	42.51	0.0286398	0.0473659	1
GO:0052742	phosphatidylinositol kinase activity	8	1	TcCLB.506475.14,	12.5	25.88	30.35	0.0380086	0.0590736	1
GO:0051213	dioxygenase activity	5	1	TcCLB.510357.10,	20	41.41	53.15	0.0239223	0.0440855	1
GO:0050341	thymine dioxygenase activity	2	1	TcCLB.510357.10,	50	103.53	212.68	0.00963632	0.0214325	1
GO:0048037	cofactor binding	137	3	TcCLB.503555.30,TcCLB.506297.260,TcCLB.507519.60,	2.2	4.53	4.99	0.0277014	0.0473659	1
GO:0046914	transition metal ion binding	171	3	TcCLB.506297.260,TcCLB.507519.60,TcCLB.510357.10,	1.8	3.63	3.96	0.048478	0.0735725	1
GO:0046872	metal ion binding	383	5	TcCLB.506297.260,TcCLB.506391.10,TcCLB.507519.60,TcCLB.508965.60,TcCLB.510357.10,	1.3	2.7	3.05	0.0348596	0.056211	1
GO:0043566	structure-specific DNA binding	1	1	TcCLB.510357.10,	100	207.06	inf	0.00482946	0.0148333	0.623
GO:0043169	cation binding	387	5	TcCLB.506297.260,TcCLB.506391.10,TcCLB.507519.60,TcCLB.508965.60,TcCLB.510357.10,	1.3	2.68	3.01	0.0362298	0.0576993	1
GO:0043168	anion binding	794	11	TcCLB.503555.30,TcCLB.503597.10,TcCLB.503823.169,TcCLB.504827.170,TcCLB.506151.30,TcCLB.506821.20,TcCLB.507519.60,TcCLB.508461.230,TcCLB.508817.50,TcCLB.508965.60,TcCLB.509733.170,	1.4	2.87	3.89	0.000812487	0.00952826	0.104811
GO:0043167	ion binding	1133	14	TcCLB.503555.30,TcCLB.503597.10,TcCLB.503823.169,TcCLB.504827.170,TcCLB.506151.30,TcCLB.506297.260,TcCLB.506391.10,TcCLB.506821.20,TcCLB.507519.60,TcCLB.508461.230,TcCLB.508817.50,TcCLB.508965.60,TcCLB.509733.170,TcCLB.510357.10,	1.2	2.56	3.81	0.00037332	0.00757086	0.0481583
GO:0043142	single-stranded DNA-dependent ATPase activity	1	1	TcCLB.508817.50,	100	207.06	inf	0.00482946	0.0148333	0.623
GO:0042903	tubulin deacetylase activity	1	1	TcCLB.507519.60,	100	207.06	inf	0.00482946	0.0148333	0.623
GO:0042802	identical protein binding	6	1	TcCLB.509733.170,	16.7	34.51	42.51	0.0286398	0.0473659	1
GO:0036094	small molecule binding	809	11	TcCLB.503555.30,TcCLB.503597.10,TcCLB.503823.169,TcCLB.504827.170,TcCLB.506151.30,TcCLB.506821.20,TcCLB.507519.60,TcCLB.508461.230,TcCLB.508817.50,TcCLB.508965.60,TcCLB.509733.170,	1.4	2.82	3.8	0.000952681	0.00985002	0.122896
GO:0035639	purine ribonucleoside triphosphate binding	682	9	TcCLB.503597.10,TcCLB.503823.169,TcCLB.504827.170,TcCLB.506151.30,TcCLB.506821.20,TcCLB.508461.230,TcCLB.508817.50,TcCLB.508965.60,TcCLB.509733.170,	1.3	2.73	3.44	0.00391027	0.0148333	0.504425
GO:0035004	phosphatidylinositol 3-kinase activity	6	1	TcCLB.506475.14,	16.7	34.51	42.51	0.0286398	0.0473659	1
GO:0034979	NAD-dependent protein deacetylase activity	1	1	TcCLB.507519.60,	100	207.06	inf	0.00482946	0.0148333	0.623
GO:0033676	double-stranded DNA-dependent ATPase activity	1	1	TcCLB.508817.50,	100	207.06	inf	0.00482946	0.0148333	0.623
GO:0033558	protein deacetylase activity	4	1	TcCLB.507519.60,	25	51.77	70.87	0.0191827	0.0363906	1
GO:0032559	adenyl ribonucleotide binding	604	8	TcCLB.503597.10,TcCLB.503823.169,TcCLB.504827.170,TcCLB.506821.20,TcCLB.508461.230,TcCLB.508817.50,TcCLB.508965.60,TcCLB.509733.170,	1.3	2.74	3.35	0.00665904	0.018459	0.859017
GO:0032555	purine ribonucleotide binding	692	9	TcCLB.503597.10,TcCLB.503823.169,TcCLB.504827.170,TcCLB.506151.30,TcCLB.506821.20,TcCLB.508461.230,TcCLB.508817.50,TcCLB.508965.60,TcCLB.509733.170,	1.3	2.69	3.39	0.00431404	0.0148333	0.556511
GO:0032553	ribonucleotide binding	699	9	TcCLB.503597.10,TcCLB.503823.169,TcCLB.504827.170,TcCLB.506151.30,TcCLB.506821.20,TcCLB.508461.230,TcCLB.508817.50,TcCLB.508965.60,TcCLB.509733.170,	1.3	2.67	3.35	0.00461592	0.0148333	0.595454
GO:0032451	demethylase activity	1	1	TcCLB.506297.260,	100	207.06	inf	0.00482946	0.0148333	0.623
GO:0030554	adenyl nucleotide binding	605	8	TcCLB.503597.10,TcCLB.503823.169,TcCLB.504827.170,TcCLB.506821.20,TcCLB.508461.230,TcCLB.508817.50,TcCLB.508965.60,TcCLB.509733.170,	1.3	2.74	3.35	0.00672538	0.018459	0.867574
GO:0019213	deacetylase activity	9	1	TcCLB.507519.60,	11.1	23.01	26.56	0.0426601	0.0655138	1
GO:0019202	amino acid kinase activity	2	1	TcCLB.503597.10,	50	103.53	212.68	0.00963632	0.0214325	1
GO:0017136	NAD-dependent histone deacetylase activity	1	1	TcCLB.507519.60,	100	207.06	inf	0.00482946	0.0148333	0.623
GO:0017076	purine nucleotide binding	693	9	TcCLB.503597.10,TcCLB.503823.169,TcCLB.504827.170,TcCLB.506151.30,TcCLB.506821.20,TcCLB.508461.230,TcCLB.508817.50,TcCLB.508965.60,TcCLB.509733.170,	1.3	2.69	3.38	0.00435618	0.0148333	0.561947
GO:0016836	hydro-lyase activity	21	3	TcCLB.506905.50,TcCLB.508175.360,TcCLB.508177.120,	14.3	29.58	37.79	0.000128302	0.00477537	0.016551
GO:0016835	carbon-oxygen lyase activity	22	3	TcCLB.506905.50,TcCLB.508175.360,TcCLB.508177.120,	13.6	28.24	35.8	0.000148074	0.00477537	0.0191015
GO:0016829	lyase activity	59	3	TcCLB.506905.50,TcCLB.508175.360,TcCLB.508177.120,	5.1	10.53	12.08	0.0027689	0.0148333	0.357188
GO:0016774	phosphotransferase activity, carboxyl group as acceptor	3	1	TcCLB.505999.100,	33.3	69.02	106.32	0.0144207	0.0295281	1
GO:0016773	phosphotransferase activity, alcohol group as acceptor	276	6	TcCLB.503597.10,TcCLB.503823.169,TcCLB.504827.170,TcCLB.506475.14,TcCLB.508461.230,TcCLB.508965.60,	2.2	4.5	5.41	0.00179473	0.0148333	0.231521
GO:0016772	transferase activity, transferring phosphorus-containing groups	380	7	TcCLB.503597.10,TcCLB.503823.169,TcCLB.504827.170,TcCLB.505999.100,TcCLB.506475.14,TcCLB.508461.230,TcCLB.508965.60,	1.8	3.81	4.67	0.00186266	0.0148333	0.240284
GO:0016763	transferase activity, transferring pentosyl groups	15	2	TcCLB.507519.60,TcCLB.509693.70,	13.3	27.61	33.75	0.00228149	0.0148333	0.294312
GO:0016757	transferase activity, transferring glycosyl groups	52	2	TcCLB.507519.60,TcCLB.509693.70,	3.8	7.96	8.73	0.0257865	0.0462009	1
GO:0016740	transferase activity	655	9	TcCLB.503597.10,TcCLB.503823.169,TcCLB.504827.170,TcCLB.505999.100,TcCLB.506475.14,TcCLB.507519.60,TcCLB.508461.230,TcCLB.508965.60,TcCLB.509693.70,	1.4	2.85	3.6	0.00296887	0.0148333	0.382984
GO:0016709	oxidoreductase activity, acting on paired donors, with incorporation or reduction of molecular oxygen, NAD(P)H as one donor, and incorporation of one atom of oxygen	3	1	TcCLB.506297.260,	33.3	69.02	106.32	0.0144207	0.0295281	1
GO:0016706	oxidoreductase activity, acting on paired donors, with incorporation or reduction of molecular oxygen, 2-oxoglutarate as one donor, and incorporation of one atom each of oxygen into both donors	2	1	TcCLB.510357.10,	50	103.53	212.68	0.00963632	0.0214325	1
GO:0016705	oxidoreductase activity, acting on paired donors, with incorporation or reduction of molecular oxygen	17	2	TcCLB.506297.260,TcCLB.510357.10,	11.8	24.36	29.24	0.00293732	0.0148333	0.378914
GO:0016668	oxidoreductase activity, acting on a sulfur group of donors, NAD(P) as acceptor	10	2	TcCLB.503555.30,TcCLB.509319.90,	20	41.41	54.88	0.000992637	0.00985002	0.12805
GO:0016667	oxidoreductase activity, acting on a sulfur group of donors	23	2	TcCLB.503555.30,TcCLB.509319.90,	8.7	18.01	20.87	0.00536649	0.0157336	0.692277
GO:0016657	oxidoreductase activity, acting on NAD(P)H, nitrogenous group as acceptor	2	1	TcCLB.508909.20,	50	103.53	212.68	0.00963632	0.0214325	1
GO:0016651	oxidoreductase activity, acting on NAD(P)H	25	3	TcCLB.503555.30,TcCLB.508909.20,TcCLB.509319.90,	12	24.85	30.9	0.000218982	0.00564973	0.0282486
GO:0016491	oxidoreductase activity	236	5	TcCLB.503555.30,TcCLB.506297.260,TcCLB.508909.20,TcCLB.509319.90,TcCLB.510357.10,	2.1	4.39	5.1	0.0050351	0.0151053	0.649528
GO:0016303	1-phosphatidylinositol-3-kinase activity	6	1	TcCLB.506475.14,	16.7	34.51	42.51	0.0286398	0.0473659	1
GO:0016301	kinase activity	301	7	TcCLB.503597.10,TcCLB.503823.169,TcCLB.504827.170,TcCLB.505999.100,TcCLB.506475.14,TcCLB.508461.230,TcCLB.508965.60,	2.3	4.82	6	0.000469511	0.00757086	0.0605669
GO:0015042	trypanothione-disulfide reductase activity	7	2	TcCLB.503555.30,TcCLB.509319.90,	28.6	59.16	87.85	0.000467445	0.00757086	0.0603005
GO:0015036	disulfide oxidoreductase activity	18	2	TcCLB.503555.30,TcCLB.509319.90,	11.1	23.01	27.41	0.00329455	0.0148333	0.424997
GO:0008398	sterol 14-demethylase activity	1	1	TcCLB.506297.260,	100	207.06	inf	0.00482946	0.0148333	0.623
GO:0008198	ferrous iron binding	4	1	TcCLB.510357.10,	25	51.77	70.87	0.0191827	0.0363906	1
GO:0008144	drug binding	624	8	TcCLB.503597.10,TcCLB.503823.169,TcCLB.504827.170,TcCLB.506821.20,TcCLB.508461.230,TcCLB.508817.50,TcCLB.508965.60,TcCLB.509733.170,	1.3	2.65	3.23	0.00808547	0.0214325	1
GO:0008143	poly(A) binding	2	1	TcCLB.511827.60,	50	103.53	212.68	0.00963632	0.0214325	1
GO:0005524	ATP binding	594	8	TcCLB.503597.10,TcCLB.503823.169,TcCLB.504827.170,TcCLB.506821.20,TcCLB.508461.230,TcCLB.508817.50,TcCLB.508965.60,TcCLB.509733.170,	1.3	2.79	3.42	0.00602309	0.0172662	0.776979
GO:0005506	iron ion binding	19	2	TcCLB.506297.260,TcCLB.510357.10,	10.5	21.8	25.79	0.00367107	0.0148333	0.473568
GO:0005488	binding	2486	18	TcCLB.503555.30,TcCLB.503597.10,TcCLB.503823.169,TcCLB.504827.170,TcCLB.506151.30,TcCLB.506297.260,TcCLB.506391.10,TcCLB.506475.14,TcCLB.506821.20,TcCLB.507519.60,TcCLB.508461.230,TcCLB.508817.50,TcCLB.508965.60,TcCLB.509617.20,TcCLB.509733.170,TcCLB.510357.10,TcCLB.511827.60,TcCLB.511907.260,	0.7	1.5	2.15	0.0237345	0.0440855	1
GO:0004674	protein serine/threonine kinase activity	118	3	TcCLB.504827.170,TcCLB.508461.230,TcCLB.508965.60,	2.5	5.26	5.83	0.018758	0.0363906	1
GO:0004672	protein kinase activity	232	4	TcCLB.503823.169,TcCLB.504827.170,TcCLB.508461.230,TcCLB.508965.60,	1.7	3.57	3.99	0.0244034	0.0443386	1
GO:0004618	phosphoglycerate kinase activity	3	1	TcCLB.505999.100,	33.3	69.02	106.32	0.0144207	0.0295281	1
GO:0004497	monooxygenase activity	7	1	TcCLB.506297.260,	14.3	29.58	35.42	0.0333352	0.0544335	1
GO:0004422	hypoxanthine phosphoribosyltransferase activity	2	1	TcCLB.509693.70,	50	103.53	212.68	0.00963632	0.0214325	1
GO:0004413	homoserine kinase activity	1	1	TcCLB.503597.10,	100	207.06	inf	0.00482946	0.0148333	0.623
GO:0004407	histone deacetylase activity	4	1	TcCLB.507519.60,	25	51.77	70.87	0.0191827	0.0363906	1
GO:0004287	obsolete prolyl oligopeptidase activity	3	1	TcCLB.506247.230,	33.3	69.02	106.32	0.0144207	0.0295281	1
GO:0004252	serine-type endopeptidase activity	8	1	TcCLB.506247.230,	12.5	25.88	30.35	0.0380086	0.0590736	1
GO:0004122	cystathionine beta-synthase activity	4	3	TcCLB.506905.50,TcCLB.508175.360,TcCLB.508177.120,	75	155.3	682.03	4.08044e-07	5.26376e-05	5.26376e-05
GO:0003956	NAD(P)+-protein-arginine ADP-ribosyltransferase activity	1	1	TcCLB.507519.60,	100	207.06	inf	0.00482946	0.0148333	0.623
GO:0003950	NAD+ ADP-ribosyltransferase activity	2	1	TcCLB.507519.60,	50	103.53	212.68	0.00963632	0.0214325	1
GO:0003938	IMP dehydrogenase activity	2	1	TcCLB.508909.20,	50	103.53	212.68	0.00963632	0.0214325	1
GO:0003920	GMP reductase activity	1	1	TcCLB.508909.20,	100	207.06	inf	0.00482946	0.0148333	0.623
GO:0003824	catalytic activity	2021	21	TcCLB.503555.30,TcCLB.503597.10,TcCLB.503823.169,TcCLB.504827.170,TcCLB.505999.100,TcCLB.506151.30,TcCLB.506247.230,TcCLB.506297.260,TcCLB.506475.14,TcCLB.506905.50,TcCLB.507519.60,TcCLB.508175.360,TcCLB.508177.120,TcCLB.508461.230,TcCLB.508817.50,TcCLB.508909.20,TcCLB.508965.60,TcCLB.509319.90,TcCLB.509693.70,TcCLB.509733.170,TcCLB.510357.10,	1	2.15	4.39	4.2438e-05	0.00273725	0.0054745
GO:0003727	single-stranded RNA binding	2	1	TcCLB.511827.60,	50	103.53	212.68	0.00963632	0.0214325	1
GO:0003697	single-stranded DNA binding	6	1	TcCLB.508817.50,	16.7	34.51	42.51	0.0286398	0.0473659	1
GO:0003674	molecular function	4165	28	TcCLB.503555.30,TcCLB.503597.10,TcCLB.503823.169,TcCLB.504827.170,TcCLB.505999.100,TcCLB.506151.30,TcCLB.506247.230,TcCLB.506297.260,TcCLB.506391.10,TcCLB.506475.14,TcCLB.506821.20,TcCLB.506905.50,TcCLB.507519.60,TcCLB.508175.360,TcCLB.508177.120,TcCLB.508355.250,TcCLB.508355.260,TcCLB.508461.230,TcCLB.508817.50,TcCLB.508909.20,TcCLB.508965.60,TcCLB.509319.90,TcCLB.509617.20,TcCLB.509693.70,TcCLB…	0.7	1.39	4.16	0.00193719	0.0148333	0.249898
GO:0000166	nucleotide binding	775	11	TcCLB.503555.30,TcCLB.503597.10,TcCLB.503823.169,TcCLB.504827.170,TcCLB.506151.30,TcCLB.506821.20,TcCLB.507519.60,TcCLB.508461.230,TcCLB.508817.50,TcCLB.508965.60,TcCLB.509733.170,	1.4	2.94	4	0.000660254	0.00851728	0.0851728
GO:0000150	recombinase activity	1	1	TcCLB.508817.50,	100	207.06	inf	0.00482946	0.0148333	0.623

## Sheet: CC
Supplementary Table 30 c: List of enriched genes in cellular component related to Trypanosoma cruzi CL Brener Non-Esmeraldo-like. This table has information in 11 columns: ID; Name; Bgd count; Result count;Result gene list; Pct of bgd; Fold enrichment; Odds ratio; P-value; Benjamini; and Bonferroni. The first column 'ID' provides the ID of the CC; The second column 'Name' provides the name of the…
ID	Name	Bgd count	Result count	Result gene list	Pct of bgd	Fold enrichment	Odds ratio	P-value	Benjamini	Bonferroni
GO:0000775	chromosome, centromeric region	22	3	TcCLB.503823.169,TcCLB.504827.170,TcCLB.508461.230,	13.6	28.24	35.8	0.000148074	0.00629313	0.0125863
GO:0000776	kinetochore	22	3	TcCLB.503823.169,TcCLB.504827.170,TcCLB.508461.230,	13.6	28.24	35.8	0.000148074	0.00629313	0.0125863
GO:0098687	chromosomal region	27	3	TcCLB.503823.169,TcCLB.504827.170,TcCLB.508461.230,	11.1	23.01	28.32	0.000276666	0.00640479	0.0235166
GO:0044427	chromosomal part	199	6	TcCLB.503823.169,TcCLB.504827.170,TcCLB.508355.250,TcCLB.508461.230,TcCLB.508817.50,TcCLB.509617.20,	3	6.24	7.65	0.000321039	0.00640479	0.0272883
GO:0005694	chromosome	205	6	TcCLB.503823.169,TcCLB.504827.170,TcCLB.508355.250,TcCLB.508461.230,TcCLB.508817.50,TcCLB.509617.20,	2.9	6.06	7.42	0.000376752	0.00640479	0.032024
GO:0019861	obsolete flagellum	10	2	TcCLB.506391.10,TcCLB.509617.20,	20	41.41	54.88	0.000992637	0.0140624	0.0843742
GO:0020015	glycosome	132	4	TcCLB.503555.30,TcCLB.505999.100,TcCLB.508909.20,TcCLB.509693.70,	3	6.27	7.22	0.00351154	0.0359551	0.298481
GO:0042579	microbody	135	4	TcCLB.503555.30,TcCLB.505999.100,TcCLB.508909.20,TcCLB.509693.70,	3	6.14	7.05	0.00380701	0.0359551	0.323596
GO:0005777	peroxisome	135	4	TcCLB.503555.30,TcCLB.505999.100,TcCLB.508909.20,TcCLB.509693.70,	3	6.14	7.05	0.00380701	0.0359551	0.323596
GO:0098554	cytoplasmic side of endoplasmic reticulum membrane	1	1	TcCLB.509733.170,	100	207.06	inf	0.00482946	0.0410504	0.410504
GO:0005634	nucleus	1488	14	TcCLB.503555.30,TcCLB.503823.169,TcCLB.504827.170,TcCLB.506247.230,TcCLB.506297.260,TcCLB.507519.60,TcCLB.508153.410,TcCLB.508461.230,TcCLB.508817.50,TcCLB.509617.20,TcCLB.509693.70,TcCLB.509733.170,TcCLB.510357.10,TcCLB.511827.60,	0.9	1.95	2.7	0.0058845	0.0454711	0.500183
GO:0035861	site of double-strand break	2	1	TcCLB.508817.50,	50	103.53	212.68	0.00963632	0.0630067	0.819087
GO:0090734	site of DNA damage	2	1	TcCLB.508817.50,	50	103.53	212.68	0.00963632	0.0630067	0.819087
GO:0043227	membrane-bounded organelle	2550	19	TcCLB.503555.30,TcCLB.503823.169,TcCLB.504827.170,TcCLB.505999.100,TcCLB.506151.30,TcCLB.506247.230,TcCLB.506297.260,TcCLB.506443.40,TcCLB.507519.60,TcCLB.508153.410,TcCLB.508461.230,TcCLB.508817.50,TcCLB.508909.20,TcCLB.509337.19,TcCLB.509617.20,TcCLB.509693.70,TcCLB.509733.170,TcCLB.510357.10,TcCLB.511827.60,	0.7	1.54	2.35	0.0131735	0.079982	1
GO:0044613	nuclear pore central transport channel	4	1	TcCLB.508153.410,	25	51.77	70.87	0.0191827	0.108702	1
GO:0043226	organelle	3326	22	TcCLB.503555.30,TcCLB.503823.169,TcCLB.504827.170,TcCLB.505999.100,TcCLB.506151.30,TcCLB.506247.230,TcCLB.506297.260,TcCLB.506443.40,TcCLB.507519.60,TcCLB.508153.410,TcCLB.508355.250,TcCLB.508355.260,TcCLB.508461.230,TcCLB.508817.50,TcCLB.508909.20,TcCLB.509337.19,TcCLB.509561.20,TcCLB.509617.20,TcCLB.509693.70,TcCLB.509733.170,TcCLB.510357.10,TcCLB.511827.60,	0.7	1.37	2.19	0.0260933	0.12062	1
GO:0043229	intracellular organelle	3124	21	TcCLB.503555.30,TcCLB.503823.169,TcCLB.504827.170,TcCLB.505999.100,TcCLB.506151.30,TcCLB.506247.230,TcCLB.506297.260,TcCLB.506443.40,TcCLB.507519.60,TcCLB.508153.410,TcCLB.508355.250,TcCLB.508355.260,TcCLB.508461.230,TcCLB.508817.50,TcCLB.508909.20,TcCLB.509337.19,TcCLB.509617.20,TcCLB.509693.70,TcCLB.509733.170,TcCLB.510357.10,TcCLB.511827.60,	0.7	1.39	2.15	0.0270647	0.12062	1
GO:0043231	intracellular membrane-bounded organelle	2518	18	TcCLB.503555.30,TcCLB.503823.169,TcCLB.504827.170,TcCLB.505999.100,TcCLB.506247.230,TcCLB.506297.260,TcCLB.506443.40,TcCLB.507519.60,TcCLB.508153.410,TcCLB.508461.230,TcCLB.508817.50,TcCLB.508909.20,TcCLB.509337.19,TcCLB.509617.20,TcCLB.509693.70,TcCLB.509733.170,TcCLB.510357.10,TcCLB.511827.60,	0.7	1.48	2.11	0.0271731	0.12062	1
GO:0044444	cytoplasmic part	2145	16	TcCLB.503555.30,TcCLB.505999.100,TcCLB.506151.30,TcCLB.506297.260,TcCLB.506443.40,TcCLB.506475.14,TcCLB.507519.60,TcCLB.508355.250,TcCLB.508355.260,TcCLB.508909.20,TcCLB.509319.90,TcCLB.509337.19,TcCLB.509617.20,TcCLB.509693.70,TcCLB.509733.170,TcCLB.511827.60,	0.7	1.54	2.1	0.0284871	0.12062	1
GO:0031967	organelle envelope	249	4	TcCLB.506297.260,TcCLB.506443.40,TcCLB.508153.410,TcCLB.509337.19,	1.6	3.33	3.7	0.0306387	0.12062	1
GO:0031975	envelope	249	4	TcCLB.506297.260,TcCLB.506443.40,TcCLB.508153.410,TcCLB.509337.19,	1.6	3.33	3.7	0.0306387	0.12062	1
GO:0005829	cytosol	144	3	TcCLB.506475.14,TcCLB.507519.60,TcCLB.509319.90,	2.1	4.31	4.73	0.0314816	0.12062	1
GO:0012505	endomembrane system	254	4	TcCLB.506151.30,TcCLB.506297.260,TcCLB.508153.410,TcCLB.509733.170,	1.6	3.26	3.63	0.0326383	0.12062	1
GO:0005743	mitochondrial inner membrane	63	2	TcCLB.506443.40,TcCLB.509337.19,	3.2	6.57	7.14	0.0367558	0.12497	1
GO:0019866	organelle inner membrane	63	2	TcCLB.506443.40,TcCLB.509337.19,	3.2	6.57	7.14	0.0367558	0.12497	1
GO:0044446	intracellular organelle part	2032	15	TcCLB.503555.30,TcCLB.503823.169,TcCLB.504827.170,TcCLB.506297.260,TcCLB.506443.40,TcCLB.508153.410,TcCLB.508355.250,TcCLB.508355.260,TcCLB.508461.230,TcCLB.508817.50,TcCLB.509337.19,TcCLB.509617.20,TcCLB.509693.70,TcCLB.509733.170,TcCLB.511827.60,	0.7	1.53	2	0.0391365	0.127946	1
GO:0044422	organelle part	2263	16	TcCLB.503555.30,TcCLB.503823.169,TcCLB.504827.170,TcCLB.506297.260,TcCLB.506443.40,TcCLB.508153.410,TcCLB.508355.250,TcCLB.508355.260,TcCLB.508461.230,TcCLB.508817.50,TcCLB.509337.19,TcCLB.509561.20,TcCLB.509617.20,TcCLB.509693.70,TcCLB.509733.170,TcCLB.511827.60,	0.7	1.46	1.93	0.0463647	0.145963	1

## Sheet: MP
Supplementary Table 30 d: List of enriched genes in metabolic pathways related to Trypanosoma cruzi CL Brener Non-Esmeraldo-like. This table has information in 11 columns: ID; Name; Bgd count; Result count;Result gene list; Pct of bgd; Fold enrichment; Odds ratio; P-value; Benjamini; and Bonferroni. The first column 'ID' provides the ID of the MP; The second column 'Name' provides the name of the…
ID	Name	Bgd count	Result count	Result gene list	Pct of bgd	Fold enrichment	Odds ratio	P-value	Benjamini	Bonferroni
HOMOCYSDEGR-PWY__PK__MetaCyc	L-cysteine biosynthesis III (from L-homocysteine)	8	3	TcCLB.506905.50,TcCLB.508175.360,TcCLB.508177.120,	37.5	42.69	76.8	3.25975e-05	0.00104517	0.00280338
PWY66-426__PK__MetaCyc	hydrogen sulfide biosynthesis II (mammalian)	9	3	TcCLB.506905.50,TcCLB.508175.360,TcCLB.508177.120,	33.3	37.95	63.98	4.86126e-05	0.00104517	0.00418068
PWY-801__PK__MetaCyc	homocysteine and cysteine interconversion	9	3	TcCLB.506905.50,TcCLB.508175.360,TcCLB.508177.120,	33.3	37.95	63.98	4.86126e-05	0.00104517	0.00418068
PWY-6293__PK__MetaCyc	superpathway of L-cysteine biosynthesis (fungi)	9	3	TcCLB.506905.50,TcCLB.508175.360,TcCLB.508177.120,	33.3	37.95	63.98	4.86126e-05	0.00104517	0.00418068
ec00260__PK__KEGG	Glycine, serine and threonine metabolism	38	4	TcCLB.503597.10,TcCLB.506905.50,TcCLB.508175.360,TcCLB.508177.120,	10.5	11.98	15.61	0.000279782	0.00481225	0.0240613
PWY-821__PK__MetaCyc	superpathway of sulfur amino acid biosynthesis (<i>Saccharomyces cerevisiae</i>)	17	3	TcCLB.506905.50,TcCLB.508175.360,TcCLB.508177.120,	17.6	20.09	27.34	0.000375644	0.00538424	0.0323054
PWY-I9__PK__MetaCyc	L-cysteine biosynthesis VI (from L-methionine)	39	3	TcCLB.506905.50,TcCLB.508175.360,TcCLB.508177.120,	7.7	8.76	10.55	0.00444342	0.0513413	0.382134
PWY-6292__PK__MetaCyc	superpathway of L-cysteine biosynthesis (mammalian)	40	3	TcCLB.506905.50,TcCLB.508175.360,TcCLB.508177.120,	7.5	8.54	10.26	0.00477594	0.0513413	0.410731
PWY-5328__PK__MetaCyc	superpathway of L-methionine salvage and degradation	42	3	TcCLB.506905.50,TcCLB.508175.360,TcCLB.508177.120,	7.1	8.13	9.73	0.00548544	0.0524164	0.471748
PWY-702__PK__MetaCyc	L-methionine biosynthesis II (plants)	1	1	TcCLB.503597.10,	100	113.84	inf	0.00878426	0.0755446	0.755446
PWY-6609__PK__MetaCyc	adenine and adenosine salvage III	2	1	TcCLB.509693.70,	50	56.92	117.5	0.0174944	0.107013	1
PWY-6579__PK__MetaCyc	superpathway of guanine and guanosine salvage	2	1	TcCLB.509693.70,	50	56.92	117.5	0.0174944	0.107013	1
PWY-6620__PK__MetaCyc	guanine and guanosine salvage	2	1	TcCLB.509693.70,	50	56.92	117.5	0.0174944	0.107013	1
TRYPANOSYN-PWY__PK__MetaCyc	trypanothione biosynthesis	2	1	TcCLB.509319.90,	50	56.92	117.5	0.0174944	0.107013	1
PWY66-409__PK__MetaCyc	superpathway of purine nucleotide salvage	26	2	TcCLB.508909.20,TcCLB.509693.70,	7.7	8.76	10.13	0.0211664	0.107013	1
PWY-4121__PK__MetaCyc	glutathionylspermidine biosynthesis	3	1	TcCLB.509319.90,	33.3	37.95	58.73	0.0261311	0.107013	1
HOMOSER-THRESYN-PWY__PK__MetaCyc	L-threonine biosynthesis	3	1	TcCLB.503597.10,	33.3	37.95	58.73	0.0261311	0.107013	1
PWY-724__PK__MetaCyc	superpathway of L-lysine, L-threonine and L-methionine biosynthesis II	3	1	TcCLB.503597.10,	33.3	37.95	58.73	0.0261311	0.107013	1
URSIN-PWY__PK__MetaCyc	ureide biosynthesis	3	1	TcCLB.508909.20,	33.3	37.95	58.73	0.0261311	0.107013	1
PWY-5695__PK__MetaCyc	inosine 5'-phosphate degradation	3	1	TcCLB.508909.20,	33.3	37.95	58.73	0.0261311	0.107013	1
PWY-4081__PK__MetaCyc	glutathione-peroxide redox reactions	3	1	TcCLB.503555.30,	33.3	37.95	58.73	0.0261311	0.107013	1
PWY-6610__PK__MetaCyc	adenine salvage	4	1	TcCLB.509693.70,	25	28.46	39.14	0.0346948	0.124323	1
PWY-6599__PK__MetaCyc	guanine and guanosine salvage II	4	1	TcCLB.509693.70,	25	28.46	39.14	0.0346948	0.124323	1
PWY-6353__PK__MetaCyc	purine nucleotides degradation II (aerobic)	4	1	TcCLB.508909.20,	25	28.46	39.14	0.0346948	0.124323	1
ec00270__PK__KEGG	Cysteine and methionine metabolism	86	3	TcCLB.506905.50,TcCLB.508175.360,TcCLB.508177.120,	3.5	3.97	4.5	0.0379327	0.130488	1
