# Supplementary material for: A Data-Driven Approach to Construct a Molecular Map of Trypanosoma cruzi to Identify Drugs and Vaccine Targets
Source: Vaccines (Basel). 2023 Jan 26;11(2):267. doi: 10.3390/vaccines11020267 (PMC9963959; doi:10.3390/vaccines11020267)
Supplement: Supplementary file 1 [file vaccines-11-00267-s001.zip › Supplementary Tables/Supplementary Table 31.xlsx]

## Sheet: BP
Suppelemntary Table 31 a: List of enriched genes in biological process (BP) related to Trypanosoma cruzi CL Brener Esmeraldo-like. This table has information in 11 columns: ID; Name; Bgd count; Result count;Result gene list; Pct of bgd; Fold enrichment; Odds ratio; P-value; Benjamini; and Bonferroni. The first column 'ID' provides the ID of the BP; The second column 'Name' provides the name of th…
ID	Name	Bgd count	Result count	Result gene list	Pct of bgd	Fold enrichment	Odds ratio	P-value	Benjamini	Bonferroni
GO:1901607	alpha-amino acid biosynthetic process	21	6	TcCLB.508241.140,TcCLB.508717.36,TcCLB.509149.9,TcCLB.509167.150,TcCLB.511691.10,TcCLB.511691.20,	28.6	48.21	79.12	1.4742e-09	2.19804e-07	5.08599e-07
GO:0008652	cellular amino acid biosynthetic process	22	6	TcCLB.508241.140,TcCLB.508717.36,TcCLB.509149.9,TcCLB.509167.150,TcCLB.511691.10,TcCLB.511691.20,	27.3	46.02	74.16	2.0183e-09	2.19804e-07	6.96313e-07
GO:0009070	serine family amino acid biosynthetic process	11	5	TcCLB.508241.140,TcCLB.508717.36,TcCLB.509149.9,TcCLB.511691.10,TcCLB.511691.20,	45.5	76.7	160.2	2.52355e-09	2.19804e-07	8.70624e-07
GO:0016053	organic acid biosynthetic process	66	8	TcCLB.508241.140,TcCLB.508717.36,TcCLB.509149.9,TcCLB.509167.150,TcCLB.511419.50,TcCLB.511691.10,TcCLB.511691.20,TcCLB.511867.140,	12.1	20.45	28.85	3.18556e-09	2.19804e-07	1.09902e-06
GO:0046394	carboxylic acid biosynthetic process	66	8	TcCLB.508241.140,TcCLB.508717.36,TcCLB.509149.9,TcCLB.509167.150,TcCLB.511419.50,TcCLB.511691.10,TcCLB.511691.20,TcCLB.511867.140,	12.1	20.45	28.85	3.18556e-09	2.19804e-07	1.09902e-06
GO:0019344	cysteine biosynthetic process	6	4	TcCLB.508241.140,TcCLB.509149.9,TcCLB.511691.10,TcCLB.511691.20,	66.7	112.5	373.71	1.56663e-08	7.72125e-07	5.40487e-06
GO:0006534	cysteine metabolic process	6	4	TcCLB.508241.140,TcCLB.509149.9,TcCLB.511691.10,TcCLB.511691.20,	66.7	112.5	373.71	1.56663e-08	7.72125e-07	5.40487e-06
GO:0019752	carboxylic acid metabolic process	167	10	TcCLB.508241.140,TcCLB.508535.50,TcCLB.508717.36,TcCLB.509149.9,TcCLB.509167.150,TcCLB.509247.50,TcCLB.511419.50,TcCLB.511691.10,TcCLB.511691.20,TcCLB.511867.140,	6	10.1	14.02	2.84981e-08	1.08701e-06	9.83185e-06
GO:0043436	oxoacid metabolic process	170	10	TcCLB.508241.140,TcCLB.508535.50,TcCLB.508717.36,TcCLB.509149.9,TcCLB.509167.150,TcCLB.509247.50,TcCLB.511419.50,TcCLB.511691.10,TcCLB.511691.20,TcCLB.511867.140,	5.9	9.93	13.75	3.38035e-08	1.08701e-06	1.16622e-05
GO:0006520	cellular amino acid metabolic process	89	8	TcCLB.508241.140,TcCLB.508535.50,TcCLB.508717.36,TcCLB.509149.9,TcCLB.509167.150,TcCLB.509247.50,TcCLB.511691.10,TcCLB.511691.20,	9	15.17	20.58	3.55435e-08	1.08701e-06	1.22625e-05
GO:0000097	sulfur amino acid biosynthetic process	7	4	TcCLB.508241.140,TcCLB.509149.9,TcCLB.511691.10,TcCLB.511691.20,	57.1	96.42	249.1	3.63991e-08	1.08701e-06	1.25577e-05
GO:0006082	organic acid metabolic process	172	10	TcCLB.508241.140,TcCLB.508535.50,TcCLB.508717.36,TcCLB.509149.9,TcCLB.509167.150,TcCLB.509247.50,TcCLB.511419.50,TcCLB.511691.10,TcCLB.511691.20,TcCLB.511867.140,	5.8	9.81	13.58	3.78089e-08	1.08701e-06	1.30441e-05
GO:0044272	sulfur compound biosynthetic process	19	5	TcCLB.508241.140,TcCLB.509099.50,TcCLB.509149.9,TcCLB.511691.10,TcCLB.511691.20,	26.3	44.41	68.57	6.13581e-08	1.62835e-06	2.11685e-05
GO:0044281	small molecule metabolic process	311	12	TcCLB.506519.130,TcCLB.508241.140,TcCLB.508535.50,TcCLB.508717.36,TcCLB.509149.9,TcCLB.509167.150,TcCLB.509247.50,TcCLB.509445.30,TcCLB.511419.50,TcCLB.511691.10,TcCLB.511691.20,TcCLB.511867.140,	3.9	6.51	9.28	1.24307e-07	3.06328e-06	4.2886e-05
GO:0044283	small molecule biosynthetic process	108	8	TcCLB.508241.140,TcCLB.508717.36,TcCLB.509149.9,TcCLB.509167.150,TcCLB.511419.50,TcCLB.511691.10,TcCLB.511691.20,TcCLB.511867.140,	7.4	12.5	16.62	1.63475e-07	3.75992e-06	5.63988e-05
GO:1901605	alpha-amino acid metabolic process	46	6	TcCLB.508241.140,TcCLB.508717.36,TcCLB.509149.9,TcCLB.509167.150,TcCLB.511691.10,TcCLB.511691.20,	13	22.01	29.55	2.28441e-07	4.92576e-06	7.88122e-05
GO:0009069	serine family amino acid metabolic process	26	5	TcCLB.508241.140,TcCLB.508717.36,TcCLB.509149.9,TcCLB.511691.10,TcCLB.511691.20,	19.2	32.45	45.67	3.36769e-07	6.83444e-06	0.000116185
GO:0044237	cellular metabolic process	1554	24	TcCLB.503801.30,TcCLB.506519.130,TcCLB.506529.50,TcCLB.506739.200,TcCLB.506753.120,TcCLB.506755.260,TcCLB.506925.300,TcCLB.507093.220,TcCLB.508207.150,TcCLB.508241.140,TcCLB.508535.50,TcCLB.508717.36,TcCLB.509007.60,TcCLB.509099.50,TcCLB.509149.9,TcCLB.509167.150,TcCLB.509247.50,TcCLB.509445.30,TcCLB.510285.70,TcCLB.510535.60,TcCLB.511419.50,TcCLB.511691.10,TcCLB.511691.20,TcCLB.511867.140,	1.5	2.61	5.24	4.46254e-07	8.5532e-06	0.000153958
GO:0000096	sulfur amino acid metabolic process	12	4	TcCLB.508241.140,TcCLB.509149.9,TcCLB.511691.10,TcCLB.511691.20,	33.3	56.25	93.34	5.03925e-07	9.15022e-06	0.000173854
GO:0008152	metabolic process	1988	27	TcCLB.503801.30,TcCLB.504507.5,TcCLB.506519.130,TcCLB.506529.50,TcCLB.506739.200,TcCLB.506753.120,TcCLB.506755.260,TcCLB.506925.300,TcCLB.507093.220,TcCLB.507537.10,TcCLB.508207.150,TcCLB.508241.140,TcCLB.508535.50,TcCLB.508717.36,TcCLB.509007.60,TcCLB.509099.50,TcCLB.509149.9,TcCLB.509167.150,TcCLB.509247.50,TcCLB.509445.30,TcCLB.510101.50,TcCLB.510285.70,TcCLB.510535.60,TcCLB.511419.50,TcCLB.51…	1.4	2.29	5.26	5.40327e-07	9.32063e-06	0.000186413
GO:0008150	biological process	3036	33	TcCLB.503801.30,TcCLB.504507.5,TcCLB.506411.30,TcCLB.506519.130,TcCLB.506529.50,TcCLB.506739.200,TcCLB.506753.120,TcCLB.506755.260,TcCLB.506925.300,TcCLB.507093.220,TcCLB.507537.10,TcCLB.508207.150,TcCLB.508241.140,TcCLB.508265.44,TcCLB.508535.50,TcCLB.508717.36,TcCLB.509007.60,TcCLB.509099.50,TcCLB.509149.9,TcCLB.509167.140,TcCLB.509167.150,TcCLB.509247.50,TcCLB.509445.30,TcCLB.510101.50,TcCLB.5…	1.1	1.83	6.48	7.13273e-07	1.17181e-05	0.000246079
GO:0006790	sulfur compound metabolic process	35	5	TcCLB.508241.140,TcCLB.509099.50,TcCLB.509149.9,TcCLB.511691.10,TcCLB.511691.20,	14.3	24.11	31.92	1.59864e-06	2.50696e-05	0.000551531
GO:0071704	organic substance metabolic process	1811	25	TcCLB.503801.30,TcCLB.506519.130,TcCLB.506529.50,TcCLB.506739.200,TcCLB.506753.120,TcCLB.506755.260,TcCLB.506925.300,TcCLB.507093.220,TcCLB.507537.10,TcCLB.508207.150,TcCLB.508241.140,TcCLB.508535.50,TcCLB.508717.36,TcCLB.509007.60,TcCLB.509099.50,TcCLB.509149.9,TcCLB.509167.150,TcCLB.509247.50,TcCLB.509445.30,TcCLB.510285.70,TcCLB.510535.60,TcCLB.511419.50,TcCLB.511691.10,TcCLB.511691.20,TcCLB.5…	1.4	2.33	4.76	1.88861e-06	2.83291e-05	0.00065157
GO:0044238	primary metabolic process	1756	24	TcCLB.503801.30,TcCLB.506519.130,TcCLB.506529.50,TcCLB.506739.200,TcCLB.506753.120,TcCLB.506755.260,TcCLB.506925.300,TcCLB.507093.220,TcCLB.507537.10,TcCLB.508207.150,TcCLB.508241.140,TcCLB.508535.50,TcCLB.508717.36,TcCLB.509007.60,TcCLB.509149.9,TcCLB.509167.150,TcCLB.509247.50,TcCLB.509445.30,TcCLB.510285.70,TcCLB.510535.60,TcCLB.511419.50,TcCLB.511691.10,TcCLB.511691.20,TcCLB.511867.140,	1.4	2.31	4.44	4.80368e-06	6.66047e-05	0.00165727
GO:0006807	nitrogen compound metabolic process	1620	23	TcCLB.503801.30,TcCLB.506519.130,TcCLB.506529.50,TcCLB.506739.200,TcCLB.506753.120,TcCLB.506755.260,TcCLB.506925.300,TcCLB.507093.220,TcCLB.507537.10,TcCLB.508207.150,TcCLB.508241.140,TcCLB.508535.50,TcCLB.508717.36,TcCLB.509007.60,TcCLB.509099.50,TcCLB.509149.9,TcCLB.509167.150,TcCLB.509247.50,TcCLB.510285.70,TcCLB.510535.60,TcCLB.511419.50,TcCLB.511691.10,TcCLB.511691.20,	1.4	2.4	4.45	4.82643e-06	6.66047e-05	0.00166512
GO:0009058	biosynthetic process	647	14	TcCLB.503801.30,TcCLB.506519.130,TcCLB.508241.140,TcCLB.508535.50,TcCLB.508717.36,TcCLB.509099.50,TcCLB.509149.9,TcCLB.509167.150,TcCLB.509247.50,TcCLB.509445.30,TcCLB.511419.50,TcCLB.511691.10,TcCLB.511691.20,TcCLB.511867.140,	2.2	3.65	5.23	1.00104e-05	0.000132831	0.0034536
GO:0009987	cellular process	2130	26	TcCLB.503801.30,TcCLB.506519.130,TcCLB.506529.50,TcCLB.506739.200,TcCLB.506753.120,TcCLB.506755.260,TcCLB.506925.300,TcCLB.507093.220,TcCLB.508207.150,TcCLB.508241.140,TcCLB.508535.50,TcCLB.508717.36,TcCLB.509007.60,TcCLB.509099.50,TcCLB.509149.9,TcCLB.509167.150,TcCLB.509247.50,TcCLB.509445.30,TcCLB.510285.70,TcCLB.510535.60,TcCLB.511211.170,TcCLB.511407.60,TcCLB.511419.50,TcCLB.511691.10,TcCLB.…	1.2	2.06	4.22	1.11598e-05	0.000142598	0.00385014
GO:0044249	cellular biosynthetic process	620	13	TcCLB.503801.30,TcCLB.506519.130,TcCLB.508241.140,TcCLB.508717.36,TcCLB.509099.50,TcCLB.509149.9,TcCLB.509167.150,TcCLB.509247.50,TcCLB.509445.30,TcCLB.511419.50,TcCLB.511691.10,TcCLB.511691.20,TcCLB.511867.140,	2.1	3.54	4.89	3.27445e-05	0.000337351	0.0112969
GO:1901475	pyruvate transmembrane transport	2	2	TcCLB.508265.44,TcCLB.511577.144,	100	168.74	inf	3.4224e-05	0.000337351	0.0118073
GO:1902361	mitochondrial pyruvate transmembrane transport	2	2	TcCLB.508265.44,TcCLB.511577.144,	100	168.74	inf	3.4224e-05	0.000337351	0.0118073
GO:0052200	response to host defenses	2	2	TcCLB.503801.30,TcCLB.508207.150,	100	168.74	inf	3.4224e-05	0.000337351	0.0118073
GO:0006850	mitochondrial pyruvate transmembrane transport	2	2	TcCLB.508265.44,TcCLB.511577.144,	100	168.74	inf	3.4224e-05	0.000337351	0.0118073
GO:0006848	pyruvate transport	2	2	TcCLB.508265.44,TcCLB.511577.144,	100	168.74	inf	3.4224e-05	0.000337351	0.0118073
GO:0052572	response to host immune response	2	2	TcCLB.503801.30,TcCLB.508207.150,	100	168.74	inf	3.4224e-05	0.000337351	0.0118073
GO:0075136	response to host	2	2	TcCLB.503801.30,TcCLB.508207.150,	100	168.74	inf	3.4224e-05	0.000337351	0.0118073
GO:1901576	organic substance biosynthetic process	631	13	TcCLB.503801.30,TcCLB.506519.130,TcCLB.508241.140,TcCLB.508717.36,TcCLB.509099.50,TcCLB.509149.9,TcCLB.509167.150,TcCLB.509247.50,TcCLB.509445.30,TcCLB.511419.50,TcCLB.511691.10,TcCLB.511691.20,TcCLB.511867.140,	2.1	3.48	4.79	3.94845e-05	0.000378393	0.0136222
GO:1901564	organonitrogen compound metabolic process	1124	17	TcCLB.506519.130,TcCLB.506529.50,TcCLB.506739.200,TcCLB.506925.300,TcCLB.507537.10,TcCLB.508241.140,TcCLB.508535.50,TcCLB.508717.36,TcCLB.509007.60,TcCLB.509099.50,TcCLB.509149.9,TcCLB.509167.150,TcCLB.509247.50,TcCLB.510285.70,TcCLB.511419.50,TcCLB.511691.10,TcCLB.511691.20,	1.5	2.55	3.79	9.29639e-05	0.000866825	0.0320725
GO:1903825	organic acid transmembrane transport	3	2	TcCLB.508265.44,TcCLB.511577.144,	66.7	112.5	353.57	0.000102287	0.000882225	0.035289
GO:0098656	anion transmembrane transport	3	2	TcCLB.508265.44,TcCLB.511577.144,	66.7	112.5	353.57	0.000102287	0.000882225	0.035289
GO:1905039	carboxylic acid transmembrane transport	3	2	TcCLB.508265.44,TcCLB.511577.144,	66.7	112.5	353.57	0.000102287	0.000882225	0.035289
GO:1901566	organonitrogen compound biosynthetic process	426	10	TcCLB.506519.130,TcCLB.508241.140,TcCLB.508717.36,TcCLB.509099.50,TcCLB.509149.9,TcCLB.509167.150,TcCLB.509247.50,TcCLB.511419.50,TcCLB.511691.10,TcCLB.511691.20,	2.3	3.96	5.08	0.000134625	0.00113282	0.0464458
GO:0015718	monocarboxylic acid transport	4	2	TcCLB.508265.44,TcCLB.511577.144,	50	84.37	176.76	0.000203807	0.00167413	0.0703135
GO:0043207	response to external biotic stimulus	5	2	TcCLB.503801.30,TcCLB.508207.150,	40	67.5	117.82	0.000338406	0.00248404	0.11675
GO:0052564	response to immune response of other organism involved in symbiotic interaction	5	2	TcCLB.503801.30,TcCLB.508207.150,	40	67.5	117.82	0.000338406	0.00248404	0.11675
GO:0052173	response to defenses of other organism involved in symbiotic interaction	5	2	TcCLB.503801.30,TcCLB.508207.150,	40	67.5	117.82	0.000338406	0.00248404	0.11675
GO:0009607	response to biotic stimulus	5	2	TcCLB.503801.30,TcCLB.508207.150,	40	67.5	117.82	0.000338406	0.00248404	0.11675
GO:0051707	response to other organism	5	2	TcCLB.503801.30,TcCLB.508207.150,	40	67.5	117.82	0.000338406	0.00248404	0.11675
GO:0009605	response to external stimulus	7	2	TcCLB.503801.30,TcCLB.508207.150,	28.6	48.21	70.67	0.00070534	0.00506963	0.243342
GO:0046942	carboxylic acid transport	15	2	TcCLB.508265.44,TcCLB.511577.144,	13.3	22.5	27.15	0.00342261	0.023616	1
GO:0015849	organic acid transport	15	2	TcCLB.508265.44,TcCLB.511577.144,	13.3	22.5	27.15	0.00342261	0.023616	1
GO:0006950	response to stress	109	4	TcCLB.503801.30,TcCLB.506411.30,TcCLB.508207.150,TcCLB.511211.170,	3.7	6.19	7.01	0.00374948	0.0249332	1
GO:0006139	nucleobase-containing compound metabolic process	652	10	TcCLB.503801.30,TcCLB.506519.130,TcCLB.506753.120,TcCLB.506755.260,TcCLB.507093.220,TcCLB.508207.150,TcCLB.508717.36,TcCLB.509247.50,TcCLB.510535.60,TcCLB.511419.50,	1.5	2.59	3.17	0.00378237	0.0249332	1
GO:0006725	cellular aromatic compound metabolic process	663	10	TcCLB.503801.30,TcCLB.506519.130,TcCLB.506753.120,TcCLB.506755.260,TcCLB.507093.220,TcCLB.508207.150,TcCLB.508717.36,TcCLB.509247.50,TcCLB.510535.60,TcCLB.511419.50,	1.5	2.55	3.11	0.00427045	0.0249332	1
GO:0046483	heterocycle metabolic process	672	10	TcCLB.503801.30,TcCLB.506519.130,TcCLB.506753.120,TcCLB.506755.260,TcCLB.507093.220,TcCLB.508207.150,TcCLB.508717.36,TcCLB.509247.50,TcCLB.510535.60,TcCLB.511419.50,	1.5	2.51	3.06	0.00470633	0.0249332	1
GO:1901360	organic cyclic compound metabolic process	683	10	TcCLB.503801.30,TcCLB.506519.130,TcCLB.506753.120,TcCLB.506755.260,TcCLB.507093.220,TcCLB.508207.150,TcCLB.508717.36,TcCLB.509247.50,TcCLB.510535.60,TcCLB.511419.50,	1.5	2.47	3.01	0.00528669	0.0249332	1
GO:0001306	age-dependent response to oxidative stress	1	1	TcCLB.506411.30,	100	168.74	inf	0.00592615	0.0249332	1
GO:0042113	B cell activation	1	1	TcCLB.508207.150,	100	168.74	inf	0.00592615	0.0249332	1
GO:0033260	nuclear DNA replication	1	1	TcCLB.503801.30,	100	168.74	inf	0.00592615	0.0249332	1
GO:1990426	mitotic recombination-dependent replication fork processing	1	1	TcCLB.503801.30,	100	168.74	inf	0.00592615	0.0249332	1
GO:1990505	mitotic DNA replication maintenance of fidelity	1	1	TcCLB.503801.30,	100	168.74	inf	0.00592615	0.0249332	1
GO:0044413	avoidance of host defenses	1	1	TcCLB.503801.30,	100	168.74	inf	0.00592615	0.0249332	1
GO:0044091	membrane biogenesis	1	1	TcCLB.510101.50,	100	168.74	inf	0.00592615	0.0249332	1
GO:0044003	modification by symbiont of host morphology or physiology	1	1	TcCLB.508207.150,	100	168.74	inf	0.00592615	0.0249332	1
GO:0044415	evasion or tolerance of host defenses	1	1	TcCLB.503801.30,	100	168.74	inf	0.00592615	0.0249332	1
GO:0035821	modification of morphology or physiology of other organism	1	1	TcCLB.508207.150,	100	168.74	inf	0.00592615	0.0249332	1
GO:0045005	DNA-dependent DNA replication maintenance of fidelity	1	1	TcCLB.503801.30,	100	168.74	inf	0.00592615	0.0249332	1
GO:0052167	modulation by symbiont of host innate immune response	1	1	TcCLB.508207.150,	100	168.74	inf	0.00592615	0.0249332	1
GO:0031297	replication fork processing	1	1	TcCLB.503801.30,	100	168.74	inf	0.00592615	0.0249332	1
GO:0007571	age-dependent general metabolic decline	1	1	TcCLB.506411.30,	100	168.74	inf	0.00592615	0.0249332	1
GO:0052553	modulation by symbiont of host immune response	1	1	TcCLB.508207.150,	100	168.74	inf	0.00592615	0.0249332	1
GO:0052552	modulation by organism of immune response of other organism involved in symbiotic interaction	1	1	TcCLB.508207.150,	100	168.74	inf	0.00592615	0.0249332	1
GO:0052306	modulation by organism of innate immune response in other organism involved in symbiotic interaction	1	1	TcCLB.508207.150,	100	168.74	inf	0.00592615	0.0249332	1
GO:1902298	cell cycle DNA replication maintenance of fidelity	1	1	TcCLB.503801.30,	100	168.74	inf	0.00592615	0.0249332	1
GO:1902969	mitotic DNA replication	1	1	TcCLB.503801.30,	100	168.74	inf	0.00592615	0.0249332	1
GO:0016259	selenocysteine metabolic process	1	1	TcCLB.508717.36,	100	168.74	inf	0.00592615	0.0249332	1
GO:0052031	modulation by symbiont of host defense response	1	1	TcCLB.508207.150,	100	168.74	inf	0.00592615	0.0249332	1
GO:0051817	modification of morphology or physiology of other organism involved in symbiotic interaction	1	1	TcCLB.508207.150,	100	168.74	inf	0.00592615	0.0249332	1
GO:0046649	lymphocyte activation	1	1	TcCLB.508207.150,	100	168.74	inf	0.00592615	0.0249332	1
GO:0020012	evasion or tolerance of host immune response	1	1	TcCLB.503801.30,	100	168.74	inf	0.00592615	0.0249332	1
GO:0030682	evasion or tolerance of host defense response	1	1	TcCLB.503801.30,	100	168.74	inf	0.00592615	0.0249332	1
GO:0016260	selenocysteine biosynthetic process	1	1	TcCLB.508717.36,	100	168.74	inf	0.00592615	0.0249332	1
GO:0052255	modulation by organism of defense response of other organism involved in symbiotic interaction	1	1	TcCLB.508207.150,	100	168.74	inf	0.00592615	0.0249332	1
GO:0015711	organic anion transport	20	2	TcCLB.508265.44,TcCLB.511577.144,	10	16.87	19.59	0.00607868	0.0252668	1
GO:0050896	response to stimulus	203	5	TcCLB.503801.30,TcCLB.506411.30,TcCLB.508207.150,TcCLB.511211.170,TcCLB.511407.60,	2.5	4.16	4.71	0.00651977	0.0267776	1
GO:1990542	mitochondrial transmembrane transport	23	2	TcCLB.508265.44,TcCLB.511577.144,	8.7	14.67	16.79	0.00800416	0.0324875	1
GO:0090304	nucleic acid metabolic process	523	8	TcCLB.503801.30,TcCLB.506753.120,TcCLB.506755.260,TcCLB.507093.220,TcCLB.508207.150,TcCLB.508717.36,TcCLB.509247.50,TcCLB.510535.60,	1.5	2.58	3.02	0.0102631	0.0377522	1
GO:0006820	anion transport	27	2	TcCLB.508265.44,TcCLB.511577.144,	7.4	12.5	14.09	0.0109403	0.0377522	1
GO:0006418	tRNA aminoacylation for protein translation	28	2	TcCLB.508717.36,TcCLB.509247.50,	7.1	12.05	13.55	0.0117381	0.0377522	1
GO:0009088	threonine biosynthetic process	2	1	TcCLB.509167.150,	50	84.37	172.13	0.0118181	0.0377522	1
GO:0048488	synaptic vesicle endocytosis	2	1	TcCLB.511407.60,	50	84.37	172.13	0.0118181	0.0377522	1
GO:0009081	branched-chain amino acid metabolic process	2	1	TcCLB.508535.50,	50	84.37	172.13	0.0118181	0.0377522	1
GO:0007568	aging	2	1	TcCLB.506411.30,	50	84.37	172.13	0.0118181	0.0377522	1
GO:0019919	peptidyl-arginine methylation, to asymmetrical-dimethyl arginine	2	1	TcCLB.506529.50,	50	84.37	172.13	0.0118181	0.0377522	1
GO:0070580	base J metabolic process	2	1	TcCLB.506753.120,	50	84.37	172.13	0.0118181	0.0377522	1
GO:0045321	leukocyte activation	2	1	TcCLB.508207.150,	50	84.37	172.13	0.0118181	0.0377522	1
GO:0072318	clathrin coat disassembly	2	1	TcCLB.511407.60,	50	84.37	172.13	0.0118181	0.0377522	1
GO:0072319	vesicle uncoating	2	1	TcCLB.511407.60,	50	84.37	172.13	0.0118181	0.0377522	1
GO:0009083	branched-chain amino acid catabolic process	2	1	TcCLB.508535.50,	50	84.37	172.13	0.0118181	0.0377522	1
GO:0140238	presynaptic endocytosis	2	1	TcCLB.511407.60,	50	84.37	172.13	0.0118181	0.0377522	1
GO:0006431	methionyl-tRNA aminoacylation	2	1	TcCLB.509247.50,	50	84.37	172.13	0.0118181	0.0377522	1
GO:0002376	immune system process	2	1	TcCLB.508207.150,	50	84.37	172.13	0.0118181	0.0377522	1
GO:0002274	myeloid leukocyte activation	2	1	TcCLB.508207.150,	50	84.37	172.13	0.0118181	0.0377522	1
GO:0001775	cell activation	2	1	TcCLB.508207.150,	50	84.37	172.13	0.0118181	0.0377522	1
GO:0036465	synaptic vesicle recycling	2	1	TcCLB.511407.60,	50	84.37	172.13	0.0118181	0.0377522	1
GO:0042116	macrophage activation	2	1	TcCLB.508207.150,	50	84.37	172.13	0.0118181	0.0377522	1
GO:0000725	recombinational repair	2	1	TcCLB.503801.30,	50	84.37	172.13	0.0118181	0.0377522	1
GO:0000724	double-strand break repair via homologous recombination	2	1	TcCLB.503801.30,	50	84.37	172.13	0.0118181	0.0377522	1
GO:0016191	synaptic vesicle uncoating	2	1	TcCLB.511407.60,	50	84.37	172.13	0.0118181	0.0377522	1
GO:0006839	mitochondrial transport	29	2	TcCLB.508265.44,TcCLB.511577.144,	6.9	11.64	13.04	0.0125608	0.0393952	1
GO:0051701	interaction with host	29	2	TcCLB.503801.30,TcCLB.508207.150,	6.9	11.64	13.04	0.0125608	0.0393952	1
GO:0044260	cellular macromolecule metabolic process	900	11	TcCLB.503801.30,TcCLB.506529.50,TcCLB.506739.200,TcCLB.506753.120,TcCLB.506925.300,TcCLB.508207.150,TcCLB.508717.36,TcCLB.509007.60,TcCLB.509247.50,TcCLB.510285.70,TcCLB.510535.60,	1.2	2.06	2.5	0.0128963	0.040083	1
GO:0043038	amino acid activation	30	2	TcCLB.508717.36,TcCLB.509247.50,	6.7	11.25	12.58	0.013408	0.040936	1
GO:0043039	tRNA aminoacylation	30	2	TcCLB.508717.36,TcCLB.509247.50,	6.7	11.25	12.58	0.013408	0.040936	1
GO:0034220	ion transmembrane transport	31	2	TcCLB.508265.44,TcCLB.511577.144,	6.5	10.89	12.14	0.0142795	0.0432144	1
GO:0044403	symbiont process	34	2	TcCLB.503801.30,TcCLB.508207.150,	5.9	9.93	11	0.0170366	0.049579	1
GO:0035247	peptidyl-arginine omega-N-methylation	3	1	TcCLB.506529.50,	33.3	56.25	86.05	0.017676	0.049579	1
GO:1901687	glutathione derivative biosynthetic process	3	1	TcCLB.509099.50,	33.3	56.25	86.05	0.017676	0.049579	1
GO:1901685	glutathione derivative metabolic process	3	1	TcCLB.509099.50,	33.3	56.25	86.05	0.017676	0.049579	1
GO:0051261	protein depolymerization	3	1	TcCLB.511407.60,	33.3	56.25	86.05	0.017676	0.049579	1
GO:0019342	trypanothione biosynthetic process	3	1	TcCLB.509099.50,	33.3	56.25	86.05	0.017676	0.049579	1
GO:0099504	synaptic vesicle cycle	3	1	TcCLB.511407.60,	33.3	56.25	86.05	0.017676	0.049579	1
GO:0099003	vesicle-mediated transport in synapse	3	1	TcCLB.511407.60,	33.3	56.25	86.05	0.017676	0.049579	1
GO:0046206	trypanothione metabolic process	3	1	TcCLB.509099.50,	33.3	56.25	86.05	0.017676	0.049579	1
GO:0018193	peptidyl-amino acid modification	36	2	TcCLB.506529.50,TcCLB.506925.300,	5.6	9.37	10.35	0.0189905	0.0528366	1
GO:0043412	macromolecule modification	476	7	TcCLB.506529.50,TcCLB.506739.200,TcCLB.506753.120,TcCLB.506755.260,TcCLB.506925.300,TcCLB.509007.60,TcCLB.510285.70,	1.5	2.48	2.83	0.0201254	0.0555462	1
GO:0006733	oxidoreduction coenzyme metabolic process	40	2	TcCLB.509445.30,TcCLB.511419.50,	5	8.44	9.25	0.023166	0.059614	1
GO:0035246	peptidyl-arginine N-methylation	4	1	TcCLB.506529.50,	25	42.19	57.36	0.0235	0.059614	1
GO:0006566	threonine metabolic process	4	1	TcCLB.509167.150,	25	42.19	57.36	0.0235	0.059614	1
GO:0018195	peptidyl-arginine modification	4	1	TcCLB.506529.50,	25	42.19	57.36	0.0235	0.059614	1
GO:0018216	peptidyl-arginine methylation	4	1	TcCLB.506529.50,	25	42.19	57.36	0.0235	0.059614	1
GO:0051805	evasion or tolerance of immune response of other organism involved in symbiotic interaction	4	1	TcCLB.503801.30,	25	42.19	57.36	0.0235	0.059614	1
GO:0051807	evasion or tolerance of defense response of other organism involved in symbiotic interaction	4	1	TcCLB.503801.30,	25	42.19	57.36	0.0235	0.059614	1
GO:0051832	avoidance of defenses of other organism involved in symbiotic interaction	4	1	TcCLB.503801.30,	25	42.19	57.36	0.0235	0.059614	1
GO:0051834	evasion or tolerance of defenses of other organism involved in symbiotic interaction	4	1	TcCLB.503801.30,	25	42.19	57.36	0.0235	0.059614	1
GO:0016571	histone methylation	4	1	TcCLB.506529.50,	25	42.19	57.36	0.0235	0.059614	1
GO:0009067	aspartate family amino acid biosynthetic process	4	1	TcCLB.509167.150,	25	42.19	57.36	0.0235	0.059614	1
GO:0072330	monocarboxylic acid biosynthetic process	42	2	TcCLB.511419.50,TcCLB.511867.140,	4.8	8.04	8.79	0.025383	0.0634575	1
GO:0034655	nucleobase-containing compound catabolic process	42	2	TcCLB.510535.60,TcCLB.511419.50,	4.8	8.04	8.79	0.025383	0.0634575	1
GO:0044270	cellular nitrogen compound catabolic process	45	2	TcCLB.510535.60,TcCLB.511419.50,	4.4	7.5	8.17	0.0288639	0.0706245	1
GO:0006164	purine nucleotide biosynthetic process	45	2	TcCLB.506519.130,TcCLB.511419.50,	4.4	7.5	8.17	0.0288639	0.0706245	1
GO:0019439	aromatic compound catabolic process	45	2	TcCLB.510535.60,TcCLB.511419.50,	4.4	7.5	8.17	0.0288639	0.0706245	1
GO:0006304	DNA modification	5	1	TcCLB.506753.120,	20	33.75	43.01	0.0292904	0.0708412	1
GO:0043170	macromolecule metabolic process	1426	14	TcCLB.503801.30,TcCLB.506529.50,TcCLB.506739.200,TcCLB.506753.120,TcCLB.506755.260,TcCLB.506925.300,TcCLB.507093.220,TcCLB.507537.10,TcCLB.508207.150,TcCLB.508717.36,TcCLB.509007.60,TcCLB.509247.50,TcCLB.510285.70,TcCLB.510535.60,	1	1.66	2.03	0.0293632	0.0708412	1
GO:1901361	organic cyclic compound catabolic process	46	2	TcCLB.510535.60,TcCLB.511419.50,	4.3	7.34	7.98	0.0300646	0.0715329	1
GO:0046700	heterocycle catabolic process	46	2	TcCLB.510535.60,TcCLB.511419.50,	4.3	7.34	7.98	0.0300646	0.0715329	1
GO:0034641	cellular nitrogen compound metabolic process	907	10	TcCLB.503801.30,TcCLB.506519.130,TcCLB.506753.120,TcCLB.506755.260,TcCLB.507093.220,TcCLB.508207.150,TcCLB.508717.36,TcCLB.509247.50,TcCLB.510535.60,TcCLB.511419.50,	1.1	1.86	2.17	0.0347693	0.0816983	1
GO:1901661	quinone metabolic process	6	1	TcCLB.509445.30,	16.7	28.12	34.41	0.0350474	0.0816983	1
GO:0006743	ubiquinone metabolic process	6	1	TcCLB.509445.30,	16.7	28.12	34.41	0.0350474	0.0816983	1
GO:0044419	interspecies interaction between organisms	52	2	TcCLB.503801.30,TcCLB.508207.150,	3.8	6.49	7.02	0.0376737	0.0872311	1
GO:0072522	purine-containing compound biosynthetic process	53	2	TcCLB.506519.130,TcCLB.511419.50,	3.8	6.37	6.88	0.039007	0.0897162	1
GO:0051704	multi-organism process	54	2	TcCLB.503801.30,TcCLB.508207.150,	3.7	6.25	6.75	0.0403583	0.0922094	1
GO:0042180	cellular ketone metabolic process	7	1	TcCLB.509445.30,	14.3	24.11	28.67	0.0407711	0.0925396	1
GO:0009066	aspartate family amino acid metabolic process	8	1	TcCLB.509167.150,	12.5	21.09	24.57	0.0464616	0.102752	1
GO:0006479	protein methylation	8	1	TcCLB.506529.50,	12.5	21.09	24.57	0.0464616	0.102752	1
GO:0008213	protein alkylation	8	1	TcCLB.506529.50,	12.5	21.09	24.57	0.0464616	0.102752	1
GO:0032502	developmental process	8	1	TcCLB.506411.30,	12.5	21.09	24.57	0.0464616	0.102752	1
GO:0006259	DNA metabolic process	139	3	TcCLB.503801.30,TcCLB.506753.120,TcCLB.508207.150,	2.2	3.64	3.93	0.048497	0.10595	1
GO:0006163	purine nucleotide metabolic process	60	2	TcCLB.506519.130,TcCLB.511419.50,	3.3	5.62	6.04	0.048829	0.10595	1
GO:0032787	monocarboxylic acid metabolic process	60	2	TcCLB.511419.50,TcCLB.511867.140,	3.3	5.62	6.04	0.048829	0.10595	1

## Sheet: MF
Supplementary Table 31 b: List of enriched genes in molecular function (MF) related to Trypanosoma cruzi CL Brener Esmeraldo-like. This table has information in 11 columns: ID; Name; Bgd count; Result count;Result gene list; Pct of bgd; Fold enrichment; Odds ratio; P-value; Benjamini; and Bonferroni. The first column 'ID' provides the ID of the MF; The second column 'Name' provides the name of th…
ID	Name	Bgd count	Result count	Result gene list	Pct of bgd	Fold enrichment	Odds ratio	P-value	Benjamini	Bonferroni
GO:0004122	cystathionine beta-synthase activity	5	4	TcCLB.508241.140,TcCLB.509149.9,TcCLB.511691.10,TcCLB.511691.20,	80	134.99	747.54	5.24443e-09	7.86664e-07	7.86664e-07
GO:0003824	catalytic activity	1963	27	TcCLB.503801.30,TcCLB.504153.300,TcCLB.504507.5,TcCLB.506411.30,TcCLB.506519.130,TcCLB.506529.50,TcCLB.506739.200,TcCLB.506753.120,TcCLB.506925.300,TcCLB.507537.10,TcCLB.508207.150,TcCLB.508241.140,TcCLB.508535.50,TcCLB.508717.36,TcCLB.508807.10,TcCLB.509007.60,TcCLB.509099.50,TcCLB.509149.9,TcCLB.509167.150,TcCLB.509247.50,TcCLB.509445.30,TcCLB.510101.50,TcCLB.510285.70,TcCLB.511407.60,TcCLB.511…	1.4	2.32	5.35	4.07321e-07	3.05491e-05	6.10981e-05
GO:0016836	hydro-lyase activity	17	4	TcCLB.508241.140,TcCLB.509149.9,TcCLB.511691.10,TcCLB.511691.20,	23.5	39.7	57.4	2.3718e-06	0.000113868	0.00035577
GO:0016835	carbon-oxygen lyase activity	18	4	TcCLB.508241.140,TcCLB.509149.9,TcCLB.511691.10,TcCLB.511691.20,	22.2	37.5	53.29	3.03649e-06	0.000113868	0.000455473
GO:0043167	ion binding	1061	17	TcCLB.503801.30,TcCLB.504153.300,TcCLB.506411.30,TcCLB.506753.120,TcCLB.507483.39,TcCLB.507483.50,TcCLB.508207.150,TcCLB.508535.50,TcCLB.508717.36,TcCLB.508807.10,TcCLB.509007.60,TcCLB.509167.150,TcCLB.509247.50,TcCLB.509391.20,TcCLB.510101.50,TcCLB.510285.70,TcCLB.511407.60,	1.6	2.7	4.07	4.36722e-05	0.00111481	0.00655083
GO:0003674	molecular function	3959	35	TcCLB.503801.30,TcCLB.504153.300,TcCLB.504507.5,TcCLB.506411.30,TcCLB.506519.130,TcCLB.506529.50,TcCLB.506739.200,TcCLB.506753.120,TcCLB.506755.260,TcCLB.506925.300,TcCLB.507093.220,TcCLB.507483.39,TcCLB.507483.50,TcCLB.507537.10,TcCLB.508207.150,TcCLB.508241.140,TcCLB.508535.50,TcCLB.508717.36,TcCLB.508807.10,TcCLB.509007.60,TcCLB.509099.50,TcCLB.509149.9,TcCLB.509167.140,TcCLB.509167.150,TcCLB.…	0.9	1.49	5.84	4.45925e-05	0.00111481	0.00668888
GO:0016829	lyase activity	51	4	TcCLB.508241.140,TcCLB.509149.9,TcCLB.511691.10,TcCLB.511691.20,	7.8	13.23	15.79	0.000215464	0.00461708	0.0323196
GO:0097159	organic cyclic compound binding	1337	17	TcCLB.503801.30,TcCLB.504153.300,TcCLB.506753.120,TcCLB.506755.260,TcCLB.507093.220,TcCLB.508207.150,TcCLB.508535.50,TcCLB.508717.36,TcCLB.508807.10,TcCLB.509007.60,TcCLB.509167.140,TcCLB.509167.150,TcCLB.509247.50,TcCLB.510101.50,TcCLB.510285.70,TcCLB.510535.60,TcCLB.511407.60,	1.3	2.15	3.06	0.000812599	0.012966	0.12189
GO:1901363	heterocyclic compound binding	1337	17	TcCLB.503801.30,TcCLB.504153.300,TcCLB.506753.120,TcCLB.506755.260,TcCLB.507093.220,TcCLB.508207.150,TcCLB.508535.50,TcCLB.508717.36,TcCLB.508807.10,TcCLB.509007.60,TcCLB.509167.140,TcCLB.509167.150,TcCLB.509247.50,TcCLB.510101.50,TcCLB.510285.70,TcCLB.510535.60,TcCLB.511407.60,	1.3	2.15	3.06	0.000812599	0.012966	0.12189
GO:0046872	metal ion binding	353	8	TcCLB.506411.30,TcCLB.506753.120,TcCLB.507483.39,TcCLB.507483.50,TcCLB.508207.150,TcCLB.509007.60,TcCLB.509391.20,TcCLB.510101.50,	2.3	3.82	4.64	0.000899559	0.012966	0.134934
GO:0043169	cation binding	356	8	TcCLB.506411.30,TcCLB.506753.120,TcCLB.507483.39,TcCLB.507483.50,TcCLB.508207.150,TcCLB.509007.60,TcCLB.509391.20,TcCLB.510101.50,	2.2	3.79	4.59	0.000950843	0.012966	0.142626
GO:0005509	calcium ion binding	83	4	TcCLB.506411.30,TcCLB.507483.39,TcCLB.507483.50,TcCLB.509391.20,	4.8	8.13	9.35	0.00138291	0.0172864	0.207436
GO:0016491	oxidoreductase activity	239	6	TcCLB.504507.5,TcCLB.506411.30,TcCLB.506519.130,TcCLB.506753.120,TcCLB.509099.50,TcCLB.510101.50,	2.5	4.24	4.92	0.00256871	0.0222231	0.385307
GO:0043168	anion binding	747	11	TcCLB.503801.30,TcCLB.504153.300,TcCLB.508207.150,TcCLB.508535.50,TcCLB.508717.36,TcCLB.508807.10,TcCLB.509007.60,TcCLB.509167.150,TcCLB.509247.50,TcCLB.510285.70,TcCLB.511407.60,	1.5	2.48	3.1	0.00314912	0.0222231	0.472368
GO:0036094	small molecule binding	763	11	TcCLB.503801.30,TcCLB.504153.300,TcCLB.508207.150,TcCLB.508535.50,TcCLB.508717.36,TcCLB.508807.10,TcCLB.509007.60,TcCLB.509167.150,TcCLB.509247.50,TcCLB.510285.70,TcCLB.511407.60,	1.4	2.43	3.02	0.00372106	0.0222231	0.558159
GO:0016705	oxidoreductase activity, acting on paired donors, with incorporation or reduction of molecular oxygen	16	2	TcCLB.506753.120,TcCLB.510101.50,	12.5	21.09	25.2	0.00389696	0.0222231	0.584544
GO:0005506	iron ion binding	18	2	TcCLB.506753.120,TcCLB.510101.50,	11.1	18.75	22.05	0.00493163	0.0222231	0.739745
GO:0048037	cofactor binding	120	4	TcCLB.508207.150,TcCLB.508535.50,TcCLB.510101.50,TcCLB.511867.140,	3.3	5.62	6.33	0.00528438	0.0222231	0.792657
GO:0005488	binding	2328	22	TcCLB.503801.30,TcCLB.504153.300,TcCLB.506411.30,TcCLB.506753.120,TcCLB.506755.260,TcCLB.507093.220,TcCLB.507483.39,TcCLB.507483.50,TcCLB.508207.150,TcCLB.508535.50,TcCLB.508717.36,TcCLB.508807.10,TcCLB.509007.60,TcCLB.509167.140,TcCLB.509167.150,TcCLB.509247.50,TcCLB.509391.20,TcCLB.510101.50,TcCLB.510285.70,TcCLB.510535.60,TcCLB.511407.60,TcCLB.511867.140,	0.9	1.59	2.38	0.00569722	0.0222231	0.854582
GO:0017136	NAD-dependent histone deacetylase activity	1	1	TcCLB.508207.150,	100	168.74	inf	0.00592615	0.0222231	0.888923
GO:0042903	tubulin deacetylase activity	1	1	TcCLB.508207.150,	100	168.74	inf	0.00592615	0.0222231	0.888923
GO:0033676	double-stranded DNA-dependent ATPase activity	1	1	TcCLB.503801.30,	100	168.74	inf	0.00592615	0.0222231	0.888923
GO:0034979	NAD-dependent protein deacetylase activity	1	1	TcCLB.508207.150,	100	168.74	inf	0.00592615	0.0222231	0.888923
GO:0043142	single-stranded DNA-dependent ATPase activity	1	1	TcCLB.503801.30,	100	168.74	inf	0.00592615	0.0222231	0.888923
GO:0043566	structure-specific DNA binding	1	1	TcCLB.506753.120,	100	168.74	inf	0.00592615	0.0222231	0.888923
GO:0044620	ACP phosphopantetheine attachment site binding	1	1	TcCLB.511867.140,	100	168.74	inf	0.00592615	0.0222231	0.888923
GO:0050347	trans-octaprenyltranstransferase activity	1	1	TcCLB.509445.30,	100	168.74	inf	0.00592615	0.0222231	0.888923
GO:0051192	prosthetic group binding	1	1	TcCLB.511867.140,	100	168.74	inf	0.00592615	0.0222231	0.888923
GO:0032451	demethylase activity	1	1	TcCLB.510101.50,	100	168.74	inf	0.00592615	0.0222231	0.888923
GO:0008398	sterol 14-demethylase activity	1	1	TcCLB.510101.50,	100	168.74	inf	0.00592615	0.0222231	0.888923
GO:0000010	trans-hexaprenyltranstransferase activity	1	1	TcCLB.509445.30,	100	168.74	inf	0.00592615	0.0222231	0.888923
GO:0000036	acyl carrier activity	1	1	TcCLB.511867.140,	100	168.74	inf	0.00592615	0.0222231	0.888923
GO:0004413	homoserine kinase activity	1	1	TcCLB.509167.150,	100	168.74	inf	0.00592615	0.0222231	0.888923
GO:0000150	recombinase activity	1	1	TcCLB.503801.30,	100	168.74	inf	0.00592615	0.0222231	0.888923
GO:0004741	[pyruvate dehydrogenase (lipoamide)] phosphatase activity	1	1	TcCLB.506739.200,	100	168.74	inf	0.00592615	0.0222231	0.888923
GO:0004756	selenide, water dikinase activity	1	1	TcCLB.508717.36,	100	168.74	inf	0.00592615	0.0222231	0.888923
GO:0004825	methionine-tRNA ligase activity	1	1	TcCLB.509247.50,	100	168.74	inf	0.00592615	0.0222231	0.888923
GO:0003920	GMP reductase activity	1	1	TcCLB.506519.130,	100	168.74	inf	0.00592615	0.0222231	0.888923
GO:0004657	proline dehydrogenase activity	1	1	TcCLB.506411.30,	100	168.74	inf	0.00592615	0.0222231	0.888923
GO:0003956	NAD(P)+-protein-arginine ADP-ribosyltransferase activity	1	1	TcCLB.508207.150,	100	168.74	inf	0.00592615	0.0222231	0.888923
GO:0016651	oxidoreductase activity, acting on NAD(P)H	24	2	TcCLB.506519.130,TcCLB.509099.50,	8.3	14.06	16.02	0.00869933	0.0318268	1
GO:1901265	nucleoside phosphate binding	739	10	TcCLB.503801.30,TcCLB.504153.300,TcCLB.508207.150,TcCLB.508717.36,TcCLB.508807.10,TcCLB.509007.60,TcCLB.509167.150,TcCLB.509247.50,TcCLB.510285.70,TcCLB.511407.60,	1.4	2.28	2.75	0.00918405	0.0320374	1
GO:0000166	nucleotide binding	739	10	TcCLB.503801.30,TcCLB.504153.300,TcCLB.508207.150,TcCLB.508717.36,TcCLB.508807.10,TcCLB.509007.60,TcCLB.509167.150,TcCLB.509247.50,TcCLB.510285.70,TcCLB.511407.60,	1.4	2.28	2.75	0.00918405	0.0320374	1
GO:0016740	transferase activity	627	9	TcCLB.506529.50,TcCLB.508207.150,TcCLB.508535.50,TcCLB.508717.36,TcCLB.509007.60,TcCLB.509167.150,TcCLB.509445.30,TcCLB.510285.70,TcCLB.511419.50,	1.4	2.42	2.88	0.00951654	0.0324427	1
GO:0016781	phosphotransferase activity, paired acceptors	2	1	TcCLB.508717.36,	50	84.37	172.13	0.0118181	0.0334474	1
GO:0016706	oxidoreductase activity, acting on paired donors, with incorporation or reduction of molecular oxygen, 2-oxoglutarate as one donor, and incorporation of one atom each of oxygen into both donors	2	1	TcCLB.506753.120,	50	84.37	172.13	0.0118181	0.0334474	1
GO:0016657	oxidoreductase activity, acting on NAD(P)H, nitrogenous group as acceptor	2	1	TcCLB.506519.130,	50	84.37	172.13	0.0118181	0.0334474	1
GO:0003727	single-stranded RNA binding	2	1	TcCLB.510535.60,	50	84.37	172.13	0.0118181	0.0334474	1
GO:0008143	poly(A) binding	2	1	TcCLB.510535.60,	50	84.37	172.13	0.0118181	0.0334474	1
GO:0050341	thymine dioxygenase activity	2	1	TcCLB.506753.120,	50	84.37	172.13	0.0118181	0.0334474	1
GO:0070717	poly-purine tract binding	2	1	TcCLB.510535.60,	50	84.37	172.13	0.0118181	0.0334474	1
GO:0003950	NAD+ ADP-ribosyltransferase activity	2	1	TcCLB.508207.150,	50	84.37	172.13	0.0118181	0.0334474	1
GO:0019202	amino acid kinase activity	2	1	TcCLB.509167.150,	50	84.37	172.13	0.0118181	0.0334474	1
GO:0035639	purine ribonucleoside triphosphate binding	657	9	TcCLB.503801.30,TcCLB.504153.300,TcCLB.508717.36,TcCLB.508807.10,TcCLB.509007.60,TcCLB.509167.150,TcCLB.509247.50,TcCLB.510285.70,TcCLB.511407.60,	1.4	2.31	2.73	0.0127576	0.0354379	1
GO:0032555	purine ribonucleotide binding	666	9	TcCLB.503801.30,TcCLB.504153.300,TcCLB.508717.36,TcCLB.508807.10,TcCLB.509007.60,TcCLB.509167.150,TcCLB.509247.50,TcCLB.510285.70,TcCLB.511407.60,	1.4	2.28	2.69	0.0138769	0.0378461	1
GO:0017076	purine nucleotide binding	668	9	TcCLB.503801.30,TcCLB.504153.300,TcCLB.508717.36,TcCLB.508807.10,TcCLB.509007.60,TcCLB.509167.150,TcCLB.509247.50,TcCLB.510285.70,TcCLB.511407.60,	1.3	2.27	2.68	0.0141354	0.0378627	1
GO:0032553	ribonucleotide binding	674	9	TcCLB.503801.30,TcCLB.504153.300,TcCLB.508717.36,TcCLB.508807.10,TcCLB.509007.60,TcCLB.509167.150,TcCLB.509247.50,TcCLB.510285.70,TcCLB.511407.60,	1.3	2.25	2.65	0.0149328	0.0386193	1
GO:0097367	carbohydrate derivative binding	674	9	TcCLB.503801.30,TcCLB.504153.300,TcCLB.508717.36,TcCLB.508807.10,TcCLB.509007.60,TcCLB.509167.150,TcCLB.509247.50,TcCLB.510285.70,TcCLB.511407.60,	1.3	2.25	2.65	0.0149328	0.0386193	1
GO:0008198	ferrous iron binding	3	1	TcCLB.506753.120,	33.3	56.25	86.05	0.017676	0.0420857	1
GO:0003938	IMP dehydrogenase activity	3	1	TcCLB.506519.130,	33.3	56.25	86.05	0.017676	0.0420857	1
GO:0070403	NAD+ binding	3	1	TcCLB.508207.150,	33.3	56.25	86.05	0.017676	0.0420857	1
GO:0004084	branched-chain-amino-acid transaminase activity	3	1	TcCLB.508535.50,	33.3	56.25	86.05	0.017676	0.0420857	1
GO:0016709	oxidoreductase activity, acting on paired donors, with incorporation or reduction of molecular oxygen, NAD(P)H as one donor, and incorporation of one atom of oxygen	3	1	TcCLB.510101.50,	33.3	56.25	86.05	0.017676	0.0420857	1
GO:0008144	drug binding	587	8	TcCLB.503801.30,TcCLB.508535.50,TcCLB.508717.36,TcCLB.508807.10,TcCLB.509007.60,TcCLB.509167.150,TcCLB.509247.50,TcCLB.510285.70,	1.4	2.3	2.66	0.0196682	0.0460975	1
GO:0051213	dioxygenase activity	4	1	TcCLB.506753.120,	25	42.19	57.36	0.0235	0.0542308	1
GO:0016301	kinase activity	281	5	TcCLB.508717.36,TcCLB.509007.60,TcCLB.509167.150,TcCLB.510285.70,TcCLB.511419.50,	1.8	3	3.34	0.0240178	0.054586	1
GO:0016274	protein-arginine N-methyltransferase activity	5	1	TcCLB.506529.50,	20	33.75	43.01	0.0292904	0.0610217	1
GO:0004407	histone deacetylase activity	5	1	TcCLB.508207.150,	20	33.75	43.01	0.0292904	0.0610217	1
GO:0033558	protein deacetylase activity	5	1	TcCLB.508207.150,	20	33.75	43.01	0.0292904	0.0610217	1
GO:0140104	molecular carrier activity	5	1	TcCLB.511867.140,	20	33.75	43.01	0.0292904	0.0610217	1
GO:0016273	arginine N-methyltransferase activity	5	1	TcCLB.506529.50,	20	33.75	43.01	0.0292904	0.0610217	1
GO:0003697	single-stranded DNA binding	5	1	TcCLB.503801.30,	20	33.75	43.01	0.0292904	0.0610217	1
GO:0004618	phosphoglycerate kinase activity	6	1	TcCLB.511419.50,	16.7	28.12	34.41	0.0350474	0.0691725	1
GO:0016774	phosphotransferase activity, carboxyl group as acceptor	6	1	TcCLB.511419.50,	16.7	28.12	34.41	0.0350474	0.0691725	1
GO:0004497	monooxygenase activity	6	1	TcCLB.510101.50,	16.7	28.12	34.41	0.0350474	0.0691725	1
GO:0016645	oxidoreductase activity, acting on the CH-NH group of donors	6	1	TcCLB.506411.30,	16.7	28.12	34.41	0.0350474	0.0691725	1
GO:0042054	histone methyltransferase activity	7	1	TcCLB.506529.50,	14.3	24.11	28.67	0.0407711	0.0784059	1
GO:0015042	trypanothione-disulfide reductase activity	7	1	TcCLB.509099.50,	14.3	24.11	28.67	0.0407711	0.0784059	1
GO:0003924	GTPase activity	55	2	TcCLB.504153.300,TcCLB.511407.60,	3.6	6.14	6.62	0.0417273	0.079229	1
GO:0003729	mRNA binding	132	3	TcCLB.506755.260,TcCLB.507093.220,TcCLB.509167.140,	2.3	3.84	4.14	0.0426673	0.0800012	1
GO:0005524	ATP binding	567	7	TcCLB.503801.30,TcCLB.508717.36,TcCLB.508807.10,TcCLB.509007.60,TcCLB.509167.150,TcCLB.509247.50,TcCLB.510285.70,	1.2	2.08	2.34	0.046358	0.0829672	1
GO:0019213	deacetylase activity	8	1	TcCLB.508207.150,	12.5	21.09	24.57	0.0464616	0.0829672	1
GO:0016769	transferase activity, transferring nitrogenous groups	8	1	TcCLB.508535.50,	12.5	21.09	24.57	0.0464616	0.0829672	1
GO:0008483	transaminase activity	8	1	TcCLB.508535.50,	12.5	21.09	24.57	0.0464616	0.0829672	1
GO:0032559	adenyl ribonucleotide binding	576	7	TcCLB.503801.30,TcCLB.508717.36,TcCLB.508807.10,TcCLB.509007.60,TcCLB.509167.150,TcCLB.509247.50,TcCLB.510285.70,	1.2	2.05	2.3	0.0497942	0.0875337	1

## Sheet: CC
Supplementary Table 31 c: List of enriched genes in cellular component related to Trypanosoma cruzi CL Brener Esmeraldo-like. This table has information in 11 columns: ID; Name; Bgd count; Result count;Result gene list; Pct of bgd; Fold enrichment; Odds ratio; P-value; Benjamini; and Bonferroni. The first column 'ID' provides the ID of the CC; The second column 'Name' provides the name of the CC;…
ID	Name	Bgd count	Result count	Result gene list	Pct of bgd	Fold enrichment	Odds ratio	P-value	Benjamini	Bonferroni
GO:0043231	intracellular membrane-bounded organelle	2945	31	TcCLB.503801.30,TcCLB.504153.300,TcCLB.504507.5,TcCLB.506411.30,TcCLB.506519.130,TcCLB.506529.50,TcCLB.506739.200,TcCLB.506753.120,TcCLB.506755.260,TcCLB.506925.300,TcCLB.507093.220,TcCLB.507483.39,TcCLB.508207.150,TcCLB.508241.140,TcCLB.508265.44,TcCLB.508717.36,TcCLB.509149.9,TcCLB.509247.50,TcCLB.509391.20,TcCLB.509445.30,TcCLB.510101.50,TcCLB.510285.70,TcCLB.510319.9,TcCLB.510535.60,TcCLB.511…	1.1	1.78	4.82	9.3903e-06	0.000509179	0.000845127
GO:0043227	membrane-bounded organelle	2967	31	TcCLB.503801.30,TcCLB.504153.300,TcCLB.504507.5,TcCLB.506411.30,TcCLB.506519.130,TcCLB.506529.50,TcCLB.506739.200,TcCLB.506753.120,TcCLB.506755.260,TcCLB.506925.300,TcCLB.507093.220,TcCLB.507483.39,TcCLB.508207.150,TcCLB.508241.140,TcCLB.508265.44,TcCLB.508717.36,TcCLB.509149.9,TcCLB.509247.50,TcCLB.509391.20,TcCLB.509445.30,TcCLB.510101.50,TcCLB.510285.70,TcCLB.510319.9,TcCLB.510535.60,TcCLB.511…	1	1.76	4.76	1.13151e-05	0.000509179	0.00101836
GO:0044444	cytoplasmic part	2633	26	TcCLB.504507.5,TcCLB.506411.30,TcCLB.506519.130,TcCLB.506529.50,TcCLB.506739.200,TcCLB.506755.260,TcCLB.506925.300,TcCLB.507093.220,TcCLB.507483.39,TcCLB.508207.150,TcCLB.508241.140,TcCLB.508265.44,TcCLB.509099.50,TcCLB.509149.9,TcCLB.509247.50,TcCLB.509391.20,TcCLB.509445.30,TcCLB.510101.50,TcCLB.510535.60,TcCLB.511211.170,TcCLB.511407.60,TcCLB.511419.50,TcCLB.511577.144,TcCLB.511691.10,TcCLB.51…	1	1.67	3.02	0.000668928	0.0162092	0.0602035
GO:0043229	intracellular organelle	3548	31	TcCLB.503801.30,TcCLB.504153.300,TcCLB.504507.5,TcCLB.506411.30,TcCLB.506519.130,TcCLB.506529.50,TcCLB.506739.200,TcCLB.506753.120,TcCLB.506755.260,TcCLB.506925.300,TcCLB.507093.220,TcCLB.507483.39,TcCLB.508207.150,TcCLB.508241.140,TcCLB.508265.44,TcCLB.508717.36,TcCLB.509149.9,TcCLB.509247.50,TcCLB.509391.20,TcCLB.509445.30,TcCLB.510101.50,TcCLB.510285.70,TcCLB.510319.9,TcCLB.510535.60,TcCLB.511…	0.9	1.47	3.33	0.000808693	0.0162092	0.0727824
GO:0020015	glycosome	135	5	TcCLB.504507.5,TcCLB.506519.130,TcCLB.509445.30,TcCLB.511211.170,TcCLB.511419.50,	3.7	6.25	7.25	0.00110867	0.0162092	0.0997799
GO:0042579	microbody	139	5	TcCLB.504507.5,TcCLB.506519.130,TcCLB.509445.30,TcCLB.511211.170,TcCLB.511419.50,	3.6	6.07	7.03	0.00126373	0.0162092	0.113736
GO:0005777	peroxisome	139	5	TcCLB.504507.5,TcCLB.506519.130,TcCLB.509445.30,TcCLB.511211.170,TcCLB.511419.50,	3.6	6.07	7.03	0.00126373	0.0162092	0.113736
GO:0005739	mitochondrion	1538	18	TcCLB.504507.5,TcCLB.506411.30,TcCLB.506529.50,TcCLB.506739.200,TcCLB.506755.260,TcCLB.507093.220,TcCLB.508207.150,TcCLB.508241.140,TcCLB.508265.44,TcCLB.509149.9,TcCLB.509247.50,TcCLB.509445.30,TcCLB.511211.170,TcCLB.511419.50,TcCLB.511577.144,TcCLB.511691.10,TcCLB.511691.20,TcCLB.511867.140,	1.2	1.97	2.83	0.00144081	0.0162092	0.129673
GO:0019861	obsolete flagellum	11	2	TcCLB.507483.39,TcCLB.507483.50,	18.2	30.68	39.24	0.00181983	0.0167709	0.163785
GO:0044427	chromosomal part	307	7	TcCLB.503801.30,TcCLB.506519.130,TcCLB.506755.260,TcCLB.506925.300,TcCLB.510101.50,TcCLB.510285.70,TcCLB.511211.170,	2.3	3.85	4.55	0.00190223	0.0167709	0.171201
GO:0005694	chromosome	312	7	TcCLB.503801.30,TcCLB.506519.130,TcCLB.506755.260,TcCLB.506925.300,TcCLB.510101.50,TcCLB.510285.70,TcCLB.511211.170,	2.2	3.79	4.47	0.00208658	0.0167709	0.187792
GO:0043226	organelle	3715	31	TcCLB.503801.30,TcCLB.504153.300,TcCLB.504507.5,TcCLB.506411.30,TcCLB.506519.130,TcCLB.506529.50,TcCLB.506739.200,TcCLB.506753.120,TcCLB.506755.260,TcCLB.506925.300,TcCLB.507093.220,TcCLB.507483.39,TcCLB.508207.150,TcCLB.508241.140,TcCLB.508265.44,TcCLB.508717.36,TcCLB.509149.9,TcCLB.509247.50,TcCLB.509391.20,TcCLB.509445.30,TcCLB.510101.50,TcCLB.510285.70,TcCLB.510319.9,TcCLB.510535.60,TcCLB.511…	0.8	1.41	3.01	0.00223612	0.0167709	0.201251
GO:0044424	intracellular part	4452	34	TcCLB.503801.30,TcCLB.504153.300,TcCLB.504507.5,TcCLB.506411.30,TcCLB.506519.130,TcCLB.506529.50,TcCLB.506739.200,TcCLB.506753.120,TcCLB.506755.260,TcCLB.506925.300,TcCLB.507093.220,TcCLB.507483.39,TcCLB.508207.150,TcCLB.508241.140,TcCLB.508265.44,TcCLB.508717.36,TcCLB.509099.50,TcCLB.509149.9,TcCLB.509167.140,TcCLB.509167.150,TcCLB.509247.50,TcCLB.509391.20,TcCLB.509445.30,TcCLB.510101.50,TcCLB.…	0.8	1.29	3.27	0.0046783	0.027969	0.421047
GO:0005743	mitochondrial inner membrane	58	3	TcCLB.508265.44,TcCLB.511577.144,TcCLB.511867.140,	5.2	8.73	9.83	0.00474125	0.027969	0.426713
GO:0019866	organelle inner membrane	58	3	TcCLB.508265.44,TcCLB.511577.144,TcCLB.511867.140,	5.2	8.73	9.83	0.00474125	0.027969	0.426713
GO:0005622	intracellular	4463	34	TcCLB.503801.30,TcCLB.504153.300,TcCLB.504507.5,TcCLB.506411.30,TcCLB.506519.130,TcCLB.506529.50,TcCLB.506739.200,TcCLB.506753.120,TcCLB.506755.260,TcCLB.506925.300,TcCLB.507093.220,TcCLB.507483.39,TcCLB.508207.150,TcCLB.508241.140,TcCLB.508265.44,TcCLB.508717.36,TcCLB.509099.50,TcCLB.509149.9,TcCLB.509167.140,TcCLB.509167.150,TcCLB.509247.50,TcCLB.509391.20,TcCLB.509445.30,TcCLB.510101.50,TcCLB.…	0.8	1.29	3.24	0.00497227	0.027969	0.447505
GO:0005829	cytosol	128	4	TcCLB.506925.300,TcCLB.507483.39,TcCLB.508207.150,TcCLB.509099.50,	3.1	5.27	5.92	0.00663419	0.0351222	0.597077
GO:0090734	site of DNA damage	2	1	TcCLB.503801.30,	50	84.37	172.13	0.0118181	0.0559804	1
GO:0035861	site of double-strand break	2	1	TcCLB.503801.30,	50	84.37	172.13	0.0118181	0.0559804	1
GO:0031975	envelope	243	5	TcCLB.508265.44,TcCLB.510101.50,TcCLB.510319.9,TcCLB.511577.144,TcCLB.511867.140,	2.1	3.47	3.9	0.0136003	0.058287	1
GO:0031967	organelle envelope	243	5	TcCLB.508265.44,TcCLB.510101.50,TcCLB.510319.9,TcCLB.511577.144,TcCLB.511867.140,	2.1	3.47	3.9	0.0136003	0.058287	1
GO:0000785	chromatin	259	5	TcCLB.506519.130,TcCLB.506755.260,TcCLB.506925.300,TcCLB.510101.50,TcCLB.511211.170,	1.9	3.26	3.64	0.0175082	0.0691669	1
GO:0035097	histone methyltransferase complex	3	1	TcCLB.506529.50,	33.3	56.25	86.05	0.017676	0.0691669	1
GO:0005634	nucleus	1386	14	TcCLB.503801.30,TcCLB.504153.300,TcCLB.504507.5,TcCLB.506529.50,TcCLB.506753.120,TcCLB.506925.300,TcCLB.507093.220,TcCLB.508207.150,TcCLB.508717.36,TcCLB.509391.20,TcCLB.510101.50,TcCLB.510285.70,TcCLB.510319.9,TcCLB.510535.60,	1	1.7	2.11	0.0233125	0.0817264	1
GO:0044613	nuclear pore central transport channel	4	1	TcCLB.510319.9,	25	42.19	57.36	0.0235	0.0817264	1
GO:0005737	cytoplasm	3618	28	TcCLB.504507.5,TcCLB.506411.30,TcCLB.506519.130,TcCLB.506529.50,TcCLB.506739.200,TcCLB.506755.260,TcCLB.506925.300,TcCLB.507093.220,TcCLB.507483.39,TcCLB.508207.150,TcCLB.508241.140,TcCLB.508265.44,TcCLB.509099.50,TcCLB.509149.9,TcCLB.509167.140,TcCLB.509167.150,TcCLB.509247.50,TcCLB.509391.20,TcCLB.509445.30,TcCLB.510101.50,TcCLB.510535.60,TcCLB.511211.170,TcCLB.511407.60,TcCLB.511419.50,TcCLB.5…	0.8	1.31	2.09	0.0236099	0.0817264	1
GO:0000331	contractile vacuole	107	3	TcCLB.506755.260,TcCLB.507483.39,TcCLB.511407.60,	2.8	4.73	5.16	0.0249992	0.0833308	1
GO:0005747	mitochondrial respiratory chain complex I	5	1	TcCLB.511867.140,	20	33.75	43.01	0.0292904	0.0878713	1
GO:0045271	respiratory chain complex I	5	1	TcCLB.511867.140,	20	33.75	43.01	0.0292904	0.0878713	1
GO:0034708	methyltransferase complex	5	1	TcCLB.506529.50,	20	33.75	43.01	0.0292904	0.0878713	1
GO:0005773	vacuole	117	3	TcCLB.506755.260,TcCLB.507483.39,TcCLB.511407.60,	2.6	4.33	4.7	0.0314678	0.0913581	1
GO:0031410	cytoplasmic vesicle	134	3	TcCLB.506755.260,TcCLB.507483.39,TcCLB.511407.60,	2.2	3.78	4.08	0.0442943	0.119473	1
GO:0097708	intracellular vesicle	134	3	TcCLB.506755.260,TcCLB.507483.39,TcCLB.511407.60,	2.2	3.78	4.08	0.0442943	0.119473	1
GO:0031982	vesicle	136	3	TcCLB.506755.260,TcCLB.507483.39,TcCLB.511407.60,	2.2	3.72	4.02	0.0459522	0.119473	1
GO:0005768	endosome	8	1	TcCLB.511407.60,	12.5	21.09	24.57	0.0464616	0.119473	1

## Sheet: MP
Supplementary Table 31 d: List of enriched genes in molecular function related to Trypanosoma cruzi CL Brener Esmeraldo-like. This table has information in 11 columns: ID; Name; Bgd count; Result count;Result gene list; Pct of bgd; Fold enrichment; Odds ratio; P-value; Benjamini; and Bonferroni. The first column 'ID' provides the ID of the MP; The second column 'Name' provides the name of the MP;…
ID	Name	Bgd count	Result count	Result gene list	Pct of bgd	Fold enrichment	Odds ratio	P-value	Benjamini	Bonferroni
HOMOCYSDEGR-PWY__PK__MetaCyc	L-cysteine biosynthesis III (from L-homocysteine)	9	4	TcCLB.508241.140,TcCLB.509149.9,TcCLB.511691.10,TcCLB.511691.20,	44.4	40.21	82.43	1.473e-06	0.000122513	0.000190017
PWY-6293__PK__MetaCyc	superpathway of L-cysteine biosynthesis (fungi)	11	4	TcCLB.508241.140,TcCLB.509149.9,TcCLB.511691.10,TcCLB.511691.20,	36.4	32.9	58.84	3.79887e-06	0.000122513	0.000490054
PWY66-426__PK__MetaCyc	hydrogen sulfide biosynthesis II (mammalian)	11	4	TcCLB.508241.140,TcCLB.509149.9,TcCLB.511691.10,TcCLB.511691.20,	36.4	32.9	58.84	3.79887e-06	0.000122513	0.000490054
PWY-801__PK__MetaCyc	homocysteine and cysteine interconversion	11	4	TcCLB.508241.140,TcCLB.509149.9,TcCLB.511691.10,TcCLB.511691.20,	36.4	32.9	58.84	3.79887e-06	0.000122513	0.000490054
ec00260__PK__KEGG	Glycine, serine and threonine metabolism	38	5	TcCLB.508241.140,TcCLB.509149.9,TcCLB.509167.150,TcCLB.511691.10,TcCLB.511691.20,	13.2	11.9	16.07	4.53334e-05	0.00111883	0.00584801
PWY-821__PK__MetaCyc	superpathway of sulfur amino acid biosynthesis (<i>Saccharomyces cerevisiae</i>)	20	4	TcCLB.508241.140,TcCLB.509149.9,TcCLB.511691.10,TcCLB.511691.20,	20	18.09	25.65	5.20385e-05	0.00111883	0.00671297
PWY-I9__PK__MetaCyc	L-cysteine biosynthesis VI (from L-methionine)	42	4	TcCLB.508241.140,TcCLB.509149.9,TcCLB.511691.10,TcCLB.511691.20,	9.5	8.62	10.71	0.00101488	0.017373	0.130919
PWY-6292__PK__MetaCyc	superpathway of L-cysteine biosynthesis (mammalian)	43	4	TcCLB.508241.140,TcCLB.509149.9,TcCLB.511691.10,TcCLB.511691.20,	9.3	8.42	10.43	0.00111039	0.017373	0.14324
PWY-5328__PK__MetaCyc	superpathway of L-methionine salvage and degradation	44	4	TcCLB.508241.140,TcCLB.509149.9,TcCLB.511691.10,TcCLB.511691.20,	9.1	8.22	10.17	0.00121207	0.017373	0.156357
ec00270__PK__KEGG	Cysteine and methionine metabolism	79	5	TcCLB.508241.140,TcCLB.508535.50,TcCLB.509149.9,TcCLB.511691.10,TcCLB.511691.20,	6.3	5.73	7.05	0.00148123	0.0185341	0.191079
PWY-5368__PK__MetaCyc	dimorphecolate biosynthesis	6	2	TcCLB.507483.39,TcCLB.507483.50,	33.3	30.16	47.86	0.0017241	0.0185341	0.222409
PWY-5995__PK__MetaCyc	linoleate biosynthesis I (plants)	6	2	TcCLB.507483.39,TcCLB.507483.50,	33.3	30.16	47.86	0.0017241	0.0185341	0.222409
PWY-7618__PK__MetaCyc	ricinoleate biosynthesis	7	2	TcCLB.507483.39,TcCLB.507483.50,	28.6	25.85	38.27	0.00239717	0.0237873	0.309235
PWY-7416__PK__MetaCyc	phospholipid remodeling (phosphatidylcholine, yeast)	10	2	TcCLB.507483.39,TcCLB.507483.50,	20	18.09	23.89	0.00503183	0.0463647	0.649106
PWY-7409__PK__MetaCyc	phospholipid remodeling (phosphatidylethanolamine, yeast)	14	2	TcCLB.507483.39,TcCLB.507483.50,	14.3	12.92	15.9	0.00989976	0.0792189	1
PWY-6433__PK__MetaCyc	hydroxylated fatty acid biosynthesis (plants)	14	2	TcCLB.507483.39,TcCLB.507483.50,	14.3	12.92	15.9	0.00989976	0.0792189	1
PWY-6520__PK__MetaCyc	nonaprenyl diphosphate biosynthesis II	1	1	TcCLB.509445.30,	100	90.47	inf	0.0110538	0.0792189	1
PWY-702__PK__MetaCyc	L-methionine biosynthesis II (plants)	1	1	TcCLB.509167.150,	100	90.47	inf	0.0110538	0.0792189	1
PWY-6803__PK__MetaCyc	phosphatidylcholine acyl editing	20	2	TcCLB.507483.39,TcCLB.507483.50,	10	9.05	10.58	0.019838	0.103943	1
PWY-7721__PK__MetaCyc	methyl phomopsenoate biosynthesis	2	1	TcCLB.509445.30,	50	45.23	92.52	0.0219894	0.103943	1
PWY0-1544__PK__MetaCyc	proline to cytochrome <i>bo</i> oxidase electron transfer	2	1	TcCLB.506411.30,	50	45.23	92.52	0.0219894	0.103943	1
PWY-7736__PK__MetaCyc	stellatic acid biosynthesis	2	1	TcCLB.509445.30,	50	45.23	92.52	0.0219894	0.103943	1
PWY-5737__PK__MetaCyc	(5<i>R</i>)-carbapenem carboxylate biosynthesis	2	1	TcCLB.506411.30,	50	45.23	92.52	0.0219894	0.103943	1
PWY-7470__PK__MetaCyc	phosphatidylcholine biosynthesis VII	22	2	TcCLB.507483.39,TcCLB.507483.50,	9.1	8.22	9.51	0.0237917	0.103943	1
PWY-6958__PK__MetaCyc	icosapentaenoate biosynthesis I (lower eukaryotes)	25	2	TcCLB.507483.39,TcCLB.507483.50,	8	7.24	8.26	0.0302728	0.103943	1
PWY-7053__PK__MetaCyc	docosahexaenoate biosynthesis I (lower eukaryotes)	25	2	TcCLB.507483.39,TcCLB.507483.50,	8	7.24	8.26	0.0302728	0.103943	1
PWY-5353__PK__MetaCyc	arachidonate biosynthesis I (6-desaturase, lower eukaryotes)	25	2	TcCLB.507483.39,TcCLB.507483.50,	8	7.24	8.26	0.0302728	0.103943	1
PWY-4121__PK__MetaCyc	glutathionylspermidine biosynthesis	3	1	TcCLB.509099.50,	33.3	30.16	46.24	0.0328081	0.103943	1
PWY0-901__PK__MetaCyc	L-selenocysteine biosynthesis I (bacteria)	3	1	TcCLB.508717.36,	33.3	30.16	46.24	0.0328081	0.103943	1
TRYPANOSYN-PWY__PK__MetaCyc	trypanothione biosynthesis	3	1	TcCLB.509099.50,	33.3	30.16	46.24	0.0328081	0.103943	1
PROUT-PWY__PK__MetaCyc	L-proline degradation	3	1	TcCLB.506411.30,	33.3	30.16	46.24	0.0328081	0.103943	1
URSIN-PWY__PK__MetaCyc	ureide biosynthesis	3	1	TcCLB.506519.130,	33.3	30.16	46.24	0.0328081	0.103943	1
PWY-5695__PK__MetaCyc	inosine 5'-phosphate degradation	3	1	TcCLB.506519.130,	33.3	30.16	46.24	0.0328081	0.103943	1
HOMOSER-THRESYN-PWY__PK__MetaCyc	L-threonine biosynthesis	3	1	TcCLB.509167.150,	33.3	30.16	46.24	0.0328081	0.103943	1
PWY-724__PK__MetaCyc	superpathway of L-lysine, L-threonine and L-methionine biosynthesis II	3	1	TcCLB.509167.150,	33.3	30.16	46.24	0.0328081	0.103943	1
PWY-5754__PK__MetaCyc	4-hydroxybenzoate biosynthesis I (eukaryotes)	4	1	TcCLB.508535.50,	25	22.62	30.82	0.0435111	0.103943	1
PWY-5151__PK__MetaCyc	L-tyrosine degradation II	4	1	TcCLB.508535.50,	25	22.62	30.82	0.0435111	0.103943	1
PWY-5864__PK__MetaCyc	superpathway of plastoquinol biosynthesis	4	1	TcCLB.508535.50,	25	22.62	30.82	0.0435111	0.103943	1
PWY-7102__PK__MetaCyc	bisabolene biosynthesis (engineered)	4	1	TcCLB.509445.30,	25	22.62	30.82	0.0435111	0.103943	1
PWY-5886__PK__MetaCyc	4-hydroxyphenylpyruvate biosynthesis	4	1	TcCLB.508535.50,	25	22.62	30.82	0.0435111	0.103943	1
PWY-6922__PK__MetaCyc	L-<i>N<sup>&delta;</sup></i>-acetylornithine biosynthesis	4	1	TcCLB.506411.30,	25	22.62	30.82	0.0435111	0.103943	1
PWY-7518__PK__MetaCyc	atromentin biosynthesis	4	1	TcCLB.508535.50,	25	22.62	30.82	0.0435111	0.103943	1
PWY-6353__PK__MetaCyc	purine nucleotides degradation II (aerobic)	4	1	TcCLB.506519.130,	25	22.62	30.82	0.0435111	0.103943	1
PWY-8016__PK__MetaCyc	L-tyrosine degradation V (Stickland reaction)	4	1	TcCLB.508535.50,	25	22.62	30.82	0.0435111	0.103943	1
PWY-5123__PK__MetaCyc	<i>trans, trans</i>-farnesyl diphosphate biosynthesis	4	1	TcCLB.509445.30,	25	22.62	30.82	0.0435111	0.103943	1
PWY-3581__PK__MetaCyc	(<i>S</i>)-reticuline biosynthesis I	4	1	TcCLB.508535.50,	25	22.62	30.82	0.0435111	0.103943	1
TYRSYN__PK__MetaCyc	L-tyrosine biosynthesis I	4	1	TcCLB.508535.50,	25	22.62	30.82	0.0435111	0.103943	1
PWY-6630__PK__MetaCyc	superpathway of L-tyrosine biosynthesis	4	1	TcCLB.508535.50,	25	22.62	30.82	0.0435111	0.103943	1
TYRFUMCAT-PWY__PK__MetaCyc	L-tyrosine degradation I	4	1	TcCLB.508535.50,	25	22.62	30.82	0.0435111	0.103943	1
PWY-6859__PK__MetaCyc	<i>all-trans</i>-farnesol biosynthesis	4	1	TcCLB.509445.30,	25	22.62	30.82	0.0435111	0.103943	1
POLYISOPRENSYN-PWY__PK__MetaCyc	polyisoprenoid biosynthesis (<i>E. coli</i>)	4	1	TcCLB.509445.30,	25	22.62	30.82	0.0435111	0.103943	1
PWY-7514__PK__MetaCyc	L-tyrosine degradation IV (to 4-methylphenol)	4	1	TcCLB.508535.50,	25	22.62	30.82	0.0435111	0.103943	1
CITRULBIO-PWY__PK__MetaCyc	L-citrulline biosynthesis	4	1	TcCLB.506411.30,	25	22.62	30.82	0.0435111	0.103943	1
PWY-6281__PK__MetaCyc	L-selenocysteine biosynthesis II (archaea and eukaryotes)	4	1	TcCLB.508717.36,	25	22.62	30.82	0.0435111	0.103943	1
