# Supplementary material for: A Data-Driven Approach to Construct a Molecular Map of Trypanosoma cruzi to Identify Drugs and Vaccine Targets
Source: Vaccines (Basel). 2023 Jan 26;11(2):267. doi: 10.3390/vaccines11020267 (PMC9963959; doi:10.3390/vaccines11020267)
Supplement: Supplementary file 1 [file vaccines-11-00267-s001.zip › Supplementary Tables/Supplementary Table 4.xlsx]

## Sheet: Sheet1
Supplementary Table 4: The list of unique Tc-CLB genes used for the construction of the comprehensive molecular map.
Total unique genes: 1756
Gene name
mucin-associated surface protein (MASP)
pumilio/PUF RNA binding protein 1
N-acetylglucosamine-6-phosphate deacetylase-like protein
protein kinase
ubiquitin fusion degardation protein
trans-sialidase
surface protease GP63
hypothetical protein
retrotransposon hot spot (RHS) protein
dispersed gene family protein 1 (DGF-1)
zinc finger protein 2
pumilio/PUF RNA binding protein 7
DNA-directed RNA polymerase I largest subunit
dynein heavy chain
D-alanyl-glycyl endopeptidase-like protein
actin
phosphatidylserine decarboxylase
thiolase protein-like protein
diphthine synthase
cytochrome c oxidase VIII (COX VIII)
2-oxoglutarate dehydrogenase subunit
mucin TcMUCII
isopentenyl-diphosphate delta-isomerase
40S ribosomal protein S14
kinase
AMP deaminase
phosphatidylinositol kinase domain protein
alpha tubulin
kinesin
mucin TcMUC
nucleoside hydrolase
metallopeptidase
mismatch repair protein MSH3
proteasome alpha 2 subunit
RNA pseudouridylate synthase
heat shock protein 70 (HSP70)
ADP-ribosylation factor
ubiquitin carboxyl-terminal hydrolase
vacuolar protein sorting 18
dihydrofolate reductase-thymidylate synthase
protein phosphatase 2C
adrenodoxin precursor
tRNA exportin
eukaryotic translation initiation factor 4E
pre-mRNA splicing factor ATP-dependent RNA helicase
nucleoside phosphatase
leucine-rich repeat protein
UDP-Gal or UDP-GlcNAc-dependent glycosyltransferase
glycine dehydrogenase
50S ribosomal protein L17
RNA-binding protein
RNA-binding protein 4
glucose transporter
cyclin-dependent kinases regulatory subunit
fatty acid desaturase
serine/threonine protein kinase
farnesyl synthetase
oligosaccharyl transferase subunit
translation initiation factor eIF2B delta subunit
NAD+ synthase
receptor-type adenylate cyclase
amino acid transporter
NLI-interacting factor
40S ribosomal protein S3
inositol phosphatidylinositol phosphatase
proline racemase
3,2-trans-enoyl-coA isomerase, mitochondrial precursor
ATP-dependent RNA helicase
heat shock 70 kDa protein, mitochondrial precursor
paraxonemal rod protein PAR2
minichromosome maintenance (MCM) complex subunit
mevalonate kinase
glucose-6-phosphate dehydrogenase
transporter
GDP-mannose 4,6 dehydratase
serine/threonine-protein phosphatase PP1 alpha
peptide chain release factor 1
NADH-dependent fumarate reductase
microtubule-associated protein Gb4
imidazolonepropienase
ARP2/3 complex subunit
40S ribosomal protein SA
KU70 protein
NADH-cytochrome b5 reductase
drug resistance protein
intraflagellar transport protein IFT88
calpain-like cysteine peptidase
NAD-dependent deacetylase
multidrug resistance-associated protein
ubiquitin
trafficking protein particle complex subunit 3
cystathionine beta-synthase
serine/threonine protein phosphatase
cation transporter
histone acetyltransferase
ubiquitin-conjugating enzyme E2
cytochrome c oxidase subunit 10
glycerophosphoryl diester phosphodiesterase
dynein heavy chain, cytosolic
multidrug resistance protein E
3-oxo-5-alpha-steroid 4-dehydrogenase
U6 snRNA-associated Sm-like protein LSm4
profilin
mucin TcMUCI
CAAX prenyl protease 1
amino acid permease
glyceraldehyde 3-phosphate dehydrogenase, cytosolic
adenosine monophosphate deaminase
eukaryotic translation initiation factor 1A
vacuolar assembly protein vps41
ribonuclease L inhibitor
tryptophanyl-tRNA synthetase
ATPase beta subunit
diphthamide synthesis protein
pumilio/PUF RNA binding protein 3
ATP-dependent DEAD/H RNA helicase
ribosomal protein L14
cyclophilin
SNARE protein
protein disulfide isomerase
lathosterol oxidase
acetyl-CoA carboxylase
threonine dehydratase-like protein
calpain cysteine peptidase
clathrin heavy chain
protein phosphatase 2A regulatory subunit
arginine kinase
exonuclease
trypanothione reductase
endonuclease/exonuclease/phosphatase
tryparedoxin peroxidase
DNA repair protein
fatty acyl CoA synthetase 2
ATP-dependent DEAD/H DNA helicase recQ
60S ribosomal protein L18
40S ribosomal protein S12
hydrolase, alpha/beta fold family
hydrolase-like protein
glycosyl transferase
glutamine synthetase
SUMO1/Ulp2
adenosine deaminase-like protein
thiol-dependent reductase 1
RNA-binding protein RGGm
glutaredoxin-like protein
mitochondrial carrier protein
caltractin
chromatin assembly factor 1 subunit B
nucleoporin interacting component (NUP93)
acid phosphatase
beta galactofuranosyl glycosyltransferase
60S ribosomal protein L17
copper homeostasis protein
clathrin coat assembly protein
serine palmitoyltransferase
60S ribosomal protein L30
GTP-ase activating protein
chaperone DnaJ protein
per-hexamer repeat protein 5
protein kinase C substrate protein, heavy chain
mitochondrial processing peptidase, beta subunit
protein tyrosine phosphatase
expression site-associated gene (ESAG-like) protein
proteasome 26S non-ATPase subunit 9
transaldolase
adenylate kinase
U6 snRNA-associated Sm-like protein LSm7p
mitochondrial DNA-directed RNA polymerase
zinc carboxypeptidase
60S acidic ribosomal protein P2
MFS transporter
casein kinase II, alpha chain
proteasome regulatory non-ATPase subunit 6
RNA-editing complex protein MP81
ribosomal RNA methyltransferase
dynein light chain
UTP-glucose-1-phosphate uridylyltransferase 2
RNA helicase
GPI anchor biosynthesis protein
structural maintenance of chromosome 3
GTP-binding nuclear protein rtb2
cAMP-specific phosphodiesterase
presenilin-like aspartic peptidase
DNA replication licensing factor
ankyrin repeat protein
long-chain-fatty-acid-CoA ligase protein
electron-transfer-flavoprotein, alpha polypeptide
cystinosin
calcium-translocating P-type ATPase
ADG1
ADG2
flagellum-adhesion glycoprotein
ATP-binding cassette transporter ABCA1
ribosomal protein L38
fatty acyl CoA synthetase
U2 splicing auxiliary factor
nucleotide-binding protein
pseudouridylate synthase I
RNA editing 3' terminal uridylyl transferase 2
DNA polymerase sigma-like protein
ATPase subunit 9
coatomer delta subunit
trans-splicing factor
dual specificity protein phosphatase or MAP kinase phosphatase
hydrogenase
mannose-1-phosphate guanyltransferase
eukaryotic translation initiation factor eIF-4E
eukaryotic peptide chain release factor subunit 1
homoserine kinase
ribosomal protein L24
proteasome alpha 7 subunit
pterin-4-alpha-carbinolamine dehydratase
acidocalcisomal pyrophosphatase
U6 snRNA-associated Sm-like protein LSm3p
kinetoplast DNA-associated protein
nuclear receptor binding factor
ATPase alpha subunit
meiotic recombination protein SPO11
asparagine synthetase A
40S ribosomal protein S3a
dipeptidyl-peptidase 8-like serine peptidase
myo-inositol-1-phosphate synthase
peroxisome assembly protein
60S ribosomal protein L4
ribosomal RNA processing protein 41B
histone deacetylase
cytochrome b-domain protein
mucin-like glycoprotein
tyrosine phosphatase
septum formation inhibitor, Maf-like protein
aminopeptidase
dynamin
glycosyl transferase-like protein
SNF7-like protein
phosphomannose isomerase
PIF1 helicase-like protein
aspartate aminotransferase
actin-related protein 2
30S ribosomal protein S8
carnitine/choline acetyltransferase
regulator of chromosome condensation (RCC1)
glyceraldehyde-3-phosphate dehydrogenase
40 kDa cyclophilin
small GTP-binding protein Rab7
flagellar protofilament ribbon protein
rab1 small GTP-binding protein
proteasome regulatory non-ATPase subunit 11
GTP-binding protein
copper-transporting ATPase-like protein
60S ribosomal protein L44
6-phosphogluconolactonase
splicing factor TSR1
small GTP-binding protein Rab1
heat shock 70 kDa protein
tartrate-resistant acid phosphatase type 5 precursor
protein farnesyltransferase
glyceraldehyde 3-phosphate dehydrogenase, C-terminal domain
centrin
6-phosphofructo-2-kinase/fructose-2,6-biphosphatase
phosphoacetylglucosamine mutase
ascorbate-dependent peroxidase
tyrosine aminotransferase
pyrroline-5-carboxylate synthetase-like protein
ABC transporter
NADPH--cytochrome p450 reductase
DNA polymerase kappa
protein kinase ck2 regulatory subunit
potassium voltage-gated channel
cytochrome c oxidase VII
nucleolar protein
phosphoribosylpyrophosphate synthetase
protein-L-isoaspartate O-methyltransferase
phosphatidylinositol N-acetylglucosaminyltransferase subunit C
tRNA pseudouridine synthase A
proteasome beta 5 subunit
universal minicircle sequence binding protein (UMSBP)
DNA-J protein
dihydrouridine synthase
vacuolar protein sorting-associated protein
phosphatidylinositol (3,5) kinase
DNA repair protein RAD50
ribosomal protein S26
DNA repair protein RAD51
RAD50 DNA repair protein
rRNA biogenesis protein
serine/threonine protein phosphatase 2A regulatory subunit
kinesin heavy chain
FG-GAP repeat protein
GUP1
phosphatidic acid phosphatase protein
TFIID-like protein
class 3 lipase
glycerol uptake protein
lipophosphoglycan biosynthetic protein
U3 small nucleolar ribonucleoprotein protein MPP10
peroxisomal targeting signal type 2 receptor
alkyl-dihydroxyacetone phosphate synthase
lysyl-tRNA synthetase
DNA-directed RNA polymerase III subunit
eukaryotic translation initiation factor 2 subunit
DNA-directed RNA polymerase subunit
phosphoglycerate mutase-like protein
UDP-N-acetylglucosamine--dolichyl-phosphate n- acetylglucosaminephosphotransferase
ubiquinone biosynthesis methyltransferase
glycosyl hydrolase-like protein
DNA-directed RNA polymerase
spliceosomal U5 snRNP-specific protein
oxidoreductase
40S ribosomal protein S2
ribosome biogenesis protein
rac serine threonine protein kinase
chloride channel protein
proteasome activator protein PA26
rRNA dimethyltransferase
myosin heavy chain
ABC1 protein
histone acethyltransferase-like protein
protein tyrosine phosphatase-likie protein
spermidine synthase
adenylosuccinate lyase
ankyrin
pumilio/PUF RNA binding protein 9
exosome-associated protein 1
axoneme central apparatus protein
cytochrome-B5 reductase
DNA polymerase delta subunit 2
protein transport protein Sec24C
kynureninase
glycerolphosphate mutase
phosphoglycerate mutase
proteasome beta 2 subunit
phosphatidylinositol-4-phosphate 5-kinase
nucleolar RNA-binding protein
ribonuclease HII
reductase
NADH-ubiquinone oxidoreductase 20 kDa subunit, mitochondrial precursor
plectin-like protein
citrate transporter
deaminase
glutathione peroxidase-like protein
trypanothione/tryparedoxin dependent peroxidase 2
40S ribosomal protein S16
RNA-editing complex protein MP100
mannosyltransferase
intraflagellar transport (IFT) protein
cyclosome subunit
ferric reductase transmembrane protein
actin-related protein 3
spliced leader RNA PSE-promoter transcription factor
glycosylphosphatidylinositol (GPI) anchor
phosphatidyltransferase
dynein light intermediate chain
V-type ATPase, A subunit
ribosomal protein L13
serine-palmitoyl-CoA transferase
2-oxoglutarate dehydrogenase, E2 component, dihydrolipoamide succinyltransferase
acetyltransferase
prolyl-tRNA synthetase
mitochondrial DNA polymerase beta-PAK
mitochondrial DNA polymerase beta
translation initiation factor
delta tubulin
translation initiation factor 2 subunit
serine-alanine-and proline-rich protein
elongation factor 1-gamma (EF-1-gamma)
DnaJ chaperone protein
DNA helicase
dihydroxyacetone kinase 1-like
COP-coated vesicle membrane protein p24 precursor
ras-related protein rab-2a
aminopeptidase P1
oligopeptidase B
squalene monooxygenase
phospholipid-transporting ATPase 1-like protein
MCAK-like kinesin
ubiquitin-conjugating enzyme-like
phosphoprotein phosphatase
ras-family member, GTP-binding protein
flagellar radial spoke component
chaperonin/T-complex protein 1 gamma subunit
S-adenosyl-methyltransferase mraW-like protein
endonuclease III
N-acetylglucosaminyl-phosphatidylinositol deacetylase
33 kDa inner dynein arm light chain, axonemal
XPA-interacting protein
ribosomal protein S19
serine/threonine-protein phosphatase 2A, catalytic subunit
serine acetyltransferase
selenocysteine-tRNA-specific elongation factor
regulatory subunit of protein kinase a-like protein
basic transcription factor 3a
glycine cleavage T-protein
glycyl-tRNA synthetase
CYC2-like cyclin
lipase
EF hand
huntingtin interacting protein (HIP)
mismatch repair protein MLH1
translation initiation factor IF-2
60S ribosomal protein L12
urocanate hydratase
thermostable carboxypeptidase 1
acylphosphatase
acyltransferase
phosphatidylinositol-4-phosphate 5-kinase alpha
phospholipid-translocating ATPase
ribosomal RNA processing protein 6
lipophosphoglycan biosynthetic protein 2
ADP/ATP mitochondrial carrier protein
endomembrane protein
cytochrome C oxidase subunit VI
60S ribosomal protein L32
peroxin 14
proteasome alpha 5 subunit
60S ribosomal protein L37a
GPI transamidase component GAA1
vacuolar ATP synthase
ATP synthase F1 subunit gamma protein
centromere/microtubule binding protein cbf5
ama1 protein
spliceosome-associated protein
nuclear cap binding protein
glycosyltransferase family 28 protein
ribonucleoside-diphosphate reductase large chain
calmodulin
dual specificity protein phosphatase
translation elongation factor EF-2
branch point binding protein
ATP-dependent chaperone
selenophosphate synthetase
90 kDa surface protein
exosome-associated protein 2
CMP-sialic acid transporter
long-chain-fatty acid-CoA ligase protein
RNA editing complex protein MP61
calcium channel protein
enolase
importin beta-1 subunit
splicing factor PTSR1 interacting protein
eukaryotic translation initiation factor 5
DNA-directed RNA polymerase III largest subunit
ribosomal protein S25
cleavage and polyadenylation specificity factor
elongation factor
electron transfer flavoprotein
methionine aminopeptidase
MYH7B protein
sedoheptulose-1,7-bisphosphatase
deoxyhypusine synthase
60S ribosomal protein L14
MAP kinase
ubiquitin hydrolase
ubiquitin-activating enzyme
tyrosine protein kinase
isoleucyl-tRNA synthetase
beta-adaptin 4
G-actin binding protein
asparaginase
60S ribosomal protein L22
ADP-ribosylation factor-like protein
gamma-tubulin complex subunit
proteasome regulatory ATPase subunit
trypanothione synthetase-like protein
mitochondrial intermediate peptidase
phosphoinositide-specific phospholipase C
tatD related deoxyribonuclease
acyl-CoA thioesterase
actin interacting protein-like protein
Na/H antiporter-like protein
Unc104-like kinesin
carboxypeptidase
UDP-N-acetylglucosamine pyrophosphorylase
phosphoglycerate kinase
DNA recombination and repair protein RAD51
GTPase protein
heat shock protein
Golgi reassembly stacking protein (GRASP homologue)
succinyl-coA:3-ketoacid-coenzyme A transferase, mitochondrial precursor
heterogeneous nuclear ribonucleoprotein H/F
dynein intermediate chain
surface protein TolT
beta-ketoacyl synthase family protein
aquaporin-like protein
N-acetyltransferase subunit Nat1
40S ribosomal protein S9
fructose-bisphosphate aldolase, glycosomal
ubiquitin fusion degradation protein
dihydrouridine synthase (Dus)
phosphoprotein lepp12
60S ribosomal protein L9
40S ribosomal protein S23
cell division protein kinase 2
t-complex protein 1, delta subunit
sterol 24-c-methyltransferase
kinesin-like protein
sec1-like protein
tRNA-dihydrouridine synthase 2
proteasome alpha 3 subunit
threonine synthase
inositol polyphosphate kinase-like protein
glycosyltransferase
coatomer epsilon subunit
26S proteasome regulatory non-ATPase subunit
membrane associated protein
trifunctional enzyme alpha subunit, mitochondrial precursor-like protein
RNA editing complex protein MP90
rhomboid-like protein
S-adenosylmethionine decarboxylase proenzyme
valyl-tRNA synthetase
GPR1/FUN34/yaaH family
NADP-dependent alcohol hydrogenase
divalent cation tolerance protein
electon transport protein SCO1/SCO2
mitotubule-associated protein Gb4
permease-like protein
aldose 1-epimerase-like protein
trypanothione synthetase
acetyl-CoA synthetase
5'-3' exonuclease XRNC
oxidoreductase-like protein
ribonuclease
metallo-beta-lactamase-like protein
ubiquitin-activating enzyme E1
guanine deaminase
cytochrome b5
high mobility group protein
U2 small nuclear ribonucleoprotein B
ADP-ribosylation factor 3
ADP-ribosylation factor-like protein 3A
mucin TcSMUGL
ubiquinol-cytochrome-C-reductase
ubiquitin carrier protein 4
esterase
ribosomal protein L11
transcription initiation protein
UDP-Gal or UDP-GlcNAc-dependent glycosyltransferase, putative
acidocalcisomal exopolyphosphatase
35 kDa cyclophilin
CLC-type chloride channel
pseudouridylate synthase-like protein
N-acetyltransferase
thioredoxin
DNA excision/repair protein SNF2
endo-beta-N-acetylglucosaminidase
beta-adaptin 3
apurinic/apyrimidinic endonuclease
3-methylcrotonyl-CoA carboxylase
nucleosome assembly protein-like protein
cytochrome C oxidase assembly protein
DNA primase large subunit
glycerol-3-phosphate acyltransferase
casein kinase, delta isoform
60S ribosomal protein L6
succinate dehydrogenase
small GTP-binding protein RAB6
phosphatidylglycerophosphate synthase-like protein
protein phosphatase 2A, regulatory subunit B
mu-adaptin 4
expression site-associated protein
phospholipid transporting ATPase-like protein
ras-related GTP-binding protein
aldo/keto reductase
sugar transporter
malic enzyme
DNA repair and recombination protein RAD54
signal recognition particle
serine/threonine protein phosphatase-like protein
mannosyl-oligosaccharide 1,2-alpha-mannosidase IB, putative
cytoplasmic l-asparaginase i-like protein
endoribonuclease L-PSP (pb5)
transcriptional regulator
proton motive ATPase 1
P-type H+-ATPase
2-hydroxy-3-oxopropionate reductase
polynucleotide kinase 3'-phosphatase
ribosomal RNA adenine dimethylase family protein
glutamate dehydrogenase
NAD/FAD dependent dehydrogenase
histone H3
oligopeptidase B-like protein
ribonuclease H1
5'-3' exonuclease XRNA
ribonuclease mar1
mitogen-activated protein kinase 3
folate/pteridine transporter
prenyltransferase
phosphonopyruvate decarboxylase
adenosine kinase
phosphatidylinositol 4-kinase
peroxisome biogenesis factor 1
RuvB-like DNA helicase
ATPase
phosphate-repressible phosphate permease
3-phosphoglycerate kinase, glycosomal
anti-silencing protein ASF 1
DNA repair protein BRCA2
MP24
RNA editing complex protein MP18
TPR-repeat-containing chaperone protein DnaJ
DNA repair and transcription factor protein
ribosomal protein S29
membrane-bound acid phosphatase
vacuolar ATP synthase subunit B
major vault protein
nucleolar RNA helicase II
phenylalanyl-tRNA synthetase
molybdopterin synthase sulphurylase-like protein
O-6 methyl-guanine alkyl transferase
DNA polymerase epsilon catalytic subunit
synaptojanin (N-terminal domain)
3-demethylubiquinone-9 3-methyltransferase
prostaglandin F2alpha synthase
small GTP-binding protein Rab11
glycosyl hydrolase
vacuolar protein sorting-associated protein-like
aldehyde dehydrogenase
helicase
vacuolar type H+ ATPase subunit
katanin
proteasome alpha 1 subunit
GTPase activator protein
actyltransferase-like
lectin
ferric reductase
actyltransferase-like protein
F-actin capping protein
pyruvate dehydrogenase (lipoamide) kinase
malate dehydrogenase
lysosomal alpha-mannosidase precursor
60S ribosomal protein L13a
serine/threonine-protein phosphatase PP1 beta
25 kDa translation elongation factor 1-beta
serine/threonine-protein phosphatase PP1
nucleoside transporter 1
helicase-like protein
pre-mRNA splicing factor
formin
IgE-dependent histamine-releasing factor
lipoic acid synthetase, mitochondrial precursor
sarcoplasmic reticulum glycoprotein
C-terminal motor kinesin
polyprenyl synthase
ADP,ATP carrier protein 1, mitochondrial precursor
fibrillarin
intraflagellar transport protein component
exosome component CSL4
phosphatidylinositol 3-related kinase
ATP-dependent zinc metallopeptidase
protein kinase A regulatory subunit
MOZ/SAS family acetyltransferase
small Rab GTP binding protein
N-acetyltransferase complex ARD1 subunit
mitochondrial DNA polymerase I protein B
mitogen-activated protein kinase
mismatch repair protein MSH5
40S ribosomal protein S6
calcium motive p-type ATPase
nuclear lim interactor-interacting factor
beta-adaptin
histidine ammonia-lyase
prolyl oligopeptidase
replication factor C, subunit 5
RNA editing complex protein MP63
methyltransferase
2,3-bisphosphoglycerate-independent phosphoglycerate mutase
chaperonin
nuclear pore complex protein (NUP155)
DNA-binding protein
protein transport protein Sec23A
40S ribosomal protein S8
DNA/RNA non-specific endonuclease protein-like
D-isomer specific 2-hydroxyacid dehydrogenase-protein
mitochondrial DNA polymerase I protein A
hslvu complex proteolytic subunit-like
Golgi SNARE protein-like
prefoldin
DNA ligase
small GTP-binding protein
prohibitin
2-oxoisovalerate dehydrogenase beta subunit, mitochondrial precursor
coatomer zeta subunit
40S ribosomal protein S5
beta-adaptin 1
pyruvate phosphate dikinase
inositol-1,4,5-trisphosphate (IP3) 5-phosphatase
pretranslocation protein, alpha subunit
lanosterol 14-alpha-demethylase
60S ribosomal protein L28
protein transport protein sec31
eukaryotic release factor 3
40S ribosomal protein S15a
S-phase kinase-associated protein
60S ribosomal protein L24
cell division cycle protein 45 (CDC45)
UDP-galactose 4-epimerase
protein phosphatase 1 catalitic subunit
stress-induced protein sti1
plasma-membrane proton-efflux P-type ATPase
signal recognition particle receptor like protein
short-chain dehydrogenase
2-oxoglutarate dehydrogenase E1 component
mannosyl-oligosaccharide 1,2-alpha-mannosidase IB
hexose transporter
small G-protein
flagellum transition zone component
DNA-directed RNA polymerase II
periodic tryptophan protein 2
elongation factor TU
alcohol dehydrogenase
DNA-directed RNA polymerases II
RNA editing ligase
soluble N-ethylmaleimide sensitive factor (NSF) attachment protein
separase
F-actin capping protein beta subunit
aminoacylase
isovaleryl-coA dehydrogenase
vesicular transport protein (CDC48 homologue)
vacuolar protein sorting protein 16
histone h1
(H+)-ATPase G subunit
EF-hand protein 5
sigma-adaptin 3
succinate dehydrogenase flavoprotein
DNA polymerase sigma
protein kinase domain
vacuolar-type Ca2+-ATPase
electron transfer flavoprotein-ubiquinone oxidoreductase
60S ribosomal protein L7a
malonyl-CoA decarboxylase, mitochondrial precursor
vacuolar protein sorting protein 18
phosphomannomutase-like protein
ribosomal protein L21E (60S)
actin-like protein
thimet oligopeptidase
proline oxidase
CDP-diacylglycerol synthetase
40S ribosomal protein S33
terbinafine resistance locus protein (yip1)
ribosomal protein L7/L12
nucleoporin (NUP54/57)
serine carboxypeptidase S28
phosphatidylinositol kinase
mitochondrial ATP-dependent zinc metallopeptidase
uracil phosphoribosyltransferase
amastin
tuzin
glutathione-S-transferase/glutaredoxin
nucleobase transporter
heat shock protein DnaJ
mitochondrial DNA topoisomerase II
magnesium and cobalt transport protein
methionine aminopeptidase 2
hypoxanthine-guanine phosphoribosyltransferase
2-aminoethylphosphonate:pyruvateaminotransferase-like protein
protein kinase-like protein
glutaredoxin
phosphatidylinositol 3-kinase
cytochrome c oxidase assembly factor
vesicle-fusing ATPase
tubulin-tyrosine ligase
homocysteine S-methyltransferase
cytidine triphosphate synthase
endosomal integral membrane protein
monoglyceride lipase
DNA topoisomerase IA
U3 snoRNA-associated protein UTP11
DNA-directed RNA polymerase, alpha subunit
extracellular receptor
histone H3 variant
glycosomal malate dehydrogenase
flavoprotein monooxygenase
peptidase T
NADH-ubiquinone oxidoreductase, mitochondrial
histone H2A
O-sialoglycoprotein endopeptidase
inosine-5'-monophosphate dehydrogenase
clathrin assembly sigma-adaptin protein complex 4
protein transport protein sec13
syntaxin 5
N-myristoyl transferase
cytochrome C oxidase subunit IV
alanine aminotransferase
arginine N-methyltransferase
glucose-6-phosphate isomerase, glycosomal
ATP synthase subunit
cysteine peptidase
metaciclina II
puromycin-sensitive aminopeptidase-like protein
metacaspase
8-oxoguanine DNA glycosylase
clathrin coat assembly protein AP17
asparaginyl-tRNA synthetase
cardiolipin synthetase
glycosyltransferase ALG2
TPR-repeat protein
ribosomal protein L35A
antigenic protein
coatomer beta subunit
beta tubulin
NAD(P)-dependent oxidoreductase
tyrosyl or methionyl-tRNA synthetase
ribosomal protein L39
sterol C-24 reductase
myo-inositol-1 phosphatase
dolichyl-phosphate beta-D-mannosyltransferase precursor
peptidyl-prolyl cis-trans isomerase
eukaryotic translation initiation factor 3 (eIF-3) interacting protein
small nuclear ribonucleoprotein
ubiquitin-like protein
cell division related protein kinase 2
mitochondrial elongation factor G
cytosolic factor SEC14
glucose-regulated protein 78
P450 reductase
target SNARE
U-box domain protein
ribosomal protein S7
alpha/beta-hydrolase
ribosomal P protein AGP2beta-1
AGP2beta-2
60S ribosomal protein
leucine-rich repeat protein (LRRP)
SNF2 DNA repair protein
adenosine 5'-monophosphoramidase
glycosylphosphatidylinositol-specific phospholipase C
sedoheptulose-1,6-bisphosphatase
tyrosyl-DNA phosphodiesterase (Tdp1)
ras-related protein Rab21
ubiquitin ligase
ribonucleoside-diphosphate reductase small chain
acyl-CoA binding protein
DNA topoisomerase type IB small subunit
ribosomal RNA processing protein 40
RNA pseudouridylate synthase protein
inositol 5-phosphatase 1
AMP deaminase 2
mitochondrial exoribonuclease DSS-1
mitochondrial RNA binding protein 1
vesicular-fusion ATPase-like protein
cysteine desulfurase
pyroglutamyl-peptidase I (PGP)
hydroxymethylglutaryl-CoA lyase
tyrosine phosphatase isoform
tRNA nucleotidyltransferase
rho-like GTP binding protein
fructose-1,6-bisphosphatase, cytosolic
phospholipid-transporting ATPase
ADP/ATP translocase
RNA editing 3' terminal uridylyl transferase 1
50S ribosomal protein L16
immunodominant antigen
mitochondrial DNA polymerase I protein C
glutathione synthetase
fatty acid elongase
ion transport protein
40S ribosomal protein S18
40S ribosomal protein S10
eukaryotic translation initiation factor 6 (eIF-6)
RNA editing complex protein MP67
threonine dehydratase-like
thymidylate kinase
cytochrome c oxidase copper chaperone
RNA-binding protein 6
elongation initiation factor 2 alpha subunit
serine/threonine-protein kinase NEK1
peptidyl-prolyl cis-trans isomerase NIMA-interacting 4
katanin-like protein
dihydrolipoamide dehydrogenase
beta-fructofuranosidase-like protein
cyclin
monooxygenase
elongation of very long chain fatty acids protein
radial spoke protein 3
enoyl-CoA hydratase/isomerase family protein
N(2), N(2)-dimethylguanosine tRNA methyltransferase
mitochondrial processing peptidase alpha subunit
syntaxin binding protein 1
heat shock protein HslVU, ATPase subunit HslU
protein tyrosine phosphatase-like protein
recombination initiation protein NBS1
tubulin tyrosine ligase
dihydroorotase
flagellar calcium-binding protein
cytochrome b5-like
ubiquinone biosynthesis protein-like protein
GDP-mannose transporter
AAA ATPase
paraflagellar rod component
mitochondrial import inner membrane translocase subunit Tim17
mitochondrial RNA-binding protein 2
phospholipid:diacylglycerol acyltransferase
pumilio-repeat, RNA-binding protein
chromatin binding protein
3-methylcrotonoyl-CoA carboxylase beta subunit
nucleoside transporter-like
transcription modulator/accessory protein
amino acid permease/transporter
tubulin-tyrosine ligase-like protein
14-3-3 protein
NGG1 interacting factor 3
seryl-tRNA synthetase
phopshatase
histone H2B variant
haloacid dehalogenase hydrolase
myosin heavy chain MYA2
proteasome beta 3 subunit
DNA-direcetd RNA polymerase II, subunit 9
pantothenate kinase subunit
double-strand-break repair protein rad21 homolog
glutaminyl cyclase
ubiquitin-conjugating enzyme
paraflagellar rod protein
methylthioadenosine phosphorylase
CYC2-like cyclin 4
nitroreductase
UDP-glucuronic acid/UDP-N-acetylgalactosamine transporter
phosphatidyl serine synthase
poly(A) polymerase
short chain dehydrogenase/reductase
lysophospholipase
fatty acid transporter protein-like
cysteine peptidase inhibitor
R27-2 protein
chitin-binding like protein
beta prime COP protein
ribosomal protein L27
superoxide dismutase
lanosterol synthase
fatty acyl CoA syntetase 1
3-hydroxy-3-methylglutaryl-CoA reductase
glutamyl-tRNA synthetase
UV excision repair RAD23-like protein
cationic amino acid transporter
DNA ligase I
zinc-binding protein (Yippee)
casein kinase 1 isoform 2
PAS-domain containing phosphoglycerate kinase
CAS/CSE/importin domain protein
tyrosine specific protein phosphatase
NADH dehydrogenase
choline dehydrogenase
2-oxoisovalerate dehydrogenase alpha subunit
vesicule-associated membrane protein
thymidine kinase
ATP synthase
structural maintenance of chromosome protein 4
glycogen synthase kinase-3 alpha
endoplasmatic reticulum retrieval protein
pyrroline-5-carboxylate reductase
proteasome regulatory ATPase subunit 1
3'a2rel-related protein
proteasome regulatory ATPase subunit 5
40S ribosomal protein L14
dephospho-CoA kinase
alanyl-tRNA synthetase
ribosomal RNA processing protein 45
nucleoside phosphorylase
translation initiation factor eIF-2B beta subunit
endonuclease G
calcineurin B subunit
mitochondrial structure specific endonuclease I (SSE-1)
polypeptide deformylase-like protein
RNA guanylyltransferase
ADP-ribosylation factor GTPase activating protein 1
RNA polymerase-like protein
p21 antigen protein
tRNA (guanine-N(7)-)-methyltransferase
phosphatidylcholine:ceramide cholinephosphotransferase 2
ribosomal protein L37
NIMA-related kinase
DNA replication factor
meiotic recombination protein DMC1
glycine cleavage system H protein
polyadenylate-binding protein 1
small nuclear RNA gene activation protein (SNAP) 50
U6 snRNA-associated Sm-like protein LSm6p
proliferator-activated receptor-interacting protein (PRIP) interacting protein (PIMT)
eukaryotic initiation factor 5a
protein phosphatase
cyclophilin A
isocitrate dehydrogenase
MP44
RNA polymerase I second largest subunit
ribokinase
RNA processing factor 1
epsin
haloacid dehalogenase-like hydrolase
mitochondrial RNA binding protein
RNA polymerase B subunit RPB8
cytosolic malate dehydrogenase
zinc finger protein
sphingosine phosphate lyase-like protein
zinc-finger protein
tRNA modification enzyme
pre-mRNA cleavage complex II Clp1 protein
phospholipid-translocating P-type ATPase (flippase)
endosomal trafficking protein RME-8
ATP-dependent DEAD/H DNA helicase recQ family
mitogen-activated protein kinase 5
U6 snRNA-associated Sm-like protein LSm5p
eukaryotic translation initiation factor 3 subunit 7-like protein
glyceraldehyde 3-phosphate dehydrogenase
S-adenosylmethionine synthetase
cytochrome p450-like protein
mago nashi-like protein
zinc finger-domain protein
serine/arginine-rich protein specific kinase SRPK
ATP synthase, epsilon chain
ribosomal protein L15
V-type ATPase, C subunit
damage-specific DNA binding protein
cytochrome c
glucose-6-phosphate 1-dehydrogenase
SNF-7-like protein
phosphatidylinositol-4-phosphate 5-kinase-like
60S ribosomal protein L18a
60S ribosomal protein L10a
nudix hydrolase
40S ribosomal protein S27
60S ribosomal protein L34
REL2
small GTPase
ribosomal proteins L36
proteasome regulatory non-ATPase subunit 5
DNA excision repair protein
Golgi vesicular membrane trafficking protein
phosphate transporter
flagellar radial spoke protein-like
vesicle-associated membrane protein
metacaspase 5
reiske iron-sulfur protein precursor
galactokinase-like protein
syntaxin
acyl-CoA dehydrogenase
acyl transferase-like protein
structural maintenance of chromosome (SMC) family protein
anaphase promoting complex subunit protein
small nuclear ribonucleoprotein Sm-F
receptor protein kinase
Gim5A protein
DNA repair protein RAD2
ribulose-phosphate 3-epimerase
galactokinase
iron-sulfur cluster assembly protein
DNA-repair protein
6-phosphogluconate dehydrogenase, decarboxylating
poly(ADP-ribose) glycohydrolase
Zn-finger protein
AUT2/APG4/ATG4 cysteine peptidase
nuclear movement protein
CDC16
nitrate reductase
ribosome biogenesis regulatory protein (RRS1)
histidyl-tRNA synthetase
40S ribosomal protein S30
ESAG8-associated protein
p1/s1 nuclease
epsilon-adaptin
small GTP-binding protein Rab28
aldehyde dehydrogenase family
queuine tRNA-ribosyltransferase
splicing factor 3A
pseudouridine synthase A-like protein
nucleosome assembly protein
arginase
cyclic nucleotide-binding protein
iron superoxide dismutase
variant-surface-glycoprotein phospholipase C
otubain
myo-inositol-1(or 4)-monophosphatase 1
zinc-finger protein ZPR1
pumilio protein
50S ribosomal protein L7Ae
geranylgeranyl transferase type II beta subunit
orotidine-5-phosphate decarboxylase/orotate phosphoribosyltransferase
glutamine-dependent carbamoyl-phosphate synthetase
ribosomal protein L2
5'-3' exonuclease XRNB
dihydrolipoyl dehydrogenase
fucose kinase
dihydroorotate dehydrogenase
aspartate carbamoyltransferase
transcription factor
U-rich RNA-binding protein UBP-2
guanine nucleotide releasing protein
ran-binding protein 1
programmed cell death 6 protein-like
3,2-trans-enoyl-CoA isomerase
actin 2
C-14 sterol reductase
cysteine synthase
FtsJ cell division protein
small nuclear ribonucleoprotein protein
choline/carnitine O-acyltransferase
mismatch repair protein MSH4
aspartyl-tRNA synthetase
fumarate hydratase
protein farnesyltransferase alpha subunit
diacylglycerol kinase-like protein
transcription activator
DNA polymerase delta catalytic subunit
cruzipain precursor
cysteinyl-tRNA synthetase
casein kinase
peptidase
RNA polymerase IIA largest subunit
microtubule-associated protein
diacylglycerol acyltransferase
cleavage and polyadenylation specificity factor-like protein
mucin TcMUCIII
oxysterol-binding protein
60S ribosomal protein L7
adenine phosphoribosyltransferase
silent information regulator 2
pumilio/PUF RNA binding protein 5
proteasome beta 6 subunit
phosphatidylinositol-kinase domain protein
mitochondrial processing peptidase alpha subunit, putative
enoyl-CoA hydratase/Enoyl-CoA isomerase/3-hydroxyacyl-CoA dehydrogenase
glycosomal phosphoenolpyruvate carboxykinase
deoxyribose-phosphate aldolase
ribonuclease inhibitor
histone H4
dihydrolipoamide branched chain transacylase
translation initiation factor eIF-2B alpha subunit
proteasome regulatory ATPase subunit 3
hydroxyacylglutathione hydrolase
proteasome beta-1 subunit
delta-6 fatty acid desaturase
cytochrome c oxidase subunit IX
eukaryotic translation initiation factor 3 subunit 8, putative
membrane transporter protein
gamma-glutamylcysteine synthetase
poly-zinc finger protein 2
neurobeachin/beige protein
endochitinase
T-lymphocyte triggering factor
ribosomal proteins L37
chaperonin HSP60, mitochondrial precursor
5'-3' exonuclease XRND
glutamamyl carboxypeptidase
transcription elongation factor
ATPase domain protein
glycosomal membrane protein
guanine nucleotide-binding protein beta subunit-like protein
protein phosphotase
ATP-binding cassette protein
40S ribosomal protein S24E
succinyl-CoA ligase [GDP-forming] beta-chain
pre-mRNA splicing factor ATP-dependent RNA helicase, putative
procyclic form surface glycoprotein
ubiquitin activating E1 enzyme
DNA mismatch repair protein MSH2
serine peptidase
heat shock protein 85
transcription elongation factor-like protein
GTP-binding elongation factor Tu family
eukaryotic translation initiation factor 3 subunit 8
myosin IB heavy chain
acid phosphatase type 5
anion-transporting ATPase-like
40S ribosomal protein S21
succinyl-CoA ligase [GDP-forming] subunit beta
RNA editing complex protein MP46
60S ribosomal protein L37
mitochondrial ribosomal protein L3
nuclear transcription factor
3-oxoacyl-(acyl-carrier protein) reductase
histone deacetylase 4
ribose-phosphate pyrophosphokinase
small ubiquitin protein
signal peptidase type I
myosin heavy chain MYA2-related
delta-adaptin
phosphoglycerate mutase protein
structural maintenance of chromosome 3 protein
5'-3' exonuclease XNRA
vacuolar protein sorting complex subunit
pumilio/PUF RNA binding protein 2
pyruvate dehydrogenase E1 component alpha subunit
40S ribosomal protein S11
phosphatase-like protein
GTPase activating protein of Rab-like GTPase
cell division cycle protein
zinc-binding phosphatase
exosome-associated protein 4
cysteine proteinase
protein phosphatase 1, regulatory subunit
prefoldin subunit
cell differentiation protein
mitochondrial malate dehydrogenase
farnesyltransferase
serine/threonine-protein kinase A
phosphomevalonate kinase-like protein
proliferative cell nuclear antigen (PCNA)
glutaminyl-tRNA synthetase
L-threonine 3-dehydrogenase
U3 small nuclear ribonucloprotein (snRNP)
pyridoxal kinase
calcium-binding protein
mitochondrial oligo_U binding protein TBRGG1
rac serine-threonine kinase
metallo-beta-lactamase superfamily
co-chaperone GrpE
zeta tubulin
glycerol-3-phosphate dehydrogenase (FAD-dependent)
tRNA isopentenyltransferase
signal peptide peptidase
vesicular transport-associated repeat protein
calcium-dependent lipid binding protein
serine/threonine protein phosphatase type 5
diphosphomevalonate decarboxylase
pyruvate kinase 2
elongation factor 1-alpha (EF-1-alpha)
phosphatidylinositol-4-phosphate 5-kinase-like protein
GMP synthase
UDP-glucoronosyl and UDP-glucosyl transferase
expression site-associated gene (ESAG-like) protein, putative
mitotic centromere-associated kinesin (MCAK)
MP99
DNA repair helicase
enoyl-CoA hydratase, mitochondrial precursor
ubiquinone biosynthesis protein COQ7 homolog
aspartyl aminopeptidase
60S ribosomal protein L39
heat shock protein 20
60S ribosomal protein L13
6-phospho-1-fructokinase
inosine-adenosine-guanosine-nucleoside hydrolase
inorganic pyrophosphatase
peter pan protein
elongation factor 2
mitochondrial inner membrane signal peptidase
cysteine protease
nuclear transport factor 2 protein(NFT2)
mercaptopyruvate sulfurtransferase
microtubule-associated protein 1A/1B, light chain 3
cis-prenyltransferase
60S ribosomal protein L23a
deoxyuridine triphosphatase
inorganic polyphosphate/ATP-NAD kinase
60S ribosomal protein L19
ubiquitin activating enzyme
carbohydrate kinase, thermoresistant glucokinase
aminoalcohol phosphotransferase
60S ribosomal protein L11
C-1-tetrahydrofolate synthase, cytoplasmic
mitotic cyclin
10 kDa heat shock protein
regulator of chromosome condensation
phosphatidylinositol 3 kinase
legume-like lectin
ubiquitin-protein ligase
mucin TcSMUGS
heat shock protein 100 (clp protein)
origin recognition complex subunit 1 (ORC1)
neurobeachin/beige-like protein
glycerol-3-phosphate dehydrogenase
RRP44p homologue
phosphoadenosine phosphosulfate reductase-like protein
aquaporin 9
small nuclear ribonucleoprotein SmD3
gamma-adaptin 1
syntaxin binding protein
condensin subunit 1
cAMP specific phosphodiesterase
ribosomal protein S6
nucleolar RNA binding protein
short chain dehydrogenase
choline ethanolamine kinase
60S ribosomal protein L2
peroxisome targeting signal 1 receptor
threonyl-tRNA synthetase
alanine racemase 2
thioredoxin-like protein
60S acidic ribosomal protein
ammonium transporter
I/6 autoantigen
aquaporin
farnesyl pyrophosphate synthase
proteasome regulatory non-ATPase subunit 3
choline/ethanolamine kinase
60S acidic ribosomal protein P0
arginyl-tRNA synthetase
choline/carnitine O-acetyltransferase
cation transporter protein
chaperonin containing T-complex protein
T-complex protein 1, beta subunit
glutamine dependent carbamoyl-phosphate synthase
SPFH domain / Band 7 family protein
protein transport protein Sec24A
Hsc70-interacting protein
DNA-directed RNA polymerase II subunit 3
cofilin/actin depolymerizing factor
DNA repair helicase and transcription factor protein
kinetoplastid membrane protein KMP-11
ADP-ribosylation factor 1
NUP-1 protein
heat shock protein-like protein
rab11B GTPase
poly(A)-binding protein
heat shock-like protein
Bem46-like serine peptidase
rab7 GTP binding protein
protein kinase A catalytic subunit isoform 2
protein kinase A catalytic subunit isoform 1
PRP8 protein homologue
nucleoside diphosphate kinase
t-complex protein 1, eta subunit
30S ribosomal protein S17
60S ribosomal protein L23
60S ribosomal protein L27A/L29
aminotransferase
ribosomal protein S20
glutathionylspermidine synthase
pumilio/PUF RNA binding protein 8
peroxin-2
membrane-bound acid phosphatase 2
vacuolar sorting protein
succinyl-CoA synthetase alpha subunit
cytochrome c oxidase subunit V
translation factor SUI1
glycogenin glucosyltransferase
ecotin
acyl-CoA dehydrogenase, mitochondrial precursor
maoC-like dehydratase
cytoskeleton-associated protein CAP5.5
peptidyl-prolyl cis-trans isomerase/rotamase
mitochondrial DEAD box protein
ribose 5-phosphate isomerase
elongation factor G2-like protein
dipeptidyl-peptidase
DNA-directed RNA polymerase I/III subunit
peroxisomal membrane protein 4
leucine carboxyl methyltransferase
stress-inducible protein STI1-like
L-ribulokinase
fructose-6-phosphate2-kinase/fructose-2,6-bisphosphatase
mRNA capping methyltransferase
DNA damage repair protein
histone deacetylase 1
DNA polymerase eta
phosphoglucomutase
protein translation factor SUI1 homolog
DNA polymerase theta (polymerase domain only)
triosephosphate isomerase
dynein arm light chain
phosphotransferase
replication factor C, subunit 1
beta propeller protein
ubiquitin/ribosomal protein S27a
ribonuclease H
ATP-dependent Clp protease subunit, heat shock protein 100 (HSP100)
small nuclear ribonucleoprotein SmD2
serine carboxypeptidase (CBP1)
DNA topoisomerase IB, large subunit
DNA topoisomerase II
eukaryotic translation initiation factor
ZIP Zn transporter
phosphatidate cytidylyltransferase-like protein
tubulin binding cofactor A-like protein
ATP binding protein-like protein
proteasome regulatory non-ATPase subunit 7
rab-like GTPase activating protein
outer arm dynein-like
adenylosuccinate synthetase
ATP-dependent Clp protease subunit, heat shock protein 78
mannosyltransferase-like protein
imidazolonepropionase
cyclin 1
prefoldin subunit 2
ATP-dependent DNA helicase
mitochondrial structure specific endonuclease 1 (SSE-1)
ATP-dependent Clp protease subunit, heat shock protein 100
heat shock protein 70
serine/threonine protein phosphatase catalytic subunit
ER lumen retaining receptor protein
carbonic anhydrase-like protein
trichohyalin
splicing factor 3B subunit 1
coatomer gamma subunit
40S ribosomal protein S17
surface antigen 2 (CA-2)
oligomeric golgi complex component 8
sodium/sulphate symporter
U1 small nuclear ribonucleoprotein
DNA polymerase I alpha catalytic subunit
endoplasmic reticulum oxidoreductin
small GTP-binding protein Rab18
cyclophilin-like protein
ADP-ribosylation factor GTPase activating protein
DNA topoisomerase III
phosphoenolpyruvate mutase
replication factor C, subunit 4
lipoate protein ligase
exosome complex exonuclease
phosphatidylinositol 3-kinase 2
5-oxoprolinase
macrophage infectivity potentiator, precursor
FKBP-type peptidyl-prolyl cis-trans isomerase
signal recognition particle protein
ADP-ribosylation factor family
OSM3-like kinesin
fructosamine kinase
serine/threonine protein phosphatase PP1
hexokinase
69 kDa paraflagellar rod protein
acetylornithine deacetylase-like
ubiquitin-protein ligase-like
carrier protein
myosin heavy chain kinase A
calreticulin
ubiquinol-cytochrome C reductase
copper-transporting ATPase
vacuolar ATP synthase subunit D
ubiqitin hydrolase
integral membrane transport protein
DNA photolyase
bystin
dTDP-glucose 4,6-dehydratase
ubiquitin fusion degradation protein 2
DREV methyltransferase
p22 protein precursor
importin alpha
chaperonin HSP60/CNP60
proteasome regulatory non-ATP-ase subunit 7
endo/exonuclease Mre11
lipin
exosome-associated protein 3
chaperonin HSP60 mitochondrial precursor
1-acyl-sn-glycerol-3-phosphate acyltransferase
Mg++ transporter
60S acidic ribosomal protein P2 beta (H6.4)
cyclin dependent kinase-binding protein
peptidase M20/M25/M40
autophagocytosis associated protein
ribulose-5-phosphate 3-epimerase
N-acetylglucosaminyl-phosphatidylinositol biosynthetic protein
complement regulatory protein
cytochrome P450
C-5 sterol desaturase
methionyl-tRNA synthetase
P-nitrophenylphosphatase
methionyl-tRNA formyltransferase
small nuclear ribonucleoprotein component
Tb-291 membrane-associated protein-like
dolichyl-P-Man:Man7GlcNAc2-PP-dolichyl alpha6-mannosyltransferase
poly(A) export protein
delta-1-pyrroline-5-carboxylate dehydrogenase
metaciclina III
mitochondrial import receptor subunit
pumilio/PUF RNA binding protein 4
GCN5-like protein
transmembrane amino acid transporter
3-ketoacyl-CoA thiolase
DNA-directed RNA polymerase III
proteasome regulatory non-ATP-ase subunit
meiosis recombination protein SPO11
paraflagellar rod component par4
DNAK protein
mitochondrial phosphate transporter
nuclear transport factor 2
chaperonin TCP20
mitochondrial DNA polymerase I protein D
ribonuclease II-like protein
neutral sphingomyelinase activation associated factor-like protein
protoheme IX farnesyltransferase
vacuolar proton translocating ATPase subunit A
DNA repair and recombination helicase protein PIF1
lipoate-protein ligase
RNA-editing complex protein
proteasome regulatory non-ATPase subunit
peptide methionine sulfoxide reductase
cation-transporting ATPase
paraflagellar rod protein 3
subtilisin-like serine peptidase
clathrin coat assembly protein AP19
heat shock protein 83
calcium-transporting ATPase
nicotinate phosphoribosyltransferase
guanylate kinase
proteasome regulatory non-ATPase subunit 8
rRNA processing protein
DNA polymerase epsilon subunit B
ribosomal protein L36
60S ribosomal protein L5
COP-coated vesicle membrane protein gp25L precursor
leucyl-tRNA synthetase
40S ribosomal protein S4
DNA-directed RNA polymerase ii 8.2 Kd polypeptide
mismatch repair protein
epsilon tubulin
cellulosomal scaffoldin anchoring protein
cullin-like protein
folylpolyglutamate-dihydrofolate synthetase
exosome complex exonuclease RRP41A
UDP-glucose/GDP-mannose dehydrogenase family, NAD binding domain
dihydrolipoamide acetyltransferase precursor
short chain 3-hydroxyacyl-coa dehydrogenase
poly(ADP-ribose) polymerase
translation elongation factor 1-beta
amino acid tansporter
transitional endoplasmic reticulum ATPase
glycosyl transferase-like
telomerase reverse transcriptase
biotin/lipoate protein ligase
ribosomal protein L29
vesicle transport v-SNARE 11
DNA polymerase zeta catalytic subunit
Ran-binding protein
DNA polymerase theta (helicase domain only)
ADG1-like protein
dual-specificity protein phosphatase
citrate synthase
protein kinase A catalytic subunit
phosphodiesterase
cholinephosphate cytidylyltransferase A
ras-related protein rab-5
electron transfer protein
translation initiation factor eIF2B subunit-like protein
cytosolic leucyl aminopeptidase
coronin
dynein light chain 2B, cytoplasmic
serine hydroxymethyltransferase
tyrosyl-tRNA synthetase
2,4-dienoyl-coa reductase FADH1
DNA-directed RNA polymerase II subunit 2
small nuclear ribonucleoprotein Sm-E
nitrilase
sec1 family transport protein
60S ribosomal protein L35
tryparedoxin
lipase domain protein
RNA polymerase III C11 subunit
synaptobrevin-type transport protein
40S ribosomal protein S13
U5 small nuclear ribonucleoprotein component
cytidine deaminase-like protein
casein kinase I
CAAX prenyl protease 2
rev7
U6 snRNA-associated Sm-like protein LSm8
pyruvate dehydrogenase E1 beta subunit
adaptin-related protein-like
UDP-glucose dehydrogenase
phosphatidylinositol-4-phosphate 5-kinase type II beta
ribosomal RNA processing protein 41A
mitogen activated protein kinase
pumilio/PUF RNA binding protein 6
leucine-rich repeat protein 1 (LRRP1)
surface glycoprotein
Hsc70-interacting protein (Hip)
tricarboxylate carrier
eukaryotic initiation factor 4a
mitochondrial RNA editing ligase 1
calcium/potassium channel (CAKC)
DNA-damage inducible protein DDI1-like protein
mitochondrial processing peptide beta subunit
glucokinase 1
developmentally regulated GTP-binding protein
COP-coated vesicle membrane protein erv25 precursor
alpha-1,3-mannosyltransferase
mismatch repair protein MSH6
phosphomannomutase
serine/threonine protein phosphatase 2B catalytic subunit A2
endonuclease V
GP85-like protein
cleavage and polyadenylation specificity factor 30 kDa subunit
metalloprotease-like protein
60S ribosomal protein L10
nascent polypeptide associated complex subunit
amino acid permease-like protein
21 kDa cyclophilin
quinone oxidoreductase
26S protease regulatory subunit
GPI inositol deacylase precursor
protein phosphatase 2C-like
zinc transporter
cell cycle associated protein MOB1
glucosamine-fructose-6-phosphate aminotransferase
2,4-dienoyl-coa reductase-like protein
UDP-glucose:glycoprotein glucosyltransferase
RAB GDP dissociation inhibitor alpha
C-8 sterol isomerase
ATP synthase, alpha chain, mitochondrial precursor
GTPase
U6 snRNA-associated Sm-like protein LSm8p
nucleolar GTP-binding protein 1
vesicular protein trafficking mediator
GPI transamidase component Tta1
t-complex protein 1 gamma subunit
mu-adaptin 1
cysteine peptidase C (CPC)
CCR4 associated factor
retrotransposon hot spot protein (RHS)
proton motive ATPase
tyrosine phospatase-like protein
protamine P1
ribosomal protein L3 mitochondrial
aminopeptidase P
cytochrome p450 reductase
phosphoinositide-binding protein
lactoylglutathione lyase-like protein
phospholipase A2-like protein
prenyl protein specific carboxyl methyltransferase
nucleic acid binding protein
riboflavin kinase
cystathione gamma lyase
replication factor C, subunit 3
glycerol kinase, glycosomal
60S ribosomal subunit protein L31
transport protein particle (TRAPP) subunit
peptidyl-prolyl cis-trans isomerase (cyclophilin)
metal-ion transporter
snoRNP protein gar1
alkylated DNA repair protein
coatomer alpha subunit
quinonoid dihydropteridine reductase
proteasome beta 7 subunit
phosphatidylinositol 3-kinase tor
p21-activated kinase 3
mismatch repair protein PMS1
60S ribosomal protein L26
RNA 3'-terminal phosphate cyclase-like protein
casein kinase II
dynein-associated protein
trypanin-like protein
60S ribosomal protein l36
vacuolar-type proton translocating pyrophosphatase 1
replication Factor A 28 kDa subunit
ribonucleoprotein p18, mitochondrial precursor
lysosomal/endosomal membrane protein p67
acetylornithine deacetylase
NAD(P)-dependent steroid dehydrogenase protein
NADPH-dependent FMN/FAD containing oxidoreductase
mu-adaptin 3
phospholipid-transporting ATPase-like protein
ribosomal protein L3
cullin 2
dynein light chain lc6, flagellar outer arm
proteasome regulatory non-ATPase subunit 2
replication factor A, 51kDa subunit
ATPase protein
tRNA pseudouridine synthase
ras-related rab-4
aspartate aminotransferase, mitochondrial
lipase-like protein
guanin nucleotide-binding protein
vacuolar transport protein 4A
mannosyl-oligosaccharide glucosidase
glutathione peroxidase
protein phosphatase 2A catalytic subunit
glucosamine-6-phosphate isomerase
chaperonin alpha subunit
ethanolamine phosphotransferase
proteasome regulatory ATPase subunit 2
tubulin folding cofactor D
transketolase
basal body component
2-amino-3-ketobutyrate coenzyme A ligase
notchless homolog
zinc-finger multi-pass transmembrane protein
TFIIH basal transcription factor complex helicase subunit
cullin
ATP-dependent Clp protease subunit heat shock protein 100 (HSP100)
transcription elongation factor S-II
RNA-binding protein 5
tubulin-tyrsoine ligase-like protein
alanine racemase
activated protein kinase C receptor
molybdenum cofactor biosynthesis protein
protein phosphatase 4 catalytic subunit
cytochrome oxidase assembly protein
S-adenosylhomocysteine hydrolase
eukaryotic translation initiation factor 3 subunit
vacuolar transporter chaperone
ras-related protein rab
ribosomal protein S27
peroxisomal enoyl-coa hydratase
vacuolar ATP synthase subunit c
aconitase
uracil-DNA glycosylase
tubulin-specific chaperone
phosphatidic acid phosphatase
UDP-galactose transporter
tubulin tyrosine ligase protein
GPI-anchor transamidase subunit 8
U2 small nuclear ribonucleoprotein 40k Da
SH3 domain protein
prostaglandin F synthase
tRNA pseudouridine synthase A-like protein
anaphase promoting complex subunit 10
eukaryotic translation initiation factor 4E (eIF4E) interacting protein
peptidylprolyl isomerase-like
carnitine O-acetyltransferase
regulator of nonsense transcripts 1
oxidoreductase-protein
anaphase promoting complex, subunit 10-like protein
DnaJ homolog subfamily A member 2
vacuolar protein sorting-associated protein 35
ubiquitin-conjugating enzyme variant Kua homologue
adrenodoxin reductase
argonaute-like protein
LA RNA binding protein
dihydrolipoamide acetyltransferase
alpha-adaptin-like
cytochrome c1, heme protein, mitochondrial precursor
Golgi/lysosome glycoprotein
pitrilysin-like metalloprotease
nonspecific lipid-transfer protein
formin homology 2 (FH2) domain protein
developmentally regulated phosphoprotein
N-acetylglucosaminyl-phosphatidylinositol-deacetylase
phosphatase 2C
rab6 GTPase activating protein
PAP2 family protein
KU80 protein
GTPase activating protein
zinc finger protein ZFP1
reticulon domain protein
70 kDa heat shock protein
replication factor C, subunit 2
protein transport protein Sec23
vesicle-associated membrane protein (VAMP)
structural maintenance of chromosome (SMC)
histone H2B
ubiquitin-activating enzyme-like protein
prolyl carboxypeptidase
phosphatidylinositol 3-kinase catalytic subunit
exportin 1
small nuclear ribonucleoprotein Sm-G
dynein
ethanolamine-phosphate cytidylyltransferase
ribosomal protein L18a
phenylalanyl-tRNA synthetase alpha chain
CYC2-like cyclin 6
MAP protein kinase
cyclin 9
GDP-L-fucose synthetase
ubiquitin-conjugating enzyme protein
vacuolar proton-ATPase-like protein
chaperonin HSP60
class I nuclease-like protein
DNA-dependent RNA polymerases
A/G-specific adenine glycosylase
carnitine O-palmitoyltransferase II
40S ribosomal protein S15
methylenetetrahydrofolate dehydrogenase-like protein
DNA primase small subunit
microtubial binding protein
frataxin-like, mitochondrial precursor
protein transport protein Sec61 gamma subunit
flap endonuclease-1 (FEN-1)
acyl carrier protein, mitochondrial precursor
gamma-tubulin
receptor-type adenlyate cyclase
