# Supplementary material for: A Data-Driven Approach to Construct a Molecular Map of Trypanosoma cruzi to Identify Drugs and Vaccine Targets
Source: Vaccines (Basel). 2023 Jan 26;11(2):267. doi: 10.3390/vaccines11020267 (PMC9963959; doi:10.3390/vaccines11020267)
Supplement: Supplementary file 1 [file vaccines-11-00267-s001.zip › Supplementary Tables/Supplementary Table 5.xlsx]

## Sheet: Sheet1
Supplementary Table 5 a: The list of curated molecular evidence of T. cruzi genes with their interactions. This table has information in 5 columns: S.No., Molecule Layer 1 (T. cruzi), Molecule layer 2 (Human/Mice), Evidence, and PMID/LINK. The first column 'S.No.' is the serial number; The second column 'Molecule layer 1 (T. cruzi)' is the first molecule from T. cruzi in the interaction. The thir…
Database: NCBI
T. cruzi genes
S.No.	Molecule layer 1 (T. cruzi)	Molecule layer 2 (Human/Mice)	Evidence	PMID/Link
1	NADH-dependent fumarate reductase	NOT FOUND	NOT FOUND	NOT FOUND
2	microtubule-associated protein Gb4	NOT FOUND	NOT FOUND	NOT FOUND
3	imidazolonepropienase	NOT FOUND	NOT FOUND	NOT FOUND
4	ARP2/3 complex subunit	proteins Arp2 and Arp3	The human complex consists of seven subunits which include the actin related proteins Arp2 and Arp3, and five others referred to as p41-Arc, p34-Arc, p21-Arc, p20-Arc, and p16-Arc (Arp complex).	https://rupress.org/jcb/article/138/2/375/649
5	40S ribosomal protein SA	ribosomal protein SA	The human ribosomal protein SA (RPSA) is a multilocus protein, present in most cellular compartments. It is a multifunctional protein, which belongs to the ribosome but is also a membrane receptor for laminin, growth factors, prion, pathogenic microorganisms, toxins, and the anticarcinogen epigallocatechin gallate.	https://pubs.acs.org/doi/abs/10.1021/bi300335r
6	KU70 protein	Ku70	In mammalian cells, the Ku and DNA-dependent protein kinase catalytic subunit (DNA-PKcs) proteins are required for the correct and efficient repair of DNA double-strand breaks. Ku comprises two tightly-associated subunits of ∼69 and ∼83 kDa, which are termed Ku70 and Ku80 (or Ku86), respectively. Previously, a number of regions of both Ku subunits have been demonstrated to be involved in their in…	https://academic.oup.com/nar/article/27/17/3494/2376757?login=true
7	NADH-cytochrome b5 reductase	Cytochrome b5 reductase	Cytochrome b5 reductase is a flavoprotein that is produced as two different isoforms that have different localizations.	https://www.tandfonline.com/doi/abs/10.3109/07388551.2012.732031
8	drug resistance protein	NOT FOUND	NOT FOUND	NOT FOUND
9	intraflagellar transport protein IFT88	IFT88	show that IFT88 depletion induces mitotic defects in human cultured cells, in kidney cells from the IFT88 mouse mutant Tg737orpk and in zebrafish embryos.	https://www.nature.com/articles/ncb2202
10	calpain-like cysteine peptidase	calpain-like protease	the human genome, 15 genes—CAPN1, CAPN2, etc.—encode a calpain-like protease domain.	https://www.jstage.jst.go.jp/article/pjab/87/6/87_6_287/_article/-char/ja/
11	NAD-dependent deacetylase	Sir2) proteins	Silent information regulator 2 (Sir2) proteins, or sirtuins, are protein deacetylases dependent on nicotine adenine dinucleotide (NAD)	https://link.springer.com/article/10.1186/gb-2004-5-5-224
12	multidrug resistance-associated protein	Multidrug resistance-associated protein 2	Multidrug resistance-associated protein 2 (Mrp2), expressed at the brush border membrane (BBM) of the enterocyte, is an ABC transporter with relevant intestinal barrier function.	https://www.sciencedirect.com/science/article/abs/pii/S0300483X20301669
13	ubiquitin	ubiquitin ligases	The HERC family of ubiquitin ligases is characterized by the presence of a HECT domain and one or more RCC1-like domains.	https://www.sciencedirect.com/science/article/pii/S0888754304002800
14	trafficking protein particle complex subunit 3	NOT FOUND	NOT FOUND	NOT FOUND
15	cation transporter	OCT1; SLC22A1	Organic cation transporter 1 (OCT1; SLC22A1) seems to play a role in the efficacy and disposition of the widely used antidiabetic drug metformin. Genetic variants in OCT1 have been identified largely in European populations.	https://jpet.aspetjournals.org/content/335/1/42.short
16	histone acetyltransferase	histone acetyltransferase	we identified haploinsufficiency of the histone acetyltransferase gene MYST histone acetyltransferase (monocytic leukemia) 4 (MYST4), as the underlying cause of the phenotype.	https://www.jci.org/articles/29428
17	glycerophosphoryl diester phosphodiesterase	human phosphodiesterases	provides human phosphodiesterases (HPDE) and polynucleotides which identify and encode HPDE. The invention also provides expression vectors, host cells, antibodies, agonists, and antagonists. The invention also provides methods for diagnosing, treating, or preventing disorders associated with aberrant expression of HPDE.	https://patents.google.com/patent/US20040054138A1/en
18	dynein heavy chain, cytosolic	NOT FOUND	NOT FOUND	NOT FOUND
19	multidrug resistance protein E	NOT FOUND	NOT FOUND	NOT FOUND
20	3-oxo-5-alpha-steroid 4-dehydrogenase	NOT FOUND	NOT FOUND	NOT FOUND
21	U6 snRNA-associated Sm-like protein LSm4	NOT FOUND	NOT FOUND	NOT FOUND
22	profilin	profilin	Profilin release can be directly promoted by formin actin polymerases even at saturating profilin-actin concentrations.	https://elifesciences.org/articles/50963
23	mucin TcMUCI	NOT FOUND	NOT FOUND	NOT FOUND
24	CAAX prenyl protease 1	NOT FOUND	NOT FOUND	NOT FOUND
25	amino acid permease	NOT FOUND	NOT FOUND	NOT FOUND
26	glyceraldehyde 3-phosphate dehydrogenase, cytosolic	glyceraldehyde-3-phosphate dehydrogenase	The pII5B cDNA was homologous to the 3′-untranslated region of glyceraldehyde-3-phosphate dehydrogenase (GAPDH, EC 1.2.1.12) mRNA.	https://cancerres.aacrjournals.org/content/48/22/6354.short
27	adenosine monophosphate deaminase	adenosine monophosphate deaminase 3	Adenosine monophosphate deaminase 3 (Ampd3) encodes the erythrocyte isoform of the adenosine monophosphate (AMP) deaminase gene family. Mutations in this gene have been reported in humans, leading to autosomal-recessive erythrocyte AMP deaminase deficiency.	https://ashpublications.org/bloodadvances/article/4/15/3594/461705/Adenosine-monophosphate-deaminase-3-null-mutation
28	eukaryotic translation initiation factor 1A	NOT FOUND	NOT FOUND	NOT FOUND
29	vacuolar assembly protein vps41	NOT FOUND	NOT FOUND	NOT FOUND
30	ribonuclease L inhibitor	NOT FOUND	NOT FOUND	NOT FOUND
31	tryptophanyl-tRNA synthetase	Tryptophanyl tRNA synthetase	Tryptophanyl tRNA synthetase (WRS) is an essential enzyme as it catalyzes the ligation of tryptophan to its cognate tRNA during translation.	https://www.nature.com/articles/s12276-018-0196-9
32	ATPase beta subunit	NOT FOUND	NOT FOUND	NOT FOUND
33	diphthamide synthesis protein	DPH1	DPH1 variants have been associated with an ultra-rare and severe neurodevelopmental disorder, mainly characterized by variable developmental delay, short stature, dysmorphic features, and sparse hair.	https://www.nature.com/articles/s41431-019-0374-9
34	pumilio/PUF RNA binding protein 3	Pumilio proteins	Pumilio proteins, PUM1 and PUM2, as candidate positive regulators of RIG-I signaling.	https://journals.plos.org/plospathogens/article?id=10.1371/journal.ppat.1004417
35	ATP-dependent DEAD/H RNA helicase	DDX36	DDX36 shows a single strong signal of 3.8 kb in the hybridization pattern in human testis but no or very weak signal in other tissues	https://europepmc.org/article/med/12198572
36	ribosomal protein L14	NOT FOUND	NOT FOUND	NOT FOUND
37	cyclophilin	cyclophilin	CD147, as a receptor for Cyclophilins, is a multifunctional transmembrane glycoprotein. In order to identify genes that are induced by activation of CD147, THP-1 cells were stimulated with Cyclophilin A and differentially expressed genes were detected using PCR-based analysis.	https://www.hindawi.com/journals/mi/2010/821940/
38	SNARE protein	SNARE proteins	xpression of SNARE proteins before and after the activation of primary human CD8(+) T cells and determined their co-localization with LGs and CD3 after IS formation with target cells. We found that several key SNARE proteins in neuronal cells	https://www.molbiolcell.org/doi/full/10.1091/mbc.e07-03-0193
39	protein disulfide isomerase	Protein disulfide-isomerase	This multifunctional protein catalyzes the formation, breakage and rearrangement of disulfide bonds. At the cell surface, seems to act as a reductase that cleaves disulfide bonds of proteins attached to the cell.	Database: NCBI
40	lathosterol oxidase	NOT FOUND	NOT FOUND	NOT FOUND
41	acetyl-CoA carboxylase	acetyl-CoA carboxylase 2	the 280-kDa acetyl-CoA carboxylase 2 (ACC2) isoform was isolated from human liver using the polymerase chain reaction.	https://www.jbc.org/article/S0021-9258(18)40740-5/fulltext
42	threonine dehydratase-like protein	threonine dehydratase	In mice, TA mRNA was found at low levels in a range of adult tissues, being highest in prostate, heart and liver. In contrast, serine/threonine dehydratase, another enzyme that catabolises L-threonine, is expressed very highly only in the liver.	https://link.springer.com/article/10.1186/1471-2164-6-32
43	calpain cysteine peptidase	NA	samples, IgG from stage C patients predominantly detected the I/6 autoantigen, whereas IgG from B1 patients resulted in higher yield of dihydrolipoamide acetyltransferase precursor, calpain cysteine peptidase, and two variants of CAP5.5. In this work, CAP5.5	https://www.sciencedirect.com/science/article/abs/pii/S1874391918304172
44	clathrin heavy chain	NOT FOUND	NOT FOUND	NOT FOUND
45	protein phosphatase 2A regulatory subunit	NOT FOUND	NOT FOUND	NOT FOUND
46	arginine kinase	NOT FOUND	NOT FOUND	NOT FOUND
47	exonuclease	Human exonuclease 1	Human exonuclease 1 (EXO1) is involved in multiple DNA metabolism processes, including DNA repair and replication.	https://www.ncbi.nlm.nih.gov/pmc/articles/PMC4613700/
48	trypanothione reductase	NOT FOUND	NOT FOUND	NOT FOUND
49	endonuclease/exonuclease/phosphatase	NOT FOUND	NOT FOUND	NOT FOUND
50	tryparedoxin peroxidase	NOT FOUND	NOT FOUND	NOT FOUND
51	DNA repair protein	NOT FOUND	NOT FOUND	NOT FOUND
52	fatty acyl CoA synthetase 2	NOT FOUND	NOT FOUND	NOT FOUND
53	ATP-dependent DEAD/H DNA helicase recQ	NOT FOUND	NOT FOUND	NOT FOUND
54	60S ribosomal protein L18	ribosomal protein L18a	ribosomal protein L18a	https://link.springer.com/article/10.1007/s00705-005-0642-6
55	40S ribosomal protein S12	NOT FOUND	NOT FOUND	NOT FOUND
56	hydrolase, alpha/beta fold family	NOT FOUND	NOT FOUND	NOT FOUND
57	hydrolase-like protein	NOT FOUND	NOT FOUND	NOT FOUND
58	glycosyl transferase	galactosyltransferases	The galactosyltransferases (GalTs) have been extensively studied in mammals where they are involved in the synthesis of both N‐ and O‐glycans on glycoproteins.	https://onlinelibrary.wiley.com/doi/abs/10.1002/9781119312994.apr0436
59	glutamine synthetase	Glutamine synthetase	Glutamine synthetase, encoded by the gene GLUL, is an enzyme that converts glutamate and ammonia to glutamine.	https://www.nature.com/articles/s41586-018-0466-7
60	SUMO1/Ulp2	SUMO-1 protease 1	vthe protein of interest was identified to be Sentrin-specific protease 2(SUMO-1 protease 1 ) which processes SUMO precursor into their mature form and also causes deSUMOylation from their target substrate.	https://www.banglajol.info/index.php/IJPLS/article/view/15131
61	adenosine deaminase-like protein	ADAL1	indicated that the protein was adenosine deaminase-like protein isoform 1 (ADAL1). An extensive structure–activity relationship study showed that ADAL1 was able to catalyze removal of different alkyl groups not only from N6-substituted purine or 2-aminopurine nucleoside monophosphates but also from O6-substituted compounds.	https://pubs.acs.org/doi/abs/10.1021/jm200650j
62	thiol-dependent reductase 1	NOT FOUND	NOT FOUND	NOT FOUND
63	RNA-binding protein RGGm	NOT FOUND	NOT FOUND	NOT FOUND
64	glutaredoxin-like protein	NOT FOUND	NOT FOUND	NOT FOUND
65	mitochondrial carrier protein	mitochondrial carrier proteins	whereas mitochondrial carrier proteins require the TIM22 complex for insertion into the inner membrane.	https://www.sciencedirect.com/science/article/abs/pii/S0962892499016840
66	caltractin	NOT FOUND	NOT FOUND	NOT FOUND
67	chromatin assembly factor 1 subunit B	NOT FOUND	NOT FOUND	NOT FOUND
68	nucleoporin interacting component (NUP93)	NOT FOUND	NOT FOUND	NOT FOUND
69	acid phosphatase	NOT FOUND	NOT FOUND	NOT FOUND
70	beta galactofuranosyl glycosyltransferase	NOT FOUND	NOT FOUND	NOT FOUND
71	60S ribosomal protein L17	NOT FOUND	NOT FOUND	NOT FOUND
72	copper homeostasis protein	CutC	The Cut protein family is associated with copper homeostasis and involved in uptake, storage, delivery, and efflux of copper. CutC is a member of the Cut family and is suggested to be involved in efflux trafficking of cuprous ion. We report here the biochemical and structural characterization of human CutC (hCutC). hCutC can bind Cu(I)	https://www.sciencedirect.com/science/article/abs/pii/S1047847709002925
73	clathrin coat assembly protein	FCHO1 and FCHO2	disrupted the genes encoding a set of early arriving clathrin-coat constituents, FCHO1 and FCHO2, in HeLa cells	https://elifesciences.org/articles/04137
74	serine palmitoyltransferase	serine palmitoyltransferase (SPT)	the enzyme serine palmitoyltransferase (SPT) have been associated with HSAN-I.	https://www.sciencedirect.com/science/article/pii/S0002929710004787
75	60S ribosomal protein L30	NOT FOUND	NOT FOUND	NOT FOUND
76	GTP-ase activating protein	Rap1GAP	arginines of Rap1GAP can be mutated without dramatically reducing Vmax of the GTP-hydrolysis reaction.	https://www.sciencedirect.com/science/article/pii/S0021925820854635
77	chaperone DnaJ protein	DNAJ (HSP40)	have reviewed the existing literature on the various members of the human HSPB (HSP27), HSPH (HSP110), HSPA (HSP70), and DNAJ (HSP40) families.	https://pubs.acs.org/doi/abs/10.1021/bi800639z
78	per-hexamer repeat protein 5	NOT FOUND	NOT FOUND	NOT FOUND
79	protein kinase C substrate protein, heavy chain	NOT FOUND	NOT FOUND	NOT FOUND
80	mitochondrial processing peptidase, beta subunit	NOT FOUND	NOT FOUND	NOT FOUND
81	pre-mRNA splicing factor	SIPP1	SIPP1 (splicing factor that interacts with PQBP1 and PP1) is a widely expressed protein of 70 kDa that has been implicated in pre-mRNA splicing.	https://www.sciencedirect.com/science/article/pii/S0021925819377531
82	formin	Formins	Formins are a large family of actin assembly-promoting proteins with many important biological roles	https://www.sciencedirect.com/science/article/pii/S0960982211001035
83	IgE-dependent histamine-releasing factor	NA	The human recombinant histamine releasing factor (HrHRF), also known as translationally controlled tumor protein (TCTP),	https://www.sciencedirect.com/science/article/pii/S0925443903002035
84	lipoic acid synthetase, mitochondrial precursor	Lipoic acid	Lipoic acid is an essential cofactor for mitochondrial metabolism and is synthesized de novo using intermediates from mitochondrial fatty-acid synthesis type II, S-adenosylmethionine and iron–sulfur clusters.	https://www.sciencedirect.com/science/article/pii/S0021925820369532
85	sarcoplasmic reticulum glycoprotein	NA	Calreticulin is a Ca2+-binding chaperone localized mainly in the endoplasmic/sarcoplasmic reticulum in all higher organisms.	https://www.sciencedirect.com/science/article/pii/S0378111902008806
86	C-terminal motor kinesin	NOT FOUND	NOT FOUND	NOT FOUND
87	polyprenyl synthase	Geranylgeranyl diphosphate	E,E,E-Geranylgeranyl diphosphate (GGPP) is an important precursor of carotenoids and geranylgeranylated proteins such as small G proteins. In this study, we have identified mouse and human GGPP synthase genes.	https://www.sciencedirect.com/science/article/pii/S1388198199000281
88	ADP,ATP carrier protein 1, mitochondrial precursor	NOT FOUND	NOT FOUND	NOT FOUND
89	fibrillarin	human fibrillarin	N-methylation at the arginine residues in RNA binding proteins with the arginine and glycine rich RGG box has been identified. We show that a synthetic peptide R9 (GGRGRGGGF) with the RGG sequence present in human fibrillarin and fragile X mental retardation protein (FMRP) can be specifically methylated by rat brain extract.	https://europepmc.org/article/med/10518318
90	intraflagellar transport protein component	NOT FOUND	NOT FOUND	NOT FOUND
91	exosome component CSL4	Exosome component CSL4	EXOSC1	https://academic.oup.com/nar/article/35/6/1833/1032353?login=true
92	phosphatidylinositol 3-related kinase	NOT FOUND	NOT FOUND	NOT FOUND
93	ATP-dependent zinc metallopeptidase	NOT FOUND	NOT FOUND	NOT FOUND
94	protein kinase A regulatory subunit	NOT FOUND	NOT FOUND	NOT FOUND
95	MOZ/SAS family acetyltransferase	NOT FOUND	NOT FOUND	NOT FOUND
96	homocysteine S-methyltransferase	NOT FOUND	NOT FOUND	NOT FOUND
97	cytidine triphosphate synthase	protein kinase A or protein kinase C	cytidine triphosphate synthetase (CTPS) catalyzes the rate-limiting step in the de novo synthesis of CTP, and both the yeast and human enzymes have been reported to be regulated by protein kinase A or protein kinase C phosphorylation.	https://www.sciencedirect.com/science/article/pii/S0021925819514569
98	endosomal integral membrane protein	NOT FOUND	NOT FOUND	NOT FOUND
99	monoglyceride lipase	NOT FOUND	NOT FOUND	NOT FOUND
100	DNA topoisomerase IA	NOT FOUND	NOT FOUND	NOT FOUND
101	U3 snoRNA-associated protein UTP11	NOT FOUND	NOT FOUND	NOT FOUND
102	DNA-directed RNA polymerase, alpha subunit	NA	Your search - U3 snoRNA-associated protein UTP11 and homo sapiens - did not match any articles.
103	extracellular receptor	NOT FOUND	NOT FOUND	NOT FOUND
104	histone H3 variant	H3.3	The histone H3 family contains an evolutionary conserved variant, H3.3, which differs in sequence in only five amino acids from the canonical H3, H3.1, and was shown to play a role in the transcriptional activation of genes.	https://www.pnas.org/content/102/18/6344.short
105	glycosomal malate dehydrogenase	NOT FOUND	NOT FOUND	NOT FOUND
106	flavoprotein monooxygenase	NOT FOUND	NOT FOUND	NOT FOUND
107	peptidase T	NOT FOUND	NOT FOUND	NOT FOUND
108	NADH-ubiquinone oxidoreductase, mitochondrial	NADH–ubiquinone oxidoreductase	The respiratory chain. Reduced cofactors (NADHandFADH2)areproducedfromthe intermediary metabolism of carbohydrates, proteins, and fats. These cofactors donateelectrons to complex I (NADH–ubiquinone oxidoreductase) and complex II (succinate–ubiquinone oxidoreductase). These electrons flow between the complexes down an elec-trochemical gradient (black arrows), shuttled by ubiquinone (Q)andcytochrom…	https://link.springer.com/chapter/10.1007/3-540-31789-9_1
109	histone H2A	metazoan TFTC/STAGA complexes	demonstrate that the 2 MDa GCN5 HAT-containing metazoan TFTC/STAGA complexes contain a histone H2A and H2B deubiquitinase activity.	https://www.sciencedirect.com/science/article/pii/S1097276507008854
110	O-sialoglycoprotein endopeptidase	OSGEP	OSGEP: encoding enzyme Probable O-sialoglycoprotein endopeptidase	http://oer2go.org:81/wikipedia_en_all_novid_2017-08/A/Chromosome_14_(human).html
111	inosine-5'-monophosphate dehydrogenase	NOT FOUND	NOT FOUND	NOT FOUND
112	clathrin assembly sigma-adaptin protein complex 4	NOT FOUND	NOT FOUND	NOT FOUND
113	protein transport protein sec13	NOT FOUND	NOT FOUND	NOT FOUND
114	syntaxin 5	SYNTAXIN 5	protein syntaxin-5 (Stx5) is essential for Golgi transport. In humans, the STX5 mRNA encodes two protein isoforms, Stx5 Long (Stx5L) from the first starting methionine and Stx5 Short (Stx5S) from an alternative starting methionine at position 55.	https://www.medrxiv.org/content/10.1101/2020.03.30.20044438v1
115	N-myristoyl transferase	NOT FOUND	NOT FOUND	NOT FOUND
116	cytochrome C oxidase subunit IV	NOT FOUND	NOT FOUND	NOT FOUND
117	alanine aminotransferase	NOT FOUND	NOT FOUND	NOT FOUND
118	arginine N-methyltransferase	NOT FOUND	he invention provides isolated nucleic acids molecules, designated 7118 nucleic acid molecules, which encode novel arginine N-methyltransferase family members.	https://patents.google.com/patent/US20030113775A1/en
119	glucose-6-phosphate isomerase, glycosomal	NOT FOUND	NOT FOUND	NOT FOUND
120	ATP synthase subunit	NOT FOUND	NOT FOUND	NOT FOUND
121	metaciclina II	NOT FOUND	NOT FOUND	NOT FOUND
122	puromycin-sensitive aminopeptidase-like protein	NOT FOUND	NOT FOUND	NOT FOUND
123	metacaspase	NOT FOUND	NOT FOUND	NOT FOUND
124	8-oxoguanine DNA glycosylase	8‐oxoguanine DNA glycosylase (OGG1)	human 8‐oxoguanine DNA glycosylase (OGG1) (OGG1‐1a to ‐1c and ‐2a to ‐2e) are registered in the National Center for Biotechnology Information.	https://onlinelibrary.wiley.com/doi/abs/10.1002/jbt.21605
125	phospholipid-transporting ATPase	ATP11C	Isolation of reticulocytes from human peripheral blood Phospholipid-transporting ATPase IG	https://www.sciencedirect.com/science/article/pii/S1079979614000151
126	ADP/ATP translocase	NOT FOUND	NOT FOUND	NOT FOUND
127	RNA editing 3' terminal uridylyl transferase 1	NOT FOUND	NOT FOUND	NOT FOUND
128	50S ribosomal protein L16	NOT FOUND	NOT FOUND	NOT FOUND
129	immunodominant antigen	NOT FOUND	NOT FOUND	NOT FOUND
130	mitochondrial DNA polymerase I protein C	NOT FOUND	NOT FOUND	NOT FOUND
131	glutathione synthetase	Human GS	GS is largely overlooked when considering the regulation of cellular glutathione levels. Human GS is a homodimeric enzyme that has been extensively characterized using both structural (Gogos & Shapiro, 2002) and kinetic approaches	https://www.sciencedirect.com/topics/neuroscience/glutathione-synthetase
132	fatty acid elongase	fatty acid elongase	Seven fatty acid elongase subtypes (Elovl #1–7) have been identified in the mouse, rat, and human genomes. These enzymes determine the rate of overall fatty acid elongation. Moreover, these enzymes also display differential substrate specificity, tissue distribution, and regulation, making them important regulators of cellular lipid composition as well as specific cellular functions.	https://www.ncbi.nlm.nih.gov/pmc/articles/PMC2764369/
133	40S ribosomal protein S18	NOT FOUND	NOT FOUND	NOT FOUND
134	40S ribosomal protein S10	ribosomal protein S10	wo positive clones were characterized. One of the clones is the ribosomal protein S10, the other encodes a novel human DnaJ homologue designated HSJ2.	https://www.sciencedirect.com/science/article/pii/S0021925819880985
135	eukaryotic translation initiation factor 6 (eIF-6)	Eukaryotic translation initiation factor 6 (eIF6)	Eukaryotic translation initiation factor 6 (eIF6) affects the maturation of 60S ribosomal subunits. Found in yeast and mammalian cells, eIF6 is primarily located in the cytoplasm of mammalian cells.	https://pubmed.ncbi.nlm.nih.gov/28693127/
136	RNA editing complex protein MP67	NOT FOUND	NOT FOUND	NOT FOUND
137	threonine dehydratase-like	NOT FOUND	NOT FOUND	NOT FOUND
138	thymidylate kinase	Cytosolic thymidine kinase 1	Cytosolic thymidine kinase 1, TK1, is a well known cell-cycle-regulated enzyme of importance in nucleotide metabolism as well as an activator of antiviral and anticancer drugs such as 3′-azido-3′-deoxythymidine (AZT).	https://www.pnas.org/content/101/52/17970
139	cytochrome c oxidase copper chaperone	Cytochrome c oxidase copper chaperone	Copper metallochaperone essential for the assembly of the mitochondrial respiratory chain complex IV (CIV), also known as cytochrome c oxidase. Binds two copper ions and delivers them to the metallochaperone SCO1 which transports the copper ions to the Cu(A) site on the cytochrome c oxidase subunit II (MT-CO2/COX2).	https://www.uniprot.org/uniprot/Q14061
140	RNA-binding protein 6	NOT FOUND	NOT FOUND	NOT FOUND
141	elongation initiation factor 2 alpha subunit	eukaryotic translation initiation factor 2 (eIF2)	The GTP-bound form of the trimeric eukaryotic translation initiation factor 2 (eIF2) transfers aminoacylated initiator methionyl tRNA onto the 40S ribosome.	https://www.sciencedirect.com/science/article/pii/S0969212604002795
142	serine/threonine-protein kinase NEK1	NOT FOUND	NOT FOUND	NOT FOUND
143	peptidyl-prolyl cis-trans isomerase NIMA-interacting 4	NOT FOUND	NOT FOUND	NOT FOUND
144	katanin-like protein	katanin	human p60 katanin and the C-terminal domain of human p80 katanin both bind microtubules in vitro. Association of these two proteins results in an increased microtubule affinity and increased microtubule-severing activity in vitro. Association of these subunits in transfected HeLa cells increases microtubule disassembly activity and targeting to spindle poles. T	https://jcs.biologists.org/content/113/9/1623.short
145	dihydrolipoamide dehydrogenase	dihydrolipoamide dehydrogenase	dihydrolipoamide dehydrogenase (DLD) was the hub in the network of these altered proteins. Real-time polymerase chain reaction (PCR) and Western blotting showed that Cd downregulated the expression of DLD.	https://www.sciencedirect.com/science/article/abs/pii/S0378427411012677
146	beta-fructofuranosidase-like protein	NOT FOUND	NOT FOUND	NOT FOUND
147	cyclin	HUMAN CYCLIN G1 AND G2	oth human G-cyclins are induced by the DNA damaging agent actinomycin-D and although the induction of cyclin G1 is clearly p53 dependent, activation of cyclin G2 expression was observed in the absence of p53.	https://europepmc.org/article/med/8806701
148	monooxygenase	Flavin-containing monooxygenase 3	Flavin-containing monooxygenase 3 (FMO3) is a hepatic microsomal enzyme that oxidizes a host of drugs, xenobiotics and other chemicals.	https://www.ncbi.nlm.nih.gov/pmc/articles/PMC2213907/
149	elongation of very long chain fatty acids protein	NOT FOUND	NOT FOUND	NOT FOUND
150	GDP-L-fucose synthetase	GFUS	Human GDP-l-fucose synthase, also known as FX protein, synthesizes GDP-l-fucose from its substrate GDP-4-keto-6-deoxy-d-mannose. The reaction involves epimerization at both C-3 and C-5 followed by an NADPH-dependent reduction of the carbonyl at C-4	https://academic.oup.com/abbs/article/45/9/720/1222?login=true
151	ubiquitin-conjugating enzyme protein	UBC	Although only two human Ub E1 activating proteins have been identified (12), 40 E2s (including both active E2 proteins and inactive E2 variants) are encoded in the human genome (Table I). All E2 proteins share a conserved “core” ubiquitin conjugating (UBC) domain of ∼150 amino acid residues, and many E2s possess additional N- and/or C-terminal protein sequences that can govern intracellular local…	https://www.sciencedirect.com/science/article/pii/S1535947620329820
152	vacuolar proton-ATPase-like protein	NOT FOUND	NOT FOUND	NOT FOUND
153	chaperonin HSP60	HSP60	We find that approximately half of the proteins annotated as mitochondrial matrix proteins interact with the HSP60/HSP10 chaperonin. They cover a broad spectrum of functions and metabolic pathways including the mitochondrial protein synthesis apparatus, the respiratory chain, and mitochondrial protein quality control. Many of the genes encoding HSP60 interactors are annotated as disease genes. Th…	https://link.springer.com/article/10.1007%2Fs12192-020-01080-6
154	class I nuclease-like protein	NOT FOUND	NOT FOUND	NOT FOUND
155	DNA-dependent RNA polymerases	NOT FOUND	NOT FOUND	NOT FOUND
156	A/G-specific adenine glycosylase	NOT FOUND	NOT FOUND	NOT FOUND
157	carnitine O-palmitoyltransferase II	CPT II	Carnitine palmitoyltransferase II (CPT II) deficiency is a disorder of long-chain fatty-acid oxidation. The three clinical presentations are lethal neonatal form, severe infantile hepatocardiomuscular form, and myopathic form (which is usually mild and can manifest from infancy to adulthood).	https://europepmc.org/article/NBK/nbk1253
158	40S ribosomal protein S15	RPS15	Human ribosomal protein, S15 (RPS15) is a component of the 40S ribosome subunit, and is a member of the S19P family of ribosomal proteins. The RPS15gene was originally identified as RIG, a human homologue of rig(rat insulinoma gene) [1, 2].	https://pdfs.semanticscholar.org/767a/956b2c33e68d76982a2297aa0ad4bab6ef6e.pdf
159	methylenetetrahydrofolate dehydrogenase-like protein	MTHFD1	This gene encodes a protein that possesses three distinct enzymatic activities, 5,10-methylenetetrahydrofolate dehydrogenase, 5,10-methenyltetrahydrofolate cyclohydrolase and 10-formyltetrahydrofolate synthetase. Each of these activities catalyzes one of three sequential reactions in the interconversion of 1-carbon derivatives of tetrahydrofolate, which are substrates for methionine, thymidylate,…	https://www.publish.csiro.au/rd/acc/RD15481/RD15481_AC.pdf
160	DNA primase small subunit	PRIM1	Catalytic subunit of the DNA primase complex and component of the DNA polymerase alpha complex (also known as the alpha DNA polymerase-primase complex) which play an essential role in the initiation of DNA synthesis (PubMed:9268648, PubMed:9705292, PubMed:17893144). During the S phase of the cell cycle, the DNA polymerase alpha complex (composed of a catalytic subunit POLA1, an accessory subunit …	https://www.uniprot.org/uniprot/P49642
161	microtubial binding protein	RASSF1A	RASSF1A is a putative tumor suppressor gene that is inactivated in a variety of human tumors. Expression of exogenous RASSF1A has been shown to inhibit tumor growth in vitro and in animals. However, the molecular mechanisms by which RASSF1A mediates its tumor suppressive effects remain to be elucidated. Here, we report that RASSF1A is a microtubule-binding protein that interacts with and stabiliz…	https://www.nature.com/articles/1207901
162	frataxin-like, mitochondrial precursor	ISCU	We present data providing new insights into the interactions of mammalian frataxin with the Fe-S assembly complex by combining in vitro and in vivo approaches. Through immunoprecipitation experiments, we show that the main endogenous interactors of a recombinant mature human frataxin are ISCU, NFS1 and ISD11, the components of the core Fe-S assembly complex.	https://journals.plos.org/plosone/article?id=10.1371/journal.pone.0016199
163	frataxin-like, mitochondrial precursor	NFS1	We present data providing new insights into the interactions of mammalian frataxin with the Fe-S assembly complex by combining in vitro and in vivo approaches. Through immunoprecipitation experiments, we show that the main endogenous interactors of a recombinant mature human frataxin are ISCU, NFS1 and ISD11, the components of the core Fe-S assembly complex.	https://journals.plos.org/plosone/article?id=10.1371/journal.pone.0016199
164	frataxin-like, mitochondrial precursor	ISD11	We present data providing new insights into the interactions of mammalian frataxin with the Fe-S assembly complex by combining in vitro and in vivo approaches. Through immunoprecipitation experiments, we show that the main endogenous interactors of a recombinant mature human frataxin are ISCU, NFS1 and ISD11, the components of the core Fe-S assembly complex.	https://journals.plos.org/plosone/article?id=10.1371/journal.pone.0016199
165	protein transport protein Sec61 gamma subunit	SEC61G	Component of SEC61 channel-forming translocon complex that mediates transport of signal peptide-containing precursor polypeptides across endoplasmic reticulum (ER).	https://www.uniprot.org/uniprot/P60059
166	flap endonuclease-1 (FEN-1)	WRN	We report a novel interaction of the WRN gene product with the human 5′ flap endonuclease/5′–3′ exonuclease (FEN‐1), a DNA structure‐specific nuclease implicated in DNA replication, recombination and repair. WS protein (WRN) dramatically stimulates the rate of FEN‐1 cleavage of a 5′ flap DNA substrate.	https://www.embopress.org/doi/full/10.1093/emboj/20.20.5791
167	flap endonuclease-1 (FEN-1)	FEN1	First discovered as a structure-specific endonuclease that evolved to cut at the base of single-stranded flaps, flap endonuclease (FEN1) is now recognized as a central component of cellular DNA metabolism. Substrate specificity allows FEN1 to process intermediates of Okazaki fragment maturation, long-patch base excision repair, telomere maintenance, and stalled replication fork rescue. For Okazak…	https://www.annualreviews.org/doi/abs/10.1146/annurev-biochem-072511-122603
168	flap endonuclease-1 (FEN-1)	BLM	We report here a novel interaction of the BLM protein with the human 5′-flap endonuclease/5′-3′ exonuclease (FEN-1), a genome stability factor involved in Okazaki fragment processing and DNA repair. BLM protein stimulates both the endonucleolytic and exonucleolytic cleavage activity of FEN-1 and this functional interaction is independent of BLM catalytic activity. BLM and FEN-1 are associated wit…	https://www.sciencedirect.com/science/article/pii/S0021925817476307
169	flap endonuclease-1 (FEN-1)	MRE11A	This sensitivity is due to a synthetic lethal interaction between FEN1 and MRE11A, which is often mutated in MSI cancers through instabilities at a poly(T) microsatellite repeat. Disruption of ATM is similarly synthetic lethal with FEN1 inhibition, suggesting that disruption of FEN1 function leads to the accumulation of DNA double-strand breaks.	https://journals.plos.org/plosone/article?id=10.1371/journal.pone.0179278
170	flap endonuclease-1 (FEN-1)	NEIL1	Here we show that NEIL1 interacts with flap endonuclease 1 (FEN-1), an essential component of the DNA replication. FEN-1 is present in the NEIL1 immunocomplex isolated from human cell extracts, and the two proteins colocalize in the nucleus. FEN-1 stimulates the activity of NEIL1 in vitro in excising 5-hydroxyuracil from duplex, bubble, forked, and single-stranded DNA substrates by up to 5-fold. …	https://www.sciencedirect.com/science/article/pii/S002192582073468X
171	flap endonuclease-1 (FEN-1)	TERF2	Genetic rescue experiments utilizing FEN1 mutant proteins that retained the ability to localize to telomeric repeats revealed that FEN1's nuclease activity and ability to interact with the Werner protein (WRN) and telomere-binding protein (TRF2) were required for FEN1 activity at the telomere. Given FEN1's role in lagging-strand DNA replication and reinitiation of stalled replication forks, we pr…	https://www.sciencedirect.com/science/article/pii/S0960982208002583
172	acyl carrier protein, mitochondrial precursor	NDUFAB1	NDUFAB1 is the mitochondrial acyl carrier protein (ACP) essential for cell viability. Through its pantetheine-4′-phosphate post-translational modification, NDUFAB1 interacts with members of the leucine-tyrosine-arginine motif (LYRM) protein family.	https://www.sciencedirect.com/science/article/pii/S1535947620300062
173	acyl carrier protein, mitochondrial precursor	NFS1	The recently solved crystal structures of the human cysteine desulfurase NFS1, in complex with the LYR protein ISD11, the acyl carrier protein ACP, and the main scaffold ISCU, have shed light on the molecular interactions that govern initial cluster assembly on ISCU.	https://www.sciencedirect.com/science/article/pii/S1367593119301425?casa_token=WiGhFWJQTbsAAAAA:4aTXZiiiswF-Ta06aTZHVTFneNsEKTF-w3_zV-rdEWxRskDqgINaKxPiyt8ZPpe77xndbr4GAag
174	acyl carrier protein, mitochondrial precursor	ISD11	Combined structural and biochemical analyses showed that a critical aspect of the ISD11–ACP interaction involved the insertion of the entire acyl chains (of at least 12 carbons) and the 4′-PP group of ACP into the hydrophobic barrel created by the three-helical structure of ISD11, a mechanism known as chain flipping	https://www.sciencedirect.com/science/article/pii/S1367593119301425?casa_token=WiGhFWJQTbsAAAAA:4aTXZiiiswF-Ta06aTZHVTFneNsEKTF-w3_zV-rdEWxRskDqgINaKxPiyt8ZPpe77xndbr4GAag
175	gamma-tubulin	TUBGCP5	Mass spectrometry analysis of the human γ-tubulin complex components confirmed the presence of four previously identified components (γ-tubulin and γ-tubulin complex proteins [GCPs] 2, 3, and 4) and led to the identification of two new components, GCP5 and GCP6. Sequence analysis revealed that the GCPs share five regions of sequence similarity and define a novel protein superfamily that is conser…	https://www.molbiolcell.org/doi/full/10.1091/mbc.12.11.3340
176	gamma-tubulin	TUBGCP6	Mass spectrometry analysis of the human γ-tubulin complex components confirmed the presence of four previously identified components (γ-tubulin and γ-tubulin complex proteins [GCPs] 2, 3, and 4) and led to the identification of two new components, GCP5 and GCP6. Sequence analysis revealed that the GCPs share five regions of sequence similarity and define a novel protein superfamily that is conser…	https://www.molbiolcell.org/doi/full/10.1091/mbc.12.11.3340
177	gamma-tubulin	MZT1	Mitotic‐spindle organizing protein associated with a ring of γ‐tubulin 1 (MOZART1) is an 8.5 kDa protein linked to regulation of γ‐tubulin ring complexes (γTuRCs), which are involved in nucleation of microtubules. Despite its small size, MOZART1 represents a challenging target for detailed characterization in vitro.	https://onlinelibrary.wiley.com/doi/full/10.1002/pro.3282
178	receptor-type adenlyate cyclase	ADCYAP1	Pituitary adenylate cyclase-activating polypeptide (PACAP), the new hypophysiotropic factor member of the vasoactive intestinal peptide (VIP)/secretin/glucagon/GHRH family of neuropeptides, exerts its biological action by interacting with both PACAP-selective type I receptors (PAC1) and type II receptors (VPAC1), which bind both PACAP and VIP.	https://academic.oup.com/endo/article/141/3/1158/2988381?login=true
179	N-terminal acetylation	NatA	terminal acetylation is a co- and posttranslational modification, conserved among eukaryotes. It determines the functional fate of many proteins including their stability, complex formation, and subcellular localization. N-terminal acetyltransferases (NATs) transfer an acetyl group to the N-termini of proteins, and the major NATs in yeast and humans are NatA, NatB, and NatC. In this study, we cha…	https://www.hindawi.com/journals/jpr/2019/6594212/
180	N-terminal acetyltransferases (NATs)	NatB	terminal acetylation is a co- and posttranslational modification, conserved among eukaryotes. It determines the functional fate of many proteins including their stability, complex formation, and subcellular localization. N-terminal acetyltransferases (NATs) transfer an acetyl group to the N-termini of proteins, and the major NATs in yeast and humans are NatA, NatB, and NatC. In this study, we cha…	https://www.hindawi.com/journals/jpr/2019/6594212/
181	DNA polymerase (pol)	deoxyribose phosphate lyases	Both proteins, when expressed recombinantly, are active as DNA polymerases and deoxyribose phosphate lyases,	https://www.sciencedirect.com/science/article/pii/S0021925820756814
182	β-like proteins	NOT FOUND	NOT FOUND	NOT FOUND
183	prolines	NOT FOUND	NOT FOUND	NOT FOUND
184	alanines	NOT FOUND	NOT FOUND	NOT FOUND
185	lysines	NOT FOUND	NOT FOUND	NOT FOUND
186	NADH dehydrogenase subunit II	cytochrome c oxidase	the string of Gs and the beginning of the cytochrome c oxidase 1 gene but lacks the 1.8 kb region spanning the eight tandem repeats and the 5′ end of the NADH dehydrogenase subunit II gene.	https://onlinelibrary.wiley.com/doi/abs/10.1046/j.1365-2583.2001.00258.x
187	mitochondrial DNA polymerase	Poly(ADP-ribose) polymerase 1 (PARP1)	the role of PARP1 in maintaining mtDNA dependent mitochondrial function in Chagas disease.	https://journals.plos.org/plospathogens/article?id=10.1371/journal.ppat.1007065
188	mitogen activated protein kinase (MAPK)-AP-1	factor AP-1	increased AP-1 DNA binding activity as determined by electrophoretic mobility shift assay (EMSA). Western blot analysis demonstrated an increase in the phosphorylated forms of extracellular signal-regulated kinase (ERK1/2).	https://europepmc.org/article/med/11078362
189	mitogen activated protein kinase (MAPK)-AP-2	ndothelin-1 (ET-1)	this parasite increased the synthesis of biologically active endothelin-1 (ET-1). Therefore. in the myocardium of T. cruzi-infected mice, we examined ET-1 expression and the p42/44-mitogen activated protein kinase (MAPK)-AP-1	https://europepmc.org/article/med/11078362
190	Mitogen-activated protein kinase (MAPK)	Phosphorylated TcMAPK2	hosphorylated TcMAPK2 was highest in trypomastigotes and lowest in amastigotes. Recombinant TcMAPK2 was able to phosphorylate the recombinant protein of a cAMP specific phosphodiesterase	https://www.tandfonline.com/doi/full/10.4161/cc.9.14.12372
191	mutS gene class two (MSH2)	DNA polymerase	DNA polymerase proofreading activity after DNA replication, increasing DNA replication fidelity by 100–1000 fold (Modrich and Lahue, 1986). In Escherichia coli, the factors that are exclusively involved in the MMR are encoded by mutS, mutL and mutH genes	https://www.sciencedirect.com/science/article/pii/S0378111901005492
192	mismatch repair (MMR	Variant Surface Glycoprotein (VSG)	Variant Surface Glycoprotein (VSG) is expressed on the cell surface, acting as a protective coat. The molecular identity of the VSG coat is periodically and spontaneously changed by a number of different switching mechanisms. T. brucei is known to have conserved DNA repair pathways, including homologous recombination (HR) and mismatch repair (MMR).	http://theses.gla.ac.uk/71474/
193	mucin associated surface protein family (MASP)	NOT FOUND	T. cruzi specific glycoproteins and provide experimental data indicating that the mucin associated surface protein family (MASP) and dispersed gene family (DGF-1) are post-translationally modified by N-linked glycans.	https://pubs.acs.org/doi/abs/10.1021/pr060364b#
194	dispersed gene family (DGF-1)	NOT FOUND	T. cruzi specific glycoproteins and provide experimental data indicating that the mucin associated surface protein family (MASP) and dispersed gene family (DGF-1) are post-translationally modified by N-linked glycans.	https://pubs.acs.org/doi/abs/10.1021/pr060364b#
195	AMP–protein kinase A (PKA)	NOT FOUND	AMP–protein kinase A (PKA) signaling is important for the growth and differentiation of Trypanosoma cruzi. Immunofluorescence suggests that PKA can associate with the plasma membrane of trypomastigotes. We found that the PKA regulatory subunit interacts with several P-type ATPases. These P-type ATPases may play a role in anchoring PKA to the plasma membrane in T. cruzi.	https://www.ajtmh.org/content/journals/10.4269/ajtmh.2009.80.941
196	P-type ATPases	NOT FOUND	AMP–protein kinase A (PKA) signaling is important for the growth and differentiation of Trypanosoma cruzi. Immunofluorescence suggests that PKA can associate with the plasma membrane of trypomastigotes. We found that the PKA regulatory subunit interacts with several P-type ATPases. These P-type ATPases may play a role in anchoring PKA to the plasma membrane in T. cruzi.	https://www.ajtmh.org/content/journals/10.4269/ajtmh.2009.80.941
197	P-type ATPases	Na+	Na+-ATPase in T cruzi, which resembled fungal and plant ENAs, termed TcENA. TcENA was a plasma membrane protein expressed throughout the parasite life cycle	https://www.sciencedirect.com/science/article/pii/S0005273606001702
198	TcHA1 and TcHA2	H+-ATPases	a pair of tandemly linked genes (TcHA1 and TcHA2) that encode P (phospho-intermediate form)-type H+-ATPases with homology to fungal and plant proton-pumping ATPases.	https://portlandpress.com/biochemj/article-abstract/392/3/467/41669/Role-for-a-P-type-H-ATPase-in-the-acidification-of?redirectedFrom=fulltext
199	A P‐type (phospho‐intermediate form) Ca2+‐ATPase	Ca2+	A P‐type (phospho‐intermediate form) Ca2+‐ATPase activity was found to be responsible for intracellular Ca2+ transport in these cells, with no evidence of a mitochondrial Ca2+ transport activity.	https://onlinelibrary.wiley.com/doi/abs/10.1111/j.1550-7408.2005.3309rr.x
200	histidine-glutamate	NOT FOUND	The histidine-glutamate metabolic pathway is an oxidative route that has shown to be relevant for the bioenergetics in Trypanosoma cruzi,	https://www.sciencedirect.com/science/article/pii/S0300908420301188
201	histidine ammonia-lyase enzyme (TcHAL)	NOT FOUND	This work presents the three-dimensional (3D) structure of Trypanosoma cruzi histidine ammonia-lyase enzyme (TcHAL) and some comparisons of it to homologous structures	https://www.sciencedirect.com/science/article/pii/S0300908420301188
202	prolyl oligopeptidase (POP)	80-kDa proteinase (Tc80)	c80 in the invasion of nonphagocytic cells. Tc80 was classified as a member of the prolyl oligopeptidase (POP) family of serine proteases and was also found to hydrolyze fibronectin.	https://www.sciencedirect.com/science/article/pii/S0021925819372369
203	RNA-binding protein	75 RRM proteins	RNA-binding proteins are important in many aspects of RNA processing, function, and destruction.RRM-containing protein orthologues, suggesting common posttranscriptional processing and regulatory pathways	https://www.scielo.br/scielo.php?pid=S0074-02762012000800021&script=sci_abstract&tlng=pt
204	RNA-binding protein	polycomb complex 2 (PRC2)	1,500 proteins have the capacity to bind RNA in the human genome (Gerstberger et al., 2014), and given such a large unexpected repertoire of RBPs in mammalian cells, we now need to study their functions beyond the traditional framework.	https://www.sciencedirect.com/science/article/pii/S0092867419306294
205	methyltransferases (MHT)	acetyltransferases	The nuclear DNA is condensed by histones that suffer post-translational modifications, such as addition of methyl groups by histone methyltransferases (MHT) and addition of acetyl groups by acetyltransferases.	https://www.sciencedirect.com/science/article/abs/pii/S0001706X16306003
206	phosphoglycerate phosphatase	Mn2+ or Fe2+	Recombinant cofactor-independent phosphoglycerate mutase from Trypanosoma brucei was inactivated by EDTA, and reactivated by Co2+ much more than by Mn2+ or Fe2+. It displayed a minor phosphoglycerate phosphatase activity, which was stimulated by Mn2+ more than by Co2+. Upon incubation with [32P]phosphoglycerate, radioactivity was incorporated into the enzyme, most particularly in the presence of …	https://academic.oup.com/femsle/article/204/1/39/632734?login=true
207	phosphoglycerate	NOT FOUND	Recombinant cofactor-independent phosphoglycerate mutase from Trypanosoma brucei was inactivated by EDTA, and reactivated by Co2+ much more than by Mn2+ or Fe2+. It displayed a minor phosphoglycerate phosphatase activity, which was stimulated by Mn2+ more than by Co2+. Upon incubation with [32P]phosphoglycerate, radioactivity was incorporated into the enzyme, most particularly in the presence of …	https://academic.oup.com/femsle/article/204/1/39/632734?login=true
208	Phosphoglycerate mutases (PGAMs)	NOT FOUND	Phosphoglycerate mutases (PGAMs) participate in both the glycolytic and the gluconeogenic pathways in reversible isomerization of 3‐phosphoglycerate and 2‐phosphoglycerate. PGAMs are members of two distinct protein families: enzymes that are dependent on or independent of the 2,3‐bisphosphoglycerate cofactor.	https://febs.onlinelibrary.wiley.com/doi/full/10.1111/j.1742-4658.2012.08586.x
209	2,3‐bisphosphoglycerate	NOT FOUND	Phosphoglycerate mutases (PGAMs) participate in both the glycolytic and the gluconeogenic pathways in reversible isomerization of 3‐phosphoglycerate and 2‐phosphoglycerate. PGAMs are members of two distinct protein families: enzymes that are dependent on or independent of the 2,3‐bisphosphoglycerate cofactor.	https://febs.onlinelibrary.wiley.com/doi/full/10.1111/j.1742-4658.2012.08586.x
210	nuclear pore complexes (NPCs)	NOT FOUND	NOT FOUND	https://digitalcommons.rockefeller.edu/student_theses_and_dissertations/26/
211	Interferon (IFN)-γ-inducible genes	oxidative phosphorylation	polymerase chain reaction analysis showed that immune response, lipid metabolism, and mitochondrial oxidative phosphorylation genes were selectively up-regulated in myocardial tissue of the tested Chagas' cardiomyopathy patients.	https://www.sciencedirect.com/science/article/pii/S0002944010629768
212	Interferon (IFN)-γ-inducible genes	chemokine monocyte chemoattractant protein-1	the IFN-γ-inducible chemokine monocyte chemoattractant protein-1. Atrial natriuretic factor expression increased 15-fold in response to IFN-γ whereas combined IFN-γ and monocyte chemoattractant protein-1 increased atrial natriuretic factor expression 400-fold	https://www.sciencedirect.com/science/article/pii/S0002944010629768
213	RNA-binding protein	numb gene	Msi1 expression in connection with the posttranscriptional down-regulation of them-numb gene.	https://mcb.asm.org/content/21/12/3888.short
214	RNA-binding protein	CTCF	DNA-binding proteins are also long known to bind both DNA and RNA (Cassiday and Maher, 2002), which has been extended to many transcription factors (TFs), such as CTCF (Kung et al., 2015, Saldaña-Meyer et al., 2014); enzymes involved in DNA repair	https://www.sciencedirect.com/science/article/pii/S0092867419306294
215	RNA-binding protein	poly(A) binding protein	RRM-containing protein orthologues, suggesting common posttranscriptional processing and regulatory pathways. Of the 75 RRM proteins identified in T. brucei, only 13 had clear homologues in other eukaryotes, although 8 more could be given putative functional assignments	https://www.scielo.br/scielo.php?pid=S0074-02762012000800021&script=sci_abstract&tlng=pt
216	PD-L1	interleukin‐12	T. cruzi infection because a controlled response is necessary to eliminate the parasite and to avoid tissue damage. Cytokines, such as interferon‐γ (IFN‐γ), interleukin‐12 (IL‐12) and tumour necrosis factor‐α are produced at high levels in response to the infection,9-11 leading to an increase in iNOS expression in Mφs.	https://onlinelibrary.wiley.com/doi/full/10.1111/j.1365-2567.2011.03406.x
217	PD-L1	IFN‐γ	T. cruzi infection because a controlled response is necessary to eliminate the parasite and to avoid tissue damage. Cytokines, such as interferon‐γ (IFN‐γ), interleukin‐12 (IL‐12) and tumour necrosis factor‐α are produced at high levels in response to the infection,9-11 leading to an increase in iNOS expression in Mφs.	https://onlinelibrary.wiley.com/doi/full/10.1111/j.1365-2567.2011.03406.x
218	Sec23A	Benznidazole	T. cruzi proteins capable of binding immobilized Bzn, which were subsequently analysed by mass spectrometry.	https://www.sciencedirect.com/science/article/abs/pii/S0014489414000472
219	Sec23A	YjeF	the bacterial YjeF proteins, a Sec23A orthologue and the aldo–ketoreductase family member TcAKR. TcAKR is closely related to other enzymes previously associated with Bzn reductive activation such as NTRI and TcOYE.	https://www.sciencedirect.com/science/article/abs/pii/S0014489414000472
220	DNA polymerase (pol) β	pol β-like proteins	Trypanosoma brucei, we discovered genes for two pol β-like proteins. One is ∼70% identical to the C. fasciculata pol β and is likely the homolog of this enzyme.	https://www.sciencedirect.com/science/article/pii/S0021925820756814
221	DNA polymerase (pol) β	prolines	a long N-terminal extension rich in prolines, alanines, and lysines. Both proteins, when expressed recombinantly, are active as DNA polymerases and deoxyribose phosphate lyases,	https://www.sciencedirect.com/science/article/pii/S0021925820756815
222	DNA polymerase (pol) β	alanines	a long N-terminal extension rich in prolines, alanines, and lysines. Both proteins, when expressed recombinantly, are active as DNA polymerases and deoxyribose phosphate lyases,	https://www.sciencedirect.com/science/article/pii/S0021925820756816
223	DNA polymerase (pol) β	lysines	a long N-terminal extension rich in prolines, alanines, and lysines. Both proteins, when expressed recombinantly, are active as DNA polymerases and deoxyribose phosphate lyases,	https://www.sciencedirect.com/science/article/pii/S0021925820756817
224	T. cruzi DNA polymerase beta (Tcpolβ)	kDNA	that T. cruzi DNA polymerase beta (Tcpolβ) is restricted to the antipodal sites of kDNA in replicative epimastigote and amastigote developmental stages, being strictly localized to kDNA antipodal sites between G1/S and early G2 phase in replicative epimastigotes	https://www.sciencedirect.com/science/article/pii/S0166685112000497
225	DNA glycosylase 1	adenine	8-oxoguanine (8-oxoG) is removed during base excision repair by the 8-oxoguanine DNA glycosylase 1 (Ogg1). This lesion can erroneously pair with adenine, and the excision of this damaged base by Ogg1 enables the insertion of a guanine and prevents DNA mutation.	https://journals.plos.org/plosone/article?id=10.1371/journal.pone.0042484
226	DNA glycosylase 1	TcOGG1 gene	the TcOGG1 gene encodes an 8-oxoG DNA glycosylase by complementing an Ogg1-defective Saccharomyces cerevisiae strain.	https://journals.plos.org/plosone/article?id=10.1371/journal.pone.0042484
227	DNA glycosylase 1	guanine	8-oxoguanine (8-oxoG) is removed during base excision repair by the 8-oxoguanine DNA glycosylase 1 (Ogg1). This lesion can erroneously pair with adenine, and the excision of this damaged base by Ogg1 enables the insertion of a guanine and prevents DNA mutation.	https://journals.plos.org/plosone/article?id=10.1371/journal.pone.0042484
228	60S large ribosomal subunit	NOT FOUND	NOT FOUND	NOT FOUND
229	protein transport protein Sec23A	NOT FOUND	NOT FOUND	NOT FOUND
230	40S ribosomal protein S8	NOT FOUND	NOT FOUND	NOT FOUND
231	DNA/RNA non-specific endonuclease protein-like	NOT FOUND	NOT FOUND	NOT FOUND
232	D-isomer specific 2-hydroxyacid dehydrogenase-protein	NOT FOUND	NOT FOUND	NOT FOUND
233	mitochondrial DNA polymerase I protein A	NOT FOUND	NOT FOUND	NOT FOUND
234	hslvu complex proteolytic subunit-like	NOT FOUND	NOT FOUND	NOT FOUND
235	Golgi SNARE protein-like	NOT FOUND	NOT FOUND	NOT FOUND
236	prefoldin	NOT FOUND	NOT FOUND	NOT FOUND
237	DNA ligase	NOT FOUND	NOT FOUND	NOT FOUND
238	small GTP-binding protein	NOT FOUND	NOT FOUND	NOT FOUND
239	prohibitin	NOT FOUND	NOT FOUND	NOT FOUND
240	2-oxoisovalerate dehydrogenase beta subunit, mitochondrial precursor	NOT FOUND	NOT FOUND	NOT FOUND
241	coatomer zeta subunit	NOT FOUND	NOT FOUND	NOT FOUND
242	40S ribosomal protein S5	NOT FOUND	NOT FOUND	NOT FOUND
243	beta-adaptin 1	NOT FOUND	NOT FOUND	NOT FOUND
244	pyruvate phosphate dikinase (PPDK)	NOT FOUND	The first enzyme of one branch of this auxiliary system is the PPi-dependent pyruvate phosphate dikinase (PPDK) that converts phosphoenolpyruvate (PEP), inorganic pyrophosphate (PPi) and AMP into pyruvate, inorganic phosphate (Pi) and ATP, thus contributing to the ATP/ADP balance within the glycosomes. In this work we cloned, expressed and purified the T. cruzi PPDK	https://www.sciencedirect.com/science/article/abs/pii/S0014489416300492
245	phosphoenolpyruvate (PEP)	NOT FOUND	The first enzyme of one branch of this auxiliary system is the PPi-dependent pyruvate phosphate dikinase (PPDK) that converts phosphoenolpyruvate (PEP), inorganic pyrophosphate (PPi) and AMP into pyruvate, inorganic phosphate (Pi) and ATP, thus contributing to the ATP/ADP balance within the glycosomes. In this work we cloned, expressed and purified the T. cruzi PPDK	https://www.sciencedirect.com/science/article/abs/pii/S0014489416300492
246	pyruvate phosphate dikinase (PPDK)	NOT FOUND	we present a kinetic study of PPDK from T. cruzi that reveals its hysteretic behavior.	https://link.springer.com/article/10.1007/s00436-020-06934-7
247	phosphoenolpyruvate (PEP)	NOT FOUND	a two-branched auxiliary glycosomal system functioning beyond the intermediate phosphoenolpyruvate (PEP) that is also used in the cytosol as substrate by pyruvate kinase.	https://link.springer.com/article/10.1007/s00436-020-06934-7
248	75 kDa	PPDK	T. cruzi epimastigotes, two PPDK forms were found with apparent MW of 100 kDa and 75 kDa, the latter one being phosphorylated at Thr481, a residue present in a highly conserved region. In subcellular localization assays the 75 kDa PPDK was located peripherally at the glycosomal membrane.	https://www.sciencedirect.com/science/article/abs/pii/S1383576913001384
249	Diphosphoinositol-5-pentakisphosphate (5-PP-P5)	NOT FOUND	Diphosphoinositol-5-pentakisphosphate (5-PP-P5), also known as inositol heptakisphosphate (5-IP7), has been described as a high-energy phosphate metabolite that participates in the regulation of multiple cellular processes through protein binding or serine pyrophosphorylation, a post-translational modification involving a β-phosphoryl transfe	https://www.biorxiv.org/content/10.1101/2020.01.09.900860v1.abstract
250	serine pyrophosphorylation	NOT FOUND	Diphosphoinositol-5-pentakisphosphate (5-PP-P5), also known as inositol heptakisphosphate (5-IP7), has been described as a high-energy phosphate metabolite that participates in the regulation of multiple cellular processes through protein binding or serine pyrophosphorylation, a post-translational modification involving a β-phosphoryl transfe	https://www.biorxiv.org/content/10.1101/2020.01.09.900860v1.abstract
251	pretranslocation protein, alpha subunit	NOT FOUND	NOT FOUND	NOT FOUND
252	sterol 14-demethylase (CYP51)	ravuconazole (E1224)	drug of ravuconazole (E1224) are currently being evaluated in Phase II studies for Chagas disease.	https://www.sciencedirect.com/science/article/pii/S2211320711000157
253	14-demethylase (CYP51)	NOT FOUND	CYP51 inhibitors that are specifically optimized for anti-T. cruzi activity are in development by academia.	https://www.sciencedirect.com/science/article/pii/S2211320711000157
254	60S ribosomal protein L28	TcL19	presence of peptides matching to TcL19 and TcS21 (Supplementary Tables 1 and 2, respectively), strongly suggesting that these genes correspond to the functional ribosomal components. The functional meanings of these extensions, as well as the molecular mechanisms	https://www.sciencedirect.com/science/article/pii/S0006291X0900360X?casa_token=N2EgEqFEP7IAAAAA:1IPFwr1ey7ZtkODohn9KCfDRvewD7XEHvIozd7wXlZ_earVc-p9HVWG4Od39QNu1SrX0zKU15REK
255	60S ribosomal protein L28	TcS21	presence of peptides matching to TcL19 and TcS21 (Supplementary Tables 1 and 2, respectively), strongly suggesting that these genes correspond to the functional ribosomal components. The functional meanings of these extensions, as well as the molecular mechanisms	https://www.sciencedirect.com/science/article/pii/S0006291X0900360X?casa_token=N2EgEqFEP7IAAAAA:1IPFwr1ey7ZtkODohn9KCfDRvewD7XEHvIozd7wXlZ_earVc-p9HVWG4Od39QNu1SrX0zKU15REK
256	beta tubulin	imido-1,4-naphthoquinone	cell cycle arrest pointed to tubulin disruptive processes, experiments were designed to evaluate activities of five selected imido-1,4-naphthoquinone ligands against T. cruzi tubulin assembly	https://www.sciencedirect.com/science/article/pii/S0968089616304540
257	beta tubulin	IMDNQ1	The anti T. cruzi tubulin activities of the ligands IMDNQ1, IMDNQ2, IMDNQ3, IMDNQ10 and IMDNQ11 were determined and correlated with their anti-trypanosomal activities.	https://www.sciencedirect.com/science/article/pii/S0968089616304540
258	beta tubulin	IMDNQ2	The anti T. cruzi tubulin activities of the ligands IMDNQ1, IMDNQ2, IMDNQ3, IMDNQ10 and IMDNQ11 were determined and correlated with their anti-trypanosomal activities.	https://www.sciencedirect.com/science/article/pii/S0968089616304540
259	beta tubulin	IMDNQ3	The anti T. cruzi tubulin activities of the ligands IMDNQ1, IMDNQ2, IMDNQ3, IMDNQ10 and IMDNQ11 were determined and correlated with their anti-trypanosomal activities.	https://www.sciencedirect.com/science/article/pii/S0968089616304540
260	beta tubulin	IMDNQ10	The anti T. cruzi tubulin activities of the ligands IMDNQ1, IMDNQ2, IMDNQ3, IMDNQ10 and IMDNQ11 were determined and correlated with their anti-trypanosomal activities.	https://www.sciencedirect.com/science/article/pii/S0968089616304540
261	beta tubulin	IMDNQ11	The anti T. cruzi tubulin activities of the ligands IMDNQ1, IMDNQ2, IMDNQ3, IMDNQ10 and IMDNQ11 were determined and correlated with their anti-trypanosomal activities.	https://www.sciencedirect.com/science/article/pii/S0968089616304540
262	coatomer beta subunit	PAC-1	PAC-1 was recently shown to induce apoptosis in T. cruzi; with this as motivation, we used quantitative proteomics to unveil alterations of PAC-1-treated versus untreated epimastigotes. The PAC-1 treatment reduced the abundance of putative vesicle-associated membrane protein, putative eukaryotic translation initiation factor 1 eIF1, coatomer subunit beta, putative amastin, and a putative cytoskel…	https://www.sciencedirect.com/science/article/pii/S1570963920302296?casa_token=sa1rcOu5hQkAAAAA:fSE3c3wIvvJxidWoyuDvkJRel1kDZAVoSVAPncZIRzad7L-K009NPSXx7fYK6jv5BbXJZMWqK2yH
263	coatomer beta subunit	Sec26p	Sec26p is a 109-kDa protein that shares 43% sequence identity with mammalian beta-coat protein (beta-COP). Sec26p-depleted cells accumulate endoplasmic reticulum (ER) forms of secretory precursor proteins, and growth ceases after a dramatic accumulation of ER membranes.	https://www.sciencedirect.com/science/article/pii/S0021925819511103
264	coatomer beta subunit	Sec27p	SEC27 protein: a conserved amino-terminal domain, composed of five WD-40 repeats similar to those found in beta-subunits of trimeric G proteins, and a less conserved carboxyl-terminal domain.	https://www.sciencedirect.com/science/article/pii/S0021925819511103
265	coatomer beta subunit	ARF1	Genetic interactions connect sec27-1 and sec21-1 (coatomer gamma subunit) with the ARF1 and ARF2 genes and with the SEC22, BET1, and BOS1 genes, which encode membrane proteins involved in ER-to-Golgi transport.	https://www.sciencedirect.com/science/article/pii/S0021925819511103
266	coatomer beta subunit	ARF2	Genetic interactions connect sec27-1 and sec21-1 (coatomer gamma subunit) with the ARF1 and ARF2 genes and with the SEC22, BET1, and BOS1 genes, which encode membrane proteins involved in ER-to-Golgi transport.	https://www.sciencedirect.com/science/article/pii/S0021925819511103
267	antigenic protein	Arg61	antigen expression of GPA-related hybrid glycophorins suggests that Arg61 of GPA interacts with Glu658 of band 3 to form the Wrb antigen	https://ashpublications.org/blood/article/85/2/541/172973
268	antigenic protein	β-galactosidase	removal of the β-galactosidase portion of the recombinant fusion proteins increases the specificity of the diagnostic test for Chagas' disease	https://www.ajtmh.org/view/journals/tpmd/46/4/article-p427.xml
269	antigenic protein	B13	T. cruzi recombinant antigens, B13, 1F8, and H49 (mix‐ELISA), was evaluated, first with a panel of well‐characterized sera from 617 patients with Chagas' disease	https://onlinelibrary.wiley.com/doi/abs/10.1046/j.1537-2995.2003.00279.x
270	antigenic protein	1F8	T. cruzi recombinant antigens, B13, 1F8, and H49 (mix‐ELISA), was evaluated, first with a panel of well‐characterized sera from 617 patients with Chagas' disease	https://onlinelibrary.wiley.com/doi/abs/10.1046/j.1537-2995.2003.00279.x
271	antigenic protein	H49	T. cruzi recombinant antigens, B13, 1F8, and H49 (mix‐ELISA), was evaluated, first with a panel of well‐characterized sera from 617 patients with Chagas' disease	https://onlinelibrary.wiley.com/doi/abs/10.1046/j.1537-2995.2003.00279.x
272	Ribosomal protein L35A	Tom37	Outer mitochondrial membrane transport complex protein	https://www.sciencedirect.com/science/article/pii/S0021925820684897
273	TPR-repeat protein	NIH3T3	gene‐expression profile of NIH3T3 fibroblast cells infected by Trypanosoma, a representative intracellular pathogen similar to Leishmania, using custom‐designed cDNA microarray consisting of 1,701 mKIAA cDNAs.	https://onlinelibrary.wiley.com/doi/full/10.1111/j.1348-0421.2005.tb03654.x
274	TPR-repeat protein	hBrr2	hPrp8, hBrr2 (a DExH/D-box helicase), and hSnu114 (a putative GTPase), which are key players in the catalytic activation of the spliceosome, during which the U4/U6 base-pairing interaction is disrupted and U4 is released from the spliceosome	https://rnajournal.cshlp.org/content/12/7/1418.short
275	TPR-repeat protein	hPrp8	hPrp8, hBrr2 (a DExH/D-box helicase), and hSnu114 (a putative GTPase), which are key players in the catalytic activation of the spliceosome, during which the U4/U6 base-pairing interaction is disrupted and U4 is released from the spliceosome	https://rnajournal.cshlp.org/content/12/7/1418.short
276	glycosyltransferase	bus-8	glycosyltransferase BUS-8 has two distinct and essential roles in epidermal morphogenesis	https://www.sciencedirect.com/science/article/pii/S0012160608001917
277	eukaryotic release factor 3	NOT FOUND	NOT FOUND	NOT FOUND
278	S-phase kinase-associated protein	NOT FOUND	NOT FOUND	NOT FOUND
279	60S ribosomal protein L24	NOT FOUND	NOT FOUND	NOT FOUND
280	80S ribosome	kinetoplastid protozoan	the 80S ribosome from Trypanosoma cruzi, the kinetoplastid protozoan pathogen that causes Chagas disease	https://www.pnas.org/content/102/29/10206.short
281	cell division cycle protein 45 (CDC45)	NOT FOUND	NOT FOUND	NOT FOUND
282	UDP-galactose 4-epimerase	NOT FOUND	NOT FOUND	NOT FOUND
283	Ca2+	NOT FOUND	NOT FOUND	NOT FOUND
284	Calcineurin (CaN)	CaNA (TcCaNA2)	Calcineurin (CaN) is one such molecule. In this study, we cloned a new isoform of the gene coding for CL strain catalytic subunit CaNA (TcCaNA2) and characterized it molecularly and functionally	https://journals.plos.org/plosntds/article?id=10.1371/journal.pntd.0002676
285	Mn2+/Ni2+	NOT FOUND	the TcCaNA2 gene per haploid genome. It is constitutively transcribed in all T. cruzi developmental forms and is localized predominantly in the cytosol.	https://journals.plos.org/plosntds/article?id=10.1371/journal.pntd.0002676
286	calcineurin	NOT FOUND	the decrease in expression following treatment with calcineurin inhibitors. Our findings suggest that the calcineurin activities of TcCaNA2/CaNB and TcCaNA/CaNB, which have distinct cellular localizations (the cytoplasm and the nucleus, respectively), may play a critical role at different stages of T. cruzi development, the former in host cell invasion and the latter in parasite multiplication.	https://journals.plos.org/plosntds/article?id=10.1371/journal.pntd.0002676
287	protein kinase inhibitor (PKI)	NOT FOUND	NOT FOUND	NOT FOUND
288	protein kinase A catalytic subunit	NOT FOUND	T. cruzi and are the first demonstration of PKI-inhibitory phosphotransferase activity in an expressed protozoan protein kinase A catalytic subunit.	https://www.sciencedirect.com/science/article/abs/pii/S0020751902000851
289	stress-induced protein-1 (STI-1)	HSP70	the first characterization of stress-induced protein-1 (STI-1) in T. cruzi (TcSTI-1). This co-chaperone is produced in response to stress and mediates the formation of a complex between the stress proteins HSP70 and HSP90 in other organisms	https://www.scielo.br/scielo.php?pid=S0074-02762011000100012&script=sci_arttext
290	stress-induced protein-1 (STI-1)	HSP90	the first characterization of stress-induced protein-1 (STI-1) in T. cruzi (TcSTI-1). This co-chaperone is produced in response to stress and mediates the formation of a complex between the stress proteins HSP70 and HSP90 in other organisms	https://www.scielo.br/scielo.php?pid=S0074-02762011000100012&script=sci_arttext
291	TcHSP70	NOT FOUND	TcHSP70 colocalized around the nucleus	https://www.sciencedirect.com/science/article/abs/pii/S138357691730329X
292	plasma-membrane proton-efflux P-type ATPase	NOT FOUND	NOT FOUND	NOT FOUND
293	signal recognition particle receptor like protein	NOT FOUND	NOT FOUND	NOT FOUND
294	short-chain dehydrogenase	NOT FOUND	NOT FOUND	NOT FOUND
295	2-oxoglutarate dehydrogenase E1 component	NOT FOUND	NOT FOUND	NOT FOUND
296	mannosyl-oligosaccharide 1,2-alpha-mannosidase IB	NOT FOUND	NOT FOUND	NOT FOUND
297	TcrHT1	NOT FOUND	NOT FOUND	NOT FOUND
298	hexose transporter THT1	glucose transporter GLUT1	T. cruzi is mediated via a carrier with unique properties when compared with the other glucose transporters already characterized among the Kinetoplastida. It is a facilitated transporter with a high affinity for D-glucose (Km = 84.1 +/- 7.9 microM and Vmax = 46 +/- 9.4 nmol/min per mg of protein) that shares with other kinetoplastid hexose transporters the ability to recognize D-fructose, which …	https://www.pnas.org/content/91/17/8278.short
299	Hexose transporters (HT)	glucose	Hexose transporters (HT) are membrane proteins involved in the uptake of energy-supplying glucose and other hexoses into the cell	https://link.springer.com/article/10.1186/1756-3305-5-161
300		benznidazole (BZ)	in vitro- induced benznidazole (BZ)-resistant population of the parasite (17 LER) than in its susceptible counterpart (17 WTS).	https://link.springer.com/article/10.1186/1756-3305-5-161
301	flagellum transition zone component (FTZC)	NOT FOUND	the flagellum transition zone component (FTZC) due to its localization to the proximal region of the axoneme, within the transition zone. FTZC is the only reported example of a trypanosomal protein present in the transition zone. To determine the role of FTZC we developed a new strategy of gene inactivation based on conditional expression of double-stranded RNA.	https://www.sciencedirect.com/science/article/pii/S0166685100003194
302	DNA-directed RNA polymerase II	NOT FOUND	NOT FOUND	NOT FOUND
303	periodic tryptophan protein 2	NOT FOUND	NOT FOUND	NOT FOUND
304	TcEF-lα	NOT FOUND	NOT FOUND	NOT FOUND
305	alcohol dehydrogenase proteins	benznidazole	oth genes were overexpressed in a drug sensitive T. cruzi clone and the biological changes in response to these compounds were evaluated.	https://onlinelibrary.wiley.com/doi/full/10.1111/mmi.13830
306	alcohol dehydrogenase proteins	glyoxal	oth genes were overexpressed in a drug sensitive T. cruzi clone and the biological changes in response to these compounds were evaluated.	https://onlinelibrary.wiley.com/doi/full/10.1111/mmi.13830
307	Alcohol dehydrogenases (ADH)	NOT FOUND	NOT FOUND	NOT FOUND
308	benznidazole	TcADH gene	the TcADH gene was identified through microarray analysis as having reduced transcription in an invitro induced benznidazole (BZ)-resistant population.	https://www.sciencedirect.com/science/article/abs/pii/S0001706X09000527
309	DNA-directed RNA polymerases II	NOT FOUND	NOT FOUND	NOT FOUND
310	RNA editing ligase 1 (TbREL1),	adenine-binding	The distinct characteristics of the adenine-binding pocket, and the absence of any close homolog in the human genome, bode well for the design of selective inhibitors that will block the essential RNA ligase function in a number of major protozoan pathogens.	https://www.sciencedirect.com/science/article/pii/S0022283604010216
311	T4 RNA ligase 2,	DNA ligase IIIβ	3 most promising compounds against the most closely related bacteriophage T4 RNA ligase 2, as well as against human DNA ligase IIIβ, indicated a considerable degree of selectivity for RNA ligases.	https://www.pnas.org/content/105/45/17278.short
312	RNA editing ligase 1 (TbREL1)	NOT FOUND	The type of RNA editing that TbREL1 is involved in is unique to the trypanosomes, and no close human homolog is known to exist. In addition, the high-resolution crystal structure revealed several unique features of the active site, making this enzyme a promising target for structure-based drug design	https://journals.plos.org/plosntds/article?id=10.1371/journal.pntd.0000068
313	∼20S RNA-editing complex	NOT FOUND	a ∼20S RNA-editing complex, also called the editosome, which is required for U-insertion/deletion editing of mitochondrial mRNAs	https://academic.oup.com/nar/article/40/14/6966/2414951?login=true
314	large interaction protein A1	NOT FOUND	editing RNA ligase L2	https://academic.oup.com/nar/article/40/14/6966/2414951?login=true
315	small interaction protein A6	NOT FOUND	editing RNA ligase L2	https://academic.oup.com/nar/article/40/14/6966/2414951?login=true
316	editing RNA ligase L2	NOT FOUND	editing RNA ligase L2	https://academic.oup.com/nar/article/40/14/6966/2414951?login=true
317	soluble N‐ethylmaleimide‐sensitive	protein receptors (SNAREs)	target soluble N‐ethylmaleimide‐sensitive factor attachment protein receptors (SNAREs) are key proteins of the intracellular membrane fusion machinery. During the early times of T. cruzi infection, several vesicles are attracted to the parasite contact sites in the plasma membrane.	https://onlinelibrary.wiley.com/doi/full/10.1111/cmi.12713
318	separase	NOT FOUND	NOT FOUND	NOT FOUND
319	actin cytoskeleton	NOT FOUND	NOT FOUND	NOT FOUND
320	aminoacylase	NOT FOUND	NOT FOUND	NOT FOUND
321	isovaleryl-coA dehydrogenase	NOT FOUND	NOT FOUND	NOT FOUND
322	vesicular transport protein (CDC48 homologue)	NOT FOUND	NOT FOUND	NOT FOUND
323	vacuolar protein sorting protein 16	NOT FOUND	NOT FOUND	NOT FOUND
324	Histone H1	chromatin	Histone H1 of most eukaryotes is phosphorylated during the cell cycle progression and seems to play a role in the regulation of chromatin structure, affecting replication and chromosome condensation	https://www.sciencedirect.com/science/article/pii/S0166685104003408
325	Histone H1	serine	histone H1 is only phosphorylated at the serine 12 in the sequence SPKK,	https://www.sciencedirect.com/science/article/pii/S0166685104003408
326	Histone H1	lactacystin	Hydroxyurea and lactacystin, which, respectively, arrest parasites at the G1/S and G2/M stages of the cell cycle, increased the level of histone H1 phosphorylation.	https://www.sciencedirect.com/science/article/pii/S0166685104003408
327	Histone H2	NOT FOUND	t the onset of the S phase of the cell cycle with hydroxyurea (HU) also predominantly have the phosphorylated form of histone H1, suggesting that phosphorylation occurs in non-replicating stages of T. cruz	https://www.sciencedirect.com/science/article/pii/S0166685101004303
328	hydroxyurea (HU)	NOT FOUND	t the onset of the S phase of the cell cycle with hydroxyurea (HU) also predominantly have the phosphorylated form of histone H1, suggesting that phosphorylation occurs in non-replicating stages of T. cruz	https://www.sciencedirect.com/science/article/pii/S0166685101004303
329	2´,7´-bis-(2-carboxyethyl)-5(6)-carboxyfluorescein (BCECF)	Bafilomycin A1	Trypanosoma cruzi amastigotes and trypomastigotes regained normal cytoplasmic pH (pHi), as measured in cells loaded with 2´,7´-bis-(2-carboxyethyl)-5(6)-carboxyfluorescein (BCECF), by a process that was sensitive to bafilomycin A	https://portlandpress.com/biochemj/article-abstract/332/3/695/33637/Functional-expression-of-a-vacuolar-type-H-ATPase?redirectedFrom=fulltext
330	EF-hand protein 5	NOT FOUND	NOT FOUND	NOT FOUND
331	sigma-adaptin 3	NOT FOUND	NOT FOUND	NOT FOUND
332	succinate dehydrogenase	NADH-fumarate reductase	NADH-fumarate reductase from trypanosomatids could be catalyzed by succinate dehydrogenase working in reverse	https://academic.oup.com/femsle/article/183/2/225/510477?login=true
333	DNA polymerase sigma	NOT FOUND	NOT FOUND	NOT FOUND
334	protein kinase domain	NOT FOUND	NOT FOUND	NOT FOUND
335	Ca2+-ATPase	calmodulin (CaM)	Ca2+-ATPase (PMCA) is considered as a potential drug target. This is the first study revealing the presence of a PMCA in T. equiperdum (TePMCA) showing that it is calmodulin (CaM) sensitive, revealed by ATPase activity, western-blot analysis and immuno-absorption assays.	https://www.sciencedirect.com/science/article/pii/S0166685117300178
336	electron transfer flavoprotein-ubiquinone oxidoreductase	NOT FOUND	NOT FOUND	NOT FOUND
337	60S ribosomal protein L7a	NOT FOUND	NOT FOUND	NOT FOUND
338	malonyl-CoA decarboxylase, mitochondrial precursor	NOT FOUND	NOT FOUND	NOT FOUND
339	dispersed gene family 1 (DGF-1)	NOT FOUND	T. cruzi fraction enriched for contractile vacuoles and analyzed by one-dimensional gel electrophoresis and LC-MS/MS resulted in the addition of 109 newly detected proteins to the group of expressed proteins of epimastigotes. We also identified different peptides that map to at least 39 members of the dispersed gene family 1 (DGF-1) providing evidence that many members of this family are simultan…	https://journals.plos.org/plosone/article?id=10.1371/journal.pone.0018013
340	glycosylphosphatidylinositol (GPI)-anchored proteins	NOT FOUND	NOT FOUND	NOT FOUND
341	Rab11 (GFP-TcRab11)	NOT FOUND	T. cruzi Rab11 (GFP-TcRab11) localized to the CVC, a dominant negative (DN) mutant tagged with GFP (GFP-TcRab11DN) localized to the cytosol, and epimastigotes expressing this mutant were less responsive to hyposmotic and hyperosmotic stress.	https://journals.plos.org/plospathogens/article?id=10.1371/journal.ppat.1004224
342	GFP (GFP-TcRab11DN)	NOT FOUND	T. cruzi Rab11 (GFP-TcRab11) localized to the CVC, a dominant negative (DN) mutant tagged with GFP (GFP-TcRab11DN) localized to the cytosol, and epimastigotes expressing this mutant were less responsive to hyposmotic and hyperosmotic stress.	https://journals.plos.org/plospathogens/article?id=10.1371/journal.ppat.1004224
343	UDP-galactose	NOT FOUND	synthesis of UDP-galactose in T. cruzi requires the activity of phosphoglucomutase (PGM), the enzyme that catalyzes the interconversion of glucose-6-phosphate and glucose-1-phosphate. Several enzymes that participate in carbohydrate metabolism in trypanosomes are confined to specialized peroxisome-like organelles called glycosomes. The majority of glycosomal proteins contain peroxisome-targeting …	https://academic.oup.com/glycob/article/19/12/1462/1988708?login=true
344	phosphomannomutase-like protein	NOT FOUND	NOT FOUND	NOT FOUND
345	ribosomal protein L21E (60S)	NOT FOUND	NOT FOUND	NOT FOUND
346	actin-like protein	NOT FOUND	NOT FOUND	NOT FOUND
347	thimet oligopeptidase	NOT FOUND	NOT FOUND	NOT FOUND
348	proline oxidase	NOT FOUND	NOT FOUND	NOT FOUND
349	L-proline	NOT FOUND	that L-proline is oxidized to Δ1-pyrroline-5-carboxylate (P5C) by the enzyme proline dehydrogenase (TcPRODH, E.C. 1.5.99.8) localized in Trypanosoma cruzi	https://journals.plos.org/plosone/article?id=10.1371/journal.pone.0069419
350	pyrroline-5-carboxylate (P5C)	NOT FOUND	that L-proline is oxidized to Δ1-pyrroline-5-carboxylate (P5C) by the enzyme proline dehydrogenase (TcPRODH, E.C. 1.5.99.8) localized in Trypanosoma cruzi	https://journals.plos.org/plosone/article?id=10.1371/journal.pone.0069419
351	proline dehydrogenase	NOT FOUND	that L-proline is oxidized to Δ1-pyrroline-5-carboxylate (P5C) by the enzyme proline dehydrogenase (TcPRODH, E.C. 1.5.99.8) localized in Trypanosoma cruzi	https://journals.plos.org/plosone/article?id=10.1371/journal.pone.0069419
352	gene (PUT1)	proline	gene (PUT1) were complemented with the TcPRODH gene,	https://journals.plos.org/plosone/article?id=10.1371/journal.pone.0069419
353	CDP-diacylglycerol synthetase	NOT FOUND	NOT FOUND	NOT FOUND
354	40S ribosomal protein S33	NOT FOUND	NOT FOUND	NOT FOUND
355	terbinafine resistance locus protein (yip1)	NOT FOUND	NOT FOUND	NOT FOUND
356	ribosomal protein L7/L12	NOT FOUND	NOT FOUND	NOT FOUND
357	nucleoporin (NUP54/57)	NOT FOUND	NOT FOUND	NOT FOUND
358	54 kDa	glycoprotein	The enzyme has been purified to protein homogeneity, and shown to be a lysosomal monomeric glycoprotein with a molecular mass of about 54 kDa.	https://www.sciencedirect.com/science/article/pii/S0166685103001750
359	3,4-dichloroisocoumarin	NOT FOUND	C-terminal amino acid residues, and is strongly inhibited by 3,4-dichloroisocoumarin (IC50 value 0.3 μM).	https://www.sciencedirect.com/science/article/pii/S0166685103001750
360	discrete typing units (DTUs)	NOT FOUND	Trypanosoma cruzi (Kinetoplastida, Trypanosomatidae) can be classified based on biochemical and molecular markers, into six lineages or discrete typing units (DTUs), T. cruzi I–VI (TcI–VI), from which TcI and TcII are the parental genotypes.	https://link.springer.com/article/10.1007/s00436-016-5198-8
361	Phosphatidylinositol (PtdIns)	phosphatidylinositol kinase	Phosphatidylinositol (PtdIns) metabolism through phosphatidylinositol kinase (PIKs) activities plays a central role in different signaling pathways
362	adenosine	NOT FOUND	to avowed kinase inhibitors (adenosine, sodium deoxycholate, wortmannin and LY294002) and activators (Ca2+, phosphatidic acid, spermine and heparin). Our results suggest the presence and activity of a class III PI4K, a class I PIPK, a class III PI3K previously described (TcVps34) and a class I PI3K.	https://www.sciencedirect.com/science/article/pii/S0166685115300335
363	sodium deoxycholate	NOT FOUND	to avowed kinase inhibitors (adenosine, sodium deoxycholate, wortmannin and LY294002) and activators (Ca2+, phosphatidic acid, spermine and heparin). Our results suggest the presence and activity of a class III PI4K, a class I PIPK, a class III PI3K previously described (TcVps34) and a class I PI3K.	https://www.sciencedirect.com/science/article/pii/S0166685115300335
364	LY294002	NOT FOUND	to avowed kinase inhibitors (adenosine, sodium deoxycholate, wortmannin and LY294002) and activators (Ca2+, phosphatidic acid, spermine and heparin). Our results suggest the presence and activity of a class III PI4K, a class I PIPK, a class III PI3K previously described (TcVps34) and a class I PI3K.	https://www.sciencedirect.com/science/article/pii/S0166685115300335
365	spermine	NOT FOUND	to avowed kinase inhibitors (adenosine, sodium deoxycholate, wortmannin and LY294002) and activators (Ca2+, phosphatidic acid, spermine and heparin). Our results suggest the presence and activity of a class III PI4K, a class I PIPK, a class III PI3K previously described (TcVps34) and a class I PI3K.	https://www.sciencedirect.com/science/article/pii/S0166685115300335
366	heparin	NOT FOUND	to avowed kinase inhibitors (adenosine, sodium deoxycholate, wortmannin and LY294002) and activators (Ca2+, phosphatidic acid, spermine and heparin). Our results suggest the presence and activity of a class III PI4K, a class I PIPK, a class III PI3K previously described (TcVps34) and a class I PI3K.	https://www.sciencedirect.com/science/article/pii/S0166685115300335
367	mitochondrial ATP-dependent zinc metallopeptidase	purine	. Several proteins involved in oxidative stress protection, sugar-nucleotide synthesis, purine salvage, nucleotide-monophosphate formation and purine-nucleotide cycle were identified as glycosomal proteins.	https://www.sciencedirect.com/science/article/pii/S0166685107003441
368	phosphoribosyltransferase	glycosomes	The orotate phosphoribosyltransferase of the epimastigote form of Trypanosoma cruzi was studied in its particulate state in preparations derived from glycosomes.	https://www.sciencedirect.com/science/article/pii/0166685183900142
369	phosphoribosyltransferase	5′-phosphoribosyl-α-1-pyrophosphate	was little activity in the absence of Mg2+; optimum [Mg2+] was related to [5′-phosphoribosyl-α-1-pyrophosphate]; Mn2+ could partially substitute for it. Kinetic analyses ruled out a substituted mechanism and suggested instead that the mechanism may be sequential	https://www.sciencedirect.com/science/article/pii/0166685183900142
370	Amastin	surface glycoprotein	Amastin is a surface glycoprotein abundantly expressed on the intracellular mammalian amastigote form of the parasite. In this study, we showed that a highly infective strain (G strain) of extracellular amastigote (EA) i	https://journals.plos.org/plosone/article?id=10.1371/journal.pone.0051804
371	Asp-1	NOT FOUND	such as Asp-1 and Asp-2 in colonization of host cells as well as protective immunity has been experimentally demonstrated	https://journals.plos.org/plosone/article?id=10.1371/journal.pone.0051804
372	Asp-2	NOT FOUND	such as Asp-1 and Asp-2 in colonization of host cells as well as protective immunity has been experimentally demonstrated	https://journals.plos.org/plosone/article?id=10.1371/journal.pone.0051804
373	Amastin	HLA-A02	the peptide binding cleft of HLA-A02 and HLA-DR molecules. With coverage of pan world populations and being non-toxic and non-allergic these epitopes could be used for future vaccine applications.	https://www.sciencedirect.com/science/article/abs/pii/S0882401018314086
374	Amastin	HLA-DR	the peptide binding cleft of HLA-A02 and HLA-DR molecules. With coverage of pan world populations and being non-toxic and non-allergic these epitopes could be used for future vaccine applications.	https://www.sciencedirect.com/science/article/abs/pii/S0882401018314086
375	tuzin	NOT FOUND	Trypanosoma cruzicontains tandem arrays of alternating genes encoding amastin and tuzin. A	https://www.sciencedirect.com/science/article/pii/S0021925819808542
376	glutathione-S-transferase/glutaredoxin	NOT FOUND	NOT FOUND	NOT FOUND
377	nucleobase transporter	Purine	Purine and pyrimidine transporters of Trypanosoma cruzi were identified	https://www.sciencedirect.com/science/article/pii/S0304416518302812
378	nucleobase transporter	pyrimidine	Purine and pyrimidine transporters of Trypanosoma cruzi were identified	https://www.sciencedirect.com/science/article/pii/S0304416518302812
379	Equilibrative Nucleoside Transporters (ENTs)	NOT FOUND	To investigate the functionality of T. cruzi-encoded ENT transporters, its four putative ENT genes (TcrNB1, TcrNB2, TcrNT1 and TcrNT2) were cloned and expressed in genetically adapted Trypanosoma brucei procyclic cells from which the nucleobase transporter locus was deleted.	https://www.sciencedirect.com/science/article/pii/S0304416518302812
380	heat shock protein DnaJ	α-crystallin	characterization of a member of the α-crystallin small heat shock protein family in a trypanosomatid	https://www.sciencedirect.com/science/article/abs/pii/S0014489409001854
381	heat shock protein DnaJ	SHSP16	α-crystallin small heat shock proteins and a molecular weight of 15.9 kDa, so the protein was designated SHSP16.	https://www.sciencedirect.com/science/article/abs/pii/S0014489409001854
382	DnaJ (heat shock protein 40)	NOT FOUND	protein chaperones of the protozoan parasite Trypanosoma cruzi—tcj1, tcj2, tcj3 and tcj4. While all the proteins contain defining J domains at their N-termini, only tcj2, tcj3 and tcj4 contain glycine/phenylalanine-rich and zinc finger domains common to many other DnaJ homologues	https://www.sciencedirect.com/science/article/pii/S0166685197002144
383	protein chaperones	glycine/phenylalanine-rich	protein chaperones of the protozoan parasite Trypanosoma cruzi—tcj1, tcj2, tcj3 and tcj4. While all the proteins contain defining J domains at their N-termini, only tcj2, tcj3 and tcj4 contain glycine/phenylalanine-rich and zinc finger domains common to many other DnaJ homologues	https://www.sciencedirect.com/science/article/pii/S0166685197002144
384	topoisomerase II i	NOT FOUND	Tarivid (ofloxacin) showed damage to the kinetoplast, suggesting that this organelle might be the target of the drug. These results indicate that a bacterial-like topoisomerase II plays an important role in T. cruzi proliferation and differentiation.	https://aac.asm.org/content/34/9/1707.short
385	ofloxacin	NOT FOUND	Tarivid (ofloxacin) showed damage to the kinetoplast, suggesting that this organelle might be the target of the drug. These results indicate that a bacterial-like topoisomerase II plays an important role in T. cruzi proliferation and differentiation.	https://aac.asm.org/content/34/9/1707.short
386	mitochondrial DNA topoisomerase II	NOT FOUND	NOT FOUND	NOT FOUND
387	alkaline phosphatase	NOT FOUND	Human enzyme placental alkaline phosphatase (PLAP) (EC 3.1.3.1.) is membrane-anchored through glycosylphosphatidylinositol (GPI). PLAP is present in plasma in late pregnancy, 36 to 40 weeks; there are lower levels in maternal Chagas disease.	https://www.sciencedirect.com/science/article/pii/S0014480001924128
388	glycosylphosphatidylinositol (GPI)	NOT FOUND	Human enzyme placental alkaline phosphatase (PLAP) (EC 3.1.3.1.) is membrane-anchored through glycosylphosphatidylinositol (GPI). PLAP is present in plasma in late pregnancy, 36 to 40 weeks; there are lower levels in maternal Chagas disease.	https://www.sciencedirect.com/science/article/pii/S0014480001924128
389	phospholipase-C (PL-C)	NOT FOUND	Human placental villi (PV) were treated with phospholipase-C (PL-C) and then cultured	https://www.sciencedirect.com/science/article/pii/S0014480001924128
390	magnesium and cobalt transport protein	NOT FOUND	NOT FOUND	NOT FOUND
391	deformylase	NOT FOUND	NOT FOUND	https://www.sciencedirect.com/science/article/abs/pii/S0169475899016270
392	330-kDa homohexameric protein	NOT FOUND	a single 330-kDa homohexameric protein as determined by sedimentation velocity and light scattering experiments	https://link.springer.com/article/10.1186/1471-2091-12-46
393	EAN97960	NOT FOUND	T. cruzi aminopeptidase EAN97960	https://link.springer.com/article/10.1186/1471-2091-12-46
394	leucyl aminopeptidase family	NOT FOUND	T. cruzi (LAPTc) belongs to the peptidase family M17 or leucyl aminopeptidase family	https://link.springer.com/article/10.1186/1471-2091-12-46
395	hypoxanthine-guanine phosphoribosyltransferase gene (HGPRT)	kDa polypeptide	T. cruzi HGPRT in detail, the HGPRT gene (hgprt) was cloned from a genomic library of T. cruzi DNA and sequenced. Translation of the nucleotide sequence of the hgprt revealed an open reading frame of 663 bp that encoded a 25.5-kDa polypeptide	https://www.sciencedirect.com/science/article/pii/0166685194900752
396	hypoxanthine-guanine phosphoribosyltransferase gene (HGPRT)	hypoxanthine	HGPRT were obtained, and this expression complemented the bacterial phosphoribosyltransferase deficiencies. The recombinant HGPRT was purified to apparent homogeneity by GTP-agarose affinity chromatography and recognized hypoxanthine, guanine, and allopurinol, but not adenine or xanthine, as substrates	https://www.sciencedirect.com/science/article/pii/0166685194900752
397	hypoxanthine-guanine phosphoribosyltransferase gene (HGPRT)	guanine	HGPRT were obtained, and this expression complemented the bacterial phosphoribosyltransferase deficiencies. The recombinant HGPRT was purified to apparent homogeneity by GTP-agarose affinity chromatography and recognized hypoxanthine, guanine, and allopurinol, but not adenine or xanthine, as substrates	https://www.sciencedirect.com/science/article/pii/0166685194900752
398	hypoxanthine-guanine phosphoribosyltransferase gene (HGPRT)	allopurinol	HGPRT were obtained, and this expression complemented the bacterial phosphoribosyltransferase deficiencies. The recombinant HGPRT was purified to apparent homogeneity by GTP-agarose affinity chromatography and recognized hypoxanthine, guanine, and allopurinol, but not adenine or xanthine, as substrates	https://www.sciencedirect.com/science/article/pii/0166685194900752
399	tyrosine aminotransferase: TAT, LmjF36.2360	glutamine aminotransferase (GlnAT)	kynurenine aminotransferase: KAT, Tb10.389.1810; and tyrosine aminotransferase: TAT, LmjF36.2360) were cloned and functionally expressed in Escherichia coli. The putative T. brucei KAT, in fact coded for a glutamine aminotransferase (GlnAT),	https://www.sciencedirect.com/science/article/pii/S0166685109001157
400	cysteine	NOT FOUND	cysteine; in addition, like bacterial GlnATs and mammalian KATs, it was able to utilize different 2-oxoacids as amino acceptors	https://www.sciencedirect.com/science/article/pii/S0166685109001157
401	l-alanine	NOT FOUND	T. brucei ALAT, shortened by the first 65 amino acids assigned in the data bases, was functional and actively transaminated the substrate pair l-alanine and 2-oxoglutarate.	https://www.sciencedirect.com/science/article/pii/S0166685109001157
402	2-oxoglutarate	NOT FOUND	T. brucei ALAT, shortened by the first 65 amino acids assigned in the data bases, was functional and actively transaminated the substrate pair l-alanine and 2-oxoglutarate.	https://www.sciencedirect.com/science/article/pii/S0166685109001157
403	protein kinase A	serine	the ACG family of serine/threonine protein kinases was utilised to amplify regions corresponding to the parasite homologue of the protein kinase A	https://www.sciencedirect.com/science/article/abs/pii/S0020751902000851
404	threonine	NOT FOUND	the ACG family of serine/threonine protein kinases was utilised to amplify regions corresponding to the parasite homologue of the protein kinase A	https://www.sciencedirect.com/science/article/abs/pii/S0020751902000851
405	phenylmethylsulfonylfluoride (PMSF)	NOT FOUND	phenylmethylsulfonylfluoride (PMSF); polyacrylamide gel electrophoresis in the presence of SDS (SDS–PAGE); EC 2.7.1.37, EC number for CK2 and other protein kinases	https://www.sciencedirect.com/science/article/abs/pii/S0014489402001108
406	glutaredoxin	hydroxyethyl disulfide	Trypanosoma brucei 1-C-Grx1 was not active in the glutaredoxin assay with hydroxyethyl disulfide and glutathione nor catalyzed the reduction of insulin disulfide	https://pubmed.ncbi.nlm.nih.gov/18095866/
407	glutathione	NOT FOUND	Trypanosoma brucei 1-C-Grx1 was not active in the glutaredoxin assay with hydroxyethyl disulfide and glutathione nor catalyzed the reduction of insulin disulfide	https://pubmed.ncbi.nlm.nih.gov/18095866/
408	glutathionylation	thioltransferase	Trypanosoma cruzi. We cloned the gene and obtained the recombinant protein, which behaved as a typical thioltransferase.	https://www.liebertpub.com/doi/abs/10.1089/ars.2009.2907
409	phosphatydilinositol 3-kinase (PI3K)	NOT FOUND	Trypanosoma cruzi. Here, we report the regulation of host cell phosphatydilinositol 3-kinase (PI3K) and protein kinase B (PKB/Akt) activities by T. cruzi during parasite-host cell interaction.	https://pubmed.ncbi.nlm.nih.gov/11262178/
410	phosphatidylinositol (PI) 3-kinases	NOT FOUND	the phosphatidylinositol (PI) 3-kinases, PI 3-phospate, PI 3,4-biphosphate, and PI 3,4,5-triphosphate	https://pubmed.ncbi.nlm.nih.gov/10913160/
411	phosphotyrosine	NOT FOUND	that are present in the immunoprecipitates of anti-p85 subunit of class I PI 3-kinase and anti-phosphotyrosine.	https://pubmed.ncbi.nlm.nih.gov/10913160/
412	phosphatidylinositol 3-kinase	NOT FOUND	NOT FOUND	NOT FOUND
413	vesicle-fusing ATPase	NOT FOUND	NOT FOUND	NOT FOUND
414	α‐ and β‐tubulin	tyrosine ligase	of α‐tubulin can be selectively cleaved and added again with 2 enzymes, tubulin carboxypeptidase and tubulin‐tyrosine ligase; α‐tubulin	https://onlinelibrary.wiley.com/doi/abs/10.1016/0248-4900(88)90073-1
415	anaphase promoting complex	Rae1 binding domain	the anaphase-promoting complex.7–9 Funasaka et al.6 demonstrated that the knockdown of Nup98 causes significant downregulation and mislocalization of endogenous Rae1,	https://www.tandfonline.com/doi/full/10.4161/cc.10.12.15688
416	anaphase promoting complex	nucleoporin	the canonical cohesin complex consists of two structural maintenance of chromosomes (SMC) proteins, SMC1α and SMC3, and two non-SMC proteins, α-kleisin subunit RAD21 and SA/STAG. Two different SA subunits have been characterized in mitotic cells, namely SA1 and SA2. In addition, meiotic cells express at least three additional cohesin proteins, SMC1β (SMC1α paralog), STAG3 (SA1/SA2 paralog) and α-…	https://www.tandfonline.com/doi/full/10.4161/cc.10.12.15688
417	anaphase promoting complex	SMC1α	the canonical cohesin complex consists of two structural maintenance of chromosomes (SMC) proteins, SMC1α and SMC3, and two non-SMC proteins, α-kleisin subunit RAD21 and SA/STAG. Two different SA subunits have been characterized in mitotic cells, namely SA1 and SA2. In addition, meiotic cells express at least three additional cohesin proteins, SMC1β (SMC1α paralog), STAG3 (SA1/SA2 paralog) and α-…	https://www.tandfonline.com/doi/full/10.4161/cc.10.12.15688
418	anaphase promoting complex	SMC3	the canonical cohesin complex consists of two structural maintenance of chromosomes (SMC) proteins, SMC1α and SMC3, and two non-SMC proteins, α-kleisin subunit RAD21 and SA/STAG. Two different SA subunits have been characterized in mitotic cells, namely SA1 and SA2. In addition, meiotic cells express at least three additional cohesin proteins, SMC1β (SMC1α paralog), STAG3 (SA1/SA2 paralog) and α-…	https://www.tandfonline.com/doi/full/10.4161/cc.10.12.15688
419	anaphase promoting complex	α-kleisin subunit RAD21	the canonical cohesin complex consists of two structural maintenance of chromosomes (SMC) proteins, SMC1α and SMC3, and two non-SMC proteins, α-kleisin subunit RAD21 and SA/STAG. Two different SA subunits have been characterized in mitotic cells, namely SA1 and SA2. In addition, meiotic cells express at least three additional cohesin proteins, SMC1β (SMC1α paralog), STAG3 (SA1/SA2 paralog) and α-…	https://www.tandfonline.com/doi/full/10.4161/cc.10.12.15688
420	anaphase promoting complex	α-kleisin subunit REC8	the canonical cohesin complex consists of two structural maintenance of chromosomes (SMC) proteins, SMC1α and SMC3, and two non-SMC proteins, α-kleisin subunit RAD21 and SA/STAG. Two different SA subunits have been characterized in mitotic cells, namely SA1 and SA2. In addition, meiotic cells express at least three additional cohesin proteins, SMC1β (SMC1α paralog), STAG3 (SA1/SA2 paralog) and α-…	https://www.tandfonline.com/doi/full/10.4161/cc.10.12.15688
421	anaphase promoting complex	RAD21L	RAD21L and REC8 were detected along the axial/lateral elements of the synaptonemal complexes in a mutually exclusive manner.	https://www.tandfonline.com/doi/full/10.4161/cc.10.12.15688
422	anaphase promoting complex	BMI1	BMI1 lacking the destruction motif is more stable and is more efficient in blocking senescence in human cells.	https://www.tandfonline.com/doi/full/10.4161/cc.10.12.15688
423	anaphase promoting complex	STAT3	T. cruzi infection, STAT3 phosphorylation induces cardiomyocyte protection against apoptosis through increased expression of anti-apoptotic factor Bcl-2 (Ponce et al., 2012). Cell cycle was modulated distinctly in cells infected with the Dm28c (type I) and the Y and CL-Brener T. cruzi stocks (type II)	https://www.frontiersin.org/articles/10.3389/fcimb.2020.00255/full?report=reader
424	interleukin (IL)-6	interleukin (IL)-6	T. cruzi (Brazil, Y, CL, and Tulahuen) (Adesse et al., 2010a). That study identified up regulation of cardiotrophin-like cytokine factor 1 (Clcf1) by all four strains of T. cruzi. Clcf1 belongs to the interleukin (IL)-6 family of cytokines that have the glycoprotein gp130 as a common signal-transducing receptor and is involved in cell differentiation, survival, apoptosis, and proliferation throug…	https://www.frontiersin.org/articles/10.3389/fcimb.2020.00255/full?report=reader
425	cardiotrophin-like cytokine factor 1 (Clcf1)	cardiotrophin-like cytokine factor 1 (Clcf1)	T. cruzi (Brazil, Y, CL, and Tulahuen) (Adesse et al., 2010a). That study identified up regulation of cardiotrophin-like cytokine factor 1 (Clcf1) by all four strains of T. cruzi. Clcf1 belongs to the interleukin (IL)-6 family of cytokines that have the glycoprotein gp130 as a common signal-transducing receptor and is involved in cell differentiation, survival, apoptosis, and proliferation throug…	https://www.frontiersin.org/articles/10.3389/fcimb.2020.00255/full?report=reader
426	TcCYC6	mitotic cyclins	TcCYC6, a gene with homology to mitotic cyclins from Trypanosoma cruzi,	https://www.frontiersin.org/articles/10.3389/fcimb.2020.00255/full?report=reader
427	DnaJ protein	Hsp70	proteins homologous to the bacterial DnaJ protein are involved in regulation of the Hsp70 molecular chaperones,	https://www.frontiersin.org/articles/10.3389/fcimb.2020.00255/full?report=reader
428	TcJ6	36.5 kDa	TcJ6 protein was expressed as a polypeptide of 36.5 kDa at a constant level during parasite differentiation and was associated to the cytoplasmic fraction	https://www.frontiersin.org/articles/10.3389/fcimb.2020.00255/full?report=reader
429	heat shock proteins (HSPs)	NOT FOUND	Several families of HSPs are synthesized by T. cruzi, including members of the major HSP classes such as HSP70, HSP90, HSP100, HSP40, chaperonins and small HSPs, and these proteins show conserved and unique features.	https://link.springer.com/chapter/10.1007/978-94-007-7305-9_5
430	HSP70	NOT FOUND	Several families of HSPs are synthesized by T. cruzi, including members of the major HSP classes such as HSP70, HSP90, HSP100, HSP40, chaperonins and small HSPs, and these proteins show conserved and unique features.	https://link.springer.com/chapter/10.1007/978-94-007-7305-9_5
431	TcRjlS37N	GTP binding protein	T. cruzi, TcRjl, which belongs to the RJL family of Ras-related GTP binding proteins	https://www.sciencedirect.com/science/article/pii/S0006291X12001738
432	vacuolar protein sorting-associated protein	serine/threonine-protein kinase mTOR	serine/threonine-protein kinase mTOR (TOR-EC: 2.7.11.1-TcSYL_0047210) and vacuolar protein sorting-associated protein 45 (VSP45-TcSYL_0011600) were up-regulated in MTs compared with those in CDTs and EPs and down-regulated in MTs between AMs	https://peerj.com/articles/8947/
433	actin-related protein 2	Lipase ATG15	Lipase ATG15 (ATG15-EC: 3.1.1.3) and actin-related protein 2 (ARP2/3) were up-regulated in MTs compared with that in CDTs	https://peerj.com/articles/8947/
434	E1 ubiquitin activating enzymes	NOT FOUND	Target proteins are tagged with ubiquitin molecules through the action of an enzymatic cascade composed of E1 ubiquitin activating enzymes, E2 ubiquitin conjugating enzymes, and E3 ubiquitin ligases.	https://journals.plos.org/plosntds/article?rev=1&id=10.1371/journal.pntd.0005626
435	E2 ubiquitin conjugating enzymes	NOT FOUND	Target proteins are tagged with ubiquitin molecules through the action of an enzymatic cascade composed of E1 ubiquitin activating enzymes, E2 ubiquitin conjugating enzymes, and E3 ubiquitin ligases.	https://journals.plos.org/plosntds/article?rev=1&id=10.1371/journal.pntd.0005626
436	E3 ubiquitin ligases	NOT FOUND	Target proteins are tagged with ubiquitin molecules through the action of an enzymatic cascade composed of E1 ubiquitin activating enzymes, E2 ubiquitin conjugating enzymes, and E3 ubiquitin ligases.	https://journals.plos.org/plosntds/article?rev=1&id=10.1371/journal.pntd.0005626
437	SKP1-CUL1-F-box ubiquitin ligase complex (SCFC)	NOT FOUND	T. brucei proteins with homology to components of the SKP1-CUL1-F-box ubiquitin ligase complex (SCFC),	https://journals.plos.org/plosntds/article?rev=1&id=10.1371/journal.pntd.0005626
438	LA RNA binding protein	NOT FOUND	NOT FOUND	NOT FOUND
439	dihydrolipoamide acetyltransferase	cDNA	A cDNA clone (λE2-1) for mammalian E2 was indentified from a human liver λgtll library using anti-E2 serum. Affinity-selected antibodies using the fusion protein from λE2-1 immuno-reacted specifically with E2 of purified pyruvate dehydrogenase complex on immunoblot analysis.	https://www.sciencedirect.com/science/article/abs/pii/0006291X87910503
440	Golgi/lysosome glycoprotein	NOT FOUND	NOT FOUND	NOT FOUND
441	alpha-adaptin-like	AP2α2 gene	A peroxisome proliferator-actived receptor (PPAR) response element (RE) in the promoter region of the adaptor-related protein complex 2, alpha 2 subunit (AP2α2) of mouse heart has been identified. The steroid hormone nuclear PPARs and the retinoid X receptors (RXRs) are important transcriptional factors that regulate gene expression, cell differentiation and lipid metabolism. They form homo- (RXR…	https://link.springer.com/article/10.1007/s10930-011-9379-0
442	phosphatase 2C	(MASP) genes	Whole-genome sequencing of the protozoan pathogen Trypanosoma cruzi revealed that the diploid genome contains a predicted 22,570 proteins encoded by genes, of which 12,570 represent allelic pairs. Over 50% of the genome consists of repeated sequences, such as retrotransposons and genes for large families of surface molecules, which include trans-sialidases, mucins, gp63s, and a large novel family…	https://science.sciencemag.org/content/309/5733/409.abstract
443	pitrilysin-like metalloprotease	gp63 surface protease	This diverse set of epitopes included sequences from mucin-associated surface proteins (MASP), gp63 surface proteases, cruzipain precursors, pitrilysin-like metalloproteases, and others.	https://www.tandfonline.com/doi/full/10.1080/21645515.2015.1061160
444	mucin-associated surface proteins (MASP)	NOT FOUND	This diverse set of epitopes included sequences from mucin-associated surface proteins (MASP), gp63 surface proteases, cruzipain precursors, pitrilysin-like metalloproteases, and others.	https://www.tandfonline.com/doi/full/10.1080/21645515.2015.1061160
445	lipid transfer	transmembrane protein	lipid transfer (Eugster et al., 2007). Cameo2 and SCRB15, two transmembrane proteins expressed	https://www.sciencedirect.com/science/article/pii/S002219101630169X
446	lipid transfer	β-ATPase	β-ATPase in the fat body were carried out to explore the participation of β-ATPase in lipophorin-mediated lipid transfer	https://academic.oup.com/jinsectscience/article/19/4/16/5539020?login=true
447	formin homology 2 (FH2) domain protein	NOT FOUND	NOT FOUND	NOT FOUND
448	KU80 protein	XRCC5	The human XRCC5 DNA repair gene, which complements this mutant, is shown here through genetic and biochemical evidence to be the 80-kilodalton subunit of the Ku protein. Ku binds to free double-stranded DNA ends and is the DNA-binding component of the DNA-dependent protein kinase.	https://science.sciencemag.org/content/265/5177/1442.abstract
449	pp105	NOT FOUND	Three phosphoproteins, pp105 and pp87 from epimastigotes and pp23 from trypomastigotes were identified as potential substrates for TcCaM K	https://onlinelibrary.wiley.com/doi/abs/10.1111/j.1550-7408.1998.tb05089.x
450	pp87	NOT FOUND	Three phosphoproteins, pp105 and pp87 from epimastigotes and pp23 from trypomastigotes were identified as potential substrates for TcCaM K	https://onlinelibrary.wiley.com/doi/abs/10.1111/j.1550-7408.1998.tb05089.x
451	pp23	NOT FOUND	Three phosphoproteins, pp105 and pp87 from epimastigotes and pp23 from trypomastigotes were identified as potential substrates for TcCaM K	https://onlinelibrary.wiley.com/doi/abs/10.1111/j.1550-7408.1998.tb05089.x
452	PAP2 family protein	NOT FOUND	NOT FOUND	NOT FOUND
453	rab6 GTPase activating protein	TBC1D15	These data increase the number of mammalian TBC domain family members with demonstrated Rab-GAP activity to four, and suggest that TBC1D15 may be involved in Rab7-mediated late endosomal trafficking.	https://www.sciencedirect.com/science/article/pii/S0006291X05014932
454	TcSCA	NOT FOUND	The protein (TcSCA) predicted from the nucleotide sequence of the gene has 1006 amino acids and a molecular mass of 109.7 kDa	https://www.sciencedirect.com/science/article/pii/S0021925820777604
455	N-acetylglucosaminyl transferase	O-glycosylation	peptide:N-acetylglucosaminyl transferase, the only so far described O-glycosylation initiating enzyme of T. cruzi present in both epimastigotes and cell-derived trypomastigotes (18).	https://www.scielo.br/scielo.php?pid=S0074-02761999000700023&script=sci_arttext
456	N-acetylglucosaminyl transferase	glycoprotein	linked to N-acetylglucosamine (GlcNAc) units O-glycosidically-linked to threonine, representing approximately 60% of the total mass of the glycoprotein	https://www.scielo.br/scielo.php?pid=S0074-02761999000700023&script=sci_arttext
457	N-acetylglucosaminyl transferase	threonine	N-acetylglucosaminyltransferase (O-alpha-GlcNAc-transferase), which is responsible for the transfer of GlcNAc to threonine residues of the mucin polypeptide chain during the biosynthesis of the O-linked oligosaccharides	https://www.scielo.br/scielo.php?pid=S0074-02761999000700023&script=sci_arttext
458	N-acetylglucosaminyl transferase	myosin	myosin or other cardiac O‐GlcNAc‐containing proteins, showing a new insight into the molecular immune pathogenesis of Chagas heart disease	https://onlinelibrary.wiley.com/doi/abs/10.1111/j.1365-3024.2011.01291.x
459	glycosyltransferase	Fuc-TIV	Two of the twelve glycosyltransferase genes, Fuc-TIV and ST3Gal II, were significantly up-regulated in all cancerous tissues regardless of the histologic features.	https://europepmc.org/article/med/9690558
460	glycosyltransferase	ST3Gal II	Two of the twelve glycosyltransferase genes, Fuc-TIV and ST3Gal II, were significantly up-regulated in all cancerous tissues regardless of the histologic features.	https://europepmc.org/article/med/9690558
461	inositol-polyphosphate kinase	ArgRIII	we show that the yeast protein, ArgRIII, is an inositol-polyphosphate kinase that can convert InsP3 to InsP4, InsP5 and InsP6.	https://www.sciencedirect.com/science/article/pii/S096098220080055X
462	membrane associated protein	Tabby gene (Ta)	We have identified a candidate cDNA for the mouse Tabby gene (Ta), which, based on phenotype and syntenic mapping, is postulated to represent the analogous murine disorder.	https://academic.oup.com/hmg/article/6/9/1589/2901417?login=true
463	membrane associated protein	EDA gene	Since mutations can only be identified in 10–15% of families with XLHED, it is likely that additional homologous exons exist for the human EDA gene	https://academic.oup.com/hmg/article/6/9/1589/2901417?login=true
464	membrane associated protein	GERp95	Biochemical analysis suggests that GERp95 is a cytoplasmically exposed peripheral membrane protein that exists in a protease-resistant complex.	https://www.molbiolcell.org/doi/full/10.1091/mbc.10.10.3357
465	26S proteasome regulatory non-ATPase subunit	PSMD12	Through a multi-center collaboration, we identified six de novo genomic deletions and four de novo point mutations involving PSMD12, encoding the non-ATPase subunit PSMD12 (aka RPN5) of the 19S regulator of 26S proteasome complex	https://www.sciencedirect.com/science/article/pii/S0002929717300034
466	26S proteasome regulatory non-ATPase subunit	ubiquitin-proteasome system (UPS)	Degradation of proteins by the ubiquitin-proteasome system (UPS) is an essential biological process in the development of eukaryotic organisms.	https://www.sciencedirect.com/science/article/pii/S0002929717300034
467	26S proteasome regulatory non-ATPase subunit	COP9	The COP9 complex, genetically identified in Arabidopsis as a repressor of photomorphogenesis, is composed of multiple subunits including COP9, FUS6 (also known as COP11) and the Arabidopsis JAB1 homolog 1 (AJH1) ([1], [2], [3]; unpublished observations).	https://www.sciencedirect.com/science/article/pii/S0960982207003727
468	26S proteasome regulatory non-ATPase subunit	FUS6	The COP9 complex, genetically identified in Arabidopsis as a repressor of photomorphogenesis, is composed of multiple subunits including COP9, FUS6 (also known as COP11) and the Arabidopsis JAB1 homolog 1 (AJH1) ([1], [2], [3]; unpublished observations).	https://www.sciencedirect.com/science/article/pii/S0960982207003727
469	rhomboid-like protein	TGFα	Little is known about the molecular mechanism of Rhomboid function but genetic evidence suggests that it controls the activation of the ligand Spitz, a TGFα-like factor.	http://genesdev.cshlp.org/content/14/13/1651.short
470	rhomboid-like protein	ligand Spitz	Little is known about the molecular mechanism of Rhomboid function but genetic evidence suggests that it controls the activation of the ligand Spitz, a TGFα-like factor.	http://genesdev.cshlp.org/content/14/13/1651.short
471	rhomboid-like protein	PSARL	We identified a mitochondrial intramembrane protease, known as presenilins-associated rhomboid-like protein (PSARL) that is associated with insulin resistance and type 2 diabetes.	https://link.springer.com/article/10.1007/s00125-005-1675-9
472	S-adenosylmethionine decarboxylase proenzyme	GmSAMDC1	A full-length gene GmSAMDC1, encoding the S-adenosylmethionine decarboxylase (SAMDC), a key enzyme involved in polyamine biosynthesis, was identified from soybean expressed sequence tags and was characterized.	https://link.springer.com/article/10.1007/s00122-003-1507-6
473	S-adenosylmethionine decarboxylase proenzyme	bovine enzyme	A further indication of the highly conserved nature of mammalian S-adenosylmethionine decarboxylases is that the amino acid sequences deduced from the human and the rat cDNAs contained peptide sequences identical to those previously reported for the purified bovine enzyme.	https://www.sciencedirect.com/science/article/pii/S0021925818374957
474	valyl-tRNA synthetase	mitochondrial genome (mtDNA)	Phenotypic diversity associated with pathogenic mutations of the human mitochondrial genome (mtDNA) has often been explained by unequal segregation of the mutated and wild-type genomes (heteroplasmy).	https://academic.oup.com/nar/article/36/9/3065/1102291?login=true
475	valyl-tRNA synthetase	MTTV	We have previously associated a homoplasmic point mutation (1624C>T) in MTTV with a profound metabolic disorder that resulted in the neonatal deaths of numerous siblings.	https://academic.oup.com/nar/article/36/9/3065/1102291?login=true
476	GPR1/FUN34/yaaH family	AN5226 as acpA	14C-labelled acetate uptake experiments using germinating conidia demonstrate an essential role for AN5226 in mediated acetate transport. To our knowledge this report is the first to provide evidence for the identification of an acetate transporter in filamentous fungi. We have designated AN5226 as acpA (for acetate permease A).	https://portlandpress.com/biochemj/article-abstract/412/3/485/44585/AcpA-a-member-of-the-GPR1-FUN34-YaaH-membrane?redirectedFrom=fulltext
477	GPR1/FUN34/yaaH family	alc genes	. Its expression is induced by ethanol and ethyl acetate (two inducers of the alc genes) and is mediated by the specific transcriptional activator of genes of the acetate-utilization pathway FacB.	https://portlandpress.com/biochemj/article-abstract/412/3/485/44585/AcpA-a-member-of-the-GPR1-FUN34-YaaH-membrane?redirectedFrom=fulltext
478	GPR1/FUN34/yaaH family	Yarrowia lipolytica	The unconventional yeast Yarrowia lipolytica also harbours a high number of genes with unknown function—ca. 2,300 (35 %). One hundred seventy out of 220 Yarrowia lipolytica specific genes with no homology to other yeasts are also uncharacterised, which should carry the “differences” between the yeast species. So far only 50 industrial useful genes were characterised (proteases, lipases, esterases…	https://link.springer.com/chapter/10.1007/978-3-642-38320-5_7
479	GPR1/FUN34/yaaH family	Gpr1 protein	This is especially shown for the Gpr1 protein from Yarrowia lipolytica and its orthologues in Saccharomyces cerevisiae. Here the different and also controversial facts are reviewed and discussed.	https://link.springer.com/chapter/10.1007/978-3-642-38320-5_7
480	GPR1/FUN34/yaaH family	proteases	One hundred seventy out of 220 Yarrowia lipolytica specific genes with no homology to other yeasts are also uncharacterised, which should carry the “differences” between the yeast species. So far only 50 industrial useful genes were characterised (proteases, lipases, esterases, etc.).	https://link.springer.com/chapter/10.1007/978-3-642-38320-5_7
481	GPR1/FUN34/yaaH family	lipases	One hundred seventy out of 220 Yarrowia lipolytica specific genes with no homology to other yeasts are also uncharacterised, which should carry the “differences” between the yeast species. So far only 50 industrial useful genes were characterised (proteases, lipases, esterases, etc.).	https://link.springer.com/chapter/10.1007/978-3-642-38320-5_7
482	GPR1/FUN34/yaaH family	esterases	One hundred seventy out of 220 Yarrowia lipolytica specific genes with no homology to other yeasts are also uncharacterised, which should carry the “differences” between the yeast species. So far only 50 industrial useful genes were characterised (proteases, lipases, esterases, etc.).	https://link.springer.com/chapter/10.1007/978-3-642-38320-5_7
483	NADP-dependent alcohol hydrogenase	ferredoxins	Genes encoding fermentation enzymes and related electron transport peptides (e.g., ferredoxins) in giardia organisms and amebae are hypothesized to be derived from either an ancient anaerobic eukaryote (amitochondriate fossil hypothesis), a mitochondrial endosymbiont (hydrogen hypothesis), or anaerobic bacteria (lateral transfer hypothesis).	https://ec.asm.org/content/1/2/181.short
484	NADP-dependent alcohol hydrogenase	G. lamblia	In contrast, there was more robust phylogenetic evidence for the lateral transfer of G. lamblia genes encoding an NADH oxidase from a gram-positive coccus and a microbial group 3 alcohol dehydrogenase from thermoanaerobic prokaryotes. In further support of lateral transfer, the G. lamblia NADH oxidase and adh3 genes appeared to have an evolutionary history distinct from those of E. histolytica.	https://ec.asm.org/content/1/2/181.short
485	NADP-dependent alcohol hydrogenase	adh3 genes	In further support of lateral transfer, the G. lamblia NADH oxidase and adh3 genes appeared to have an evolutionary history distinct from those of E. histolytica.	https://ec.asm.org/content/1/2/181.short
486	divalent cation tolerance protein	β-amyloid precursor protein (APP)	Accumulation of the neurotoxic β-amyloid (Aβ) peptide in the brain is central to the pathogenesis of Alzheimer disease. Aβ is derived from the β-amyloid precursor protein (APP) through sequential cleavages by β- and γ-secretases, and the production of Aβ is greatly affected by the subcellular localization of these factors.	https://www.sciencedirect.com/science/article/pii/S0021925820480469
487	electron transport protein SCO1/SCO2	Cox17	The metallation of human Sco1, but not Sco2, when expressed in the yeast cytoplasm is dependent on the co-expression of human Cox17.	https://www.sciencedirect.com/science/article/pii/S0021925820789994
488	electron transport protein SCO1/SCO3	Cu(I)	Human and yeast Sco proteins can bind either a single Cu(I) or Cu(II) ion.	https://www.sciencedirect.com/science/article/pii/S0021925820789994
489	electron transport protein SCO1/SCO4	Cu(II) ion	Human and yeast Sco proteins can bind either a single Cu(I) or Cu(II) ion.	https://www.sciencedirect.com/science/article/pii/S0021925820789994
490	electron transport protein SCO1/SCO5	metallochaperone	Human SCO1 and SCO2 are paralogous genes that code for metallochaperone proteins with essential, but poorly understood, roles in copper delivery to cytochrome c oxidase (COX).	https://academic.oup.com/hmg/article/13/17/1839/2355736?login=true
491	electron transport protein SCO1/SCO6	COX17	We propose a model in which COX17 delivers copper to SCO2, which in turn transfers it directly to the Cu A site at an early stage of COX assembly in a reaction that is facilitated by SCO1.	https://academic.oup.com/hmg/article/13/17/1839/2355736?login=true
492	electron transport protein SCO1/SCO7	COX	We propose a model in which COX17 delivers copper to SCO2, which in turn transfers it directly to the Cu A site at an early stage of COX assembly in a reaction that is facilitated by SCO1.	https://academic.oup.com/hmg/article/13/17/1839/2355736?login=true
493	microtubule-associated protein Gb4	MAP kinase	the activity of MAP1A and MAP1B is controlled by upstream signaling mechanisms, including the MAP kinase and glycogen synthase kinase-3 β pathways.	https://link.springer.com/article/10.1186/gb-2006-7-6-224
494	microtubule-associated protein Gb4	glycogen synthase kinase-3	the activity of MAP1A and MAP1B is controlled by upstream signaling mechanisms, including the MAP kinase and glycogen synthase kinase-3 β pathways.	https://link.springer.com/article/10.1186/gb-2006-7-6-224
495	microtubule-associated protein Gb4	LC3	After their initial expression, the MAP1A and MAP1B polypeptides are cleaved into light and heavy chains, which are then assembled into mature complexes together with the separately encoded light chain 3 subunit (LC3).	https://link.springer.com/article/10.1186/gb-2006-7-6-224
496	microtubule-associated protein Gb4	TOGp	These results suggest that TOGp is a MAP and that TOGp/XMAP215 may be necessary for microtubules rearrangements and spindle assembly in rapidly dividing cells.	https://jcs.biologists.org/content/111/10/1371.short
497	microtubule-associated protein Gb4	TOGp/XMAP215	These results suggest that TOGp is a MAP and that TOGp/XMAP215 may be necessary for microtubules rearrangements and spindle assembly in rapidly dividing cells.	https://jcs.biologists.org/content/111/10/1371.short
498	microtubule associated protein Tau (MAPT)	KANSL1L	We systematically annotated public sequence data to reconstruct unspliced MAPT, MAP2 and MAP4 transcripts spanning all represented genomes. Bayesian and maximum likelihood phylogenetic analyses, genetic linkage maps and domain architectures distinguished a nonvertebrate outgroup from the emergence of MAP4 and its subsequent ancestral duplication to MAP2 and MAPT. These events were coupled to othe…	https://bmcgenomics.biomedcentral.com/articles/10.1186/s12864-016-2590-9
499	microtubule associated protein Tau (MAPT)	KANSL	We systematically annotated public sequence data to reconstruct unspliced MAPT, MAP2 and MAP4 transcripts spanning all represented genomes. Bayesian and maximum likelihood phylogenetic analyses, genetic linkage maps and domain architectures distinguished a nonvertebrate outgroup from the emergence of MAP4 and its subsequent ancestral duplication to MAP2 and MAPT. These events were coupled to othe…	https://bmcgenomics.biomedcentral.com/articles/10.1186/s12864-016-2590-9
500	microtubule associated protein Tau (MAPT)	(STH) gene	microtubule binding domains of MAPT in cold adapted Antarctic icefish and the emergence of a novel multiexonic saitohin (STH) gene from repetitive elements in MAPT intron 11 of certain primate genomes.	https://bmcgenomics.biomedcentral.com/articles/10.1186/s12864-016-2590-9
501	permease-like protein	FTR1 gene	Two proteins in the plasma membrane of yeast—a multicopper oxidase, encoded by the FET3 gene, and a permease, encoded by the FTR1 gene—were shown to mediate high-affinity iron uptake.	https://science.sciencemag.org/content/271/5255/1552.abstract
502	permease-like protein	FET3 gene	Two proteins in the plasma membrane of yeast—a multicopper oxidase, encoded by the FET3 gene, and a permease, encoded by the FTR1 gene—were shown to mediate high-affinity iron uptake.	https://science.sciencemag.org/content/271/5255/1552.abstract
503	permease-like protein	SLC7A8	We have identified two new transcripts (SLC7A8 and SLC7A7) homologous to amino acid transporters, highly expressed in kidney and mapping in the LPI critical region.	https://www.nature.com/articles/ng0399_297
504	permease-like protein	SLC7A7	We have identified two new transcripts (SLC7A8 and SLC7A7) homologous to amino acid transporters, highly expressed in kidney and mapping in the LPI critical region.	https://www.nature.com/articles/ng0399_297
505	permease-like protein	Mep-Amt-Rh	Transmembrane ammonium transport is a widely spread process ensured by the highly conserved proteins of the Mep-Amt-Rh superfamily, including the mammalian Rhesus (Rh) factors.	https://journals.plos.org/plosone/article?id=10.1371/journal.pone.0128683
506	permease-like protein	RHBG	Taken together, our results indicate RHBG expression as a direct target of β-catenin regulation, a pathway frequently deregulated in many cancers and associated with tumorigenesis.	https://journals.plos.org/plosone/article?id=10.1371/journal.pone.0128683
507	glucuronide permease	GUS gene	In conjunction with recombinant glucuronide permease, which may be used to render host cells permeable to β-glucuronidase substrates, the GUS gene fusion system offers almost unlimited applications in the fields of plant and animal genetic engineering.	https://patents.google.com/patent/US5432081A/en
508	glucuronide permease	β-glucuronidase	In conjunction with recombinant glucuronide permease, which may be used to render host cells permeable to β-glucuronidase substrates, the GUS gene fusion system offers almost unlimited applications in the fields of plant and animal genetic engineering.	https://patents.google.com/patent/US5432081A/en
509	aldose 1-epimerase-like protein	tGlcNAc	Several glycoproteins that are present at the nuclear rim and at the nuclear pore complex of tobacco suspension-cultured cells are modified by O-linked oligosaccharides with terminal N-acetylglucosamine (GlcNAc). Here, we report on the purification of several of these glycoproteins, which are referred to as terminal GlcNAc (tGlcNAc) proteins.	http://www.plantcell.org/content/10/4/599.short
510	trypanothione synthetase	γ-glutamylcysteine synthetase	The metabolic control analysis indicates that highly potent and specific inhibitors have to be designed for trypanothione reductase and the peroxide detoxification system, and hence other enzymes emerge (γ-glutamylcysteine synthetase, trypanothione synthetase, ornithine decarboxylase, S-adenosylmethionine decarboxylase and polyamine transporters) as alternative more suitable and effective drug ta…	https://www.ingentaconnect.com/content/ben/cdt/2010/00000011/00000012/art00013
511	trypanothione synthetase	trypanothione synthetase	The metabolic control analysis indicates that highly potent and specific inhibitors have to be designed for trypanothione reductase and the peroxide detoxification system, and hence other enzymes emerge (γ-glutamylcysteine synthetase, trypanothione synthetase, ornithine decarboxylase, S-adenosylmethionine decarboxylase and polyamine transporters) as alternative more suitable and effective drug ta…	https://www.ingentaconnect.com/content/ben/cdt/2010/00000011/00000012/art00013
512	trypanothione synthetase	ornithine decarboxylase	The metabolic control analysis indicates that highly potent and specific inhibitors have to be designed for trypanothione reductase and the peroxide detoxification system, and hence other enzymes emerge (γ-glutamylcysteine synthetase, trypanothione synthetase, ornithine decarboxylase, S-adenosylmethionine decarboxylase and polyamine transporters) as alternative more suitable and effective drug ta…	https://www.ingentaconnect.com/content/ben/cdt/2010/00000011/00000012/art00013
513	trypanothione synthetase	S-adenosylmethionine decarboxylase	The metabolic control analysis indicates that highly potent and specific inhibitors have to be designed for trypanothione reductase and the peroxide detoxification system, and hence other enzymes emerge (γ-glutamylcysteine synthetase, trypanothione synthetase, ornithine decarboxylase, S-adenosylmethionine decarboxylase and polyamine transporters) as alternative more suitable and effective drug ta…	https://www.ingentaconnect.com/content/ben/cdt/2010/00000011/00000012/art00013
514	trypanothione synthetase	polyamine transporters	The metabolic control analysis indicates that highly potent and specific inhibitors have to be designed for trypanothione reductase and the peroxide detoxification system, and hence other enzymes emerge (γ-glutamylcysteine synthetase, trypanothione synthetase, ornithine decarboxylase, S-adenosylmethionine decarboxylase and polyamine transporters) as alternative more suitable and effective drug ta…	https://www.ingentaconnect.com/content/ben/cdt/2010/00000011/00000012/art00013
515	trypanothione synthetase	TryS	This was confirmed with wild-type, TryS single knock-out, and TryS-overexpressing cell lines showing expected changes in potency to DDD86243. Taken together, these data provide initial chemical validation of TryS as a drug target in T. brucei.	https://www.sciencedirect.com/science/article/pii/S002192582037424X
516	acetyl-CoA synthetase	SREBP (sterol regulatory element-binding proteins)	ACS mRNA was also elevated in livers of transgenic mice that express dominant-positive versions of all three isoforms of SREBP.	https://www.sciencedirect.com/science/article/pii/S0021925819616200
517	acetyl-CoA synthetase	MVK	We found mitochondrial‐derived acetyl‐CoA contributing enzymes (acyl‐coA synthetase super‐family 3; ACSS3) is the GCa progression confounder. Interestingly, it is not HMGCR (the committee enzyme of mevalonate pathway), but lower mevalonate pathway enzymes (e.g., MVK, LSS, DHCR14A1, SC4MOL, HSD17B7, SC5D) promote GCa patients 5‐years overall survival in a differential level.	https://onlinelibrary.wiley.com/doi/full/10.1002/cam4.1295
518	acetyl-CoA synthetase	LSS	We found mitochondrial‐derived acetyl‐CoA contributing enzymes (acyl‐coA synthetase super‐family 3; ACSS3) is the GCa progression confounder. Interestingly, it is not HMGCR (the committee enzyme of mevalonate pathway), but lower mevalonate pathway enzymes (e.g., MVK, LSS, DHCR14A1, SC4MOL, HSD17B7, SC5D) promote GCa patients 5‐years overall survival in a differential level.	https://onlinelibrary.wiley.com/doi/full/10.1002/cam4.1295
519	acetyl-CoA synthetase	DHCR14A1	We found mitochondrial‐derived acetyl‐CoA contributing enzymes (acyl‐coA synthetase super‐family 3; ACSS3) is the GCa progression confounder. Interestingly, it is not HMGCR (the committee enzyme of mevalonate pathway), but lower mevalonate pathway enzymes (e.g., MVK, LSS, DHCR14A1, SC4MOL, HSD17B7, SC5D) promote GCa patients 5‐years overall survival in a differential level.	https://onlinelibrary.wiley.com/doi/full/10.1002/cam4.1295
520	acetyl-CoA synthetase	SC4MOL	We found mitochondrial‐derived acetyl‐CoA contributing enzymes (acyl‐coA synthetase super‐family 3; ACSS3) is the GCa progression confounder. Interestingly, it is not HMGCR (the committee enzyme of mevalonate pathway), but lower mevalonate pathway enzymes (e.g., MVK, LSS, DHCR14A1, SC4MOL, HSD17B7, SC5D) promote GCa patients 5‐years overall survival in a differential level.	https://onlinelibrary.wiley.com/doi/full/10.1002/cam4.1295
521	acetyl-CoA synthetase	HSD17B7	We found mitochondrial‐derived acetyl‐CoA contributing enzymes (acyl‐coA synthetase super‐family 3; ACSS3) is the GCa progression confounder. Interestingly, it is not HMGCR (the committee enzyme of mevalonate pathway), but lower mevalonate pathway enzymes (e.g., MVK, LSS, DHCR14A1, SC4MOL, HSD17B7, SC5D) promote GCa patients 5‐years overall survival in a differential level.	https://onlinelibrary.wiley.com/doi/full/10.1002/cam4.1295
522	acetyl-CoA synthetase	SC5D	We found mitochondrial‐derived acetyl‐CoA contributing enzymes (acyl‐coA synthetase super‐family 3; ACSS3) is the GCa progression confounder. Interestingly, it is not HMGCR (the committee enzyme of mevalonate pathway), but lower mevalonate pathway enzymes (e.g., MVK, LSS, DHCR14A1, SC4MOL, HSD17B7, SC5D) promote GCa patients 5‐years overall survival in a differential level.	https://onlinelibrary.wiley.com/doi/full/10.1002/cam4.1295
523	5'-3' exonuclease XRNC	surface protease GP63	We identified 39 T. cruzi antigens and 114 human autoantigens specific to patients with Chagas. Among those antigens, two T. cruzi antigens (surface protease GP63, glucose‐6‐isomerase) and six human autoantigens (CD180 antigen, ceruloplasmin, fibrinogen beta chain, fibrinogen beta chain isoform 2 preprotein, isoform gamma‐A of fibrinogen γ‐chain, serum paraoxonase) were detected in more than 50% …	https://onlinelibrary.wiley.com/doi/full/10.1111/pim.12341
524	5'-3' exonuclease XRNC	glucose‐6‐isomerase	We identified 39 T. cruzi antigens and 114 human autoantigens specific to patients with Chagas. Among those antigens, two T. cruzi antigens (surface protease GP63, glucose‐6‐isomerase) and six human autoantigens (CD180 antigen, ceruloplasmin, fibrinogen beta chain, fibrinogen beta chain isoform 2 preprotein, isoform gamma‐A of fibrinogen γ‐chain, serum paraoxonase) were detected in more than 50% …	https://onlinelibrary.wiley.com/doi/full/10.1111/pim.12341
525	5'-3' exonuclease XRNC	CD180 antigen	We identified 39 T. cruzi antigens and 114 human autoantigens specific to patients with Chagas. Among those antigens, two T. cruzi antigens (surface protease GP63, glucose‐6‐isomerase) and six human autoantigens (CD180 antigen, ceruloplasmin, fibrinogen beta chain, fibrinogen beta chain isoform 2 preprotein, isoform gamma‐A of fibrinogen γ‐chain, serum paraoxonase) were detected in more than 50% …	https://onlinelibrary.wiley.com/doi/full/10.1111/pim.12341
526	5'-3' exonuclease XRNC	ceruloplasmin	We identified 39 T. cruzi antigens and 114 human autoantigens specific to patients with Chagas. Among those antigens, two T. cruzi antigens (surface protease GP63, glucose‐6‐isomerase) and six human autoantigens (CD180 antigen, ceruloplasmin, fibrinogen beta chain, fibrinogen beta chain isoform 2 preprotein, isoform gamma‐A of fibrinogen γ‐chain, serum paraoxonase) were detected in more than 50% …	https://onlinelibrary.wiley.com/doi/full/10.1111/pim.12341
527	5'-3' exonuclease XRNC	fibrinogen beta chain	We identified 39 T. cruzi antigens and 114 human autoantigens specific to patients with Chagas. Among those antigens, two T. cruzi antigens (surface protease GP63, glucose‐6‐isomerase) and six human autoantigens (CD180 antigen, ceruloplasmin, fibrinogen beta chain, fibrinogen beta chain isoform 2 preprotein, isoform gamma‐A of fibrinogen γ‐chain, serum paraoxonase) were detected in more than 50% …	https://onlinelibrary.wiley.com/doi/full/10.1111/pim.12341
528	5'-3' exonuclease XRNC	fibrinogen beta chain isoform 2 preprotein	We identified 39 T. cruzi antigens and 114 human autoantigens specific to patients with Chagas. Among those antigens, two T. cruzi antigens (surface protease GP63, glucose‐6‐isomerase) and six human autoantigens (CD180 antigen, ceruloplasmin, fibrinogen beta chain, fibrinogen beta chain isoform 2 preprotein, isoform gamma‐A of fibrinogen γ‐chain, serum paraoxonase) were detected in more than 50% …	https://onlinelibrary.wiley.com/doi/full/10.1111/pim.12341
529	5'-3' exonuclease XRNC	isoform gamma‐A of fibrinogen γ‐chain	We identified 39 T. cruzi antigens and 114 human autoantigens specific to patients with Chagas. Among those antigens, two T. cruzi antigens (surface protease GP63, glucose‐6‐isomerase) and six human autoantigens (CD180 antigen, ceruloplasmin, fibrinogen beta chain, fibrinogen beta chain isoform 2 preprotein, isoform gamma‐A of fibrinogen γ‐chain, serum paraoxonase) were detected in more than 50% …	https://onlinelibrary.wiley.com/doi/full/10.1111/pim.12341
530	5'-3' exonuclease XRNC	serum paraoxonase	We identified 39 T. cruzi antigens and 114 human autoantigens specific to patients with Chagas. Among those antigens, two T. cruzi antigens (surface protease GP63, glucose‐6‐isomerase) and six human autoantigens (CD180 antigen, ceruloplasmin, fibrinogen beta chain, fibrinogen beta chain isoform 2 preprotein, isoform gamma‐A of fibrinogen γ‐chain, serum paraoxonase) were detected in more than 50% …	https://onlinelibrary.wiley.com/doi/full/10.1111/pim.12341
531	5′–3′-exoribonuclease	mRNAs	Trypanosomes have the normal enzymes for mRNA decay: both the exosome and a 5′–3′-exoribonuclease are important in the degradation of very unstable transcripts, whereas the CAF1/NOT complex plays a major role in the degradation of all mRNAs tested.	https://portlandpress.com/biochemsoctrans/article-abstract/36/3/520/66080
532	oxidoreductase-like protein	TNFα	DsbA-L expression in 3T3-L1 adipocytes is stimulated by the insulin sensitizer rosiglitazone and inhibited by the inflammatory cytokine TNFα. Overexpression of DsbA-L promoted adiponectin multimerization while suppressing DsbA-L expression by RNAi markedly and selectively reduced adiponectin levels and secretion in 3T3-L1 adipocytes.	https://www.pnas.org/content/105/47/18302.short
533	ribonuclease	RDE1	Dicer also contains a region of homology to the RDE1/QDE2/ARGONAUTE family that has been genetically linked to RNAi9,10.	https://www.nature.com/articles/35053110
534	ribonuclease	QDE2	Dicer also contains a region of homology to the RDE1/QDE2/ARGONAUTE family that has been genetically linked to RNAi9,10.	https://www.nature.com/articles/35053110
535	ribonuclease	ARGONAUTE	Dicer also contains a region of homology to the RDE1/QDE2/ARGONAUTE family that has been genetically linked to RNAi9,10.	https://www.nature.com/articles/35053110
536	metallo-beta-lactamase-like protein	β-lactams	The evidence of the other MBLAC2 role as a bona fide β-lactamase allows for reassessment of β-lactams and β-lactamases role in humans.	https://www.nature.com/articles/s41598-019-48723-yhttps://www.nature.com/articles/s41598-019-48723-y
537	metallo-beta-lactamase-like protein	β-lactamases	The evidence of the other MBLAC2 role as a bona fide β-lactamase allows for reassessment of β-lactams and β-lactamases role in humans.	https://www.nature.com/articles/s41598-019-48723-yhttps://www.nature.com/articles/s41598-019-48723-yy
538	ubiquitin-activating enzyme E1	gene Spy	Sby has extensive homology to the X-linked human ubiquitin-activating enzyme El (ref. 11). The critical role of this enzyme in nuclear DNA replication12 together with the testis-specific expression of Sby suggests Sby as a candidate for the spermatogenic gene Spy.	https://www.nature.com/articles/354483a0
539	ubiquitin-activating enzyme E1	Zfy-l	a gene(s) required for the survival and proliferation of A spermatogonia during spermatogenesis6,7; Zfy-l/Zfy-2, zinc-finger-containing genes of unknown function8	https://www.nature.com/articles/354483a0
540	ubiquitin-activating enzyme E1	Zfy-2	a gene(s) required for the survival and proliferation of A spermatogonia during spermatogenesis6,7; Zfy-l/Zfy-2, zinc-finger-containing genes of unknown function8	https://www.nature.com/articles/354483a0
541	guanine deaminase	SCF	GDA in epidermal keratinocytes may promote melanogenesis by upregulating SCF and ET-1, suggesting its role in skin hyperpigmentary disorders.	https://www.mdpi.com/1420-3049/25/11/2637
542	guanine deaminase	ET-1	GDA in epidermal keratinocytes may promote melanogenesis by upregulating SCF and ET-1, suggesting its role in skin hyperpigmentary disorders.	https://www.mdpi.com/1420-3049/25/11/2637
543	cytochrome b5	b5R	While the average G + C content of the b5R gene is 55%, that of the 5' portion of the gene is extraordinarily high (86%). The CpG dinucleotide sequence was found at a very high frequency in this G + C-rich region.	https://www.sciencedirect.com/science/article/abs/pii/0378111989902990
544	cytochrome b5	CpG	While the average G + C content of the b5R gene is 55%, that of the 5' portion of the gene is extraordinarily high (86%). The CpG dinucleotide sequence was found at a very high frequency in this G + C-rich region.	https://www.sciencedirect.com/science/article/abs/pii/0378111989902990
545	high mobility group protein	NF-κB	HMG I(Y) stimulates the binding of NF-κB to the IFN-β promoter, and it may also function as a promoter-specific accessory factor for NF-κB transcriptional activity.	https://www.sciencedirect.com/science/article/abs/pii/009286749290554P
546	high mobility group protein	IFN-β	HMG I(Y) stimulates the binding of NF-κB to the IFN-β promoter, and it may also function as a promoter-specific accessory factor for NF-κB transcriptional activity.	https://www.sciencedirect.com/science/article/abs/pii/009286749290554P
547	U2 small nuclear ribonucleoprotein B	RNase H	the U4/U6 snRNA cross-link, we detected an intermolecular U2/U6 cross-link, as well as several apparently intramolecular U1, U2, and U5 cross-links. Photoreversal of the U2/U6 cross-link with 254 nm irradiation released stoichiometric amounts of U2 and U6 snRNA. To localize the U2/U6 cross-link, the 3' end of U2 in the purified U2/U6 complex was labeled selectively using a novel oligonucleotide "…	http://genesdev.cshlp.org/content/4/12a/2146.short
548	U2 small nuclear ribonucleoprotein B	U2 snRNA	the U4/U6 snRNA cross-link, we detected an intermolecular U2/U6 cross-link, as well as several apparently intramolecular U1, U2, and U5 cross-links. Photoreversal of the U2/U6 cross-link with 254 nm irradiation released stoichiometric amounts of U2 and U6 snRNA. To localize the U2/U6 cross-link, the 3' end of U2 in the purified U2/U6 complex was labeled selectively using a novel oligonucleotide "…	http://genesdev.cshlp.org/content/4/12a/2146.short
549	U2 small nuclear ribonucleoprotein B	U6 snRNA	the U4/U6 snRNA cross-link, we detected an intermolecular U2/U6 cross-link, as well as several apparently intramolecular U1, U2, and U5 cross-links. Photoreversal of the U2/U6 cross-link with 254 nm irradiation released stoichiometric amounts of U2 and U6 snRNA. To localize the U2/U6 cross-link, the 3' end of U2 in the purified U2/U6 complex was labeled selectively using a novel oligonucleotide "…	http://genesdev.cshlp.org/content/4/12a/2146.short
550	ADP-ribosylation factor 3	BBS genes	These data illustrate the power of comparative genomic analysis for the study of human disease and identifies a novel BBS gene.	https://www.sciencedirect.com/science/article/pii/S0002929707633187
551	ADP-ribosylation factor-like protein 3A	Arl3	These results are the first to implicate Arl3 in a ciliary disease affecting the kidney, biliary tract, pancreas, and retina.	https://www.sciencedirect.com/science/article/pii/S0002944010627058
552	mucin TcSMUGL	NOT FOUND	NOT FOUND	NOT FOUND
553	ubiquinol-cytochrome-C-reductase	core I	The predicted human sequence is 87% identical to the reported bovine core I sequence predicted from cDNA cloning, up to residue 298, but the two predicted sequences are widely divergent after that point.	https://www.sciencedirect.com/science/article/pii/S0021925819369005
554	ubiquitin carrier protein 4	Ubc9	In adipose tissue, expression of the E2 small ubiquitin-like modifier ligase ubiquitin carrier protein 9 (Ubc9) is positively correlated with markers of insulin resistance and corresponds with impaired browning of human white adipocytes.	https://www.sciencedirect.com/science/article/pii/S0021925820346433
555	ubiquitin carrier protein 4	miR-30a	Depletion of Ubc9 by siRNA or enforced expression of a miR-30a mimic augments mitochondrial volume and respiration in human white adipocytes, reflecting features of brown fat cells.	https://www.sciencedirect.com/science/article/pii/S0021925820346433
556	esterase	asparagine	Interestingly, CGI-58 differs from other members of the catalytic triadcatalytic triadcatalytic triadin that its putative catalytic triad contains an asparagine in place of the usual serine residue.	https://www.sciencedirect.com/science/article/pii/S0002929707613160
557	ribosomal protein L11	p53	Enhancement of the interaction between endogenous L11 and HDM2 following treatment of cells with low levels of actinomycin-D suggests that the HDM2/L11 interaction represents a novel pathway for p53 stabilization in response to perturbations in ribosome biogenesis.	https://www.sciencedirect.com/science/article/pii/S153561080300134X
558	transcription initiation protein	Methylated lysine 4 (K4)	Methylated lysine 4 (K4) and acetylated K9/14 of histone H3 were both highly localized to the 5′ regions of transcriptionally active human genes but were greatly decreased downstream of the start sites.	https://www.pnas.org/content/101/19/7357.short
559	transcription initiation protein	acetylated K9/14	Methylated lysine 4 (K4) and acetylated K9/14 of histone H3 were both highly localized to the 5′ regions of transcriptionally active human genes but were greatly decreased downstream of the start sites.	https://www.pnas.org/content/101/19/7357.short
560	glycerol-3-phosphate acyltransferase	FAS	This review discusses advances made in the understanding of the transcriptional regulation of FAS and mitochondrial GPAT genes, with emphasis on elucidation of the mechanisms by which multiple nutrients and hormones achieve their effects.	https://www.annualreviews.org/doi/abs/10.1146/annurev.nutr.18.1.331?journalCode=nutr
561	glycerol-3-phosphate acyltransferase	GPAT genes	This review discusses advances made in the understanding of the transcriptional regulation of FAS and mitochondrial GPAT genes, with emphasis on elucidation of the mechanisms by which multiple nutrients and hormones achieve their effects.	https://www.annualreviews.org/doi/abs/10.1146/annurev.nutr.18.1.331?journalCode=nutr
562	casein kinase, delta isoform	Ckiδ	Western blot analysis showed that the upregulation of Ckiδ mRNA was paralleled by an upregulation of Ckiδ protein. These data establish that the association of Ckiδ with the tau pathology of AD is reflective of an increase in gene transcription.	https://www.sciencedirect.com/science/article/abs/pii/S0006899300022009
563	60S ribosomal protein L6	E3 ubiquitin ligase	we characterized that the ribosomal protein L6 binds to and suppresses the E3 ubiquitin ligase activity of HDM2, and subsequently attenuates HDM2-mediated p53 polyubiquitination and degradation.	https://academic.oup.com/nar/article/42/3/1799/1063749?login=true
564	phosphatidylglycerophosphate synthase-like protein	NOT FOUND	NOT FOUND	NOT FOUND
565	mu-adaptin 4	NOT FOUND	NOT FOUND	NOT FOUND
566	aldo/keto reductase	AKR1C1	Mutations in AKR1C1 and AKR1C4 are responsible for sexual development dysgenesis and mutations in AKR1D1 are causative in bile-acid deficiency.	https://www.sciencedirect.com/science/article/pii/S0039128X13002365
567	aldo/keto reductase	AKR1C4	Mutations in AKR1C1 and AKR1C4 are responsible for sexual development dysgenesis and mutations in AKR1D1 are causative in bile-acid deficiency.	https://www.sciencedirect.com/science/article/pii/S0039128X13002365
568	ras-related GTP-binding protein	RAP2B	These results suggest that RAP2B, like the other RAP proteins, is a low molecular weight GTP-binding protein in human platelets.	https://www.pnas.org/content/87/17/6527.short
569	sugar transporter	SLC35	The sequence similarity, subcellular localization, and transporting substrate suggest that SLC35D2 is a good candidate for the ortholog of frc transporter, which is involved in the Notch signaling system by providing the fringe N-acetylglucosaminyltransferase with the substrate. We also describe the identification and categorization of the human SLC35 gene family.	https://www.sciencedirect.com/science/article/pii/S0888754304002745
570	malic enzyme	(triiodothyronine (T3))	We have studied the rat malic enzyme gene as a model for thyroid hormone (triiodothyronine (T3)) regulation of transcription. Our previous studies showed that transcription of this gene is controlled by T3 in vivo. In this study, we used COS-7 cells in culture to determine the location of a T3 response element (TRE) within this gene.	sciencedirect.com/science/article/pii/S0021925819391264
571	phospholipid transporting ATPase-like protein	CDC50 gene	In addition, many of the P4-ATPases require interaction with a noncatalytic subunit from the CDC50 gene family for their transport out of the endoplasmic reticulum (ER).	https://www.sciencedirect.com/science/article/pii/S1388198109000729
572	expression site-associated protein	VSG gene	Switching to this site would confer resistance, which could be conserved in clones derived from ETat 1.10 provided antigenic variation does not result from a switch of ES but is performed by gene conversion only replacing the VSG gene by another in the same ES.	https://www.sciencedirect.com/science/article/pii/S0092867400817067
573	DNA repair and recombination protein RAD54	RAD51	DNA double-strand break repair through theRAD52 homologous recombination pathway in the yeastSaccharomyces cerevisiae requires, among others, theRAD51, RAD52, and RAD54 genes.	https://www.sciencedirect.com/science/article/pii/S0021925819595953
574	DNA repair and recombination protein RAD54	RAD52	DNA double-strand break repair through theRAD52 homologous recombination pathway in the yeastSaccharomyces cerevisiae requires, among others, theRAD51, RAD52, and RAD54 genes.	https://www.sciencedirect.com/science/article/pii/S0021925819595953
575	DNA repair and recombination protein RAD54	RAD54 genes	DNA double-strand break repair through theRAD52 homologous recombination pathway in the yeastSaccharomyces cerevisiae requires, among others, theRAD51, RAD52, and RAD54 genes.	https://www.sciencedirect.com/science/article/pii/S0021925819595953
576	signal recognition particle	SEC65 gene	Here we report the cloning and sequencing of the SEC65 gene, which encodes a 31.2K protein with significant sequence similarity to the 19K subunit of human SRP (SRP19)8. We also report the cloning of a multicopy suppressor of sec65-l, and its identification as the previously defined SRP54gene, providing genetic evidence for an interaction between these gene products in vivo	https://www.nature.com/articles/356534a0
577	serine/threonine protein phosphatase-like protein	CaPTC8	CaPTC8 plays a role in stress responses and is required for the yeast-hyphal transition, and the CaPTC8-related genes are evolutionarily conserved. The phylogenetic relationships of all members of the PPM family strongly support the existence of a distinct and new subfamily of the PP2C-related proteins, PP2CR.
578	mannosyl-oligosaccharide 1,2-alpha-mannosidase IB, putative	NA	NOT FOUND	NOT FOUND
579	cytoplasmic l-asparaginase i-like protein	hASNase3	Recently, we structurally and biochemically characterized the enzyme human l-asparaginase 3 (hASNase3), which possesses l-asparaginase activity and belongs to the N-terminal nucleophile superfamily of enzymes.	https://www.sciencedirect.com/science/article/pii/S0021925820387846
580	endoribonuclease L-PSP (pb5)	ribonucleoside 3′-monophosphates Ap	Analysis by thin-layer chromatography of [α-32P]UTP-labeled mRNA incubated with the protein showed production of the ribonucleoside 3′-monophosphates Ap, Gp, Up, and Cp, providing direct evidence that the protein is an endoribonuclease. When either 5′- or 3′-32P-labeled 5 S rRNA was the substrate, L-PSP cleaved phosphodiester bonds only in the single-stranded regions of the molecule.	https://www.sciencedirect.com/science/article/pii/S0021925819727033
581	transcriptional regulator	FOXA1	The importance of ELF3 in urothelial differentiation was verified by knockdown in NHU cells, which led to reduced expression of FOXA1 and GRHL3 transcription factors in response to PPARγ activation.	https://www.sciencedirect.com/science/article/pii/S0012160613006908
582	transcriptional regulator	GRHL3	The importance of ELF3 in urothelial differentiation was verified by knockdown in NHU cells, which led to reduced expression of FOXA1 and GRHL3 transcription factors in response to PPARγ activation.	https://www.sciencedirect.com/science/article/pii/S0012160613006908
583	proton motive ATPase 1	VTC (Vacuolar Transporter Chaperon)	We termed this gene family VTC (Vacuolar Transporter Chaperon) and discovered four genes in S. cerevisiae that belong to the family. Inactivation of one of them, VTC1, in the background of V-ATPase null mutations resulted in an svf phenotype that was able to grow at pH 7.5.	https://jeb.biologists.org/content/203/1/89.short
584	P-type H+-ATPase	NOT FOUND	NOT FOUND	NOT FOUND
585	2-hydroxy-3-oxopropionate reductase	NOT FOUND	NOT FOUND	NOT FOUND
586	polynucleotide kinase 3'-phosphatase	APE/HAP1 AP endonuclease	Concomitantly, the PNKP gene also represents the second gene for a mammalian DNA 3′-phosphatase; the previously described human APE/HAP1 AP endonuclease has a weak 3′-phosphatase activity (24, 25).	https://www.sciencedirect.com/science/article/pii/S0021925819555454
587	ribosomal RNA adenine dimethylase family protein	h-mtTFB1	e show that this protein methylates a conserved stem-loop in bacterial 16S rRNA and that the homologous sequence in the human mitochondrial 12S molecule is similarly modified. Thus, h-mtTFB1 appears to be dual-function protein, acting both as a transcription factor and an rRNA-modification enzyme.	https://www.nature.com/articles/ng1064z
588	glutamate dehydrogenase	hGDH2	Similarly, in the kidney, hGDH2 could contribute to enhanced excretion of ammonia under acidosis.	https://www.sciencedirect.com/science/article/pii/S0197018612002045
589	NAD/FAD dependent dehydrogenase	3-dehydro-4,6-deoxycholic acid	These data suggest formation of a product, 3-dehydro-4,6-deoxycholic acid, a recognized intermediate in the reductive arm of bile acid 7α-dehydroxylation pathway and the first report of a gene in the reductive arm of the bile acid 7α-dehydroxylating pathway.	https://www.sciencedirect.com/science/article/pii/S1388198117302342
590	histone H3	H3K4me3	To explore the chromatin modification landscapes in human ES cells, we profiled two histone modifications, H3K4me3 and H3K27me3, by ChIP coupled with the paired-end ditags sequencing strategy. H3K4me3 was found to be a prevalent mark and occurred in close proximity to the promoters of two-thirds of total human genes. Among the H3K27me3 loci identified, 56% are associated with promoters and the va…	https://www.sciencedirect.com/science/article/pii/S1934590907001233
591	histone H3	H3K27me3	To explore the chromatin modification landscapes in human ES cells, we profiled two histone modifications, H3K4me3 and H3K27me3, by ChIP coupled with the paired-end ditags sequencing strategy. H3K4me3 was found to be a prevalent mark and occurred in close proximity to the promoters of two-thirds of total human genes. Among the H3K27me3 loci identified, 56% are associated with promoters and the va…	https://www.sciencedirect.com/science/article/pii/S1934590907001233
592	oligopeptidase B-like protein	C2orf34	Since loss-of-function mutations in SLC3A1 are known to cause isolated cystinuria type I, and since the expression of the flanking genes, C2orf34 and PPM1B, was normal, the extended phenotype can be attributed to the deletion of PREPL. PREPL is localized in the cytosol and shows homology with prolyl endopeptidase and oligopeptidase B. Substitution of the predicted catalytic residues (Ser470, Asp5…	https://www.sciencedirect.com/science/article/pii/S0002929707608040
593	ribonuclease H1	DNA ligase III	DNA ligase III knockdown attenuated the recovery of mtDNA copy number and appeared to cause single strand nicks in replicating mtDNA molecules, suggesting the involvement of DNA ligase III in Okazaki fragment ligation in human mitochondria. Knockdown of ribonuclease (RNase) H1 completely prevented the mtDNA copy number restoration, and replication intermediates with increased single strand nicks …	https://www.sciencedirect.com/science/article/pii/S0167488911002357
594	5'-3' exonuclease XRNA	EBF1 and EBF2	Together, our results suggest that the role of EIN5 in ethylene perception is to antagonize the negative feedback regulation on EIN3 by promoting EBF1 and EBF2 mRNA decay, which consequently allows the accumulation of EIN3 protein to trigger the ethylene response.	https://www.pnas.org/content/103/36/13286.short
595	ribonuclease mar1	NOT FOUND	NOT FOUND	NOT FOUND
596	mitogen-activated protein kinase 3	HSF-1	Secondary phosphorylation of Ser-303 by GSK3 may thus repress the activity of HSF-1, and its requirement for priming by MAPK phosphorylation of Ser-307 provides a potential link between the MAPK cascade and HSF-1. Our experiments thus indicate that MAPK is a potent inhibitor of HSF-1 function and may be involved in repressing the heat shock response during normal growth and development and deacti…	https://www.sciencedirect.com/science/article/pii/S0021925819791418
597	folate/pteridine transporter	1q24	The thiamine transporter gene, located on human chromosome 1q24, consists of 6 exons and is most likely the gene defective in the metabolic disorder, thiamine-responsive megaloblastic anemia. At the level of amino acid sequence, the thiamine transporter is most closely related to the reduced-folate transporter and thus represents the second member of the folate transporter family.	https://www.sciencedirect.com/science/article/pii/S0021925819515083
598	prenyltransferase	NgBR/Nus1	In this review, the classification, function, and evolution of cis-PTs will be discussed with a special emphasis on the role of the newly described NgBR/Nus1 subunit and its plants' orthologs as essential, structural components of the cis-PTs activity.	https://www.sciencedirect.com/science/article/pii/S002192582032216X
599	phosphonopyruvate decarboxylase	NOT FOUND	NOT FOUND	NOT FOUND
600	adenosine kinase	gene β -actin	a key enzyme in adenosine metabolism, in human intestinal biopsy specimens of 10 colorectal cancer patients. Quantitative mRNA expression levels were normalized against the reference gene β -actin.	https://www.tandfonline.com/doi/full/10.1080/15257770802145629
601	phosphatidylinositol 4-kinase	PI4KB	The mechanism of action through PI4KIIIβ inhibition was further demonstrated by small interfering RNA (siRNA) knockdown of PI4KB, which reduced HRV replication and also increased the potency of the PI4KIIIβ inhibitors. Inhibitors from two different structural classes with promising pharmacokinetic profiles and with very good selectivity for PI4KIIIβ were used to dissociate compound-related toxici…	https://aac.asm.org/content/57/7/3358.short
602	peroxisome biogenesis factor 1	PEX genes	This article reviews these advances in PBD genetics and discusses how studies of human PEX genes, their protein products and PBD cell lines are shaping current models of peroxisome biogenesis.	https://www.sciencedirect.com/science/article/pii/S0168952500020564
603	RuvB-like DNA helicase	RUVBL2	RUVBL2 is overexpressed in a large majority of HCCs. RUVBL2 overexpression enhances tumorigenicity, and RUVBL2 is required for tumor cell viability. These results argue for a major role of RUVBL2 in liver carcinogenesis. (HEPATOLOGY 2007.)	https://aasldpubs.onlinelibrary.wiley.com/doi/abs/10.1002/hep.21770
604	ATPase	POLQ	Full‐length human POLQ was expressed from a baculovirus system. Purified POLQ showed DNA polymerase activity on nicked double‐stranded DNA and on a singly primed DNA template.	https://academic.oup.com/nar/article/31/21/6117/1042372?login=true
605	phosphate-repressible phosphate permease	Glvr-1 RNA	Glvr-1 RNA is most abundant in mouse brain and thymus, although it is present in all tissues examined. The pattern of RNA expression found in mouse tissues was also found in rat tissues, in which the RNA was expressed at high levels in all compartments of the brain except the caudate nucleus and was expressed most abundantly early in embryogenesis. Thus, high-level expression of Glvr-1 appears to…	https://jvi.asm.org/content/66/3/1635.short
606	3-phosphoglycerate kinase, glycosomal	NOT FOUND	NOT FOUND	NOT FOUND
607	anti-silencing protein ASF 1	CAF‐1	A model is proposed in which the synergism between hAsf1 and CAF‐1 for nucleosome formation during DNA repair is achieved through a transient physical interaction allowing histone delivery from Asf1 to CAF‐1.	https://www.embopress.org/doi/full/10.1093/embo-reports/kvf068
608	DNA repair protein BRCA2	p53	In culture, cells harboring truncated Brca2 exhibit a proliferative impediment that worsens with successive passages. Arrest in the G1 and G2/M phases is accompanied by elevated p53 and p21 expression. Increased sensitivity to genotoxic agents, particularly ultraviolet light and methylmethanesulfonate, shows that Brca2 function is essential for the ability to survive DNA damage.	https://www.sciencedirect.com/science/article/pii/S1097276500800350
609	DNA repair protein BRCA2	p21	In culture, cells harboring truncated Brca2 exhibit a proliferative impediment that worsens with successive passages. Arrest in the G1 and G2/M phases is accompanied by elevated p53 and p21 expression. Increased sensitivity to genotoxic agents, particularly ultraviolet light and methylmethanesulfonate, shows that Brca2 function is essential for the ability to survive DNA damage.	https://www.sciencedirect.com/science/article/pii/S1097276500800350
610	MP24	mTOR	The aim of this study was to explore the efficacy of a dual PI3K and mTOR inhibitor and mTOR inhibitor for docetaxel resistant CRPC under hypoxia.	https://www.auajournals.org/doi/full/10.1016/j.juro.2014.02.295
611	RNA editing complex protein MP18	NOT FOUND	NOT FOUND	NOT FOUND
612	TPR-repeat-containing chaperone protein DnaJ	(HSP) genes	First, the heat shock protein (HSP) genes were collected from the gene databases and the gene families were analyzed for expression patterns, heat inducibility, subcellular localization, and protein homology using several bioinformatics approaches. These results can be used as a working draft model until data are confirmed by experimental approaches. In addition, we describe the generation of a H…	https://link.springer.com/article/10.1007/s12192-008-0060-2
613	DNA repair and transcription factor protein	ERCC-3 gene	Amino acid sequence analysis of the tryptic digest generated from the 89-kilodalton subunit of BTF2 indicated that this polypeptide corresponded to the ERCC-3 gene product, a presumed helicase implicated in the human DNA excision repair disorders xeroderma pigmentosum and Cockayne's syndrome. These findings suggest that transcription and nucleotide excision repair may share common factors and hen…	https://science.sciencemag.org/content/260/5104/58.abstract
614	ribosomal protein S29	Q6	Expression of Q6 and S29 mRNAs in endothelial cells was low in growth phase and high in quiescent cells. Q6 and S29 mRNAs were found in a large variety of human tissues. The quiescin Q6 protein was detected in WI38 cell extracts and in conditioned medium from quiescent cells.	https://www.sciencedirect.com/science/article/pii/S0006291X00923246
615	ribosomal protein S29	S29 mRNAs	Expression of Q6 and S29 mRNAs in endothelial cells was low in growth phase and high in quiescent cells. Q6 and S29 mRNAs were found in a large variety of human tissues. The quiescin Q6 protein was detected in WI38 cell extracts and in conditioned medium from quiescent cells.	https://www.sciencedirect.com/science/article/pii/S0006291X00923246
616	membrane-bound acid phosphatase	NOT FOUND	NOT FOUND	NOT FOUND
617	vacuolar ATP synthase subunit B	NOT FOUND	NOT FOUND	NOT FOUND
618	major vault protein	LRP gene	Vaults are multi-subunit structures that may be involved in nucleo-cytoplasmic transport. The LRP gene is located on chromosome 16, close to the genes coding for multidrug resistance-associated protein and protein kinase C-β, and may mediate drug resistance, perhaps via a transport process.	https://www.nature.com/articles/nm0695-578
619	nucleolar RNA helicase II	NOT FOUND	NOT FOUND	NOT FOUND
620	phenylalanyl-tRNA synthetase	hcPheRS	The dramatic reduction of aminoacylation activity for truncated N terminus variants coupled with structural data and tRNA-docking model testify that DBDs play crucial role in hcPheRS activity.	https://www.sciencedirect.com/science/article/pii/S0969212610000353
621	nucleoside transporter 1	hENT1	Immunohistochemistry for hENT1 was performed on a tissue microarray of 229 resected pancreatic tumors from RTOG9704 and scored as having no staining, low staining, or high staining. Associations between hENT1 protein and treatment outcome were analyzed by unconditional logistic regression analysis using the chi-square test and the Cox proportional hazards model.	https://www.sciencedirect.com/science/article/abs/pii/S0016508508017344
622	helicase-like protein	BRCA1	In addition, germline BACH1 mutations affecting the helicase domain were detected in two early-onset breast cancer patients and not in 200 matched controls. Thus, it is conceivable that, like BRCA1, BACH1 is a target of germline cancer-inducing mutations.	https://www.sciencedirect.com/science/article/pii/S009286740100304X
623	helicase-like protein	BACH1	In addition, germline BACH1 mutations affecting the helicase domain were detected in two early-onset breast cancer patients and not in 200 matched controls. Thus, it is conceivable that, like BRCA1, BACH1 is a target of germline cancer-inducing mutations.	https://www.sciencedirect.com/science/article/pii/S009286740100304X
624	pre-mRNA splicing factor	PRPF8 gene	The patients carrying a mutation in the pre-mRNA splicing-factor PRPF8 gene showed a type 1 diffuse RP. The existence of asymptomatic carriers of the nonsense mutation in the PRPF31 gene suggests incomplete penetrance for these mutations in the families.	https://iovs.arvojournals.org/article.aspx?articleid=2163353
625	formin	Akt	the human leukocyte formin protein was observed to associate with Akt, a critical survival regulator in many different cell types.	https://www.sciencedirect.com/science/article/pii/S0006291X03020771
626	GTPase activating protein	protein 1 (RACGAP1)	Rac GTPase-activating protein 1 (RACGAP1) expression in identifying HBV-positive human hepatocellular carcinoma (HCC) patients who are at high risk for recurrent disease.	https://clincancerres.aacrjournals.org/content/17/18/6040.short
627	zinc finger protein ZFP1	NOT FOUND	NOT FOUND	NOT FOUND
628	reticulon domain protein	NOT FOUND	NOT FOUND	NOT FOUND
629	70 kDa heat shock protein	protein kinase C	the mechanisms by which HSPs protect cells are not clearly understood, their expression can be modulated by cell signal transducers, such as changes in intracellular pH, cyclic AMP, Ca2+, Na+, inositol trisphosphate, protein kinase C, and protein phosphatases.	https://www.sciencedirect.com/science/article/abs/pii/S016372589800028X
630	70 kDa heat shock protein	protein phosphatases	the mechanisms by which HSPs protect cells are not clearly understood, their expression can be modulated by cell signal transducers, such as changes in intracellular pH, cyclic AMP, Ca2+, Na+, inositol trisphosphate, protein kinase C, and protein phosphatases.	https://www.sciencedirect.com/science/article/abs/pii/S016372589800028X
631	replication factor C, subunit 2	DNA polymerase	Replication factor C (RFC) family is a complex comprised of the RFC1, RFC2, RFC3, RFC4, and RFC5 subunits, which acts as a primer recognition factor for DNA polymerase.	https://www.ncbi.nlm.nih.gov/pmc/articles/PMC6129478/
632	protein transport protein Sec23	NOT FOUND	NOT FOUND	NOT FOUND
633	histone H2B	HOX gene	n contrast, RNAi against the RNF20/40 complex or hPAF complex reduces H2B monoubiquitination, lowers methylation levels at H3 lysines 4 and 79, and represses HOX gene expression.	https://www.sciencedirect.com/science/article/pii/S1097276505016461
634	vesicle-associated membrane protein (VAMP)	SNARE	In contrast, rVAMP-2, which formed SNARE complexes in vitro, had no effect on platelet exocytosis. We conclude that VAMP-3 and VAMP-8 form SNARE complexes with platelet syntaxin 4 and are required for platelet granule secretion.	https://ashpublications.org/blood/article/100/3/1081/16419/Vesicle-associated-membrane-protein-3-VAMP-3-and
635	structural maintenance of chromosome (SMC)	NOT FOUND	NOT FOUND	NOT FOUND
636	prolyl carboxypeptidase	NOT FOUND	NOT FOUND	NOT FOUND
637	exportin 1	cyclooxygenase‐2 (COX‐2)	Nuclear CRM1 was associated significantly with cyclooxygenase‐2 (COX‐2) expression (P = .002) and poor overall survival (P = .01). Because it was demonstrated previously that blocking of CRM1 by leptomycin B (LMB) contributes to the inhibition of nuclear export, the authors used a set of mechanistic assays to study the effects of CRM1 inhibition in cancer cells.	https://acsjournals.onlinelibrary.wiley.com/doi/full/10.1002/cncr.23354
638	phosphatidylinositol 3-kinase catalytic subunit	PIK3CA gene	Mutations in genes that encode components of the phosphatidyl-inositol 3-kinase (PI3-kinase) signaling pathway are common in human cancer. The recent discovery of nonrandom somatic mutations in the PIK3CA gene of many human tumors suggests an oncogenic role for the mutated enzyme.	https://www.pnas.org/content/102/3/802.short
639	small nuclear ribonucleoprotein Sm-G	Sm proteins	striking feature is the amino (N)-terminal polypeptide of U1-70K, which extends over a distance of 180 Å from its RNA binding domain, wraps around the core domain consisting of the seven Sm proteins and finally contacts U1-C, which is crucial for 5′-splice-site recognition. The structure of U1 snRNP provides insights into U1 snRNP assembly and suggests a possible mechanism of 5′-splice-site recog…	https://www.nature.com/articles/nature07851
640	dynein	WDR34	We define for the first time the composition of the human cytoplasmic dynein-2 complex. We show that the proteins encoded by the ciliopathy genes WDR34 and WDR60 are bona fide dynein-2 intermediate chains and are both required for dynein-2 function. In addition, we identify TCTEX1D2 as a unique dynein-2 light chain that is itself required for cilia function.	https://www.nature.com/articles/nature07851
641	dynein	WDR60	We define for the first time the composition of the human cytoplasmic dynein-2 complex. We show that the proteins encoded by the ciliopathy genes WDR34 and WDR60 are bona fide dynein-2 intermediate chains and are both required for dynein-2 function. In addition, we identify TCTEX1D2 as a unique dynein-2 light chain that is itself required for cilia function.	https://www.nature.com/articles/nature07851
642	ethanolamine-phosphate cytidylyltransferase	NOT FOUND	NOT FOUND	NOT FOUND
643	ribosomal protein L18a	L18a	We demonstrate here, that human ribosomal protein L18a, a constituent of 60S subunit, interacts with HCV IRES RNA. This interaction was further confirmed by using a recombinant protein similar to L18a (sL18a), cloned from human blood. Interestingly, addition of increasing concentration of the purified recombinant sL18a protein, showed moderate stimulation of HCV IRES activity in the in vitro tran…	https://link.springer.com/article/10.1007%2Fs00705-005-0642-6
644	MAP protein kinase	MNK1	A novel clone isolated in this screen, designated MNK1, encodes a protein‐serine/threonine kinase, which is most similar to MAP kinase‐activated protein kinase 2 (MAPKAP‐K2), 3pK/MAPKAP‐K3 and p90RSK.	https://www.embopress.org/doi/full/10.1093/emboj/16.8.1921?ssource=mfc&rss=1
645	cyclin 9	antiapoptotic proteins	CDK9 plays a crucial role in transcription regulation; specifically, CDK9 mediated transcriptional regulation of short-lived antiapoptotic proteins is critical for the survival of transformed cells.	https://pubs.acs.org/doi/abs/10.1021/acs.jmedchem.6b00150
646	chemokines	NOT FOUND	At the onset of infection, T. cruzi activates cells from macrophage lineage to produce high levels of chemokines and proinflammatory cytokines [11].	Proinflammatory activity of glycosylphosphatidylinositol anchors derived from Trypanosoma cruzi: structural and functional analyses - Almeida - 2001 - Journal of Leukocyte Biology - Wiley Online Library
647	proinflammatory cytokines	NOT FOUND	At the onset of infection, T. cruzi activates cells from macrophage lineage to produce high levels of chemokines and proinflammatory cytokines [11].	Proinflammatory activity of glycosylphosphatidylinositol anchors derived from Trypanosoma cruzi: structural and functional analyses - Almeida - 2001 - Journal of Leukocyte Biology - Wiley Online Library
648	interleukin (IL)‐12	NOT FOUND	interleukin (IL)‐12, which is responsible for initiation of interferon‐γ (IFN‐γ) synthesis by natural killer (NK) cells and which favors the differentiation of Th0 lymphocytes into the Th1 phenotype [111213].	Proinflammatory activity of glycosylphosphatidylinositol anchors derived from Trypanosoma cruzi: structural and functional analyses - Almeida - 2001 - Journal of Leukocyte Biology - Wiley Online Library
649	interferon‐γ (IFN‐γ)	NOT FOUND	interleukin (IL)‐12, which is responsible for initiation of interferon‐γ (IFN‐γ) synthesis by natural killer (NK) cells and which favors the differentiation of Th0 lymphocytes into the Th1 phenotype [111213].	Proinflammatory activity of glycosylphosphatidylinositol anchors derived from Trypanosoma cruzi: structural and functional analyses - Almeida - 2001 - Journal of Leukocyte Biology - Wiley Online Library
650	FCaFP	NOT FOUND	In contrast, dual acylation of the amino termini of T. cruzi flagellar calcium-binding protein, FCaFP, is required for flagellar localization (Godsel and Engman, 1999). Binding of FCaFP to the flagellar membrane is Ca2+-dependent, indicating the presence of a novel myristoyl/palmitoyl switch mechanism (Godsel and Engman, 1999).	NOT FOUND
651	serine-palmitoyl-CoA transferase	Sptlc1 and Sptlc2	To evaluate in vivo SPT activity and its role in sphingolipid metabolism, we applied homologous recombination to embryonic stem cells, producing mice with long chain base 1 (Sptlc1) and long chain base 2 (Sptlc2), two subunits of SPT, gene deficiency.	NOT FOUND
652	ribosomal protein L13a	NOT FOUND	In this first survey about the gene content of T. cruzi, several new genes could be identified. The list from both libraries comprises: ribosomal proteins L1, L5, L7, L11, L13a, L15, L18, L17, L26, L27a, L28, L34, L35a, L36, S2, S3, S4, S6, S12, S17, S21, S25, UMS (universal minicircle sequence) binding protein, p18 protein (RNA binding protein), TAT binding protein, Jun-binding protein, protein …	https://www.scielo.br/j/mioc/a/8cG5VCPYvTcXc9P3kytB8LG/?lang=en
653	ribosomal protein L13a	NOT FOUND	Previously, we demonstrated that treatment of monocytic cells with IFN-g causes release of ribosomal protein L13a from the 60S ribosome and subsequent translational silencing of Ceruloplasmin (Cp) mRNA.	https://europepmc.org/article/PMC/2080596
654	mitochondrial DNA polymerase beta-PAK	Miranda clone polß	Among the possible chemotherapeutic targets that could be considered for study in T. cruzi are the DNA polymerases, in particular DNA polymerase beta (polß), which previous studies have shown to be involved in kinetoplast DNA replication and repair. we describe the expression, purification, and biochemical characterization of the Miranda clone polß, corresponding to lineage T. cruzi I (TcI). The …	Expression, purification, and biochemical characterization of recombinant DNA polymerase beta of the Trypanosoma cruzi TcI lineage: requirement of additional factors and detection of phosphorylation of the native form | SpringerLink
655	mitochondrial DNA polymerase beta-PAK	TcPolβ	We characterized two Trypanosoma cruzi proteins homologous to mammalian DNA polymeraseβ, TcPolβ and TcPolβPAK, and showed that both enzymes localize to the parasite kinetoplast.	Biochemical studies with DNA polymerase β and DNA polymerase β-PAK of Trypanosoma cruzi suggest the involvement of these proteins in mitochondrial DNA maintenance - ScienceDirect
656	mitochondrial DNA polymerase beta-PAK	TcPolβPAK	We characterized two Trypanosoma cruzi proteins homologous to mammalian DNA polymeraseβ, TcPolβ and TcPolβPAK, and showed that both enzymes localize to the parasite kinetoplast.	Biochemical studies with DNA polymerase β and DNA polymerase β-PAK of Trypanosoma cruzi suggest the involvement of these proteins in mitochondrial DNA maintenance - ScienceDirect
657	eIF4E	eIF4E	In the past years, X-ray crystal structures and NMR solution structures of eIF4E from several organisms, including human, were determined in complex with cap analogues, peptides derived from eIF4G as well as the inhibitory protein 4E-BP.	Crystal structure of the Trypanosoma cruzi EIF4E5 translation factor homologue in complex with mRNA cap-4 | Nucleic Acids Research | Oxford Academic (oup.com)
658	ck1, Tck2, and Tck3. Tck2,	NOT FOUND	In T. cruzi these kinases are called Tck1, Tck2, and Tck3. Tck2, which has a topology similar to PERK, had been previously characterized and found in the endosomal compartment of T. cruzi	Frontiers | GCN2-Like Kinase Modulates Stress Granule Formation During Nutritional Stress in Trypanosoma cruzi | Cellular and Infection Microbiology (frontiersin.org)
659	SAP	SAP	Taken together, these results show that SAP is involved in the invasion of mammalian cells by metacyclic trypomastigotes, and they confirm the hypothesis that infective trypomastigotes exploit an arsenal of surface glycoproteins and shed proteins to induce signaling events required for their internalization.	Molecular Characterization of Serine-, Alanine-, and Proline-Rich Proteins of Trypanosoma cruzi and Their Possible Role in Host Cell Infection | Infection and Immunity (asm.org)
660	pESAG4	DNAJ1	In the T. cruzi CL strain, two clusters of TcrHT1 genes, separated by several dozen of kilobases, flank several duplicates of a 20-kb region composed of genes encoding an adenylate cyclase homologous to the T. b. brucei pESAG4 (20), a DnaJ protein homologous to human DNAJ1, and two small G-proteins homologous to human Rab1 and yeast YPT7, which belong to the Rab family.	A DnaJ-like Protein Homologous to the Yeast Co-chaperone Sis1 (TcJ6p) Is Involved in Initiation of Translation in Trypanosoma cruzi - ScienceDirect
661	TcJ6p	DNAJ1	To determine if these genes form a functional unit similar to the VSG polycistronic unit in T. bruceibloodstream forms, we decided to investigate the function of the novel TcDnaJ-encoded protein, termed TcJ6p, on the differentiation process in T. cruzi. Surprisingly, the trypanosomal co-chaperone displayed a high level of similarity to various eukaryotic class II Hsp40s (Caenorhabditis elegans pr…	A DnaJ-like Protein Homologous to the Yeast Co-chaperone Sis1 (TcJ6p) Is Involved in Initiation of Translation in Trypanosoma cruzi - ScienceDirect
662	Rab 2A and 3A	NOT FOUND	Ras-related protein Rab (Rab) proteins, member of Ras superfamily of monomeric G proteins, are well known key regulators of intracellular vesicular transport. Recently, it has been reported that Rab 2A and 3A are related to acrosomal exocytosis in spermatozoa and Rab 2A can be used to fertility-related biomarker in male.	Ras-related proteins (Rab) are key proteins related to male fertility following a unique activation mechanism - ScienceDirect
663	M17 leucyl-aminopeptidase LAPTc	rLAPTc	The M17 leucyl-aminopeptidase of Trypanosoma cruzi (LAPTc) is a novel drug target for Chagas disease. The objective of this work was to obtain recombinant LAPTc (rLAPTc) in Escherichia coli.	High-Level Expression in Escherichia coli , Purification and Kinetic Characterization of LAPTc, a Trypanosoma cruzi M17-Aminopeptidase | SpringerLink
664	oligopeptidase B	oligopeptidase B	Trypanosoma cruzi expresses oligopeptidase B and cathepsin B that have important functions in the interaction with mammalian host cells. In this study, we demonstrated that sera from both chagasic rabbits and humans have specific antibodies to highly purified native oligopeptidase B and cathepsin B.	Specific human antibodies do not inhibit Trypanosoma cruzi oligopeptidase B and cathepsin B, and immunoglobulin G enhances the activity of trypomastigote-secreted oligopeptidase B - ScienceDirect
665	MCAK-like kinesin	MCAK-like kinesin	We also found enzymes that act as regulators of signal transduction pathways in most eukaryotic cell types, e. g., protein tyrosine phosphatase, regulatory subunit of protein kinase A, casein kinase, MCAK-like kinesin, activated protein kinase C receptor, protein kinase, and serine/threonine protein kinase.	Subcellular proteomics of Trypanosoma cruzi reservosomes (nih.gov)
666	TcRAB7	NOT FOUND	The presence of conserved amino acid domains in these proteins has allowed the cloning of their genes from several organisms, including yeast, plants, humans, and parasites. In this work we describe the identification, cloning, and characterization of a RAB7 gene homologue in Trypanosoma cruzi (TcRAB7).	Trypanosoma cruzi: Cloning and Characterization of a RAB7 gene - ScienceDirect
667	pTAG	NOT FOUND	We established transformed cell lines that express two versions of an epitope-tagged TcRAB7 protein: one wild type (pTAG) and one deleted at the C-terminal cysteines (pΔCXC).	Trypanosoma cruzi: Cloning and Characterization of a RAB7 gene - ScienceDirect
668	pΔCXC	NOT FOUND	We established transformed cell lines that express two versions of an epitope-tagged TcRAB7 protein: one wild type (pTAG) and one deleted at the C-terminal cysteines (pΔCXC).	Trypanosoma cruzi: Cloning and Characterization of a RAB7 gene - ScienceDirect
669	Txl-2 or nm23-H9	NOT FOUND	A second human protein (Txl-2 or nm23-H9) containing both thioredoxin and NDK units has been identified in the cilia of lung epithelia, the spermatid manchette, and sperm flagellar axoneme (Sadek et al., 2003). Together, these observations suggest that generation of nucleotides other than ATP may be of widespread significance for ciliary/flagellar function.	Flagellar Radial Spokes Contain a Ca2+-stimulated Nucleoside Diphosphate Kinase | Molecular Biology of the Cell (molbiolcell.org)
670	recombinant T. cruzi SAT( TcSAT)	NOT FOUND	Dissimilar to bacterial and plant SAT, a recombinant T. cruzi SAT showed allosteric inhibition by l-cysteine,l-cystine, and, to a lesser extent, glutathione.	Characterization of Transsulfuration and Cysteine Biosynthetic Pathways in the Protozoan Hemoflagellate, Trypanosoma cruzi: ISOLATION AND MOLECULAR CHARACTERIZATION OF CYSTATHIONINE β-SYNTHASE AND SERINE ACETYLTRANSFERASE FROMTRYPANOSOMA - ScienceDirect
671	TcCYC2-HA	NOT FOUND	The cyclin TcCYC2 from Trypanosoma cruzi was characterized. ► TcCYC2 gene complemented G1-cyclin activity in yeast. ► Recombinant TcCYC2-HA expression shortened the cell cycle of T. cruzi epimastigotes.	Functional characterization of TcCYC2 cyclin from Trypanosoma cruzi - ScienceDirect
672	EF-hand proteins	NOT FOUND	Forty-five distinct subfamilies of EF-hand proteins have been identified to date. They contain two to eight EF-hands, whose amino acid sequences are similar to other EFhand domains	doi:10.1016/j.micinf.2008.05.003 (d1wqtxts1xzle7.cloudfront.net)
673	TcHIP	NOT FOUND	In this study we identify and show the subcellular localization of TcHIP (Tc00.1047053508199.50), a putative T. cruzi zDHHC palmitoyl transferase.	Identification and subcellular localization of TcHIP, a putative Golgi zDHHC palmitoyl transferase of Trypanosoma cruzi - ScienceDirect
674	mlh1	NOT FOUND	Genome sequence analyses revealed that T. cruzi and T. brucei possess a complete set of MMR proteins, indicating that these organisms have a functional MMR pathway composed of homologs of MSH2, MSH3, and MSH6 (originally named MSH8 in T. brucei) (Bell et al., 2004), MLH1 and PMS1 (Passos-Silva et al., 2010).	Frontiers | Trypanosoma brucei and Trypanosoma cruzi DNA Mismatch Repair Proteins Act Differently in the Response to DNA Damage Caused by Oxidative Stress | Cellular and Infection Microbiology (frontiersin.org)
675	IF2	IF2	However, although bacterial and eukaryotic IF2 both bind tRNAsMet-i, they are not (even though implied by their names) evolutionarily related. Instead, it is eIF5B that is the eukaryotic orthologue of bacterial IF2. eIF5B does not directly bind tRNA but, just as proposed for bacterial IF2, facilitates association of the two ribosomal subunits	Mitochondrial Initiation Factor 2 of Trypanosoma brucei Binds Imported Formylated Elongator-type tRNAMet - ScienceDirect
676	TcUH	NOT FOUND	Trypanosoma cruzi Urocanate Hydratase (TcUH) is identified as a therapeutic molecular target in the WHO/TDR Targets Database.	Structure of Urocanate Hydratase from the protozoan Trypanosoma cruzi - ScienceDirect
677	TcMCP-1	NOT FOUND	The genome of Trypanosoma brucei, the causative agent of Sleeping Sickness, encodes one such MCP which displays 72% identity to the characterized TcMCP-1 from Trypanosoma cruzi.	Characterization of the M32 metallocarboxypeptidase of Trypanosoma brucei: Differences and similarities with its orthologue in Trypanosoma cruzi - ScienceDirect
678	cox1 or COI	NOT FOUND	In the present study, we examined the suitability of cox1 as a marker for Trypanosoma cruzi identification from other closely related species. Additionally, we combined the sequences of cox1 and the nuclear gene glucose-6-phosphate isomerase (GPI) to evaluate the occurrence of mitochondrial introgression and the presence of hybrid genotypes.	Cytochrome c oxidase subunit 1 gene as a DNA barcode for discriminating Trypanosoma cruzi DTUs and closely related species | Parasites & Vectors | Full Text (biomedcentral.com)
679	GAA1	GAA1	After being assembled, the transfer of the GPI anchor to the C-terminal end of a protein is mediated by a transamidase complex that cleaves the GPI-attachment signal peptide of the nascent protein. In human and yeast, this complex consists of five ER membrane proteins, PIG-K/GPI8, PIG-T/GPI16, PIG-S/GPI17, PIG-U/GAB1 and GAA1 [64] in which GPI8 is considered the catalytic subunit [16], [65]. As s…	Identification and Functional Analysis of Trypanosoma cruzi Genes That Encode Proteins of the Glycosylphosphatidylinositol Biosynthetic Pathway (plos.org)
680	vacuolar ATP synthase	vacuolar ATP synthase subunit F	Two of the open reading frames (ORF) identified in the sequencing of the third smallest chromosome of the CL Brener strain of T. cruzi were selected for further molecular characterization due to their similarity to genes with interesting functions in other organisms and their potential as targets to combat the parasite. The first ORF (402 bp) showed homology to a 14-kDa vacuolar ATP synthase subu…	Trypanosoma cruzi: A Putative Vacuolar ATP Synthase Subunit and a CAAX Prenyl Protease-Encoding Gene, as Examples of Gene Identification in Genome Projects - ScienceDirect
681	SAP62 (TENU5062, a U2 snRNP associated protein)	SAP62 (TENU5062, a U2 snRNP associated protein)	ESTs with homology to other mammalian splicing factors such as the polypyrimidine tract binding protein, PTB (TENU2855), the lariat debranching enzyme (TENU3459), SAP62 (TENU5062, a U2 snRNP associated protein), and SAP145 (TENU2107, a protein present in both, the 17S form of the U2 snRNP, and the U1 snRNP 70 kDa complexes), were also identified.	doi:10.1016/S0166-6851(03)00007-0 (d1wqtxts1xzle7.cloudfront.net)
682	SAP145	SAP145	ESTs with homology to other mammalian splicing factors such as the polypyrimidine tract binding protein, PTB (TENU2855), the lariat debranching enzyme (TENU3459), SAP62 (TENU5062, a U2 snRNP associated protein), and SAP145 (TENU2107, a protein present in both, the 17S form of the U2 snRNP, and the U1 snRNP 70 kDa complexes), were also identified.	doi:10.1016/S0166-6851(03)00007-0 (d1wqtxts1xzle7.cloudfront.net)
683	CalA2	NOT FOUND	The nucleotide sequence of the CalA2 gene has been determined and is 85% homologous to the protein coding sequence of the calmodulin genes of the African trypanosome, Trypanosoma brucei. The proteins encoded by CalA2 and the T. brucei genes contain a single mismatch out of a total of 149 amino acids. The genome of T. cruzi contains eight calmodulin genes present at two distinct loci (2.8 and 2.65…	Linkage of the calmodulin and ubiquitin loci in Trypanosoma cruzi | Nucleic Acids Research | Oxford Academic (oup.com)
684	TcP1α	NOT FOUND	This structure is involved in the translation step of protein synthesis through interaction with the elongation factor 2 (EF‐2). The Trypanosoma cruzi stalk complex is composed of four proteins of about 11 kDa, TcP1α, TcP1β, TcP2α, TcP2β and a fifth TcP0 of about 34 kDa.	Interaction map of the Trypanosoma cruzi ribosomal P protein complex (stalk) and the elongation factor 2 - Smulski - 2011 - Journal of Molecular Recognition - Wiley Online Library
685	TcP1β	NOT FOUND	This structure is involved in the translation step of protein synthesis through interaction with the elongation factor 2 (EF‐2). The Trypanosoma cruzi stalk complex is composed of four proteins of about 11 kDa, TcP1α, TcP1β, TcP2α, TcP2β and a fifth TcP0 of about 34 kDa.	Interaction map of the Trypanosoma cruzi ribosomal P protein complex (stalk) and the elongation factor 2 - Smulski - 2011 - Journal of Molecular Recognition - Wiley Online Library
686	TcP2α	NOT FOUND	This structure is involved in the translation step of protein synthesis through interaction with the elongation factor 2 (EF‐2). The Trypanosoma cruzi stalk complex is composed of four proteins of about 11 kDa, TcP1α, TcP1β, TcP2α, TcP2β and a fifth TcP0 of about 34 kDa.	Interaction map of the Trypanosoma cruzi ribosomal P protein complex (stalk) and the elongation factor 2 - Smulski - 2011 - Journal of Molecular Recognition - Wiley Online Library
687	TcP2β	NOT FOUND	This structure is involved in the translation step of protein synthesis through interaction with the elongation factor 2 (EF‐2). The Trypanosoma cruzi stalk complex is composed of four proteins of about 11 kDa, TcP1α, TcP1β, TcP2α, TcP2β and a fifth TcP0 of about 34 kDa.	Interaction map of the Trypanosoma cruzi ribosomal P protein complex (stalk) and the elongation factor 2 - Smulski - 2011 - Journal of Molecular Recognition - Wiley Online Library
688	TcP0	NOT FOUND	This structure is involved in the translation step of protein synthesis through interaction with the elongation factor 2 (EF‐2). The Trypanosoma cruzi stalk complex is composed of four proteins of about 11 kDa, TcP1α, TcP1β, TcP2α, TcP2β and a fifth TcP0 of about 34 kDa.	Interaction map of the Trypanosoma cruzi ribosomal P protein complex (stalk) and the elongation factor 2 - Smulski - 2011 - Journal of Molecular Recognition - Wiley Online Library
689	SEPHS/SPS	SEPHS1 and SEPHS2	Strikingly, human parasites of the Trypanosomatidae family (T. brucei, T. cruzi and L. major) conserve the complex machinery responsible for selenocysteine biosynthesis and incorporation in selenoproteins (SELENOK/SelK, SELENOT/SelT and SELENOTryp/SelTryp), although these proteins do not seem to be essential for parasite viability under laboratory controlled conditions. Selenophosphate synthetase…	Trypanosomatid selenophosphate synthetase structure, function and interaction with selenocysteine lyase (plos.org)
690	selD	NOT FOUND	Selenophosphate synthetase (EC 2.7.9.3), the product of the selD gene, produces the biologically active selenium donor compound, monoselenophosphate, from ATP and selenide, for the synthesis of selenocysteine.	Selenocysteine incorporation in Kinetoplastid: Selenophosphate synthetase (SELD) from Leishmania major and Trypanosoma brucei - ScienceDirect
691	90 kDa protein	NOT FOUND	One of these proteins is the 90 kDa protein, the major surface protein of G and Tulahuen strains, recognized by the monoclonal antibody 1G7. A variable portion of the 90 kDa molecules was resistant to solubilization by T. brucei lipase. The reasons for this are not clear but susceptibility appeared to increase with the age of the T. cruzi culture.	Glycophosphatidylinositol-anchored proteins in metacyclic trypomastigotes of Trypanosoma cruzi - ScienceDirect
692	TcTS	NOT FOUND	Sialic acid in the surface of the parasite plays an important role in the infectious process, however, T. cruzi is unable to synthesize sialic acid or the usual donor CMP-sialic acid. Instead, T. cruzi expresses a unique enzyme, the trans-sialidase (TcTS) involved in the transfer of sialic acid from host glycoconjugates to mucins of the parasite.	Trans-sialidase and mucins of Trypanosoma cruzi: an important interplay for the parasite - ScienceDirect
693	rTcENO	rTcENO	In this study, we used the recombinant enolase from T. cruzi H8 strain (MHOM/MX/1992/H8 Yucatán) (rTcENO) and its encoding DNA (pBKTcENO) to immunize mice and evaluate their protective effects in an experimental murine model of acute phase infection.	Recombinant Enolase of Trypanosoma cruzi as a Novel Vaccine Candidate against Chagas Disease in a Mouse Model of Acute Infection (hindawi.com)
694	EIF4G5	NOT FOUND	Here, the crystal structure of the MIF4G domain of T. cruzi EIF4G5 is described at 2.4 Å resolution, which is the first three-dimensional structure of a trypanosomatid MIF4G domain to be reported. Structural comparison with IF4G homologs from other eukaryotes and other MIF4G-containing proteins reveals differences that may account for the specific interaction mechanisms of MIF4G despite its highl…	https://scripts.iucr.org/cgi-bin/paper?gi5023
695	CPSF30	NOT FOUND	Five Arabidopsis CCCH proteins have been shown to possess intrinsic endonuclease activity, including the orthologue to the polyadenylation specificity factor CPSF30	Genome-wide in silico screen for CCCH-type zinc finger proteins of Trypanosoma brucei , Trypanosoma cruzi and Leishmania major | SpringerLink
696	TcEF-lc~	NOT FOUND	The cloning and sequencing of the gene coding for Trypanosoma cruzi elongation factor 1~ (TcEF-lc~) was performed by screening a T. cruzi genomic library with a probe obtained through the polymerase chain reaction (PCR) amplification of T. cruzi DNA using two oligonucleotides deduced from the sequence of T. brucei EF-Ic~. Southern blot analysis of T. cruzi digested genomic DNA and Northern blot h…	https://www.sciencedirect.com/science/article/abs/pii/0378111996002545?via%3Dihub
697	na	ETFβ	The human methyltransferase METTL20 belongs to a group of 10 established and putative human KMTs. We here found METTL20 to be associated with mitochondria and determined that recombinant METTL20 methylated a single protein in extracts from human cells. Using an methyltransferase activity-based purification scheme, we identified the β-subunit of the mitochondrially localized electron transfer flav…	Human METTL20 Is a Mitochondrial Lysine Methyltransferase That Targets the β Subunit of Electron Transfer Flavoprotein (ETFβ) and Modulates Its Activity - ScienceDirect
698	EAN97960	NOT FOUND	Peptide mass fingerprinting identified the enzyme as the predicted T. cruzi aminopeptidase EAN97960.	The major leucyl aminopeptidase of Trypanosoma cruzi (LAPTc) assembles into a homohexamer and belongs to the M17 family of metallopeptidases | SpringerLink
699	LAPTc	NOT FOUND	LAPTc is a 330-kDa homohexameric metalloaminopeptidase expressed by all T. cruzi forms and mediates the major parasite leucyl aminopeptidolytic activity.	The major leucyl aminopeptidase of Trypanosoma cruzi (LAPTc) assembles into a homohexamer and belongs to the M17 family of metallopeptidases | SpringerLink
700	sedoheptulose-1,7-bisphosphatase	NOT FOUND	. For example, sedoheptulose-1,7-bisphosphatase and threonine dehydrogenase are absent from Leishmania but occur in both trypanosomes.	https://www.cell.com/trends/parasitology/fulltext/S1471-4922(07)00050-5?_returnURL=https%3A%2F%2Flinkinghub.elsevier.com%2Fretrieve%2Fpii%2FS1471492207000505%3Fshowall%3Dtrue
701	DHS	NOT FOUND	Deoxyhypusine synthase, an NAD+-dependent enzyme, catalyzes the first step in the post-translational synthesis of an unusual amino acid, hypusine (Nϵ-(4-amino-2-hydroxybutyl)lysine), in the eukaryotic initiation factor 5A precursor protein. Two putative deoxyhypusine synthase (DHS) sequences have been identified in the Leishmania donovani genome, which are present on chromosomes 20: DHSL20 (DHS-l…	Identification and Characterization of a Novel Deoxyhypusine Synthase in Leishmania donovani, - ScienceDirect
702	DHSL20	NOT FOUND	Deoxyhypusine synthase, an NAD+-dependent enzyme, catalyzes the first step in the post-translational synthesis of an unusual amino acid, hypusine (Nϵ-(4-amino-2-hydroxybutyl)lysine), in the eukaryotic initiation factor 5A precursor protein. Two putative deoxyhypusine synthase (DHS) sequences have been identified in the Leishmania donovani genome, which are present on chromosomes 20: DHSL20 (DHS-l…	Identification and Characterization of a Novel Deoxyhypusine Synthase in Leishmania donovani, - ScienceDirect
703	DHS34	NOT FOUND	Deoxyhypusine synthase, an NAD+-dependent enzyme, catalyzes the first step in the post-translational synthesis of an unusual amino acid, hypusine (Nϵ-(4-amino-2-hydroxybutyl)lysine), in the eukaryotic initiation factor 5A precursor protein. Two putative deoxyhypusine synthase (DHS) sequences have been identified in the Leishmania donovani genome, which are present on chromosomes 20: DHSL20 (DHS-l…	Identification and Characterization of a Novel Deoxyhypusine Synthase in Leishmania donovani, - ScienceDirect
704	MAP kinase	NOT FOUND	Global analysis of gene expression in dermal fibroblasts identified a discrete subset of TGF-ß-inducible genes involved in cell proliferation, wound repair, and immune regulation that are inhibited by T. cruzi secreted/released factors, where the genes exhibiting the highest sensitivity to T. cruzi are known to be regulated by MAP kinase-activated transcription factors.	A Soluble Factor from Trypanosoma cruzi Inhibits Transforming Growth Factor-ß-Induced MAP Kinase Activation and Gene Expression in Dermal Fibroblasts (plos.org)
705	MAP kinase	CTGF/CCN2	The expression of CTGF/CCN2 is also controlled by the ETS family of transcriptional factors, which are regulated through MAP kinase signaling. T. cruzi-dependent abrogation of CTGF/CCN2 expression in human dermal fibroblasts is associated with inhibition of both basal and agonist-induced activation of MAP kinase signaling	Frontiers | Interactions between Trypanosoma cruzi Secreted Proteins and Host Cell Signaling Pathways | Microbiology
706	G-actin binding protein	NOT FOUND	Although no a-actinin gene has yet been described in the T. cruzi genome, blast search revealed that this parasites display a putative protein related to actin (Accession no. AAX80912), actin-like protein (Accession no. AAX79472) and also actin-associated proteins, such as G-actin binding protein (Accession no. AAX79053) and cofilin (Accession no. AAX81027). When a more detailed Blast analysis wa…	https://www.cambridge.org/core/journals/parasitology/article/abs/disarray-of-sarcomeric-alphaactinin-in-cardiomyocytes-infected-by-trypanosoma-cruzi/8E16A9508467C9B25A2917E7FBD7C810
707	TcArf1	NOT FOUND	Here, we describe the gene for an Arf-homologue from the unicellular kinetoplastid parasite Trypanosoma cruzi, named TcArf1. TcArf1 is present in a discrete copy number in the T. cruzi genome and is expressed as a 1-kb transcript in the three main life forms of the parasite. Increased mRNA expression in epimastigotes may correlate with abundant protein biosynthesis and endocytosis in this stage.	TcArf1: a Trypanosoma cruzi ADP-ribosylation factor | SpringerLink
708	na	hMIP	This was used to investigate the substrate specificity of recombinant human mitochondrial intermediate peptidase (hMIP).	Substrate specificity of mitochondrial intermediate peptidase analysed by a support-bound peptide library - ScienceDirect
709	phosphoinositide-specific phospholipase C	NOT FOUND	Lysophosphatidic acid, reported to be the primary active substance in effects of serum in other systems, had no mitogenic activity when added to epimastigote cultures. Involvement of phosphoinositide-specific phospholipase C was established using the inhibitors ET-18-OCH3 and U73122, which prevented phosphatidylinositol-bis-phosphate hydrolysis; the latter compound decreased T. cruz proliferation.	Phospholipid signalling pathways in Trypanosoma cruzi growth control - ScienceDirect
710	carboxypeptidase	NOT FOUND	Trying to understand the dispersion of the subpopulations of T. cruzi in nature and its complex transmission cycles, the serine carboxypeptidase genes of T. cruzi were used as a molecular marker in the present study.	Differentiation of Trypanosoma cruzi I (TcI) and T. cruzi II (TcII) genotypes using genes encoding serine carboxypeptidases | SpringerLink
711	TcMCP‐1 and TcMCP‐2	NOT FOUND	Recently, we identified and biochemically studied two metallocarboxypeptidases (MCPs) from the T. cruzi CL Brener clone (Zingales et al., 1997), TcMCP‐1 and TcMCP‐2 (Niemirowicz et al., 2007). These peptidases are cytosolic enzymes that differ in their pattern of expression: while TcMCP‐1 is present in all life stages of T. cruzi, TcMCP‐2 is mainly restricted to the stages that occur in the inver…	The molecular analysis of Trypanosoma cruzi metallocarboxypeptidase 1 provides insight into fold and substrate specificity - Niemirowicz - 2008 - Molecular Microbiology - Wiley Online Library
712	phosphoglycerate kinase (PGK)	NOT FOUND	Seven enzymes involved in carbohydrate metabolism were identified in the phosphoproteomic analysis: hexokinase (HK); 6-phosphofructo-2-kinase/fructose-2;6 bisphosphatase (PFK2); 6-phospho-1-fructokinase (PFK1)(pseudogene); phosphoglucomutase (PGM); pyruvate phosphate dikinase (PPDK); phosphoglycerate kinase (PGK) and NADH-dependent fumarate reductase (FRD), in addition to adenylosuccinate lyase a…	Reprogramming of Trypanosoma cruzi metabolism triggered by parasite interaction with the host cell extracellular matrix (plos.org)
713	Rad51	NOT FOUND	One important protein involved in this pathway is the recombinase Rad51, whose role is to search for homology during the DNA repair process. In fact, in mammalian cells, once the genomic lesion is recognized, (i) DNA ends are processed by the Mre11-Rad50-Nbs1 (MRN) complex, (ii) oligomers of Rad51 are disrupted by BRC domains found in tumor suppressor gene BRCA2, and then (iii) Rad51 is loaded on…	The recombinase Rad51 plays a key role in events of genetic exchange in Trypanosoma cruzi | Scientific Reports (nature.com)
714	TcRjl	NOT FOUND	We have previously described a novel GTPase in T. cruzi, TcRjl, which belongs to the RJL family of Ras-related GTP binding proteins.	The GTPase TcRjl of the human pathogen Trypanosoma cruzi is involved in the cell growth and differentiation - ScienceDirect
715	Hsp70	NOT FOUND	The process of assisted protein folding, characteristic of members of the heat shock protein 70 (Hsp70) and heat shock protein 40 (Hsp40) molecular chaperone families, is important for maintaining the structural integrity of cellular protein machinery under normal and stressful conditions.	A Trypanosoma cruzi heat shock protein 40 is able to stimulate the adenosine triphosphate hydrolysis activity of heat shock protein 70 and can substitute for a yeast heat shock protein 40 - ScienceDirect
716	Hsp40	NOT FOUND	The process of assisted protein folding, characteristic of members of the heat shock protein 70 (Hsp70) and heat shock protein 40 (Hsp40) molecular chaperone families, is important for maintaining the structural integrity of cellular protein machinery under normal and stressful conditions.	A Trypanosoma cruzi heat shock protein 40 is able to stimulate the adenosine triphosphate hydrolysis activity of heat shock protein 70 and can substitute for a yeast heat shock protein 40 - ScienceDirect
717	surface protein TolT	NOT FOUND	We found 6 proteins (i.e., HSP60, tryparedoxin peroxidase, trans-sialidase Group II, flagellar calcium-binding protein, surface protein TolT and paraflagellar rod protein 2)	Frontiers | Trypanosoma cruzi-Infected Human Macrophages Shed Proinflammatory Extracellular Vesicles That Enhance Host-Cell Invasion via Toll-Like Receptor 2 | Cellular and Infection Microbiology (frontiersin.org)
718	TcNaa15	NOT FOUND	In a search to identify the T. cruzi NatA auxiliary subunit, we used hNaa15 (NP_476516.1), as a BLAST query sequence. As seen in Table 1, the search identified CL Brener gene TcCLB.504163.110 (Tc3.110) and TcCLB.510301.80 (Tc01.80), with 29 % and 28 % sequence identity at the aa level, respectively. Both alleles were annotated as putative N-acetyltransferase subunit Nat1 and named TcNaa15.	Characterization of Evolutionarily Conserved Trypanosoma cruzi NatC and NatA-N-Terminal Acetyltransferase Complexes (hindawi.com)
719	Tc24SMT	NOT FOUND	A relatively unexplored and promising strategy is the inhibition of the last enzyme of the ergosterol synthesis (Tc24SMT) by azasterols. In contrast to other enzymes in the pathway, Tc24SMT is absent in humans. T. cruzi parasites treated with the 24SMT inhibitors 22,26-azasterol (AZA) and 24(R,S) 25-epiminolanosterol (EIL) showed no detectable levels of 24-alkyl sterols and strongly inhibited par…	Full article: Advances in preclinical approaches to Chagas disease drug discovery (tandfonline.com)
720	TcAQP	NOT FOUND	We cloned an aquaporin gene from Trypanosoma cruzi (TcAQP) that encodes a protein of 231 amino acids, which is highly hydrophobic. The protein has six putative transmembrane domains and the two signature motifs asparagine-proline-alanine (NPA) which have been shown, in other aquaporins, to be involved in the formation of an aqueous channel spanning the bilayer.	A Functional Aquaporin Co-Localizes with the Vacuolar Proton Pyrophosphatase to Acidocalcisomes and the Contractile Vacuole Complex of Trypanosoma cruzi - ScienceDirect
721	Syt	NOT FOUND	The inhibitory effect of Syt VII C2A and not of Syt I C2A on both T. cruzi invasion and lysosome exocytosis may be related to the previously reported distinct properties exhibited by recombinant forms of these isoforms on protein binding assays. Recombinant Syt I was reported to require Ca2+ concentrations in the 200 μM range for binding to syntaxin in vitro, whereas Syt VII–syntaxin interactions…	The Exocytosis-Regulatory Protein Synaptotagmin VII Mediates Cell Invasion by Trypanosoma cruzi | Journal of Experimental Medicine | Rockefeller University Press (rupress.org)
722	TcPDE1	NOT FOUND	Compartmentalization of cAMP phosphodiesterases plays a key role in the regulation of cAMP signalling in mammals. In the present paper, we report the characterization and subcellular localization of TcPDE1, the first cAMP-specific phosphodiesterase to be identified from Trypanosoma cruzi.	Identification, characterization and subcellular localization of TcPDE1, a novel cAMP-specific phosphodiesterase from Trypanosoma cruzi | Biochemical Journal | Portland Press
723	cAMP phosphodiesterase	NOT FOUND	For this reason, the search for inhibitors that could block the activity of a T. cruzi cAMP phosphodiesterase is of great importance because they could eventually be used as a novel therapy for the treatment of Chagas’ disease.	TcPDE4, a novel membrane-associated cAMP-specific phosphodiesterase from Trypanosoma cruzi - ScienceDirect
724	S6K	NOT FOUND	This complex is sensitive to rapamycin treatment and its activation leads to phosphorylation of different substrates including eukaryotic translation initiation factor 4E (eiF4E)-binding proteins (4E-BPs), and ribosomal protein S6 kinases (S6K).	Frontiers | Early Trypanosoma cruzi Infection Triggers mTORC1-Mediated Respiration Increase and Mitochondrial Biogenesis in Human Primary Cardiomyocytes | Microbiology (frontiersin.org)
725	RBPs	NOT FOUND	TcUBP1 is one of the best characterized proteins from starvation-induced mRNA granules in T. cruzi, and is one of the most characterized RBPs in trypanosomes	Translational repression by an RNA-binding protein promotes differentiation to infective forms in Trypanosoma cruzi (plos.org)
726	TcUBP1	NOT FOUND	TcUBP1 is one of the best characterized proteins from starvation-induced mRNA granules in T. cruzi, and is one of the most characterized RBPs in trypanosomes	Translational repression by an RNA-binding protein promotes differentiation to infective forms in Trypanosoma cruzi (plos.org)
727	ptr1	NOT FOUND	We have sequenced the 3′ flanking region of the tcpgp2 gene and found a short chain dehydrogenase gene with a sequence homology to ptr1 of Leishmania 2, 3. ptr1 (formerly hmtxr or ltdh) has been identified as the gene within the Leishmania H region responsible for MTX resistance following overexpression by gene amplification or DNA transfection 2, 3.	A pteridine reductase gene ptr1 contiguous to a P-glycoprotein confers resistance to antifolates in Trypanosoma cruzi - ScienceDirect
728	PTS1	NOT FOUND	Glycosome/peroxisome biogenesis is mediated by proteins called peroxins that facilitate organelle formation, proliferation, and degradation and import of proteins housed therein. Import of matrix proteins occurs via one of two pathways that are dictated by their peroxisome targeting sequence (PTS). In PTS1 import, a C-terminal tripeptide sequence, most commonly SKL, is recognized by the soluble r…	Trypanosoma brucei Pex13.2 Is an Accessory Peroxin That Functions in the Import of Peroxisome Targeting Sequence Type 2 Proteins and Localizes to Subdomains of the Glycosome | mSphere (asm.org)
729	TcAMT	NOT FOUND	However, T. cruzi does not possess a urea cycle, and it is unknown how intracellular levels of ammonium are controlled. In this work, we identified an intracellular ammonium transporter of T. cruzi (TcAMT) that localizes to acidic compartments (reservosomes, lysosomes).	An Intracellular Ammonium Transporter Is Necessary for Replication, Differentiation, and Resistance to Starvation and Osmotic Stress in Trypanosoma cruzi | mSphere (asm.org)
730	TcFPPS	NOT FOUND	The protein (T. cruzi farnesyl pyrophosphate synthase, TcFPPS) is an attractive target for drug development, since the growth of T. cruzi is inhibited by carbocation transition state/reactive intermediate analogs of its substrates, the nitrogen-containing bisphosphonates currently in use in bone resorption therapy.	Bisphosphonates Are Potent Inhibitors of Trypanosoma cruzi Farnesyl Pyrophosphate Synthase - ScienceDirect
731	arginyl-tRNA synthetases	NOT FOUND	Finally, the only enzymes involved in arginine metabolism found in the T. cruzi genome project are arginyl-tRNA synthetases and a previously described arginine kinase.	Cationic Amino Acid Uptake Constitutes a Metabolic Regulation Mechanism and Occurs in the Flagellar Pocket of Trypanosoma cruzi (plos.org)
732	glutamine-dependent carbamoyl-phosphate synthetase	NOT FOUND	The sequence data reported for T. cruzi here were deposited in the EMBL, GenBank™, and DDBJ databases under the accession numbers AB005063 for glutamine-dependent carbamoyl-phosphate synthetase, AB007852 for aspartate carbamoyltransferase,	Novel organization and sequences of five genes encoding all six enzymes for de novo pyrimidine biosynthesis in Trypanosoma cruzi - ScienceDirect
733	KMP-11	NOT FOUND	The K1 peptide is an HLA-A*0201-restricted cytotoxic epitope derived from the Trypanosoma cruzi KMP-11 protein, this being the etiological agent of Chagas’ disease.	Immunological and structural characterization of an epitope from the Trypanosoma cruzi KMP-11 protein - ScienceDirect
734	TcNUP-1	NOT FOUND	However, its precise role has not been determined. We characterized a homologous protein in Trypanosoma cruzi, TcNUP-1, and identified its in vivo DNA binding sites using a chromatin immunoprecipitation assay.	Trypanosoma cruzi: Identification of DNA targets of the nuclear periphery coiled-coil protein TcNUP-1 - ScienceDirect
735	TcRab11	NOT FOUND	While T. cruzi Rab11 (GFP-TcRab11) localized to the CVC, a dominant negative (DN) mutant tagged with GFP (GFP-TcRab11DN) localized to the cytosol, and epimastigotes expressing this mutant were less responsive to hyposmotic and hyperosmotic stress.	Rab11 Regulates Trafficking of Trans-sialidase to the Plasma Membrane through the Contractile Vacuole Complex of Trypanosoma cruzi (plos.org)
736	TcPABC	hPABC	This domain recruits a series of translation factors including poly(A)‐interacting proteins (Paip1 and Paip2) and release factor 3 (RF3/GSPT) to the initiation complex on mRNA. Here, we determine the solution structure of the Trypanosoma cruzi PABC domain (TcPABC), a representative of the vegetal class of PABP proteins. TcPABC is similar to human PABC (hPABC) and consists of five α‐helices, in co…	Solution structure of the C‐terminal domain from poly(A)‐binding protein in Trypanosoma cruzi: A vegetal PABC domain - Siddiqui - 2003 - Protein Science - Wiley Online Library
737	TcRAB7	NOT FOUND	In this work we describe the identification, cloning, and characterization of a RAB7 gene homologue in Trypanosoma cruzi (TcRAB7). Our data indicate that this gene is present as a single copy in the T. cruzi genome, located on a 2.25-Mb chromosomal DNA.	Trypanosoma cruzi: Cloning and Characterization of a RAB7 gene - ScienceDirect
738	TcPKAc Isoform 2	NOT FOUND	Although these myristoylation sites are not at the N-terminus, TcPKAc Isoform 2 has a predicted myristoylation at position 25. If TcPKAc isoform 2 is post-translationally proteolytically processed it could be modified by N-myristoylation resulting in the membrane localization of a subset of the expressed TcPKAc.	https://www.sciencedirect.com/science/article/abs/pii/S1286457910001139?via%3Dihub
739	TcNDPK1	NOT FOUND	Here, we present the characterization of a trypanosomatid nucleoside diphosphate kinase (TcNDPK1) exhibiting nuclease activity	Trypanosoma cruzi nucleoside diphosphate kinase 1 ( TcNDPK1) has a broad nuclease activity (researchgate.net)
740	aminotransferases	NOT FOUND	TOYED (1974) reports that the multiple forms of two aminotransferases differed in T. cruzi collected from widely separated geographical areas.	https://academic.oup.com/trstmh/article-abstract/71/3/217/1937434?redirectedFrom=fulltext
741	GspS	NOT FOUND	In Crithidia fasciculata, trypanothione is synthesized from GSH and spermidine via the intermediate glutathionylspermidine in two distinct ATP-dependent reactions catalyzed by glutathionylspermidine synthetase (GspS; EC 6.3.1.8) and trypanothione synthetase (TryS; EC 6.3.1.9), respectively.	A Single Enzyme Catalyses Formation of Trypanothione from Glutathione and Spermidine in Trypanosoma cruzi - ScienceDirect
742	PUF3	NOT FOUND	Ten members of the PUF protein family are present in T. cruzi [Caro et al., 2006]; we identified three of these as differentially expressed: PUF3, PUF6 and PUF9. In yeast, non-mitochondrial PUF 3 represses the preferential expression of the mRNAs of nuclear-encoded mitochondrial proteins by promoting deadenylation, which affects the structure of the ribonucleoprotein complex	https://onlinelibrary.wiley.com/doi/abs/10.1002/jcb.25978
743	PUF6	NOT FOUND	Ten members of the PUF protein family are present in T. cruzi [Caro et al., 2006]; we identified three of these as differentially expressed: PUF3, PUF6 and PUF9. In yeast, non-mitochondrial PUF 3 represses the preferential expression of the mRNAs of nuclear-encoded mitochondrial proteins by promoting deadenylation, which affects the structure of the ribonucleoprotein complex	https://onlinelibrary.wiley.com/doi/abs/10.1002/jcb.25979
744	PUF9	NOT FOUND	Ten members of the PUF protein family are present in T. cruzi [Caro et al., 2006]; we identified three of these as differentially expressed: PUF3, PUF6 and PUF9. In yeast, non-mitochondrial PUF 3 represses the preferential expression of the mRNAs of nuclear-encoded mitochondrial proteins by promoting deadenylation, which affects the structure of the ribonucleoprotein complex	https://onlinelibrary.wiley.com/doi/abs/10.1002/jcb.25980
745	translation initiation factor eIF2B subunit-like protein	eIF2α	Here, we investigated the role of one of the key signaling responses elicited by nutritional stress in all other eukaryotes, the inhibition of translation initiation by the phosphorylation of the eukaryotic initiation factor 2α (eIF2α), during the in vitro differentiation of T. cruzi.	https://journals.plos.org/plosone/article?id=10.1371/journal.pone.0027904
746	cytosolic leucyl aminopeptidase	NOT FOUND	In this study, a major leucyl aminopeptidolytic activity was identified in Trypanosoma cruzi, the aetiological agent of Chagas disease.	https://link.springer.com/article/10.1186/1471-2091-12-46
747	coronin	NOT FOUND	Infective trypomastigotes up-regulate the expression of laminin γ-1 (LAMC1) and thrombospondin (THBS1) to facilitate the recruitment of trypomastigotes to enhance cellular infection.	https://www.frontiersin.org/articles/10.3389/fimmu.2012.00337/full
748	dynein light chain 2B, cytoplasmic	NOT FOUND	The wide range of clinical Chagas' disease manifestations, of which heart involvement is the most significant, because of its characteristics, frequency and consequences, and lack of treatment and cure, justify research in this area. Specific immunoglobulin G (IgG) antibody subclasses have been associated with human Chagas' disease. Thus, in this study, the profile of IgG subclasses against cytop…	https://onlinelibrary.wiley.com/doi/abs/10.1002/jcla.20186
749	serine hydroxymethyltransferase	NOT FOUND
750	tyrosyl-tRNA synthetase	NOT FOUND	The structure of T. cruzi histidyl-tRNA synthetase (HisRS), a validated drug target, has previously been reported. Based on this structure and those of human cytosolic HisRS, opportunities for the development of specific inhibitors were identified.	https://scripts.iucr.org/cgi-bin/paper?dz5371
751	2,4-dienoyl-coa reductase FADH1	NOT FOUND	We applied genome wide comparative modelling techniques to obtain 3D models for 3,286 predicted proteins of T. cruzi. In combination with comparative genome analysis to Homo sapiens, we were able to identify a subset of 397 enzyme sequences, of which 356 are homologous, 3 analogous and 38 specific to the parasite.The sequence and structure alignment between the two isoforms of 2,4-dienoyl-CoA red…	https://bmcgenomics.biomedcentral.com/articles/10.1186/1471-2164-11-610
752	2,4-dienoyl-coa reductase FADH1	NOT FOUND	Here, we have revisited 41 protein sequences proposed by the analogous enzyme pipeline, and found that it is possible to provide structures for T. cruzi sequences with clear homologs or analogs in H. sapiens and likely associated with trypanothione reductase, cysteine synthase, and ATPase functions, and structures for sequences specific to T. cruzi and absent in H. sapiens associated with 2,4-die…	https://link.springer.com/article/10.1007/s00894-016-3115-9
753	DNA-directed RNA polymerase II subunit 2	NOT FOUND	Using specific antibodies to the T. cruzi RNA polymerase II unique carboxy-terminal domain, we demonstrated that large amounts of the enzyme are found concentrated in a domain close to the parasite nucleolus and containing the spliced leader genes. The remaining RNA polymerase II is diffusely distributed in the nucleoplasm. The spliced leader-associated RNA polymerase II localization is dependent…	https://ec.asm.org/content/4/5/960.short
754	small nuclear ribonucleoprotein Sm-E	NOT FOUND	We investigated the possibility that Chagas' patients develop an autoimmune response to human UsnRNPs (small nuclear ribonucleoprotein) or Sm epitopes. Using purified human UsnRNPs, we detected anti-human UsnRNPs antibodies in sera from patients suffering from Chagas' disease. The antibodies were also detected using peptide enzyme-linked immunosorbent assays containing the Sm-motif 1 domain.	https://link.springer.com/article/10.1007/s004360050490
755	nitrilase	NOT FOUND	NOT FOUND	NOT FOUND
756	sec1 family transport protein	NOT FOUND	NOT FOUND	NOT FOUND
757	60S ribosomal protein L35	NOT FOUND	T. cruzi ribosomes are highly resistant to Trichosanthin, a ribosome inactivating protein that strongly inhibits mammalian ribosomes	https://www.sciencedirect.com/science/article/pii/S0006291X0900360X
758	tryparedoxin	trypanosomatid peroxide detoxification pathways.	Cytosolic and mitochondrial Trypanosoma cruzi tryparedoxin peroxidases belong to the family of 2-Cys peroxiredoxins. These enzymes play an essential role as antioxidants by their peroxidase and peroxynitrite reductase activities. TXNPx are key components of the trypanosomatid peroxide detoxification pathways.	https://www.sciencedirect.com/science/article/pii/S0378111907005392
759	lipase domain protein	NOT FOUND	T. cruzi that can constitute potential structure-based drug targets to be investigated for the development of new strategies to fight Chagas' disease. The strategies presented here support the concept of structural analysis in conjunction with protein functional analysis as an interesting computational methodology to detect potential targets for structure-based rational drug design. For example, …	https://bmcgenomics.biomedcentral.com/articles/10.1186/1471-2164-11-610
760	RNA polymerase III C11 subunit	NOT FOUND	The same RNA polymerase II also transcribes the genes coding for the spliced leader RNA, which are capped, exported to the cytoplasm, processed, and reimported into the nucleus before they are used as splicing donors to form mRNAs from pre-mRNA polycistronic transcripts. As pre-mRNA and spliced leader transcription events appear to be uncoupled, we studied how the RNA polymerase II is distributed…	https://ec.asm.org/content/4/5/960.short
761	synaptobrevin-type transport protein	NOT FOUND
762	40S ribosomal protein S13	NOT FOUND
763	U5 small nuclear ribonucleoprotein component	NOT FOUND	Characterization of 50 positive clones showed that 21 (42%) encode previously identified T. cruzi ribosomal and flagellar proteins, heat-shock proteins or proteins with repetitive motifs. Twenty-nine clones (58%) correspond to nine genes not previously described in T. cruzi. Three cDNAs, encoding novel repetitive antigens with homology to ribosomal proteins and to other RNA binding proteins, were…	https://link.springer.com/article/10.1007/s00436-001-0540-0
764	cytidine deaminase-like protein	NOT FOUND
765	casein kinase I	NOT FOUND	the molecular characterization, and stage specific expression of T. cruzi casein kinase homolog 1 (TcCK1.1) and homolog 2 (TcCK1.2) and a partial biochemical analysis of TcCK1.1. We undertook the study of the relationship of CK1 to the proliferative activities of T. cruzi. Also, the inhibitory effectiveness of the marine sponge-isolated inhibitor of CK1, hymenialdisine [20], was tested on T. cruz…	https://www.sciencedirect.com/science/article/pii/S0166685102001561
766	CAAX prenyl protease 2	NOT FOUND	Trypanosoma cruzi: A putative vacuolar ATP synthase subunit and a CAAX prenyl protease-encoding gene, as examples of gene identification in genome projects. Experimental Parasitology95, 176–186. An international genome program has been initiated to increase the knowledge about the Trypanosoma cruzi genome and thereby find effective tools to treat Chagas' disease.	https://www.sciencedirect.com/science/article/abs/pii/S0014489400945296
767	rev7	NOT FOUND	NOT FOUND	NOT FOUND
768	U6 snRNA-associated Sm-like protein LSm8	NOT FOUND	The ribonucleoproteins are complexes that consist of small uridine-rich RNAs (UsnRNAs), interacting with common and specific proteins for each snRNP. In addition these small RNAs possess a uridine-rich Sm site for protein binding, composed of two conserved regions named Sm1 and Sm2, separated by a non-conserved region (Hermann et al. 1995, Séraphin 1995). Seven common proteins of T. brucei snRNP …	https://www.scielo.br/scielo.php?pid=S0074-02762007000100017&script=sci_arttext
769	pyruvate dehydrogenase E1 beta subunit	NOT FOUND	TcPDP is a Ca2+-stimulated mitochondrial phosphatase that dephosphorylates TcPDH and is required for normal growth, differentiation, infectivity, and energy metabolism in T. cruzi.	https://www.sciencedirect.com/science/article/pii/S0021925820312679
770	adaptin-related protein-like	NOT FOUND	NOT FOUND
771	UDP-glucose dehydrogenase	NOT FOUND	In T. cruzi, Galf is found in glycoprotein oligosaccharides and glycoinositolphospholipids, which are involved in parasite pathogenesis [11], [15], [16]. Additionally, Galf is not present in humans. Thus, the biosynthetic pathway of Galf is an attractive drug target for T. cruzi and other eukaryotic pathogens including A. fumigatus and L. major [11], [17]. UDP-galactopyranose mutase (UGM) catalyz…	https://journals.plos.org/plosone/article?id=10.1371/journal.pone.0032918
772	phosphatidylinositol-4-phosphate 5-kinase type II beta	NOT FOUND	Phosphatidylinositol (PtdIns) metabolism through phosphatidylinositol kinase (PIKs) activities plays a central role in different signaling pathways. In Trypanosoma cruzi, causative agent of Chagas disease, PIKs have been proposed as target for drug design in order to combat this pathogen.	https://www.sciencedirect.com/science/article/pii/S0166685115300335
773	ribosomal RNA processing protein 41A	NOT FOUND	NOT FOUND	NOT FOUND
774	mitogen activated protein kinase	ET-1	Infection of endothelial cells with this parasite increased the synthesis of biologically active endothelin-1 (ET-1). Therefore. in the myocardium of T. cruzi-infected mice, we examined ET-1 expression and the p42/44-mitogen activated protein kinase (MAPK)-AP-1 pathway that regulates the expression of ET-1.	https://europepmc.org/article/med/11078362
775	pumilio/PUF RNA binding protein 6	NOT FOUND	The PUF (Pumilio/FBF1) protein family regulates mRNA stability and translation in eukaryotes, and several members have been identified in trypanosomatids. We used a ribonomic approach to identify the putative target mRNAs associated with TcPUF6, a member of the T. cruzi PUF family.	https://www.ncbi.nlm.nih.gov/pmc/articles/PMC2276385/
776	leucine-rich repeat protein 1 (LRRP1)	NOT FOUND	The increased invasion in phagocytes upon CalR overexpression was mediated largely via recognition of surface and secreted T. cruzi CalR by low-density lipoprotein receptor-related protein 1 (LRP1), an endocytic receptor primarily expressed on phagocytes. Thus enhancing the interaction of T. cruzi with macrophages may exert a complex effect on the infection, initially potentiating parasite growth…	https://athenaeum.libs.uga.edu/handle/10724/35523
777	surface glycoprotein	NOT FOUND	T. cruzi strains deficient in gp82 can effectively invade cells in vitro, by engaging the Ca2+ signal-inducing surface glycoprotein gp30. However, they are poorly infective in mice by oral route because gp30 has low affinity for gastric mucin. Metacyclic forms also express gp90, a stage-specific surface glycoprotein that binds to host cells and acts as a negative regulator of invasion. T. cruzi s…	https://www.sciencedirect.com/science/article/abs/pii/S138357690700164X
778	Hsc70-interacting protein (Hip)	NOT FOUND	The triatomine Rhodnius prolixus is an important vector of Trypanosoma cruzi, the causative pathogen of Chagas’ disease, and is also a model organism for studying insect biology and physiology. In this work, we observed that the expression of Rhodnius prolixus HSP70 was rapidly up-regulated in response to thermal shocks (0 °C and 40 °C) and also during the first hours after feeding on blood. HSP7…	https://scholar.google.com/scholar?hl=en&as_sdt=0%2C5&q=Hsc70+AND+chagas+disease&btnG=
779	tricarboxylate carrier	NOT FOUND	NOT FOUND	NOT FOUND
780	eukaryotic initiation factor 4a	NOT FOUND	NOT FOUND	NOT FOUND
781	mitochondrial RNA editing ligase 1	NOT FOUND	NOT FOUND	NOT FOUND
782	calcium/potassium channel (CAKC)	NOT FOUND	Several compounds of different pharmacological classes have already been tested against the T. cruzi (Table 1). Among them, benidipine, a calcium channel blocker usually administered for the treatment of hypertension and angina, and the antibiotic clofazimine were tentatively used against the parasite since they act inhibiting cruzipain, the main lysosomal cysteine protease with an important role…	https://www.sciencedirect.com/science/article/pii/S2211320719301447
783	DNA-damage inducible protein DDI1-like protein	NOT FOUND	NOT FOUND	NOT FOUND
784	mitochondrial processing peptide beta subunit	NOT FOUND	NOT FOUND	NOT FOUND
785	glucokinase 1	NOT FOUND	A high-throughput screening (HTS) campaign was carried out for Trypanosoma cruzi glucokinase (TcGlcK), a potential drug-target of the pathogenic protozoan parasite. Glycolysis and the pentose phosphate pathway (PPP) are important metabolic pathways for T. cruzi and the inhibition of the glucose kinases (i.e. glucokinase and hexokinase) may be a strategic approach for drug discovery.	https://www.sciencedirect.com/science/article/pii/S0960894X19303348
786	developmentally regulated GTP-binding protein	NOT FOUND	Members of the Ras superfamily of GTPases are molecular switches which play pivotal regulatory functions in cell growth and differentiation. We have previously described a novel GTPase in T. cruzi, TcRjl, which belongs to the RJL family of Ras-related GTP binding proteins.	https://www.sciencedirect.com/science/article/pii/S0006291X12001738
787	COP-coated vesicle membrane protein erv25 precursor	NOT FOUND	NOT FOUND	https://onlinelibrary.wiley.com/doi/abs/10.1002/pmic.200800730
788	alpha-1,3-mannosyltransferase	NOT FOUND	All three genes encoding mannosyltransferases, responsible for the addition of the first, second and third mannose residues to GlcN-PI, named TcGPI14 (a-1,4-mannosyltransferase), TcGPI18 (a-1,6-mannosyltransferase) and TcGPI10 (a-1,2-mannosyltransferase), were identified in the T. cruzi genome.	https://d1wqtxts1xzle7.cloudfront.net/40290747/Identification_and_Functional_Analysis_o20151123-26133-x4lnix.pdf?1448277931=&response-content-disposition=inline%3B+filename%3DIdentification_and_Functional_Analysis_o.pdf&Expires=1613481146&Signature=OkkD330q0sWw-0kMbRZUKFsBGiEfK-gVYciPkBAsCLEM3oCg7BRcUvBZrT0COMKp54l~U3YdiX3RhPS13JpdB-fVE4H5MP7l5hHbcLUxkv5uPpRn9tWt~KLzgwyp7XYZTF23EuEts3Mek6rnqwofOx…
789	mismatch repair protein MSH6	NOT FOUND	We have recently characterized the mismatch-repair gene class 2 from the protozoan Trypanosoma cruzi (TcMSH2 gene), which was the first such gene described in trypanosomatids (AUGUSTO-PINTO et al. 2001).	https://academic.oup.com/genetics/article/164/1/117/6052644?login=true
790	phosphomannomutase	nucleotide sugar GDP-mannose.	The phosphomannomutase (PMM) and GDP-mannose pyrophosphorylase (GDP-MP) enzymes form part of the de novo biosynthetic pathway to the nucleotide sugar GDP-mannose. This nucleotide sugar is used either directly, or indirectly via the formation of dolichol-phosphomannose, for the assembly of all mannose-containing glycoconjugates. In T. cruzi, mannose-containing glycoconjugates include the cell-surf…	https://scholar.google.com/scholar?hl=en&as_sdt=0%2C5&q=phosphomannomutase+AND+chagas+disease+&btnG=
791	serine/threonine protein phosphatase 2B catalytic subunit A2	NOT FOUND	We cloned two novel Trypanosoma cruzi proteins by using degenerate oligonucleotide primers prepared against conserved domains in mammalian serine/threonine protein phosphatases 1, 2A, and 2B. The isolated genes encoded proteins of 323 and 330 amino acids, respectively, that were more homologous to the catalytic subunit of human protein phosphatase 1 than to those of human protein phosphatase 2A o…	https://iai.asm.org/content/68/3/1350.short
792	endonuclease V	NOT FOUND	A simple method was developed for the characterization of different strains of Trypanosoma cruzi. T. cruzi stocks isolated from vectors or by hemoculture from patients with Chagas disease could be grouped in subpopulations having similar patterns of restriction endonuclease products of kinetoplast DNA minicircles.	https://www.pnas.org/content/77/11/6810.short
793	GP85-like protein	NOT FOUND	a large family of surface glycoproteins firstly described in our laboratory, which has been implicated in cell adhesion and invasion by T. cruzi [5,6]. This protein was initially identified as an 85-kDa surface protein expressed selectively by the infective forms of the parasite and named Tc-85 [5,7]. Today we know that this protein belongs to a large family of proteins encoded by multiple genes,…	https://journals.plos.org/plosntds/article?id=10.1371/journal.pntd.0004099
794	cleavage and polyadenylation specificity factor 30 kDa subunit	NOT FOUND	NOT FOUND	NOT FOUND
795	metalloprotease-like protein	NOT FOUND	Expression of metalloprotease activities during metacyclogenesis of a series of strains and clones of Trypanosoma cruzi was investigated using SDS-polyacrylamide gel electrophoresis with a range of different co-polymerized proteolytic substrates.	https://www.cambridge.org/core/journals/parasitology/article/abs/heterogeneity-of-metalloprotease-expression-in-trypanosoma-cruzi/1DED3CF6DC96EFFFFF10453FE8C913D2
796	Protein Tyrosine Phosphatase	TcPRL-1	Trypanosoma cruzi of a gene (TcPRL-1) encoding a protein tyrosine phosphatase. The predicted protein (TcPRL-1) shares ca. 35% identity with the mammalian protein tyrosine phosphatase known as phosphatase of regenerating liver 1 (PRL-1).	https://ec.asm.org/content/4/9/1550.short
797	ATP-dependent RNA helicase	RhlB	The Escherichia coli protein RhlB is an ATP-dependent motor that unfolds structured RNA for destruction by partner ribonucleases.	https://www.sciencedirect.com/science/article/pii/S0022283606016731
798	glucose-6-phosphate dehydrogenase	NOT FOUND	NOT FOUND	NOT FOUND
799	GDP-mannose 4,6 dehydratase	PfGMD	action of GDP-mannose 4,6-dehydratase (GMD) and GDP-L-fucose synthase (FS), is conserved in the parasite genome, but the importance of fucose metabolism for the parasite is unknown. To functionally characterize the pathway we generated a PfGMD mutant and analyzed its phenotype.	https://www.nature.com/articles/srep37230
800	GDP-mannose 4,6 dehydratase	NOT FOUND	NOT FOUND	NOT FOUND
801	GDP-mannose 4,6 dehydratase	NOT FOUND	NOT FOUND	NOT FOUND
802	GDP-mannose 4,6 dehydratase	NOT FOUND	NOT FOUND	NOT FOUND
803	NADH-dependent fumarate reductase	NOT FOUND	NOT FOUND	NOT FOUND
804	mitochondrial PDP	Ca2+-activated PDP i	mitochondrial PDP of T. cruzi (TcPDP) and T. brucei (TbPDP), demonstrate their activation by Ca2+, and evaluate the function of the T. cruzi enzyme in growth, differentiation, infectivity, and bioenergetics by CRISPR/Cas9-driven ablation of its gene. The results provide evidence of the presence of a Ca2+-activated PDP in organisms other than vertebrates and support the view (1) that one of the ma…	https://www.sciencedirect.com/science/article/pii/S0021925820312679
805	TcPDP	Cas9	PCR products were resolved in a 1% agarose gel and a band of 1608 bp was detected in the control cell line transfected with a scrambled sgRNA (Scr) corresponding to the intact TcPDP locus (Fig. 4C). A single band corresponding to the size of the replaced gene (759 bp) was amplified in the transfectant cell line obtained with regular Cas9, indicating the generation of a homogeneous knockout popula…	https://www.sciencedirect.com/science/article/pii/S0021925820312679
806	ERG26	NOT FOUND	Some of these enzymes were already characterized biochemically in T. cruzi [25], [32]. In all these cases except for one (ERG26), the identification of the corresponding ortholog did not present further complications. The putative T. cruzi ortholog of the yeast ERG26 gene (TcCLB.510873.10, C3-sterol dehydrogenase) was found in the T. cruzi genome database as a truncated gene of 675 bp (224 aa). T…	https://journals.plos.org/plosone/article?id=10.1371/journal.pone.0096762
807	TcADKn	CRM1	TcADKn nuclear exportation depends on the nuclear exportation adapter CRM1. TcADKn nuclear shuttling is governed by nutrient availability, oxidative stress and by the equivalent in T. cruzi of the mammalian TOR (Target of Rapamycin) pathway. One of the biological functions of TcADKn is ribosomal 18S RNA processing by direct interaction with ribosomal protein TcRps14. Finally, TcADKn expression is…
808	E-NTPDase	NOT FOUND	E-ADA activity in platelets of patients with IFCD contributed to decrease platelet aggregation, suggesting that the purinergic system is involved in the thromboregulation process in these patients, since adenosine (the final product of ATP hydrolysis) has cardioprotective and vasodilator effects that prevent the clinical progress of the disease.	https://link.springer.com/article/10.1007/s11302-012-9322-7
809	E-NPP	NOT FOUND	E-ADA activity in platelets of patients with IFCD contributed to decrease platelet aggregation, suggesting that the purinergic system is involved in the thromboregulation process in these patients, since adenosine (the final product of ATP hydrolysis) has cardioprotective and vasodilator effects that prevent the clinical progress of the disease.	https://link.springer.com/article/10.1007/s11302-012-9322-8
810	E-5′-NT	NOT FOUND	E-ADA activity in platelets of patients with IFCD contributed to decrease platelet aggregation, suggesting that the purinergic system is involved in the thromboregulation process in these patients, since adenosine (the final product of ATP hydrolysis) has cardioprotective and vasodilator effects that prevent the clinical progress of the disease.	https://link.springer.com/article/10.1007/s11302-012-9322-9
811	E-ADA	NOT FOUND	E-ADA activity in platelets of patients with IFCD contributed to decrease platelet aggregation, suggesting that the purinergic system is involved in the thromboregulation process in these patients, since adenosine (the final product of ATP hydrolysis) has cardioprotective and vasodilator effects that prevent the clinical progress of the disease.	https://link.springer.com/article/10.1007/s11302-012-9322-10
812	phosphatidylinositol-3 kinase	staurosporine	three PK inhibitors on the growth and ultrastructure of epimastigotes of Trypanosoma cruzi and the effect of these drugs on intracellular amastigotes. They were staurosporine (serine/threonine kinase inhibitor), genistein (tyrosine kinase inhibitor), and wortmannin (phosphatidylinositol 3′ (PI3) kinase inhibitor). All drugs inhibited epimastigote growth at the concentrations tested.	https://academic.oup.com/femsle/article/256/2/209/631334?login=true
813	phosphatidylinositol-3 kinase	genistein	three PK inhibitors on the growth and ultrastructure of epimastigotes of Trypanosoma cruzi and the effect of these drugs on intracellular amastigotes. They were staurosporine (serine/threonine kinase inhibitor), genistein (tyrosine kinase inhibitor), and wortmannin (phosphatidylinositol 3′ (PI3) kinase inhibitor). All drugs inhibited epimastigote growth at the concentrations tested.	https://academic.oup.com/femsle/article/256/2/209/631334?login=true
814	phosphatidylinositol-3 kinase	wortmannin	three PK inhibitors on the growth and ultrastructure of epimastigotes of Trypanosoma cruzi and the effect of these drugs on intracellular amastigotes. They were staurosporine (serine/threonine kinase inhibitor), genistein (tyrosine kinase inhibitor), and wortmannin (phosphatidylinositol 3′ (PI3) kinase inhibitor). All drugs inhibited epimastigote growth at the concentrations tested.	https://academic.oup.com/femsle/article/256/2/209/631334?login=true
815	phosphatidylinositol kinase (PIKs)	NOT FOUND	classes of PI4K, PIPK and PI3K that could participate in signaling pathways in T. cruzi epimastigote forms. For this reason, we analyzed their enzymatic parameters and detailed responses to avowed kinase inhibitors (adenosine, sodium deoxycholate, wortmannin and LY294002) and activators (Ca2+, phosphatidic acid, spermine and heparin). Our results suggest the presence and activity of a class III P…
816	FYVE-PIK	NOT FOUND	The trans-sialidase (TS) of T. cruzi and the Cys-rich domain of TS reproduced the antiapoptotic activity of the parasites at doses (>3.0 nM) comparable or lower than those of bona fide mammalian growth factors
817	FYVE-PIK	NOT FOUND	The activity of PIKs has been detected in all eukaryotic cells, and associated with several cellular functions and processes such as apoptosis, mitosis, membrane trafficking, cytokinesis and cytoskeletal organization
818	PI 3-phospate	wortmannin	Infection of macrophages withT. cruzi markedly stimulated the formation of the lipid products of the phosphatidylinositol (PI) 3-kinases, PI 3-phospate , PI 3,4-biphosphate, and PI 3,4,5-triphosphate, but not PI 4-phosphate or PI 4,5-biphosphate. This activation was inhibited by wortmannin. Infection with T. cruzi also stimulated a marked increase in the in vitro lipid kinase activities that are …	https://www.sciencedirect.com/science/article/pii/S0021925820893041
819	PI 3,4-biphosphate	wortmannin	Infection of macrophages withT. cruzi markedly stimulated the formation of the lipid products of the phosphatidylinositol (PI) 3-kinases, PI 3-phospate , PI 3,4-biphosphate, and PI 3,4,5-triphosphate, but not PI 4-phosphate or PI 4,5-biphosphate. This activation was inhibited by wortmannin. Infection with T. cruzi also stimulated a marked increase in the in vitro lipid kinase activities that are …	https://www.sciencedirect.com/science/article/pii/S0021925820893042
820	PI 3,4,5-triphosphate	wortmannin	Infection of macrophages withT. cruzi markedly stimulated the formation of the lipid products of the phosphatidylinositol (PI) 3-kinases, PI 3-phospate , PI 3,4-biphosphate, and PI 3,4,5-triphosphate, but not PI 4-phosphate or PI 4,5-biphosphate. This activation was inhibited by wortmannin. Infection with T. cruzi also stimulated a marked increase in the in vitro lipid kinase activities that are …	https://www.sciencedirect.com/science/article/pii/S0021925820893043
821	TcrPDEC2	cAMP-specific phosphodiesterase	a membrane-associated cAMP-specific phosphodiesterase, TcrPDEC2, which is inhibited by the same inhibitors that affect the RVD of the parasites after hyposmotic stress (20, 21). TcrPDEC2 is characterized by the presence of a FYVE domain, which is a phosphoinositide-binding motif. It is known that phosphoinositides serve as lipid signals required for membrane recruitment of several proteins implic…	https://www.sciencedirect.com/science/article/pii/S0021925820568956
822	β-tubulin	NOT FOUND	T. cruzi β-tubulin increased specific IgG reactivity and induced protection against T. cruzi infection. These results indicate that repertoire analysis is a valid approach to identify antigens for vaccines against Chagas disease.	https://www.frontiersin.org/articles/10.3389/fimmu.2018.00671/full
823	tubulin	NOT FOUND	first scientific effort to pursue a novel drug design for treating Chagas disease via the targeting of T. cruzi tubulin. First, the anti T. cruzi tubulin activities of five naphthoquinone derivatives were determined and correlated to their anti-trypanosomal activities. The correlation between the ligand activities against the T. cruzi	https://www.sciencedirect.com/science/article/pii/S0968089616304540
824	cathepsin L	prolyl oligopeptidase	cathepsin L, which is known as cruzipain, is associated with both T. cruzi development and infection [6, 7]. Oligopeptidase B and POP Tc80, which are members of the prolyl oligopeptidase family of serine proteases, play important roles during parasite entry into mammalian cells	https://link.springer.com/article/10.1186/1471-2091-12-46
825	serine carboxipeptidase	Leucyl aminopeptidases	Leucyl aminopeptidases (EC 3.4.11.1; LAPs) are metalloaminopeptidases that catalyse the removal of N-terminal amino acid residues, preferentially leucine, from proteins and peptides. LAPs comprise a diverse set of enzymes with different biochemical and biophysical properties, are found in animals, plants and microorganisms, and play important roles in physiological processes, such as the cataboli…	https://link.springer.com/article/10.1186/1471-2091-12-46
826	MMR	H2O2		https://www.sciencedirect.com/science/article/pii/S0378111907006312
827	MNNG	MLH1	T. cruzi or the T. brucei MSH2 protein in the MSH2-null mutants. In contrast, MMR complementation, as assessed by resistance to N-methyl-N′-nitro-N-nitrosoguanidine (MNNG) and microsatellite instability, was not achieved by the heterologous expression of T. cruzi MSH2. This finding, associated to the demonstration that mutation of MLH1, another component of the MMR system, did not affect sensitiv…	https://www.hindawi.com/journals/omcl/2012/728430/
828	MNNG	PMS2	T. cruzi or the T. brucei MSH2 protein in the MSH2-null mutants. In contrast, MMR complementation, as assessed by resistance to N-methyl-N′-nitro-N-nitrosoguanidine (MNNG) and microsatellite instability, was not achieved by the heterologous expression of T. cruzi MSH2. This finding, associated to the demonstration that mutation of MLH1, another component of the MMR system, did not affect sensitiv…	https://www.hindawi.com/journals/omcl/2012/728430/
829	PSMB4	GNF6702	parasite proteasome as the target of GNF6702 is supported through several lines of evidence: (i) point mutations in the PSMB4 gene are sufficient to confer resistance to biochemical proteasome inhibition and cellular T. cruzi growth inhibition; (ii) GNF6702 is a selective inhibitor of parasite proteasome activity and does not inhibit the human proteasome, mirroring the selective inhibition of par…	https://www.nature.com/articles/nature19339?ntvDuo=true&ntvDuo=true&id=18185830&imageIndex=30&date=2016-12-24&game_id=857388&league=dfb&season=2016&matchday=1&rid=999&i=6&view=zertifikate&facelift=true&addUrlParams=true
830	OXPHOS	RPUSD4	We show that RPUSD4 depletion leads to a severe reduction of the steady-state level of the 16S mitochondrial (mt) rRNA with defects in the biogenesis of the mitoribosome large subunit and consequently in mitochondrial translation. We report that RPUSD4 binds 16S mt-rRNA, mt-tRNAMet, and mt-tRNAPhe, and we demonstrate that it is responsible for pseudouridylation of the latter. These data provide n…	https://www.sciencedirect.com/science/article/pii/S0021925820521789
831	TbMTr1	cap 1	Trypanosoma cruzi, TbMTr1 performs 2′-O-ribose methylation of the first transcribed nucleotide, or cap 1.
832	TbMTr1	SLA1	TbMTAP is required for association between TbMTr1 and the SLA1 snoRNP but does not affect U1 small nuclear RNA methylation. A complex methylation profile in the mRNA population of TbMTAP-null lines indicates an additional effect on cap 4 methylations. The TbMTr1 complex specializes the SLA1 H/ACA snoRNP for efficient processing of multiple modifications on the SL RNA substrate.	https://mcb.asm.org/content/29/5/1202.short
833	HSP70	Grp78	HSP70 family (the inducible HSP70 and the cognate form HSC70, known for their role in preserving essential cellular functions) are rapidly up-regulated in their tissues. The triatomine Rhodnius prolixus is an important vector of Trypanosoma cruzi, the causative pathogen of Chagas’ disease	https://www.sciencedirect.com/science/article/pii/S0965174816301096?casa_token=fD9vQNm2LTsAAAAA:UKBNEV-Q4pPbYXNqP5NaaTH5XxmZOXMDIVY5OD03TLF6xr8YvDEUTlRUj_J5MLo7X1x5PAe-QTI
834	Arfs	GTP-binding proteins	Arfs (ADP-ribosylation factors) are conserved GTP-binding proteins involved in the control of coatomers assembling in budding vesicles in the eukaryotic secretory pathway and during some endocytic events.	https://link.springer.com/article/10.1007/s00436-003-0952-0
835	mTORC1	C2C12	f mTORC1 activity in skeletal muscle affects glucose metabolism that in turn adjusts insulin response. Additionally, mTORC1 and mTORC2 exhibit reciprocal activities because of allocation of mTOR in these complexes. However, it still needs to identify a potential regulator on the balance of mTORC1 and mTORC2 activities, which could highlight a feasible therapeutic strategy in the treatment of insu…	https://search.proquest.com/openview/eee37c0b735cac26b185599ea4b4491f/1?pq-origsite=gscholar&cbl=18750&diss=y
836	mTORC2	UCHL1 i	UCHL1 is identified as a deubiquitinating enzyme (DUB) in central nervous system, and mutation of UCHL1 contributes to neurodegenerative diseases. Meanwhile, UCHL1 is highly expressed in cancer cells and promotes cell proliferation and metastasis. UCHL1 directly disturbs mTORC1 assembly via its DUB activity, which reciprocally leads to upregulation of mTORC2 function in cancer cell lines. However…	https://search.proquest.com/openview/eee37c0b735cac26b185599ea4b4491f/1?pq-origsite=gscholar&cbl=18750&diss=y
837	Vps5p	Vps17p	A number of the Saccharomyces cerevisiae vacuolar protein-sorting (vps) mutants exhibit an altered vacuolar morphology. Unlike wild-type cells that contain 1-3 large vacuolar structures, the class B vps5 and vps17 mutant cells contain 10-20 smaller vacuole-like compartments. To explore the role of these VPS gene products in vacuole biogenesis, we cloned and sequenced VPS5 and characterized its pr…	https://www.molbiolcell.org/doi/abs/10.1091/mbc.8.8.1529
838	DHFR-TS	lipophilic antifolate trimetrexate (TMQ)	structures of T. cruzi DHFR-TS with three different compositions of the DHFR domain are reported: the folate-free state, the complex with the lipophilic antifolate trimetrexate (TMQ) and the complex with the classical antifolate methotrexate (MTX). These structures reveal that the enzyme is a homodimer with substantial interactions between the two TS domains of neighboring subunits.	https://scripts.iucr.org/cgi-bin/paper?hv5125
839	protein phosphatase	threonine phosphatases (STP)	Protein phosphatases are traditionally classified according to their substrate preferences, including serine/threonine phosphatases (STP), tyrosine-specific phosphatases (PTP), dual-specificity phosphatases (DSP), that dephosphorylate phospho-serine, phospho-threonine and phospho-tyrosine substrates, lipid phosphatases (PTEN type and Myotubularins), and the low molecular weight PTP (LMW-PTP). The…	https://bmcgenomics.biomedcentral.com/articles/10.1186/1471-2164-8-434
840	adrenodoxin mRNAs	NOT FOUND	the mitochondrial steroid hydroxylases that it services--namely, the cholesterol side-chain-cleavage cytochrome P-450 and the steroid 11 beta-hydroxylase cytochrome P-450.	https://www.pnas.org/content/82/17/5705.short
841	Golgi reassembly and stacking protein (GRASP)	ATG7	GRASP or ATG7 profoundly affected vesicular dimensions. The mRNA content of the graspΔ EVs differed substantially from that of the other two strains. The transcripts associated to the endoplasmic reticulum were highly abundant transcripts in graspΔ EVs. Among non-coding RNAs (ncRNAs), tRNA fragments were the most abundant in both mutant EVs but graspΔ EVs alone concentrated 22 exclusive sequences…	https://www.mdpi.com/2073-4425/9/8/400
842	stress inhibitor 2-Aminopurine	phosphorylated eukaryotic initiation factor	that inhibition of ER stress improves cardiac pathology caused by T. cruzi infection by reducing ER stress and downstream signaling of phosphorylated eukaryotic initiation factor (P-elF2α) in the hearts of chronically infected mice. Importantly, cardiac ultrasound imaging showed amelioration of ventricular enlargement, suggesting that inhibition of ER stress may be a valuable strategy to combat t…	https://scholar.google.com/scholar?hl=en&as_sdt=0%2C5&q=eukaryotic+translation+initiation+factor+4E+AND+chagas+disease&btnG=
843	snRNPs	NOT FOUND	Splicing is catalyzed by the spliceosome, which contains the spliceosomal small nuclear ribonucleoprotein particles (snRNPs) U1, U2, U4/U6, and U5, as well as the SL RNP, which is essential for trans splicing. As in other eukaryotes, the trypanosomal snRNPs share a common set of seven Sm polypeptides, which assemble in a ring-like structure on the Sm binding site of the snRNAs, a process that is …	https://link.springer.com/chapter/10.1007/978-3-642-28687-2_3
844	TrkA	NOT FOUND	T. cruzi binds to TrkA specifically and activates TrkA-dependent survival mechanisms. This interaction facilitates parasite adherence and promotes efficient invasion of neuronal, epithelial, and phagocytic cells via a process that requires TrkA kinase activity. Diffusible TrkA and TrkA-blocking agents neutralized infection in cellular and animal models of acute Chagas' disease, suggesting cellula…	https://www.sciencedirect.com/science/article/pii/S1931312807001011
845	UGM	Galf	UDP-galactopyranose mutase (UGM) is a flavoenzyme that catalyzes the conversion of UDP-galactopyranose to UDP-galactofuranose, the precursor of galactofuranose (Galf). Galf is found in several pathogenic organisms, including the parasite Trypanosoma cruzi, the causative agent of Chagas' disease	https://journals.plos.org/plosone/article?id=10.1371/journal.pone.0032918
846	CoAsy	NOT FOUND	Coenzyme A synthase (CoAsy) is a bifunctional enzyme which facilitates the last two steps of Coenzyme A biogenesis in higher eukaryotes. Here we describe that CoAsy forms a complex with enhancer of mRNA-decapping protein 4 (EDC4), a central scaffold component of processing bodies. CoAsy/EDC4 complex formation is regulated by growth factors and is affected by cellular stresses	https://www.sciencedirect.com/science/article/pii/S0014579312007077
847	purine nucleoside phosphorylase	NOT FOUND	human purine nucleoside phosphorylase cause T-cell deficiency as the major phenotype. It has been proposed that efficient inhibitors of the enzyme might intervene in disorders of T-cell function. Compounds with features of the transition-state structure of purine nucleoside phosphorylase were synthesized	https://pubs.acs.org/doi/abs/10.1021/bi980658d
848	adenine nucleoside phosphorylase	5'-deoxy-5'-methylthioadenosine (MTA)	he adenine nucleoside phosphorylase, which efficiently cleaved 5'-deoxy-5'-methylthioadenosine (MTA), had a particle weight of 68,000 and exhibited a broad pH optimum between pH 6 and 8. In addition to MTA, the purified enzyme cleaved and synthesized adenosine and 2'-deoxyadenosine with high efficiency.	https://www.sciencedirect.com/science/article/abs/pii/0006295287903662
849	TrkA	NGF	The second Ig-like domain of TrkA, TrkB, and TrkC reacts selectively with the neurotrophins nerve growth factor (NGF), brain-derived neurotrophic factor (BDNF), and neurotrophin-3 (NT-3), respectively. Neurotrophin engagement initiates receptor dimerization, autophosphorylation, and activation of three main signaling pathways, one of which, phosphatidylinositol (PI) 3-kinase/Akt protein kinase, i…	https://www.sciencedirect.com/science/article/pii/S1931312807001011
850	neuraminidase	mimics NGF	T. cruzi protein with neuraminidase (Pereira, 1983) and sialyl-transferase (trans-sialidase or TS) (Parodi et al., 1992, Schenkman et al., 1992, Scudder et al., 1993) activities mimics NGF by binding and activating TrkA; hence, TS is also known as parasite-derived neurotrophic factor (PDNF) (Chuenkova and Pereira, 2000, Chuenkova and PereiraPerrin, 2004, Chuenkova and PereiraPerrin, 2006).	https://www.sciencedirect.com/science/article/pii/S1931312807001012
851	flavin semiquinone	UDP-galactopyranose	alf is found in several pathogenic organisms, including the parasite Trypanosoma cruzi, the causative agent of Chagas' disease. Galf) is important for virulence and is not present in humans, making its biosynthetic pathway an attractive target for the development of new drugs against T. cruzi. Although UGMs catalyze a non-redox reaction, the flavin must be in the reduced state for activity and th…	https://journals.plos.org/plosone/article?id=10.1371/journal.pone.0032918
852	DEAD-box	DDX3	Trypanosoma cruzi has three DEAD-box and one DEAH/RHA-specific helicases, while Leishmania major has three Swi2/Snf2 and Trypanosoma brucei has only one RigI helicase. Finally, to identify helicases that could be used as future therapeutic targets, all obtained genes were compared with those present in the human genome. Forty-two helicases underrepresented in the human genome were identified; con…	https://academic.oup.com/femsle/article/335/2/123/491357?login=true
853	DEAH/RHA-specific helicases	RecQ family of helicases	The RecQ family of helicases is highly conserved from bacteria to humans and is required for the maintenance of genome integrity	https://febs.onlinelibrary.wiley.com/doi/full/10.1111/j.1432-1033.2004.04093.x
854	PP2A C subunit (PP2A-C)	DDX3	We further identified PP2A C subunit (PP2A-C) as an interaction partner of DDX3 by co-immunoprecipitation and mass spectrum analysis. We confirmed that DDX3 formed the complex with PP2A-C/IKK-β and regulated the interaction between IKK-β and PP2A-C	https://www.ncbi.nlm.nih.gov/pmc/articles/PMC5464861/
855	(MAPK)-AP-1	ET-1	in the myocardium of T. cruzi-infected mice, we examined ET-1 expression and the p42/44-mitogen activated protein kinase (MAPK)-AP-1 pathway that regulates the expression of ET-1. There was parasitism and myonecrosis in the myocardium of infected C57BL/6 mice. Reverse transcriptase polymerase chain reaction (RT-PCR) analysis revealed elevated mRNA expression of transcription factor AP-1 (c-jun an…	https://europepmc.org/article/med/11078362
856	IFT	HFH‐4	HFH‐4 (Chen et al., 1998) are controlling the expression of groups of flagellar genes and their inhibition results in improper flagellum formation. The situation is different in Trypanosomatids where gene expression is mostly controlled at the post‐transcriptional level and recent data indicate that flagellar gene expression is no exception. Inhibition of flagellum formation upon RNAi knock‐down …	https://onlinelibrary.wiley.com/doi/full/10.1111/j.1462-5822.2009.01295.x
857	phosphodiesterase	PFR	In Trypanosoma, phosphodiesterase and adenylate kinase (two enzymes involved in the cyclic AMP pathway) are tightly associated to the PFR (Pullen et al., 2004; Oberholzer et al., 2007),	https://onlinelibrary.wiley.com/doi/full/10.1111/j.1462-5822.2009.01295.x
858	adenylate kinase	PFR	In Trypanosoma, phosphodiesterase and adenylate kinase (two enzymes involved in the cyclic AMP pathway) are tightly associated to the PFR (Pullen et al., 2004; Oberholzer et al., 2007),	https://onlinelibrary.wiley.com/doi/full/10.1111/j.1462-5822.2009.01295.x
859	MAPK1/2	tyrosine receptor kinase A	n rat neurons, dynein‐ and microtubule‐based transport was proven to be necessary for nerve growth factor tyrosine receptor kinase A signalling to Rap1 and MAPK1/2 (Wu et al., 2007). The recently identified interplay between kinesin motors and members of the MAP kinase cascade through their interaction with common scaffolding proteins (Horiuchi et al., 2007) opens the possibility that IFT may reg…	https://onlinelibrary.wiley.com/doi/full/10.1111/j.1462-5822.2009.01295.x
860	Rap1	tyrosine receptor kinase A	n rat neurons, dynein‐ and microtubule‐based transport was proven to be necessary for nerve growth factor tyrosine receptor kinase A signalling to Rap1 and MAPK1/2 (Wu et al., 2007). The recently identified interplay between kinesin motors and members of the MAP kinase cascade through their interaction with common scaffolding proteins (Horiuchi et al., 2007) opens the possibility that IFT may reg…	https://onlinelibrary.wiley.com/doi/full/10.1111/j.1462-5822.2009.01295.x
861	phosphothreonine	MAPK	MAPK phosphorylation events can be inactivated by MAPK protein phosphatases (MKPs) that dephosphorylate both phosphothreonine and phosphotyrosine residues on MAPKs (Liu et al., 2007; Pimienta and Pascual, 2007; Zhang and Dong, 2007).	https://www.frontiersin.org/articles/10.3389/fmicb.2016.00183/full
862	mitogen-activated protein kinase 5	ERK1/2	There are three well-known MAPK pathways in mammalian cells (Figure 1): the ERK1/2, the c-JUN N-terminal kinase 1, 2 and 3 (JNK1/2/3), and the p38 MAPK α, β, δ, and γ pathways. ERK, JNK, and p38 isoforms are grouped according to their activation motif, structure and function (Owens and Keyse, 2007; Raman et al., 2007; Zhang and Dong, 2007)	https://www.frontiersin.org/articles/10.3389/fmicb.2016.00183/full
863	mitogen-activated protein kinase 5	c-JUN N-terminal kinase 1, 2 and 3 (JNK1/2/3)	There are three well-known MAPK pathways in mammalian cells (Figure 1): the ERK1/2, the c-JUN N-terminal kinase 1, 2 and 3 (JNK1/2/3), and the p38 MAPK α, β, δ, and γ pathways. ERK, JNK, and p38 isoforms are grouped according to their activation motif, structure and function (Owens and Keyse, 2007; Raman et al., 2007; Zhang and Dong, 2007)	https://www.frontiersin.org/articles/10.3389/fmicb.2016.00183/full
864	mitogen-activated protein kinase 5	p38 MAPK α, β, δ, and γ	There are three well-known MAPK pathways in mammalian cells (Figure 1): the ERK1/2, the c-JUN N-terminal kinase 1, 2 and 3 (JNK1/2/3), and the p38 MAPK α, β, δ, and γ pathways. ERK, JNK, and p38 isoforms are grouped according to their activation motif, structure and function (Owens and Keyse, 2007; Raman et al., 2007; Zhang and Dong, 2007)	https://www.frontiersin.org/articles/10.3389/fmicb.2016.00183/full
865	eukaryotic initiation factors (eIFs)	NOT FOUND	the structure of the 43S PIC from Trypanosoma cruzi, the Chagas disease parasite, showing numerous specific features, such as different eIF3 structure and interactions with the large rRNA expansion segments 9S, 7S and 6S, and the association of a kinetoplastid-specific ∼245 kDa DDX60-like helicase. We also revealed a previously undetermined binding site of the eIF5 C-terminal domain, and terminal…	https://www.biorxiv.org/content/10.1101/806141v1.abstract
866	HRI	Hsp90	Hsc70 is also known to be a critical component of the Hsp90 chaperone machinery in RRL, which plays an obligatory role for HRI to acquire and maintain a conformation that is competent to activate	https://mcb.asm.org/content/19/9/5861.short
867	S-Adenosylmethionine synthetase	NOT FOUND	S-Adenosylmethionine synthetase has been purified to apparent homogeneity from human chronic lymphocytic leukemia cells.	https://www.sciencedirect.com/science/article/pii/S0021925818892109
868	glyceraldehyde‐3‐phosphate dehydrogenase	NOT FOUND	Compounds have been designed based on adenosine derivatives that aim to exploit these differences [7]. We find that in this region T. cruzi GAPDH is structurally conserved with respect to the related T. brucei enzyme and therefore could also be a good target site for the design of specific inhibitors for Chagas' disease	https://febs.onlinelibrary.wiley.com/doi/full/10.1016/S0014-5793%2898%2900154-9
869	Gly213	Asp197	In the active site of the structures of the human and duck enzymes, not only the Asp residue has been substituted by Leu, but a complementary substitution is also observed, i.e. Gly213 in T. cruzi is replaced by Asp. As a result, the mammalian and avian enzyme structures show the carboxylate of the Asp side chain to approach approximately the same position as Asp210 in T. cruzi. This is suggestiv…
870	tbZFP1	CCCH zinc finger	The CCCH zinc finger is conserved across the TriTryps ZFP2 proteins (45%), but sequence analysis indicated that it is more conserved within the A (75%) and the B (90%) members than across them	https://www.sciencedirect.com/science/article/pii/S0006291X05012210
871	tbZFP2	CCCH zinc finger	The CCCH zinc finger is conserved across the TriTryps ZFP2 proteins (45%), but sequence analysis indicated that it is more conserved within the A (75%) and the B (90%) members than across them	https://www.sciencedirect.com/science/article/pii/S0006291X05012211
872	TcZC3H12	RNA binding proteins (RBPs)	Several genes encoding RNA binding proteins (RBPs), known to act as key post-transcriptional regulatory factors, were also differentially expressed. We characterized one T. cruzi RBP, named TcZH3H12, which contains a zinc finger domain and is up-regulated in epimastigotes compared to trypomastigotes and amastigotes. TcZC3H12 knockout (KO) epimastigotes showed decreased growth rates and increased …
873	TcP0	38-kD ribosomal phosphoprotein HuP0	T. cruzi expression library encoding a protein, TcP0, that is homologous to the human 38-kD ribosomal phosphoprotein HuP0. The T. cruzi P0 protein shows a clustering of residues that are evolutionarily conserved in higher eukaryotes. This includes an alanine- and glycine-rich region adjacent to a highly charged COOH terminus	https://rupress.org/jem/article/176/1/201/24874/Cloning-and-expression-of-Trypanosoma-cruzi
874	protein Ag	ribosomal proteins P0, P1	affinity-isolated anti-23-kDa antibody cross-reacted with a Trypanosoma cruzi ribosomal protein of similar molecular weight. This molecular mimicry may be responsible for the apparent breakdown of self-tolerance resulting in tissue damage. Indeed, experiments demonstrating that immunization of mice and rabbit with T. cruzi ribosomes have been reported to induce myocarditis.	https://www.jimmunol.org/content/150/9/3917.short
875	ribosomal P proteins P2β	β1-adrenergic	Chronic Chagas' disease Cardiomyopathy (CCC) is the most frequent and severe consequence of the chronic infection by protozoan parasite T. cruzi. Patients with CCC develop high levels of antibodies against ribosomal P proteins of T. cruzi, called P2β and P0. These antibodies can cross-react with, and stimulate, the β1-adrenergic and M2 muscarinic cardiac receptors, inducing a functional and patho…	https://journals.plos.org/plosntds/article?id=10.1371/journal.pntd.0002906
876	ribosomal P proteins P0	M2 muscarinic cardiac receptors	Chronic Chagas' disease Cardiomyopathy (CCC) is the most frequent and severe consequence of the chronic infection by protozoan parasite T. cruzi. Patients with CCC develop high levels of antibodies against ribosomal P proteins of T. cruzi, called P2β and P0. These antibodies can cross-react with, and stimulate, the β1-adrenergic and M2 muscarinic cardiac receptors, inducing a functional and patho…	https://journals.plos.org/plosntds/article?id=10.1371/journal.pntd.0002907
877	GNF7686	cytochrome b	we report GNF7686, a small molecule inhibitor of Trypanosoma cruzi, the causative agent of Chagas disease, and identification of cytochrome b as its target.	https://journals.plos.org/plospathogens/article?id=10.1371/journal.ppat.1005058
878	GNF7686	mammalian cell proliferation	GNF7686 represents a promising starting point for Chagas disease drug discovery as it potently inhibits growth of intracellular T. cruzi amastigotes with a half maximal effective concentration (EC50) of 0.15 µM, and is highly specific for T. cruzi cytochrome b. No effect on the mammalian respiratory chain or mammalian cell proliferation was observed with up to 25 µM of GNF7686. Our approach, whic…
879	nudix hydrolase	NOT FOUND	NOT FOUND	NOT FOUND
880	60S ribosomal protein L10a	NOT FOUND	NOT FOUND	NOT FOUND
881	GTPase	NOT FOUND	GTPase in T. cruzi, TcRjl, which belongs to the RJL family of Ras-related GTP binding proteins. Here we show that most of TcRjl protein is found bound to GTP nucleotides and may be locked in this stage	https://www.sciencedirect.com/science/article/pii/S0006291X12001738
882	TcPRODH	NOT FOUND	mutants for this gene (PUT1) were complemented with the TcPRODH gene, diminished free intracellular proline levels and enhanced sensitivity to oxidative stress in comparison to the null mutant were observed, supporting the hypothesis that free proline accumulation constitutes a defense against oxidative imbalance [44].	https://www.sciencedirect.com/science/article/pii/S1383574215300088
883	TcAAAP069	NOT FOUND	Overexpression of proline transporter TcAAAP069 in T. cruzi epimastigote forms results in increased intracellular proline concentration and augmented tolerance to Nifurtimox, Benznidazole, H2O2 and NO [45].	https://www.sciencedirect.com/science/article/pii/S1383574215300089
884	TcK2	heme	In the absence of heme, TcK2 is active and promotes cell growth arrest leading to the differentiation of proliferative amastigote forms into infective non-proliferative trypomastigote forms [51]. Heme-induced ROS also stimulates epimastigote proliferation [52]	https://www.sciencedirect.com/science/article/pii/S1383574215300089
885	TcMTH	8-oxoG	The MutT gene in T. cruzi (TcMTH) was characterized and T. cruzi heterologously expressing E. coli MutT or overexpressing the TcMTH enzyme were generated. It was found that MutT-expressing cells were more resistant to H2O2 treatment and that the recombinant parasite displayed significantly increased growth after 48 h of infection in fibroblasts or macrophages when compared to wild-type cells, as …	https://www.sciencedirect.com/science/article/pii/S1383574215300089
886	TcOGG1	NOT FOUND	T. cruzi cell lineages stably overexpressing the genes EcMUTT, TcOGG1, TcMUTY, TcPOLB, TcPOLH, TcPOLK, or TcRAD51 (Aguiar et al., 2013; Furtado et al., 2012; Lopes et al., 2008; Moura et al., 2009; Rajão et al., 2009; Regis‐da‐Silva et al., 2006; Schamber‐Reis et al., 2012) were generated by cloning the respective genes into the pROCK vector. This vector is capable of integrating into the β‐TUBUL…	https://onlinelibrary.wiley.com/doi/full/10.1002/em.21839
887	TcMUTY,	NOT FOUND	T. cruzi cell lineages stably overexpressing the genes EcMUTT, TcOGG1, TcMUTY, TcPOLB, TcPOLH, TcPOLK, or TcRAD51 (Aguiar et al., 2013; Furtado et al., 2012; Lopes et al., 2008; Moura et al., 2009; Rajão et al., 2009; Regis‐da‐Silva et al., 2006; Schamber‐Reis et al., 2012) were generated by cloning the respective genes into the pROCK vector. This vector is capable of integrating into the β‐TUBUL…	https://onlinelibrary.wiley.com/doi/full/10.1002/em.21840
888	TcPOLB	NOT FOUND	T. cruzi cell lineages stably overexpressing the genes EcMUTT, TcOGG1, TcMUTY, TcPOLB, TcPOLH, TcPOLK, or TcRAD51 (Aguiar et al., 2013; Furtado et al., 2012; Lopes et al., 2008; Moura et al., 2009; Rajão et al., 2009; Regis‐da‐Silva et al., 2006; Schamber‐Reis et al., 2012) were generated by cloning the respective genes into the pROCK vector. This vector is capable of integrating into the β‐TUBUL…	https://onlinelibrary.wiley.com/doi/full/10.1002/em.21841
889	TcPOLH	NOT FOUND	T. cruzi cell lineages stably overexpressing the genes EcMUTT, TcOGG1, TcMUTY, TcPOLB, TcPOLH, TcPOLK, or TcRAD51 (Aguiar et al., 2013; Furtado et al., 2012; Lopes et al., 2008; Moura et al., 2009; Rajão et al., 2009; Regis‐da‐Silva et al., 2006; Schamber‐Reis et al., 2012) were generated by cloning the respective genes into the pROCK vector. This vector is capable of integrating into the β‐TUBUL…	https://onlinelibrary.wiley.com/doi/full/10.1002/em.21842
890	TcPOLK	NOT FOUND	T. cruzi cell lineages stably overexpressing the genes EcMUTT, TcOGG1, TcMUTY, TcPOLB, TcPOLH, TcPOLK, or TcRAD51 (Aguiar et al., 2013; Furtado et al., 2012; Lopes et al., 2008; Moura et al., 2009; Rajão et al., 2009; Regis‐da‐Silva et al., 2006; Schamber‐Reis et al., 2012) were generated by cloning the respective genes into the pROCK vector. This vector is capable of integrating into the β‐TUBUL…	https://onlinelibrary.wiley.com/doi/full/10.1002/em.21843
891	TcRAD51	NOT FOUND	T. cruzi cell lineages stably overexpressing the genes EcMUTT, TcOGG1, TcMUTY, TcPOLB, TcPOLH, TcPOLK, or TcRAD51 (Aguiar et al., 2013; Furtado et al., 2012; Lopes et al., 2008; Moura et al., 2009; Rajão et al., 2009; Regis‐da‐Silva et al., 2006; Schamber‐Reis et al., 2012) were generated by cloning the respective genes into the pROCK vector. This vector is capable of integrating into the β‐TUBUL…	https://onlinelibrary.wiley.com/doi/full/10.1002/em.21844
892	TcRAB7	Rab7	We have previously characterized a Rab7 gene homologue (TcRAB7) in Trypanosoma cruzi. Now, using an affinity-purified antibody specific to TcRAB7 protein we have determined that it is localized at the Golgi apparatus of the parasite. Our results indicate that the T. cruzi Rab7 homologue may function in a different route than its counterparts in mammalian cells.	https://www.sciencedirect.com/science/article/pii/S0006291X04013713
893	TcPho91	No evidence found related to t.cruzi	a phosphate transporter (TcPho91) localized to the bladder of the contractile vacuole complex (CVC) of Trypanosoma cruzi, the etiologic agent of Chagas disease	https://onlinelibrary.wiley.com/doi/full/10.1111/mmi.13075
894	TcPho91	No evidence found related to t.cruzi	Only one allele of TcPho91 in the CL strain encodes for the complete open reading frame, while the other one is truncated encoding for only the N‐terminal domain. Taking advantage of this characteristic, knockdown experiments were performed resulting in cells with reduced growth rate as well as a reduction in PPi and short‐chain polyP levels. Our results indicate that TcPho91 is a phosphate sodiu…	https://onlinelibrary.wiley.com/doi/full/10.1111/mmi.13076
895		No evidence found related to t.cruzi	We identified an LC1 homologue (TbLC1) in Trypanosoma brucei and have investigated its role in trypanosome flagellar motility using epitope tagging and RNAi studies	https://jcs.biologists.org/content/120/9/1513.short
896	TbLC1	No evidence found related to t.cruzi	RNAi silencing of TbLC1 gene expression results in the complete loss of the dominant tip-to-base beat that is a hallmark of trypanosome flagellar motility and the concomitant emergence of a sustained reverse beat that propagates base-to-tip and drives cell movement in reverse. Ultrastructure analysis revealed that outer arm dyneins are disrupted in TbLC1 mutants. Therefore LC1 is required for sta…	https://jcs.biologists.org/content/120/9/1513.short
897	synthesize sialic acid (SIA)	aTS members	T. cruzi is unable to synthesize sialic acid (SIA) on its own, making use of aTS to steal the host's SIA. Although iTS did not show enzymatic activity, it retains a substrate specificity similar to aTS (α-2,3 SIA-containing glycotopes), displaying lectinic properties. It is accepted that aTS members act as virulence factors in mammals coursing the acute phase of the T. cruzi infection. However, r…	https://www.frontiersin.org/articles/10.3389/fimmu.2019.00164/full
898	mucin-like glycoproteins	SIA-containing glycotopes	SIA-containing glycotopes modulate the host immune system, it should not come as any surprise that changes in the sialylation of parasite's mucin-like molecules, as well as host cell glycoconjugates might disrupt critical physiological events, such as the building of effective immune responses. This review aims to discuss the importance of mucin-like glycoproteins and both aTS and iTS for T. cruz…	https://www.frontiersin.org/articles/10.3389/fimmu.2019.00164/full
899	heavily O-glycosylated mucin-like molecules	glycoinositolphospholipids (GIPLs)	Regarding the cell coat of the T. cruzi forms found in mammals, several studies revealed that it is mainly composed by both glycoinositolphospholipids (GIPLs) and heavily O-glycosylated mucin-like molecules (8, 9).	https://www.frontiersin.org/articles/10.3389/fimmu.2019.00164/full
900	di-sialylated N-lactoside	NOT FOUND	A di-sialylated N-lactoside compound was shown to promote a 70% inhibition of TS activity through a competition mechanism (124).	https://www.frontiersin.org/articles/10.3389/fimmu.2019.00164/full#h11
901	sulfasalazine	NOT FOUND	T. cruzi TS is the search for effective inhibitors. A di-sialylated N-lactoside compound was shown to promote a 70% inhibition of TS activity through a competition mechanism (124). Sulfasalazine, a first line sulfa drug for rheumatoid arthritis, is also a moderate TS inhibitor. Although it does not lead to a great inhibition of the enzyme activity and it is not particularly toxic to the parasite …	https://www.frontiersin.org/articles/10.3389/fimmu.2019.00164/full#h12
902		NOT FOUND	Treatment of T. cruzi trypomastigote cells with bacterial phosphatidylinositol-specific phospholipase C (PI-PLC) abolished most of their reactivity to chronic Chagas'-disease ((Chagasic, Ch) anti-alpha-galactosyl antibodies (anti-Gal). The F2/3 antigen complex, purified by solvent extraction and hydrophobic-interaction chromatography, contained 60% carbohydrate by weight and substantial amounts o…	https://portlandpress.com/biochemj/article-abstract/304/3/793/31962
903	TcMCA3	NOT FOUND	The genome of Trypanosoma cruzi, the Protozoan parasite causing the American Trypanosomiasis, Chagas disease, contains two genes, TcMCA3 and TcMCA5, with homology to those encoding metacaspases, distantly related to the caspases involved in programmed cell death (PCD) in higher eukaryotes.	https://www.sciencedirect.com/science/article/pii/S0166685105002641
904	TcMCA5	NOT FOUND	The genome of Trypanosoma cruzi, the Protozoan parasite causing the American Trypanosomiasis, Chagas disease, contains two genes, TcMCA3 and TcMCA5, with homology to those encoding metacaspases, distantly related to the caspases involved in programmed cell death (PCD) in higher eukaryotes.	https://www.sciencedirect.com/science/article/pii/S0166685105002642
905		NOT FOUND	Metacaspases (E.C. 3.4.22) are endopeptidases from the C14 family, clan CD, with a conserved catalytic His–Cys dyad and a predicted common caspase-haemoglobinase fold.5 Their substrate specificity is for basic residues at P1 position, making them unable to cleave caspase substrates.6 Evidences suggest that metacaspases modulate cell death,7, 8, 9, 10, 11 cell cycle progression12, 13, 14 and prote…	https://www.nature.com/articles/cdd201212
906	TcMCA3	NOT FOUND	TbMCA5 in Trypanosoma brucei and metacaspase-5 (TcMCA5) in T. cruzi) is present in all three trypanosomatids and encodes a protein that, in addition to the catalytic domain, bears a Pro-, Gln- and Tyr-rich C-terminal extension. In T. brucei and T. cruzi, but not in L. major, multiple copy genes lacking the C-terminal region are also present (4 genes in T. brucei named TbMCA1-4 and about 16 genes …	https://www.nature.com/articles/cdd201213
907	TrkA	phosphatidylinositol 3‐kinase (PI3K)/Akt kinase	Trypanosoma cruzi, which may produce relatively little brain or nerve damage in long‐lasting infections. We show here that T. cruzi, via its neuraminidase, binds TrkA in a NGF‐inhibitable manner, induces TrkA autophosphorylation, and, through TrkA‐dependent mechanisms, triggers phosphatidylinositol 3‐kinase (PI3K)/Akt kinase signaling, cell survival, and neurite outgrowth.	https://onlinelibrary.wiley.com/doi/full/10.1111/j.1471-4159.2004.02724.x
908	GIM5A	NOT FOUND	Two genes, GIM5A and GIM5B, encode 26 kDa proteins. Although many microbody membrane proteins are conserved in evolution, the only homologues of GIM5 in the available databases are from the closely related kinetoplastids Trypanosoma cruzi	https://onlinelibrary.wiley.com/doi/full/10.1046/j.1365-2958.2001.02333.x
909	GIM5B	NOT FOUND	Two genes, GIM5A and GIM5B, encode 26 kDa proteins. Although many microbody membrane proteins are conserved in evolution, the only homologues of GIM5 in the available databases are from the closely related kinetoplastids Trypanosoma cruzi	https://onlinelibrary.wiley.com/doi/full/10.1046/j.1365-2958.2001.02333.x
910	TcGALK	phosphorylation	Epimastigotes of T. cruzi can grow in glucose-depleted LIT-medium supplemented with 20 mM of galactose, suggesting that this hexose, upon cby a TcGALK, could be used in the synthesis of UDP-galactose and also as a possible carbon and energy source	https://www.sciencedirect.com/science/article/abs/pii/S1383576916301891
911		No evidence found related to t.cruzi	The third enzyme of the pentose phosphate pathway (PPP), 6-phosphogluconate dehydrogenase (6PGDH), is present in the four major stages of Trypanosoma cruzi,	https://www.sciencedirect.com/science/article/pii/S0166685103003049
912	TcPARG	poly(ADP-ribose) glycohydrolase	Trypanosoma cruzi, etiological agent of Chagas’ disease, has a complex life cycle which involves the invasion of mammalian host cells, differentiation and intracellular replication. Here we report the first insights into the biological role of a poly(ADP-ribose) glycohydrolase in a trypanosomatid (TcPARG).	https://journals.plos.org/plosone/article?id=10.1371/journal.pone.0067356
913	TcPARP,	β-lapachone,	The enzyme was inhibited by 3-aminobenzamide, nicotinamide, theophylline and thymidine but not by menadione. We demonstrated an automodification reaction of TcPARP, and that the removal of attached PAR from this protein resulted in an increase of its activity. The enzyme was expressed in all parasite stages (amastigotes, epimastigotes and trypomastigotes). When T. cruzi epimastigotes were exposed…	https://www.sciencedirect.com/science/article/abs/pii/S0020751907002937
914	PARP	hydrogen peroxide	When T. cruzi epimastigotes were exposed to DNA-damaging agents such as hydrogen peroxide or β-lapachone, PAR drastically increased in the nucleus, thus confirming PAR synthesis in vivo and suggesting a physiological role for PARP in trypanosomatid DNA repair signalling.	https://www.sciencedirect.com/science/article/abs/pii/S0020751907002938
915	TcPARP	H2O2	Trypanosoma cruzi, as opposed to humans and other organisms, has only one PARP (TcPARP) and one PARG (TcPARG).	https://www.sciencedirect.com/science/article/abs/pii/S0020751910003863
916	TcPARG	UV-C radiation	Trypanosoma cruzi, as opposed to humans and other organisms, has only one PARP (TcPARP) and one PARG (TcPARG).	https://www.sciencedirect.com/science/article/abs/pii/S0020751910003864
917	PARP	Olaparib	In Trypanosoma cruzi, PARP enzyme appears to play a role in DNA repair mechanisms and may also be involved in controlling the different phases of cell growth. Here we describe the identification of potent inhibitors for T. cruzi PARP with a fluorescence-based activity assay. The inhibitors were also tested on T. cruzi epimastigotes, showing that they reduced ADP-ribose polymer formation in vivo. …	https://journals.plos.org/plosone/article?id=10.1371/journal.pone.0046063
918	ADP-ribose hydrolases	O-acetyl-ADP-ribose deacetylases	characterized ADP-ribose hydrolases from Trypanosoma brucei and Trypanosoma cruzi, which are homologous to human O-acetyl-ADP-ribose deacetylases MacroD1 and MacroD2. The enzymes are capable for hydrolysis of protein linked ADP-ribose and a product of sirtuin-mediated lysine deacetylation, O-acetyl-ADP-ribose. Crystal structures of the trypanosomatid macrodomains revealed a conserved catalytic si…	https://journals.plos.org/plosone/article?id=10.1371/journal.pone.0046063
919	TcMDO	Nudix hydrolase 16	T. cruzi contain putative Nudix hydrolases but they have very low identities to human Nudix hydrolase 16 and are more similar to other human Nudix proteins. Human MacroD1 and MacroD2 function as ADP-ribose hydrolases cleaving ADP-ribose from target proteins, as well as O-acetyl-ADP-ribose deacetylases hydrolyzing O-acetyl-ADP-ribose produced by sirtuins during lysine deacetylation (Fig. 2A).	https://www.nature.com/articles/srep24213
920	Repetitive proteins (RP)	FRA	Recombinant proteins containing one, two, and four tandem repeats of FRA (FRA1, FRA2, and FRA4, respectively) were obtained and the immune response induced by an equal amount of repeats was evaluated in a mouse model. The reactivity of specific antibodies present in sera from patients naturally infected with T. cruzi was also assessed against FRA1, FRA2, and FRA4 proteins, and the relative avidit…	https://www.sciencedirect.com/science/article/abs/pii/S0014489410003528
921	TcrPDEC	No evidence found related to t.cruzi	Trypanosoma cruzi phosphodiesterase (PDE) C (TcrPDEC), a novel and rather unusual PDE in which, unlike all other class I PDEs, the catalytic domain is localized in the middle of the polypeptide chain, is able to hydrolyze cyclic GMP (cGMP), although it prefers cyclic AMP (cAMP), and has a FYVE-type domain in its N-terminal region (S. Kunz et al., FEBS J. 272:6412-6422, 2005).	https://aac.asm.org/content/54/9/3738.short
922	TcrPDEC	PDE4 family members	TcrPDEC shows homology to the mammalian c. PDE4 inhibitors are currently under development for the treatment of inflammatory diseases, such as asthma, chronic pulmonary diseases, and psoriasis, and for treating depression and serving as cognitive enhancers. We therefore tested a number of compounds originally synthesized as potential PDE4 inhibitors on T. cruzi amastigote growth	https://aac.asm.org/content/54/9/3738.short
923	sirtuin-	No evidence found related to t.cruzi	As sirtuin-specific inhibitors have been proposed as drugs for inhibiting the proliferation of tumor cells, in this study, we investigated the role of these inhibitors in the growth and differentiation of Trypanosoma cruzi, the agent of Chagas disease.	https://aac.asm.org/content/59/8/4669.short
924	TcSir2rp1	lysine acetyltransferases	There are two sirtuins in T. cruzi, TcSir2rp1 and TcSir2rp3. By using specific antibodies and cell lines overexpressing the tagged versions of these enzymes, we found that TcSir2rp1 is localized in the cytosol and TcSir2rp3 in the mitochondrion. TcSir2rp1 overexpression acts to impair parasite growth and differentiation, whereas the wild-type version of TcSir2rp3 and not an enzyme mutated in the …	https://aac.asm.org/content/59/8/4669.short
925	TcSir2rp3	salermide	TcSir2rp1 is localized in the cytosol and TcSir2rp3 in the mitochondrion. TcSir2rp1 overexpression acts to impair parasite growth and differentiation, whereas the wild-type version of TcSir2rp3 and not an enzyme mutated in the active site improves both. The effects observed with TcSir2rp3 were fully reverted by adding salermide	https://aac.asm.org/content/59/8/4669.short
926	PFR proteins	PFR proteins	This unique and complex structure is critical for cell motility, though little is known about its molecular assembly or its role in the lifecycle of trypanosomatids. These proteins are of particular importance in Trypanosoma cruzi, as purified or recombinant PFR proteins have been demonstrated to be immunogenic, protecting mice from a lethal challenge with the parasite	https://link.springer.com/article/10.1007/s00436-005-1370-2
927	NDRG2	NOT FOUND	Bioinformatic analysis of kinase activity provided substantial evidence for the activation of NDRG2 and JNK/p38 kinases during Chagas disease. A significant activation of DYRK2 and AMPKA2 and the inhibition of casein family kinases were also predicted.	https://journals.plos.org/plosntds/article?rev=1&id=10.1371/journal.pntd.0007980
928	JNK/p38	NOT FOUND	Bioinformatic analysis of kinase activity provided substantial evidence for the activation of NDRG2 and JNK/p38 kinases during Chagas disease. A significant activation of DYRK2 and AMPKA2 and the inhibition of casein family kinases were also predicted.	https://journals.plos.org/plosntds/article?rev=1&id=10.1371/journal.pntd.0007981
929	ASA	cyclooxygenase-1 (COX-1)	To distinguish the effects of ASA on the parasite and host bio-synthetic pathways we infected cyclooxygenase-1 (COX-1) null mice with the Brazil-strain of T. cruzi. Infected COX-1 null mice displayed a reduction in circulating levels of thromboxane (TX)A2 and prostaglandin (PG)F2α. Parasitemia was increased in COX-1 null mice compared with parasitemia and mortality in ASA-treated infected mice in…	https://journals.plos.org/plosone/article?id=10.1371/journal.pone.0016959#abstract0
930	calcium-binding protein (FCaBP)	No evidence found related to t.cruzi	With an aim of developing a sensitive, specific, recombinant antigen-based serologic test for T. cruzi infection, we used two antibody reagents specific for these 24- to 26-kDa antigens to isolate cDNA clones from a T. cruzi expression library. One clone was found to encode a previously characterized T. cruzi antigen, a 24-kDa flagellar calcium-binding protein (FCaBP). Recombinant FCaBP was found…	https://jcm.asm.org/content/33/8/2082.short
931	TbRGG1	MRB1	The mitochondrial RNA binding complex 1 (MRB1) is a recently discovered complex of proteins associated with the TbRGG1 and TbRGG2 proteins in Trypanosoma brucei. Based on the phenotype caused by down-regulation of these two proteins, it was proposed to play an unspecified role in RNA editing. RNAi silencing of three newly characterized protein subunits, guide RNA associated proteins (GAPs) 1 and …	https://rnajournal.cshlp.org/content/15/4/588.short
932	peritoneal macrophages	No evidence found related to t.cruzi	T. cruzi entry into peritoneal macrophages and LLC-MK2 epithelial cells can be also mediated through a macropinocytosis-like process, we used several experimental strategies presently available to characterize macropinocytosis such as the use of different inhibitors.	https://www.sciencedirect.com/science/article/abs/pii/S1286457912002134
933	small GTPase Rho	Y-27632	Smooth-muscle contraction is regulated by the cytosolic Ca2+ concentration and by the Ca2+ sensitivity of myofilaments1: the former activates myosin light-chain kinase and the latter is achieved partly by inhibition of myosin phosphatase1,2,3. The small GTPase Rho and its target, Rho-associated kinase, participate in this latter mechanism in vitro4,5,6, but their participation has not been demons…	https://www.nature.com/articles/40187
934	TcMVK	MVK	MVK is conserved from bacteria to mammals and localizes to glycosomes in trypanosomatids. During the course of T. cruzi MVK characterization, we found that, in addition to glycosomes, this enzyme may be secreted and modulate cell invasion. To evaluate the role of TcMVK in parasite-host cell interactions, TcMVK recombinant protein was produced and anti-TcMVK antibodies were raised in mice.	https://www.nature.com/articles/srep24610
935	DnaJ gene	Hsp40)1	Eukaryotic DnaJ-like proteins belong to the conserved heat shock protein 40 (Hsp40)1 family and are involved in regulation of the Hsp70 molecular chaperones (DnaK-like proteins), mediating the biogenesis of proteins. Some Hsp40s may be considered to be true molecular chaperones in that they prevent aggregation by binding directly to unfolded polypeptide substrates (4, 5).	https://www.sciencedirect.com/science/article/pii/S0021925819828314
936	Hsp33	No evidence found related to t.cruzi	we focused on a functional characterization of the Hsp33 homolog in one of the members of the kinetoplastid family, T. brucei, (Tb927.6.2630), which we have named TrypOx. RNAi silencing of TrypOx led to a significant decrease in the survival of T. brucei under mild oxidative stress conditions, implying a protective role of TrypOx during the Trypanosomes growth. We then adopted a proteomics-driven…	https://www.frontiersin.org/articles/10.3389/fmicb.2020.01844/full?report=reader
937	TUBIS,	tubulin gene	The retrotransposon-like element TRS/ingi is present in many copies in the genome of trypanosomes. One particular derivative of TRS/ingi, called TUBIS, had previously been found to interrupt a tubulin gene in a particular strain of T. brucei. Here both TRS/ingi and TUBIS were studied by hybridizing genomic DNA of various strains and species of trypanosomes with suitable probes in order to elucida…	https://www.sciencedirect.com/science/article/abs/pii/0001706X9290034U
938	FAD-dependent GPDH	DHAP	GPO is in fact a system comprising an FAD-dependent GPDH (EC 1.1.99.5), ubiquinone and an alternative oxidase (called TAO for trypanosome alternative oxidase). The equilibrium constant of the FAD-dependent reaction is such that the enzyme is able to oxidize G3P to DHAP, donating the electrons to the ubiquinone pool, which is in turn reoxidised with the concomitant reduction of oxygen to H2O by th…	https://www.sciencedirect.com/science/article/pii/S0166685106001484
939	Serine peptidases	No evidence found related to t.cruzi	In addition 30 kDa cathepsin B-like enzymes have been described. Serine peptidases described in the parasite include oligopeptidase B, a member of the prolyl oligopeptidase family involved in Ca2+-signalling during mammalian cell invasion; a prolyl endopeptidase (Tc80), against which inhibitors are being developed, and a serine carboxypeptidase belonging to the S10 family. Metalloproteinases homo…	https://www.ingentaconnect.com/content/ben/ctmc/2002/00000002/00000011/art00006
940	S9 serine peptidases	prolyl oligopeptidase	All S9 serine peptidases were dispensable for parasite survival in vitro, even when pairs of similar genes, coding for oligopeptidase B or prolyl oligopeptidase, were targeted simultaneously. We also found no effect on parasite survival in an animal host when the S9 peptidases oligopeptidase B, prolyl oligopeptidase or dipeptidyl peptidase 8 were targeted. The only serine peptidase to emerge from…	https://journals.plos.org/plosone/article?id=10.1371/journal.pone.0123241
941	signal peptide (SP).	GP82	Trypanosoma cruzi, the causative agent of Chagas disease, has a dense coat of GPI-anchored virulence factors. T. cruzi GPI-anchored adhesin GP82 is encoded by a repertoire of transcripts containing several in-frame initiation codons located up-stream from that adjacent to the predicted signal peptide (SP). Transfection of T. cruzi epimastigotes with constructs encoding GP82 starting at the SP or …	https://www.nature.com/articles/s41598-019-43743-0
942	TcPP1α	serine/threonine protein phosphatases 1, 2A, and 2B	We cloned two novel Trypanosoma cruzi proteins by using degenerate oligonucleotide primers prepared against conserved domains in mammalian serine/threonine protein phosphatases 1, 2A, and 2B. The isolated genes encoded proteins of 323 and 330 amino acids, respectively, that were more homologous to the catalytic subunit of human protein phosphatase 1 than to those of human protein phosphatase 2A o…	https://iai.asm.org/content/68/3/1350.short
943	TcPP1β.	serine/threonine protein phosphatases 1, 2A, and 2B	We cloned two novel Trypanosoma cruzi proteins by using degenerate oligonucleotide primers prepared against conserved domains in mammalian serine/threonine protein phosphatases 1, 2A, and 2B. The isolated genes encoded proteins of 323 and 330 amino acids, respectively, that were more homologous to the catalytic subunit of human protein phosphatase 1 than to those of human protein phosphatase 2A o…	https://iai.asm.org/content/68/3/1350.short
944	TcZC3H39-mRNP	EF-1α	One example of a regulon in T. cruzi is the TcZC3H39-mRNP, which binds a specific subset of mRNAs that encode the cytochrome oxidase C complex. Interestingly, this association occurs in response to stress [5]. A comparison of transcripts associated with EF-1α and with TcZC3H39 show no target overlap, indicating that the transcripts associated with each protein form distinct mRNPs in the cell.	https://link.springer.com/article/10.1186/s12866-015-0436-2
945	IFN-γ PRG	cytokine	for DTG to control potentially lethal IFN-γ PRG activity leads to T. cruzi persistence and establishment of chronic infection. IFN-γ production is higher in CCC than ASY patients, and is the most highly expressed cytokine in CCC hearts. Key DTGs that downmodulate IFN-γ, like IL-10, and Ebi3/IL27p28, are higher in ASY patients. Polymorphisms in PRG and DTG are associated with differential disease …	https://www.frontiersin.org/articles/10.3389/fimmu.2018.02791/full
946	RBPs, RBP5	hemolysin	rapid downregulation of transcripts encoding major polymorphic surface protein classes (trans-sialidases, mucins, MASPs and gp63) (S4 and S5 Tables Trypo vs Ama4), some of which have been implicated in host recognition, signaling and immune evasion [45, 49–51]; (2) reduced expression of genes involved in flagellar assembly and motility (within 4 hpi) (S5 and S9 Tables) coincident with dramatic sh…	https://journals.plos.org/plospathogens/article?id=10.1371/journal.ppat.1005511#sec002
947	TcDHH1	No evidence found related to t.cruzi	T. cruzi. TcDHH1 is localized to discrete cytoplasmic foci that vary depending on the life cycle status and nutritional conditions. To study the composition of mRNPs containing TcDHH1, we carried out immunoprecipitation assays with anti‐TcDHH1 using epimastigote lysates. The protein content of mRNPs was determined by MS and pre‐immune serum was used as control. We also carried out a ribonomic app…	https://febs.onlinelibrary.wiley.com/doi/full/10.1111/j.1742-4658.2010.07747.x
948	TcFEN1	H2O2	The activity of a T. cruzi FLAP endonuclease (TcFEN1) was determined in the three cellular forms of the parasite using a DNA substrate generated by annealing three different oligonucleotides to form a double‐stranded DNA with a 5′ flap in the middle. This activity showed optimal pH and temperature similar to other known FENs. The substrate cut by the flap endonuclease activity could be ligated by…	https://onlinelibrary.wiley.com/doi/abs/10.1002/jcb.25830
949	UQ	human COQ7,	evidence that inhibitors of the UQ biosynthesis have trypanocidal activities. In this study, inhibitors of the human COQ7, a key enzyme of the UQ synthesis, were tested for their trypanocidal activities because they were expected to cross-react and inhibit trypanosomal COQ7 due to their genetic homology.	https://journals.plos.org/plosone/article?id=10.1371/journal.pone.0243855
950	LAPTc	NOT FOUND	T. cruzi aminopeptidase EAN97960. Molecular and enzymatic analysis indicated that this leucyl aminopeptidase of T. cruzi (LAPTc) belongs to the peptidase family M17 or leucyl aminopeptidase family. LAPTc has a strong dependence on neutral pH, is mesophilic and retains its oligomeric form up to 80°C. Conversely, its recombinant form is thermophilic and requires alkaline pH.	https://link.springer.com/article/10.1186/1471-2091-12-46
951	60S ribosomal protein L39	NOT FOUND	T. cruzi ribosomal proteins have ∼50% sequence identity to yeast ones. Nevertheless, some parasite proteins are longer due to the presence of several N- or C-terminal extensions, which are exclusive of trypanosomatids. In particular, L19 and S21 show C-terminal extensions of 168 and 164 amino acids, respectively. In addition, we detected two 60S subunit proteins that had not been previously detec…
952	60S ribosomal protein L40	NOT FOUND	T. cruzi ribosomal proteins have ∼50% sequence identity to yeast ones. Nevertheless, some parasite proteins are longer due to the presence of several N- or C-terminal extensions, which are exclusive of trypanosomatids. In particular, L19 and S21 show C-terminal extensions of 168 and 164 amino acids, respectively. In addition, we detected two 60S subunit proteins that had not been previously detec…
953	TcVSP	NOT FOUND	T. cruzi (TcVSP) that, depending on the pH and cofactors, can hydrolyse either pyrophosphate (PPi) or polyphosphate (polyP). The enzyme is localized to both acidocalcisomes and cytosol. Overexpression of TcVSP (TcVSP‐OE) resulted in a significant decrease in cytosolic PPi, and short and long‐chain polyP levels. Additionally, the TcVSP‐OE parasites showed a significant growth defect in fibroblasts…	https://onlinelibrary.wiley.com/doi/full/10.1111/mmi.12392
954	TcEF-lα	EF-lα	TcEF-1α exist in the genome of the parasite. Indirect immunofluorescence technique using anti-EF-lα antibodies and epimastigotes harvested after different days of in vitro culture showed that EF-1α is localised in the cytoplasm of the parasites from the exponential growth phase	https://www.sciencedirect.com/science/article/pii/0378111996002545
955	cysteine protease inhibitors	Rag1	A promising group of new drug leads for Chagas' disease is cysteine protease inhibitors targeting cruzain, the major protease of T. cruzi. The inhibitor N-methyl-Pip-F-homoF-vinyl sulfonyl phenyl (N-methyl-Pip-F-hF-VSφ) is in late-stage preclinical development. Therefore, the question arose as to whether protease inhibitors targeting cruzain would have efficacy in Chagas' disease occurring in the…	https://aac.asm.org/content/51/11/3932.short
956	cystatin	human cathepsin L	a T. cruzi cathepsin L-like enzyme (Ki = 3.29 nM) and human cathepsin L (Ki = 3.78 nM). Tissue specific expression analysis showed that Tigutcystatin was mostly expressed in anterior midgut, although amplification in small intestine was also detected by semi quantitative RT-PCR. qReal time PCR confirmed that Tigutcystatin mRNA is significantly up-regulated in anterior midgut when T. infestans is …	https://www.sciencedirect.com/science/article/pii/S0006291X11014781
957	thioredoxin reductase	No evidence found related to t.cruzi	crystal structures of glutathione reductase and glutamate dehydrogenase are now available; another drug target, thioredoxin reductase, has been demonstrated	https://www.sciencedirect.com/science/article/abs/pii/S1471492203001417#aep-abstract-id17
958	MAP1b	fibroblasts	Anti K1–7 monospecific antibodies detected several cytoskeletal proteins from 3T3 fibroblasts and bovine brain microtubule preparations. Reciprocally, anti-MAP1b monoclonal antibodies raised against bovine brain microtubule reacted with the K1–7 polypeptide on Western blots. The protein identified by K1–7 antibodies may be one of the parasite molecules associated to molecular mimicry.	https://www.sciencedirect.com/science/article/abs/pii/0014489491900699
959	MAPs	p52	These MAPs may serve as specificintracellular target sites for therapeutic attack against trypanosomiasis. A trypanosomal MAP (p52) copurifies with two glycosomal enzymes (aldolase and GAPDH) on phosphocellulose columns. Rats and mice vaccinated with antigen preparation p52 containing the glycosomal enzymes were protected against a potentially fatal Trypanosoma brucei infection. Sera of protected…	https://academic.oup.com/jid/article-abstract/172/3/845/885188
960	cis-Prenyltransferases	isopentenyl diphosphate (IPP)	Cis-Prenyltransferases (cis-PTs) constitute a large family of enzymes conserved during evolution and present in all domains of life. cis-PTs catalyze consecutive condensation reactions of allylic diphosphate acceptor with isopentenyl diphosphate (IPP) in the cis (Z) configuration to generate linear polyprenyl diphosphate.	https://www.sciencedirect.com/science/article/pii/S002192582032216X
961	dUTPase	protease	Trypanosoma cruzi deoxyuridine 5′-triphosphate nucleotidohydrolase (dUTPase) whose coding sequence was isolated by genetic complementation in Escherichia coli. The deduced amino acid sequence was similar to Leishmania major dUTPase although it exhibits an amino acid insertion which is sensitive to protease inactivation.	https://www.sciencedirect.com/science/article/pii/S0014579302031587
962	TcCYC6	mitotic cyclins	we characterized TcCYC6, a putative coding sequence of T. cruzi which encodes a protein with homology to mitotic cyclins. The overexpression of this sequence, fused to a tag of nine amino acids from influenza virus hemagglutinin (TcCYC6-HA),	https://www.sciencedirect.com/science/article/abs/pii/S138357691500210X
963	TcCYC6	ubiquitin	TcCYC6 degradation occurs via ubiquitin–proteasome pathway. The results obtained in this study provide first evidence that TcCYC6 expression and degradation are finely regulated in T. cruzi.	https://www.sciencedirect.com/science/article/abs/pii/S138357691500210X
964	hsp70	No evidence found related to t.cruzi	hsp70 demonstrated that this molecular marker can be applied for discriminating most of the Trypanosoma species and clades	https://www.sciencedirect.com/science/article/pii/S1567134816301885
965	hsp70	murine dendritic cells (DC)	We analyse the effect of Trypanosoma cruzi heat‐shock protein‐70 (HSP70) on the maturation of murine dendritic cells (DC) generated from bone marrow precursor cells.	https://asi.onlinelibrary.wiley.com/doi/abs/10.1046/j.1440-1711.2002.01081.x
966	KMP11	IL12	That HSP70, both alone and fused to the KMP11 antigen, as well as a HSP70 fragment, is capable of maturing murine DC. Mature DC have enhanced expression of IL12, TNF‐α cytokines, costimulation molecules and activation markers.	https://asi.onlinelibrary.wiley.com/doi/abs/10.1046/j.1440-1711.2002.01081.x
967	PI 3-kinase	wortmannin	The PI 3-kinase inhibitor wortmannin marked inhibitedT. cruzi infection when macrophages were pretreated for 20 min at 37 °C before inoculation. Infection of macrophages withT. cruzi markedly stimulated the formation of the lipid products of the phosphatidylinositol (PI) 3-kinases, PI 3-phospate , PI 3,4-biphosphate, and PI 3,4,5-triphosphate, but not PI 4-phosphate or PI 4,5-biphosphate.	https://www.sciencedirect.com/science/article/pii/S0021925820893041
968	PI 3-kinase	No evidence found related to t.cruzi	T. cruzi invasion into macrophages strongly activates separated PI 3-kinase isoforms. Furthermore, the inhibition of the class I and class III PI 3-kinase activities abolishes the parasite entry into macrophages. These findings suggest a prominent role for the host PI 3-kinase activities during the T. cruzi infection process.	https://www.sciencedirect.com/science/article/pii/S0021925820893042
969	TcAGL	lectin	denominated TcAGL, present an N-terminal lectin domain and a C-terminal region containing repetitive amino acids and a poly-glutamine tract. They are products of polymorphic alleles of a single copy gene constitutively expressed during the parasite life cycle.	https://www.sciencedirect.com/science/article/abs/pii/S0020751906002931
970	TcSMUG	No evidence found related to t.cruzi	cSMUG L, codes for previously unrecognized mucin-type glycoconjugates anchored to and secreted from the surface of insect-dwelling epimastigotes. These features are supported by the in vivo tracing and characterization of endogenous TcSMUG L products and recombinant tagged molecules expressed by transfected parasites. Besides displaying substantial homology to TcSMUG S products, which provide the…	https://portlandpress.com/biochemj/article-abstract/438/2/303/45654
971	mucins	mosaic surface coat	The coordinate expression of a large repertoire of mucins containing variable regions in the mammal-dwelling stages of the T. cruzi life cycle suggests a possible strategy to thwart the host immune response. Here, we discuss the expression profiling of T. cruzi mucins, the mechanisms leading to the acquisition of mucin diversity and the possible consequences of a mosaic surface coat in the interp…	https://portlandpress.com/biochemj/article-abstract/438/2/303/45654
972	TcORC1/CDC6	MCM helicase	MCM helicase subunits, MCM2 to MCM7, are annotated in the T. cruzi genome database	https://www.sciencedirect.com/science/article/pii/S0166685114000358
973	TcMCM7	MCM helicase	MCM helicase subunits, MCM2 to MCM7, are annotated in the T. cruzi genome database	https://www.sciencedirect.com/science/article/pii/S0166685114000359
974	GPDH	No evidence found related to t.cruzi	Glycerol-3-phosphate dehydrogenase (GPDH) isozymes are differentially expressed among tissues and during flight development. GPDH-1 is involved in the flight-muscle metabolism and GPDH-2 provides precursors for lipid biosynthesis in many tissues	https://www.ajtmh.org/view/journals/tpmd/79/1/article-p28.xml
975	Lipid bodies	Toll-like receptor 2-dependent	The interaction host–parasite induces LB (or lipid droplet) formation in a Toll-like receptor 2-dependent mechanism in macrophages and is enhanced by apoptotic cell uptake. Simultaneously, there is a lipid accumulation in the parasite due to the incorporation of host fatty acids. The increase in the LB accumulation during infection is correlated with an increase in the synthesis of PGE2 within th…	https://www.frontiersin.org/articles/10.3389/fmicb.2018.00499/full
976	αvβ3 integrin (vitronectin receptor)	flavoridin	The uptake of apoptotic cells through the αvβ3 integrin (vitronectin receptor) is critical in the induction of LBs during T. cruzi infection (Figure 2). In addition, the treatment with flavoridin, a desintegrin that blocks binding via avβ3, completely abolished the LB-formation induced by the apoptotic cells uptake (D’Avila et al., 2011). Furthermore, some groups have shown that the interaction o…	https://www.frontiersin.org/articles/10.3389/fmicb.2018.00499/full
977	avβ3	desintegrin	The uptake of apoptotic cells through the αvβ3 integrin (vitronectin receptor) is critical in the induction of LBs during T. cruzi infection (Figure 2). In addition, the treatment with flavoridin, a desintegrin that blocks binding via avβ3, completely abolished the LB-formation induced by the apoptotic cells uptake (D’Avila et al., 2011). Furthermore, some groups have shown that the interaction o…	https://www.frontiersin.org/articles/10.3389/fmicb.2018.00499/full
978	eIF4E5	human eIF4E1	in detail, in comparison to human eIF4E1 and Trypanosoma cruzi eIF4E5, with an expanded list of members of this group in light of newer findings. The group 1 and 2 eIF4Es may use either a variation of heIF4E1 or T. cruzi eIF4E5 cap-4-binding signatures, while eIF4E5 and eIF4E6 use distinct amino acid contacts.	https://link.springer.com/article/10.1007/s11010-020-03970-w
979	5-IP7	No evidence found related to t.cruzi	We also identified a novel SPX domain-containing phosphoribosyl transferase [EC 2.7.6.1] herein termed as TcPRPS4. Our data revealed new functional roles of 5-IP7 in this divergent eukaryote, and provided potential new targets for chemotherapy.	https://www.biorxiv.org/content/10.1101/2020.01.09.900860v1.abstract
980	5-IP7	no evidence found related to t.cruzi	to reveal 5-IP7-regulated processes in the two proliferative stages of the unicellular parasite Trypanosoma cruzi. Our protein screen clearly defined two cohorts of putative targets either in the presence of magnesium ions or in metal-free conditions. The highest number of protein targets was detected in the absence of metal ions, with an overrepresentation of proteins involved in purine metaboli…	https://www.biorxiv.org/content/10.1101/2020.01.09.900860v1.abstract
981	60S ribosomal protein L10	Ribosomal Protein L10	Over the past 25 years, studies on yeast and human models have made it possible to identify RPL10 (ribosomal protein L10 gene), which is a constituent of the large subunit of the ribosome, as an important player in the final stages of ribosome biogenesis and in ribosome function.	https://www.mdpi.com/2073-4409/9/11/2503
982	nascent polypeptide associated complex subunit	nascent polypeptide associated complex subunit	NAC reversibly binds to the ribosome and contacts the nascent polypeptide to protect it from proteolysis and to facilitate its folding.
983	ccR4 associated factor	CCR4-associated factor 1	Saccharomyces cerevisiae Pab1p-dependent poly(A) nuclease PAN2 subunit, required for shortening mRNA poly(A) tails; Caenorhabditis elegans and Mus musculus CAF1, transcription factor CCR4-associated factor 1; Xenopus laevis XPMC2, prevention of mitotic catastrophe in fission yeast; Drosophila melanogaster egalitarian, oocyte specification and axis determination, and exuperantia, establishment of …	https://academic.oup.com/nar/article/25/24/5110/1749438?login=true
984	21 kDa cyclophilin	N/A
985	quinone oxidoreductase	quinone acceptor oxidoreductase	The NAD(P)H:quinone acceptor oxidoreductase (NQO) gene family belongs to the flavoprotein clan and, in the human genome, consists of two genes (NQO1 and NQO2). These two genes encode cytosolic flavoenzymes that catalyse the beneficial two-electron reduction of quinones to hydroquinones.	https://humgenomics.biomedcentral.com/articles/10.1186/1479-7364-2-5-329
986	26S protease regulatory subunit	The 26S proteasome	The 26S proteasome plays a major role in eukaryotic protein breakdown, especially for ubiquitin‐tagged proteins. Substrate specificity is conferred by the regulatory particle (RP), which can dissociate into stable lid and base subcomplexes	https://www.embopress.org/doi/full/10.1093/emboj/20.24.7096
987	GPI inositol deacylase precursor	glycosylphosphatidylinositol	Many eukaryotic proteins are attached to the cell surface via glycosylphosphatidylinositol (GPI) anchors. How GPI-anchored proteins (GPI-APs) are trafficked from the endoplasmic reticulum (ER) to the cell surface is poorly understood, but the GPI moiety has been postulated to function as a signal for sorting and transport.	https://www.sciencedirect.com/science/article/pii/S0092867409011143
988	protein phosphatase 2C-like	phosphatidic acid phosphatase type 2C-like protein	Reagents that regulate human phosphatidic acid phosphatase type 2C-like protein and reagents which bind to human phosphatidic acid phosphatase type 2C-like gene products can play a role in preventing, ameliorating, or correcting dysfunctions or diseases including, but not limited to, cancer, cardiovascular disorders, CNS disorders, COPD, asthma, and diabetes.	https://patents.google.com/patent/US20040152092A1/en
989	zinc transporter	zinc transporter	SLC30A8, a novel member of the zinc transporter (ZnT) family, was identified by searching the human genomic and expressed sequence tag (EST) databases with the amino acid sequence of all known human ZnT.	https://diabetes.diabetesjournals.org/content/53/9/2330.short
990	cell cycle associated protein MOB1	MOB	The MOB family includes a group of cell cycle-associated proteins highly conserved throughout eukaryotes, whose founding members are implicated in mitotic exit and co-ordination of cell cycle progression with cell polarity and morphogenesis	https://journals.sagepub.com/doi/full/10.1177/117693430700300007
991	glucosamine-fructose-6-phosphate aminotransferase	GFAT	The amino acid sequence of GFAT is highly conserved in lower and higher eukaryotes, as well as in bacteria.	https://onlinelibrary.wiley.com/doi/abs/10.1046/j.1365-2583.2002.00326.x
992	2,4-dienoyl-coa reductase-like protein	N/A
993	UDP-glucose:glycoprotein glucosyltransferase	UDP-Glc:glycoprotein glucosyltransferase (UGGT)	On the other hand, glycoproteins displaying nonnative folds may be recognized by the UDP-Glc:glycoprotein glucosyltransferase (UGGT) which adds back the last Glc residue excised by GII	https://www.researchgate.net/profile/Cecilia-Dalessio/publication/319350411_UDP-glucose_Glycoprotein_glucosyltransferase_12_UGGT12/links/5f77279ea6fdcc008650724a/UDP-glucose-Glycoprotein-glucosyltransferase-1-2-UGGT1-2.pdf
994	RAB GDP dissociation inhibitor alpha	RAB GDP	The recent determination of the structure of a monoprenylated Rab GTPase bound to GDP-dissociation inhibitor provides new molecular details that are relevant to models of Rab delivery. The further discovery of an integral membrane protein that can dissociate prenylated Rab proteins from GDP-dissociation inhibitor gives new insights into the mechanisms of Rab localization.	https://www.nature.com/articles/nrm1500
995	C-8 sterol isomerase	sterol 8-isomerase	CHO2, encoding human sterol 8-isomerase (hSI), was introduced into plasmids pYX213 or pET23a. The resulting native protein was overexpressed in erg2 yeast cells and purified to apparent homogeneity.	https://portlandpress.com/biochemj/article-abstract/367/3/587/40425
996	ATP synthase, alpha chain, mitochondrial precursor	N/A
997	GTPase	GTPase	Mammalian Drp1 is a dynamin-like GTPase required for mitochondrial fission. Although it exists primarily as a cytosolic homo-tetramer in vivo, it can also self-assemble into higher order structures on the mitochondrial outer membrane, where it is required for proper mitochondrial division.	https://www.sciencedirect.com/science/article/pii/S0021925820731844
998	U6 snRNA-associated Sm-like protein LSm8p	(L)Sm	In eukaryotes, (L)Sm proteins have been studied, inter alia, for their role in pre-mRNA splicing. In many organisms, the LSm proteins form two distinct complexes, one consisting of LSm1–7 that is involved in mRNA degradation in the cytoplasm, and the other consisting of LSm2–8 that binds spliceosomal U6 snRNA in the nucleus.	https://www.researchgate.net/profile/Martha_Stark/publication/315502370_The_sole_LSm_complex_in_Cyanidioschyzon_merolae_associates_with_pre-mRNA_splicing_and_mRNA_degradation_factors/links/590b9a1baca272db9ca55ca4/The-sole-LSm-complex-in-Cyanidioschyzon-merolae-associates-with-pre-mRNA-splicing-and-mRNA-degradation-factors.pdf
999	nucleolar GTP-binding protein 1	NOG1	NOG1 is a nucleolar GTP-binding protein present in eukaryotes ranging from trypanosomes to humans. In this report we demonstrate that NOG1 is functionally linked to ribosome biogenesis.	https://www.sciencedirect.com/science/article/pii/S0021925820840265
1000	vesicular protein trafficking mediator	N/A
1001	GPI transamidase component Tta1	GPI-T	Homologues of Gpi8p, Gaa1p, Gpi16p, Gpi17p, and Cdc91p are essential components of the GPI transamidase complex that adds glycosylphosphatidylinositols (GPIs 1) to newly synthesized proteins in the ER.	https://www.sciencedirect.com/science/article/abs/pii/S1388198105001022
1002	t-complex protein 1 gamma subunit	gamma subunit of TCP1	T-complex protein-1 (TCP1) complex, a chaperonin class of protein, ubiquitous in all genera of life, is involved in intracellular assembly and folding of various proteins. The gamma subunit of TCP1 complex (TCP1γ), plays a pivotal role in the folding and assembly of cytoskeleton protein(s) as an individual or complexed with other subunits.	https://www.sciencedirect.com/science/article/abs/pii/S0006291X12020827
1003	mu-adaptin 1	no evidence found related to t.cruzi	no evidence found related to t.cruzi	no evidence found related to t.cruzi
1004	cysteine peptidase C (CPC)	no evidence found related to t.cruzi	no evidence found related to t.cruzi	no evidence found related to t.cruzi
1005	CCR4 associated factor	CCR4-associated factor 1	Saccharomyces cerevisiae Pab1p-dependent poly(A) nuclease PAN2 subunit, required for shortening mRNA poly(A) tails; Caenorhabditis elegans and Mus musculus CAF1, transcription factor CCR4-associated factor 1; Xenopus laevis XPMC2, prevention of mitotic catastrophe in fission yeast; Drosophila melanogaster egalitarian, oocyte specification and axis determination, and exuperantia, establishment of …	https://academic.oup.com/nar/article/25/24/5110/1749438?login=true
1006	retrotransposon hot spot protein (RHS)	no evidence found related to t.cruzi	no evidence found related to t.cruzi	no evidence found related to t.cruzi
1007	proton motive ATPase	-type proton ATPase	Human G8 protein shows similarity to subunit an isoform 1 Q9Z1G4V-type proton ATPase (116 kDa) in Mus musculus which contain V type domain and Vacuolar proton translocating ATPase protein (Q93050) in Homo sapiens	https://www.researchgate.net/profile/Neetesh-Pandey/publication/307720863_Modelling_transmembrane_region_in_G8_protein_of_Human_and_other_organisms/links/57cea17708ae057987abc575/Modelling-transmembrane-region-in-G8-protein-of-Human-and-other-organisms.pdf
1008	mannosyltransferase	NOT FOUND	Dolichol-phosphate mannose synthase (DPM1), also named dolichol-phosphate-β-D-mannosyltransferase, catalyses the transfer of a mannose residue from GDP-mannose to dolichol-phosphate (Dol-P) generating Dol-P-mannose, used as a donor for all mannosylation reactions that are part of the GPI biosynthetic pathway [40], [41]. Comparisons among DPM1 of various organisms [42], [43], [44] showed that, tog…	https://journals.plos.org/plosntds/article?id=10.1371/journal.pntd.0002369
1009	mannosyltransferase	N-acetylglucosaminyl-PI (GlcNAc-PI)	The glycosyltransferase complex that is responsible for transferring N-acetylglucosamine (GlcNAc) from UDP-GlcNAc to phosphatidylinositol (PI) to generate N-acetylglucosaminyl-PI (GlcNAc-PI) has six and seven proteins, respectively, in yeast and mammalian cells [16].	https://journals.plos.org/plosntds/article?id=10.1371/journal.pntd.0002369
1010	mannosyltransferase	PIG-A	TcGPI3 was identified as the gene encoding the catalytic subunit of the T. cruzi glycosyltransferase complex since it shares 41% and 49% of sequence identity with the yeast GPI3 and mammalian PIG-A, respectively.In mammalian cells, DPM2, a non-catalytic subunit of dolichol-P-mannose synthase, is physically associated with PIG-A, PIG-C and PIG-Q and enhances GlcNAc-PI transferase activity [46].	https://journals.plos.org/plosntds/article?id=10.1371/journal.pntd.0002369
1011	ODTc gene	no evidence found related to t.cruzi	Sequence analysis of this clone showed that a mannosyltransferase gene was located upstream of the ODTc gene (Fig. 1B). The Northern blot analysis indicated that the gene is transcribed in epimastigote, trypomastigote, and amastigote forms of T. cruzi (Fig. 2A).	https://www.researchgate.net/profile/Rosa_Maldonado/publication/6646330_Trypanosoma_cruzi_oleate_desaturase_Molecular_characterization_and_comparative_analysis_in_other_trypanosomatids/links/0deec53c6dc32ee637000000/Trypanosoma-cruzi-oleate-desaturase-Molecular-characterization-and-comparative-analysis-in-other-trypanosomatids.pdf
1012	GlcNAc-β-Ser/Thr	no evidence found related to t.cruzi	Membrane GlcNAc-transferases that form the GlcNAc-α-Ser/Thr linkages have been characterized in Dictyostelium (Jung et al., 1998) and T. cruzi (Previato et al., 1998).	https://academic.oup.com/glycob/article/12/4/43R/590954
1013	intraflagellar transport (IFT) protein	Caenorhabditis reinhardtii, or Caenorhabditis elegans, DHC2.1 and DHC2.2	When compared with the corresponding IFT dynein heavy chain from humans, Caenorhabditis reinhardtii, or Caenorhabditis elegans, DHC2.1 and DHC2.2 share 33–39% identity and 54–59% similarity.	https://www.molbiolcell.org/doi/pdf/10.1091/mbc.e14-05-0961
1014	GUP1	NOT FOUND	The Blast link for GUP1 at NCBI lists homologues in all phyla except for archaea, but curiously, the closest homologues of GUP1 are all of fungal origin (scores between 1921 and 887), the next closest homologues are from D. discoideum or protozoa (T. cruzi, T. brucei, L. major; scores from 765 to 366), and the next closest homologues are all metazoan (scores from 254 to 181). This latter class al…	https://www.molbiolcell.org/doi/full/10.1091/mbc.e06-02-0104
1015	ELQ271	NOT FOUND	We further show that intracellular T. cruzi amastigote growth is inhibited by ELQ271 in a dose-dependent manner (Fig 3G), whereas growth/viability of human fibroblast host cells is not compromised (Fig 3G; insert) as expected [91–93]. Although it is well-established that mitochondrial respiration in T. cruzi is sensitive to the mammalian complex III inhibitor, antimycin A [75] this is the first d…	https://journals.plos.org/plospathogens/article?id=10.1371/journal.ppat.1005511
1016	ATPase subunit 9	Imitation SWItch (ISWI)	Imitation SWItch (ISWI)9 is one of the most diverse groups of chromatin remodelers. Nucleosome-remodeling complexes containing ISWI as the catalytic subunit have been identified in Drosophila, yeast, Xenopus, Arabidopsis, and mammals. In these organisms, several ISWI complexes are present, which are composed of distinct auxiliary subunits (two to five subunits) that specialise the remodeler for p…	https://www.scielo.br/scielo.php?pid=S0074-02762020000100318&script=sci_arttext
1017	TbISWI	NOT FOUND	In Trypanosoma brucei, an early-branching eukaryote phylogenetically related to T. cruzi, ISWI remodeler (TbISWI) was identified and was suggested to be a transcriptional regulator at multiple Pol I-transcribed loci. TbISWI plays a role in the repression of Pol I-transcribed expression sites such as silent variant surface glycoprotein (VSG) genes, the procyclin loci and the rDNA transcriptional u…	https://www.scielo.br/scielo.php?pid=S0074-02762020000100318&script=sci_arttext
1018	aminopeptidase (LAPTc)	Aminopeptidases	Aminopeptidases are widely distributed in animals, plants and microorganisms, and found in the extracellular millieu, in the cytoplasm, in many subcellular organelles, and as components of membranes	https://link.springer.com/article/10.1186/1471-2091-12-46
1019	aminopeptidases	Leucyl aminopeptidases (LAPs)	LAPs are considered good candidate drug targets, and the major M17-LAP from Trypanosoma cruzi (LAPTc) in particular is a promising target for Chagas disease.	http://fieldlab.org/Reprints_files/2472555220923367.pdf
1020	aminopeptidases	bestatin	Furthermore, bestatin, a classic inhibitor of M1- and M17-aminopeptidases,18 caused in situ inhibition of LAPTc in T. cruzi. 19 This latter evidence indicates that LAPTc is potentially druggable by bestatin and bestatin-like low-molecular-weight inhibitors.	http://fieldlab.org/Reprints_files/2472555220923367.pdf
1021	dynamin	NOT FOUND	dynamin is an essential molecule necessary for cell invasion and specifically parasitophorous vacuole formation by host cells during interaction with Trypanosoma cruzi.	https://journals.plos.org/plosone/article?id=10.1371/journal.pone.0007764
1022	dynamin	dominant-negative dynamin (K44A) HeLa cells	Wilkowsky and colleagues [17] showed, using dominant-negative dynamin (K44A) HeLa cells, that dynamin is involved in the invasion of T. cruzi in non-phagocytic host cells. However, since T. cruzi enters different host cells using a variety of different pathways, in view of the highly specific effect of dynasore, we decided to analyze its effect on the entry of T. cruzi into professional phagocyti…	https://journals.plos.org/plosone/article?id=10.1371/journal.pone.0007764
1023	dynamin	NOT FOUND	We demonstrate here that T. cruzi invasion of nonphagocytic cells was completely abolished by overexpression of a dominant negative mutant of dynamin.	sciencedirect.com/science/article/abs/pii/S0006291X02964740
1024	Dynamin	NOT FOUND	Inhibition of dynamin (a protein involved in clathrin-mediated endocytosis), drastically diminished T. cruzi entry in both phagocytic and non-phagocytic cells [35].	https://journals.plos.org/plosntds/article?id=10.1371/journal.pntd.0000953
1025	RNA editing 3' terminal uridylyl transferase 2	NOT FOUND	no evidence found related to t.cruzi	no evidence found related to t.cruzi
1026	DNA polymerase sigma-like protein	NOT FOUND	no evidence found related to t.cruzi	no evidence found related to t.cruzi
1027	spliced leader RNA PSE-promoter transcription factor	NOT FOUND	We have previously characterized the SL RNA gene from Trypanosoma cruzi and identified its transcription promoter, including a 14 nt proximal sequence element, or PSE, that binds a putative transcription factor and activates transcription of the gene.	https://www.sciencedirect.com/science/article/pii/S0166685100002711
1028	clycosome subunit	NOT FOUND	no evidence found related to t.cruzi	NOT FOUND
1029	ferric reductase transmembrane protein	NOT FOUND	an amino acid sequence in silico that allowed us to identify a novel 35 kDa protein in T. cruzi with two transmembrane domains in the C-terminal region containing His residues that are conserved in the Ferric Reductase Domain Superfamily and are required for catalyzing Fe3+ reduction.	https://www.sciencedirect.com/science/article/abs/pii/S0014489420300916
1030	ferric reductase transmembrane protein	NOT FOUND	Accordingly, we named this protein TcFR. Intact epimastigotes from the T. cruzi DM28c strain reduced the artificial Fe3+-containing substrate potassium ferricyanide in a cell density-dependent manner, following Michaelis-Menten kinetics	https://www.sciencedirect.com/science/article/abs/pii/S0014489420300916
1031	ferric reductase transmembrane protein	NOT FOUND	Immunofluorescence experiments demonstrated TcFR on the parasite surface. That TcFR is part of a catalytic complex allowing T. cruzi to take up Fe from the medium was confirmed by experiments in which DM28c was assayed after culturing in Fe-depleted medium: (i) proliferation during the stationary growth phase was five times slower; (ii) the relative expression of TcFR (qPCR) was 50% greater; (iii…	https://www.sciencedirect.com/science/article/abs/pii/S0014489420300916
1032	Reductase	trypanothione reductase	Under aerobic conditions, trypanothione reductase is not inactivated by these redox-cycling substrates, whereas under anaerobic conditions the nitrofuran compounds cause irreversible inactivation of the enzyme. When tested for biological activity against Trypanosoma cruzi trypomastigotes, many of the test compounds were trypanocidal, and this activity correlated with their relative ability to act…	https://www.pnas.org/content/pnas/85/15/5374.full.pdf
1033	Reductase	glutathione reductase	Trypanothione disulfide reductase has been purified from Crithidia fasciculata and T. cruzi (8, 11) and found to have similar physical and chemical properties to human glutathione reductase [NAD(P)H:oxidized-glutathione oxidoreductase, EC 1.6.4.2]. In fact, trypanothione and glutathione reductases appear to reduce their respective physiological disulfide substrates by the same catalytic mechanism.	https://www.pnas.org/content/pnas/85/15/5374.full.pdf
1034	Reductase	Thioridazine (TDZ)	Thioridazine (TDZ) is a phenothiazine that has been shown to be one of the most potent phenothiazines to inhibit trypanothione reductase irreversibly. Trypanothione reductase is an essential enzyme for the survival of Trypanosoma cruzi in the host.	https://www.sciencedirect.com/science/article/abs/pii/S0001706X15000327
1035	Reductase	Phenothiazines	Phenothiazines and related compounds inhibit trypanothione reductase and a specially favoured fit is a phenothiazine with a 2- substitued with 2- chloro and 2- trifluoromethyl with a remote hydrophobic patch.	https://www.ingentaconnect.com/content/ben/cdtchd/2002/00000002/00000001/art00005
1036	Reductase	NOT FOUND	Phenothiazines and related compounds are drugs used in psychiatric treatments. These anti-depressants inhibit trypanothione reductase through the peroxidase / H2O2 / system, and also exert other trypanocidal effects upon epimastigotes and tripomastigotes forms: clomipramine through an anticalmodulin action; trifluopherazine and thioridazine induced disruption of mitochondria and prometazine provo…	https://www.ingentaconnect.com/content/ben/cdtchd/2002/00000002/00000001/art00005
1037	Reductase	dihydrofolate reductase (DHFR)	The role of DHFR is to catalyse the NAPDH dependent reduction of dihydrofolate to give tetrahydrofolate, a central component in the single carbon metabolic pathway.	https://d1wqtxts1xzle7.cloudfront.net/50408272/Novel_inhibitors_of_Trypanosoma_cruzi_di20161118-32042-1gjhmbj.pdf?1479526579=&response-content-disposition=inline%3B+filename%3DNovel_inhibitors_of_Trypanosoma_cruzi_di.pdf&Expires=1611812192&Signature=f0v69G~UxGA49w754eNC6RD7u5nCP-cAv2Gzdu9Dd93cb3GUSyOUr0V0cHy-wMaGefD5TGE0DOsibmC2HkPNGSxB6zRaNykkJG3GYgiDhNqRG5jzhvPe-ork0dTom494LzYcf3nZhFFatbMDc4nN7…
1038	Reductase	DHFR	The tetrahydrofolate is methylated to methylene tetrahydrofolate, which is directly involved in thymidine synthesis (assisting the methylation of deoxyuridine monophosphate to give thymidine monophosphate) and indirectly implicated in the metabolism of amino acids and purine nucleotide. Inhibition of DHFR thus prevents biosynthesis of DNA leading to cell death [2].	https://d1wqtxts1xzle7.cloudfront.net/50408272/Novel_inhibitors_of_Trypanosoma_cruzi_di20161118-32042-1gjhmbj.pdf?1479526579=&response-content-disposition=inline%3B+filename%3DNovel_inhibitors_of_Trypanosoma_cruzi_di.pdf&Expires=1611812192&Signature=f0v69G~UxGA49w754eNC6RD7u5nCP-cAv2Gzdu9Dd93cb3GUSyOUr0V0cHy-wMaGefD5TGE0DOsibmC2HkPNGSxB6zRaNykkJG3GYgiDhNqRG5jzhvPe-ork0dTom494LzYcf3nZhFFatbMDc4nN7…
1039	Reductase	pteridine reductase (PTR2)	In addition, a second pteridine reductase (PTR2) was identified and expressed in T. cruzi [39,40], which can only reduce dihydropterin and dihydrofolate substrates but not pterin and folate.	https://d1wqtxts1xzle7.cloudfront.net/49450250/The_chemotherapy_of_chagas_disease_an_o20161008-31515-1ffn8iq.pdf?1475928602=&response-content-disposition=inline%3B+filename%3DThe_Chemotherapy_of_Chagas_Disease_An_Ov.pdf&Expires=1611812197&Signature=EBlXS5-gXsK9kmkzKTojARJNzgOsz4MLqm3X3dgkJTgXDiojTHODk~KjMXSCz6pcjMRs1Xr1AEl0pEvQ5t4d~YNdefRNv~Ec76vhssmjfqGMEMsEZtcg1EHpAlQxAwOjgbvtolEWwUwaZyEb0dXZyE…
1040	Reductase	trypanothione reductase	Finally, once T(SH)2 has been synthesized, this thiol could participate in several redox processes, which involve some oxidoreductases. Some of these have been identified: trypanothione reductase (TR), tryparedoxin (TXN) and tryparedoxin peroxidase (TXNPx). These enzymes are distributed in the cytosol (TXN and TXNPx), mitochondrion (TR, TXN, TXNPx), and the glycosome (TR) of T. cruzi [28-3	https://d1wqtxts1xzle7.cloudfront.net/49450250/The_chemotherapy_of_chagas_disease_an_o20161008-31515-1ffn8iq.pdf?1475928602=&response-content-disposition=inline%3B+filename%3DThe_Chemotherapy_of_Chagas_Disease_An_Ov.pdf&Expires=1611812197&Signature=EBlXS5-gXsK9kmkzKTojARJNzgOsz4MLqm3X3dgkJTgXDiojTHODk~KjMXSCz6pcjMRs1Xr1AEl0pEvQ5t4d~YNdefRNv~Ec76vhssmjfqGMEMsEZtcg1EHpAlQxAwOjgbvtolEWwUwaZyEb0dXZyE…
1041	deaminase	adenosine deaminase (ADA)	Adenosine levels are regulated by the activity of the enzyme adenosine deaminase (ADA), which catalyzes the irreversible deamination of Ado. ADA activity increases as a consequence of hypoxia and inflammation associated with immunologic events11,24. T. cruzi infection causes alterations in the coronary microvasculature, which leads to multifocal necrosis, cardiac ischemia, severe inflammation, an…	https://www.scielo.br/scielo.php?pid=S0036-46652015000500385&script=sci_arttext
1042	deaminase	ecto-adenosine deaminase (E-ADA)	Trypanosoma cruzi infection triggers a chronic inflammatory process in human host and purinergic system ecto-enzymes play an important role in modulating the inflammatory and immune responses. In this study, it was investigated ecto-nucleoside triphosphate diphosphohydrolase (E-NTPDase; EC 3.6.1.5; CD39) and ecto-adenosine deaminase (E-ADA; EC 3.5.4.4) activities in lymphocytes from patients with…	https://www.sciencedirect.com/science/article/abs/pii/S1383576912001018
1043	deaminase	ecto-adenosine deaminase (E-ADA)	The reduction in E-ADA activity observed in platelets of IFCD patients was also observed in serum of rats experimentally infected by T. cruzi, on day 120 post-infection, associated to absence of parasitemia and clinical and hematological changes, and presence of mononuclear inflammatory infiltrate in heart tissue [49].	https://www.ncbi.nlm.nih.gov/pmc/articles/PMC3486159/
1044	kynureninase	NOT FOUND	Finally, it is important to highlight that a putative T. cruzi kynureninase enzyme has been identified [56], which could be involved in avoiding the parasite own destruction by the host 3-HK, considering that as today there is no available knowledge on an alternative pathway for Trp catabolism or the existence of the Kyn pathway in this parasite.	https://journals.plos.org/plosone/article?id=10.1371/journal.pone.0026550
1045	kynureninase	NOT FOUND	Circular dichroism spectrum indicated a mixture of α-helix and β-sheet structure, expected for an aminotransferase fold. L-kynurenine, preferentially hydrolyzed by prokaryotic inducible kynureninases, and 3-hydroxy-L-kynurenine, the preferred substrate in fungi and vertebrates, are both catabolized equally well by T. cruzi kynureninase.	https://d1wqtxts1xzle7.cloudfront.net/62229676/j.gene.2009.08.00720200228-2913-dbhr3a.pdf?1582937537=&response-content-disposition=inline%3B+filename%3DInitial_characterization_of_a_recombinan.pdf&Expires=1611822279&Signature=WjAZEGx2--iImpk-YeDcqa8~xHlPHWSIAmhjSTbMVwOB-cZPW4s9mVHyEm4Oa0pT3oxsNthG8zS9m3gFWVwnfnJ2~P~E~s6sfZhMGGAsMqWriXkSLpUV9zjbJB7bMtlyreHcgjp~MQHHf9QJ2prGlEdgFOuWG45RSbbvXTZicqsR3…
1046	kynureninase	putative kynureninase	A putative kynureninase gene was identified from a T. cruzi project aiming at the structural and functional characterization of more than 100 proteins differentially expressed during metacyclogenesis (Silva et al., 2007).	https://d1wqtxts1xzle7.cloudfront.net/62229676/j.gene.2009.08.00720200228-2913-dbhr3a.pdf?1582937537=&response-content-disposition=inline%3B+filename%3DInitial_characterization_of_a_recombinan.pdf&Expires=1611822279&Signature=WjAZEGx2--iImpk-YeDcqa8~xHlPHWSIAmhjSTbMVwOB-cZPW4s9mVHyEm4Oa0pT3oxsNthG8zS9m3gFWVwnfnJ2~P~E~s6sfZhMGGAsMqWriXkSLpUV9zjbJB7bMtlyreHcgjp~MQHHf9QJ2prGlEdgFOuWG45RSbbvXTZicqsR3…
1047	kynureninase	putative kynureninase	To obtain T. cruzi kynureninase, the putative kynureninase gene from T. cruzi (GeneDB ID: Tc00.1047053503881.10) was cloned in frame with a hexahistidine tag coding sequence at the expression vector pDEST17 (Invitrogen Gateway® system) and named pTcKyn.	https://d1wqtxts1xzle7.cloudfront.net/62229676/j.gene.2009.08.00720200228-2913-dbhr3a.pdf?1582937537=&response-content-disposition=inline%3B+filename%3DInitial_characterization_of_a_recombinan.pdf&Expires=1611822279&Signature=WjAZEGx2--iImpk-YeDcqa8~xHlPHWSIAmhjSTbMVwOB-cZPW4s9mVHyEm4Oa0pT3oxsNthG8zS9m3gFWVwnfnJ2~P~E~s6sfZhMGGAsMqWriXkSLpUV9zjbJB7bMtlyreHcgjp~MQHHf9QJ2prGlEdgFOuWG45RSbbvXTZicqsR3…
1048	kynureninase	E. coli BL21(DE3)pLysS cells	E. coli BL21(DE3)pLysS cells were transformed with pTcKyn recombinant plasmid to overexpress T. cruzi kynureninase.	https://d1wqtxts1xzle7.cloudfront.net/62229676/j.gene.2009.08.00720200228-2913-dbhr3a.pdf?1582937537=&response-content-disposition=inline%3B+filename%3DInitial_characterization_of_a_recombinan.pdf&Expires=1611822279&Signature=WjAZEGx2--iImpk-YeDcqa8~xHlPHWSIAmhjSTbMVwOB-cZPW4s9mVHyEm4Oa0pT3oxsNthG8zS9m3gFWVwnfnJ2~P~E~s6sfZhMGGAsMqWriXkSLpUV9zjbJB7bMtlyreHcgjp~MQHHf9QJ2prGlEdgFOuWG45RSbbvXTZicqsR3…
1049	kynureninase	3-Hydroxy Kynurenine (3-HK)	3-Hydroxy Kynurenine (3-HK) administration during the acute phase of Trypanosoma. cruzi infection decreases the parasitemia of lethally infected mice and improves their survival.	https://journals.plos.org/plosone/article?id=10.1371/journal.pone.0026550
1050	centrin	putative centrin	Indeed, we obtained the subcellular localization of a putative centrin of T. cruzi using the vector pTc MYCN (Additional file 3 - Figure S2). This protein is related to centrosome and was located in epimastigotes near to kinetoplast in agreement with personal communication (Preti, H.).	https://link.springer.com/article/10.1186/1471-2180-10-259
1051	coatomer delta subunit	no evidence found related to t.cruzi	no evidence found related to t.cruzi	NOT FOUND
1052	trans-splicing factor	TcPRACA	Alternatively, TcPRACA transcripts encoding for the intracellular isoform of TcPRACA could be constitutively produced whereas those encoding for the secreted isoform of TcPRACA could only be efficiently trans-spliced in infective stages. This hypothesis predicts that alternative trans-splicing is developmentally regulated. Alternative trans-splicing has only been reported once in T. cruzi.	https://onlinelibrary.wiley.com/doi/pdfdirect/10.1111/j.1365-2958.2005.04808.x
1053	trans-splicing factor	TcRHO1 5′-UTR	For mapping theTcRHO1 5′-UTR and for locating the trans-splicing acceptor sites, we carried out mini-exon, semi-nested RT-PCR against T. cruzi RNA.	https://www.sciencedirect.com/science/article/pii/S0021925820896653
1054	dual specificity protein phosphatase or MAP kinase phosphatase		In this mini-review, we will focus on the mechanisms that Leishmania spp. and T. cruzi use to subvert mitogen-activated protein kinase (MAPK) signaling pathways—more specifically, extracellular-signal-regulated kinase (ERK), and p38 MAPK—that are highly relevant in the context of the regulation of the immune response against intracellular parasites.	https://www.frontiersin.org/articles/10.3389/fmicb.2016.00183/full
1055	dual specificity protein phosphatase or MAP kinase phosphatase	p38 MAPK	Upon p38 MAPK activation and IL-12 production, Th cell differentiation is guided into a Th1-type cell that releases pro-inflammatory cytokines such as IL-2, IFN-γ, and TNF-α/β (Romagnani, 2006). Such cytokines mediate the immune response by acting to kill intracellular pathogens such as the protozoans, Leishmania spp. and T. cruzi (Beiting, 2014).	https://www.frontiersin.org/articles/10.3389/fmicb.2016.00183/full
1056	dual specificity protein phosphatase or MAP kinase phosphatase		T. cruzi, as well as Leishmania spp., is able to induce: (i) ERK1/2, but not p38 MAPK, activation in macrophages and dendritic cells (Mukherjee et al., 2004); and (ii) increased IL-10 and decreased IL-12 production (Poncini et al., 2008). These effects impair the formation of an efficient Th1 inflammatory response (Alba Soto et al., 2003, 2010) to allow parasite evasion of the host immune respons…	https://www.frontiersin.org/articles/10.3389/fmicb.2016.00183/full
1057	hydrogenase	no evidence found related to t.cruzi	no evidence found related to t.cruzi	NOT FOUND
1058	mannose-1-phosphate guanyltransferase	no evidence found related to t.cruzi	no evidence found related to t.cruzi	NOT FOUND
1059	eukaryotic translation initiation factor eIF-4E	TcEIF4E5	Superposition of the TcEIF4E5 structure (cap-4 complex) with mammalian eIF4E family members resulted in RMSD varying from 1.90 to 2.77 Å (146 and 157 C-alpha atoms aligned with human eIF4E1 and eIF4E2 (PDB: 1IPC and PDB: 2JGB) respectively, 157 C-alpha atoms aligned with mouse eIF4E3 (PDB: 4B6U)).	https://academic.oup.com/nar/article/47/11/5973/5486744?login=true
1060	eukaryotic peptide chain release factor subunit 1	NOT FOUND	no evidence found related to t.cruzi	NOT FOUND
1061	ribosomal protein L24	NOT FOUND	no evidence found related to t.cruzi	NOT FOUND
1062	acidocalcisomal pyrophosphatase	NOT FOUND	Acidification of these organelles is driven in part by a vacuolar H+-pyrophosphatase (V-H+-PPase), an enzyme that is also present in plant vacuoles and in some bacteria. Here, we report the cloning and sequencing of a gene encoding the acidocalcisomal V-H+-PPase of Trypanosoma cruzi.	https://portlandpress.com/biochemj/article-abstract/351/1/281/38748
1063	acidocalcisomal pyrophosphatase	TcPPase	The protein (T. cruzi pyrophosphatase, TcPPase) predicted from the nucleotide sequence of the gene has 816 amino acids and a molecular mass of 85kDa.	https://portlandpress.com/biochemj/article-abstract/351/1/281/38748
1064	acidocalcisomal pyrophosphatase	2-aminoethylene-1,1-bisphosphonate	The T. cruzi acidocalcisomal pyrophosphatase was inhibited in vitro (4) by a nonmetabolizable pyrophosphate analog, 2-aminoethylene-1,1-bisphosphonate, as seen previously with theVigna radiata enzyme (17)	https://www.sciencedirect.com/science/article/pii/S0021925817465070
1065	acidocalcisomal pyrophosphatase	NOT FOUND	Thus PPi-metabolism is a new validated biochemical target in T. cruzi. This was confirmed by the observation that pamidronate, alendronate and risedronate, FDA-approved non-metabolizable pyrophosphate analogs (bisphosphonates) which are currently used in humans for the treatment of bone resorption disorders (Rogers et al. 1997, Licata 1997, Rodan 1998), blocked the activity of acidocalcisomal pyr…	https://www.scielo.br/scielo.php?pid=S0074-02761999000700068&script=sci_arttext
1066	acidocalcisomal pyrophosphatase	NOT FOUND	We have recently found that an aquaporin or a water channel is present in the contractile vacuole complex as well as in the acidocalcisomes of T. cruzi and suggested a role for these organelles in osmoregulation (12). Acidocalcisomes are acidic calcium-containing organelles present in a number of unicellular eukaryotes (13, 14, 15), as well as in bacteria (16), that have been postulated to be inv…	https://www.sciencedirect.com/science/article/pii/S0021925820676694
1067	nuclear receptor binding factor	peroxisome proliferator-activated receptors (PPARs)	The infectious inflammatory myocarditis generated by T. cruzi induces an inflammatory response that affects the heart tissue and function. Moreover, the immune system can act with autoimmune reaction with infiltration of macrophages and/or cell-damaging attack. Therefore, the anti-inflammatory actions of peroxisome proliferator-activated receptors (PPARs) γ and α have received great attention bec…	https://www.hindawi.com/journals/ppar/2012/528435/
1068	nuclear receptor binding factor	PPAR-γ	the adipose tissue has been identified as one of the main sites of inflammation during Chagas disease progression when cultured adipocytes are infected with the Tulahuen strain of T. cruzi, demonstrating an increase in the expression of proinflammatory mediators [71]. Fnu Nagajyothi et al. (2008) described an infection-associated decrease in adiponectin and PPAR-γ in infected adipocytes. They als…	https://www.hindawi.com/journals/ppar/2012/528435/
1069	nuclear receptor binding factor	PPAR-γ	Hovsepian et al. (2011) demonstrated in T. cruzi-infected neonatal cardiac cells that PPAR-γ-independent pathways are involved, since 15dPGJ2 also exerts its effect through extracellular signal-regulated kinases-mitogen-activated protein kinase (Erk-MAPK) and NF-κB.	https://www.hindawi.com/journals/ppar/2012/528435/
1070	asparagine synthetase A	NOT FOUND	Trypanosomes are responsible for serious parasitic diseases that rely on limited drug therapeutic options for control. In our study we present a functional characterization of trypanosomes asparagine synthetase A. We describe that Trypanosoma brucei and Trypanosoma cruzi type A enzymes are able to use either ammonia or glutamine as a nitrogen donor, within the conversion of aspartate into asparag…	https://journals.plos.org/plosntds/article?id=10.1371/journal.pntd.0002578
1071	asparagine synthetase A	CL Brener	T. brucei asparagine synthetase A (TbASA) and T. cruzi asparagine synthetase (TcASA) genes were obtained by performing PCR on genomic DNA from Trypanosoma brucei brucei TREU927 and Trypanosoma cruzi CL Brener Non-Esmeraldo-like. Fragments of the open reading frames of TbASA (Tb927.7.1110; chromosome Tb927_07_v4; 28861 to 289067) and TcASA (Tc00.1047053503625.10; chromosome TcChr29-P; 687159–68820…	https://journals.plos.org/plosntds/article?id=10.1371/journal.pntd.0002578
1072	asparagine synthetase A	NOT FOUND	The absence of AS-A in humans, and its presence in trypanosomes, suggested AS-A as a potential drug target that deserved further investigation. We report the presence of functional AS-A in Trypanosoma cruzi (TcAS-A) and Trypanosoma brucei (TbAS-A): the purified enzymes convert L-aspartate into L-asparagine in the presence of ATP, ammonia and Mg2+. TcAS-A and TbAS-A use preferentially ammonia as a…	https://journals.plos.org/plosntds/article?id=10.1371/journal.pntd.0002578
1073	40S ribosomal protein S3a	NOT FOUND	We purified native 40S complexes from a lysate of T. cruzi epimastigotes by sucrose gradient fractionation (see STAR Methods) (Figures 1A and S1A) and imaged them by cryo-EM to an average resolution of 4.4 Å (Figures 1A–1C and S2; Table S1).	https://www.sciencedirect.com/science/article/pii/S0969212617303052
1074	myo-inositol-1-phosphate synthase	NOT FOUND	T. cruzi possesses two inositol transport activities. One is Na+-dependent and affects transport at high concentrations of inositol (5–10 μM), and the other is Na+-independent and affects transport at low concentrations (4 μM and below). This suggests that T. cruzi has a minimum of two types of inositol transporters, at least one of which is Na+-dependent and relies on a Na+ gradient established …	https://www.ncbi.nlm.nih.gov/pmc/articles/PMC2889408/
1075	histone deacetylase	NOT FOUND	As a starting point to study the role of histone deacetylases in the control of gene expression and the consequences of their inhibition and activation in the biology of T. cruzi, two inhibitors for different histone deacetylases: trichostatin A for class I/II and sirtinol for class III and the activator resveratrol for class III, were tested on proliferative and infective forms of this parasite.	https://www.sciencedirect.com/science/article/pii/S2211320716300574
1076	mucin-like glycoprotein	NOT FOUND	Trypanosoma cruzi expresses at its surface large amounts of mucin-like glycoproteins. The T. cruzi mucins (TcMUC), a group of highly glycosylated GPI-anchored proteins rich in Thr, Ser, and Pro residues, are expressed in high copy numbers in both insect and mammalian stages of the parasite.	https://www.researchgate.net/profile/Alvaro_Acosta-Serrano/publication/11960870_The_mucin-like_glycoprotein_super-family_of_Trypanosoma_cruzi_Structure_and_biological_roles/links/5c30e932458515a4c70e8b94/The-mucin-like-glycoprotein-super-family-of-Trypanosoma-cruzi-Structure-and-biological-roles.pdf
1077	tyrosine phosphatase	TcPTP1	T. cruzi protein tyrosine phosphatase TcPTP1 has been implicated in the cellular differentiation and infectivity of the parasite and is therefore a promising target for the design of novel anti-parasitic drugs. Here, we report the X-ray crystal structure of TcPTP1 refined to a resolution of 2.18 Å, which provides structural insights into the active site environment that can be used to initiate st…	https://www.ncbi.nlm.nih.gov/pmc/articles/PMC4197799/
1078	tyrosine phosphatase	NOT FOUND	The TcPTP1 protein is one of only two protein tyrosine phosphatases (PTPases) encoded by the T. cruzi genome[32]. Studies have suggested that TcPTP1 participates in the differentiation process and infectivity of the parasite[36]. Indeed, inhibition of TcPTP1 by a broad spectrum PTPase inhibitor resulted in reduced infectivity of T. cruzi trypomastigotes, suggesting that it is a potential molecula…	https://www.ncbi.nlm.nih.gov/pmc/articles/PMC4197799/
1079	tyrosine phosphatase	PTPN22	In this study we investigated a possible role for the single nucleotide polymorphism C1858T of the PTPN22 (protein tyrosine phosphatase nonreceptor 22) gene in determining the susceptibility to Trypanosoma cruzi infection, as well as in development of chagasic heart disease.	https://onlinelibrary.wiley.com/doi/abs/10.1111/j.1399-0039.2007.00800.x
1080	phosphomannose isomerase	NOT FOUND	Furthermore, T. cruzi treated with heme showed 1.5-fold for phosphofructokinase and 1.7-fold for fructose biphosphate aldolase. Surprisingly, the expression of galactokinase (1.46-fold) and phosphomannose isomerase (1.5-fold) are also increased highlighting the parasite consumption of various monosaccharides as carbon sources other than glucose (Fig 3B).	https://journals.plos.org/plosntds/article?rev=1&id=10.1371/journal.pntd.0007945
1081	aspartate aminotransferase	NOT FOUND	Several copies of a gene coding for a putative mitochondrial aspartate aminotransferase were recently identified in the T. cruzi genome (T. cruzi genome initiative at the Sanger Center [www.genedb.org] systematic names Tc00.1047053510945.70, Tc00.1047053503679.10 and Tc00.1047053503841.70). The glutamate obtained as a byproduct can then proceed to the Krebs cycle as stated above. An aspartate ami…	https://www.researchgate.net/profile/Maria_Alves13/publication/7958252_Amino_Acid_Metabolic_Routes_in_Trypanosoma_cruzi_Possible_Therapeutic_Targets_Against_Chagas_Disease/links/56d075d208ae4d8d64a38e09.pdf
1082	actin-related protein 2	Polyclonal antibodies	Polyclonal antibodies against a recombinant T. cruzi actin protein were used to confirm its expression in epimastigotes, trypomastigotes, and amastigotes. A	https://d1wqtxts1xzle7.cloudfront.net/39107308/5419b8880cf2218008bf9d8f.pdf?1444587226=&response-content-disposition=inline%3B+filename%3DTrypanosoma_cruzi_Multiple_actin_isovari.pdf&Expires=1611941556&Signature=A9F3zKsvUbtzuexyNfQfZaweqM3FPgIsrriDzjR6MJTd~A9qZaRzjSyAmKCrKa7zfCMsRpibh03feIBIdQ7b1LzY-wlCKnNe0dlM2pJpt1PR3kuSzT~nwjp6tqk-CYGgP4IdFOIVE74yYkxy5qvtLZ6tsTb4a~etVJ3yDN03rQlmW5pbg-mtsOPAHz1…
1083	glyceraldehyde-3-phosphate dehydrogenase	Asp	As a result, the mammalian and avian enzyme structures show the carboxylate of the Asp side chain to approach approximately the same position as Asp210 in T. cruzi. This is suggestive that Asp197 in human GAPDH (the homologue of Gly213 in T. cruzi) may play a similar role to that of Asp210 in the parasite enzyme in stabilising the arginine in the absence of substrate.	https://febs.onlinelibrary.wiley.com/doi/pdf/10.1016/S0014-5793(98)00154-9
1084	glyceraldehyde-3-phosphate dehydrogenase	NOT FOUND	The fact that our most potent GAPDH inhibitors are capable of killing bloodstream T. brucei and T. cruzi amastigotes is consistent with the idea that at least some of the glycolytic enzymes are good targets for drug design.	https://www.pnas.org/content/pnas/96/8/4273.full.pdf
1085	glyceraldehyde-3-phosphate dehydrogenase	Spiranthera odoratissima	The bioactivity-guided TcGAPDH assay proved to be an efficient method to find new inhibitors in complex matrices, such as crude extracts of plants. Among assays of several crude extracts of plants, the discovery of tiliroside from Spiranthera odoratissima, first time reported in this specie, as TcGAPDH inhibitor in a great diversity of secondary metabolites and the identification of a new binding…	https://www.scielo.br/scielo.php?pid=S0103-50532017000300512&script=sci_arttext
1086	glyceraldehyde 3-phosphate dehydrogenase, C-terminal domain	e glycosomal glyceraldehyde3-phosphate dehydrogenase	In the T.cruzi gGAPDH model (Figure 6), the five amino acid C-terminal extension forms a helix which has a high hydrophobic moment (uH = 4.32, Eisenberg et al., 1984; Von Heijne, 1986) and which extends from the main body of the enzyme. Such structures are known to be important in the uptake of some mitochondrial proteins (Von Heijne, 1986).	https://www.embopress.org/doi/pdf/10.1002/j.1460-2075.1990.tb07462.x
1087	40 kDa cyclophilin	Cyclosporin A	The W is highly conserved in other cyclophilins with high affinity for CsA. However, parasitic protozoan cyclophilins of 40 kDa TcCyP40 and Leishmania CyP40 could be isolated by CsA affinity chromatography [17,22	https://www.ncbi.nlm.nih.gov/pmc/articles/PMC6315776/
1088	40 kDa cyclophilin	Cyclosporin A	Analyses of clusters formed by the T. cruzi CyPs with others encoded in various genomes revealed that eight parasite cyclophilins (TcCyP19, TcCyP21, TcCyP22,TcCyP24, TcCyP35, TcCyP40, TcCyP42 and TcCyP110) have orthologs in many different genomes (reviewed in Galat and Bua18). Moreover, 4 T. cruzi CyPs (19, 22, 28 and 40 kDa proteins) were isolated by CsA affinity from parasite lysates that prove…	https://www.nature.com/articles/cddiscovery201692
1089	GTP-binding protein	NOT FOUND	Properties of T. cruzi adenylate cyclase are similar to those of the N. crassa enzyme, except that the specific activity of the T. cruzi enzyme, measured with MgATP, is somewhat higher (Eisenschlos et al., 1986). This, in turn, may indicate the presence in trypanosomatid membranes of a GTP-binding protein of the N8 type. If this is true, T. cruzi membranes might in theory provide enough N. to rec…	https://www.ncbi.nlm.nih.gov/pmc/articles/PMC1147075/pdf/biochemj00274-0281.pdf
1090	GTP-binding protein	NOT FOUND	Membranes from these lymphoma cells provide an unambiguous assay system for the GTP-binding protein of the N. type. The occurrence of this protein in T. cruzi might explain the fact that adenylate cyclase specific activity measured with MgATP in membranes from this parasite is higher than in Neurospora membranes.	https://www.ncbi.nlm.nih.gov/pmc/articles/PMC1147075/pdf/biochemj00274-0281.pdf
1091	6-phosphogluconolactonase	NOT FOUND	T. cruzi 6-PGL gene is present in the CL Brener clone as a single copy per haploid genome. A comparison of its sequence with that of the enzyme from T. brucei (Fig. 3) indicates that they are 62% identical, and both predict a possible PTS1 glycosomal targeting signal, placed at the C-terminus in the case of T. brucei and internal in the T. cruzi 6-PGL (P. Beluardi and J.J. Cazzulo, unpublished re…	https://academic.oup.com/femsle/article/234/1/117/577252
1092	6-phosphogluconolactonase	NOT FOUND	The oxidative branch is responsible for the production of NADPH and ribose-5-phosphate and is regulated by the ratio of NADP/NADPH through the first enzyme in the process, glucose-6-phosphate dehydrogenase (G6PD). This enzyme has several copies in the T. cruzi genome, while the 6-phosphogluconolactonase, the 6-phosphogluconate dehydrogenase (6PGD) and the ribose 5-phosphate isomerase are present …	https://www.scielo.br/scielo.php?pid=S0074-02762009000800006&script=sci_arttext&tlng=pt
1093	splicing factor TSR1	NOT FOUND	Indeed, the RNA Pol II localization as seen in our study is different from the dispersed pattern of U2AF35 and the serine/arginine protein (TSR1), both related to the splicing machineries of T. cruzi and T. brucei, respectively (26, 50).	https://ec.asm.org/content/eukcell/4/5/960.full.pdf
1094	heat shock 70 kDa protein	HSP70	There are several isoforms for HSP70 and HSP60 proteins in T. cruzi. The different HSP70 and HSP60 isoforms have the same molecular mass (70 and 60 kDa, respectively) but different isoelectric points. However, two of the HSP70 spots identified here, spot 35 and 36, have a molecular mass of approximately 30 kDa, and their peptide profiles matched the N-terminal region of HSP70.	https://scholar.google.com/scholar?hl=en&as_sdt=0%2C5&q=heat+shock+70+kDa+protein+and+chagas+disease&btnG=
1095	heat shock 70 kDa protein	NOT FOUND	In the present study, we determined the utility of recombinant T. cruzi heat-shock proteins of 70-kD (hsp70s) for serodiagnosis and ascertained whether hsp70 seropositivity correlates with persistent infection in treated patients.	https://www.researchgate.net/profile/Lisa_Godsel/publication/51300296_Human_antibody_responses_to_Trypanosoma_cruzi_70-kD_heat-shock_proteins/links/09e4150f9cd96e9ba2000000/Human-antibody-responses-to-Trypanosoma-cruzi-70-kD-heat-shock-proteins.pdf
1096	heat shock 70 kDa protein	Extracts of Leishmania spp.	Extracts of Leishmania spp. were shown to contain an antigen(s) of about 70 kDa that reacted with sera from patients infected with T. cruzi (7, 9, 35), and conversely, T. cruzi extracts possessed a 70-kDa antigen(s) that was recognized by sera from leishmaniasis patients (2, 7, 28) Cross-reactivities among a number of different Leishmania and T. cruzi antigens have also been shown by using immuno…	https://jcm.asm.org/content/jcm/30/2/330.full.pdf
1097	protein farnesyltransferase	Tipifarnib (R115777),	Tipifarnib (R115777), an inhibitor of human protein farnesyltransferase (PFT), is shown to be a highly potent inhibitor of Trypanosoma cruzi growth (ED50 = 4 nM). Surprisingly, this is due to the inhibition of cytochrome P450 sterol 14-demethylase (CYP51, EC 1.14.13.70).	https://www.ncbi.nlm.nih.gov/pmc/articles/PMC3265986/
1098	6-phosphofructo-2-kinase/fructose-2,6-biphosphatase	no evidence found related to t.cruzi	no evidence found related to t.cruzi	NOT FOUND
1099	phosphoacetylglucosamine mutase	no evidence found related to t.cruzi	no evidence found related to t.cruzi	NOT FOUND
1100	ascorbate-dependent peroxidase	dehydroascorbate (DHA)	In T. cruzi, significant levels of ascorbate and its oxidized form, dehydroascorbate (DHA), have been detected and previous studies have identified a microsomal-associated ascorbate-dependent peroxidase activity (2, 15, 16). Here we show that T. cruzi expresses an unusual plant-like ascorbate-dependent hemoperoxidase whose activity is linked to the trypanothione system	https://www.pnas.org/content/pnas/99/21/13453.full.pdf
1101	ascorbate-dependent peroxidase	NOT FOUND	The T. cruzi vitamin-C dependent peroxidase (TcAPx) is an anti-oxidant enzyme which is absent from the mammalian host, and has been proposed as a potential drug target. Using genetic manipulation, we have deleted the genes for this enzyme from T. cruzi.	https://journals.plos.org/plosntds/article?id=10.1371/journal.pntd.0003707
1102	ascorbate-dependent peroxidase	Promega	For gene disruption constructs, the TcAPx ORF (TcCLB.506193.60) was amplified from T. cruzi genomic DNA and cloned into pGEM-T easy (Promega) using primers 5’-CAGGCAAGGTACCGTTTTCTTCAT and 5’-TTTTGACTCTGCTGGGAGAG. The TcAPx insert was then isolated with Sac I and Sph I and sub-cloned into Sac I/Sph I digested pUC19 to create pUC-TcAPx-2.	https://journals.plos.org/plosntds/article?id=10.1371/journal.pntd.0003707
1103	ascorbate-dependent peroxidase	benznidazole (BZ)	The gene encoding APX has been characterized in 11 strains of Trypanosoma cruzi that are sensitive or resistant to benznidazole (BZ). Bioinformatic analysis revealed the presence of two complete copies of the T. cruzi APX (TcAPX) gene in the genome of the parasite, while karyotype analysis showed that the gene was present in the 2.000-kb chromosome of all of the strains analyzed.	https://www.scielo.br/scielo.php?pid=S0074-02762012000400009&script=sci_arttext
1104	ascorbate-dependent peroxidase	NOT FOUND	Antibodies raised against trypanothione synthetase (TcTS), ascorbate peroxidase (TcAPX), mitochondrial and cytosolic tryparedoxin peroxidases (TcMPX and TcCPX) and trypanothione reductase (TcTR) were used to evaluate the antioxidant enzyme levels in epimastigote and metacyclic trypomastigote forms in the T. cruzi strains.	https://www.ncbi.nlm.nih.gov/pmc/articles/PMC3909716/
1105	ascorbate-dependent peroxidase	NOT FOUND	Parasites transformed to overexpress TcAPX (T. cruzi ascorbate-dependent haemoperoxidase) were also more resistant to H2O2 challenge, but unlike TcMPX and TcCPX overexpressing lines, the TcAPX overexpressing parasites were not resistant to peroxynitrite.	https://www.ncbi.nlm.nih.gov/pmc/articles/PMC2441817/
1106	ascorbate-dependent peroxidase	cytochrome c peroxidase (CcP)	The enzyme reacts fast with hydrogen peroxide and utilizes both ferrocytochrome c and ascorbate as reducing substrates [T. cruzi ascorbate peroxidase (TcAPx)-cytochrome c peroxidase (CcP)]. A unique subcellular distribution of TcAPx-CcP in the infective stages suggests a role during parasite–host interactions	https://www.pnas.org/content/114/8/E1326.full
1107	Tyrosine aminotransferase	NOT FOUND	The gene is present in 50–80 copies per cell and most of them are contained in 2 tandem arrays on large T. cruzi chromosomes (> 2000 kb). A strong homology with rat and human tyrosine aminotransferase was detected.	https://www.sciencedirect.com/science/article/pii/016668519390223K
1108	tyrosine aminotransferase	benznidazole (BZ)	Various biochemical differences exist between mammalian tyrosine aminotransferase (TAT) and its analogue in Trypanosoma cruzi (TcTAT), the causative agent of Chagas disease. Moreover, TcTAT is over-expressed in strains of the parasite that are resistant to benznidazole (BZ), a drug currently used in chemotherapy.	https://www.sciencedirect.com/science/article/abs/pii/S0014489407001622
1109	tyrosine aminotransferase	aminotransferase	The crystal structure of tyrosine aminotransferase ~TAT! from the parasitic protozoan Trypanosoma cruzi, which belongs to the aminotransferase subfamily Ig, has been determined at 2.5 Å resolution with the R-value R 5 15.1%. T. cruzi TAT shares less than 15% sequence identity with aminotransferases of subfamily Ia but shows only two larger topological differences to the aspartate aminotransferase…	https://onlinelibrary.wiley.com/doi/pdf/10.1110/ps.8.11.2406
1110	tyrosine aminotransferase	alanine aminotransferase	Tyrosine aminotransferase purified from epimastigotes of Trypanosoma cruzi displays an additional activity of alanine aminotransferase, absent in all other tyrosine aminotransferases characterized so far.	https://academic.oup.com/femsle/article/133/1-2/17/497391?login=true
1111	tyrosine aminotransferase	NOT FOUND	Some genes from the anaerobic phenylalanine degradation pathway are present, and in T. cruzi tyrosine can be converted to 4- hydroxyphenylpyruvate by two enzymes, a true tyrosine aminotransferase, probably also acting on phenylalanine and tryptophan, and a broad specificity aspartate aminotransferase (Tc00.1047053503679.10) (Vernal et al., 1998). W	https://citeseerx.ist.psu.edu/viewdoc/download?doi=10.1.1.321.1085&rep=rep1&type=pdf
1112	pyrroline-5-carboxylate synthetase-like protein	proline	Genes encoding enzymes involved in the synthesis of proline, such as gamma-glutamyl kinase and gamma-glutamyl phosphate reductase, or a gene encoding pyrroline-5-carboxylate synthetase, could not be detected in T. brucei, although the synthetase is present in T. cruzi.	https://citeseerx.ist.psu.edu/viewdoc/download?doi=10.1.1.321.1085&rep=rep1&type=pdf
1113	ABC transporter	PdMPIX	Previously, we observed that the internalization of PdMPIX by epimastigotes, as measured by fluorescence microscopy, decreased in the presence of ABC transporter inhibitors (Lara et al., 2007). In addition, preliminary results obtained by Cricco and colleagues show that heme uptake by epimastigotes are dependent on ATP (personal communication, data not shown). These results suggest that heme upta…	https://d1wqtxts1xzle7.cloudfront.net/48866955/j.actatropica.2011.08.01120160915-6074-12usjl1.pdf?1473978162=&response-content-disposition=inline%3B+filename%3DThe_heme_uptake_process_in_Trypanosoma_c.pdf&Expires=1612341130&Signature=GwC6Fsug6VIwk98bji8e-3~bPPcDuUIAJgt1PspwO0MSBZu6SLJStwaHLDfj5bmM6MZCb0E5FxWC6tlJdE7hXckP~qxuu7ZTg-jWhiy9spgbI39AXo-s5OUVYAagBshfjCY97QNMuNAZwzzH7X6HmVTP4UoSZhtEIMKXt…
1114	ABC transporter	tcpgp1	We have characterized the tcpgp1-like gene of Trypanosoma cruzi, a new ATP-binding cassette (ABC) transporter. tcpgp1 codes for a 1035 amino acid protein with a considerable homology to LtpgpA of Leishmania. Tcpgp1 lacks the conserved sequences corresponding to the second nucleotide-binding domain of other ABC transporters due to the insertion of the L1Tc non-LTR retrotransposon.	https://d1wqtxts1xzle7.cloudfront.net/49461958/s0167-4781_2899_2900195-520161008-23098-nu2vy9.pdf?1475968824=&response-content-disposition=inline%3B+filename%3DCharacterization_of_a_new_ATP_binding_ca.pdf&Expires=1612342314&Signature=IutAH63600A1DqMOJ0wU1jF1T1k7F8Ta3miSDuhhh2GzYguyTcIfD0R~n7ITHbGsfZ0O2jpDe3SagEDmOkBQH5D-~AXN8vSkGvPTXNvDQRdM8hvQzYajMyW5QRTbQn1khu9Bq2NZvmkLPe1z-RlvunIXtND7Bki8uvRNF…
1115	ABC transporter	benznidazole [BZ]	Benznidazole (BZ) is one of the two drugs for Chagas disease treatment. In a previous study we showed that the Trypanosoma cruzi ABCG-like transporter gene, named TcABCG1, is over-expressed in parasite strains naturally resistant to BZ and that the gene of TcI BZ-resistant strains exhibited several single nucleotide polymorphisms (SNPs) as compared to the gene of CL Brener BZ-susceptible strain.	https://www.sciencedirect.com/science/article/abs/pii/S156713481500043X
1116	ABC transporter	NOT FOUND	In T. cruzi, 27 ABC genes were identified in the genome. Nonetheless, only four ABC genes were characterized: ABCA3, involved in vesicular trafficking; ABCG1, overexpressed in strains naturally resistant to benznidazole, and P-glycoprotein 1 and 2, whose participation in drug resistance is controversial.	https://www.frontiersin.org/articles/10.3389/fmicb.2018.00205/full
1117	NADPH--cytochrome p450 reductase	NOT FOUND	T. cruzi epimastigote cells over-expressing either TcCPR-B (pTREX-TcCPR-B) or the green fluorescence protein (pTREX-GFP) were obtained	https://d1wqtxts1xzle7.cloudfront.net/45070473/The_NADPH-cytochrome_P450_reductase_fami20160425-22033-u65qkm.pdf?1461594264=&response-content-disposition=inline%3B+filename%3DThe_NADPH_cytochrome_P450_reductase_fami.pdf&Expires=1612345261&Signature=DdVUgleQsfSmnjMhCx6-DkMvF-VUfNqasfv7MYy~QP~BGInhGoO47X6ki-C4rexevtMCYNeIfKyU9~eLf0j-1Twu-a91OTUfh-JRE5KOCvB7NsPeON15erAz0W8BqAnKm6QGXhlbsIFynTL6iZSqz8…
1118	NADPH--cytochrome p450 reductase	NOT FOUND	Cytochrome P450 monooxygenases (P450s) are commonly involved in biosynthesis of endogenous compounds and catabolism of xenobiotics, and their activities rely on a partner enzyme, cytochrome P450 reductase (CPR, E.C.1.6.2.4).	https://d1wqtxts1xzle7.cloudfront.net/45070473/The_NADPH-cytochrome_P450_reductase_fami20160425-22033-u65qkm.pdf?1461594264=&response-content-disposition=inline%3B+filename%3DThe_NADPH_cytochrome_P450_reductase_fami.pdf&Expires=1612345261&Signature=DdVUgleQsfSmnjMhCx6-DkMvF-VUfNqasfv7MYy~QP~BGInhGoO47X6ki-C4rexevtMCYNeIfKyU9~eLf0j-1Twu-a91OTUfh-JRE5KOCvB7NsPeON15erAz0W8BqAnKm6QGXhlbsIFynTL6iZSqz8…
1119	DNA polymerase kappa	8-oxoG	T. cruzi DNA polymerase kappa has been studied by our group. One copy of TcPol localizes in the T. cruzi mitochondrion [40]. This result indicates that T. cruzi is the first organism described in the literature to contain one exclusively mitochondrial Pol. Mitochondrial TcPol bypasses 8-oxoG in vitro, which correlates with the increase in resistance observed in parasites overexpressing this prote…	https://www.hindawi.com/journals/jna/2010/840768/
1120	protein kinase ck2 regulatory subunit	Tubulin	Tubulin is the predominant phosphoprotein in Trypanosoma cruzi epimastigotes and is phosphorylated by a protein kinase CK2. Interestingly, the presence or absence of divalent cations affected the solubilization of a pool of the parasite tubulin and the CK2 responsible for its phosphorylation.	https://d1wqtxts1xzle7.cloudfront.net/47883038/Tight_binding_between_a_pool_of_the_hete20160808-25380-u7lkwn.pdf?1470655492=&response-content-disposition=inline%3B+filename%3DTight_binding_between_a_pool_of_the_hete.pdf&Expires=1612348185&Signature=GYoHyrDPZf6gUUsx5fglp4DRsQMDP8oxs-CzcCIV4rxGQBnUETYFpwfhmAKJFquqq6ckEygl5t1Fqv9PW5N4xF5G~0Go0-xyBftKoBEOLiYEqOKQCC7wWYjhUFSckWwjzKmorbKMDUWxsKO41v7MVa…
1121	protein kinase ck2 regulatory subunit	NOT FOUND	The phosphorylation of both the 55-kDa polypeptide and exogenously added casein was inhibited with GTP, heparin, and 2,3-bisphosphoglycerate in a dose-dependent manner, indicating the involvement of a CK2-like protein kinase	https://www.sciencedirect.com/science/article/abs/pii/S0014489402001108
1122	protein kinase ck2 regulatory subunit	TubK	Since Casas et al. (2002) have shown that TubK is a protein kinase CK2-like activity in T. cruzi, we also examined the kinase activity of the fractions obtained under the various conditions, using casein as an exogenous substrate. Calabokis et al. (2002) have reported soluble CK1-like and CK2-like activities in T. cruzi epimastigotes.	https://scielo.conicyt.cl/scielo.php?pid=S0716-97602003000300008&script=sci_arttext&tlng=n
1123	protein kinase ck2 regulatory subunit	NOT FOUND	Moreover, drug-treated parasites acquired alterations such as protuberances, folds and indentations on their membrane surface. Since emodin has been shown to be a potent protein kinase CK2 inhibitor, and we have previously described an association between tubulin and CK2 in T. cruzi epimastigotes (De Lima et al. Parasitology 132, 511e523, 2006), we also measured the indirect effect of the drug on…	https://www.researchgate.net/profile/Antonio-Bretana/publication/319051817_Growth_arrest_and_morphological_changes_triggered_by_emodin_on_Trypanosoma_cruzi_epimastigotes_cultivated_in_axenic_medium/links/59954c480f7e9b98953f3883/Growth-arrest-and-morphological-changes-triggered-by-emodin-on-Trypanosoma-cruzi-epimastigotes-cultivated-in-axenic-medium.pdf
1124	potassium voltage-gated channel	TcCAKC	Combining molecular, cellular and electrophysiological approaches we have identified and characterized the expression and function of a novel calcium-activated potassium channel (TcCAKC). This channel resides in the plasma membrane of all 3 life stages of T. cruzi and shares structural features with other potassium channels.	https://www.frontiersin.org/articles/10.3389/fcimb.2019.00464/full
1125	potassium voltage-gated channel	TcCat	We report the identification, functional expression, purification, reconstitution and electrophysiological characterization of a novel cation channel (TcCat) from Trypanosoma cruzi, the etiologic agent of Chagas disease. This channel is potassium permeable and shows inward rectification in the presence of magnesium. Western blot analyses with specific antibodies indicated that the protein is expr…	https://journals.plos.org/plospathogens/article?id=10.1371/journal.ppat.1002750
1126	cytochrome c oxidase VII	TcZC3H39	We then investigated the stability of the transcripts associated with TcZC3H39, using actinomycin D to inhibit transcription and comparing the decay of transcript levels for the putative COX VI, the COX VIII, the component protein of the cytochrome c oxidase complex and the L9 ribosomal protein in unstressed epimastigotes and stressed epimastigotes, by RT-qPCR	https://www.tandfonline.com/doi/pdf/10.4161/rna.29622
1127	nucleolar protein	NOT FOUND	Here, the identification of 275 proteins that were not reported by in that work [8] was achieved (S3 Table), demonstrating that isolation of T. cruzi nuclear fraction permitted the enrichment of proteins which were underrepresented in global proteomic studies [20]. Therefore, proteins involved in vital nuclear biological processes, i.e. centrins, histones, nucleolar proteins, nucleosome assembly …	https://journals.plos.org/plosone/article?id=10.1371/journal.pone.0138667
1128	phosphoribosylpyrophosphate synthetase	PTS1 (–VKL)	However, we found APRTase orthologues in T. brucei and T. cruzi with a PTS1. In addition, AMP deaminase and inosine-5 -monophosphate dehydrogenase contain a PTS1 in all three organisms. In L. major, there are also four isoenzymes of phosphoribosylpyrophosphate synthetase, one with a PTS2 which is however not conserved in the two Trypanosoma species and one with a partial PTS1 (–VKL). The third is…	https://www.researchgate.net/profile/Fred_Opperdoes/publication/7233160_In_silico_prediction_of_the_glycosomal_enzymes_of_Leishmania_major_and_trypanosomes/links/5bb5b52aa6fdccd3cb852cf3/In-silico-prediction-of-the-glycosomal-enzymes-of-Leishmania-major-and-trypanosomes.pdf
1129	phosphoribosylpyrophosphate synthetase	β,γ-diphos-phoryl moiety	PRPP (phosphoribosylpyrophosphate) synthetases (ATP:d-ribose-5-phosphate pyrophosphotransferase; EC 2.7.6.1) are a family of enzymes that catalyse the synthesis of PRPP from ATP and R5P (ribose 5-phosphate) by transferring the β,γ-diphos-phoryl moiety of ATP to the C1-hydroxy group of R5P [1–3].	https://www.ncbi.nlm.nih.gov/pmc/articles/PMC1698673/
1130	phosphoribosylpyrophosphate synthetase	HPRT	The HPRT from T. cruzi catalyzes the transfer of a monophosphorylated ribose from phosphoribosylpyrophosphate (PRPP) to the nitrogen at position 9 of the purine ring of guanine or hypoxanthine, yielding GMP or IMP.	https://aac.asm.org/content/aac/41/8/1686.full.pdf
1131	protein-L-isoaspartate O-methyltransferase	NOT FOUND	NOT FOUND	NOT FOUND
1132	phosphatidylinositol N-acetylglucosaminyltransferase subunit C	NOT FOUND	NOT FOUND	NOT FOUND
1133	tRNA pseudouridine synthase A	NOT FOUND	NOT FOUND	NOT FOUND
1134	proteasome beta 5 subunit	NOT FOUND	NOT FOUND	NOT FOUND
1135	universal minicircle sequence binding protein (UMSBP)	Crithidia fasciculata	We have identified a Trypanosoma cruzi gene homologue of the Crithidia fasciculata universal minicircle sequence binding protein. Similar to the Crithidia fasciculata universal minicircle sequence binding protein, the Trypanosoma cruzi protein, named PDZ5, contains five zinc finger motifs.	https://www.sciencedirect.com/science/article/abs/pii/S0020751903001073
1136	universal minicircle sequence binding protein (UMSBP)	PDZ5	To contribute to the knowledge on the mechanism of kDNA replication in Trypanosoma cruzi, we have previously characterized the Universal Minicircle Sequence Binding Protein of this parasite (TcUMSBP), which was first called PDZ5 [E.R. Coelho, T.P. Urmenyi, J. Franco da Silveira, E. Rondinelli, R. Silva, Identification of PDZ5, a candidate universal minicircle sequence binding protein of Trypanoso…	https://d1wqtxts1xzle7.cloudfront.net/48058806/j.bbrc.2005.12.18920160814-7854-1vu8sl8.pdf?1471244274=&response-content-disposition=inline%3B+filename%3DPolymorphic_and_differential_expression.pdf&Expires=1612415751&Signature=M4anJXGWfH0osQG2w~aoQoHZS1zVLzsTO6xsuZWDJfzmh047rZjutdJ3J7i54xy8e0ueKogatr7bC3-Ezc4TRdAYv6Yeo~bDJtg9PjsrzqA~BUc0FRhjN1aGVBZEGk8SihFwMmsufoEU0Xmg6ORw5RESV-RFVSVDTr27CttIURRGV…
1137	universal minicircle sequence binding protein (UMSBP)	pfzp 1	Given the high homology between TcUMSBP and pzfp1 nucleotide sequences, it is possible that they represent a duplication of the same ancestor gene	https://d1wqtxts1xzle7.cloudfront.net/48058806/j.bbrc.2005.12.18920160814-7854-1vu8sl8.pdf?1471244274=&response-content-disposition=inline%3B+filename%3DPolymorphic_and_differential_expression.pdf&Expires=1612415751&Signature=M4anJXGWfH0osQG2w~aoQoHZS1zVLzsTO6xsuZWDJfzmh047rZjutdJ3J7i54xy8e0ueKogatr7bC3-Ezc4TRdAYv6Yeo~bDJtg9PjsrzqA~BUc0FRhjN1aGVBZEGk8SihFwMmsufoEU0Xmg6ORw5RESV-RFVSVDTr27CttIURRGV…
1138	universal minicircle sequence binding protein (UMSBP)	NOT FOUND	Here we found that anti-Tc38 causes a specific supershift of the complexes formed by total protein extracts of T. cruzi and [dT-dG] rich oligonucleotides including [dT-dG]40, the Universal Minicircle Sequence, a repeated maxicircle sequence putatively related to replication, and the telomere repeat.	https://link.springer.com/article/10.1186/1471-2180-9-34
1139	DNA-J protein	cDNA (TcDJ1)	A full length cDNA encoding a novel Trypanosoma cruzi DnaJ protein was cloned and characterized. The 324 amino acid protein encoded by the cDNA (TcDJ1) displays a characteristic J-domain, but lacks the Gly-Phe and zinc finger regions present in some other DnaJ proteins.	https://academic.oup.com/femsle/article/166/1/141/440744
1140	DNA-J protein	TcJ6	We report herewith the molecular characterization of a T. cruzi DnaJ gene, termed TcJ6, encoding a protein that displays high sequence homology with the Saccharomyces cerevisiae Sis1 co-chaperone required for the initiation of translation.	https://www.sciencedirect.com/science/article/pii/S0021925819828314
1141	DNA-J protein	Hsp70	Hsp70 and Hsp40 cooperate to bind non-native protein conformations in a process of adenosine triphosphate (ATP)-regulated assisted protein folding. We have analysed the molecular chaperone activity of the cytoplasmic inducible Hsp70 from Trypanosoma cruzi (TcHsp70) and its interactions with its potential partner Hsp40s (T. cruzi DnaJ protein 1 [Tcj1] and T. cruzi DnaJ protein 2 [Tcj2]).	https://citeseerx.ist.psu.edu/viewdoc/download?doi=10.1.1.96.4658&rep=rep1&type=pdf
1142	DNA-J protein	NOT FOUND	Among five C-terminal peptides of those tested, a peptide of a Ras-like protein ending with CVLL was selectively geranylgeranylated by T. cruzi PGGT-I. Other peptides with CTQQ (Tcj2 DNAJ protein), CAVM (TcPRL-1 protein tyrosine phosphatase), CHFM (a small GTPase like protein), and CQLF (TcRho1 GTPase) were specific substrates for T. cruzi PFT but not for PGGT-I. The mRNA and protein of the T. cr…	https://www.ncbi.nlm.nih.gov/pmc/articles/PMC2246023/
1143	DNA-J protein	NOT FOUND	TcG3, on the basis of the presence of a DnaJ-binding domain, is identified as a homologue of the DnaJ family of heat shock proteins. In general, DnaJ family members are considered to be cytosolic proteins (20, 23), although expression of DnaJ homologues (Tcj2 and Tcj4) on cellular membranes in T. cruzi has been reported previously (42).	https://iai.asm.org/content/iai/72/11/6245.full.pdf
1144	dihydrouridine synthase	NOT FOUND	no evidence found related to t.cruzi	NOT FOUND
1145	vacuolar protein sorting-associated protein	NOT FOUND	Further studies should demonstrate the expression of these proteins and explore their functions in T. cruzi biology. The other antigens have putative functions, including 2 kinases, a serine carboxypeptidase, a drug resistance protein, and a vacuolar protein sorting-associated protein, confirming that nonsurface proteins can also be good antigens [20].	https://academic.oup.com/jid/article/211/2/258/2910514
1146	phosphatidylinositol (3,5) kinase	trypomastigotes	T. cruzi PI3K-like activity was also required in host cell invasion since treatment of trypomastigotes with PI3K inhibitors prior to infection reduced parasite entry. Taken together, these results indicate that PI3K and PKB/Akt activation in parasites, as in host cells induced by T. cruzi, is an early invasion signal required for successful trypomastigote internalization	https://pdfs.semanticscholar.org/e56f/71d9d3ab675062c7db64a38d89afd70ed315.pdf
1147	phosphatidylinositol (3,5) kinase	PI 3-kinase	Infection of macrophages withT. cruzi markedly stimulated the formation of the lipid products of the phosphatidylinositol (PI) 3-kinases, PI 3-phospate , PI 3,4-biphosphate, and PI 3,4,5-triphosphate, but not PI 4-phosphate or PI 4,5-biphosphate	https://www.sciencedirect.com/science/article/pii/S0021925820893041
1148	phosphatidylinositol (3,5) kinase	mammalian target of rapamycin (mTOR)	TCT invasion, on the other hand, does not rely on mTOR activation, rather on target cell PI3K, and may involve the host cell autophagy for parasite internalization. Enzymes, such as oligopeptidase B and the major T. cruzi cysteine proteinase cruzipain, have been shown to generate molecules that induce target cell Ca2+ signal. In addition, TCT may trigger host cell responses mediated by transformi…	https://www.frontiersin.org/articles/10.3389/fimmu.2012.00361/full
1149	phosphatidylinositol (3,5) kinase	TcVps15	Moreover, it has been shown that autophagy is involved in Trypanosoma cruzi differentiation and thus might have a role in pathogenicity. Here, we report the cloning and biochemical characterization of TcVps15. In addition, we demonstrate that TcVps15 interact with the PI3K TcVps34 and that both proteins associate with cellular membranes.	https://onlinelibrary.wiley.com/doi/abs/10.1111/jeu.12367
1150	phosphatidylinositol (3,5) kinase	NOT FOUND	Recent studies highlighting a role for host cell phosphatidylinositol 3-kinases (PI3Ks) in the T. cruzi invasion process have revealed surprising new insights into the mechanism of host cell invasion by this pathogen.	https://stke.sciencemag.org/content/2005/293/pe36.short
1151	phosphatidylinositol (3,5) kinase	NOT FOUND	We suggest that once the components of T. cruzi trypomastigotes surface are recognized by macrophage receptors, they trigger the activation of a tyrosine phosphorylation cascade, PI 3-kinase recruitment, and assembly of actin filaments at the site of initial cell-to-cell contact, resembling the events described during phagocytosis.	https://d1wqtxts1xzle7.cloudfront.net/45677940/s00418-002-0477-020160516-26106-1gqjphl.pdf?1463437280=&response-content-disposition=inline%3B+filename%3DCellular_signaling_during_the_macrophage.pdf&Expires=1612425500&Signature=GCbNs~H6VgLxczqJLVSniZViKpua075jk8PVBDjn7ottrM6aNRn3~bL82PewXJEFRtFS56J9q4ML4L9h3aPMrEm-QDFeD1mDVtNtI9M4SS7k6zdEFrqBoXKBM95lCACz9yq2nYWEKCZq-rglSIRESI7jtY~OuWDjfJidYkA6GxWm…
1152	DNA repair protein RAD50	NOT FOUND	Finally, DNA repair protein RAD50 (TcSYL_0043690) was found to be down-regulated and up-regulated in all the comparisons of T. cruzi stages, with the exception of MTs compared to AMs where it was not observed up-regulated (Fig. 7).	https://peerj.com/articles/8947/
1153	DNA repair protein RAD50	NOT FOUND	The following genes were identified to be up-regulated in metacyclic trypomastigote (MTs) compared with those in CDTs: Rad50, MRE11 and TOPBP1, RPA, the recombinase Rad51, POLD1 and TOPO3. Rad54 was down-regulated, and with similar genetic expression, Rad50, TOPBP1, RPA, POLD1 and Rad54 when comparing the MTs with the AMs, these results demonstrate the activation of a large part of the proteins i…	https://peerj.com/articles/8947/
1154	ribosomal protein S26	NOT FOUND	no evidence found related to t.cruzi	NOT FOUND
1155	DNA repair protein RAD51	amastigotes	Besides its role in epimastigotes, TcRad51 is also important during mammalian infection, as shown by increased detection of T. cruzi cells overexpressing RAD51, and decreased detection of single-knockout cells for RAD51, in both fibroblasts and macrophages infected with amastigotes. Besides that, RAD51-overexpressing parasites infecting mice also presented increased infectivity and higher resista…	https://journals.plos.org/plosntds/article?rev=2&id=10.1371/journal.pntd.0006875
1156	DNA repair protein RAD51	CHO cells	In this paper, we described the cloning and characterization of the T. cruzi Rad51 gene and investigated its role in DNA recombination. We amplified a DNA fragment containing the TcRad51 open reading frame (ORF) and tested its activity in vivo using CHO cells containing a recombinogenic substrate.	d1wqtxts1xzle7.cloudfront.net/52910392/j.molbiopara.2006.05.01220170501-26071-k3iu5u.pdf?1493661765=&response-content-disposition=inline%3B+filename%3DCharacterization_of_the_Trypanosoma_cruz.pdf&Expires=1612434334&Signature=ZYp4AU3GQIdAiAbQk2pcsWlWDYGUWfZm~Zq4vLclveRP5IFTiy7wcuWdBY8~tKAqAaFBRAvvm1tlKhrbNKKy88UrhTukpKFh25QT1N0JvqtCWbU2IbPyIvzCbWGHbJdC9iAkLoSXeaLKpHsaZMICyEXUsRiJu5MFqNj93~zSYf5htB…
1157	DNA repair protein RAD51	DNA polymerase η (Polη)	In fact, overexpression of T. cruzi DNA polymerase η (Polη), involved in the translesion synthesis of pirimidine dimers, and overexpression or haploinsufficiency of RAD51, a key protein in HR, do not confer any protection against UV irradiation, which could suggest that the UV-induced lesions are fully repaired before the cell enters the S-phase ([39], Passos-Silva et al., submitted).	https://www.hindawi.com/journals/jna/2010/840768/
1158	DNA repair protein RAD51	NOT FOUND	Since, we have previously shown that naturally-occurring hybrid T. cruzi strains present higher transcription of RAD51—a key gene in recombination process —we also measured the percentage of dormant cells from T. cruzi clone CL Brener harboring single knockout for RAD51.	https://www.frontiersin.org/articles/10.3389/fcimb.2020.00005/full
1159	DNA repair protein RAD51	NOT FOUND	In fact, in mammalian cells, once the genomic lesion is recognized, (i) DNA ends are processed by the Mre11-Rad50-Nbs1 (MRN) complex, (ii) oligomers of Rad51 are disrupted by BRC domains found in tumor suppressor gene BRCA2, and then (iii) Rad51 is loaded onto single-stranded DNA, being the formation of this nucleoprotein filament one of the essential steps to repair DSBs37,38.	https://www.nature.com/articles/s41598-018-31541-z
1160	DNA repair protein RAD51	TcRad51ImprovesT. cruzi Resistance to BZ	The main protein involved in DNA recombination is the recombinase Rad51. This protein acts by forming a nucleoprotein filament on the 30 -end of ssDNA, which isnecessary for the search for homologous repair templates and catalysis of the subsequent strand invasion (Li and Heyer, 2008)	https://onlinelibrary.wiley.com/doi/pdf/10.1002/em.21839
1161	rRNA biogenesis protein	18S rRNA biogenesis	So in T. cruzi 18S rRNA biogenesis would be unique as it combines characteristics of both mammals and yeast.	https://journals.plos.org/plosntds/article?id=10.1371/journal.pntd.0002044
1162	serine/threonine protein phosphatase 2A regulatory subunit	NOT FOUND	In order to demostrate that mAb raised against human PP2Ac recognizes the T. cruzi PP2A (TcPP2A), a Western blot was performed. The affinity-purified enzyme was recognized by the mAb as a single band of 34 kDa, but not by the unrelated mAb 25A10 (Figure 5a).	https://www.ncbi.nlm.nih.gov/pmc/articles/PMC1223626/pdf/12737627.pdf
1163	serine/threonine protein phosphatase 2A regulatory subunit	NOT FOUND	Mammalian serine/threonine protein phosphatases are classified into four major types, 1, 2A, 2B, and 2C, depending on substrate and inhibitor specificities and on metal ion dependencies (3, 6). It has been established that PP1, PP2A, and PP2B are members of the PPP gene family which share a conserved catalytic core of approximately 280 amino acids (4). P	https://iai.asm.org/content/iai/68/3/1350.full.pdf
1164	Kinesin heavy chain	NOT FOUND	Kinesin heavy chain has been shown to be involved in the acidification-induced redistribution of lysosomes to the periphery of mammalian cells (Feiguin et al., 1994; Nakata et al., 1995).	https://rupress.org/jcb/article-pdf/134/2/349/1265856/349.pdf
1165	FG-GAP repeat protein	NOT FOUND	NOT FOUND	NOT FOUND
1166	phosphatidic acid phosphatase protein	NOT FOUND	NOT FOUND	NOT FOUND
1167	TFIID-like protein	NOT FOUND	NOT FOUND	NOT FOUND
1168	class 3 lipase	NOT FOUND	NOT FOUND	NOT FOUND
1169	actin-related protein 3	serine/threonine-protein phosphatase PP1	Consistent with the morphological modifications that T. cruzi undergoes during metacyclogenesis, three genes related to regulation of the actin cytoskeleton were upregulated: phosphatidylinositol-4,5-bisphosphate 3-kinase catalytic subunit alpha/beta/delta (EC: 2.7.1.153 – TcSYL_0025520), actin-related protein 2/3 complex, subunit 5, and serine/threonine-protein phosphatase PP1 catalytic subunit …	https://www.tandfonline.com/doi/pdf/10.1080/21505594.2020.1797274
1170	glycerol uptake protein	NOT FOUND	NOT FOUND	NOT FOUND
1171	lipophosphoglycan biosynthetic protein	NOT FOUND	NOT FOUND	NOT FOUND
1172	U3 small nucleolar ribonucleoprotein protein MPP10	NOT FOUND	NOT FOUND	NOT FOUND
1173	peroxisomal targeting signal type 2 receptor	NOT FOUND	NOT FOUND	NOT FOUND
1174	alkyl-dihydroxyacetone phosphate synthase	NOT FOUND	NOT FOUND	NOT FOUND
1175	lysyl-tRNA synthetase	NOT FOUND	NOT FOUND	NOT FOUND
1176	DNA-directed RNA polymerase III subunit	NOT FOUND	NOT FOUND	NOT FOUND
1177	eukaryotic translation initiation factor 2 subunit	phosphorylation	The response to stress via phosphorylation of eIF2α is conserved from yeast to mammals and has been shown to underlie cell differentiation in protozoan parasites. For example, phosphorylation of eIF2α by different forms of stresses results in the differentiation of Toxoplasma gondii, the agent of toxoplasmosis, into quiescent stages, which are responsible for microbial persistence and latent infe…	https://journals.plos.org/plosone/article?id=10.1371/journal.pone.0027904
1178	eukaryotic translation initiation factor 2 subunit	ser51	The integrated stress response in eukaryotic cells is an orchestrated pathway that leads to eukaryotic Initiation Factor 2 alpha subunit (eIF2α) phosphorylation at ser51 and ultimately activates pathways to mitigate cellular damages. Three putative kinases (Tck1, Tck2, and Tck3) are found in the Trypanosoma cruzi genome, the flagellated parasite that causes Chagas disease. These kinases present s…	https://www.frontiersin.org/articles/10.3389/fcimb.2020.00149/full?&utm_source=Email_to_authors_&utm_medium=Email&utm_content=T1_11.5e1_author&utm_campaign=Email_publication&field=&journalName=Frontiers_in_Cellular_and_Infection_Microbiology&id=511471
1179	DNA-directed RNA polymerase subunit	NOT FOUND	NOT FOUND	NOT FOUND
1180	phosphoglycerate mutase-like protein	NOT FOUND	NOT FOUND	NOT FOUND
1181	UDP-N-acetylglucosamine--dolichyl-phosphate n- acetylglucosaminephosphotransferase	NOT FOUND	NOT FOUND	NOT FOUND
1182	ubiquinone biosynthesis methyltransferase	NOT FOUND	NOT FOUND	NOT FOUND
1183	glycosyl hydrolase-like protein	NOT FOUND	NOT FOUND	NOT FOUND
1184	DNA-directed RNA polymerase	NOT FOUND	NOT FOUND	NOT FOUND
1185	spliceosomal U5 snRNP-specific protein	NOT FOUND	NOT FOUND	NOT FOUND
1186	oxidoreductase	NAD(P)H flavin	Old yellow enzyme (OYE) is a NAD(P)H flavin oxidoreductase that in Trypanosoma cruzi (TcOYE) catalyzes prostaglandin PGF2_x0001_ synthesis and reduction of some trypanocidal drugs.	d1wqtxts1xzle7.cloudfront.net/63980984/j.molbiopara.2005.12.00120200721-26454-k0pjnh.pdf?1595334005=&response-content-disposition=inline%3B+filename%3DDeletion_of_copies_of_the_gene_encoding.pdf&Expires=1612550566&Signature=J9DVyM8RuHAzKrOycQ6wlr54MhjtzaF9wUj7wqE1Q7iCIv8E2U4DC7N589F1qY45ieaZKLGSBy2rl1ajewh5~OTytDm3bE887CIZjHntfr3zmNwsc1AQH9dZjkLp2t2VpERJKYxlLqvfrub8Q5sdpTNkRRKGQizGMJgkT40AQhb-kyB…
1187	oxidoreductase	PDI and DsbA	In contrast, protein disulphide isomerase (PDI) and DsbA (periplasmic protein thiol:disulphide oxidoreductase from Escherichia coli) are present in subcellular compartments where oxidant properties are required for the formation of disulphide bonds, i.e. eukaryotic endoplasmic reticulum and bacterial periplasm.	https://www.ncbi.nlm.nih.gov/pmc/articles/PMC1218156/pdf/9078241.pdf
1188	oxidoreductase	Gossypol	The effects of gossypol, a polyphenolic compound isolated from the cotton plant upon six oxidoreductases from cultured epimastigotes of Typanosoma cruzi were studied. Gossypol was a powerful inhibitor of the α-hydroxyacid and malate dehydrogenases, NAD-linked enzymes, and of glutamate dehydrogenase, malic enzyme and glucose-6-phosphate dehydrogenase, NADP-dependent enzymes.	https://www.sciencedirect.com/science/article/abs/pii/0006295284905008
1189	oxidoreductase	galactonolactone	Here we studied the properties of recombinant T. cruzi galactonolactone oxidoreductase (TcGAL), refolded from inclusion bodies using a reverse micelles system. The refolded enzyme shows native-like secondary structure and is active with both L-galactono-1,4-lactone and D-arabinono-1,4-lactone.	https://d1wqtxts1xzle7.cloudfront.net/39737504/Galactonolactone_oxidoreductase_from_Try20151105-3279-8nrv9d.pdf?1446786964=&response-content-disposition=inline%3B+filename%3DGalactonolactone_oxidoreductase_from_Try.pdf&Expires=1612550578&Signature=auLYnpGBDRKvHFk~F6UrVzmRND0tqIYGfYWPe5RrrTBBNuBJuHZ~pOquod-iRCesEsjjRpbdLwaf7nkkmOLLI~uyJo-hcsty8tT4X7-3UvGSyj1mVChWYwnNNEWhwvZAlSxcJpuPoe7NdVrsgoMraru…
1190	oxidoreductase	tryparedoxin 1	Trypanosoma cruzi tryparedoxin 1 (TcTXN1) is an oxidoreductase belonging to the thioredoxin superfamily, which mediates electron transfer between trypanothione and peroxiredoxins. In trypanosomes TXNs, and not thioredoxins, constitute the oxido-reductases of peroxiredoxins.	https://www.sciencedirect.com/science/article/abs/pii/S1874391911001485
1191	oxidoreductase	TcrTXNII	Although no changes were detected in growth, mitochondrial membrane potential or reactive oxygen species production in cell lines depleted for target transcript, the NUBM and NUKM RNAi knock-downs showed decreased specific NADH:ubiquinone oxidoreductase activity. Moreover, glycerol gradients of all cell lines revealed the presence of two distinct peaks of NADH dehydrogenase activity, with shifted…	https://citeseerx.ist.psu.edu/viewdoc/download?doi=10.1.1.468.9526&rep=rep1&type=pdf
1192	40S ribosomal protein S2	no evidence found related to t.cruzi	NOT FOUND	NOT FOUND
1193	ribosome biogenesis protein	adenylate kinase isoform (TcADKn)	In order to deepen in the possible role of TcADKn in ribosome biogenesis we decided to study 18S rRNA processing in Trypanosoma cruzi. During ribosome maturation, rRNA suffers several cleavages which are orchestrated by a large amount of proteins. If TcADKn was involved in ribosome biogenesis we expected to find ribosomal precursors in RNA extracted from immunoprecipitation assays against TcADKn.	https://journals.plos.org/plosntds/article?id=10.1371/journal.pntd.0002044
1194	rac serine threonine protein kinase	no evidence found related to t.cruzi	NOT FOUND	NOT FOUND
1195	chloride channel protein	no evidence found related to t.cruzi	NOT FOUND	NOT FOUND
1196	proteasome activator protein PA26	no evidence found related to t.cruzi	NOT FOUND	NOT FOUND
1197	rRNA dimethyltransferase	no evidence found related to t.cruzi	NOT FOUND	NOT FOUND
1198	myosin heavy chain	antigen B13	We recently identified a heart-specific epitope of cardiac myosin heavy chain (residues 1442–1447, AAALDK) that is crossreactive with a homologous sequence (AAAGDK) of the immunodominant T. cruzi antigen B13.	https://dm5migu4zj3pb.cloudfront.net/manuscripts/118000/118969/JCI96118969.pdf
1199	myosin heavy chain	NOT FOUND	T. cruzi lysate immunoblots were probed with anti-cardiac myosin heavy chain IgG antibodies (AMA) affinity-purified from CCC or asymptomatic Chagas disease patient-seropositive sera. A 140/116-kDa doublet was predominantly recognized by AMA from CCC sera.	https://www.pnas.org/content/pnas/92/8/3541.full.pdf
1200	myosin heavy chain	CD4C T-cell clones	Significantly, heartinfiltrating CD4C T-cell clones from CCC patients also cross-reactively recognized human cardiac myosin heavy chain and T. cruzi B13 protein [13]. In vitro stimulation of peripheral blood mononuclear cells (PBMC) with T. cruzi B13 protein generated T-cell clones that crossreactively recognized both cardiac myosin heavy chain and T. cruzi B13 protein [14].	https://d1wqtxts1xzle7.cloudfront.net/46586151/j.jaut.2005.01.00620160617-5709-1j9f8fi.pdf?1466231700=&response-content-disposition=inline%3B+filename%3DT_cell_molecular_mimicry_in_Chagas_disea.pdf&Expires=1612599072&Signature=Blg4PNrD7eF-S~8Zzp8m5U6bI1O8o9ZrH~ZcSiOQV74FuWr~a~4y80aZgBsTKrnUBLTHpkJGA3JhQQ0O3QBgELd0Q03XD63raPycTrdQYv8esOQVCiPyQkRh8-W4Ek6XlhqLzI5QBDH6BlZq1xOnatGXc0yMWdDk9l9R0nCRclwu…
1201	myosin heavy chain	NOT FOUND	While searching for a candidate sequence which defined heart-specific self-antigen in molecular mimicry with T. cruzi, we identified a heart-specific epitope (residues 1442-1447, AAALDK) of cardiac myosin heavy chain which displayed molecular mimicry with a secondary epitope (hexapeptide AAAGDK from 12-mer tandem repeats) of the immunodominant recombinant B13 protein from T. cruzi (16).	https://www.scielo.br/scielo.php?pid=S0100-879X1997001100007&script=sci_arttext
1202	myosin heavy chain	NOT FOUND	These T cells are activated by cardiac myosin heavy chain cross-reactive T. cruzi antigen (Ag; TABLE 1).49,62 Moreover, T cells from chagasic patients with overt heart disease or asymptomatic patients responded to in vitro stimulation with B13 with increased interferon (IFN)-and reduced interleukin (IL)-4 production suggesting a type 1 helper T cells (Th1)-type cytokine profile.	https://d1wqtxts1xzle7.cloudfront.net/46102388/Role_of_Trypanosoma_cruzi_autoreactive_T20160531-14911-166bn98.pdf?1464714266=&response-content-disposition=inline%3B+filename%3DRole_of_Trypanosoma_cruzi_Autoreactive_T.pdf&Expires=1612599109&Signature=Eip2B8XZrLCGZmpTIzGdmZrjMWEFn~9or51Rn6rsHplMEbzzU9bL18tX5qosAIFn3gyhy6b3xUQGCdXwx~jKeyrICvOBJPRxHCnipKRMAorSpk7uvEal90hZNSqz7eG20wryXeVfP~RHLxhDrYntt…
1203	myosin heavy chain	B13 T. cruzi protein	We identified T cell clones derived from CCC heart lesions simultaneously responsive to cardiac myosin heavy chain (but not skeletal myosin heavy chain) and B13 T. cruzi protein, but could not find T cell clones primarily reactive to any T. cruzi antigen	https://dm5migu4zj3pb.cloudfront.net/manuscripts/118000/118969/JCI96118969.pdf
1204	ABC1 protein	NOT FOUND	The present work reports the characterization of the first mammalian ATPbinding cassette transporter, subfamily A (ABCA)-like in Trypanosoma cruzi. TcABC1 is a single copy gene differentially expressed along the life cycle of the parasite, being absent in its infective form. TcABC1 localizes to the plasma membrane, flagellar pocket and intracellular vesicles. Functional studies of TcABC1 in trans…	onlinelibrary.wiley.com/doi/pdf/10.1111/j.1365-2958.2004.04304.x
1205	histone acethyltransferase-like protein	NOT FOUND	NOT FOUND	NOT FOUND
1206	protein tyrosine phosphatase-likie protein	NOT FOUND	NOT FOUND	NOT FOUND
1207	spermidine synthase	decarboxylated S-adenosylmethionine	Spermidine synthase is a key enzyme in this pathway that catalyzes the transfer of an aminopropyl group from decarboxylated S-adenosylmethionine (dcSAM) to putrescine. Fragment-based drug discovery was therefore conducted to identify novel, potent inhibitors of spermidine synthase from T. cruzi (TcSpdSyn).	https://scripts.iucr.org/cgi-bin/paper?mh5186
[truncated: 1,220 more rows]

## Sheet: Sheet2
Unique gene
NADH-dependent fumarate reductase
microtubule-associated protein Gb4
imidazolonepropienase
ARP2/3 complex subunit
40S ribosomal protein SA
KU70 protein
NADH-cytochrome b5 reductase
drug resistance protein
intraflagellar transport protein IFT88
calpain-like cysteine peptidase
NAD-dependent deacetylase
multidrug resistance-associated protein
ubiquitin
[truncated: 1,253 more rows]

## Sheet: Summary
Supplementary Table 5 b: The Summary of the source of the information. [Name = Name of the organism whose information is collected; Keyword = phrases used for literature search; PubMed hits = Number of hits found in Pubmed; Google scholar hits; Number of hits found in Google Scholar; Date = till what date data is collected].
[truncated: 2 more rows]
