# Supplementary material for: A Data-Driven Approach to Construct a Molecular Map of Trypanosoma cruzi to Identify Drugs and Vaccine Targets
Source: Vaccines (Basel). 2023 Jan 26;11(2):267. doi: 10.3390/vaccines11020267 (PMC9963959; doi:10.3390/vaccines11020267)
Supplement: Supplementary file 1 [file vaccines-11-00267-s001.zip › Supplementary Tables/Supplementary Table 6.xlsx]

## Sheet: Sheet
Supplementary Table 6: The list of Tc-CLB proteins retrieved from the Uniprot database. This table has information in 4 columns: Entry, Protein names, Gene names, and Organism. The first column 'Entry' provides UniProt ID for a specific protein entry; The second column 'Protein names' lists the names of the proteins. The third column 'Gene names' provides the names of the genes that encode the pr…
Tc-CLB protein- 19757
Database- Uniprot
Entry	Protein names	Gene names	Organism
Q4DA80	Proline racemase A (EC 5.1.1.4) (TcPA45-A) (TcPRACA) (rTcPA45)	PA45-A Tc00.1047053506795.80	Trypanosoma cruzi (strain CL Brener)
Q9GT49	Trypanothione synthetase (EC 6.3.1.9)	TRS TryS Tc00.1047053509099.50 Tc00.1047053509319.90	Trypanosoma cruzi (strain CL Brener)
Q4CUJ8	Protein tyrosine phosphatase PRL-1 (EC 3.1.3.48)	PLR-1 Tc00.1047053503851.24	Trypanosoma cruzi (strain CL Brener)
Q4D3W2	Dihydroorotate dehydrogenase (fumarate) (DHOD) (DHODase) (DHOdehase) (EC 1.3.98.1) (Dihydroorotate oxidase)	pyr4 tcdhod2 Tc00.1047053508375.50	Trypanosoma cruzi (strain CL Brener)
Q4E657	ATP-dependent 6-phosphofructokinase (ATP-PFK) (Phosphofructokinase) (EC 2.7.1.11) (Phosphohexokinase)	pfk Tc00.1047053508153.340	Trypanosoma cruzi (strain CL Brener)
Q7Z1V1	Sterol 14-alpha demethylase (Tc14DM) (EC 1.14.14.154) (Cytochrome P450 51) (Lanosterol 14-alpha demethylase)	CYP51 Tc00.1047053506297.260 Tc00.1047053510101.50	Trypanosoma cruzi (strain CL Brener)
O76240	S-adenosylmethionine decarboxylase proenzyme (AdoMetDC) (SAMDC) (EC 4.1.1.50) [Cleaved into: S-adenosylmethionine decarboxylase alpha chain; S-adenosylmethionine decarboxylase beta chain]		Trypanosoma cruzi
Q4DSR2	Multifunctional fusion protein [Includes: ATP-dependent (S)-NAD(P)H-hydrate dehydratase (EC 4.2.1.93) (ATP-dependent NAD(P)HX dehydratase); NAD(P)H-hydrate epimerase (EC 5.1.99.6) (NAD(P)HX epimerase)]	Tc00.1047053509937.20	Trypanosoma cruzi (strain CL Brener)
Q4DA84	Multifunctional fusion protein [Includes: ATP-dependent (S)-NAD(P)H-hydrate dehydratase (EC 4.2.1.93) (ATP-dependent NAD(P)HX dehydratase); NAD(P)H-hydrate epimerase (EC 5.1.99.6) (NAD(P)HX epimerase)]	Tc00.1047053506795.44	Trypanosoma cruzi (strain CL Brener)
Q4DCH3	Bifunctional helicase and thymine dioxygenase JBP2 (J-binding protein 2) [Includes: Probable DNA helicase JBP2 (EC 3.6.4.12); Thymine dioxygenase JBP2 (EC 1.14.11.6)]	JBP2 Tc00.1047053508859.74	Trypanosoma cruzi (strain CL Brener)
Q4DKQ5	Flap endonuclease 1 (FEN-1) (EC 3.1.-.-) (Flap structure-specific endonuclease 1)	FEN1 Tc00.1047053511867.110	Trypanosoma cruzi (strain CL Brener)
Q868H8	Proline racemase B (EC 5.1.1.4) (TcPA45-B) (TcPRACB)	PA45-B Tc00.1047053430737.10 Tc00.1047053509935.29	Trypanosoma cruzi (strain CL Brener)
Q4DBX5	Inosine triphosphate pyrophosphatase 1 (ITPase 1) (Inosine triphosphatase 1) (EC 3.6.1.9) (Non-canonical purine NTP pyrophosphatase 1) (Non-standard purine NTP pyrophosphatase 1) (Nucleoside-triphosphate diphosphatase 1) (Nucleoside-triphosphate pyrophosphatase 1) (NTPase 1)	Tc00.1047053504103.6	Trypanosoma cruzi (strain CL Brener)
Q4DRX4	Inosine triphosphate pyrophosphatase 2 (ITPase 2) (Inosine triphosphatase 2) (EC 3.6.1.9) (Non-canonical purine NTP pyrophosphatase 2) (Non-standard purine NTP pyrophosphatase 2) (Nucleoside-triphosphate diphosphatase 2) (Nucleoside-triphosphate pyrophosphatase 2) (NTPase 2)	Tc00.1047053508307.184	Trypanosoma cruzi (strain CL Brener)
Q4DP92	Adenylyltransferase and sulfurtransferase MOCS3 homolog (UBA4 homolog) (Ubiquitin-like protein activator 4 homolog) [Includes: Adenylyltransferase (EC 2.7.7.-); Sulfurtransferase (EC 2.8.1.-)]	Tc00.1047053506127.80	Trypanosoma cruzi (strain CL Brener)
Q4E1M2	GMP reductase (GMPR) (EC 1.7.1.7) (Guanosine 5'-monophosphate oxidoreductase) (Guanosine monophosphate reductase)	GMPR Tc00.1047053508909.20	Trypanosoma cruzi (strain CL Brener)
Q4DFE7	GMP reductase (GMPR) (EC 1.7.1.7) (Guanosine 5'-monophosphate oxidoreductase) (Guanosine monophosphate reductase)	GMPR Tc00.1047053506519.130	Trypanosoma cruzi (strain CL Brener)
Q4CWX1	Adenylosuccinate synthetase 2 (AMPSase 2) (AdSS 2) (EC 6.3.4.4) (IMP--aspartate ligase 2)	Tc00.1047053508731.60	Trypanosoma cruzi (strain CL Brener)
Q4DLT6	Adenylosuccinate synthetase 1 (AMPSase 1) (AdSS 1) (EC 6.3.4.4) (IMP--aspartate ligase 1)	Tc00.1047053509683.80	Trypanosoma cruzi (strain CL Brener)
Q4E4K4	Ribokinase (RK) (EC 2.7.1.15)	Tc00.1047053506925.480	Trypanosoma cruzi (strain CL Brener)
Q4CYC0	Kynureninase (EC 3.7.1.3) (L-kynurenine hydrolase)	KYNU Tc00.1047053503881.10	Trypanosoma cruzi (strain CL Brener)
Q4DQ63	Kynureninase (EC 3.7.1.3) (L-kynurenine hydrolase)	KYNU Tc00.1047053508119.110	Trypanosoma cruzi (strain CL Brener)
Q4E5B9	NAD-dependent protein deacylase (EC 2.3.1.-) (Regulatory protein SIR2 homolog 5)	Tc00.1047053506559.80	Trypanosoma cruzi (strain CL Brener)
Q4CNV0	NAD-dependent protein deacylase (EC 2.3.1.-) (Regulatory protein SIR2 homolog 5)	Tc00.1047053447255.20	Trypanosoma cruzi (strain CL Brener)
Q4CUG6	Inosine-5'-monophosphate dehydrogenase (IMP dehydrogenase) (IMPD) (IMPDH) (EC 1.1.1.205)	Tc00.1047053507211.40	Trypanosoma cruzi (strain CL Brener)
Q4DM82	Inosine-5'-monophosphate dehydrogenase (IMP dehydrogenase) (IMPD) (IMPDH) (EC 1.1.1.205)	Tc00.1047053511301.110	Trypanosoma cruzi (strain CL Brener)
Q4DJ07	9,11-endoperoxide prostaglandin H2 reductase (EC 1.1.1.-) (Prostaglandin F2-alpha synthase)	Tc00.1047053511287.49	Trypanosoma cruzi (strain CL Brener)
Q4CY47	Endonuclease III homolog (EC 3.2.2.-) (EC 4.2.99.18) (Bifunctional DNA N-glycosylase/DNA-(apurinic or apyrimidinic site) lyase) (DNA glycosylase/AP lyase)	NTH1 Tc00.1047053504005.10	Trypanosoma cruzi (strain CL Brener)
Q4D1V9	Endonuclease III homolog (EC 3.2.2.-) (EC 4.2.99.18) (Bifunctional DNA N-glycosylase/DNA-(apurinic or apyrimidinic site) lyase) (DNA glycosylase/AP lyase)	NTH1 Tc00.1047053511481.50	Trypanosoma cruzi (strain CL Brener)
Q4DBW3	Thymine dioxygenase JBP1-A (EC 1.14.11.6) (J-binding protein 1A) (Thymidine hydroxylase JBP1-A)	JBP1A Tc00.1047053510357.10	Trypanosoma cruzi (strain CL Brener)
Q4DLX9	Thymine dioxygenase JBP1-B (EC 1.14.11.6) (J-binding protein 1B) (Thymidine hydroxylase JBP1-B)	JBP1B Tc00.1047053506753.120	Trypanosoma cruzi (strain CL Brener)
Q4DYL7	Lipoyl synthase 2, mitochondrial (EC 2.8.1.8) (Lipoate synthase 2) (LS 2) (Lip-syn 2) (Lipoic acid synthase 2)	Tc00.1047053506211.10	Trypanosoma cruzi (strain CL Brener)
Q4DC43	Lipoyl synthase 1, mitochondrial (EC 2.8.1.8) (Lipoate synthase 1) (LS 1) (Lip-syn 1) (Lipoic acid synthase 1)	Tc00.1047053511291.30	Trypanosoma cruzi (strain CL Brener)
Q4DZ91	Translation factor GUF1 homolog 2, mitochondrial (EC 3.6.5.-) (Elongation factor 4 homolog 2) (EF-4 2) (GTPase GUF1 homolog 2) (Ribosomal back-translocase 2)	Tc00.1047053504105.210	Trypanosoma cruzi (strain CL Brener)
Q4DKF7	Translation factor GUF1 homolog 1, mitochondrial (EC 3.6.5.-) (Elongation factor 4 homolog 1) (EF-4 1) (GTPase GUF1 homolog 1) (Ribosomal back-translocase 1)	Tc00.1047053503697.90	Trypanosoma cruzi (strain CL Brener)
Q4DW49	Succinate--CoA ligase [ADP-forming] subunit beta, mitochondrial (EC 6.2.1.5) (Succinyl-CoA synthetase beta chain) (SCS-beta)	Tc00.1047053507681.20	Trypanosoma cruzi (strain CL Brener)
Q4CNH2	ATPase ASNA1 homolog (EC 3.6.-.-) (Arsenical pump-driving ATPase homolog) (Arsenite-stimulated ATPase)	Tc00.1047053507763.30; Tc00.1047053510101.490	Trypanosoma cruzi (strain CL Brener)
Q4D3E8	Riboflavin transporter RibJ (Riboflavin/flavin transporter)	RibJ Tc00.1047053509885.70	Trypanosoma cruzi (strain CL Brener)
Q4DA83	Poly(A) polymerase (EC 2.7.7.19)	Tc00.1047053506795.50	Trypanosoma cruzi (strain CL Brener)
Q4DVQ0	Leucine carboxyl methyltransferase 2 (EC 2.1.1.233) (EC 2.1.1.290) (EC 2.3.1.231) ([Phosphatase 2A protein]-leucine-carboxy methyltransferase 1) (tRNA wybutosine-synthesizing protein 4) (tRNA(Phe) (7-(3-amino-3-(methoxycarbonyl)propyl)wyosine(37)-N)-methoxycarbonyltransferase) (tRNA(Phe) (7-(3-amino-3-carboxypropyl)wyosine(37)-O)-methyltransferase)	Tc00.1047053510659.130	Trypanosoma cruzi (strain CL Brener)
Q4CPS0	Probable tRNA N6-adenosine threonylcarbamoyltransferase (EC 2.3.1.234) (t(6)A37 threonylcarbamoyladenosine biosynthesis protein) (tRNA threonylcarbamoyladenosine biosynthesis protein)	Tc00.1047053506515.20	Trypanosoma cruzi (strain CL Brener)
Q4D135	O-phosphoseryl-tRNA(Sec) selenium transferase (EC 2.9.1.2) (Selenocysteine synthase) (Selenocysteinyl-tRNA(Sec) synthase) (Sep-tRNA:Sec-tRNA synthase)	Tc00.1047053507483.80	Trypanosoma cruzi (strain CL Brener)
Q4DTA1	Ubiquinone biosynthesis O-methyltransferase, mitochondrial (3-demethylubiquinol 3-O-methyltransferase) (EC 2.1.1.64) (Polyprenyldihydroxybenzoate methyltransferase) (EC 2.1.1.114)	Tc00.1047053506147.60	Trypanosoma cruzi (strain CL Brener)
Q4E4W2	Ubiquinone biosynthesis O-methyltransferase, mitochondrial (3-demethylubiquinol 3-O-methyltransferase) (EC 2.1.1.64) (Polyprenyldihydroxybenzoate methyltransferase) (EC 2.1.1.114)	Tc00.1047053508461.30	Trypanosoma cruzi (strain CL Brener)
Q4CY36	Methylthioribose-1-phosphate isomerase 1 (M1Pi 1) (MTR-1-P isomerase 1) (EC 5.3.1.23) (S-methyl-5-thioribose-1-phosphate isomerase 1) (Translation initiation factor eIF-2B subunit alpha/beta/delta-like protein 1)	Tc00.1047053503971.40	Trypanosoma cruzi (strain CL Brener)
Q4D6B2	Methylthioribose-1-phosphate isomerase 2 (M1Pi 2) (MTR-1-P isomerase 2) (EC 5.3.1.23) (S-methyl-5-thioribose-1-phosphate isomerase 2) (Translation initiation factor eIF-2B subunit alpha/beta/delta-like protein 2)	Tc00.1047053508269.30	Trypanosoma cruzi (strain CL Brener)
Q4D1B4	ADPRibase-Mn (EC 3.6.1.13) (EC 3.6.1.16) (EC 3.6.1.53) (CDP-choline phosphohydrolase) (Manganese-dependent ADP-ribose/CDP-alcohol diphosphatase) (Fragment)	Tc00.1047053509997.86	Trypanosoma cruzi (strain CL Brener)
Q4D2S7	O-phosphoseryl-tRNA(Sec) selenium transferase (EC 2.9.1.2) (Selenocysteine synthase) (Selenocysteinyl-tRNA(Sec) synthase) (Sep-tRNA:Sec-tRNA synthase)	Tc00.1047053506389.60	Trypanosoma cruzi (strain CL Brener)
Q4DIH8	Katanin p60 ATPase-containing subunit A-like 2 (Katanin p60 subunit A-like 2) (EC 5.6.1.1) (p60 katanin-like 2)	KATNAL2 Tc00.1047053506733.40	Trypanosoma cruzi (strain CL Brener)
Q4D5V3	Katanin p60 ATPase-containing subunit A-like 2 (Katanin p60 subunit A-like 2) (EC 5.6.1.1) (p60 katanin-like 2)	KATNAL2 Tc00.1047053511857.59	Trypanosoma cruzi (strain CL Brener)
Q4E4I4	Phosphatidylinositol:ceramide inositolphosphotransferase (TcSLS1.1) (EC 2.7.8.-) (Inositol-phosphorylceramide synthase) (IPC synthase) (Sphingolipid synthase)	Tc00.1047053506885.124	Trypanosoma cruzi (strain CL Brener)
Q4DCN9	Glyceraldehyde-3-phosphate dehydrogenase (EC 1.2.1.12)	Tc00.1047053506943.50 Tc00.1047053506943.60	Trypanosoma cruzi (strain CL Brener)
Q4DHF0	Glyceraldehyde-3-phosphate dehydrogenase (EC 1.2.1.12)	Tc00.1047053509065.60 Tc00.1047053509065.70	Trypanosoma cruzi (strain CL Brener)
Q4DZT1	Glyceraldehyde-3-phosphate dehydrogenase (EC 1.2.1.12)	Tc00.1047053510105.230	Trypanosoma cruzi (strain CL Brener)
Q4DZW1	Purine nucleoside phosphorylase (PNP) (EC 2.4.2.1)	Tc00.1047053506789.280	Trypanosoma cruzi (strain CL Brener)
Q4DQ97	Purine nucleoside phosphorylase (PNP) (EC 2.4.2.1)	Tc00.1047053508387.20	Trypanosoma cruzi (strain CL Brener)
Q4DIT2	2-methoxy-6-polyprenyl-1,4-benzoquinol methylase, mitochondrial (EC 2.1.1.201) (Ubiquinone biosynthesis methyltransferase COQ5)	Tc00.1047053510285.60	Trypanosoma cruzi (strain CL Brener)
Q4DLG3	2-methoxy-6-polyprenyl-1,4-benzoquinol methylase, mitochondrial (EC 2.1.1.201) (Ubiquinone biosynthesis methyltransferase COQ5)	Tc00.1047053503823.160	Trypanosoma cruzi (strain CL Brener)
Q4CNL4	tRNA (guanine(37)-N1)-methyltransferase 1 (EC 2.1.1.228) (M1G-methyltransferase 1) (tRNA [GM37] methyltransferase 1) (tRNA methyltransferase 5 homolog 1)	Tc00.1047053503473.20	Trypanosoma cruzi (strain CL Brener)
Q4DPN8	tRNA (guanine(37)-N1)-methyltransferase 2 (EC 2.1.1.228) (M1G-methyltransferase 2) (tRNA [GM37] methyltransferase 2) (tRNA methyltransferase 5 homolog 2)	Tc00.1047053506743.170	Trypanosoma cruzi (strain CL Brener)
Q4D731	Katanin p60 ATPase-containing subunit A1 (Katanin p60 subunit A1) (EC 5.6.1.1) (p60 katanin)	KATNA1 Tc00.1047053506163.80	Trypanosoma cruzi (strain CL Brener)
Q4CVG3	1,2-dihydroxy-3-keto-5-methylthiopentene dioxygenase homolog (EC 1.13.11.-) (Acireductone dioxygenase homolog) (ARD)	Tc00.1047053507873.60 Tc00.1047053510691.10	Trypanosoma cruzi (strain CL Brener)
Q4DMG2	Glyceraldehyde-3-phosphate dehydrogenase (EC 1.2.1.12)	Tc00.1047053509717.80	Trypanosoma cruzi (strain CL Brener)
Q4E4E5	Glyceraldehyde-3-phosphate dehydrogenase (EC 1.2.1.12)	Tc00.1047053510187.60	Trypanosoma cruzi (strain CL Brener)
Q4E123	Cap-specific mRNA (nucleoside-2'-O-)-methyltransferase 1 (EC 2.1.1.57) (Cap1 2'O-ribose methyltransferase 1) (MTr1)	Tc00.1047053506247.320	Trypanosoma cruzi (strain CL Brener)
Q4DTX9	Alpha-tubulin N-acetyltransferase 2 (Alpha-TAT 2) (TAT 2) (EC 2.3.1.108) (Acetyltransferase mec-17 homolog 2)	Tc00.1047053509233.160	Trypanosoma cruzi (strain CL Brener)
Q4CQJ5	Alpha-tubulin N-acetyltransferase 1 (Alpha-TAT 1) (TAT 1) (EC 2.3.1.108) (Acetyltransferase mec-17 homolog 1)	Tc00.1047053467287.10	Trypanosoma cruzi (strain CL Brener)
Q4DER6	Anamorsin homolog 2 (Fe-S cluster assembly protein DRE2 homolog 2)	Tc00.1047053505071.119	Trypanosoma cruzi (strain CL Brener)
Q4D3B7	Anamorsin homolog 1 (Fe-S cluster assembly protein DRE2 homolog 1)	Tc00.1047053511393.79	Trypanosoma cruzi (strain CL Brener)
Q4D514	ADPRibase-Mn (EC 3.6.1.13) (EC 3.6.1.16) (EC 3.6.1.53) (CDP-choline phosphohydrolase) (Manganese-dependent ADP-ribose/CDP-alcohol diphosphatase)	Tc00.1047053504029.80	Trypanosoma cruzi (strain CL Brener)
Q4DRC6	Methionine aminopeptidase 2 (MAP 2) (MetAP 2) (EC 3.4.11.18) (Peptidase M)	Tc00.1047053509693.50	Trypanosoma cruzi (strain CL Brener)
Q4DGA5	Methionine aminopeptidase 2 (MAP 2) (MetAP 2) (EC 3.4.11.18) (Peptidase M)	Tc00.1047053506457.10	Trypanosoma cruzi (strain CL Brener)
Q4DHA1	Protein SEY1 homolog (EC 3.6.5.-)	Tc00.1047053511285.50	Trypanosoma cruzi (strain CL Brener)
Q4CXU1	RNA cytidine acetyltransferase (EC 2.3.1.-) (18S rRNA cytosine acetyltransferase)	Tc00.1047053509177.30	Trypanosoma cruzi (strain CL Brener)
Q4DSK7	RNA cytidine acetyltransferase (EC 2.3.1.-) (18S rRNA cytosine acetyltransferase)	Tc00.1047053511303.90	Trypanosoma cruzi (strain CL Brener)
Q4E2I6	Succinate--CoA ligase [ADP-forming] subunit alpha, mitochondrial (EC 6.2.1.5) (Succinyl-CoA synthetase subunit alpha) (SCS-alpha)	Tc00.1047053508479.340	Trypanosoma cruzi (strain CL Brener)
Q4E4L7	Isocitrate dehydrogenase [NADP] (EC 1.1.1.42)	Tc00.1047053506925.319	Trypanosoma cruzi (strain CL Brener)
Q4DLN7	Katanin p60 ATPase-containing subunit A1 (Katanin p60 subunit A1) (EC 5.6.1.1) (p60 katanin)	KATNA1 Tc00.1047053509967.70	Trypanosoma cruzi (strain CL Brener)
Q4DTR4	Katanin p60 ATPase-containing subunit A1 (Katanin p60 subunit A1) (EC 5.6.1.1) (p60 katanin)	KATNA1 Tc00.1047053509695.50	Trypanosoma cruzi (strain CL Brener)
Q4D397	Phosphodiesterase (EC 3.1.4.-)	Tc00.1047053506697.20	Trypanosoma cruzi (strain CL Brener)
Q4DG65	Isocitrate dehydrogenase [NADP] (EC 1.1.1.42)	Tc00.1047053511575.60	Trypanosoma cruzi (strain CL Brener)
Q4D747	Alanine--tRNA ligase (EC 6.1.1.7) (Alanyl-tRNA synthetase) (AlaRS)	Tc00.1047053506863.10	Trypanosoma cruzi (strain CL Brener)
Q4DQ33	Alanine--tRNA ligase (EC 6.1.1.7) (Alanyl-tRNA synthetase) (AlaRS)	Tc00.1047053511825.220	Trypanosoma cruzi (strain CL Brener)
Q4CT43	N(1),N(8)-bis(glutathionyl)spermidine reductase (EC 1.8.1.12) (Trypanothione reductase)	Tc00.1047053503555.30	Trypanosoma cruzi (strain CL Brener)
Q4CMV5	Presenilin (EC 3.4.23.-)	Tc00.1047053503543.10	Trypanosoma cruzi (strain CL Brener)
Q4E0Z2	Presenilin (EC 3.4.23.-)	Tc00.1047053508277.50	Trypanosoma cruzi (strain CL Brener)
Q4CSD4	CAAX prenyl protease (EC 3.4.24.84)	Tc00.1047053460127.20	Trypanosoma cruzi (strain CL Brener)
Q4DA33	Phosphoacetylglucosamine mutase (PAGM) (EC 5.4.2.3) (Acetylglucosamine phosphomutase) (N-acetylglucosamine-phosphate mutase)	Tc00.1047053503733.70	Trypanosoma cruzi (strain CL Brener)
Q4DHI5	Phosphoacetylglucosamine mutase (PAGM) (EC 5.4.2.3) (Acetylglucosamine phosphomutase) (N-acetylglucosamine-phosphate mutase)	Tc00.1047053508569.80	Trypanosoma cruzi (strain CL Brener)
Q4D0X5	6-phosphogluconate dehydrogenase, decarboxylating (EC 1.1.1.44)	Tc00.1047053510663.70	Trypanosoma cruzi (strain CL Brener)
Q4E122	Phosphoglycerate mutase (2,3-diphosphoglycerate-independent) (EC 5.4.2.12)	Tc00.1047053506247.330	Trypanosoma cruzi (strain CL Brener)
Q4CWQ0	S-adenosylmethionine decarboxylase proenzyme (EC 4.1.1.50)	Tc00.1047053504257.30	Trypanosoma cruzi (strain CL Brener)
Q4DQQ5	S-adenosylmethionine decarboxylase proenzyme (EC 4.1.1.50)	Tc00.1047053509167.120	Trypanosoma cruzi (strain CL Brener)
I6LEA3	Bifunctional dihydrofolate reductase-thymidylate synthase (EC 1.5.1.3) (EC 2.1.1.45) (Dihydrofolate reductase) (Thymidylate synthase) (Fragment)	DHFR-TS	Trypanosoma cruzi
I6LEA2	Bifunctional dihydrofolate reductase-thymidylate synthase (EC 1.5.1.3) (EC 2.1.1.45) (Dihydrofolate reductase) (Thymidylate synthase) (Fragment)	DHFR-TS	Trypanosoma cruzi
Q4DT90	DNA polymerase epsilon catalytic subunit (EC 2.7.7.7)	Tc00.1047053506147.180	Trypanosoma cruzi (strain CL Brener)
Q4DJR5	Non-specific serine/threonine protein kinase (EC 2.7.11.1)	Tc00.1047053509395.20	Trypanosoma cruzi (strain CL Brener)
Q4D440	DNA polymerase epsilon catalytic subunit (EC 2.7.7.7) (Fragment)	Tc00.1047053510733.60	Trypanosoma cruzi (strain CL Brener)
Q4D500	Phosphodiesterase (EC 3.1.4.-)	Tc00.1047053511269.40	Trypanosoma cruzi (strain CL Brener)
Q4E097	Eukaryotic translation initiation factor 6 (eIF-6)	EIF6 Tc00.1047053506679.70	Trypanosoma cruzi (strain CL Brener)
Q4DLS1	Bifunctional dihydrofolate reductase-thymidylate synthase	Tc00.1047053509153.90	Trypanosoma cruzi (strain CL Brener)
Q4CTY5	Structure-specific endonuclease subunit SLX1 homolog 2 (EC 3.1.-.-)	Tc00.1047053511881.30	Trypanosoma cruzi (strain CL Brener)
Q4E162	Probable eukaryotic initiation factor 4A (eIF-4A) (EC 3.6.4.13) (ATP-dependent RNA helicase eIF4A)	Tc00.1047053511585.190	Trypanosoma cruzi (strain CL Brener)
Q4E0K7	Mannosyltransferase (EC 2.4.1.-)	Tc00.1047053509429.220	Trypanosoma cruzi (strain CL Brener)
Q4D7L5	Structure-specific endonuclease subunit SLX1 homolog 1 (EC 3.1.-.-)	Tc00.1047053509453.60	Trypanosoma cruzi (strain CL Brener)
Q4DBC5	OMPdecase (EC 2.4.2.10) (EC 4.1.1.23) (Orotate phosphoribosyltransferase) (Orotidine 5'-phosphate decarboxylase) (Uridine 5'-monophosphate synthase)	Tc00.1047053507059.60	Trypanosoma cruzi (strain CL Brener)
Q4D564	tRNA (guanine-N(7)-)-methyltransferase (EC 2.1.1.33) (tRNA (guanine(46)-N(7))-methyltransferase) (tRNA(m7G46)-methyltransferase)	Tc00.1047053506883.80	Trypanosoma cruzi (strain CL Brener)
Q4CSQ2	tRNA (guanine-N(7)-)-methyltransferase (EC 2.1.1.33) (tRNA (guanine(46)-N(7))-methyltransferase) (tRNA(m7G46)-methyltransferase)	Tc00.1047053510429.20	Trypanosoma cruzi (strain CL Brener)
Q4DZ98	Phosphopyruvate hydratase (EC 4.2.1.11)	Tc00.1047053504105.140	Trypanosoma cruzi (strain CL Brener)
Q4D2X9	4-hydroxybenzoate polyprenyltransferase, mitochondrial (4-HB polyprenyltransferase) (EC 2.5.1.39) (Para-hydroxybenzoate--polyprenyltransferase) (PHB:PPT) (PHB:polyprenyltransferase)	Tc00.1047053510903.60	Trypanosoma cruzi (strain CL Brener)
Q4DK98	Cation-transporting ATPase (EC 7.2.2.-)	Tc00.1047053509611.80	Trypanosoma cruzi (strain CL Brener)
Q4D596	4-hydroxybenzoate polyprenyltransferase, mitochondrial (4-HB polyprenyltransferase) (EC 2.5.1.39) (Para-hydroxybenzoate--polyprenyltransferase) (PHB:PPT) (PHB:polyprenyltransferase)	Tc00.1047053505965.30	Trypanosoma cruzi (strain CL Brener)
Q4E0B2	Glucose-6-phosphate 1-dehydrogenase (EC 1.1.1.49)	Tc00.1047053509287.50	Trypanosoma cruzi (strain CL Brener)
Q4CU77	Proteasome subunit beta (EC 3.4.25.1)	Tc00.1047053503891.100 Tc00.1047053510287.30	Trypanosoma cruzi (strain CL Brener)
Q4CWR1	Elongation factor G, mitochondrial (EF-Gmt) (Elongation factor G 1, mitochondrial) (mEF-G 1) (Elongation factor G1)	Tc00.1047053506583.60	Trypanosoma cruzi (strain CL Brener)
Q4DGY1	Ribulose-phosphate 3-epimerase (EC 5.1.3.1)	Tc00.1047053509213.70	Trypanosoma cruzi (strain CL Brener)
Q4DBL0	Ribulose-phosphate 3-epimerase (EC 5.1.3.1)	Tc00.1047053510257.30	Trypanosoma cruzi (strain CL Brener)
Q4DE53	DNA topoisomerase 2 (EC 5.6.2.2)	Tc00.1047053508699.10	Trypanosoma cruzi (strain CL Brener)
Q4D8L4	DNA topoisomerase 2 (EC 5.6.2.2)	Tc00.1047053509203.70	Trypanosoma cruzi (strain CL Brener)
Q4CPK7	5-demethoxyubiquinone hydroxylase, mitochondrial (DMQ hydroxylase) (EC 1.14.99.60) (Ubiquinone biosynthesis monooxygenase COQ7)	Tc00.1047053508183.10	Trypanosoma cruzi (strain CL Brener)
Q4DLG9	GlcNAc-1-P transferase (EC 2.7.8.15) (N-acetylglucosamine-1-phosphate transferase) (UDP-N-acetylglucosamine--dolichyl-phosphate N-acetylglucosaminephosphotransferase)	Tc00.1047053503823.104	Trypanosoma cruzi (strain CL Brener)
Q4DXY8	CAAX prenyl protease (EC 3.4.24.84)	Tc00.1047053510431.40	Trypanosoma cruzi (strain CL Brener)
Q4D489	Mannosyltransferase (EC 2.4.1.-)	Tc00.1047053509317.50	Trypanosoma cruzi (strain CL Brener)
Q4DZR4	3'-phosphate/5'-hydroxy nucleic acid ligase (EC 6.5.1.8)	Tc00.1047053507711.140	Trypanosoma cruzi (strain CL Brener)
Q4DGY9	Dihydroorotate dehydrogenase (fumarate) (EC 1.3.98.1) (Dihydroorotate oxidase)	Tc00.1047053511923.120	Trypanosoma cruzi (strain CL Brener)
Q4DZ57	Adenylate kinase isoenzyme 6 homolog (AK6) (EC 2.7.4.3) (Dual activity adenylate kinase/ATPase) (AK/ATPase)	Tc00.1047053507023.280	Trypanosoma cruzi (strain CL Brener)
Q4DB13	GPI mannosyltransferase 1 (EC 2.4.1.-) (GPI mannosyltransferase I)	Tc00.1047053511507.50	Trypanosoma cruzi (strain CL Brener)
Q6WAT5	6-phosphogluconate dehydrogenase, decarboxylating (EC 1.1.1.44)	6PGDH C3747_71g109 C4B63_2g752	Trypanosoma cruzi
Q4D879	Adenylate kinase isoenzyme 6 homolog (AK6) (EC 2.7.4.3) (Dual activity adenylate kinase/ATPase) (AK/ATPase)	Tc00.1047053509171.47	Trypanosoma cruzi (strain CL Brener)
Q4D707	3'-phosphate/5'-hydroxy nucleic acid ligase (EC 6.5.1.8)	Tc00.1047053509641.20	Trypanosoma cruzi (strain CL Brener)
Q6WAT4	6-phosphogluconate dehydrogenase, decarboxylating (EC 1.1.1.44)	6PGDH C3747_1g702	Trypanosoma cruzi
Q4D5X3	Proteasome subunit alpha type (EC 3.4.25.1)	Tc00.1047053506167.40	Trypanosoma cruzi (strain CL Brener)
Q8T2W4	CAAX prenyl protease (EC 3.4.24.84)	Tcc1i14-2.1	Trypanosoma cruzi
Q4E0Q0	Pyruvate, phosphate dikinase (EC 2.7.9.1)	Tc00.1047053506297.190	Trypanosoma cruzi (strain CL Brener)
Q4E3P5	Pyruvate, phosphate dikinase (EC 2.7.9.1)	Tc00.1047053510101.140	Trypanosoma cruzi (strain CL Brener)
Q4CV82	Coatomer subunit beta'	Tc00.1047053506815.30	Trypanosoma cruzi (strain CL Brener)
Q4D7R4	Glutathione synthetase (GSH-S) (EC 6.3.2.3)	Tc00.1047053508865.10	Trypanosoma cruzi (strain CL Brener)
Q4D526	Glutathione synthetase (GSH-S) (EC 6.3.2.3)	Tc00.1047053506659.30	Trypanosoma cruzi (strain CL Brener)
Q4DAM1	Coatomer subunit beta'	Tc00.1047053507105.10	Trypanosoma cruzi (strain CL Brener)
Q4DFZ7	ATP-dependent RNA helicase (EC 3.6.4.13)	Tc00.1047053508027.70	Trypanosoma cruzi (strain CL Brener)
Q4DE65	ATP pyrophosphate-lyase (EC 4.6.1.2) (Adenylyl cyclase)	Tc00.1047053506493.70	Trypanosoma cruzi (strain CL Brener)
Q4DW13	Mannosyltransferase (EC 2.4.1.-)	Tc00.1047053507603.150	Trypanosoma cruzi (strain CL Brener)
Q4DRC4	Hypoxanthine phosphoribosyltransferase (EC 2.4.2.8)	Tc00.1047053509693.70	Trypanosoma cruzi (strain CL Brener)
Q4CWX0	Leishmanolysin-like peptidase (EC 3.4.24.-)	Tc00.1047053509037.20	Trypanosoma cruzi (strain CL Brener)
Q4DAG2	Leishmanolysin-like peptidase (EC 3.4.24.-)	Tc00.1047053507559.110	Trypanosoma cruzi (strain CL Brener)
Q4DMD2	Leishmanolysin-like peptidase (EC 3.4.24.-)	Tc00.1047053506779.180	Trypanosoma cruzi (strain CL Brener)
Q4DX62	Elongation of fatty acids protein (EC 2.3.1.199) (Very-long-chain 3-oxoacyl-CoA synthase)	Tc00.1047053506717.10	Trypanosoma cruzi (strain CL Brener)
Q4D7D8	Serine hydroxymethyltransferase (EC 2.1.2.1)	Tc00.1047053510407.90	Trypanosoma cruzi (strain CL Brener)
Q4DHC2	Leishmanolysin-like peptidase (EC 3.4.24.-)	Tc00.1047053511153.40	Trypanosoma cruzi (strain CL Brener)
Q4DZ07	Leishmanolysin-like peptidase (EC 3.4.24.-)	Tc00.1047053510303.140	Trypanosoma cruzi (strain CL Brener)
Q4CYK5	Proteasome subunit alpha type (EC 3.4.25.1)	Tc00.1047053503613.20 Tc00.1047053511165.70	Trypanosoma cruzi (strain CL Brener)
Q4DSP9	Serine hydroxymethyltransferase (EC 2.1.2.1)	Tc00.1047053509937.150	Trypanosoma cruzi (strain CL Brener)
Q4CPZ0	Calreticulin	Tc00.1047053510685.10	Trypanosoma cruzi (strain CL Brener)
Q4DIT8	Diphthine methyl ester synthase (EC 2.1.1.314)	Tc00.1047053511389.130	Trypanosoma cruzi (strain CL Brener)
Q4DE37	Plasma membrane ATPase (EC 7.1.2.1)	Tc00.1047053506649.20	Trypanosoma cruzi (strain CL Brener)
Q4DFS7	E3 ubiquitin-protein ligase (EC 2.3.2.27)	Tc00.1047053511555.60	Trypanosoma cruzi (strain CL Brener)
Q4D6V3	E3 ubiquitin-protein ligase (EC 2.3.2.27) (Fragment)	Tc00.1047053506621.14	Trypanosoma cruzi (strain CL Brener)
Q4E343	Putative tRNA (cytidine(32)/guanosine(34)-2'-O)-methyltransferase (EC 2.1.1.205) (2'-O-ribose RNA methyltransferase TRM7 homolog)	Tc00.1047053508741.290	Trypanosoma cruzi (strain CL Brener)
Q968V3	CAAX prenyl protease (EC 3.4.24.84)		Trypanosoma cruzi
Q968V4	CAAX prenyl protease (EC 3.4.24.84) (Fragment)		Trypanosoma cruzi
Q4E588	GDP-Man:Man(1)GlcNAc(2)-PP-Dol alpha-1,3-mannosyltransferase (EC 2.4.1.132) (EC 2.4.1.257) (GDP-Man:Man(1)GlcNAc(2)-PP-dolichol mannosyltransferase) (GDP-Man:Man(2)GlcNAc(2)-PP-Dol alpha-1,6-mannosyltransferase)	Tc00.1047053506559.420	Trypanosoma cruzi (strain CL Brener)
B6RE16	Ribulose-phosphate 3-epimerase (EC 5.1.3.1)	RPE1 C3747_7g545	Trypanosoma cruzi
Q4E4E7	L-tyrosine:2-oxoglutarate aminotransferase (EC 2.6.1.5) (Tyrosine aminotransferase)	Tc00.1047053510187.30 Tc00.1047053510187.40 Tc00.1047053510187.50	Trypanosoma cruzi (strain CL Brener)
Q4E5G1	Uracil-DNA glycosylase (UDG) (EC 3.2.2.27)	Tc00.1047053511277.330	Trypanosoma cruzi (strain CL Brener)
Q4D257	Methionine aminopeptidase (EC 3.4.11.18)	Tc00.1047053504111.20	Trypanosoma cruzi (strain CL Brener)
Q4DS97	Methionine aminopeptidase (EC 3.4.11.18)	Tc00.1047053507031.120	Trypanosoma cruzi (strain CL Brener)
Q4DDX3	Calreticulin	Tc00.1047053509011.40	Trypanosoma cruzi (strain CL Brener)
Q4E4R6	Proteasome subunit beta (EC 3.4.25.1)	Tc00.1047053508461.430	Trypanosoma cruzi (strain CL Brener)
Q4DW25	Proteasome subunit beta (EC 3.4.25.1)	Tc00.1047053507603.40	Trypanosoma cruzi (strain CL Brener)
Q4DKU0	DNA polymerase (EC 2.7.7.7)	Tc00.1047053509769.130	Trypanosoma cruzi (strain CL Brener)
Q4DGA3	Hypoxanthine phosphoribosyltransferase (EC 2.4.2.8)	Tc00.1047053506457.30	Trypanosoma cruzi (strain CL Brener)
Q4CRU7	Lysine--tRNA ligase (EC 6.1.1.6) (Lysyl-tRNA synthetase)	Tc00.1047053503815.20	Trypanosoma cruzi (strain CL Brener)
Q4E0L9	Proteasome subunit beta (EC 3.4.25.1)	Tc00.1047053509429.110	Trypanosoma cruzi (strain CL Brener)
Q4D5W6	Dolichol-phosphate mannosyltransferase subunit 1 (EC 2.4.1.83)	Tc00.1047053508169.60	Trypanosoma cruzi (strain CL Brener)
Q4DTW1	DNA topoisomerase I (EC 5.6.2.1) (DNA topoisomerase 1)	Tc00.1047053508693.20	Trypanosoma cruzi (strain CL Brener)
Q4D8U7	Proteasome subunit beta (EC 3.4.25.1)	Tc00.1047053503781.70	Trypanosoma cruzi (strain CL Brener)
Q4DT76	Phospholipid-transporting ATPase (EC 7.6.2.1)	Tc00.1047053511511.60	Trypanosoma cruzi (strain CL Brener)
Q4DHG5	DNA topoisomerase 2 (EC 5.6.2.2)	Tc00.1047053506445.60	Trypanosoma cruzi (strain CL Brener)
Q4CY24	Dolichol-phosphate mannosyltransferase subunit 1 (EC 2.4.1.83)	Tc00.1047053506581.10	Trypanosoma cruzi (strain CL Brener)
Q4E006	Phosphodiesterase (EC 3.1.4.-)	Tc00.1047053509805.20	Trypanosoma cruzi (strain CL Brener)
Q4D6T6	Proteasome subunit beta (EC 3.4.25.1)	Tc00.1047053507639.40	Trypanosoma cruzi (strain CL Brener)
Q4E0W1	DNA topoisomerase 2 (EC 5.6.2.2)	Tc00.1047053508277.370	Trypanosoma cruzi (strain CL Brener)
Q4DDP6	GlcNAc-1-P transferase (EC 2.7.8.15) (N-acetylglucosamine-1-phosphate transferase) (UDP-N-acetylglucosamine--dolichyl-phosphate N-acetylglucosaminephosphotransferase)	Tc00.1047053510283.140	Trypanosoma cruzi (strain CL Brener)
Q4DHP2	Mitogen-activated protein kinase (EC 2.7.11.24)	Tc00.1047053511491.80	Trypanosoma cruzi (strain CL Brener)
Q4CT28	18S rRNA aminocarboxypropyltransferase (EC 2.5.1.-)	Tc00.1047053511713.40	Trypanosoma cruzi (strain CL Brener)
Q4CYE3	DNA repair protein RAD51 homolog	Tc00.1047053503801.30 Tc00.1047053508817.50	Trypanosoma cruzi (strain CL Brener)
Q4DNV8	Phosphoglycerate kinase (EC 2.7.2.3)	Tc00.1047053505999.90	Trypanosoma cruzi (strain CL Brener)
Q4D193	Phosphoglycerate kinase (EC 2.7.2.3)	Tc00.1047053511419.40	Trypanosoma cruzi (strain CL Brener)
Q4DQR5	3-hydroxy-3-methylglutaryl coenzyme A reductase (HMG-CoA reductase) (EC 1.1.1.34)	Tc00.1047053509167.20	Trypanosoma cruzi (strain CL Brener)
Q4D4C9	3-hydroxy-3-methylglutaryl coenzyme A reductase (HMG-CoA reductase) (EC 1.1.1.34)	Tc00.1047053506831.40	Trypanosoma cruzi (strain CL Brener)
Q4CZP3	NADH dehydrogenase [ubiquinone] flavoprotein 1, mitochondrial (EC 7.1.1.2)	Tc00.1047053508399.10	Trypanosoma cruzi (strain CL Brener)
Q4DSJ2	Calcium-transporting ATPase (EC 7.2.2.10)	Tc00.1047053508543.90	Trypanosoma cruzi (strain CL Brener)
Q4CYX4	UV excision repair protein RAD23	Tc00.1047053506833.60	Trypanosoma cruzi (strain CL Brener)
Q4CPC0	NADH dehydrogenase [ubiquinone] flavoprotein 1, mitochondrial (EC 7.1.1.2)	Tc00.1047053507869.10	Trypanosoma cruzi (strain CL Brener)
Q4D3Y8	L-tyrosine:2-oxoglutarate aminotransferase (EC 2.6.1.5) (Tyrosine aminotransferase)	Tc00.1047053511461.20	Trypanosoma cruzi (strain CL Brener)
Q4DBZ4	Orotate phosphoribosyltransferase (EC 2.4.2.10) (EC 4.1.1.23) (Orotidine 5'-phosphate decarboxylase) (Uridine 5'-monophosphate synthase) (Fragment)	Tc00.1047053509899.110	Trypanosoma cruzi (strain CL Brener)
Q4DN31	Deoxyhypusine hydroxylase (DOHH) (EC 1.14.99.29) (Deoxyhypusine dioxygenase) (Deoxyhypusine monooxygenase)	Tc00.1047053507615.70	Trypanosoma cruzi (strain CL Brener)
Q4D7G6	UV excision repair protein RAD23	Tc00.1047053511731.10	Trypanosoma cruzi (strain CL Brener)
Q4DSX1	Deoxyhypusine hydroxylase (DOHH) (EC 1.14.99.29) (Deoxyhypusine dioxygenase) (Deoxyhypusine monooxygenase)	Tc00.1047053508347.130	Trypanosoma cruzi (strain CL Brener)
Q4CZ61	DNA helicase (EC 3.6.4.12)	Tc00.1047053507527.30	Trypanosoma cruzi (strain CL Brener)
Q4DVL9	NAD-dependent protein deacetylase (EC 2.3.1.286)	Tc00.1047053508207.150	Trypanosoma cruzi (strain CL Brener)
Q4D5X2	Clathrin heavy chain	Tc00.1047053506167.50	Trypanosoma cruzi (strain CL Brener)
Q4DD33	Dihydrolipoyl dehydrogenase (EC 1.8.1.4)	Tc00.1047053511025.110	Trypanosoma cruzi (strain CL Brener)
Q4CVI0	L-tyrosine:2-oxoglutarate aminotransferase (EC 2.6.1.5) (Tyrosine aminotransferase)	Tc00.1047053510795.10	Trypanosoma cruzi (strain CL Brener)
Q4DCB3	DNA replication licensing factor MCM2 (EC 3.6.4.12)	Tc00.1047053506933.40	Trypanosoma cruzi (strain CL Brener)
Q4DP02	NAD-dependent protein deacetylase (EC 2.3.1.286)	Tc00.1047053507519.60	Trypanosoma cruzi (strain CL Brener)
Q4DWL8	Dihydrolipoyl dehydrogenase (EC 1.8.1.4)	Tc00.1047053507089.270	Trypanosoma cruzi (strain CL Brener)
Q4DSY3	6-O-methylguanine-DNA methyltransferase (EC 2.1.1.63) (Methylated-DNA--protein-cysteine methyltransferase) (O-6-methylguanine-DNA-alkyltransferase)	Tc00.1047053508347.20	Trypanosoma cruzi (strain CL Brener)
Q4DIK4	Proteasome subunit alpha type (EC 3.4.25.1)	Tc00.1047053504213.120	Trypanosoma cruzi (strain CL Brener)
Q4D1W5	Small nuclear ribonucleoprotein E (snRNP-E) (Sm protein E)	Tc00.1047053511499.59	Trypanosoma cruzi (strain CL Brener)
Q4DT54	Ras-related protein Rab-14	Tc00.1047053511621.120	Trypanosoma cruzi (strain CL Brener)
Q4D144	Proteasome subunit alpha type (EC 3.4.25.1)	Tc00.1047053506985.30	Trypanosoma cruzi (strain CL Brener)
Q4DET5	UV excision repair protein RAD23	Tc00.1047053506175.40	Trypanosoma cruzi (strain CL Brener)
Q4CPL5	Leishmanolysin-like peptidase (EC 3.4.24.-)	Tc00.1047053505615.10	Trypanosoma cruzi (strain CL Brener)
Q4DTS0	Ras-related protein Rab-14	Tc00.1047053504741.240	Trypanosoma cruzi (strain CL Brener)
Q4DP13	UV excision repair protein RAD23	Tc00.1047053509669.90	Trypanosoma cruzi (strain CL Brener)
Q4DCK0	GPI mannosyltransferase 1 (EC 2.4.1.-) (GPI mannosyltransferase I)	Tc00.1047053503909.100	Trypanosoma cruzi (strain CL Brener)
Q4DDW8	Leishmanolysin-like peptidase (EC 3.4.24.-)	Tc00.1047053509011.80	Trypanosoma cruzi (strain CL Brener)
Q4DGE8	Fanconi-associated nuclease (EC 3.1.4.1)	Tc00.1047053509715.80	Trypanosoma cruzi (strain CL Brener)
Q4DQ14	ATP pyrophosphate-lyase (EC 4.6.1.2) (Adenylyl cyclase)	Tc00.1047053510121.150	Trypanosoma cruzi (strain CL Brener)
Q4DAK0	Leishmanolysin-like peptidase (EC 3.4.24.-)	Tc00.1047053511449.110	Trypanosoma cruzi (strain CL Brener)
Q4DL97	Leishmanolysin-like peptidase (EC 3.4.24.-)	Tc00.1047053510933.120	Trypanosoma cruzi (strain CL Brener)
Q4DZ18	Leishmanolysin-like peptidase (EC 3.4.24.-)	Tc00.1047053510303.10	Trypanosoma cruzi (strain CL Brener)
Q4DNB6	Leishmanolysin-like peptidase (EC 3.4.24.-)	Tc00.1047053508389.90	Trypanosoma cruzi (strain CL Brener)
Q4D5G1	Leishmanolysin-like peptidase (EC 3.4.24.-)	Tc00.1047053508071.50	Trypanosoma cruzi (strain CL Brener)
Q4DVY4	Leishmanolysin-like peptidase (EC 3.4.24.-)	Tc00.1047053506289.210	Trypanosoma cruzi (strain CL Brener)
Q4CNY8	Leishmanolysin-like peptidase (EC 3.4.24.-)	Tc00.1047053505567.20	Trypanosoma cruzi (strain CL Brener)
Q4DZ17	Leishmanolysin-like peptidase (EC 3.4.24.-)	Tc00.1047053510303.20	Trypanosoma cruzi (strain CL Brener)
Q4CPE5	Leishmanolysin-like peptidase (EC 3.4.24.-)	Tc00.1047053447135.10	Trypanosoma cruzi (strain CL Brener)
Q4CV39	Leishmanolysin-like peptidase (EC 3.4.24.-) (Fragment)	Tc00.1047053509155.39	Trypanosoma cruzi (strain CL Brener)
Q4DE45	Leishmanolysin-like peptidase (EC 3.4.24.-)	Tc00.1047053508699.90	Trypanosoma cruzi (strain CL Brener)
Q4DVY6	Leishmanolysin-like peptidase (EC 3.4.24.-)	Tc00.1047053506289.170	Trypanosoma cruzi (strain CL Brener)
Q4CQZ5	Leishmanolysin-like peptidase (EC 3.4.24.-)	Tc00.1047053503993.30	Trypanosoma cruzi (strain CL Brener)
Q4DM64	Leishmanolysin-like peptidase (EC 3.4.24.-)	Tc00.1047053509259.40	Trypanosoma cruzi (strain CL Brener)
Q4CMY9	Leishmanolysin-like peptidase (EC 3.4.24.-) (Fragment)	Tc00.1047053511703.19	Trypanosoma cruzi (strain CL Brener)
Q4E1H6	Leishmanolysin-like peptidase (EC 3.4.24.-)	Tc00.1047053508165.310	Trypanosoma cruzi (strain CL Brener)
Q4DMQ1	Leishmanolysin-like peptidase (EC 3.4.24.-)	Tc00.1047053507637.170	Trypanosoma cruzi (strain CL Brener)
Q4CPY5	Leishmanolysin-like peptidase (EC 3.4.24.-)	Tc00.1047053510281.20	Trypanosoma cruzi (strain CL Brener)
Q4DVX7	Leishmanolysin-like peptidase (EC 3.4.24.-)	Tc00.1047053510013.120	Trypanosoma cruzi (strain CL Brener)
Q4E479	Leishmanolysin-like peptidase (EC 3.4.24.-)	Tc00.1047053508163.330	Trypanosoma cruzi (strain CL Brener)
Q4D7L1	Leishmanolysin-like peptidase (EC 3.4.24.-)	Tc00.1047053507067.20	Trypanosoma cruzi (strain CL Brener)
Q4E1I5	Leishmanolysin-like peptidase (EC 3.4.24.-)	Tc00.1047053508165.130	Trypanosoma cruzi (strain CL Brener)
Q4DTU3	Obg-like ATPase 1	Tc00.1047053504741.20	Trypanosoma cruzi (strain CL Brener)
Q4DGJ5	Obg-like ATPase 1	Tc00.1047053511625.50	Trypanosoma cruzi (strain CL Brener)
Q4DGV2	Dihydroorotate dehydrogenase (fumarate) (EC 1.3.98.1) (Dihydroorotate oxidase)	Tc00.1047053507091.40	Trypanosoma cruzi (strain CL Brener)
Q4CMZ5	Transaldolase (EC 2.2.1.2)	Tc00.1047053507889.10	Trypanosoma cruzi (strain CL Brener)
Q4DPS5	Inositol-1-monophosphatase (EC 3.1.3.25)	Tc00.1047053507047.120 Tc00.1047053509179.140	Trypanosoma cruzi (strain CL Brener)
Q4CP83	CTP synthase (EC 6.3.4.2) (UTP--ammonia ligase) (Fragment)	Tc00.1047053508993.10	Trypanosoma cruzi (strain CL Brener)
Q4DBH5	Adenylosuccinate lyase (ASL) (EC 4.3.2.2) (Adenylosuccinase)	Tc00.1047053503855.30	Trypanosoma cruzi (strain CL Brener)
Q4CXJ7	Adenylosuccinate lyase (ASL) (EC 4.3.2.2) (Adenylosuccinase)	Tc00.1047053510337.30	Trypanosoma cruzi (strain CL Brener)
Q968V2	CAAX prenyl protease (EC 3.4.24.84)		Trypanosoma cruzi
Q4D207	Uncharacterized protein	Tc00.1047053508503.100 Tc00.1047053510565.125	Trypanosoma cruzi (strain CL Brener)
Q4D445	Uncharacterized protein	Tc00.1047053506147.220 Tc00.1047053510733.20	Trypanosoma cruzi (strain CL Brener)
Q4CU61	60S ribosomal protein L5, putative	Tc00.1047053509671.80 Tc00.1047053510765.60	Trypanosoma cruzi (strain CL Brener)
Q4D712	U2 small nuclear ribonucleoprotein B, putative	Tc00.1047053504431.90 Tc00.1047053507951.140	Trypanosoma cruzi (strain CL Brener)
Q4DDL6	Histone H4	Tc00.1047053507601.150 Tc00.1047053507601.160 Tc00.1047053507601.170 Tc00.1047053507943.10 Tc00.1047053507943.20 Tc00.1047053507943.30 Tc00.1047053507943.40	Trypanosoma cruzi (strain CL Brener)
Q4E5A0	G-actin binding protein, putative (Putative twinfilin)	Tc00.1047053506559.300	Trypanosoma cruzi (strain CL Brener)
Q4CMF1	Histone H4	Tc00.1047053508739.60 Tc00.1047053511681.20	Trypanosoma cruzi (strain CL Brener)
Q4D6Z6	Uncharacterized protein	Tc00.1047053508687.48 Tc00.1047053508687.66	Trypanosoma cruzi (strain CL Brener)
Q4E0W5	ALP5 (Actin-like protein, putative)	ALP5 Tc00.1047053508277.330	Trypanosoma cruzi (strain CL Brener)
Q4DAV9	60S ribosomal protein L37a, putative (Ribosomal proteins L37, putative)	Tc00.1047053504069.56 Tc00.1047053507641.233 Tc00.1047053511145.46	Trypanosoma cruzi (strain CL Brener)
Q4CUZ4	Uncharacterized protein	Tc00.1047053508267.20 Tc00.1047053508267.40	Trypanosoma cruzi (strain CL Brener)
Q4E078	Ribosomal protein L24, putative	Tc00.1047053503611.20 Tc00.1047053503611.40 Tc00.1047053506679.230 Tc00.1047053506679.250	Trypanosoma cruzi (strain CL Brener)
Q4D1A9	Dynein light chain, putative	Tc00.1047053510491.20 Tc00.1047053511633.40	Trypanosoma cruzi (strain CL Brener)
Q4CVX9	60S ribosomal protein L9, putative	Tc00.1047053509695.170 Tc00.1047053511729.40	Trypanosoma cruzi (strain CL Brener)
Q4D2H9	Hexosyltransferase (EC 2.4.1.-) (Fragment)	Tc00.1047053507255.63 Tc00.1047053508805.136	Trypanosoma cruzi (strain CL Brener)
Q4E088	40S ribosomal protein S10, putative	Tc00.1047053506679.140 Tc00.1047053506679.150	Trypanosoma cruzi (strain CL Brener)
Q4D0D5	Uncharacterized protein	Tc00.1047053506893.40 Tc00.1047053508501.190	Trypanosoma cruzi (strain CL Brener)
Q4D916	40S ribosomal protein S16, putative	Tc00.1047053507513.60 Tc00.1047053507513.70	Trypanosoma cruzi (strain CL Brener)
Q4DVC6	Ribosomal protein L39, putative	Tc00.1047053506573.81 Tc00.1047053511217.145	Trypanosoma cruzi (strain CL Brener)
Q4CXR4	Ribosomal protein S29, putative	Tc00.1047053506025.14 Tc00.1047053511209.54 Tc00.1047053511805.15	Trypanosoma cruzi (strain CL Brener)
Q4DQ26	Actin-like protein, putative (Actin-related protein 6)	Arp6 Tc00.1047053510121.30	Trypanosoma cruzi (strain CL Brener)
Q4D2V8	60S ribosomal subunit protein L31, putative	Tc00.1047053510737.70 Tc00.1047053510737.79	Trypanosoma cruzi (strain CL Brener)
Q4DYB0	Histone H2A	Tc00.1047053509207.11 Tc00.1047053509207.20 Tc00.1047053511809.135 Tc00.1047053511809.140 Tc00.1047053511817.140 Tc00.1047053511817.161 Tc00.1047053511817.171	Trypanosoma cruzi (strain CL Brener)
Q4D766	Aquaporin-like protein, putative	Tc00.1047053504159.40 Tc00.1047053506821.180	Trypanosoma cruzi (strain CL Brener)
Q4D6V9	Histone H2A	Tc00.1047053510525.100 Tc00.1047053510525.80	Trypanosoma cruzi (strain CL Brener)
Q4DN73	40S ribosomal protein S27, putative (Ribosomal protein S27, putative)	Tc00.1047053506963.14 Tc00.1047053511233.14 Tc00.1047053511277.175	Trypanosoma cruzi (strain CL Brener)
Q4CVR5	Tryparedoxin peroxidase, putative	Tc00.1047053487507.10 Tc00.1047053505983.9 Tc00.1047053509445.10	Trypanosoma cruzi (strain CL Brener)
Q4D1E5	Mucin TcMUCI, putative	Tc00.1047053504669.50 Tc00.1047053506015.40	Trypanosoma cruzi (strain CL Brener)
Q4DG45	60S ribosomal protein L26, putative	Tc00.1047053510761.14 Tc00.1047053511067.20 Tc00.1047053511903.130	Trypanosoma cruzi (strain CL Brener)
Q4DHW9	Uncharacterized protein	Tc00.1047053506661.150 Tc00.1047053511245.20	Trypanosoma cruzi (strain CL Brener)
Q4DMK9	40S ribosomal protein S3, putative	Tc00.1047053504021.109 Tc00.1047053507677.39 Tc00.1047053509353.30	Trypanosoma cruzi (strain CL Brener)
Q4DJ48	Formin A (Formin, putative)	Tc00.1047053511755.80	Trypanosoma cruzi (strain CL Brener)
Q4DXV5	60S ribosomal protein L29	Tc00.1047053510719.30 Tc00.1047053510719.35	Trypanosoma cruzi (strain CL Brener)
Q4DFB0	10 kDa heat shock protein, putative	Tc00.1047053508209.100 Tc00.1047053508209.90 Tc00.1047053509505.30 Tc00.1047053509505.70	Trypanosoma cruzi (strain CL Brener)
Q4CRB0	Mucin TcSMUGS, putative	Tc00.1047053511679.10 Tc00.1047053511685.30	Trypanosoma cruzi (strain CL Brener)
Q4E1E4	Trans-sialidase, putative	Tc00.1047053508139.240 Tc00.1047053508139.250	Trypanosoma cruzi (strain CL Brener)
Q4CTR5	40S ribosomal protein L14, putative	Tc00.1047053506861.30 Tc00.1047053506937.30 Tc00.1047053510437.20	Trypanosoma cruzi (strain CL Brener)
Q4CZU1	Nucleolar protein 16	Tc00.1047053509567.50 Tc00.1047053511407.20	Trypanosoma cruzi (strain CL Brener)
Q4E4N4	Eukaryotic translation initiation factor 5A (eIF-5A)	Tc00.1047053506925.120 Tc00.1047053506925.130	Trypanosoma cruzi (strain CL Brener)
Q4CRJ0	Mucin-like glycoprotein, putative	Tc00.1047053507359.20 Tc00.1047053509147.40	Trypanosoma cruzi (strain CL Brener)
Q4CYN7	Uncharacterized protein	Tc00.1047053504017.50 Tc00.1047053511231.40	Trypanosoma cruzi (strain CL Brener)
Q4DDC6	Tuzin	Tc00.1047053507485.120 Tc00.1047053507485.140	Trypanosoma cruzi (strain CL Brener)
Q4D1Q2	Calcium-binding protein, putative	Tc00.1047053509391.10 Tc00.1047053509391.20 Tc00.1047053509391.30	Trypanosoma cruzi (strain CL Brener)
Q4DW23	Uncharacterized protein	Tc00.1047053507603.54 Tc00.1047053509429.124	Trypanosoma cruzi (strain CL Brener)
Q4CZ18	Uncharacterized protein	Tc00.1047053508741.100 Tc00.1047053511685.50	Trypanosoma cruzi (strain CL Brener)
Q4DKZ4	60S ribosomal protein L18a	Tc00.1047053506957.90 Tc00.1047053511727.129	Trypanosoma cruzi (strain CL Brener)
Q4CVZ2	Mucin TcSMUGL, putative	Tc00.1047053504539.20 Tc00.1047053506533.106 Tc00.1047053507157.10 Tc00.1047053509147.50	Trypanosoma cruzi (strain CL Brener)
Q5UCB2	Aspartate aminotransferase (EC 2.6.1.1) (Fragment)		Trypanosoma cruzi
Q6IWF6	Elongation factor 2		Trypanosoma cruzi
Q2VLK8	Metacaspase 5	MCA5	Trypanosoma cruzi
G4WJZ7	U3 small nucleolar ribonucleoprotein protein MPP10 (Fragment)		Trypanosoma cruzi
Q8T2W6	Cell surface protease (EC 3.4.24.36) (Major surface glycoprotein) (Protein gp63)	Tcc1i14-1.1	Trypanosoma cruzi
G4WJW0	Lanosterol cyclase (Fragment)		Trypanosoma cruzi
Q95VX7	Cathepsin B-like protease (Fragment)		Trypanosoma cruzi
A0A0M5M232	Calmodulin (Fragment)	CAM	Trypanosoma cruzi
Q6QT33	Adenylate kinase 3	AdK3	Trypanosoma cruzi
Q968V5	V-type proton ATPase subunit F		Trypanosoma cruzi
Q6XG55	Ribonucloprotein		Trypanosoma cruzi
A0A142KWJ2	MURF2 protein (Fragment)		Trypanosoma cruzi
G0Z1M4	Uncharacterized protein (Fragment)		Trypanosoma cruzi
B2M0V2	UDP-GlcNAc:polypeptide N-acetylglucosaminyltransferase	OGNT2-1	Trypanosoma cruzi
Q9NIP8	Mucin-like protein	SMUG	Trypanosoma cruzi
A5YPF4	Adenylyl cyclase (Fragment)		Trypanosoma cruzi
Q0MRD4	NADPH cytochrome P450 reductase B	CPR(B)	Trypanosoma cruzi
Q2VLK6	Metacaspase 3	MCA3	Trypanosoma cruzi
F2WVH3	Proline dehydrogenase (EC 1.5.5.2)	PRODH	Trypanosoma cruzi
G4WJU0	C-5 sterol desaturase (Fragment)		Trypanosoma cruzi
B9V415	Antigen (Fragment)	RP5	Trypanosoma cruzi
A0A0M4RW50	Calmodulin (Fragment)	CAM	Trypanosoma cruzi
A0A1L3GTM7	Mevalonate kinase (Fragment)	MVK	Trypanosoma cruzi
A6XG57	Autophagy-related protein		Trypanosoma cruzi
G4WJU1	C-8 sterol isomerase (Fragment)		Trypanosoma cruzi
G0Z1I8	Uncharacterized protein (Fragment)		Trypanosoma cruzi
Q7YZA9	Putative beta propeller protein	bpp1	Trypanosoma cruzi
Q9NIQ6	Mucin-like protein	SMUG	Trypanosoma cruzi
Q86FP5	Uncharacterized protein (Fragment)		Trypanosoma cruzi
A0A1P8CZ13	Surface membrane protein		Trypanosoma cruzi
Q8T301	Tcc1j12.4	Tcc1j12.4	Trypanosoma cruzi
G0Z1A8	Uncharacterized protein (Fragment)		Trypanosoma cruzi
Q8T304	Tcc1j12.1	Tcc1j12.1	Trypanosoma cruzi
G0Z188	Uncharacterized protein (Fragment)		Trypanosoma cruzi
G4WJU7	Hydroxymethylglutaryl-CoA reductase (NADPH) (EC 1.1.1.34) (Fragment)		Trypanosoma cruzi
G4WK04	Glycylpeptide N-tetradecanoyltransferase (EC 2.3.1.97) (Fragment)		Trypanosoma cruzi
G0Z0U9	Uncharacterized protein (Fragment)		Trypanosoma cruzi
B9V414	Antigen (Fragment)	RP4	Trypanosoma cruzi
A5YPD9	Adenylyl cyclase (Fragment)		Trypanosoma cruzi
G4WJV2	Lathosterol oxidase (Fragment)		Trypanosoma cruzi
G4WK01	Carboxypeptidase (Fragment)		Trypanosoma cruzi
Q8T2V4	Tcc1i14-2.11	Tcc1i14-2.11	Trypanosoma cruzi
Q6XG56	Phosphodiesterase (EC 3.1.4.-)	PDE1	Trypanosoma cruzi
A5YQ33	Amastin (Fragment)		Trypanosoma cruzi
Q8T2Y4	Tcc1l8.8	Tcc1l8.8	Trypanosoma cruzi
A5PGV4	Putative surface antigen TASV-A1	TASV-A1	Trypanosoma cruzi
Q9NIR1	Mucin-like protein (Fragment)	SMUG	Trypanosoma cruzi
A5YPF0	Adenylyl cyclase (Fragment)		Trypanosoma cruzi
D5FGE6	Putative polyamine transporter	POT1.3	Trypanosoma cruzi
Q86RL4	Uncharacterized protein		Trypanosoma cruzi
Q8T2Y5	Tcc1l8.6	Tcc1l8.6	Trypanosoma cruzi
A0A0M4RW41	Calmodulin (Fragment)	CAM	Trypanosoma cruzi
A5YPG9	Adenylyl cyclase (Fragment)		Trypanosoma cruzi
A5YQ38	Amastin (Fragment)		Trypanosoma cruzi
G4WJT2	Lanosterol 14-alpha-demethylase (Fragment)		Trypanosoma cruzi
Q86G51	UDP:Glc glycoprotein glucosyltransferase	gt1	Trypanosoma cruzi
Q9NIP9	Mucin-like protein (Fragment)	SMUG	Trypanosoma cruzi
A5YPE1	Adenylyl cyclase (Fragment)		Trypanosoma cruzi
Q8T1A6	TC3_70K14.4	TC3_70K14.4	Trypanosoma cruzi
G4WJZ9	Dihydroxyacetone kinase 1-like protein (Fragment)		Trypanosoma cruzi
G4WJW2	Phosphomevalonate kinase-like protein (Fragment)		Trypanosoma cruzi
G4WJU5	Farnesyl pyrophosphate synthase (Fragment)		Trypanosoma cruzi
A7UL80	Transketolase (EC 2.2.1.1)		Trypanosoma cruzi
G4WJT6	C-14 sterol reductase (Fragment)		Trypanosoma cruzi
Q8MV42	U2 splicing auxiliary factor	u2af26	Trypanosoma cruzi
Q7YXJ6	Uncharacterized protein (Fragment)		Trypanosoma cruzi
Q2VLK4	Metacaspase 3	MCA3	Trypanosoma cruzi
Q8T2Y2	Tcc2i18.2	Tcc2i18.2	Trypanosoma cruzi
A0A097NUY0	Surface membrane protein (Fragment)		Trypanosoma cruzi
Q8T2Z1	Tcc1a22.7	Tcc1a22.7	Trypanosoma cruzi
O96634	N9 protein (Fragment)	N9	Trypanosoma cruzi
A5PGW2	Putative surface antigen TASV-A6 (Fragment)	TASV-A6	Trypanosoma cruzi
Q8T2Z9	Tcc1j12.6	Tcc1j12.6	Trypanosoma cruzi
Q8T2W8	TC3_47I12.9	TC3_47I12.9	Trypanosoma cruzi
G4WJY0	Uncharacterized protein (Fragment)		Trypanosoma cruzi
Q8T303	Tcc1j12.2	Tcc1j12.2	Trypanosoma cruzi
A5YPE3	Adenylyl cyclase (Fragment)		Trypanosoma cruzi
Q8T2W5	Tcc1i14-1.2	Tcc1i14-1.2	Trypanosoma cruzi
B9V413	Antigen (Fragment)	RP2	Trypanosoma cruzi
Q2I5R9	Peptidyl-prolyl cis-trans isomerase (EC 5.2.1.8)	Pin1	Trypanosoma cruzi
G0Z1Z9	PH domain-containing protein (Fragment)		Trypanosoma cruzi
Q9NIQ5	Mucin-like protein	SMUG	Trypanosoma cruzi
G4WJX1	CAS/CSE/importin domain protein (Fragment)		Trypanosoma cruzi
G0Z0U8	Uncharacterized protein (Fragment)		Trypanosoma cruzi
Q5UCB1	Putative aspartate-ammonia ligase (Fragment)		Trypanosoma cruzi
Q8T2W3	Histone H3-K79 methyltransferase (EC 2.1.1.360) (Histone-lysine N-methyltransferase, H3 lysine-79 specific)	Tcc1i14-2.2	Trypanosoma cruzi
Q6QCX7	U2AF65-like splicing factor	U2AF65	Trypanosoma cruzi
G0Z0W1	Uncharacterized protein (Fragment)		Trypanosoma cruzi
Q9NIQ0	Mucin-like protein	SMUG	Trypanosoma cruzi
Q8T1Q4	Tcc44h21-2.5	Tcc44h21-2.5	Trypanosoma cruzi
A5PGV7	Putative surface antigen TASV-A7	TASV-A7	Trypanosoma cruzi
G0Z189	Uncharacterized protein (Fragment)		Trypanosoma cruzi
Q8T2V9	Derlin	Tcc1i14-2.6	Trypanosoma cruzi
G4WJX7	Uncharacterized protein (Fragment)		Trypanosoma cruzi
A0A1P8CZ06	Surface membrane protein		Trypanosoma cruzi
Q9NIR0	Mucin-like protein (Fragment)	SMUG	Trypanosoma cruzi
A5YQ12	Amastin (Fragment)		Trypanosoma cruzi
Q86RL6	Uncharacterized protein		Trypanosoma cruzi
O00833	Uncharacterized protein (Fragment)		Trypanosoma cruzi
A5YPE9	Adenylyl cyclase (Fragment)		Trypanosoma cruzi
A0A1L3GTK4	Mevalonate kinase (Fragment)	MVK	Trypanosoma cruzi
Q8T2W2	Tcc1i14-2.3	Tcc1i14-2.3	Trypanosoma cruzi
D6QXI5	ClpB chaperone	HSP104	Trypanosoma cruzi
A5YQ01	Amastin (Fragment)		Trypanosoma cruzi
Q8T2X5	TC3_47I12.2	TC3_47I12.2	Trypanosoma cruzi
A5YQ25	Amastin (Fragment)		Trypanosoma cruzi
Q6QT93	Putative amino acid transporter PAT12		Trypanosoma cruzi
A0A0M4R526	Calmodulin (Fragment)	CAM	Trypanosoma cruzi
A5YQ18	Amastin (Fragment)		Trypanosoma cruzi
Q50HP9	Putative glutamic acid rich protein	garp	Trypanosoma cruzi
Q86RL2	Uncharacterized protein (Fragment)		Trypanosoma cruzi
Q9NIQ9	Mucin-like protein	SMUG	Trypanosoma cruzi
G4WJX4	Uncharacterized protein		Trypanosoma cruzi
Q8T1A4	TC3_70K14.6	TC3_70K14.6	Trypanosoma cruzi
G4WJZ0	GlcNAc-PI synthesis protein (Fragment)		Trypanosoma cruzi
B3VSM5	Trans-sialidase (Fragment)		Trypanosoma cruzi
A5PGW6	Putative surface antigen TASV-A9 (Fragment)	TASV-A9	Trypanosoma cruzi
G4WJX5	Uncharacterized protein (Fragment)		Trypanosoma cruzi
A0A1P8CZ08	Surface membrane protein		Trypanosoma cruzi
G4WJW9	Aquaporin-like protein (Fragment)		Trypanosoma cruzi
Q9NIQ3	Mucin-like protein	SMUG	Trypanosoma cruzi
A5YPG3	Adenylyl cyclase (Fragment)		Trypanosoma cruzi
A0A0M4S8T7	Calmodulin (Fragment)	CAM	Trypanosoma cruzi
B9V412	Antigen (Fragment)	RP1	Trypanosoma cruzi
A5YQ11	Amastin (Fragment)		Trypanosoma cruzi
A5YQ14	Amastin (Fragment)		Trypanosoma cruzi
G4WK05	Glycylpeptide N-tetradecanoyltransferase (EC 2.3.1.97) (Fragment)		Trypanosoma cruzi
G0Z1N5	Uncharacterized protein (Fragment)		Trypanosoma cruzi
Q7Z1W0	Leishmanolysin-like peptidase (EC 3.4.24.-)	GP63-Ia	Trypanosoma cruzi
G4WJY6	Uncharacterized protein (Fragment)		Trypanosoma cruzi
G4WJW5	Squalene monooxygenase (Fragment)		Trypanosoma cruzi
Q8MXD4	Flagellar calcium binding protein 3	calflagin	Trypanosoma cruzi
Q8T2V7	Tcc1i14-2.8	Tcc1i14-2.8	Trypanosoma cruzi
Q8T1Q7	Tcc44h21-2.2	Tcc44h21-2.2	Trypanosoma cruzi
Q8T302	Tcc1j12.3	Tcc1j12.3	Trypanosoma cruzi
A5YQ02	Amastin (Fragment)		Trypanosoma cruzi
B5U6T8	Amastigote surface protein 3 (Fragment)	ASP-3	Trypanosoma cruzi
Q8T2Z8	Tcc1j12.7	Tcc1j12.7	Trypanosoma cruzi
B1PU56	Non-specific serine/threonine protein kinase (EC 2.7.11.1)	AUK3	Trypanosoma cruzi
G4WJU9	Uncharacterized protein (Fragment)		Trypanosoma cruzi
G0Z1N4	Uncharacterized protein (Fragment)		Trypanosoma cruzi
Q7Z1V8	Leishmanolysin-like peptidase (EC 3.4.24.-)	GP63-II	Trypanosoma cruzi
G4WJV8	Oxidosqualene cyclase (Fragment)		Trypanosoma cruzi
Q8T2V8	Tcc1i14-2.7	Tcc1i14-2.7	Trypanosoma cruzi
P90603	MUC.CL-1	MUC.CL-1	Trypanosoma cruzi
Q86FP4	Uncharacterized protein		Trypanosoma cruzi
A5YPG1	Adenylyl cyclase (Fragment)		Trypanosoma cruzi
Q86RL5	Uncharacterized protein (Fragment)		Trypanosoma cruzi
A5YPD5	Adenylyl cyclase (Fragment)		Trypanosoma cruzi
A5YRB8	TcAG48 (Fragment)		Trypanosoma cruzi
Q5UES1	Putative GAG protein	GAG	Trypanosoma cruzi
A0A1P8CZ02	Surface membrane protein		Trypanosoma cruzi
A0A1P8CZ01	Surface membrane protein		Trypanosoma cruzi
A5PGV9	Putative surface antigen TASV-C2	TASV-C2	Trypanosoma cruzi
Q86RB8	DGF-1 (Fragment)		Trypanosoma cruzi
Q8T2Z2	Tcc1a22.6	Tcc1a22.6	Trypanosoma cruzi
Q8T1A3	DNA primase (EC 2.7.7.-)	TC3_70K14.7	Trypanosoma cruzi
Q8T2Z4	Tcc1a22.4	Tcc1a22.4	Trypanosoma cruzi
A0A142KWJ1	Cytochrome b (Fragment)		Trypanosoma cruzi
Q5EEK1	UDP-galactopyranose mutase (EC 5.4.99.9)	GLF	Trypanosoma cruzi
Q8T2Y1	Tcc2i18.3	Tcc2i18.3	Trypanosoma cruzi
A5YPE7	Adenylyl cyclase (Fragment)		Trypanosoma cruzi
G4WJU4	Farnesyl pyrophosphate synthase (Fragment)		Trypanosoma cruzi
B1PU53	Non-specific serine/threonine protein kinase (EC 2.7.11.1)	AUK1	Trypanosoma cruzi
B3U4H3	Aldo-keto reductase		Trypanosoma cruzi
G4V510	Mucin-associated surface protein (Fragment)	MASP	Trypanosoma cruzi
G4WJY8	Histone acethyltransferase-like protein (Fragment)		Trypanosoma cruzi
A5YPE6	Adenylyl cyclase (Fragment)		Trypanosoma cruzi
A0A1P8CYZ0	Surface membrane protein		Trypanosoma cruzi
A0A097NV05	Surface membrane protein (Fragment)		Trypanosoma cruzi
Q86RL3	Uncharacterized protein (Fragment)		Trypanosoma cruzi
A5PGW4	Putative surface antigen TASV-A4 (Fragment)	TASV-A4	Trypanosoma cruzi
Q6QT29	Adenylate kinase 7	AdK7	Trypanosoma cruzi
G0Z1I7	Uncharacterized protein (Fragment)		Trypanosoma cruzi
Q8T2Z6	Tcc1a22.2	Tcc1a22.2	Trypanosoma cruzi
G4WJZ2	Nitroreductase (Fragment)		Trypanosoma cruzi
Q86RB7	Uncharacterized protein (Fragment)		Trypanosoma cruzi
B3VSM8	Trans-sialidase (Fragment)		Trypanosoma cruzi
Q7YXJ5	Uncharacterized protein (Fragment)		Trypanosoma cruzi
Q8T2V5	Dual-specificity kinase (EC 2.7.12.1)	Tcc1i14-2.10	Trypanosoma cruzi
Q6QTA2	Putative amino acid transporter PAT3		Trypanosoma cruzi
Q8T2Z5	Tcc1a22.3	Tcc1a22.3	Trypanosoma cruzi
A1DS47	Cytochrome c oxidase subunit 3	COIII	Trypanosoma cruzi
Q8T2W0	Tcc1i14-2.5	Tcc1i14-2.5	Trypanosoma cruzi
G4WJZ5	Protein kinase-like protein (Fragment)		Trypanosoma cruzi
Q8T2V6	Tcc1i14-2.9	Tcc1i14-2.9	Trypanosoma cruzi
P90596	Histone H2A (Fragment)		Trypanosoma cruzi
G4WJX0	Asparagine synthetase A (Fragment)		Trypanosoma cruzi
H2DMJ5	MORN1		Trypanosoma cruzi
Q6Y8Q6	Adenylate kinase	AdeK1	Trypanosoma cruzi
G4WJT4	Lanosterol 14-alpha-demethylase (Fragment)		Trypanosoma cruzi
Q9NHA6	Putative DEAH-box RNA helicase (Fragment)	RH1	Trypanosoma cruzi
G4WJW3	Short chain dehydrogenase (Fragment)		Trypanosoma cruzi
Q7Z0B9	Thiol transferase Tc52 (Fragment)	Tc52	Trypanosoma cruzi
O76990	Peptidyl-prolyl cis-trans isomerase (PPIase) (EC 5.2.1.8)	cyp	Trypanosoma cruzi
B3VSM7	Trans-sialidase (Fragment)		Trypanosoma cruzi
Q2VLK5	Metacaspase 3	MCA3	Trypanosoma cruzi
G4WJW8	Farnesyltransferase (Fragment)		Trypanosoma cruzi
J7FBI2	Protein kinase Wee570		Trypanosoma cruzi
I6LED5	Trypanothione reductase (Fragment)	TR	Trypanosoma cruzi
G4WK02	Thermostable carboxypeptidase 1 (Fragment)		Trypanosoma cruzi
G4WJZ8	Vacuolar ATP synthase subunit B (Fragment)		Trypanosoma cruzi
G4WJY1	Uncharacterized protein (Fragment)		Trypanosoma cruzi
G4WJV9	Lanosterol cyclase (Fragment)		Trypanosoma cruzi
G4WK00	Dihydroxyacetone kinase 1-like protein (Fragment)		Trypanosoma cruzi
G4WJX8	Uncharacterized protein (Fragment)		Trypanosoma cruzi
Q8T2Y9	Tcc1l8.2	Tcc1l8.2	Trypanosoma cruzi
A5YPF5	Adenylyl cyclase (Fragment)		Trypanosoma cruzi
Q8T1A5	TC3_70K14.5	TC3_70K14.5	Trypanosoma cruzi
A0A1P8CZ04	Surface membrane protein (Fragment)		Trypanosoma cruzi
A0A097NUX9	Surface membrane protein (Fragment)		Trypanosoma cruzi
O96497	Putative RNA-helicase		Trypanosoma cruzi
Q6QT95	Putative amino acid transporter PAT10		Trypanosoma cruzi
Q8T1Q2	Tcc44h21-2.7	Tcc44h21-2.7	Trypanosoma cruzi
Q8T2X2	TC3_47I12.5	TC3_47I12.5	Trypanosoma cruzi
Q86FP3	Uncharacterized protein		Trypanosoma cruzi
A5YPE8	Adenylyl cyclase (Fragment)		Trypanosoma cruzi
G4WJU6	Hydroxymethylglutaryl-CoA reductase (NADPH) (EC 1.1.1.34) (Fragment)		Trypanosoma cruzi
G4WK03	Thermostable carboxypeptidase 1 (Fragment)		Trypanosoma cruzi
G0Z0W2	Uncharacterized protein (Fragment)		Trypanosoma cruzi
Q6QTA1	Putative amino acid transporter PAT4		Trypanosoma cruzi
G4WJX2	Phosphogluconate dehydrogenase (NADP(+)-dependent, decarboxylating) (EC 1.1.1.44) (Fragment)		Trypanosoma cruzi
O76989	Mannose-1-phosphate guanyltransferase (Fragment)	mpg1	Trypanosoma cruzi
G4WJV7	Oxidosqualene cyclase (Fragment)		Trypanosoma cruzi
G4WJX6	Uncharacterized protein (Fragment)		Trypanosoma cruzi
A5PGV8	Putative surface antigen TASV-C1	TASV-C1	Trypanosoma cruzi
Q8T2Y3	Tcc2i18.1	Tcc2i18.1	Trypanosoma cruzi
A5PGV6	Putative surface antigen TASV-A5	TASV-A5	Trypanosoma cruzi
G4WJW4	Squalene monooxygenase (EC 1.14.14.17) (Fragment)		Trypanosoma cruzi
A7UL79	6-phosphogluconolactonase (6PGL) (EC 3.1.1.31)		Trypanosoma cruzi
A0A0M3UM06	Calmodulin (Fragment)	CAM	Trypanosoma cruzi
Q5UCB3	Asparaginase (EC 3.5.1.1) (Fragment)		Trypanosoma cruzi
Q8T1P9	Tcc44h21-2.10	Tcc44h21-2.10	Trypanosoma cruzi
G4WJY7	Helicase (Fragment)		Trypanosoma cruzi
Q86LQ7	Glucose-6-phosphate isomerase (EC 5.3.1.9) (Fragment)	GPI	Trypanosoma cruzi
A0A0M5M224	Calmodulin (Fragment)	CAM	Trypanosoma cruzi
O96602	Surface antigen PHGST#5		Trypanosoma cruzi
G4WJU8	HMG_CoA_synt_N domain-containing protein (Fragment)		Trypanosoma cruzi
G4WJV6	Diphosphomevalonate decarboxylase (Fragment)		Trypanosoma cruzi
A5YQ42	Amastin (Fragment)		Trypanosoma cruzi
Q9NIQ1	Mucin-like protein	SMUG	Trypanosoma cruzi
A5JUX3	Surface protein-2		Trypanosoma cruzi
Q8T1A8	TC3_70K14.1	TC3_70K14.1	Trypanosoma cruzi
O61089	Uncharacterized protein		Trypanosoma cruzi
G0Z123	Beta-adaptin (Fragment)		Trypanosoma cruzi
A0A1P8CZ07	Surface membrane protein (Fragment)		Trypanosoma cruzi
G0Z1M3	Uncharacterized protein (Fragment)		Trypanosoma cruzi
Q8T2W7	TC3_47I12.10	TC3_47I12.10	Trypanosoma cruzi
Q8T2X4	TC3_47I12.3	TC3_47I12.3	Trypanosoma cruzi
Q9NIQ2	Mucin-like protein	SMUG	Trypanosoma cruzi
A5YPF2	Adenylyl cyclase (Fragment)		Trypanosoma cruzi
G4WJY4	Uncharacterized protein		Trypanosoma cruzi
A5YQ27	Amastin (Fragment)		Trypanosoma cruzi
A0A0M4RGD7	Calmodulin (Fragment)	CAM	Trypanosoma cruzi
G4WJX3	Phosphogluconate dehydrogenase (NADP(+)-dependent, decarboxylating) (EC 1.1.1.44) (Fragment)		Trypanosoma cruzi
Q8T2Z0	Tcc1l8.1	Tcc1l8.1	Trypanosoma cruzi
Q5UCB0	Putative adenylosuccinate synthetase (Fragment)		Trypanosoma cruzi
Q968V6	V-type proton ATPase subunit F		Trypanosoma cruzi
G0Z207	Uncharacterized protein (Fragment)		Trypanosoma cruzi
Q8T1Q3	Tcc44h21-2.6	Tcc44h21-2.6	Trypanosoma cruzi
A7Y1U8	Geranylgeranyltransferase type I beta subunit (EC 2.5.1.59)		Trypanosoma cruzi
O77405	ATP pyrophosphate-lyase (Adenylyl cyclase)	ADC4	Trypanosoma cruzi
G4WJV5	Diphosphomevalonate decarboxylase (EC 4.1.1.33) (Fragment)		Trypanosoma cruzi
G4WJT7	Sterol 24-c-methyltransferase (Fragment)		Trypanosoma cruzi
Q6QT97	Putative amino acid transporter PAT8		Trypanosoma cruzi
A5PGW0	Putative surface antigen TASV-B1 (Fragment)	TASV-B1	Trypanosoma cruzi
A5YPF9	Adenylyl cyclase (Fragment)		Trypanosoma cruzi
G4WJT9	NAD(P)-dependent steroid dehydrogenase protein (Fragment)		Trypanosoma cruzi
G4WJV1	Isopentenyl-diphosphate delta-isomerase (Fragment)		Trypanosoma cruzi
A0A0M5M225	Calmodulin (Fragment)	CAM	Trypanosoma cruzi
A0A0M3UM08	Calmodulin (Fragment)	CAM	Trypanosoma cruzi
Q6V7K8	35 kDa cyclophilin		Trypanosoma cruzi
Q6QT98	Putative amino acid transporter PAT7		Trypanosoma cruzi
G4WJV4	Mevalonate kinase (Fragment)		Trypanosoma cruzi
Q6QT94	Putative amino acid transporter PAT11		Trypanosoma cruzi
Q6QT96	Putative amino acid transporter PAT9 (Fragment)		Trypanosoma cruzi
A5YQ22	Amastin (Fragment)		Trypanosoma cruzi
Q6QT99	Putative amino acid transporter PAT6		Trypanosoma cruzi
Q8T1A7	TC3_70K14.3	TC3_70K14.3	Trypanosoma cruzi
G4V509	Mucin-associated surface protein (Fragment)	MASP	Trypanosoma cruzi
A0A0M4QYV6	Calmodulin (Fragment)	CAM	Trypanosoma cruzi
Q7Z1G8	RNA-binding protein 4	rbp-4	Trypanosoma cruzi
Q6QTA4	Putative amino acid transporter PAT1		Trypanosoma cruzi
G4WJX9	Uncharacterized protein (Fragment)		Trypanosoma cruzi
A5PGV5	Putative surface antigen TASV-A2	TASV-A2	Trypanosoma cruzi
A5YPF1	Adenylyl cyclase (Fragment)		Trypanosoma cruzi
G4WJZ3	Nitroreductase (Fragment)		Trypanosoma cruzi
Q6V7K7	Peptidyl-prolyl cis-trans isomerase (PPIase) (EC 5.2.1.8)		Trypanosoma cruzi
G4WJZ4	Peroxisomal membrane protein 4 (Fragment)		Trypanosoma cruzi
Q9NIQ8	Mucin-like protein	SMUG	Trypanosoma cruzi
A5YQ08	Amastin (Fragment)		Trypanosoma cruzi
Q8T2Y0	Tcc2i18.4	Tcc2i18.4	Trypanosoma cruzi
G4WJY2	Uncharacterized protein (Fragment)		Trypanosoma cruzi
O00804	2-Hacid_dh_C domain-containing protein (Fragment)		Trypanosoma cruzi
Q003G8	Cytochrome P450 reductase A		Trypanosoma cruzi
B3VSM6	Trans-sialidase (Fragment)		Trypanosoma cruzi
Q9GU26	Putative spliced leader RNA PSE-promoter transcription factor PPB1		Trypanosoma cruzi
G4WJW7	Farnesyltransferase (Fragment)		Trypanosoma cruzi
B3VSM4	Trans-sialidase (Fragment)		Trypanosoma cruzi
O96762	ATP pyrophosphate-lyase (Adenylyl cyclase)	adc1	Trypanosoma cruzi
G4WJY9	Ubiquitinyl hydrolase 1 (EC 3.4.19.12) (Fragment)		Trypanosoma cruzi
A0A1P8CZ03	Surface membrane protein		Trypanosoma cruzi
P90600	Uncharacterized protein (Fragment)		Trypanosoma cruzi
Q8T2Z3	Tcc1a22.5	Tcc1a22.5	Trypanosoma cruzi
Q9NIQ4	Mucin-like protein	SMUG	Trypanosoma cruzi
Q6ZXC0	Metallocarboxypeptidase (EC 3.4.17.19)	mcar-1	Trypanosoma cruzi
Q7Z1E7	FIP1-like protein		Trypanosoma cruzi
G4WJT8	NAD(P)-dependent steroid dehydrogenase protein (Fragment)		Trypanosoma cruzi
Q6QTA0	Putative amino acid transporter PAT5		Trypanosoma cruzi
G0Z1Q5	UmuC domain-containing protein (Fragment)		Trypanosoma cruzi
G4WJZ6	Protein kinase (Fragment)		Trypanosoma cruzi
Q7Z1V9	Leishmanolysin-like peptidase (EC 3.4.24.-)	GP63-Ib	Trypanosoma cruzi
G4WJZ1	N-acetylglucosaminylphosphatidylinositol deacetylase (EC 3.5.1.89) (Fragment)		Trypanosoma cruzi
B2CQQ7	Polyamine transporter	POT1.1	Trypanosoma cruzi
A0A1P8CZ05	Surface membrane protein (Fragment)		Trypanosoma cruzi
A5YPD6	Adenylyl cyclase (Fragment)		Trypanosoma cruzi
O96635	Lysosomal alpha mannosidase (Fragment)	o20	Trypanosoma cruzi
Q8T2Y7	Tcc1l8.4	Tcc1l8.4	Trypanosoma cruzi
A5PGW3	Putative surface antigen TASV-A3 (Fragment)	TASV-A3	Trypanosoma cruzi
Q8T2X3	TC3_47I12.4	TC3_47I12.4	Trypanosoma cruzi
Q8I9Q4	TATA box-binding protein-like protein 1 (TBP-like factor) (Fragment)	TLF	Trypanosoma cruzi
G4WJV0	Isopentenyl-diphosphate delta-isomerase (Fragment)		Trypanosoma cruzi
Q71AS7	Putative splicing factor XB2		Trypanosoma cruzi
Q8T2W1	Tcc1i14-2.4	Tcc1i14-2.4	Trypanosoma cruzi
A6XG56	Autophagy-related protein		Trypanosoma cruzi
Q6XX14	Ferredoxin-NADP+ reductase	fnr	Trypanosoma cruzi
Q7Z1G6	RNA-binding protein 6	rbp-6	Trypanosoma cruzi
A0A0M4RW01	Calmodulin (Fragment)	CAM	Trypanosoma cruzi
Q6Y8Q5	Adenylate kinase (Putative adenylate kinase)	AdeK2 C3747_14g177	Trypanosoma cruzi
G4WJU2	Thiolase_N domain-containing protein (Fragment)		Trypanosoma cruzi
D5FGE7	Putative amino acid permease/transporter (Putative polyamine transporter)	POT1.4 C3747_44g62	Trypanosoma cruzi
A6XG54	Cysteine protease (EC 3.4.22.-)	C3747_41g113	Trypanosoma cruzi
G0Z156	Uncharacterized protein (Fragment)		Trypanosoma cruzi
G4WJW1	Phosphomevalonate kinase e-like protein (Phosphomevalonate kinase-like protein) (Fragment)		Trypanosoma cruzi
B2M0V3	UDP-GlcNAc:polypeptide N-acetylglucosaminyltransferase	OGNT2-2 C3747_23g290	Trypanosoma cruzi
Q8T1Q0	Putative Elongation factor Tu, mitochondrial (Tcc44h21-2.9)	Tcc44h21-2.9 C3747_18g162	Trypanosoma cruzi
A0A0M4R767	Calmodulin (Fragment)	CAM	Trypanosoma cruzi
Q6ZXB9	Metallocarboxypeptidase (EC 3.4.17.19) (Metallocarboxypeptidase 1)	mcar-2 C3747_45g202	Trypanosoma cruzi
G0Z1Q4	UmuC domain-containing protein (Fragment)		Trypanosoma cruzi
Q867V6	Glucose-6-phosphate isomerase (EC 5.3.1.9) (Fragment)	GPI	Trypanosoma cruzi
H9AZG3	Actin	act Act	Trypanosoma cruzi
A0A088CGP8	Metacyclin-II (Fragment)	METII	Trypanosoma cruzi
A0A088CGR0	RNA-binding protein-19 (Fragment)	RB19	Trypanosoma cruzi
G0Z1S5	Uncharacterized protein (Fragment)		Trypanosoma cruzi
B1PU54	Non-specific serine/threonine protein kinase (EC 2.7.11.1)	AUK2 C3747_13g297	Trypanosoma cruzi
A0A0M4RVZ3	Calmodulin (Fragment)	CAM	Trypanosoma cruzi
Q27794	Histone H2A	H2A Tcc2i18.10 C3747_22g1865c C3747_22g1866c C3747_22g1867c C3747_22g1868c C3747_22g1869c C3747_22g1870c C3747_22g1871c C3747_22g1872c C3747_22g1873c C3747_22g1874c C3747_22g1875c C3747_22g1876c C3747_22g1878c C3747_259g205c	Trypanosoma cruzi
G0Z1Q0	Uncharacterized protein (Fragment)		Trypanosoma cruzi
Q8T2X9	Histone H2A	Tcc2i18.9 C3747_22g1877c	Trypanosoma cruzi
Q8ST48	Putative 40S ribosomal protein S15 (TC3_70K14.2) (Tcc2i18.5) (Tcc2i18.8)	Tcc2i18.5 TC3_70K14.2 Tcc2i18.8 C3747_22g343 C3747_22g347 C3747_83g62 C3747_83g65 C4B63_114g4 C4B63_76g59 C4B63_76g63	Trypanosoma cruzi
Q86GS3	Branch point binding protein (Putative branch point binding protein)	SF1 C3747_19g122 C3747_33g178	Trypanosoma cruzi
Q9BPL1	Putative trans-splicing factor (Putative trans-splicing factor pXB1)	XB1 C3747_167g25	Trypanosoma cruzi
G0Z1X6	Uncharacterized protein (Fragment)		Trypanosoma cruzi
A0A1P8CYY9	Surface membrane protein	C3747_60g159	Trypanosoma cruzi
A0A0M4R4Z6	Calmodulin (Fragment)	CAM	Trypanosoma cruzi
V5JFT8	Heat-shock protein 70 (Fragment)	hsp70	Trypanosoma cruzi
B1PU55	Non-specific serine/threonine protein kinase (EC 2.7.11.1)	AUK2 C3747_47g279	Trypanosoma cruzi
H2CS20	Putative small GTP-binding protein Rab7 (Fragment)	GTP	Trypanosoma cruzi
Q0IK33	Elongation factor 1-alpha (Fragment)	EF-1alpha	Trypanosoma cruzi
A5YQ26	Amastin (Fragment)		Trypanosoma cruzi
Q8T2Y6	Putative hydroxyacylglutathione hydrolase (Tcc1l8.5)	Tcc1l8.5 C3747_202g40	Trypanosoma cruzi
G0Z105	Uncharacterized protein (Fragment)		Trypanosoma cruzi
A5YRC6	TcAG48 (Fragment)		Trypanosoma cruzi
Q867T6	MSH2 (Fragment)		Trypanosoma cruzi
A5YR20	TcAG48 (Fragment)		Trypanosoma cruzi
Q8T2W9	TC3_47I12.8	TC3_47I12.8 C3747_50g235	Trypanosoma cruzi
A5YQ03	Amastin (Fragment)		Trypanosoma cruzi
G0Z0Z4	Putative serine acetyltransferase (Fragment)		Trypanosoma cruzi
H2CSF8	Superoxide dismutase (EC 1.15.1.1) (Fragment)	SODA	Trypanosoma cruzi
G0Z1G7	Thiol-dependent reductase 1 (Fragment)		Trypanosoma cruzi
H2CSL0	Serine/threonine-protein phosphatase PP1 (Fragment)	STPP2 STTP2	Trypanosoma cruzi
G0Z1L4	Flagellum-adhesion glycoprotein (Fragment)		Trypanosoma cruzi
Q9GZ31	Tcc44h21-1.1	Tcc44h21-1.1	Trypanosoma cruzi
D0VAW4	Trypomastigote small surface antigen (Fragment)	TSSA	Trypanosoma cruzi
H2CSI9	Superoxide dismutase (EC 1.15.1.1) (Fragment)	SODB	Trypanosoma cruzi
H2CS51	Leucine aminopeptidase (EC 3.4.11.-) (Fragment)	LAP	Trypanosoma cruzi
G0Z1K8	Flagellum-adhesion glycoprotein (Fragment)		Trypanosoma cruzi
Q9N6G3	Mucin-like protein	SMUG	Trypanosoma cruzi
G0Z141	RNase_H2-Ydr279 domain-containing protein (Fragment)		Trypanosoma cruzi
G0Z101	Putative serine acetyltransferase (Fragment)		Trypanosoma cruzi
G0Z177	Protein kinase (Fragment)		Trypanosoma cruzi
O96763	Putative tryparedoxin peroxidase (Tryparedoxin peroxidase) (Tryparedoxin peroxidase homologue)	Tryp C3747_112g88 C3747_112g90 C3747_112g92 C3747_112g94	Trypanosoma cruzi
O61112	V-type proton ATPase subunit F	TcC31.18 C3747_78g283c	Trypanosoma cruzi
A0A0C5AWD8	CALM protein (Calmodulin) (Fragment)	CALM CAM	Trypanosoma cruzi
B6RE15	Transaldolase (EC 2.2.1.2)	C3747_6g534	Trypanosoma cruzi
Q9T3B6	Cytochrome b (Fragment)	cytb cytB	Trypanosoma cruzi cruzi
Q6B9P4	14-3-3 protein (Putative 14-3-3 protein 2)	TCF1 C3747_43g78	Trypanosoma cruzi
Q8T1P8	Tcc44h21-2.11	Tcc44h21-2.11 C3747_18g160	Trypanosoma cruzi
H2CS92	Pyruvate dehydrogenase E1 component alpha subunit (EC 1.2.4.1) (Fragment)	PDH	Trypanosoma cruzi
A0A024A3Q4	Putative RNA-binding protein	C3747_58g55c C3747_7g2829c C4B63_13g1743c	Trypanosoma cruzi
A5YQ20	Amastin (Fragment)		Trypanosoma cruzi
G0Z1E8	Uncharacterized protein (Fragment)		Trypanosoma cruzi
Q9Y066	Beta propeller protein 1 (Putative beta propeller protein)	bpp1 C3747_152g77	Trypanosoma cruzi
D5FGE8	Putative amino acid permease/transporter (Putative polyamine transporter)	POT1.5 C3747_43g97	Trypanosoma cruzi
Q8T2X1	TC3_47I12.6	TC3_47I12.6 C3747_50g237	Trypanosoma cruzi
Q8STI2	Tcc1l8.7 (Tcc1o2.1)	Tcc1o2.1 Tcc1l8.7 C3747_202g43	Trypanosoma cruzi
Q6B9P5	14-3-3 protein (14-3-3 protein II-1) (14-3-3 protein II-2) (Putative 14-3-3 protein 2)	TCF1 tc 14-3-3 II-1 tc 14-3-3 II-2 C3747_44g44	Trypanosoma cruzi
A0A1P8CZ00	Surface membrane protein	C3747_40g222	Trypanosoma cruzi
A0A0M4RGE5	Calmodulin (Fragment)	CAM	Trypanosoma cruzi
Q8T2Z7	Putative pumilio/PUF RNA binding protein 4 (Tcc1a22.1)	Tcc1a22.1 C3747_50g53	Trypanosoma cruzi
G4WJW6	Squalene monooxygenase (EC 1.14.14.17) (Fragment)		Trypanosoma cruzi
G0Z1C6	Prostaglandin F2alpha synthase (Fragment)		Trypanosoma cruzi
B6RE17	Ribulose-phosphate 3-epimerase (EC 5.1.3.1)	RPE2 C3747_1g666	Trypanosoma cruzi
O61088	Bardet-Biedl syndrome 5 protein	C3747_50g124	Trypanosoma cruzi
Q7YSU1	Actin (Actin 1) (Actin 2) (Actin 3) (Putative actin 3)	Act act C3747_148g59 C3747_148g60 C3747_51g142 C4B63_38g38 C4B63_38g39	Trypanosoma cruzi
G0Z1X5	Uncharacterized protein (Fragment)		Trypanosoma cruzi
G0Z1S6	Uncharacterized protein (Fragment)		Trypanosoma cruzi
A5PGW1	Putative surface antigen TASV-B2 (Putative surface protein TASV-B-01) (Fragment)	TASV-B2 TASV-B-01	Trypanosoma cruzi
H2CRU7	Glutathione peroxidase (Fragment)	GPX	Trypanosoma cruzi
E7L6Y0	NAD(P)-dependent steroid dehydrogenase protein (EC 1.1.1.170) (NAD(P)-dependent steroid dehydrogenase-like protein) (Putative NAD(P)-dependent steroid dehydrogenase protein)	C3747_116g49 C4B63_6g19 C4B63_6g550 C4B63_6g556 C4B63_6g562	Trypanosoma cruzi
Q964Q8	Solanesyl diphosphate synthase	SPPS C3747_112g98	Trypanosoma cruzi
Q7Z1E8	Putative RNA-binding protein (p14 U2 snRNP protein)	C3747_110g187c C4B63_57g971c	Trypanosoma cruzi
Q8T2X7	Tcc2i18.6	Tcc2i18.6 C3747_22g345	Trypanosoma cruzi
Q8T2X8	Putative N-acetyltransferase (Tcc2i18.7)	Tcc2i18.7 C3747_22g344	Trypanosoma cruzi
Q7Z1G7	Putative RNA-binding protein (RNA-binding protein 5)	rbp-5 C3747_74g252c C4B63_27g1020c	Trypanosoma cruzi
G0Z1A7	Uncharacterized protein (Fragment)		Trypanosoma cruzi
Q967R0	RNA-binding protein UBP-1 (RNA-binding protein UBP1)		Trypanosoma cruzi
A5YQ24	Amastin (Fragment)		Trypanosoma cruzi
G0Z1T3	Uncharacterized protein (Fragment)		Trypanosoma cruzi
Q4D2R9	40S ribosomal protein S3a-1	Tc00.1047053503635.59; Tc00.1047053503635.68	Trypanosoma cruzi (strain CL Brener)
Q4DW94	Elongation factor Ts 2, mitochondrial (EF-Ts 2) (EF-TsMt 2)	Tc00.1047053506989.140	Trypanosoma cruzi (strain CL Brener)
Q4DRV5	Uncharacterized protein	Tc00.1047053507669.160	Trypanosoma cruzi (strain CL Brener)
Q4DZN4	Asparaginase (EC 3.5.1.1)	Tc00.1047053504147.110	Trypanosoma cruzi (strain CL Brener)
Q4E1B8	Uncharacterized protein	Tc00.1047053511807.270	Trypanosoma cruzi (strain CL Brener)
Q4DTR7	tRNA_edit domain-containing protein	Tc00.1047053509695.20	Trypanosoma cruzi (strain CL Brener)
Q4D6A7	Dispersed gene family protein 1 (DGF-1), putative (Fragment)	Tc00.1047053511171.10	Trypanosoma cruzi (strain CL Brener)
Q4DUG0	Clu domain-containing protein	Tc00.1047053508837.90	Trypanosoma cruzi (strain CL Brener)
Q4D4D8	Uncharacterized protein	Tc00.1047053503431.70	Trypanosoma cruzi (strain CL Brener)
Q4DKH7	Dispersed gene family protein 1 (DGF-1), putative	Tc00.1047053509915.20	Trypanosoma cruzi (strain CL Brener)
Q4D6I2	CNH domain-containing protein	Tc00.1047053508823.90	Trypanosoma cruzi (strain CL Brener)
Q4CLW5	Pumilio/PUF RNA binding protein 7, putative (Fragment)	Tc00.1047053401469.20	Trypanosoma cruzi (strain CL Brener)
Q4D0U0	Hexosyltransferase (EC 2.4.1.-)	Tc00.1047053508193.60	Trypanosoma cruzi (strain CL Brener)
Q4CN83	C3H1-type domain-containing protein	Tc00.1047053504929.5	Trypanosoma cruzi (strain CL Brener)
Q4DUC0	Uncharacterized protein	Tc00.1047053506625.220	Trypanosoma cruzi (strain CL Brener)
Q4DCC0	Uncharacterized protein	Tc00.1047053503559.90	Trypanosoma cruzi (strain CL Brener)
Q4DR45	Uncharacterized protein	Tc00.1047053504109.30	Trypanosoma cruzi (strain CL Brener)
Q4DFL1	Uncharacterized protein	Tc00.1047053508323.110	Trypanosoma cruzi (strain CL Brener)
Q4DZ79	CRAL-TRIO domain-containing protein	Tc00.1047053507023.70	Trypanosoma cruzi (strain CL Brener)
Q4E2J0	Uncharacterized protein	Tc00.1047053508479.300	Trypanosoma cruzi (strain CL Brener)
Q4D1B2	Trans-sialidase, putative	Tc00.1047053504533.40	Trypanosoma cruzi (strain CL Brener)
Q4DQE3	Intraflagellar transport protein IFT88, putative (Fragment)	Tc00.1047053506629.10	Trypanosoma cruzi (strain CL Brener)
Q4DRX5	Abhydrolase_2 domain-containing protein	Tc00.1047053508307.180	Trypanosoma cruzi (strain CL Brener)
Q4E0C7	Dispersed gene family protein 1 (DGF-1), putative	Tc00.1047053509875.160	Trypanosoma cruzi (strain CL Brener)
Q4CSY7	Uncharacterized protein	Tc00.1047053510103.24	Trypanosoma cruzi (strain CL Brener)
Q4E4V9	Synaptojanin (N-terminal domain), putative	Tc00.1047053508461.60	Trypanosoma cruzi (strain CL Brener)
Q4CMY2	Uncharacterized protein	Tc00.1047053414243.20	Trypanosoma cruzi (strain CL Brener)
Q4DHG3	Uncharacterized protein	Tc00.1047053506445.80	Trypanosoma cruzi (strain CL Brener)
Q4DCM0	HIT-type domain-containing protein	Tc00.1047053507771.30	Trypanosoma cruzi (strain CL Brener)
Q4E1V6	Uncharacterized protein	Tc00.1047053507993.250	Trypanosoma cruzi (strain CL Brener)
Q4DVJ7	Trans-sialidase, putative	Tc00.1047053507069.160	Trypanosoma cruzi (strain CL Brener)
Q4D3A0	Mitogen-activated protein kinase (EC 2.7.11.24)	Tc00.1047053511299.70	Trypanosoma cruzi (strain CL Brener)
Q4DB79	Uncharacterized protein	Tc00.1047053508441.40	Trypanosoma cruzi (strain CL Brener)
Q4E2S9	Uncharacterized protein	Tc00.1047053511283.310	Trypanosoma cruzi (strain CL Brener)
Q4DJA9	Small GTP-binding protein RAB6, putative	Tc00.1047053505037.50	Trypanosoma cruzi (strain CL Brener)
Q4D556	Uncharacterized protein	Tc00.1047053511483.20	Trypanosoma cruzi (strain CL Brener)
Q4D5E1	DNA repair protein, putative	Tc00.1047053511165.60	Trypanosoma cruzi (strain CL Brener)
Q4CMS1	Uncharacterized protein (Fragment)	Tc00.1047053509995.29	Trypanosoma cruzi (strain CL Brener)
Q4E0Q7	Uncharacterized protein	Tc00.1047053506297.120	Trypanosoma cruzi (strain CL Brener)
Q4D9Z4	Pyruvate kinase (EC 2.7.1.40)	Tc00.1047053511281.60	Trypanosoma cruzi (strain CL Brener)
Q4CV92	C-14 sterol reductase, putative	Tc00.1047053507129.30	Trypanosoma cruzi (strain CL Brener)
Q4DRG1	MaoC-like dehydratase, putative	Tc00.1047053508547.50	Trypanosoma cruzi (strain CL Brener)
Q4CLL5	Dispersed gene family protein 1 (DGF-1), putative (Fragment)	Tc00.1047053509923.9	Trypanosoma cruzi (strain CL Brener)
Q4CR94	Uncharacterized protein (Fragment)	Tc00.1047053503681.9	Trypanosoma cruzi (strain CL Brener)
Q4CW63	Calpain-like cysteine peptidase, putative	Tc00.1047053509003.40	Trypanosoma cruzi (strain CL Brener)
Q4CKZ2	Uncharacterized protein	Tc00.1047053511053.10	Trypanosoma cruzi (strain CL Brener)
Q4DDF2	Uncharacterized protein	Tc00.1047053510517.20	Trypanosoma cruzi (strain CL Brener)
Q4D6I6	Uncharacterized protein	Tc00.1047053508823.40	Trypanosoma cruzi (strain CL Brener)
Q4CSR3	Leishmanolysin-like peptidase (EC 3.4.24.-) (Fragment)	Tc00.1047053508187.30	Trypanosoma cruzi (strain CL Brener)
Q4DZ12	Uncharacterized protein	Tc00.1047053510303.70	Trypanosoma cruzi (strain CL Brener)
Q4D9J5	Rab-GAP TBC domain-containing protein	Tc00.1047053506857.50	Trypanosoma cruzi (strain CL Brener)
Q4CV12	Uncharacterized protein	Tc00.1047053511501.40	Trypanosoma cruzi (strain CL Brener)
Q4E3J2	Serine/threonine protein kinase, putative	Tc00.1047053510329.210	Trypanosoma cruzi (strain CL Brener)
Q4D4S6	Chaperone DnaJ protein, putative	Tc00.1047053511537.50	Trypanosoma cruzi (strain CL Brener)
Q4DC75	Dzip-like_N domain-containing protein	Tc00.1047053506777.24	Trypanosoma cruzi (strain CL Brener)
Q4DPI8	Uncharacterized protein	Tc00.1047053506513.90	Trypanosoma cruzi (strain CL Brener)
Q4DWC2	Uncharacterized protein	Tc00.1047053509733.110	Trypanosoma cruzi (strain CL Brener)
Q4DXI3	SET domain-containing protein	Tc00.1047053506941.130	Trypanosoma cruzi (strain CL Brener)
Q4CNQ1	Uncharacterized protein	Tc00.1047053511495.30	Trypanosoma cruzi (strain CL Brener)
Q4CXJ2	Ribosomal protein L3 mitochondrial, putative (Fragment)	Tc00.1047053510645.49	Trypanosoma cruzi (strain CL Brener)
Q4DD66	Uncharacterized protein	Tc00.1047053503975.70	Trypanosoma cruzi (strain CL Brener)
Q4DBC6	Trans-sialidase, putative	Tc00.1047053507059.50	Trypanosoma cruzi (strain CL Brener)
Q4CXG8	Flavodoxin-like domain-containing protein (Fragment)	Tc00.1047053504175.9	Trypanosoma cruzi (strain CL Brener)
Q4E5H3	RNA-binding protein, putative	Tc00.1047053511277.200	Trypanosoma cruzi (strain CL Brener)
Q4DY53	Uncharacterized protein	Tc00.1047053511727.50	Trypanosoma cruzi (strain CL Brener)
Q4CWM2	DNA repair protein, putative	Tc00.1047053510065.20	Trypanosoma cruzi (strain CL Brener)
Q4D9G4	Beta galactofuranosyl glycosyltransferase, putative	Tc00.1047053509033.20	Trypanosoma cruzi (strain CL Brener)
Q4DW65	Ubiquitin-protein ligase, putative	Tc00.1047053508231.60	Trypanosoma cruzi (strain CL Brener)
Q4DLX8	Rhodanese domain-containing protein	Tc00.1047053506753.130	Trypanosoma cruzi (strain CL Brener)
Q4DQR0	Uncharacterized protein	Tc00.1047053509167.70	Trypanosoma cruzi (strain CL Brener)
Q4E485	Trans-sialidase, putative	Tc00.1047053508163.250	Trypanosoma cruzi (strain CL Brener)
Q4DQE8	DNA ligase, putative (EC 6.5.1.1)	Tc00.1047053506773.140	Trypanosoma cruzi (strain CL Brener)
Q4D2V4	Uncharacterized protein (Fragment)	Tc00.1047053510737.119	Trypanosoma cruzi (strain CL Brener)
Q4DQF5	tRNA pseudouridine(55) synthase (EC 5.4.99.25)	Tc00.1047053506773.80	Trypanosoma cruzi (strain CL Brener)
Q4DRE2	Uncharacterized protein	Tc00.1047053506503.50	Trypanosoma cruzi (strain CL Brener)
Q4CYA2	Uncharacterized protein	Tc00.1047053509627.10	Trypanosoma cruzi (strain CL Brener)
Q4DWZ5	Type II protein arginine methyltransferase (EC 2.1.1.320)	Tc00.1047053510533.220	Trypanosoma cruzi (strain CL Brener)
Q4DNM4	NADH-cytochrome b5 reductase (EC 1.6.2.2)	Tc00.1047053506821.210	Trypanosoma cruzi (strain CL Brener)
Q4CX69	Variant-surface-glycoprotein phospholipase C, putative (EC 4.6.1.14)	Tc00.1047053508233.50	Trypanosoma cruzi (strain CL Brener)
Q4DL23	Uncharacterized protein	Tc00.1047053511261.80	Trypanosoma cruzi (strain CL Brener)
Q4DHV2	Hydrolase_4 domain-containing protein	Tc00.1047053508465.50	Trypanosoma cruzi (strain CL Brener)
Q4DA51	Uncharacterized protein	Tc00.1047053507019.60	Trypanosoma cruzi (strain CL Brener)
Q4CV35	Flagellar protofilament ribbon protein, putative	Tc00.1047053503689.30	Trypanosoma cruzi (strain CL Brener)
Q4CRS7	Uncharacterized protein	Tc00.1047053510315.30	Trypanosoma cruzi (strain CL Brener)
Q4D536	Trans-sialidase, putative (Fragment)	Tc00.1047053510551.50	Trypanosoma cruzi (strain CL Brener)
Q4D4Q8	Uncharacterized protein	Tc00.1047053506511.50	Trypanosoma cruzi (strain CL Brener)
Q4DQJ1	Uncharacterized protein	Tc00.1047053507723.150	Trypanosoma cruzi (strain CL Brener)
Q4CTG6	Uncharacterized protein	Tc00.1047053510767.40	Trypanosoma cruzi (strain CL Brener)
Q4CVE2	Extracellular receptor, putative (Fragment)	Tc00.1047053507033.29	Trypanosoma cruzi (strain CL Brener)
Q4DGJ9	Transcription initiation protein, putative	Tc00.1047053511625.10	Trypanosoma cruzi (strain CL Brener)
Q4CN04	Glutamine synthetase, putative (EC 6.3.1.2)	Tc00.1047053503405.10	Trypanosoma cruzi (strain CL Brener)
Q4CR51	Dispersed gene family protein 1 (DGF-1), putative (Fragment)	Tc00.1047053509887.19	Trypanosoma cruzi (strain CL Brener)
Q4DGE4	Uncharacterized protein	Tc00.1047053509715.130	Trypanosoma cruzi (strain CL Brener)
Q4E0W0	Uncharacterized protein	Tc00.1047053508277.380	Trypanosoma cruzi (strain CL Brener)
Q4DLM0	Uncharacterized protein	Tc00.1047053508857.100	Trypanosoma cruzi (strain CL Brener)
Q4DG61	JAB_MPN domain-containing protein	Tc00.1047053511575.120	Trypanosoma cruzi (strain CL Brener)
Q4E2N6	Alanine aminotransferase, putative (EC 2.6.1.2)	Tc00.1047053510889.140	Trypanosoma cruzi (strain CL Brener)
Q4DN39	CFAP91 domain-containing protein	Tc00.1047053506303.130	Trypanosoma cruzi (strain CL Brener)
Q4CLX6	PSI domain-containing protein (Fragment)	Tc00.1047053511689.19	Trypanosoma cruzi (strain CL Brener)
Q4D2D4	Kri1_C domain-containing protein	Tc00.1047053505163.30	Trypanosoma cruzi (strain CL Brener)
Q4CKI0	Serine/threonine-protein phosphatase PP1 alpha (EC 3.1.3.16) (Fragment)	Tc00.1047053438059.10	Trypanosoma cruzi (strain CL Brener)
Q4DK09	Phosphatidic acid phosphatase protein, putative	Tc00.1047053503809.110	Trypanosoma cruzi (strain CL Brener)
Q4D7L7	DNA-directed RNA polymerase subunit, putative (EC 2.7.7.6)	Tc00.1047053509453.40	Trypanosoma cruzi (strain CL Brener)
Q4D2S3	Uncharacterized protein	Tc00.1047053503635.20	Trypanosoma cruzi (strain CL Brener)
Q4D6F5	DUF4470 domain-containing protein (Fragment)	Tc00.1047053510799.9	Trypanosoma cruzi (strain CL Brener)
Q4CYI0	Uncharacterized protein (Fragment)	Tc00.1047053510797.39	Trypanosoma cruzi (strain CL Brener)
Q4D410	D-alanyl-glycyl endopeptidase-like protein, putative (Fragment)	Tc00.1047053508771.10	Trypanosoma cruzi (strain CL Brener)
Q4DDZ7	Uncharacterized protein	Tc00.1047053508303.30	Trypanosoma cruzi (strain CL Brener)
Q4E4H4	DNA replication factor, putative	Tc00.1047053506885.290	Trypanosoma cruzi (strain CL Brener)
Q4CTD3	Uncharacterized protein	Tc00.1047053511635.60	Trypanosoma cruzi (strain CL Brener)
Q4CTC8	Uncharacterized protein	Tc00.1047053507569.10	Trypanosoma cruzi (strain CL Brener)
Q4DB11	Calpain-like cysteine peptidase, putative	Tc00.1047053511507.70	Trypanosoma cruzi (strain CL Brener)
Q4D9P1	Phosphate transporter	Tc00.1047053511417.80	Trypanosoma cruzi (strain CL Brener)
Q4DXJ1	Uncharacterized protein	Tc00.1047053506941.40	Trypanosoma cruzi (strain CL Brener)
Q4E1C5	Uncharacterized protein	Tc00.1047053511807.200	Trypanosoma cruzi (strain CL Brener)
Q4D0R9	Vesicular transport protein (CDC48 homologue), putative (Fragment)	Tc00.1047053509831.5	Trypanosoma cruzi (strain CL Brener)
Q4DEV5	Uncharacterized protein (Fragment)	Tc00.1047053511753.9	Trypanosoma cruzi (strain CL Brener)
Q4CYM4	AARP2CN domain-containing protein (Fragment)	Tc00.1047053510899.59	Trypanosoma cruzi (strain CL Brener)
Q4D019	Cation-transporting ATPase, putative (EC 3.6.3.-) (Fragment)	Tc00.1047053510857.60	Trypanosoma cruzi (strain CL Brener)
Q4DPE6	Gamma-ECS (EC 6.3.2.2) (Gamma-glutamylcysteine synthetase)	Tc00.1047053507625.99	Trypanosoma cruzi (strain CL Brener)
Q4DLI0	Phosphoglycerate mutase-like protein, putative (Fragment)	Tc00.1047053503823.10	Trypanosoma cruzi (strain CL Brener)
Q4CP73	Trans-sialidase, putative (Fragment)	Tc00.1047053510803.19	Trypanosoma cruzi (strain CL Brener)
Q4DV45	GOLD domain-containing protein	Tc00.1047053508647.180	Trypanosoma cruzi (strain CL Brener)
Q4DSD5	Rhodanese domain-containing protein (Fragment)	Tc00.1047053504057.178	Trypanosoma cruzi (strain CL Brener)
Q4DS29	Uncharacterized protein	Tc00.1047053510657.100	Trypanosoma cruzi (strain CL Brener)
Q4DRA9	Mismatch repair protein, putative (Fragment)	Tc00.1047053509693.209	Trypanosoma cruzi (strain CL Brener)
Q4DHS4	EF-hand domain-containing protein	Tc00.1047053507787.70	Trypanosoma cruzi (strain CL Brener)
Q4D096	Trans-sialidase, putative	Tc00.1047053508229.60	Trypanosoma cruzi (strain CL Brener)
Q4E5R1	SMP-LTD domain-containing protein	Tc00.1047053506529.190	Trypanosoma cruzi (strain CL Brener)
Q4CPI2	RING-type domain-containing protein	Tc00.1047053505051.10	Trypanosoma cruzi (strain CL Brener)
Q4D6X2	RING-type domain-containing protein	Tc00.1047053511647.44	Trypanosoma cruzi (strain CL Brener)
Q4DBT1	Uncharacterized protein	Tc00.1047053509537.20	Trypanosoma cruzi (strain CL Brener)
Q4CN54	RRF domain-containing protein	Tc00.1047053504935.20	Trypanosoma cruzi (strain CL Brener)
Q4DKB3	2,4-dienoyl-coa reductase FADH1, putative	Tc00.1047053509941.100	Trypanosoma cruzi (strain CL Brener)
Q4CTE8	2-oxoglutarate dehydrogenase E1 component, putative	Tc00.1047053510717.30	Trypanosoma cruzi (strain CL Brener)
Q4CWK3	SRP40_C domain-containing protein	Tc00.1047053503905.30	Trypanosoma cruzi (strain CL Brener)
Q4DXB2	Uncharacterized protein	Tc00.1047053510901.230	Trypanosoma cruzi (strain CL Brener)
Q4CPW8	Trans-sialidase, putative	Tc00.1047053398477.10	Trypanosoma cruzi (strain CL Brener)
Q4DA57	Protein kinase, putative (EC 2.7.1.-)	Tc00.1047053507019.10	Trypanosoma cruzi (strain CL Brener)
Q4DS03	Trans-sialidase, putative	Tc00.1047053507949.210	Trypanosoma cruzi (strain CL Brener)
Q4DSE6	Uncharacterized protein	Tc00.1047053504057.90	Trypanosoma cruzi (strain CL Brener)
Q4CLW8	Methyltransferase (EC 2.1.1.-)	Tc00.1047053505683.10	Trypanosoma cruzi (strain CL Brener)
Q4CYM3	DNA-directed RNA polymerase (EC 2.7.7.6)	Tc00.1047053503487.10	Trypanosoma cruzi (strain CL Brener)
Q4CZX0	Uncharacterized protein	Tc00.1047053503929.50	Trypanosoma cruzi (strain CL Brener)
Q4DJP4	Dispersed gene family protein 1 (DGF-1), putative	Tc00.1047053506183.20	Trypanosoma cruzi (strain CL Brener)
Q4D3A9	RNA-binding protein, putative	Tc00.1047053508413.50	Trypanosoma cruzi (strain CL Brener)
Q4CSF6	Leishmanolysin-like peptidase (EC 3.4.24.-)	Tc00.1047053510263.30	Trypanosoma cruzi (strain CL Brener)
Q4D3D7	Uncharacterized protein (Fragment)	Tc00.1047053503959.10	Trypanosoma cruzi (strain CL Brener)
Q4DJV8	Uncharacterized protein	Tc00.1047053511717.30	Trypanosoma cruzi (strain CL Brener)
Q4DJP7	Uncharacterized protein	Tc00.1047053507895.164	Trypanosoma cruzi (strain CL Brener)
Q4DDK2	Uncharacterized protein	Tc00.1047053509267.30	Trypanosoma cruzi (strain CL Brener)
Q4D5I0	DNA polymerase kappa	Tc00.1047053510131.50	Trypanosoma cruzi (strain CL Brener)
Q4CQW2	60S ribosomal protein L4, putative	Tc00.1047053504121.30	Trypanosoma cruzi (strain CL Brener)
Q4CV24	CBF domain-containing protein (Fragment)	Tc00.1047053509633.10	Trypanosoma cruzi (strain CL Brener)
Q4D5W2	Uncharacterized protein	Tc00.1047053508169.100	Trypanosoma cruzi (strain CL Brener)
Q4D2A4	Uncharacterized protein	Tc00.1047053511409.50	Trypanosoma cruzi (strain CL Brener)
Q4DG90	Uncharacterized protein (Fragment)	Tc00.1047053506201.4	Trypanosoma cruzi (strain CL Brener)
Q4DAR8	Uncharacterized protein	Tc00.1047053506485.100	Trypanosoma cruzi (strain CL Brener)
Q4CXE7	Chaperone DnaJ protein, putative	Tc00.1047053503455.10	Trypanosoma cruzi (strain CL Brener)
Q4DB92	U6 snRNA-associated Sm-like protein LSm8	LSM8 Tc00.1047053510091.70	Trypanosoma cruzi (strain CL Brener)
Q4DPU6	Guanine nucleotide-binding protein subunit beta-like protein	Tc00.1047053510877.130	Trypanosoma cruzi (strain CL Brener)
Q4DNE0	Uncharacterized protein	Tc00.1047053504827.140	Trypanosoma cruzi (strain CL Brener)
Q4DXL2	Uncharacterized protein	Tc00.1047053506195.140	Trypanosoma cruzi (strain CL Brener)
Q4DTB2	Uncharacterized protein	Tc00.1047053510025.230	Trypanosoma cruzi (strain CL Brener)
Q4D9R0	Uncharacterized protein	Tc00.1047053508995.50	Trypanosoma cruzi (strain CL Brener)
Q4CRZ5	Uncharacterized protein (Fragment)	Tc00.1047053511747.30	Trypanosoma cruzi (strain CL Brener)
Q4DUR1	Uncharacterized protein	Tc00.1047053504149.30	Trypanosoma cruzi (strain CL Brener)
Q4DPZ0	Ubiquitinyl hydrolase 1 (EC 3.4.19.12)	Tc00.1047053509179.150	Trypanosoma cruzi (strain CL Brener)
Q4DUX2	DUF4201 domain-containing protein	Tc00.1047053506605.90	Trypanosoma cruzi (strain CL Brener)
Q4E5Z5	Uncharacterized protein	Tc00.1047053508153.1010	Trypanosoma cruzi (strain CL Brener)
Q4E149	Nuclear pore complex protein (NUP155), putative	Tc00.1047053506247.70	Trypanosoma cruzi (strain CL Brener)
Q4DBF1	Trans-sialidase, putative	Tc00.1047053509765.50	Trypanosoma cruzi (strain CL Brener)
Q4DR97	FCP1 homology domain-containing protein	Tc00.1047053508181.124	Trypanosoma cruzi (strain CL Brener)
Q4CX87	Tryparedoxin peroxidase, putative	Tc00.1047053509499.14	Trypanosoma cruzi (strain CL Brener)
Q4CKZ8	Uncharacterized protein	Tc00.1047053422921.10	Trypanosoma cruzi (strain CL Brener)
Q4D2M8	Uncharacterized protein	Tc00.1047053509005.90	Trypanosoma cruzi (strain CL Brener)
Q4D8P5	Uncharacterized protein	Tc00.1047053509891.60	Trypanosoma cruzi (strain CL Brener)
Q4D670	Uncharacterized protein	Tc00.1047053511263.40	Trypanosoma cruzi (strain CL Brener)
Q4CNV7	Intraflagellar transport protein IFT88, putative (Fragment)	Tc00.1047053444777.29	Trypanosoma cruzi (strain CL Brener)
Q4CR03	RNA editing complex protein MP18, putative	Tc00.1047053506007.20	Trypanosoma cruzi (strain CL Brener)
Q4DYC1	Uncharacterized protein	Tc00.1047053511817.60	Trypanosoma cruzi (strain CL Brener)
Q4CKD5	Inositol phosphatidylinositol phosphatase, putative (Fragment)	Tc00.1047053430727.9	Trypanosoma cruzi (strain CL Brener)
Q4CTM0	CULLIN_2 domain-containing protein	Tc00.1047053503813.20	Trypanosoma cruzi (strain CL Brener)
Q4DFM3	Farnesyl pyrophosphate synthase, putative (Fragment)	Tc00.1047053508323.9	Trypanosoma cruzi (strain CL Brener)
Q4DX96	Phosphoglycerate kinase (EC 2.7.2.3)	Tc00.1047053506945.20	Trypanosoma cruzi (strain CL Brener)
Q4DQR4	RRM domain-containing protein	Tc00.1047053509167.30	Trypanosoma cruzi (strain CL Brener)
Q4CPX7	Uncharacterized protein (Fragment)	Tc00.1047053511521.9	Trypanosoma cruzi (strain CL Brener)
Q4DB58	Succinate dehydrogenase assembly factor 3, mitochondrial	Tc00.1047053506735.60	Trypanosoma cruzi (strain CL Brener)
Q4D737	Uncharacterized protein	Tc00.1047053506163.30	Trypanosoma cruzi (strain CL Brener)
Q4D9J0	Protein RER1	Tc00.1047053506857.100	Trypanosoma cruzi (strain CL Brener)
Q4DU68	Uncharacterized protein	Tc00.1047053511903.280	Trypanosoma cruzi (strain CL Brener)
Q4DS60	PH domain-containing protein	Tc00.1047053508777.130	Trypanosoma cruzi (strain CL Brener)
Q4D1T2	Uncharacterized protein	Tc00.1047053503829.30	Trypanosoma cruzi (strain CL Brener)
Q4DUS7	High mobility group protein, putative	Tc00.1047053507951.114	Trypanosoma cruzi (strain CL Brener)
Q4D546	Vesicular transport-associated repeat protein, putative	Tc00.1047053507969.10	Trypanosoma cruzi (strain CL Brener)
Q4CU91	Arginase, putative	Tc00.1047053510947.40	Trypanosoma cruzi (strain CL Brener)
Q4DYM1	Ubiquitin-activating enzyme E1, putative (EC 6.3.2.19)	Tc00.1047053504427.250	Trypanosoma cruzi (strain CL Brener)
Q4DKP3	Uncharacterized protein	Tc00.1047053503897.20	Trypanosoma cruzi (strain CL Brener)
Q4E271	Exonuclease, putative	Tc00.1047053508707.64	Trypanosoma cruzi (strain CL Brener)
Q4DSV3	Uncharacterized protein	Tc00.1047053506227.170	Trypanosoma cruzi (strain CL Brener)
Q4CPB3	Protein kinase, putative (Fragment)	Tc00.1047053503673.9	Trypanosoma cruzi (strain CL Brener)
Q4CN82	Casein kinase, delta isoform, putative	Tc00.1047053504929.10	Trypanosoma cruzi (strain CL Brener)
Q4CYS4	Endoribonuclease L-PSP (Pb5), putative (Fragment)	Tc00.1047053506417.5	Trypanosoma cruzi (strain CL Brener)
Q4CNR2	Dispersed gene family protein 1 (DGF-1), putative (Fragment)	Tc00.1047053507983.10	Trypanosoma cruzi (strain CL Brener)
Q4CT30	DUF4200 domain-containing protein	Tc00.1047053511713.20	Trypanosoma cruzi (strain CL Brener)
Q4D209	Uncharacterized protein	Tc00.1047053508503.80	Trypanosoma cruzi (strain CL Brener)
Q4CMJ1	DNA repair protein RAD50, putative (Fragment)	Tc00.1047053503799.10	Trypanosoma cruzi (strain CL Brener)
Q4D9W9	Protein kinase, putative (Fragment)	Tc00.1047053511657.10	Trypanosoma cruzi (strain CL Brener)
Q4D334	Protein kinase, putative (Fragment)	Tc00.1047053506343.10	Trypanosoma cruzi (strain CL Brener)
Q4DR85	TPR_REGION domain-containing protein	Tc00.1047053506577.70	Trypanosoma cruzi (strain CL Brener)
Q4DR40	Uncharacterized protein	Tc00.1047053504109.80	Trypanosoma cruzi (strain CL Brener)
Q4DIY5	Uncharacterized protein	Tc00.1047053511445.90	Trypanosoma cruzi (strain CL Brener)
Q4DLY4	Uncharacterized protein	Tc00.1047053506753.70	Trypanosoma cruzi (strain CL Brener)
Q4E1W8	Uncharacterized protein	Tc00.1047053507993.100	Trypanosoma cruzi (strain CL Brener)
Q4CKU0	Uncharacterized protein (Fragment)	Tc00.1047053511379.9	Trypanosoma cruzi (strain CL Brener)
Q4D4P1	RNA-binding protein, putative (Fragment)	Tc00.1047053507025.60	Trypanosoma cruzi (strain CL Brener)
Q4CMJ7	Metallopeptidase, putative	Tc00.1047053506463.10	Trypanosoma cruzi (strain CL Brener)
Q4E5I0	Serine/threonine protein kinase, putative	Tc00.1047053511277.140	Trypanosoma cruzi (strain CL Brener)
Q4CNS1	Uncharacterized protein	Tc00.1047053511169.20	Trypanosoma cruzi (strain CL Brener)
Q4DWU4	Retrotransposon hot spot (RHS) protein, putative	Tc00.1047053510643.190	Trypanosoma cruzi (strain CL Brener)
Q4CUH1	t-SNARE coiled-coil homology domain-containing protein	Tc00.1047053503833.60	Trypanosoma cruzi (strain CL Brener)
Q4D8C5	DNA helicase (EC 3.6.4.12)	Tc00.1047053508411.90	Trypanosoma cruzi (strain CL Brener)
Q4D9X7	Unc104-like kinesin, putative	Tc00.1047053510687.100	Trypanosoma cruzi (strain CL Brener)
Q4DSY8	Trans-sialidase, putative	Tc00.1047053504769.100	Trypanosoma cruzi (strain CL Brener)
Q4DQU4	Mu-adaptin 1, putative	Tc00.1047053511821.30	Trypanosoma cruzi (strain CL Brener)
Q4E4I3	Uncharacterized protein	Tc00.1047053506885.170	Trypanosoma cruzi (strain CL Brener)
Q4E1L0	Uncharacterized protein	Tc00.1047053508909.170	Trypanosoma cruzi (strain CL Brener)
Q4CSJ0	SP-RING-type domain-containing protein	Tc00.1047053506699.9	Trypanosoma cruzi (strain CL Brener)
Q4DU64	Uncharacterized protein	Tc00.1047053511391.100	Trypanosoma cruzi (strain CL Brener)
Q4DGS2	Uncharacterized protein	Tc00.1047053506737.100	Trypanosoma cruzi (strain CL Brener)
Q4DLJ6	ACB domain-containing protein	Tc00.1047053508637.19	Trypanosoma cruzi (strain CL Brener)
Q4CYL3	Uncharacterized protein	Tc00.1047053504423.30	Trypanosoma cruzi (strain CL Brener)
Q4E0C4	Clathrin coat assembly protein, putative	Tc00.1047053509875.190	Trypanosoma cruzi (strain CL Brener)
Q4CUC9	DNA_pol_B_thumb domain-containing protein (Fragment)	Tc00.1047053506593.10	Trypanosoma cruzi (strain CL Brener)
Q4DWQ8	Uncharacterized protein	Tc00.1047053511421.40	Trypanosoma cruzi (strain CL Brener)
Q4CV02	Kinesin-like protein	Tc00.1047053508029.50	Trypanosoma cruzi (strain CL Brener)
Q4DUM8	Myotubularin phosphatase domain-containing protein	Tc00.1047053509399.120	Trypanosoma cruzi (strain CL Brener)
Q4D2B4	Ribonuclease II-like protein, putative	Tc00.1047053509595.50	Trypanosoma cruzi (strain CL Brener)
Q4DLY2	Uncharacterized protein	Tc00.1047053506753.90	Trypanosoma cruzi (strain CL Brener)
Q4DXC4	Arf-GAP domain-containing protein	Tc00.1047053510901.110	Trypanosoma cruzi (strain CL Brener)
Q4E259	Ubiquitin hydrolase, putative	Tc00.1047053508707.180	Trypanosoma cruzi (strain CL Brener)
Q4CU74	Ribonuclease (EC 3.1.26.4)	Tc00.1047053510287.60	Trypanosoma cruzi (strain CL Brener)
Q4DRQ6	Uncharacterized protein	Tc00.1047053506739.160	Trypanosoma cruzi (strain CL Brener)
Q4CQ90	Choline/carnitine O-acyltransferase, putative (Fragment)	Tc00.1047053511351.41	Trypanosoma cruzi (strain CL Brener)
Q4E0K5	Uncharacterized protein	Tc00.1047053509429.240	Trypanosoma cruzi (strain CL Brener)
Q4CU98	Uncharacterized protein	Tc00.1047053510439.30	Trypanosoma cruzi (strain CL Brener)
Q4CRR7	Trans-sialidase, putative	Tc00.1047053508107.30	Trypanosoma cruzi (strain CL Brener)
Q4DY51	Uncharacterized protein	Tc00.1047053511727.70	Trypanosoma cruzi (strain CL Brener)
Q4DBA7	Uncharacterized protein	Tc00.1047053509161.140	Trypanosoma cruzi (strain CL Brener)
Q4D6R4	Aldehyde dehydrogenase, putative (EC 1.2.3.-) (Fragment)	Tc00.1047053511733.10	Trypanosoma cruzi (strain CL Brener)
Q4DP20	ABC transporter, putative	Tc00.1047053509669.30	Trypanosoma cruzi (strain CL Brener)
Q4DVB6	Trans-sialidase, putative	Tc00.1047053508761.40	Trypanosoma cruzi (strain CL Brener)
Q4DKY5	SNF7-like protein, putative	Tc00.1047053506337.30	Trypanosoma cruzi (strain CL Brener)
Q4D672	Uncharacterized protein	Tc00.1047053511263.20	Trypanosoma cruzi (strain CL Brener)
Q4DFM8	DnaJ chaperone protein, putative	Tc00.1047053511109.90	Trypanosoma cruzi (strain CL Brener)
Q4D291	Origin recognition complex subunit 1	Tc00.1047053508239.10	Trypanosoma cruzi (strain CL Brener)
Q4DMS3	Amino acid transporter, putative	Tc00.1047053511545.80	Trypanosoma cruzi (strain CL Brener)
Q4DF61	Mucin-associated surface protein (MASP), putative	Tc00.1047053510487.79	Trypanosoma cruzi (strain CL Brener)
Q4D6X5	Meiotic recombination protein SPO11, putative	Tc00.1047053511647.30	Trypanosoma cruzi (strain CL Brener)
Q4DPS2	Protein SDA1	Tc00.1047053507047.140	Trypanosoma cruzi (strain CL Brener)
Q4E0A0	Protein kinase, putative	Tc00.1047053506679.40	Trypanosoma cruzi (strain CL Brener)
Q4DSX2	Uncharacterized protein	Tc00.1047053508347.120	Trypanosoma cruzi (strain CL Brener)
Q4DPB3	Uncharacterized protein	Tc00.1047053509647.50	Trypanosoma cruzi (strain CL Brener)
Q4E572	Antigenic protein, putative (Fragment)	Tc00.1047053506559.559	Trypanosoma cruzi (strain CL Brener)
Q4DET6	Uncharacterized protein	Tc00.1047053506175.30	Trypanosoma cruzi (strain CL Brener)
Q4DF53	Leishmanolysin-like peptidase (EC 3.4.24.-)	Tc00.1047053507623.110	Trypanosoma cruzi (strain CL Brener)
Q4DJ39	Uncharacterized protein	Tc00.1047053511239.60	Trypanosoma cruzi (strain CL Brener)
Q4DUR8	tRNA isopentenyltransferase, putative	Tc00.1047053507951.250	Trypanosoma cruzi (strain CL Brener)
Q4DME2	Pantothenate kinase subunit, putative (EC 2.7.1.33)	Tc00.1047053506779.80	Trypanosoma cruzi (strain CL Brener)
Q4DWM8	Dopey_N domain-containing protein	Tc00.1047053507089.154	Trypanosoma cruzi (strain CL Brener)
Q4DZA1	Guanine nucleotide-binding protein subunit beta-like protein	Tc00.1047053504105.110	Trypanosoma cruzi (strain CL Brener)
Q4D4L2	GTPase activating protein of Rab-like GTPase, putative	Tc00.1047053507837.80	Trypanosoma cruzi (strain CL Brener)
Q4DVU6	Uncharacterized protein	Tc00.1047053511751.166	Trypanosoma cruzi (strain CL Brener)
Q4CSY0	Uncharacterized protein	Tc00.1047053407477.60	Trypanosoma cruzi (strain CL Brener)
Q4D7F6	Uncharacterized protein	Tc00.1047053511731.80	Trypanosoma cruzi (strain CL Brener)
Q4CSE9	Protein phosphatase (EC 3.1.3.16)	Tc00.1047053504129.40	Trypanosoma cruzi (strain CL Brener)
Q4DLQ6	Subtilisin-like serine peptidase, putative	Tc00.1047053511859.60	Trypanosoma cruzi (strain CL Brener)
Q4D3B6	Uncharacterized protein (Fragment)	Tc00.1047053511393.88	Trypanosoma cruzi (strain CL Brener)
Q4D9G3	Peptidyl-prolyl cis-trans isomerase (PPIase) (EC 5.2.1.8)	Tc00.1047053509033.30	Trypanosoma cruzi (strain CL Brener)
Q4DCY0	Protein kinase domain-containing protein	Tc00.1047053509895.40	Trypanosoma cruzi (strain CL Brener)
Q4D684	Trans-splicing factor, putative	Tc00.1047053504625.10	Trypanosoma cruzi (strain CL Brener)
Q4DHN7	PAP2 family protein, putative	Tc00.1047053511491.130	Trypanosoma cruzi (strain CL Brener)
Q4D2I5	Retrotransposon hot spot (RHS) protein, putative	Tc00.1047053511929.30	Trypanosoma cruzi (strain CL Brener)
Q4D2Y6	Dihydrolipoamide dehydrogenase, putative	Tc00.1047053507757.60	Trypanosoma cruzi (strain CL Brener)
Q4DTQ4	Kinesin, putative	Tc00.1047053509695.150	Trypanosoma cruzi (strain CL Brener)
Q4CLU5	SNF2 DNA repair protein, putative	Tc00.1047053508237.18	Trypanosoma cruzi (strain CL Brener)
Q4CN57	rRNA adenine N(6)-methyltransferase (EC 2.1.1.-)	Tc00.1047053511463.10	Trypanosoma cruzi (strain CL Brener)
Q4CM08	Uncharacterized protein	Tc00.1047053508729.9	Trypanosoma cruzi (strain CL Brener)
Q4D513	Uncharacterized protein	Tc00.1047053504029.90	Trypanosoma cruzi (strain CL Brener)
Q4DJ84	Uncharacterized protein	Tc00.1047053507515.30	Trypanosoma cruzi (strain CL Brener)
Q4CWI4	Uncharacterized protein	Tc00.1047053506419.69	Trypanosoma cruzi (strain CL Brener)
Q4D7A8	Rhodanese domain-containing protein	Tc00.1047053510127.60	Trypanosoma cruzi (strain CL Brener)
Q4CUR4	Uncharacterized protein	Tc00.1047053511571.40	Trypanosoma cruzi (strain CL Brener)
Q4DLE7	Ribosome biogenesis protein NOP53	Tc00.1047053510747.140	Trypanosoma cruzi (strain CL Brener)
Q4DA69	Mitochondrial carrier protein, putative	Tc00.1047053510339.74	Trypanosoma cruzi (strain CL Brener)
Q4CP17	Hexosyltransferase (EC 2.4.1.-)	Tc00.1047053509863.10	Trypanosoma cruzi (strain CL Brener)
Q4D643	Uncharacterized protein (Fragment)	Tc00.1047053509755.89	Trypanosoma cruzi (strain CL Brener)
Q4D870	Uncharacterized protein	Tc00.1047053503703.10	Trypanosoma cruzi (strain CL Brener)
Q4DHP5	KU80 protein, putative	Tc00.1047053511491.50	Trypanosoma cruzi (strain CL Brener)
Q4D6U2	SET domain-containing protein	Tc00.1047053510749.74	Trypanosoma cruzi (strain CL Brener)
Q4DAV2	Amino acid transporter, putative	Tc00.1047053504069.120	Trypanosoma cruzi (strain CL Brener)
Q4DC74	Uncharacterized protein	Tc00.1047053506777.30	Trypanosoma cruzi (strain CL Brener)
Q4CP89	Guanine nucleotide-binding protein subunit beta-like protein	Tc00.1047053506927.20	Trypanosoma cruzi (strain CL Brener)
Q4CMX9	Uncharacterized protein	Tc00.1047053507717.20	Trypanosoma cruzi (strain CL Brener)
Q4DPP8	Uncharacterized protein	Tc00.1047053506743.69	Trypanosoma cruzi (strain CL Brener)
Q4DN32	TLC domain-containing protein	Tc00.1047053507615.60	Trypanosoma cruzi (strain CL Brener)
Q4D8E1	Uncharacterized protein	Tc00.1047053510611.40	Trypanosoma cruzi (strain CL Brener)
Q4DVM5	60S ribosomal protein L7, putative	Tc00.1047053508207.100	Trypanosoma cruzi (strain CL Brener)
Q4DV83	Autophagy-related protein	Tc00.1047053508173.47	Trypanosoma cruzi (strain CL Brener)
Q4D350	Uncharacterized protein	Tc00.1047053504085.70	Trypanosoma cruzi (strain CL Brener)
Q4DTU7	Uncharacterized protein	Tc00.1047053508693.190	Trypanosoma cruzi (strain CL Brener)
Q4CN81	Casein kinase, delta isoform, putative (Fragment)	Tc00.1047053504929.15	Trypanosoma cruzi (strain CL Brener)
Q4CT76	Uncharacterized protein (Fragment)	Tc00.1047053511429.10	Trypanosoma cruzi (strain CL Brener)
Q4DJ63	Uncharacterized protein	Tc00.1047053505183.84	Trypanosoma cruzi (strain CL Brener)
Q4DFK5	J domain-containing protein	Tc00.1047053508723.24	Trypanosoma cruzi (strain CL Brener)
Q4DV17	Trans-sialidase, putative	Tc00.1047053506331.90	Trypanosoma cruzi (strain CL Brener)
Q4CN33	ZIP Zn transporter, putative	Tc00.1047053508701.10	Trypanosoma cruzi (strain CL Brener)
Q4DWA7	Uncharacterized protein	Tc00.1047053505997.200	Trypanosoma cruzi (strain CL Brener)
Q4DQL4	Uncharacterized protein	Tc00.1047053507677.30	Trypanosoma cruzi (strain CL Brener)
Q4DUA5	Acyl transferase-like protein, putative	Tc00.1047053507011.120	Trypanosoma cruzi (strain CL Brener)
Q4DJ73	Oxysterol-binding protein, putative	Tc00.1047053507515.140	Trypanosoma cruzi (strain CL Brener)
Q4DXL6	Adenylate kinase, putative	Tc00.1047053506195.90	Trypanosoma cruzi (strain CL Brener)
Q4DZ13	Uncharacterized protein	Tc00.1047053510303.60	Trypanosoma cruzi (strain CL Brener)
Q4DI43	Diacylglycerol acyltransferase, putative	Tc00.1047053507467.90	Trypanosoma cruzi (strain CL Brener)
Q4CT85	Minichromosome maintenance (MCM) complex subunit, putative (Fragment)	Tc00.1047053509069.49	Trypanosoma cruzi (strain CL Brener)
Q4DA81	Uncharacterized protein	Tc00.1047053506795.70	Trypanosoma cruzi (strain CL Brener)
Q4DW21	Uncharacterized protein	Tc00.1047053507603.70	Trypanosoma cruzi (strain CL Brener)
Q4D2U9	Uncharacterized protein	Tc00.1047053506359.50	Trypanosoma cruzi (strain CL Brener)
Q4DEG1	Uncharacterized protein	Tc00.1047053503879.60	Trypanosoma cruzi (strain CL Brener)
Q4DPY8	Uncharacterized protein	Tc00.1047053509179.170	Trypanosoma cruzi (strain CL Brener)
Q4E5F3	Uncharacterized protein	Tc00.1047053511277.410	Trypanosoma cruzi (strain CL Brener)
Q4CSA3	Uncharacterized protein	Tc00.1047053503551.20	Trypanosoma cruzi (strain CL Brener)
Q4DBC4	Dihydroorotase, putative (EC 3.5.2.3)	Tc00.1047053507059.70	Trypanosoma cruzi (strain CL Brener)
Q4CMH8	Fatty acyl CoA syntetase 1, putative (Fragment)	Tc00.1047053510151.19	Trypanosoma cruzi (strain CL Brener)
Q4D693	Uncharacterized protein	Tc00.1047053503583.24	Trypanosoma cruzi (strain CL Brener)
Q4CX17	Uncharacterized protein	Tc00.1047053511759.30	Trypanosoma cruzi (strain CL Brener)
Q4DCG1	Cytidine deaminase-like protein	Tc00.1047053511321.23	Trypanosoma cruzi (strain CL Brener)
Q4D1L5	T-complex protein 1 subunit gamma	Tc00.1047053504003.60	Trypanosoma cruzi (strain CL Brener)
Q4DZ30	Uncharacterized protein	Tc00.1047053511001.130	Trypanosoma cruzi (strain CL Brener)
Q4D3D5	Uncharacterized protein	Tc00.1047053503959.30	Trypanosoma cruzi (strain CL Brener)
Q4CKK0	Uncharacterized protein (Fragment)	Tc00.1047053425851.9	Trypanosoma cruzi (strain CL Brener)
Q4CUL7	Uncharacterized protein (Fragment)	Tc00.1047053511411.8	Trypanosoma cruzi (strain CL Brener)
Q4D8V4	Trans-sialidase, putative	Tc00.1047053509075.50	Trypanosoma cruzi (strain CL Brener)
Q4DBJ8	Uncharacterized protein	Tc00.1047053507041.20	Trypanosoma cruzi (strain CL Brener)
Q4DMI6	Dynein heavy chain, putative (Fragment)	Tc00.1047053508815.179	Trypanosoma cruzi (strain CL Brener)
Q4D889	Uncharacterized protein (Fragment)	Tc00.1047053508911.10	Trypanosoma cruzi (strain CL Brener)
Q4CVS0	DNA-J protein, putative	Tc00.1047053507029.20	Trypanosoma cruzi (strain CL Brener)
Q4DTT1	RanBP2-type domain-containing protein	Tc00.1047053504741.130	Trypanosoma cruzi (strain CL Brener)
Q4D549	RING-CH-type domain-containing protein	Tc00.1047053508525.30	Trypanosoma cruzi (strain CL Brener)
Q4D7Z9	Bap31 domain-containing protein	Tc00.1047053508065.40	Trypanosoma cruzi (strain CL Brener)
Q4E1N0	Guanine nucleotide releasing protein, putative	Tc00.1047053507093.270	Trypanosoma cruzi (strain CL Brener)
Q4DJ18	Uncharacterized protein	Tc00.1047053504797.110	Trypanosoma cruzi (strain CL Brener)
Q4E4R1	60S ribosomal protein L23, putative	Tc00.1047053508461.480	Trypanosoma cruzi (strain CL Brener)
Q4CZD0	Uncharacterized protein	Tc00.1047053503779.70	Trypanosoma cruzi (strain CL Brener)
Q4CKW2	ADP-ribosylation factor, putative (Fragment)	Tc00.1047053434945.4	Trypanosoma cruzi (strain CL Brener)
Q4DD48	Heat shock protein, putative	Tc00.1047053510241.70	Trypanosoma cruzi (strain CL Brener)
Q4D336	Leishmanolysin-like peptidase (EC 3.4.24.-)	Tc00.1047053503633.30	Trypanosoma cruzi (strain CL Brener)
Q4DYK1	HTH cro/C1-type domain-containing protein	Tc00.1047053506211.170	Trypanosoma cruzi (strain CL Brener)
Q4DIW8	Uncharacterized protein	Tc00.1047053506287.170	Trypanosoma cruzi (strain CL Brener)
Q4DHF8	Aldehyde dehydrogenase, putative (Fragment)	Tc00.1047053509065.9	Trypanosoma cruzi (strain CL Brener)
Q4E4F7	Regulator of chromosome condensation (RCC1), putative	Tc00.1047053506885.416	Trypanosoma cruzi (strain CL Brener)
Q4CWF9	Uncharacterized protein	Tc00.1047053508417.20	Trypanosoma cruzi (strain CL Brener)
Q4DUX7	VWFA domain-containing protein	Tc00.1047053506605.40	Trypanosoma cruzi (strain CL Brener)
Q4D9U4	Mucin-associated surface protein (MASP), putative	Tc00.1047053508313.30	Trypanosoma cruzi (strain CL Brener)
Q4DDM8	Uncharacterized protein	Tc00.1047053507601.20	Trypanosoma cruzi (strain CL Brener)
Q4E0E6	Mucin-associated surface protein (MASP), putative	Tc00.1047053508999.70	Trypanosoma cruzi (strain CL Brener)
Q4DBN5	Uncharacterized protein	Tc00.1047053509643.50	Trypanosoma cruzi (strain CL Brener)
Q4DFD0	Zn-finger protein, putative	Tc00.1047053507017.140	Trypanosoma cruzi (strain CL Brener)
Q4DVY5	Uncharacterized protein	Tc00.1047053506289.200	Trypanosoma cruzi (strain CL Brener)
Q4E386	Mucin-associated surface protein (MASP), putative	Tc00.1047053510279.60	Trypanosoma cruzi (strain CL Brener)
Q4D786	Oligopeptidase B-like protein, putative	Tc00.1047053506351.80	Trypanosoma cruzi (strain CL Brener)
Q4CQB4	Calpain-like cysteine peptidase, putative	Tc00.1047053507829.10	Trypanosoma cruzi (strain CL Brener)
Q4DVH8	Component of oligomeric Golgi complex 7 (Conserved oligomeric Golgi complex subunit 7)	Tc00.1047053507747.210	Trypanosoma cruzi (strain CL Brener)
Q4CW35	Trans-sialidase, putative (Fragment)	Tc00.1047053509417.9	Trypanosoma cruzi (strain CL Brener)
Q4DA16	Mucin TcMUCII, putative	Tc00.1047053510213.80	Trypanosoma cruzi (strain CL Brener)
Q4DUF4	Kinesin, putative	Tc00.1047053508837.147	Trypanosoma cruzi (strain CL Brener)
Q4CS17	Uncharacterized protein (Fragment)	Tc00.1047053504835.10	Trypanosoma cruzi (strain CL Brener)
Q4DX20	Uncharacterized protein	Tc00.1047053508831.80	Trypanosoma cruzi (strain CL Brener)
Q4D7E3	Uncharacterized protein	Tc00.1047053510407.20	Trypanosoma cruzi (strain CL Brener)
Q4DJG2	Uncharacterized protein	Tc00.1047053507257.150	Trypanosoma cruzi (strain CL Brener)
Q4D8Y6	Uncharacterized protein	Tc00.1047053510351.140	Trypanosoma cruzi (strain CL Brener)
Q4DF49	Endonuclease G, putative (EC 3.1.30.-)	Tc00.1047053507623.140	Trypanosoma cruzi (strain CL Brener)
Q4D6C1	Dispersed gene family protein 1 (DGF-1), putative (Fragment)	Tc00.1047053511213.89	Trypanosoma cruzi (strain CL Brener)
Q4E4C4	COP-coated vesicle membrane protein erv25, putative	Tc00.1047053510187.270	Trypanosoma cruzi (strain CL Brener)
Q4DAJ6	Uncharacterized protein	Tc00.1047053508273.50	Trypanosoma cruzi (strain CL Brener)
Q4CW74	Uncharacterized protein	Tc00.1047053507077.40	Trypanosoma cruzi (strain CL Brener)
Q4E3R0	Uncharacterized protein	Tc00.1047053506401.350	Trypanosoma cruzi (strain CL Brener)
Q4CLQ8	Uncharacterized protein	Tc00.1047053509413.10	Trypanosoma cruzi (strain CL Brener)
Q4DF70	Uncharacterized protein	Tc00.1047053507429.6	Trypanosoma cruzi (strain CL Brener)
Q4E4P9	Uncharacterized protein	Tc00.1047053506925.10	Trypanosoma cruzi (strain CL Brener)
Q4DUT4	Trans-sialidase, putative	Tc00.1047053508501.320	Trypanosoma cruzi (strain CL Brener)
Q4DMX3	Uncharacterized protein	Tc00.1047053511529.220	Trypanosoma cruzi (strain CL Brener)
Q4D5C2	Glutamate dehydrogenase	Tc00.1047053508111.30	Trypanosoma cruzi (strain CL Brener)
Q4E0R1	Uncharacterized protein	Tc00.1047053506297.70	Trypanosoma cruzi (strain CL Brener)
Q4DBK7	Uncharacterized protein	Tc00.1047053510257.60	Trypanosoma cruzi (strain CL Brener)
Q4D0P0	Trafficking protein particle complex subunit	Tc00.1047053508961.30	Trypanosoma cruzi (strain CL Brener)
Q4D203	Fatty acyl CoA synthetase, putative	Tc00.1047053503575.50	Trypanosoma cruzi (strain CL Brener)
Q4E1W7	Uncharacterized protein	Tc00.1047053507993.110	Trypanosoma cruzi (strain CL Brener)
Q4DIE3	Mucin TcMUCII, putative	Tc00.1047053506965.190	Trypanosoma cruzi (strain CL Brener)
Q4CRE1	Uncharacterized protein (Fragment)	Tc00.1047053506819.49	Trypanosoma cruzi (strain CL Brener)
Q4E1F2	Uncharacterized protein	Tc00.1047053508139.110	Trypanosoma cruzi (strain CL Brener)
Q4D9P4	Uncharacterized protein	Tc00.1047053511417.50	Trypanosoma cruzi (strain CL Brener)
Q4DVE3	Mucin-associated surface protein (MASP), putative	Tc00.1047053506133.140	Trypanosoma cruzi (strain CL Brener)
Q4DVJ0	Uncharacterized protein	Tc00.1047053506961.30	Trypanosoma cruzi (strain CL Brener)
Q4CNQ0	Dispersed gene family protein 1 (DGF-1), putative (Fragment)	Tc00.1047053509089.9	Trypanosoma cruzi (strain CL Brener)
Q4DVA8	Uncharacterized protein	Tc00.1047053508761.220	Trypanosoma cruzi (strain CL Brener)
Q4CRZ1	Trans-sialidase, putative (Fragment)	Tc00.1047053503705.19	Trypanosoma cruzi (strain CL Brener)
Q4E1Q4	Uncharacterized protein	Tc00.1047053507093.60	Trypanosoma cruzi (strain CL Brener)
Q4DTC4	Mucin TcMUCII, putative	Tc00.1047053510025.20	Trypanosoma cruzi (strain CL Brener)
Q4D7G7	Uncharacterized protein	Tc00.1047053506319.70	Trypanosoma cruzi (strain CL Brener)
Q4DYY5	Mucin TcMUCII, putative	Tc00.1047053507237.70	Trypanosoma cruzi (strain CL Brener)
Q4CM42	Uncharacterized protein	Tc00.1047053508115.10	Trypanosoma cruzi (strain CL Brener)
Q4CY51	Mucin TcMUCII, putative	Tc00.1047053508509.20	Trypanosoma cruzi (strain CL Brener)
Q4CU96	Uncharacterized protein	Tc00.1047053510439.50	Trypanosoma cruzi (strain CL Brener)
Q4D891	Uncharacterized protein	Tc00.1047053509319.100	Trypanosoma cruzi (strain CL Brener)
Q4CX29	Mucin TcMUCII, putative (Fragment)	Tc00.1047053503783.17	Trypanosoma cruzi (strain CL Brener)
Q4D130	Mucin-associated surface protein (MASP), putative	Tc00.1047053508759.10	Trypanosoma cruzi (strain CL Brener)
Q4CUP5	Uncharacterized protein	Tc00.1047053506915.30	Trypanosoma cruzi (strain CL Brener)
Q4D8P1	Mucin TcMUCII, putative	Tc00.1047053510475.40	Trypanosoma cruzi (strain CL Brener)
Q4DZ78	Uncharacterized protein	Tc00.1047053507023.80	Trypanosoma cruzi (strain CL Brener)
Q4E1U1	Uncharacterized protein	Tc00.1047053506855.350	Trypanosoma cruzi (strain CL Brener)
Q4CWD2	Uncharacterized protein	Tc00.1047053507981.30	Trypanosoma cruzi (strain CL Brener)
Q4CP98	Trans-sialidase, putative (Fragment)	Tc00.1047053421173.14	Trypanosoma cruzi (strain CL Brener)
Q4D7N1	Mucin-associated surface protein (MASP), putative	Tc00.1047053508109.10	Trypanosoma cruzi (strain CL Brener)
Q4DR93	Uncharacterized protein	Tc00.1047053506577.5	Trypanosoma cruzi (strain CL Brener)
Q4DU27	Mucin-associated surface protein (MASP), putative	Tc00.1047053506955.99	Trypanosoma cruzi (strain CL Brener)
Q4DIX1	Uncharacterized protein	Tc00.1047053506287.130	Trypanosoma cruzi (strain CL Brener)
Q4CUM4	Uncharacterized protein	Tc00.1047053509697.29	Trypanosoma cruzi (strain CL Brener)
Q4D2A0	Uncharacterized protein	Tc00.1047053503521.20	Trypanosoma cruzi (strain CL Brener)
Q4DM12	Mucin-associated surface protein (MASP), putative	Tc00.1047053511613.60	Trypanosoma cruzi (strain CL Brener)
Q4D430	Protamine P1, putative (Fragment)	Tc00.1047053510599.70	Trypanosoma cruzi (strain CL Brener)
Q4DIY0	Uncharacterized protein	Tc00.1047053511445.140	Trypanosoma cruzi (strain CL Brener)
Q4CN98	Uncharacterized protein (Fragment)	Tc00.1047053510653.19	Trypanosoma cruzi (strain CL Brener)
Q4DWX9	Uncharacterized protein	Tc00.1047053510729.60	Trypanosoma cruzi (strain CL Brener)
Q4CZ17	Uncharacterized protein	Tc00.1047053511685.60	Trypanosoma cruzi (strain CL Brener)
Q4CKR6	Dispersed gene family protein 1 (DGF-1), putative (Fragment)	Tc00.1047053419637.9	Trypanosoma cruzi (strain CL Brener)
Q4DDZ8	Uncharacterized protein	Tc00.1047053508303.20	Trypanosoma cruzi (strain CL Brener)
Q4DIG9	BTB_2 domain-containing protein	Tc00.1047053506733.130	Trypanosoma cruzi (strain CL Brener)
Q4D3L7	Uncharacterized protein	Tc00.1047053511361.60	Trypanosoma cruzi (strain CL Brener)
Q4DWG2	Mucin-associated surface protein (MASP), putative (Fragment)	Tc00.1047053508365.4	Trypanosoma cruzi (strain CL Brener)
Q4CPA2	Uncharacterized protein	Tc00.1047053510721.21	Trypanosoma cruzi (strain CL Brener)
Q4DA17	Mucin-associated surface protein (MASP), putative	Tc00.1047053510213.70	Trypanosoma cruzi (strain CL Brener)
Q4DQ32	Uncharacterized protein	Tc00.1047053511825.230	Trypanosoma cruzi (strain CL Brener)
Q4CL07	Retrotransposon hot spot (RHS) protein, putative (Fragment)	Tc00.1047053509873.10	Trypanosoma cruzi (strain CL Brener)
Q4DWV2	AGP2beta-2, putative	Tc00.1047053507875.180	Trypanosoma cruzi (strain CL Brener)
Q4CUU2	Uncharacterized protein	Tc00.1047053510233.20	Trypanosoma cruzi (strain CL Brener)
Q4DM23	Uncharacterized protein	Tc00.1047053511577.120	Trypanosoma cruzi (strain CL Brener)
Q4DD59	Mucin-associated surface protein (MASP), putative	Tc00.1047053508977.50	Trypanosoma cruzi (strain CL Brener)
Q4DUY8	Mucin TcMUCII, putative	Tc00.1047053510021.100	Trypanosoma cruzi (strain CL Brener)
Q4CY18	Uncharacterized protein	Tc00.1047053506581.60	Trypanosoma cruzi (strain CL Brener)
Q4CVT4	Uncharacterized protein	Tc00.1047053507731.30	Trypanosoma cruzi (strain CL Brener)
Q4CZC7	Uncharacterized protein	Tc00.1047053508681.20	Trypanosoma cruzi (strain CL Brener)
Q4DK53	Uncharacterized protein	Tc00.1047053506909.46	Trypanosoma cruzi (strain CL Brener)
Q4CND3	Uncharacterized protein	Tc00.1047053506665.20	Trypanosoma cruzi (strain CL Brener)
Q4D3N2	Mucin TcMUCII, putative	Tc00.1047053510807.55	Trypanosoma cruzi (strain CL Brener)
Q4CLN6	AP-3 complex subunit delta (Fragment)	Tc00.1047053511651.19	Trypanosoma cruzi (strain CL Brener)
Q4E2Q1	Golgi reassembly stacking protein (GRASP homologue), putative	Tc00.1047053504153.320	Trypanosoma cruzi (strain CL Brener)
Q4E353	Uncharacterized protein	Tc00.1047053508741.190	Trypanosoma cruzi (strain CL Brener)
Q4CUA5	Uncharacterized protein	Tc00.1047053508205.10	Trypanosoma cruzi (strain CL Brener)
Q4DZ40	Uncharacterized protein	Tc00.1047053511001.30	Trypanosoma cruzi (strain CL Brener)
Q4CN48	Uncharacterized protein (Fragment)	Tc00.1047053511639.9	Trypanosoma cruzi (strain CL Brener)
Q4DNE7	Uncharacterized protein	Tc00.1047053504827.70	Trypanosoma cruzi (strain CL Brener)
Q4D793	Uncharacterized protein	Tc00.1047053506351.20	Trypanosoma cruzi (strain CL Brener)
Q4CXU6	Uncharacterized protein	Tc00.1047053510225.40	Trypanosoma cruzi (strain CL Brener)
Q4D4A3	Adenylate kinase, putative (EC 2.7.4.3)	Tc00.1047053507883.80	Trypanosoma cruzi (strain CL Brener)
Q4CWL7	Trans-sialidase, putative	Tc00.1047053508481.10	Trypanosoma cruzi (strain CL Brener)
Q4DMD5	Histone H2B	Tc00.1047053506779.150	Trypanosoma cruzi (strain CL Brener)
Q4DDP2	ATP-dependent DEAD/H RNA helicase, putative	Tc00.1047053507811.30	Trypanosoma cruzi (strain CL Brener)
Q4E649	Uncharacterized protein	Tc00.1047053508153.410	Trypanosoma cruzi (strain CL Brener)
Q4CTD0	Trans-sialidase, putative (Fragment)	Tc00.1047053506157.40	Trypanosoma cruzi (strain CL Brener)
Q4DEJ2	Uncharacterized protein (Fragment)	Tc00.1047053511643.4	Trypanosoma cruzi (strain CL Brener)
Q4CVL5	RING-type domain-containing protein	Tc00.1047053511745.30	Trypanosoma cruzi (strain CL Brener)
Q4CTX3	Uncharacterized protein	Tc00.1047053507891.20	Trypanosoma cruzi (strain CL Brener)
Q4DGU2	PseudoU_synth_2 domain-containing protein	Tc00.1047053507081.70	Trypanosoma cruzi (strain CL Brener)
Q4DQ89	Ubiquitin-conjugating enzyme, putative	Tc00.1047053508387.100	Trypanosoma cruzi (strain CL Brener)
Q4CST8	Uncharacterized protein	Tc00.1047053507165.40	Trypanosoma cruzi (strain CL Brener)
Q4DC76	PUA domain-containing protein	Tc00.1047053506777.20	Trypanosoma cruzi (strain CL Brener)
Q4DW73	Leishmanolysin-like peptidase (EC 3.4.24.-)	Tc00.1047053510627.184	Trypanosoma cruzi (strain CL Brener)
Q4DLN4	Uncharacterized protein	Tc00.1047053509967.140	Trypanosoma cruzi (strain CL Brener)
Q4DZL0	Guanine nucleotide-binding protein subunit beta-like protein	Tc00.1047053508799.50	Trypanosoma cruzi (strain CL Brener)
Q4DLN2	Epsilon tubulin, putative	Tc00.1047053509967.160	Trypanosoma cruzi (strain CL Brener)
Q4CMJ4	Ubiquitin-activating enzyme, putative (Fragment)	Tc00.1047053509117.10	Trypanosoma cruzi (strain CL Brener)
Q4DA59	Uncharacterized protein	Tc00.1047053511131.89	Trypanosoma cruzi (strain CL Brener)
Q4DPT5	Trans-sialidase, putative	Tc00.1047053511843.70	Trypanosoma cruzi (strain CL Brener)
Q4DUW2	Calponin-homology (CH) domain-containing protein	Tc00.1047053506605.190	Trypanosoma cruzi (strain CL Brener)
Q4DGV1	Aspartate carbamoyltransferase (EC 2.1.3.2)	Tc00.1047053507091.50	Trypanosoma cruzi (strain CL Brener)
Q4DMJ7	Sas10 domain-containing protein	Tc00.1047053508815.70	Trypanosoma cruzi (strain CL Brener)
Q4CZA8	Mucin-associated surface protein (MASP), putative	Tc00.1047053503491.19	Trypanosoma cruzi (strain CL Brener)
Q4CSH3	Uncharacterized protein	Tc00.1047053504231.30	Trypanosoma cruzi (strain CL Brener)
Q4DQP1	Thioredoxin-like_fold domain-containing protein	Tc00.1047053506563.60	Trypanosoma cruzi (strain CL Brener)
Q4CX13	Uncharacterized protein (Fragment)	Tc00.1047053506249.10	Trypanosoma cruzi (strain CL Brener)
Q4D880	Uncharacterized protein	Tc00.1047053509171.40	Trypanosoma cruzi (strain CL Brener)
Q4DQE9	Pumilio-repeat, RNA-binding protein, putative	Tc00.1047053506773.130	Trypanosoma cruzi (strain CL Brener)
Q4DSN8	Trans-sialidase, putative	Tc00.1047053508495.100	Trypanosoma cruzi (strain CL Brener)
Q4E017	Uncharacterized protein	Tc00.1047053507063.150	Trypanosoma cruzi (strain CL Brener)
Q4DQV0	Phosphoglucomutase, putative (EC 5.4.2.2)	Tc00.1047053511911.130	Trypanosoma cruzi (strain CL Brener)
Q4DPD6	RING-type domain-containing protein	Tc00.1047053507625.186	Trypanosoma cruzi (strain CL Brener)
Q4CQV4	Gamma-glutamylcyclotransferase family protein (Fragment)	Tc00.1047053511805.29	Trypanosoma cruzi (strain CL Brener)
Q4CLK1	Cytochrome b5 heme-binding domain-containing protein	Tc00.1047053410049.20	Trypanosoma cruzi (strain CL Brener)
Q4DZ69	Uncharacterized protein	Tc00.1047053507023.160	Trypanosoma cruzi (strain CL Brener)
Q4DFP3	Uncharacterized protein	Tc00.1047053509911.130	Trypanosoma cruzi (strain CL Brener)
Q4CM60	Serine/threonine protein phosphatase, putative (Fragment)	Tc00.1047053449247.4	Trypanosoma cruzi (strain CL Brener)
Q4DI02	2-amino-3-ketobutyrate coenzyme A ligase, putative	Tc00.1047053511071.140	Trypanosoma cruzi (strain CL Brener)
Q4D820	Chaperone DnaJ protein, putative	Tc00.1047053510243.30	Trypanosoma cruzi (strain CL Brener)
Q4CUL3	Dispersed gene family protein 1 (DGF-1), putative (Fragment)	Tc00.1047053452699.30	Trypanosoma cruzi (strain CL Brener)
Q4DTH3	Uncharacterized protein	Tc00.1047053508737.130	Trypanosoma cruzi (strain CL Brener)
Q4DEP0	Uncharacterized protein	Tc00.1047053510819.70	Trypanosoma cruzi (strain CL Brener)
Q4DAE7	R3H-assoc domain-containing protein	Tc00.1047053510099.50	Trypanosoma cruzi (strain CL Brener)
Q4DAL0	RING-type domain-containing protein	Tc00.1047053511467.16	Trypanosoma cruzi (strain CL Brener)
Q4D1F3	Uncharacterized protein	Tc00.1047053504009.70	Trypanosoma cruzi (strain CL Brener)
Q4CSF7	Dispersed gene family protein 1 (DGF-1), putative (Fragment)	Tc00.1047053507393.9	Trypanosoma cruzi (strain CL Brener)
Q4DE52	NTP_transferase domain-containing protein	Tc00.1047053508699.20	Trypanosoma cruzi (strain CL Brener)
Q4CZD2	SANT domain-containing protein	Tc00.1047053503779.50	Trypanosoma cruzi (strain CL Brener)
Q4DFE8	Uncharacterized protein	Tc00.1047053506519.120	Trypanosoma cruzi (strain CL Brener)
Q4CNB4	Uncharacterized protein	Tc00.1047053510615.10	Trypanosoma cruzi (strain CL Brener)
Q4DWU6	60S acidic ribosomal protein P2, putative	Tc00.1047053510643.140	Trypanosoma cruzi (strain CL Brener)
Q4DMD9	Phopshatase, putative	Tc00.1047053506779.110	Trypanosoma cruzi (strain CL Brener)
Q4DZN9	Chaperone DnaJ protein, putative	Tc00.1047053504147.60	Trypanosoma cruzi (strain CL Brener)
Q4CSI4	Uncharacterized protein (Fragment)	Tc00.1047053506557.30	Trypanosoma cruzi (strain CL Brener)
Q4D114	Uncharacterized protein	Tc00.1047053509067.50	Trypanosoma cruzi (strain CL Brener)
Q4DW41	ATP-binding cassette protein, putative	Tc00.1047053507681.100	Trypanosoma cruzi (strain CL Brener)
Q4DTS4	FCP1 homology domain-containing protein	Tc00.1047053504741.200	Trypanosoma cruzi (strain CL Brener)
Q4DXQ2	Uncharacterized protein	Tc00.1047053510421.310	Trypanosoma cruzi (strain CL Brener)
Q4DIZ7	J domain-containing protein	Tc00.1047053511287.130	Trypanosoma cruzi (strain CL Brener)
Q4DDF5	TNase-like domain-containing protein	Tc00.1047053503579.140	Trypanosoma cruzi (strain CL Brener)
Q4DGK8	Ras-related protein rab, putative	Tc00.1047053511257.30	Trypanosoma cruzi (strain CL Brener)
Q4DK68	Dynein heavy chain, putative (Fragment)	Tc00.1047053511871.4	Trypanosoma cruzi (strain CL Brener)
Q4CSL8	Cilia- and flagella-associated protein 300	Tc00.1047053506489.40	Trypanosoma cruzi (strain CL Brener)
Q4D4H5	Uncharacterized protein	Tc00.1047053506399.40	Trypanosoma cruzi (strain CL Brener)
Q4CUQ9	Uncharacterized protein	Tc00.1047053511735.30	Trypanosoma cruzi (strain CL Brener)
Q4CYR6	Uncharacterized protein	Tc00.1047053503923.30	Trypanosoma cruzi (strain CL Brener)
Q4DJY0	Uncharacterized protein	Tc00.1047053510879.30	Trypanosoma cruzi (strain CL Brener)
Q4DRL3	Dynein light chain	Tc00.1047053510741.124	Trypanosoma cruzi (strain CL Brener)
Q4CXC8	Dispersed gene family protein 1 (DGF-1), putative (Fragment)	Tc00.1047053505401.19	Trypanosoma cruzi (strain CL Brener)
Q4DI34	Dispersed gene family protein 1 (DGF-1), putative	Tc00.1047053507653.40	Trypanosoma cruzi (strain CL Brener)
Q4E2T6	Uncharacterized protein	Tc00.1047053511283.230	Trypanosoma cruzi (strain CL Brener)
Q4DK87	Chorein_N domain-containing protein (Fragment)	Tc00.1047053509611.189	Trypanosoma cruzi (strain CL Brener)
Q4DXJ2	DUF155 domain-containing protein	Tc00.1047053506941.30	Trypanosoma cruzi (strain CL Brener)
Q4DB47	p1/s1 nuclease, putative	Tc00.1047053507021.60	Trypanosoma cruzi (strain CL Brener)
Q4D9P0	Phosphate transporter	Tc00.1047053511417.90	Trypanosoma cruzi (strain CL Brener)
Q4CSN1	Trans-sialidase, putative (Fragment)	Tc00.1047053506253.39	Trypanosoma cruzi (strain CL Brener)
Q4CLK5	Fatty acyl CoA syntetase 1, putative (Fragment)	Tc00.1047053511579.9	Trypanosoma cruzi (strain CL Brener)
Q4D5M5	Leishmanolysin-like peptidase (EC 3.4.24.-)	Tc00.1047053505989.70	Trypanosoma cruzi (strain CL Brener)
Q4DUB7	RNA pseudouridylate synthase protein, putative (Fragment)	Tc00.1047053506625.249	Trypanosoma cruzi (strain CL Brener)
Q4DAP1	Symplekin_C domain-containing protein	Tc00.1047053511439.80	Trypanosoma cruzi (strain CL Brener)
Q4DY84	Uncharacterized protein	Tc00.1047053511907.30	Trypanosoma cruzi (strain CL Brener)
Q4DQE4	Chromatin binding protein, putative	Tc00.1047053506773.180	Trypanosoma cruzi (strain CL Brener)
Q4DSR9	APG6 domain-containing protein	Tc00.1047053507809.119	Trypanosoma cruzi (strain CL Brener)
Q4DF98	Fe2OG dioxygenase domain-containing protein	Tc00.1047053511179.120	Trypanosoma cruzi (strain CL Brener)
Q4D4E5	FCP1 homology domain-containing protein	Tc00.1047053507857.70	Trypanosoma cruzi (strain CL Brener)
Q4DJF1	Uncharacterized protein	Tc00.1047053507991.80	Trypanosoma cruzi (strain CL Brener)
Q4CSY3	Uncharacterized protein	Tc00.1047053407477.40	Trypanosoma cruzi (strain CL Brener)
Q4CSR7	Nucleoporin (NUP54/57), putative (Fragment)	Tc00.1047053510597.40	Trypanosoma cruzi (strain CL Brener)
Q4DZW6	CPSF_A domain-containing protein	Tc00.1047053506789.230	Trypanosoma cruzi (strain CL Brener)
Q4DQ51	Uncharacterized protein	Tc00.1047053511825.30	Trypanosoma cruzi (strain CL Brener)
Q4CQE4	C3H1-type domain-containing protein	Tc00.1047053507305.40	Trypanosoma cruzi (strain CL Brener)
Q4D9Q7	Uncharacterized protein (Fragment)	Tc00.1047053511395.10	Trypanosoma cruzi (strain CL Brener)
Q4DT86	Uncharacterized protein	Tc00.1047053506147.210	Trypanosoma cruzi (strain CL Brener)
Q4DQR1	Meiosis-specific nuclear structural protein 1	Tc00.1047053509167.60	Trypanosoma cruzi (strain CL Brener)
Q4E0B9	Uncharacterized protein	Tc00.1047053509875.230	Trypanosoma cruzi (strain CL Brener)
Q4DTP4	Coatomer subunit gamma	Tc00.1047053511211.20	Trypanosoma cruzi (strain CL Brener)
Q4DR36	Uncharacterized protein	Tc00.1047053504109.120	Trypanosoma cruzi (strain CL Brener)
Q4CWZ6	Mucin TcMUCII, putative	Tc00.1047053503501.14	Trypanosoma cruzi (strain CL Brener)
Q4E419	RNA-binding protein 5, putative	Tc00.1047053511127.10	Trypanosoma cruzi (strain CL Brener)
Q4E2L5	Protein kinase, putative	Tc00.1047053508479.10	Trypanosoma cruzi (strain CL Brener)
Q4E647	Polynucleotide adenylyltransferase (EC 2.7.7.19)	Tc00.1047053508153.440	Trypanosoma cruzi (strain CL Brener)
Q4DPI3	Serine/threonine-protein kinase PLK (EC 2.7.11.21) (Polo-like kinase)	Tc00.1047053506513.160	Trypanosoma cruzi (strain CL Brener)
Q4DC85	Phosphoadenosine phosphosulfate reductase-like protein, putative	Tc00.1047053511151.50	Trypanosoma cruzi (strain CL Brener)
Q4DRD1	Histone H3 variant, putative	Tc00.1047053506503.150	Trypanosoma cruzi (strain CL Brener)
Q4DS35	Ubiquitin hydrolase, putative	Tc00.1047053510657.20	Trypanosoma cruzi (strain CL Brener)
Q4DZM1	Uncharacterized protein	Tc00.1047053504147.250	Trypanosoma cruzi (strain CL Brener)
Q4DKR6	Retrotransposon hot spot (RHS) protein, putative	Tc00.1047053503957.120	Trypanosoma cruzi (strain CL Brener)
Q4D4Z1	Mcp5_PH domain-containing protein	Tc00.1047053506729.70	Trypanosoma cruzi (strain CL Brener)
Q4DI04	Uncharacterized protein	Tc00.1047053511071.120	Trypanosoma cruzi (strain CL Brener)
Q4DGL7	Uncharacterized protein	Tc00.1047053511671.90	Trypanosoma cruzi (strain CL Brener)
Q4DQ18	Uncharacterized protein	Tc00.1047053510121.110	Trypanosoma cruzi (strain CL Brener)
Q4D6W9	LysM domain-containing protein	Tc00.1047053511647.70	Trypanosoma cruzi (strain CL Brener)
Q4DMC0	Uncharacterized protein	Tc00.1047053504131.130	Trypanosoma cruzi (strain CL Brener)
Q4DIC9	60S ribosomal protein L30, putative	Tc00.1047053506959.120	Trypanosoma cruzi (strain CL Brener)
Q4D8T7	Uncharacterized protein	Tc00.1047053507517.80	Trypanosoma cruzi (strain CL Brener)
Q4DJ78	Uncharacterized protein	Tc00.1047053507515.90	Trypanosoma cruzi (strain CL Brener)
Q4DLN5	Uncharacterized protein	Tc00.1047053509967.90	Trypanosoma cruzi (strain CL Brener)
Q4DL13	Uncharacterized protein	Tc00.1047053511649.39	Trypanosoma cruzi (strain CL Brener)
Q4DCP6	Mitogen-activated protein kinase 5, putative	Tc00.1047053506943.10	Trypanosoma cruzi (strain CL Brener)
Q4D711	Guanine deaminase (Guanase) (EC 3.5.4.3) (Guanine aminohydrolase)	Tc00.1047053504431.100	Trypanosoma cruzi (strain CL Brener)
Q4D5M2	RuvB-like helicase (EC 3.6.4.12)	Tc00.1047053505989.82	Trypanosoma cruzi (strain CL Brener)
Q4CRE5	SpoU_methylase domain-containing protein (Fragment)	Tc00.1047053506819.10	Trypanosoma cruzi (strain CL Brener)
Q4D5T8	Dispersed gene family protein 1 (DGF-1), putative	Tc00.1047053510441.20	Trypanosoma cruzi (strain CL Brener)
Q4CUY9	DNA polymerase (EC 2.7.7.7) (Fragment)	Tc00.1047053510259.6	Trypanosoma cruzi (strain CL Brener)
Q4CQ95	Hydrolase, alpha/beta fold family, putative	Tc00.1047053503399.20	Trypanosoma cruzi (strain CL Brener)
Q4DA10	Uncharacterized protein	Tc00.1047053506797.50	Trypanosoma cruzi (strain CL Brener)
Q4DA23	Uncharacterized protein	Tc00.1047053506947.80	Trypanosoma cruzi (strain CL Brener)
Q4DX72	Uncharacterized protein	Tc00.1047053506945.280	Trypanosoma cruzi (strain CL Brener)
Q4DTN5	Uncharacterized protein	Tc00.1047053511211.104	Trypanosoma cruzi (strain CL Brener)
Q4DX11	Lactamase_B domain-containing protein	Tc00.1047053510533.20	Trypanosoma cruzi (strain CL Brener)
Q4D3F4	Uncharacterized protein	Tc00.1047053509885.20	Trypanosoma cruzi (strain CL Brener)
Q4DDN5	Amino acid permease, putative	Tc00.1047053507811.100	Trypanosoma cruzi (strain CL Brener)
Q4DFG4	Vacuolar protein sorting-associated protein 28 homolog	Tc00.1047053506155.50	Trypanosoma cruzi (strain CL Brener)
Q4DMP0	Uncharacterized protein	Tc00.1047053508899.130	Trypanosoma cruzi (strain CL Brener)
Q4CSM5	Uncharacterized protein (Fragment)	Tc00.1047053509169.10	Trypanosoma cruzi (strain CL Brener)
Q4E256	Nucleoside diphosphate kinase (EC 2.7.4.6)	Tc00.1047053508707.200	Trypanosoma cruzi (strain CL Brener)
Q4CS64	Uncharacterized protein (Fragment)	Tc00.1047053511707.39	Trypanosoma cruzi (strain CL Brener)
Q4E2R9	Aminopeptidase, putative (EC 3.4.11.-)	Tc00.1047053504153.140	Trypanosoma cruzi (strain CL Brener)
Q4DUT5	Uncharacterized protein	Tc00.1047053508501.310	Trypanosoma cruzi (strain CL Brener)
Q4E690	zf-C6H2 domain-containing protein	Tc00.1047053508153.900	Trypanosoma cruzi (strain CL Brener)
Q4DHR8	RanBP2-type domain-containing protein	Tc00.1047053507787.130	Trypanosoma cruzi (strain CL Brener)
Q4E1P9	Uncharacterized protein	Tc00.1047053507093.75	Trypanosoma cruzi (strain CL Brener)
Q4DAK7	Uncharacterized protein	Tc00.1047053511467.50	Trypanosoma cruzi (strain CL Brener)
Q4DUP7	SH3 domain-containing protein	Tc00.1047053504149.150	Trypanosoma cruzi (strain CL Brener)
Q4D6X1	Uncharacterized protein	Tc00.1047053511647.50	Trypanosoma cruzi (strain CL Brener)
Q4DUN5	Metacaspase, putative	Tc00.1047053509399.20	Trypanosoma cruzi (strain CL Brener)
Q4DB42	Flavoprotein domain-containing protein	Tc00.1047053507021.110	Trypanosoma cruzi (strain CL Brener)
Q4DG83	Serine/threonine-protein phosphatase (EC 3.1.3.16)	Tc00.1047053506201.70	Trypanosoma cruzi (strain CL Brener)
Q4D3K0	Tyrosyl or methionyl-tRNA synthetase, putative (EC 6.1.1.-)	Tc00.1047053506573.30	Trypanosoma cruzi (strain CL Brener)
Q4DMR4	Uncharacterized protein	Tc00.1047053511545.170	Trypanosoma cruzi (strain CL Brener)
Q4DIQ3	Ubiquitin-conjugating enzyme E2, putative	Tc00.1047053506635.90	Trypanosoma cruzi (strain CL Brener)
Q4E2Q4	Uncharacterized protein	Tc00.1047053504153.290	Trypanosoma cruzi (strain CL Brener)
Q4D6C9	Uncharacterized protein	Tc00.1047053506673.30	Trypanosoma cruzi (strain CL Brener)
Q4CWN4	Uncharacterized protein	Tc00.1047053511741.20	Trypanosoma cruzi (strain CL Brener)
Q4E502	Uncharacterized protein	Tc00.1047053508873.410	Trypanosoma cruzi (strain CL Brener)
Q4DN86	Trans-sialidase, putative	Tc00.1047053506741.130	Trypanosoma cruzi (strain CL Brener)
Q4CYV1	Uncharacterized protein	Tc00.1047053510381.40	Trypanosoma cruzi (strain CL Brener)
Q4DZF6	Uncharacterized protein	Tc00.1047053506825.60	Trypanosoma cruzi (strain CL Brener)
Q4CYM0	Uncharacterized protein	Tc00.1047053503487.40	Trypanosoma cruzi (strain CL Brener)
Q4DVN7	Protein kinase, putative	Tc00.1047053508207.20	Trypanosoma cruzi (strain CL Brener)
Q4DH48	Uncharacterized protein	Tc00.1047053507007.40	Trypanosoma cruzi (strain CL Brener)
Q4D2G4	Peptidyl-prolyl cis-trans isomerase (PPIase) (EC 5.2.1.8)	Tc00.1047053509215.40	Trypanosoma cruzi (strain CL Brener)
Q4D7I1	Uncharacterized protein	Tc00.1047053511801.30	Trypanosoma cruzi (strain CL Brener)
Q4CP64	Retrotransposon hot spot (RHS) protein, putative	Tc00.1047053509349.20	Trypanosoma cruzi (strain CL Brener)
Q4DDN7	Uncharacterized protein	Tc00.1047053507811.70	Trypanosoma cruzi (strain CL Brener)
Q4CWL0	Uncharacterized protein (Fragment)	Tc00.1047053506979.59	Trypanosoma cruzi (strain CL Brener)
Q4DDW1	C3H1-type domain-containing protein	Tc00.1047053509561.39	Trypanosoma cruzi (strain CL Brener)
Q4DXJ8	START domain-containing protein	Tc00.1047053506195.280	Trypanosoma cruzi (strain CL Brener)
Q4DH24	Trans-sialidase, putative	Tc00.1047053507821.130	Trypanosoma cruzi (strain CL Brener)
Q4DFM1	Protein MAK16 homolog	Tc00.1047053508323.30	Trypanosoma cruzi (strain CL Brener)
Q4CS44	Adenosine monophosphate deaminase, putative (Fragment)	Tc00.1047053510221.39	Trypanosoma cruzi (strain CL Brener)
Q4DDC1	SUMO1/Ulp2, putative	Tc00.1047053505193.40	Trypanosoma cruzi (strain CL Brener)
Q4E492	Dispersed gene family protein 1 (DGF-1), putative	Tc00.1047053508163.70	Trypanosoma cruzi (strain CL Brener)
Q4D598	Leishmanolysin-like peptidase (EC 3.4.24.-)	Tc00.1047053505965.10	Trypanosoma cruzi (strain CL Brener)
Q4CQ56	Uncharacterized protein (Fragment)	Tc00.1047053508463.10	Trypanosoma cruzi (strain CL Brener)
Q4DX70	V-type ATPase, C subunit, putative (EC 3.6.3.14)	Tc00.1047053506945.300	Trypanosoma cruzi (strain CL Brener)
Q4E5G9	Uncharacterized protein	Tc00.1047053511277.250	Trypanosoma cruzi (strain CL Brener)
Q4CX46	Dynein heavy chain, putative (Fragment)	Tc00.1047053509585.10	Trypanosoma cruzi (strain CL Brener)
Q4DW62	Ribonuclease, putative	Tc00.1047053508231.74	Trypanosoma cruzi (strain CL Brener)
Q4DUG8	Cystathione gamma lyase, putative (EC 2.5.1.-)	Tc00.1047053510661.250	Trypanosoma cruzi (strain CL Brener)
Q4CLP1	ATP-dependent Clp protease subunit, heat shock protein 100, putative (Fragment)	Tc00.1047053508807.10	Trypanosoma cruzi (strain CL Brener)
Q4CWE0	CNH domain-containing protein	Tc00.1047053510029.30	Trypanosoma cruzi (strain CL Brener)
Q4CP12	Uncharacterized protein	Tc00.1047053503969.20	Trypanosoma cruzi (strain CL Brener)
Q4D4T4	Uncharacterized protein	Tc00.1047053504253.50	Trypanosoma cruzi (strain CL Brener)
Q4CSW7	Dolichol kinase (EC 2.7.1.108) (Fragment)	Tc00.1047053507013.10	Trypanosoma cruzi (strain CL Brener)
Q4DTY5	Uncharacterized protein	Tc00.1047053509233.50	Trypanosoma cruzi (strain CL Brener)
Q4CTN3	Uncharacterized protein	Tc00.1047053506785.46	Trypanosoma cruzi (strain CL Brener)
Q4DY28	Uncharacterized protein	Tc00.1047053511727.310	Trypanosoma cruzi (strain CL Brener)
Q4DTM1	Uncharacterized protein	Tc00.1047053511211.235	Trypanosoma cruzi (strain CL Brener)
Q4DW32	Pre-mRNA splicing factor ATP-dependent RNA helicase, putative	Tc00.1047053507681.220	Trypanosoma cruzi (strain CL Brener)
Q4DAB7	Uncharacterized protein	Tc00.1047053511021.40	Trypanosoma cruzi (strain CL Brener)
Q4E1F4	Trans-sialidase, putative	Tc00.1047053510483.360	Trypanosoma cruzi (strain CL Brener)
Q4CWM4	Uncharacterized protein (Fragment)	Tc00.1047053510065.5	Trypanosoma cruzi (strain CL Brener)
Q4E5C5	Uncharacterized protein	Tc00.1047053506559.20	Trypanosoma cruzi (strain CL Brener)
Q4DDH5	UDP-glucuronic acid/UDP-N-acetylgalactosamine transporter, putative	Tc00.1047053506793.40	Trypanosoma cruzi (strain CL Brener)
Q4D4N6	SURF1-like protein	Tc00.1047053511847.50	Trypanosoma cruzi (strain CL Brener)
Q4CU44	Uncharacterized protein	Tc00.1047053509039.10	Trypanosoma cruzi (strain CL Brener)
Q4D0H5	Uncharacterized protein	Tc00.1047053511925.20	Trypanosoma cruzi (strain CL Brener)
Q4CMD4	Uncharacterized protein (Fragment)	Tc00.1047053419417.19	Trypanosoma cruzi (strain CL Brener)
Q4CYF4	Uncharacterized protein	Tc00.1047053504151.50	Trypanosoma cruzi (strain CL Brener)
Q4CP49	Retrotransposon hot spot (RHS) protein, putative (Fragment)	Tc00.1047053509827.4	Trypanosoma cruzi (strain CL Brener)
Q4CL94	ATP-dependent RNA helicase, putative (Fragment)	Tc00.1047053432067.10	Trypanosoma cruzi (strain CL Brener)
Q4DW48	NUC194 domain-containing protein	Tc00.1047053507681.30	Trypanosoma cruzi (strain CL Brener)
Q4E0I2	Uncharacterized protein	Tc00.1047053508325.110	Trypanosoma cruzi (strain CL Brener)
Q4CQ82	Uncharacterized protein	Tc00.1047053504037.20	Trypanosoma cruzi (strain CL Brener)
Q4DY40	Cyclin	Tc00.1047053511727.199	Trypanosoma cruzi (strain CL Brener)
Q4DS30	Ribosome biogenesis protein NOP53	Tc00.1047053510657.90	Trypanosoma cruzi (strain CL Brener)
Q4DUQ8	Acyl-CoA thioesterase, putative	Tc00.1047053504149.55	Trypanosoma cruzi (strain CL Brener)
Q4DA62	Uncharacterized protein	Tc00.1047053511131.60	Trypanosoma cruzi (strain CL Brener)
Q4D9U0	Mucin TcMUCII, putative	Tc00.1047053508313.90	Trypanosoma cruzi (strain CL Brener)
Q4DC97	Mitogen activated protein kinase, putative	Tc00.1047053511837.70	Trypanosoma cruzi (strain CL Brener)
Q4CQ40	Uncharacterized protein	Tc00.1047053503835.30	Trypanosoma cruzi (strain CL Brener)
Q4E4U4	Uncharacterized protein	Tc00.1047053508461.160	Trypanosoma cruzi (strain CL Brener)
Q4CQR5	BILBO1_N domain-containing protein	Tc00.1047053511505.30	Trypanosoma cruzi (strain CL Brener)
Q4CL98	Leishmanolysin-like peptidase (EC 3.4.24.-) (Fragment)	Tc00.1047053509241.10	Trypanosoma cruzi (strain CL Brener)
Q4DVV9	Uncharacterized protein	Tc00.1047053511751.60	Trypanosoma cruzi (strain CL Brener)
Q4DE81	Tryptophanyl-tRNA synthetase, putative (EC 6.1.1.2) (Fragment)	Tc00.1047053506375.10	Trypanosoma cruzi (strain CL Brener)
Q4CTA6	Trans-sialidase, putative	Tc00.1047053507125.10	Trypanosoma cruzi (strain CL Brener)
Q4CS84	Uncharacterized protein	Tc00.1047053511135.30	Trypanosoma cruzi (strain CL Brener)
Q4D1X9	FG-GAP repeat protein, putative	Tc00.1047053503805.9	Trypanosoma cruzi (strain CL Brener)
Q4E4Z8	Uncharacterized protein	Tc00.1047053508873.470	Trypanosoma cruzi (strain CL Brener)
Q4DHS9	Uncharacterized protein	Tc00.1047053506177.130	Trypanosoma cruzi (strain CL Brener)
Q4DBD5	Uncharacterized protein	Tc00.1047053511757.10	Trypanosoma cruzi (strain CL Brener)
Q4D7G4	Uncharacterized protein	Tc00.1047053511731.24	Trypanosoma cruzi (strain CL Brener)
Q4DEZ1	Uncharacterized protein (Fragment)	Tc00.1047053506223.10	Trypanosoma cruzi (strain CL Brener)
Q4D9N7	Uncharacterized protein (Fragment)	Tc00.1047053511417.129	Trypanosoma cruzi (strain CL Brener)
Q4CM45	Uncharacterized protein (Fragment)	Tc00.1047053504025.10	Trypanosoma cruzi (strain CL Brener)
Q4DI03	Basal body component, putative	Tc00.1047053511071.130	Trypanosoma cruzi (strain CL Brener)
Q4DG05	RF_PROK_I domain-containing protein	Tc00.1047053509053.150	Trypanosoma cruzi (strain CL Brener)
Q4CQP4	Ribosomal RNA methyltransferase, putative (Fragment)	Tc00.1047053503515.7	Trypanosoma cruzi (strain CL Brener)
Q4DI13	Uncharacterized protein	Tc00.1047053509229.140	Trypanosoma cruzi (strain CL Brener)
Q4DJL5	Mucin-associated surface protein (MASP), putative	Tc00.1047053505025.40	Trypanosoma cruzi (strain CL Brener)
Q4D1N9	Uncharacterized protein	Tc00.1047053510887.50	Trypanosoma cruzi (strain CL Brener)
Q4DGG9	Uncharacterized protein	Tc00.1047053509493.120	Trypanosoma cruzi (strain CL Brener)
Q4DZK8	Pumilio-repeat, RNA-binding protein, putative	Tc00.1047053508799.70	Trypanosoma cruzi (strain CL Brener)
Q4DDP8	Dynein regulatory complex protein 9	Tc00.1047053510283.120	Trypanosoma cruzi (strain CL Brener)
Q4DQ84	Uncharacterized protein	Tc00.1047053508387.150	Trypanosoma cruzi (strain CL Brener)
Q4DW71	Dispersed gene family protein 1 (DGF-1), putative (Fragment)	Tc00.1047053510627.230	Trypanosoma cruzi (strain CL Brener)
Q4DU61	Uncharacterized protein	Tc00.1047053511391.130	Trypanosoma cruzi (strain CL Brener)
Q4D2Z5	Uncharacterized protein	Tc00.1047053509365.35	Trypanosoma cruzi (strain CL Brener)
Q4CVP3	Amastin, putative	Tc00.1047053509289.10	Trypanosoma cruzi (strain CL Brener)
Q4D2H3	Mucin TcMUCII, putative	Tc00.1047053510561.40	Trypanosoma cruzi (strain CL Brener)
Q4DXM1	Uncharacterized protein	Tc00.1047053506195.40	Trypanosoma cruzi (strain CL Brener)
Q4D775	Ricin B-type lectin domain-containing protein	Tc00.1047053508265.30	Trypanosoma cruzi (strain CL Brener)
Q4DBJ4	Mucin TcMUCI, putative	Tc00.1047053507041.71	Trypanosoma cruzi (strain CL Brener)
Q4DEZ0	Uncharacterized protein	Tc00.1047053506223.20	Trypanosoma cruzi (strain CL Brener)
Q4DVA9	Mucin TcMUCII, putative	Tc00.1047053508761.160	Trypanosoma cruzi (strain CL Brener)
Q4CYI2	Uncharacterized protein	Tc00.1047053510797.20	Trypanosoma cruzi (strain CL Brener)
Q4DL78	Uncharacterized protein	Tc00.1047053508919.50	Trypanosoma cruzi (strain CL Brener)
Q4CMN6	Dispersed gene family protein 1 (DGF-1), putative (Fragment)	Tc00.1047053508333.9	Trypanosoma cruzi (strain CL Brener)
Q4CLI8	Uncharacterized protein (Fragment)	Tc00.1047053509135.9	Trypanosoma cruzi (strain CL Brener)
Q4D6Z9	Uncharacterized protein	Tc00.1047053508687.25	Trypanosoma cruzi (strain CL Brener)
Q4DKF4	Uncharacterized protein	Tc00.1047053503697.120	Trypanosoma cruzi (strain CL Brener)
Q4CUY8	Uncharacterized protein	Tc00.1047053510259.12	Trypanosoma cruzi (strain CL Brener)
Q4DZF7	Uncharacterized protein	Tc00.1047053506825.50	Trypanosoma cruzi (strain CL Brener)
Q4CTF3	Uncharacterized protein	Tc00.1047053503651.20	Trypanosoma cruzi (strain CL Brener)
Q4DWE8	Mucin TcMUCI, putative	Tc00.1047053508365.210	Trypanosoma cruzi (strain CL Brener)
Q4CUH7	Trans-sialidase, putative (Fragment)	Tc00.1047053508157.50	Trypanosoma cruzi (strain CL Brener)
Q4CQ76	Uncharacterized protein	Tc00.1047053508475.40	Trypanosoma cruzi (strain CL Brener)
Q4D1D6	Uncharacterized protein	Tc00.1047053509367.40	Trypanosoma cruzi (strain CL Brener)
Q4DFQ4	Uncharacterized protein	Tc00.1047053509911.30	Trypanosoma cruzi (strain CL Brener)
Q4CKC7	Mucin TcMUC, putative (Fragment)	Tc00.1047053413859.10	Trypanosoma cruzi (strain CL Brener)
Q4DPD0	Mucin-associated surface protein (MASP), putative	Tc00.1047053511185.120	Trypanosoma cruzi (strain CL Brener)
Q4DYM6	Uncharacterized protein	Tc00.1047053504427.180	Trypanosoma cruzi (strain CL Brener)
Q4CW04	Uncharacterized protein	Tc00.1047053508469.30	Trypanosoma cruzi (strain CL Brener)
Q4CU23	Uncharacterized protein	Tc00.1047053508087.10	Trypanosoma cruzi (strain CL Brener)
Q4E2K0	Uncharacterized protein	Tc00.1047053508479.220	Trypanosoma cruzi (strain CL Brener)
Q4DJL1	Uncharacterized protein	Tc00.1047053505025.80	Trypanosoma cruzi (strain CL Brener)
Q4DGW0	Uncharacterized protein	Tc00.1047053506975.70	Trypanosoma cruzi (strain CL Brener)
Q4DUR4	Uncharacterized protein	Tc00.1047053507951.290	Trypanosoma cruzi (strain CL Brener)
Q4CRH6	Uncharacterized protein (Fragment)	Tc00.1047053511525.11	Trypanosoma cruzi (strain CL Brener)
Q4D8D5	Mucin TcMUCII, putative	Tc00.1047053509925.20	Trypanosoma cruzi (strain CL Brener)
Q4DCU6	Uncharacterized protein	Tc00.1047053506839.20	Trypanosoma cruzi (strain CL Brener)
Q4D5F4	Mucin TcMUCII, putative	Tc00.1047053507163.50	Trypanosoma cruzi (strain CL Brener)
Q4D4N3	Uncharacterized protein	Tc00.1047053511847.80	Trypanosoma cruzi (strain CL Brener)
Q4E4P0	Uncharacterized protein	Tc00.1047053506925.80	Trypanosoma cruzi (strain CL Brener)
Q4D8S1	Mucin-associated surface protein (MASP), putative	Tc00.1047053511605.20	Trypanosoma cruzi (strain CL Brener)
Q4E194	Mucin-associated surface protein (MASP), putative	Tc00.1047053506459.149	Trypanosoma cruzi (strain CL Brener)
Q4DV30	Uncharacterized protein	Tc00.1047053506409.70	Trypanosoma cruzi (strain CL Brener)
Q4DHT6	Uncharacterized protein	Tc00.1047053506177.60	Trypanosoma cruzi (strain CL Brener)
Q4D6S8	Uncharacterized protein	Tc00.1047053503847.30	Trypanosoma cruzi (strain CL Brener)
Q4DIK1	Uncharacterized protein (Fragment)	Tc00.1047053509799.5	Trypanosoma cruzi (strain CL Brener)
Q4D1D0	Mucin TcMUCII, putative	Tc00.1047053503533.50	Trypanosoma cruzi (strain CL Brener)
Q4CT03	Uncharacterized protein (Fragment)	Tc00.1047053469785.5	Trypanosoma cruzi (strain CL Brener)
Q4CRT7	Uncharacterized protein	Tc00.1047053481211.5	Trypanosoma cruzi (strain CL Brener)
Q4D2G3	Dispersed gene family protein 1 (DGF-1), putative (Fragment)	Tc00.1047053506903.10	Trypanosoma cruzi (strain CL Brener)
Q4DTB1	Mucin-associated surface protein (MASP), putative	Tc00.1047053510025.260	Trypanosoma cruzi (strain CL Brener)
Q4DLH0	Uncharacterized protein	Tc00.1047053503823.100	Trypanosoma cruzi (strain CL Brener)
Q4CNX0	Trans-sialidase, putative (Fragment)	Tc00.1047053504189.5	Trypanosoma cruzi (strain CL Brener)
Q4DKN2	Uncharacterized protein	Tc00.1047053503897.130	Trypanosoma cruzi (strain CL Brener)
Q4D9F1	Mucin-associated surface protein (MASP), putative	Tc00.1047053508979.60	Trypanosoma cruzi (strain CL Brener)
Q4DXZ7	Mucin TcMUCII, putative	Tc00.1047053507959.270	Trypanosoma cruzi (strain CL Brener)
Q4DIG4	Uncharacterized protein	Tc00.1047053511215.30	Trypanosoma cruzi (strain CL Brener)
Q4E2G9	Uncharacterized protein	Tc00.1047053509525.190	Trypanosoma cruzi (strain CL Brener)
Q4DN40	Protein kinase domain-containing protein	Tc00.1047053506303.120	Trypanosoma cruzi (strain CL Brener)
Q4CW00	Mucin-associated surface protein (MASP), putative (Fragment)	Tc00.1047053508885.5	Trypanosoma cruzi (strain CL Brener)
Q4D8D2	Uncharacterized protein	Tc00.1047053508411.20	Trypanosoma cruzi (strain CL Brener)
Q4DXZ2	Mucin-associated surface protein (MASP), putative	Tc00.1047053507959.350	Trypanosoma cruzi (strain CL Brener)
Q4DB03	TLC domain-containing protein	Tc00.1047053510087.30	Trypanosoma cruzi (strain CL Brener)
Q4CWI8	Protein kinase, putative	Tc00.1047053506419.20	Trypanosoma cruzi (strain CL Brener)
Q4CXZ4	Uncharacterized protein	Tc00.1047053508059.4	Trypanosoma cruzi (strain CL Brener)
Q4E4P3	Uncharacterized protein	Tc00.1047053506925.60	Trypanosoma cruzi (strain CL Brener)
Q4E0P0	Guanine nucleotide-binding protein subunit beta-like protein	Tc00.1047053506297.290	Trypanosoma cruzi (strain CL Brener)
Q4CKS0	Uncharacterized protein (Fragment)	Tc00.1047053452039.9	Trypanosoma cruzi (strain CL Brener)
Q4DG74	Uncharacterized protein	Tc00.1047053506201.150	Trypanosoma cruzi (strain CL Brener)
Q4DTE4	Uncharacterized protein	Tc00.1047053510311.190	Trypanosoma cruzi (strain CL Brener)
Q4DGR5	Dispersed gene family protein 1 (DGF-1), putative	Tc00.1047053510095.50	Trypanosoma cruzi (strain CL Brener)
Q4DRW9	Uncharacterized protein	Tc00.1047053507669.20	Trypanosoma cruzi (strain CL Brener)
Q4CX07	ABC transporter, putative	Tc00.1047053506249.70	Trypanosoma cruzi (strain CL Brener)
Q4DLF7	Uncharacterized protein	Tc00.1047053510747.34	Trypanosoma cruzi (strain CL Brener)
Q4CVD5	Uncharacterized protein	Tc00.1047053508787.20	Trypanosoma cruzi (strain CL Brener)
Q4DZL8	PH domain-containing protein	Tc00.1047053504147.310	Trypanosoma cruzi (strain CL Brener)
Q4CR32	Uncharacterized protein	Tc00.1047053511143.12	Trypanosoma cruzi (strain CL Brener)
Q4CRB1	Major vault protein, putative (Fragment)	Tc00.1047053509541.19	Trypanosoma cruzi (strain CL Brener)
Q4DHE1	CNNM transmembrane domain-containing protein	Tc00.1047053509065.150	Trypanosoma cruzi (strain CL Brener)
Q4DV77	Uncharacterized protein	Tc00.1047053508173.90	Trypanosoma cruzi (strain CL Brener)
Q4D133	DNA-directed RNA polymerase (EC 2.7.7.6)	Tc00.1047053511381.40	Trypanosoma cruzi (strain CL Brener)
Q4D750	Uncharacterized protein	Tc00.1047053504071.100	Trypanosoma cruzi (strain CL Brener)
Q4CQ45	Glutaminyl-tRNA synthetase, putative (Fragment)	Tc00.1047053507913.39	Trypanosoma cruzi (strain CL Brener)
Q4CRP2	J domain-containing protein	Tc00.1047053506991.10	Trypanosoma cruzi (strain CL Brener)
Q4D3D9	Transporter, putative	Tc00.1047053508397.70	Trypanosoma cruzi (strain CL Brener)
Q4DP31	Mitochondrial import inner membrane translocase subunit TIM50	Tc00.1047053506999.120	Trypanosoma cruzi (strain CL Brener)
Q4DKS2	Uncharacterized protein	Tc00.1047053509569.160	Trypanosoma cruzi (strain CL Brener)
Q4DJ88	Trans-sialidase, putative	Tc00.1047053511921.150	Trypanosoma cruzi (strain CL Brener)
Q4D101	Calponin-homology (CH) domain-containing protein	Tc00.1047053504017.30	Trypanosoma cruzi (strain CL Brener)
Q4CZD8	Uncharacterized protein	Tc00.1047053511895.60	Trypanosoma cruzi (strain CL Brener)
Q4E4A2	Uncharacterized protein	Tc00.1047053510187.490	Trypanosoma cruzi (strain CL Brener)
Q4E2L2	Pumilio/PUF RNA binding protein 8, putative	Tc00.1047053508479.120	Trypanosoma cruzi (strain CL Brener)
Q4D427	Uncharacterized protein	Tc00.1047053506657.30	Trypanosoma cruzi (strain CL Brener)
Q4CRB9	Uncharacterized protein	Tc00.1047053411427.30	Trypanosoma cruzi (strain CL Brener)
Q4D1A0	dTMP kinase (EC 2.7.4.9)	Tc00.1047053506685.30	Trypanosoma cruzi (strain CL Brener)
Q4DL37	Calcium uniporter protein	Tc00.1047053503893.120	Trypanosoma cruzi (strain CL Brener)
Q4DA66	Tau95 domain-containing protein	Tc00.1047053511131.20	Trypanosoma cruzi (strain CL Brener)
Q4DCI6	Transporter, putative	Tc00.1047053511469.60	Trypanosoma cruzi (strain CL Brener)
Q4D3C5	Choline ethanolamine kinase, putative (Fragment)	Tc00.1047053508297.61	Trypanosoma cruzi (strain CL Brener)
Q4DX49	Uncharacterized protein	Tc00.1047053508257.100	Trypanosoma cruzi (strain CL Brener)
Q4DPJ3	Uncharacterized protein	Tc00.1047053506513.40	Trypanosoma cruzi (strain CL Brener)
Q4D538	Dispersed gene family protein 1 (DGF-1), putative (Fragment)	Tc00.1047053506055.40	Trypanosoma cruzi (strain CL Brener)
Q4DQU8	Cytosolic Fe-S cluster assembly factor NUBP1 homolog	Tc00.1047053511911.150	Trypanosoma cruzi (strain CL Brener)
Q4CQE8	Uncharacterized protein	Tc00.1047053510253.20	Trypanosoma cruzi (strain CL Brener)
Q4CLT9	Uncharacterized protein (Fragment)	Tc00.1047053510313.10	Trypanosoma cruzi (strain CL Brener)
Q4DQM0	Uncharacterized protein	Tc00.1047053509109.160	Trypanosoma cruzi (strain CL Brener)
Q4DIV2	Uncharacterized protein	Tc00.1047053507709.120	Trypanosoma cruzi (strain CL Brener)
Q4D3F5	V-type proton ATPase subunit	Tc00.1047053509885.10	Trypanosoma cruzi (strain CL Brener)
Q4DRC9	Uncharacterized protein	Tc00.1047053506503.170	Trypanosoma cruzi (strain CL Brener)
Q4DMH7	DNA ligase, putative (EC 6.5.1.1)	Tc00.1047053508881.80	Trypanosoma cruzi (strain CL Brener)
Q4DD01	R3H-assoc domain-containing protein	Tc00.1047053506637.70	Trypanosoma cruzi (strain CL Brener)
Q4DPR2	OTU domain-containing protein	Tc00.1047053511181.60	Trypanosoma cruzi (strain CL Brener)
Q4DDZ0	Dispersed gene family protein 1 (DGF-1), putative	Tc00.1047053509529.60	Trypanosoma cruzi (strain CL Brener)
Q4D6K0	Ubiquitin-like protein, putative	Tc00.1047053511855.20	Trypanosoma cruzi (strain CL Brener)
Q4E156	Protein disulfide isomerase, putative (EC 5.3.4.1) (Fragment)	Tc00.1047053506247.10	Trypanosoma cruzi (strain CL Brener)
Q4E402	Uncharacterized protein	Tc00.1047053511127.210	Trypanosoma cruzi (strain CL Brener)
Q4DT47	Dual specificity protein phosphatase, putative	Tc00.1047053511621.190	Trypanosoma cruzi (strain CL Brener)
Q4E0D9	Leishmanolysin-like peptidase (EC 3.4.24.-)	Tc00.1047053508999.170	Trypanosoma cruzi (strain CL Brener)
Q4D4X0	Uncharacterized protein	Tc00.1047053511909.50	Trypanosoma cruzi (strain CL Brener)
Q4E0I0	Retrotransposon hot spot (RHS) protein, putative	Tc00.1047053508325.160	Trypanosoma cruzi (strain CL Brener)
Q4D642	Uncharacterized protein	Tc00.1047053508141.20	Trypanosoma cruzi (strain CL Brener)
Q4D5E8	PUA domain-containing protein (Fragment)	Tc00.1047053511165.4	Trypanosoma cruzi (strain CL Brener)
Q4E4U2	Uncharacterized protein	Tc00.1047053508461.190	Trypanosoma cruzi (strain CL Brener)
Q4DUH7	Uncharacterized protein	Tc00.1047053510661.150	Trypanosoma cruzi (strain CL Brener)
Q4DRV2	Enkurin domain-containing protein	Tc00.1047053507669.190	Trypanosoma cruzi (strain CL Brener)
Q4DCC1	Uncharacterized protein	Tc00.1047053503559.80	Trypanosoma cruzi (strain CL Brener)
Q4E596	AP complex subunit sigma	Tc00.1047053506559.330	Trypanosoma cruzi (strain CL Brener)
Q4DI48	Receptor-type adenylate cyclase, putative (Fragment)	Tc00.1047053507467.10	Trypanosoma cruzi (strain CL Brener)
Q4D563	Uncharacterized protein	Tc00.1047053506883.90	Trypanosoma cruzi (strain CL Brener)
Q4CTC5	SpoU_methylase domain-containing protein	Tc00.1047053510745.20	Trypanosoma cruzi (strain CL Brener)
Q4DTI8	Uncharacterized protein	Tc00.1047053507053.170	Trypanosoma cruzi (strain CL Brener)
Q4CQM2	Glycosyl transferase-like protein, putative	Tc00.1047053503675.10	Trypanosoma cruzi (strain CL Brener)
Q4CRJ5	Trans-sialidase, putative	Tc00.1047053509411.10	Trypanosoma cruzi (strain CL Brener)
Q4DPA7	Uncharacterized protein	Tc00.1047053509647.110	Trypanosoma cruzi (strain CL Brener)
Q4DS73	Uncharacterized protein (Fragment)	Tc00.1047053510759.200	Trypanosoma cruzi (strain CL Brener)
Q4E0W3	Cation transporter, putative	Tc00.1047053508277.350	Trypanosoma cruzi (strain CL Brener)
Q4CLN3	KU70 protein, putative (Fragment)	Tc00.1047053442495.19	Trypanosoma cruzi (strain CL Brener)
Q4DBK3	Uncharacterized protein	Tc00.1047053510257.100	Trypanosoma cruzi (strain CL Brener)
Q4CZ62	WW domain-containing protein	Tc00.1047053507527.20	Trypanosoma cruzi (strain CL Brener)
Q4DUP3	Trans-sialidase, putative	Tc00.1047053510713.30	Trypanosoma cruzi (strain CL Brener)
Q4DPC6	Guanine nucleotide-binding protein subunit beta-like protein	Tc00.1047053508577.60	Trypanosoma cruzi (strain CL Brener)
Q4E3B1	Uncharacterized protein	Tc00.1047053508355.170	Trypanosoma cruzi (strain CL Brener)
Q4DN30	Uncharacterized protein	Tc00.1047053507615.73	Trypanosoma cruzi (strain CL Brener)
Q4DPM0	Uncharacterized protein	Tc00.1047053507801.40	Trypanosoma cruzi (strain CL Brener)
Q4CWX2	Outer arm dynein-like, putative	Tc00.1047053508731.50	Trypanosoma cruzi (strain CL Brener)
Q4D8M6	Uncharacterized protein	Tc00.1047053506221.100	Trypanosoma cruzi (strain CL Brener)
Q4CPV3	PHB domain-containing protein	Tc00.1047053507585.20	Trypanosoma cruzi (strain CL Brener)
Q4DXK7	IFT81_CH domain-containing protein	Tc00.1047053506195.190	Trypanosoma cruzi (strain CL Brener)
Q4CR06	ABC transporter domain-containing protein	Tc00.1047053508927.20	Trypanosoma cruzi (strain CL Brener)
Q4D4L7	Protein kinase, putative (EC 2.7.11.1)	Tc00.1047053507837.20	Trypanosoma cruzi (strain CL Brener)
Q4CSH4	Dymeclin	Tc00.1047053504231.20	Trypanosoma cruzi (strain CL Brener)
Q4D7A6	Actin, putative (Fragment)	Tc00.1047053510127.79	Trypanosoma cruzi (strain CL Brener)
Q4DEK1	Uncharacterized protein	Tc00.1047053503899.60	Trypanosoma cruzi (strain CL Brener)
Q4DE16	Uncharacterized protein	Tc00.1047053509663.44	Trypanosoma cruzi (strain CL Brener)
Q4D4G0	Uncharacterized protein	Tc00.1047053511653.50	Trypanosoma cruzi (strain CL Brener)
Q4CTD4	Uncharacterized protein	Tc00.1047053511635.50	Trypanosoma cruzi (strain CL Brener)
Q4DIJ9	Ubiquitin-like domain-containing protein	Tc00.1047053509799.20	Trypanosoma cruzi (strain CL Brener)
Q4DLF6	Leishmanolysin-like peptidase (EC 3.4.24.-)	Tc00.1047053510747.40	Trypanosoma cruzi (strain CL Brener)
Q4D4I6	Trans-sialidase, putative (Fragment)	Tc00.1047053508745.11	Trypanosoma cruzi (strain CL Brener)
Q4DHL4	Ubiquitin-like domain-containing protein	Tc00.1047053504137.70	Trypanosoma cruzi (strain CL Brener)
Q4CY09	Cholinephosphate cytidylyltransferase A, putative	Tc00.1047053511267.30	Trypanosoma cruzi (strain CL Brener)
Q4DC70	Uncharacterized protein	Tc00.1047053506777.64	Trypanosoma cruzi (strain CL Brener)
Q4D0E0	CS domain-containing protein	Tc00.1047053510031.70	Trypanosoma cruzi (strain CL Brener)
Q4DK96	Lipoate-protein ligase, putative (EC 6.-.-.-)	Tc00.1047053509611.100	Trypanosoma cruzi (strain CL Brener)
Q4D7P5	Protein kinase, putative	Tc00.1047053510731.90	Trypanosoma cruzi (strain CL Brener)
Q4E4M8	Prefoldin subunit 4	Tc00.1047053506925.190	Trypanosoma cruzi (strain CL Brener)
Q4CZK2	Uncharacterized protein	Tc00.1047053510299.60	Trypanosoma cruzi (strain CL Brener)
Q4E3G4	Cytochrome c oxidase subunit IX, putative	Tc00.1047053507611.280	Trypanosoma cruzi (strain CL Brener)
Q4D874	Splicing factor 3A, putative	Tc00.1047053509171.90	Trypanosoma cruzi (strain CL Brener)
Q4DU34	Ankyrin repeat protein, putative	Tc00.1047053506241.124	Trypanosoma cruzi (strain CL Brener)
Q4CX81	Uncharacterized protein	Tc00.1047053507073.30	Trypanosoma cruzi (strain CL Brener)
Q4D0X4	TP_methylase domain-containing protein	Tc00.1047053510663.80	Trypanosoma cruzi (strain CL Brener)
Q4CVP5	Uncharacterized protein	Tc00.1047053511863.30	Trypanosoma cruzi (strain CL Brener)
Q4CMM8	Small GTPase, putative	Tc00.1047053508721.10	Trypanosoma cruzi (strain CL Brener)
Q4DBF7	ATP-dependent DEAD/H RNA helicase, putative	Tc00.1047053508973.50	Trypanosoma cruzi (strain CL Brener)
Q4D013	Uncharacterized protein	Tc00.1047053511803.60	Trypanosoma cruzi (strain CL Brener)
Q4CSA9	ATP-dependent DNA helicase (EC 3.6.4.12)	Tc00.1047053503677.20	Trypanosoma cruzi (strain CL Brener)
Q4D072	RING-type domain-containing protein (Fragment)	Tc00.1047053503917.50	Trypanosoma cruzi (strain CL Brener)
Q4CWT7	Delta-tubulin (Tubulin delta chain)	Tc00.1047053506807.10	Trypanosoma cruzi (strain CL Brener)
Q4D8I0	Hydrolase-like protein, putative	Tc00.1047053511309.20	Trypanosoma cruzi (strain CL Brener)
Q4CU88	Uncharacterized protein (Fragment)	Tc00.1047053511319.10	Trypanosoma cruzi (strain CL Brener)
Q4DKX5	Uncharacterized protein	Tc00.1047053506337.150	Trypanosoma cruzi (strain CL Brener)
Q4DNT3	Uncharacterized protein	Tc00.1047053511003.170	Trypanosoma cruzi (strain CL Brener)
Q4DQ15	Uncharacterized protein	Tc00.1047053510121.140	Trypanosoma cruzi (strain CL Brener)
Q4DLC3	60S acidic ribosomal protein P2, putative	Tc00.1047053506595.100	Trypanosoma cruzi (strain CL Brener)
Q4DW30	Uncharacterized protein	Tc00.1047053507681.240	Trypanosoma cruzi (strain CL Brener)
Q4DQF4	Amino acid permease/transporter, putative	Tc00.1047053506773.90	Trypanosoma cruzi (strain CL Brener)
Q4CPZ3	Amino acid transporter, putative	Tc00.1047053511325.25	Trypanosoma cruzi (strain CL Brener)
Q4DRT6	zf-C2H2_3 domain-containing protein	Tc00.1047053510943.70	Trypanosoma cruzi (strain CL Brener)
Q4E1X2	Uncharacterized protein	Tc00.1047053507993.60	Trypanosoma cruzi (strain CL Brener)
Q4D958	Leishmanolysin-like peptidase (EC 3.4.24.-)	Tc00.1047053510477.10	Trypanosoma cruzi (strain CL Brener)
Q4DQN5	Calpain-like cysteine peptidase, putative	Tc00.1047053506563.210	Trypanosoma cruzi (strain CL Brener)
Q4CYU2	DNA excision repair protein, putative	Tc00.1047053506983.60	Trypanosoma cruzi (strain CL Brener)
Q4DWN1	Uncharacterized protein	Tc00.1047053507089.120	Trypanosoma cruzi (strain CL Brener)
Q4D929	DNA repair protein, putative	Tc00.1047053510165.20	Trypanosoma cruzi (strain CL Brener)
Q4CY92	Tryparedoxin peroxidase, putative (Fragment)	Tc00.1047053508649.5	Trypanosoma cruzi (strain CL Brener)
Q4D7C6	Uncharacterized protein	Tc00.1047053511237.80	Trypanosoma cruzi (strain CL Brener)
Q4E3X2	Uncharacterized protein	Tc00.1047053510629.262	Trypanosoma cruzi (strain CL Brener)
Q4E179	Rab-GAP TBC domain-containing protein	Tc00.1047053511585.30	Trypanosoma cruzi (strain CL Brener)
Q4DFP2	Trans-sialidase, putative	Tc00.1047053504425.10	Trypanosoma cruzi (strain CL Brener)
Q4E503	Elongation factor 1-gamma (EF-1-gamma), putative	Tc00.1047053508873.399	Trypanosoma cruzi (strain CL Brener)
Q4DEE3	Uncharacterized protein	Tc00.1047053506405.40	Trypanosoma cruzi (strain CL Brener)
Q4D0U3	Uncharacterized protein	Tc00.1047053508051.20	Trypanosoma cruzi (strain CL Brener)
Q4D9G7	Peroxisome targeting signal 1 receptor, putative	Tc00.1047053508299.70	Trypanosoma cruzi (strain CL Brener)
Q4DI45	Uncharacterized protein	Tc00.1047053507467.50	Trypanosoma cruzi (strain CL Brener)
Q4DDM7	Uncharacterized protein	Tc00.1047053507601.30	Trypanosoma cruzi (strain CL Brener)
Q4CRA0	Leishmanolysin-like peptidase (EC 3.4.24.-)	Tc00.1047053507197.10	Trypanosoma cruzi (strain CL Brener)
Q4D686	Hydrogenase, putative	Tc00.1047053503583.90	Trypanosoma cruzi (strain CL Brener)
Q4D6M3	Protein kinase-like protein, putative	Tc00.1047053506465.40	Trypanosoma cruzi (strain CL Brener)
Q4DGM1	Uncharacterized protein	Tc00.1047053511671.50	Trypanosoma cruzi (strain CL Brener)
Q4DNL0	ADP-ribosylation factor GTPase activating protein 1, putative	Tc00.1047053506871.30	Trypanosoma cruzi (strain CL Brener)
Q4CUM6	Uncharacterized protein	Tc00.1047053510167.20	Trypanosoma cruzi (strain CL Brener)
Q4DZH8	Uncharacterized protein	Tc00.1047053508641.180	Trypanosoma cruzi (strain CL Brener)
Q4DFI3	Methyltransferase-like protein (EC 2.1.1.-)	Tc00.1047053510667.50	Trypanosoma cruzi (strain CL Brener)
Q4D9C3	Dispersed gene family protein 1 (DGF-1), putative (Fragment)	Tc00.1047053506823.100	Trypanosoma cruzi (strain CL Brener)
Q4CMP8	Kinesin, putative (Fragment)	Tc00.1047053413605.10	Trypanosoma cruzi (strain CL Brener)
Q4E0C6	Protein-serine/threonine kinase (EC 2.7.11.-)	Tc00.1047053509875.170	Trypanosoma cruzi (strain CL Brener)
Q4CMG5	Symplekin_C domain-containing protein (Fragment)	Tc00.1047053504259.19	Trypanosoma cruzi (strain CL Brener)
Q4DCD5	Prefoldin subunit, putative	Tc00.1047053507867.70	Trypanosoma cruzi (strain CL Brener)
Q4D4W6	Protein kinase, putative (Fragment)	Tc00.1047053507275.10	Trypanosoma cruzi (strain CL Brener)
Q4D4R8	Uncharacterized protein	Tc00.1047053504163.60	Trypanosoma cruzi (strain CL Brener)
Q4D376	tRNA_lig_CPD domain-containing protein (Fragment)	Tc00.1047053507153.10	Trypanosoma cruzi (strain CL Brener)
Q4DPB6	Uncharacterized protein (Fragment)	Tc00.1047053509647.13	Trypanosoma cruzi (strain CL Brener)
Q4D8W2	Enoyl-CoA hydratase/Enoyl-CoA isomerase/3-hydroxyacyl-CoA dehydrogenase, putative	Tc00.1047053507547.40	Trypanosoma cruzi (strain CL Brener)
Q4DPF7	Uncharacterized protein	Tc00.1047053510565.130	Trypanosoma cruzi (strain CL Brener)
Q4CT23	Uncharacterized protein	Tc00.1047053509945.24	Trypanosoma cruzi (strain CL Brener)
Q4DE30	RNA-binding protein, putative	Tc00.1047053506649.80	Trypanosoma cruzi (strain CL Brener)
Q4DAX4	Peroxisomal membrane protein PEX16 (Fragment)	Tc00.1047053506579.129	Trypanosoma cruzi (strain CL Brener)
Q4DLM2	Polynucleotide 5'-triphosphatase (EC 3.1.3.33) (mRNA 5'-triphosphatase)	Tc00.1047053508857.80	Trypanosoma cruzi (strain CL Brener)
Q4DH51	Uncharacterized protein	Tc00.1047053507007.30	Trypanosoma cruzi (strain CL Brener)
Q4DKU6	DNA polymerase theta (Helicase domain only), putative	Tc00.1047053509769.70	Trypanosoma cruzi (strain CL Brener)
Q4DP89	Eukaryotic peptide chain release factor subunit 1, putative	Tc00.1047053506127.110	Trypanosoma cruzi (strain CL Brener)
Q4CNT0	Uncharacterized protein (Fragment)	Tc00.1047053509933.10	Trypanosoma cruzi (strain CL Brener)
Q4CNQ6	Uncharacterized protein (Fragment)	Tc00.1047053510605.19	Trypanosoma cruzi (strain CL Brener)
Q4DGX3	Uncharacterized protein	Tc00.1047053509213.150	Trypanosoma cruzi (strain CL Brener)
Q4D9Y4	Serine/threonine-protein phosphatase (EC 3.1.3.16)	Tc00.1047053510687.40	Trypanosoma cruzi (strain CL Brener)
Q4DJM1	Uncharacterized protein	Tc00.1047053510609.100	Trypanosoma cruzi (strain CL Brener)
Q4CY39	Fe2OG dioxygenase domain-containing protein	Tc00.1047053503971.10	Trypanosoma cruzi (strain CL Brener)
Q4DHP8	Uncharacterized protein	Tc00.1047053511491.20	Trypanosoma cruzi (strain CL Brener)
Q4D167	60S ribosomal protein L19, putative	Tc00.1047053509149.60	Trypanosoma cruzi (strain CL Brener)
Q4D161	Telomerase reverse transcriptase (EC 2.7.7.49) (Telomerase catalytic subunit)	Tc00.1047053509745.60	Trypanosoma cruzi (strain CL Brener)
Q4CPE3	Leishmanolysin-like peptidase (EC 3.4.24.-)	Tc00.1047053504015.30	Trypanosoma cruzi (strain CL Brener)
Q4DT19	IPPc domain-containing protein	Tc00.1047053506265.70	Trypanosoma cruzi (strain CL Brener)
Q4E1D9	Uncharacterized protein	Tc00.1047053511807.60	Trypanosoma cruzi (strain CL Brener)
Q4DS98	Uncharacterized protein	Tc00.1047053507031.110	Trypanosoma cruzi (strain CL Brener)
Q4CP78	Component of oligomeric Golgi complex 8 (Conserved oligomeric Golgi complex subunit 8) (Fragment)	Tc00.1047053509119.10	Trypanosoma cruzi (strain CL Brener)
Q4D343	Guanine nucleotide-binding protein subunit beta-like protein	Tc00.1047053506887.50	Trypanosoma cruzi (strain CL Brener)
Q4DY59	SpoU_methylase domain-containing protein	Tc00.1047053511907.320	Trypanosoma cruzi (strain CL Brener)
Q4D8B8	Uncharacterized protein	Tc00.1047053509127.80	Trypanosoma cruzi (strain CL Brener)
Q4D589	Uncharacterized protein	Tc00.1047053507927.30	Trypanosoma cruzi (strain CL Brener)
Q4CXS2	Uncharacterized protein	Tc00.1047053506905.20	Trypanosoma cruzi (strain CL Brener)
Q4DV37	Malic enzyme	Tc00.1047053508647.270	Trypanosoma cruzi (strain CL Brener)
Q4DVZ6	JmjC domain-containing protein	Tc00.1047053506289.60	Trypanosoma cruzi (strain CL Brener)
Q4E3P4	AP complex subunit beta	Tc00.1047053510101.150	Trypanosoma cruzi (strain CL Brener)
Q4CNN8	Uncharacterized protein	Tc00.1047053503931.30	Trypanosoma cruzi (strain CL Brener)
Q4D1Q4	Aspartate transaminase (EC 2.6.1.1)	Tc00.1047053510945.70	Trypanosoma cruzi (strain CL Brener)
Q4CRZ4	Dihydroorotase, putative (EC 3.5.2.3)	Tc00.1047053506747.20	Trypanosoma cruzi (strain CL Brener)
Q4DVF9	Uncharacterized protein	Tc00.1047053506859.170	Trypanosoma cruzi (strain CL Brener)
Q4D0U8	Uncharacterized protein	Tc00.1047053508319.60	Trypanosoma cruzi (strain CL Brener)
Q4DSX6	Uncharacterized protein	Tc00.1047053508347.80	Trypanosoma cruzi (strain CL Brener)
Q4DV02	Uncharacterized protein	Tc00.1047053506811.150	Trypanosoma cruzi (strain CL Brener)
Q4DXI2	Zinc finger protein, putative	Tc00.1047053506941.139	Trypanosoma cruzi (strain CL Brener)
Q4CYB1	Leishmanolysin-like peptidase (EC 3.4.24.-)	Tc00.1047053508545.40	Trypanosoma cruzi (strain CL Brener)
Q4E2D4	Nitrilase, putative (EC 3.5.5.1)	Tc00.1047053509979.150	Trypanosoma cruzi (strain CL Brener)
Q4DHX0	Ion_trans_2 domain-containing protein	Tc00.1047053506661.140	Trypanosoma cruzi (strain CL Brener)
Q4DYW2	Trans-sialidase, putative	Tc00.1047053507167.80	Trypanosoma cruzi (strain CL Brener)
Q4DQM2	ANK_REP_REGION domain-containing protein	Tc00.1047053509109.140	Trypanosoma cruzi (strain CL Brener)
Q4DFJ9	Rab-like GTPase activating protein, putative	Tc00.1047053508723.80	Trypanosoma cruzi (strain CL Brener)
Q4DM31	Beta_helix domain-containing protein	Tc00.1047053511577.70	Trypanosoma cruzi (strain CL Brener)
Q4D635	Uncharacterized protein (Fragment)	Tc00.1047053508141.90	Trypanosoma cruzi (strain CL Brener)
Q4DDY4	Uncharacterized protein	Tc00.1047053511249.40	Trypanosoma cruzi (strain CL Brener)
Q4DJ27	Pseudouridylate synthase-like protein, putative	Tc00.1047053504797.30	Trypanosoma cruzi (strain CL Brener)
Q4D367	Uncharacterized protein	Tc00.1047053507851.30	Trypanosoma cruzi (strain CL Brener)
Q4DQK7	Uncharacterized protein	Tc00.1047053507677.100	Trypanosoma cruzi (strain CL Brener)
Q4CPP4	Dispersed gene family protein 1 (DGF-1), putative (Fragment)	Tc00.1047053507187.9	Trypanosoma cruzi (strain CL Brener)
Q4CWB6	Trifunctional enzyme alpha subunit, mitochondrial-like protein (Fragment)	Tc00.1047053508981.39	Trypanosoma cruzi (strain CL Brener)
Q4DUE4	Trans-sialidase, putative	Tc00.1047053509419.90	Trypanosoma cruzi (strain CL Brener)
Q4DAZ3	J domain-containing protein	Tc00.1047053506135.40	Trypanosoma cruzi (strain CL Brener)
Q4E144	ANK_REP_REGION domain-containing protein	Tc00.1047053506247.110	Trypanosoma cruzi (strain CL Brener)
Q4DCC6	RNA-binding protein, putative	Tc00.1047053508895.60	Trypanosoma cruzi (strain CL Brener)
Q4DWT3	Protein transport protein Sec24A, putative	Tc00.1047053508409.130	Trypanosoma cruzi (strain CL Brener)
Q4CZF4	Uncharacterized protein	Tc00.1047053510911.14	Trypanosoma cruzi (strain CL Brener)
Q4D1C0	PSP1 C-terminal domain-containing protein	Tc00.1047053509997.10	Trypanosoma cruzi (strain CL Brener)
Q4CS58	Uncharacterized protein (Fragment)	Tc00.1047053511113.9	Trypanosoma cruzi (strain CL Brener)
Q4CQL0	Mucin-associated surface protein (MASP), putative (Fragment)	Tc00.1047053507605.13	Trypanosoma cruzi (strain CL Brener)
Q4DM62	Retrotransposon hot spot (RHS) protein, putative	Tc00.1047053509259.120	Trypanosoma cruzi (strain CL Brener)
Q4D1B5	Uncharacterized protein	Tc00.1047053509997.73	Trypanosoma cruzi (strain CL Brener)
Q4CQ63	40S ribosomal protein SA	Tc00.1047053510425.19	Trypanosoma cruzi (strain CL Brener)
Q4CZM8	Eukaryotic translation initiation factor 4E (EIF4E) interacting protein, putative	Tc00.1047053511353.40	Trypanosoma cruzi (strain CL Brener)
Q4DY13	Uncharacterized protein	Tc00.1047053506357.150	Trypanosoma cruzi (strain CL Brener)
Q4DJP6	Uncharacterized protein	Tc00.1047053507895.170	Trypanosoma cruzi (strain CL Brener)
Q4CNL8	Kinesin, putative (Fragment)	Tc00.1047053419469.14	Trypanosoma cruzi (strain CL Brener)
Q4DSY0	Uncharacterized protein	Tc00.1047053508347.40	Trypanosoma cruzi (strain CL Brener)
Q4DIX3	Uncharacterized protein	Tc00.1047053506287.100	Trypanosoma cruzi (strain CL Brener)
Q4DNX7	Golgi apparatus membrane protein TVP23 homolog	Tc00.1047053509099.89	Trypanosoma cruzi (strain CL Brener)
Q4CW25	Flagellar radial spoke component, putative (Fragment)	Tc00.1047053504001.3	Trypanosoma cruzi (strain CL Brener)
Q4DI90	Mucin-associated surface protein (MASP), putative	Tc00.1047053508539.110	Trypanosoma cruzi (strain CL Brener)
Q4D5W8	Mitochondrial inner membrane signal peptidase, putative	Tc00.1047053508169.40	Trypanosoma cruzi (strain CL Brener)
Q4CRQ0	Uncharacterized protein	Tc00.1047053503787.30	Trypanosoma cruzi (strain CL Brener)
Q4DW47	Uncharacterized protein	Tc00.1047053507681.40	Trypanosoma cruzi (strain CL Brener)
Q4DFY3	Uncharacterized protein	Tc00.1047053510655.80	Trypanosoma cruzi (strain CL Brener)
Q4CV81	Uncharacterized protein	Tc00.1047053506815.40	Trypanosoma cruzi (strain CL Brener)
Q4D8Y3	Mucin-like glycoprotein, putative	Tc00.1047053503655.30	Trypanosoma cruzi (strain CL Brener)
Q4E1F8	Uncharacterized protein	Tc00.1047053510483.290	Trypanosoma cruzi (strain CL Brener)
Q4CNQ4	Uncharacterized protein	Tc00.1047053505789.20	Trypanosoma cruzi (strain CL Brener)
Q4DNU3	DUF4379 domain-containing protein	Tc00.1047053511003.70	Trypanosoma cruzi (strain CL Brener)
Q4D510	Guanine nucleotide-binding protein subunit beta-like protein	Tc00.1047053503593.20	Trypanosoma cruzi (strain CL Brener)
Q4DHV1	Uncharacterized protein	Tc00.1047053508465.60	Trypanosoma cruzi (strain CL Brener)
Q4DR56	Mucin-associated surface protein (MASP), putative	Tc00.1047053511259.180	Trypanosoma cruzi (strain CL Brener)
Q4DJP2	Uncharacterized protein	Tc00.1047053506183.80	Trypanosoma cruzi (strain CL Brener)
Q4DG19	Ubiquitin-protein ligase, putative (Fragment)	Tc00.1047053509053.10	Trypanosoma cruzi (strain CL Brener)
Q4DLA6	Chitin-binding like protein, putative	Tc00.1047053508293.100	Trypanosoma cruzi (strain CL Brener)
Q4D069	Uncharacterized protein	Tc00.1047053511873.20	Trypanosoma cruzi (strain CL Brener)
Q4CQP5	Trans-sialidase, putative	Tc00.1047053506397.10	Trypanosoma cruzi (strain CL Brener)
Q4D5G8	Separase (EC 3.4.22.49)	Tc00.1047053508405.80	Trypanosoma cruzi (strain CL Brener)
Q4D614	Uncharacterized protein	Tc00.1047053506585.100	Trypanosoma cruzi (strain CL Brener)
Q4D827	Uncharacterized protein (Fragment)	Tc00.1047053511627.159	Trypanosoma cruzi (strain CL Brener)
Q4D4E3	Uncharacterized protein	Tc00.1047053503431.20	Trypanosoma cruzi (strain CL Brener)
Q4D697	Mucin-associated surface protein (MASP), putative	Tc00.1047053509867.60	Trypanosoma cruzi (strain CL Brener)
Q4CVP0	Uncharacterized protein	Tc00.1047053510015.10	Trypanosoma cruzi (strain CL Brener)
Q4E5G7	Uncharacterized protein	Tc00.1047053511277.270	Trypanosoma cruzi (strain CL Brener)
Q4DMI3	JmjC domain-containing protein	Tc00.1047053508881.30	Trypanosoma cruzi (strain CL Brener)
Q4DV62	Uncharacterized protein	Tc00.1047053508173.260	Trypanosoma cruzi (strain CL Brener)
Q4CW20	Tubulin folding cofactor D, putative	Tc00.1047053511067.10	Trypanosoma cruzi (strain CL Brener)
G3XCP0	Heat shock protein 20, putative	Tc00.1047053510323.40	Trypanosoma cruzi (strain CL Brener)
Q4E3T3	DNA polymerase sigma, putative	Tc00.1047053506401.100	Trypanosoma cruzi (strain CL Brener)
Q4D3E0	Uncharacterized protein	Tc00.1047053508397.64	Trypanosoma cruzi (strain CL Brener)
Q4E0S3	dTDP-glucose 4,6-dehydratase, putative	Tc00.1047053509965.380	Trypanosoma cruzi (strain CL Brener)
Q4DYR5	Small GTPase, putative	Tc00.1047053507641.104	Trypanosoma cruzi (strain CL Brener)
Q4CKG9	Uncharacterized protein (Fragment)	Tc00.1047053424795.10	Trypanosoma cruzi (strain CL Brener)
Q4CZM3	TPR_REGION domain-containing protein	Tc00.1047053509507.10	Trypanosoma cruzi (strain CL Brener)
Q4DBE9	Mucin TcMUCII, putative	Tc00.1047053506615.50	Trypanosoma cruzi (strain CL Brener)
Q4DUL2	SpoU_methylase domain-containing protein	Tc00.1047053511245.79	Trypanosoma cruzi (strain CL Brener)
Q4D702	Uncharacterized protein	Tc00.1047053509641.70	Trypanosoma cruzi (strain CL Brener)
Q4DHC5	Dispersed gene family protein 1 (DGF-1), putative	Tc00.1047053508559.29	Trypanosoma cruzi (strain CL Brener)
Q4D0W9	RF_PROK_I domain-containing protein	Tc00.1047053508779.50	Trypanosoma cruzi (strain CL Brener)
Q4E190	Uncharacterized protein	Tc00.1047053506459.200	Trypanosoma cruzi (strain CL Brener)
Q4E2A4	Mucin-associated surface protein (MASP), putative	Tc00.1047053511603.380	Trypanosoma cruzi (strain CL Brener)
Q4DLU3	Uncharacterized protein	Tc00.1047053509683.20	Trypanosoma cruzi (strain CL Brener)
Q4DRN1	Integral membrane transport protein, putative	Tc00.1047053509023.150	Trypanosoma cruzi (strain CL Brener)
Q4CZR2	Splicing factor TSR1, putative	Tc00.1047053503715.10	Trypanosoma cruzi (strain CL Brener)
Q4CP28	N6-L-threonylcarbamoyladenine synthase (Fragment)	Tc00.1047053508913.39	Trypanosoma cruzi (strain CL Brener)
Q4E5C3	Cardiolipin synthetase, putative	Tc00.1047053506559.40	Trypanosoma cruzi (strain CL Brener)
Q4DYI3	Uncharacterized protein	Tc00.1047053511367.80	Trypanosoma cruzi (strain CL Brener)
Q4DR13	Mucin TcMUCII, putative	Tc00.1047053507953.180	Trypanosoma cruzi (strain CL Brener)
Q4E524	Mucin TcMUCII, putative	Tc00.1047053510359.660	Trypanosoma cruzi (strain CL Brener)
Q4E4Y9	Mucin-associated surface protein (MASP), putative	Tc00.1047053511255.130	Trypanosoma cruzi (strain CL Brener)
Q4E3D4	Mucin-associated surface protein (MASP), putative	Tc00.1047053507071.310	Trypanosoma cruzi (strain CL Brener)
Q4E3V3	Mucin TcMUCII, putative	Tc00.1047053510377.190	Trypanosoma cruzi (strain CL Brener)
Q4D606	Uncharacterized protein	Tc00.1047053506817.10	Trypanosoma cruzi (strain CL Brener)
Q4DLC1	AGP2beta-2, putative	Tc00.1047053506595.110	Trypanosoma cruzi (strain CL Brener)
Q4DP71	Uncharacterized protein	Tc00.1047053509599.50	Trypanosoma cruzi (strain CL Brener)
Q4DCZ0	Uncharacterized protein	Tc00.1047053507357.71	Trypanosoma cruzi (strain CL Brener)
Q4D2D2	Uncharacterized protein	Tc00.1047053505163.50	Trypanosoma cruzi (strain CL Brener)
Q4CWW4	Dispersed gene family protein 1 (DGF-1), putative (Fragment)	Tc00.1047053511663.50	Trypanosoma cruzi (strain CL Brener)
Q4CM19	Dispersed gene family protein 1 (DGF-1), putative (Fragment)	Tc00.1047053508393.9	Trypanosoma cruzi (strain CL Brener)
Q4CYD5	Uncharacterized protein	Tc00.1047053506123.20	Trypanosoma cruzi (strain CL Brener)
Q4CXX5	Uncharacterized protein	Tc00.1047053508669.30	Trypanosoma cruzi (strain CL Brener)
Q4DPH3	Uncharacterized protein	Tc00.1047053510861.80	Trypanosoma cruzi (strain CL Brener)
Q4CVI3	Uncharacterized protein	Tc00.1047053511887.50	Trypanosoma cruzi (strain CL Brener)
Q4CZF1	Uncharacterized protein	Tc00.1047053510911.40	Trypanosoma cruzi (strain CL Brener)
Q4D4F2	DCB domain-containing protein (Fragment)	Tc00.1047053507037.89	Trypanosoma cruzi (strain CL Brener)
Q4DLN9	Uncharacterized protein	Tc00.1047053509967.50	Trypanosoma cruzi (strain CL Brener)
Q4DV95	Mucin TcMUCII, putative	Tc00.1047053510583.200	Trypanosoma cruzi (strain CL Brener)
Q4DHQ9	Uncharacterized protein	Tc00.1047053510149.60	Trypanosoma cruzi (strain CL Brener)
Q4CX23	Mucin TcMUCII, putative	Tc00.1047053508295.30	Trypanosoma cruzi (strain CL Brener)
Q4CQ08	cAMP-specific phosphodiesterase, putative	Tc00.1047053503541.5	Trypanosoma cruzi (strain CL Brener)
Q4CVC2	Uncharacterized protein (Fragment)	Tc00.1047053510509.9	Trypanosoma cruzi (strain CL Brener)
Q4DL95	Mucin TcMUCII, putative	Tc00.1047053510933.190	Trypanosoma cruzi (strain CL Brener)
Q4CQP7	Uncharacterized protein	Tc00.1047053508945.10	Trypanosoma cruzi (strain CL Brener)
Q4DI46	Uncharacterized protein	Tc00.1047053507467.30	Trypanosoma cruzi (strain CL Brener)
Q4CL45	Trans-sialidase, putative (Fragment)	Tc00.1047053404431.10	Trypanosoma cruzi (strain CL Brener)
Q4DPS7	Uncharacterized protein	Tc00.1047053507047.100	Trypanosoma cruzi (strain CL Brener)
Q4D2M5	Uncharacterized protein	Tc00.1047053506931.20	Trypanosoma cruzi (strain CL Brener)
Q4DN17	Mucin-associated surface protein (MASP), putative	Tc00.1047053506993.180	Trypanosoma cruzi (strain CL Brener)
Q4CPC4	Mucin-associated surface protein (MASP), putative	Tc00.1047053511091.9	Trypanosoma cruzi (strain CL Brener)
Q4D4T3	Uncharacterized protein (Fragment)	Tc00.1047053504253.60	Trypanosoma cruzi (strain CL Brener)
Q4E3C7	Uncharacterized protein	Tc00.1047053508355.20	Trypanosoma cruzi (strain CL Brener)
Q4E3X4	Mucin TcMUCII, putative	Tc00.1047053510629.160	Trypanosoma cruzi (strain CL Brener)
Q4DZ64	Uncharacterized protein	Tc00.1047053507023.210	Trypanosoma cruzi (strain CL Brener)
Q4E3I3	Uncharacterized protein	Tc00.1047053510329.300	Trypanosoma cruzi (strain CL Brener)
Q4DZB3	Mucin TcMUCII, putative	Tc00.1047053506763.340	Trypanosoma cruzi (strain CL Brener)
Q4CWV7	Uncharacterized protein	Tc00.1047053503465.40	Trypanosoma cruzi (strain CL Brener)
Q4D279	Uncharacterized protein	Tc00.1047053509017.50	Trypanosoma cruzi (strain CL Brener)
Q4DGH4	Mucin TcMUCII, putative	Tc00.1047053509493.20	Trypanosoma cruzi (strain CL Brener)
Q4D0G4	Serine/threonine protein kinase, putative (Fragment)	Tc00.1047053506467.50	Trypanosoma cruzi (strain CL Brener)
Q4CUA1	Uncharacterized protein	Tc00.1047053508205.48	Trypanosoma cruzi (strain CL Brener)
Q4CMB0	Uncharacterized protein	Tc00.1047053507973.20	Trypanosoma cruzi (strain CL Brener)
Q4CSJ8	Uncharacterized protein	Tc00.1047053503875.40	Trypanosoma cruzi (strain CL Brener)
Q4CM75	Metaciclina III	Tc00.1047053509351.6	Trypanosoma cruzi (strain CL Brener)
Q4DAP0	Uncharacterized protein	Tc00.1047053511439.90	Trypanosoma cruzi (strain CL Brener)
Q4D8Q1	Mucin-associated surface protein (MASP), putative	Tc00.1047053510553.30	Trypanosoma cruzi (strain CL Brener)
Q4CYV0	Uncharacterized protein	Tc00.1047053510381.50	Trypanosoma cruzi (strain CL Brener)
Q4DVI4	Mucin TcMUCII, putative	Tc00.1047053507747.80	Trypanosoma cruzi (strain CL Brener)
Q4D0L2	Uncharacterized protein	Tc00.1047053506301.60	Trypanosoma cruzi (strain CL Brener)
Q4D3N6	Uncharacterized protein	Tc00.1047053510807.20	Trypanosoma cruzi (strain CL Brener)
Q4E5L4	Retrotransposon hot spot (RHS) protein, putative (Fragment)	Tc00.1047053506529.680	Trypanosoma cruzi (strain CL Brener)
Q4D1R1	Trans-sialidase, putative	Tc00.1047053506449.10	Trypanosoma cruzi (strain CL Brener)
Q4DB34	Uncharacterized protein	Tc00.1047053510173.80	Trypanosoma cruzi (strain CL Brener)
Q4D7N3	Uncharacterized protein	Tc00.1047053503989.50	Trypanosoma cruzi (strain CL Brener)
Q4DP04	Uncharacterized protein	Tc00.1047053507519.40	Trypanosoma cruzi (strain CL Brener)
Q4D8M0	Uncharacterized protein	Tc00.1047053509203.14	Trypanosoma cruzi (strain CL Brener)
Q4DFR0	Uncharacterized protein	Tc00.1047053506285.80	Trypanosoma cruzi (strain CL Brener)
Q4CSK8	Uncharacterized protein	Tc00.1047053509141.20	Trypanosoma cruzi (strain CL Brener)
Q4DCW5	Uncharacterized protein	Tc00.1047053504229.37	Trypanosoma cruzi (strain CL Brener)
Q4DFF6	Uncharacterized protein	Tc00.1047053506519.40	Trypanosoma cruzi (strain CL Brener)
Q4DEZ6	Serine-alanine-and proline-rich protein, putative	Tc00.1047053508247.110	Trypanosoma cruzi (strain CL Brener)
Q4DUE3	Trans-sialidase, putative	Tc00.1047053509419.131	Trypanosoma cruzi (strain CL Brener)
Q4DE91	Uncharacterized protein	Tc00.1047053510535.30	Trypanosoma cruzi (strain CL Brener)
Q4D2X7	Mucin-associated surface protein (MASP), putative	Tc00.1047053508243.10	Trypanosoma cruzi (strain CL Brener)
Q4DRZ2	Uncharacterized protein	Tc00.1047053508307.40	Trypanosoma cruzi (strain CL Brener)
Q4D5T0	Uncharacterized protein	Tc00.1047053511711.60	Trypanosoma cruzi (strain CL Brener)
Q4DER2	Uncharacterized protein	Tc00.1047053506295.40	Trypanosoma cruzi (strain CL Brener)
Q4CR44	Dispersed gene family protein 1 (DGF-1), putative (Fragment)	Tc00.1047053509883.9	Trypanosoma cruzi (strain CL Brener)
Q4CLK2	Uncharacterized protein (Fragment)	Tc00.1047053410049.10	Trypanosoma cruzi (strain CL Brener)
Q4DD22	Uncharacterized protein	Tc00.1047053507143.60	Trypanosoma cruzi (strain CL Brener)
Q4DE82	Trans-sialidase, putative (Fragment)	Tc00.1047053510535.109	Trypanosoma cruzi (strain CL Brener)
Q4CYK2	Uncharacterized protein	Tc00.1047053503613.50	Trypanosoma cruzi (strain CL Brener)
Q4D4K3	PPIase cyclophilin-type domain-containing protein	Tc00.1047053503885.40	Trypanosoma cruzi (strain CL Brener)
Q4DJ53	META domain-containing protein	Tc00.1047053511755.19	Trypanosoma cruzi (strain CL Brener)
Q4E5B7	Uncharacterized protein	Tc00.1047053506559.110	Trypanosoma cruzi (strain CL Brener)
Q4DFJ0	Uncharacterized protein	Tc00.1047053508633.140	Trypanosoma cruzi (strain CL Brener)
Q4CRQ1	Mucin TcMUCII, putative	Tc00.1047053503787.20	Trypanosoma cruzi (strain CL Brener)
Q4DLQ1	Mucin-like glycoprotein, putative	Tc00.1047053511859.130	Trypanosoma cruzi (strain CL Brener)
Q4D081	Uncharacterized protein	Tc00.1047053503841.60	Trypanosoma cruzi (strain CL Brener)
Q4DH11	Mucin TcMUCII, putative	Tc00.1047053508261.60	Trypanosoma cruzi (strain CL Brener)
Q4CS41	Uncharacterized protein	Tc00.1047053511565.20	Trypanosoma cruzi (strain CL Brener)
Q4CS42	Uncharacterized protein	Tc00.1047053511565.15	Trypanosoma cruzi (strain CL Brener)
Q4DJ89	Mucin-associated surface protein (MASP), putative	Tc00.1047053511921.140	Trypanosoma cruzi (strain CL Brener)
Q4DJY6	Uncharacterized protein	Tc00.1047053509671.168	Trypanosoma cruzi (strain CL Brener)
Q4DT38	Mucin TcMUCII, putative	Tc00.1047053506139.4	Trypanosoma cruzi (strain CL Brener)
Q4E3V4	Mucin TcMUCII, putative	Tc00.1047053510377.150	Trypanosoma cruzi (strain CL Brener)
Q4CNR3	Dispersed gene family protein 1 (DGF-1), putative (Fragment)	Tc00.1047053510195.9	Trypanosoma cruzi (strain CL Brener)
Q4D9R9	Mucin-associated surface protein (MASP), putative	Tc00.1047053510557.60	Trypanosoma cruzi (strain CL Brener)
Q4D3K1	Uncharacterized protein	Tc00.1047053506573.10	Trypanosoma cruzi (strain CL Brener)
Q4CUB6	Mucin TcMUCII, putative	Tc00.1047053511175.40	Trypanosoma cruzi (strain CL Brener)
Q4D089	Uncharacterized protein	Tc00.1047053507795.80	Trypanosoma cruzi (strain CL Brener)
Q4CTV9	Mucin TcMUCII, putative	Tc00.1047053508763.20	Trypanosoma cruzi (strain CL Brener)
Q4D4W1	Uncharacterized protein	Tc00.1047053507275.50	Trypanosoma cruzi (strain CL Brener)
Q4DWU5	AGP2beta-2, putative	Tc00.1047053510643.160	Trypanosoma cruzi (strain CL Brener)
Q4DCE7	Uncharacterized protein	Tc00.1047053506267.48	Trypanosoma cruzi (strain CL Brener)
Q4CQ36	Dispersed gene family protein 1 (DGF-1), putative (Fragment)	Tc00.1047053506119.9	Trypanosoma cruzi (strain CL Brener)
Q4CT71	Uncharacterized protein	Tc00.1047053511121.20	Trypanosoma cruzi (strain CL Brener)
Q4CQN1	Dispersed gene family protein 1 (DGF-1), putative (Fragment)	Tc00.1047053507247.14	Trypanosoma cruzi (strain CL Brener)
Q4DL68	Dispersed gene family protein 1 (DGF-1), putative (Fragment)	Tc00.1047053508919.189	Trypanosoma cruzi (strain CL Brener)
Q4E584	Uncharacterized protein	Tc00.1047053506559.450	Trypanosoma cruzi (strain CL Brener)
Q4CTL5	Uncharacterized protein	Tc00.1047053510345.20	Trypanosoma cruzi (strain CL Brener)
Q4DYU6	Mucin TcMUCI, putative	Tc00.1047053507957.270	Trypanosoma cruzi (strain CL Brener)
Q4CUB1	Uncharacterized protein	Tc00.1047053503531.10	Trypanosoma cruzi (strain CL Brener)
Q4CX67	Uncharacterized protein	Tc00.1047053510183.10	Trypanosoma cruzi (strain CL Brener)
Q4DMU7	Chaperone DnaJ protein, putative	Tc00.1047053511517.44	Trypanosoma cruzi (strain CL Brener)
Q4CRP7	Uncharacterized protein	Tc00.1047053510419.30	Trypanosoma cruzi (strain CL Brener)
Q4CQ73	Uncharacterized protein	Tc00.1047053468041.10	Trypanosoma cruzi (strain CL Brener)
Q4DU22	Mucin-associated surface protein (MASP), putative	Tc00.1047053506955.244	Trypanosoma cruzi (strain CL Brener)
Q4D414	Uncharacterized protein	Tc00.1047053509977.40	Trypanosoma cruzi (strain CL Brener)
Q4CKJ2	Dispersed gene family protein 1 (DGF-1), putative (Fragment)	Tc00.1047053418113.9	Trypanosoma cruzi (strain CL Brener)
Q4DGD3	RRM domain-containing protein	Tc00.1047053503999.90	Trypanosoma cruzi (strain CL Brener)
Q4DHP1	Uncharacterized protein	Tc00.1047053511491.90	Trypanosoma cruzi (strain CL Brener)
Q4D951	Mucin-associated surface protein (MASP), putative	Tc00.1047053510477.100	Trypanosoma cruzi (strain CL Brener)
Q4CKG4	Uncharacterized protein (Fragment)	Tc00.1047053466529.9	Trypanosoma cruzi (strain CL Brener)
Q4D9A4	Mucin-associated surface protein (MASP), putative	Tc00.1047053510697.40	Trypanosoma cruzi (strain CL Brener)
Q4E172	Uncharacterized protein	Tc00.1047053511585.100	Trypanosoma cruzi (strain CL Brener)
Q4E3E1	Mucin TcMUCII, putative	Tc00.1047053507071.170	Trypanosoma cruzi (strain CL Brener)
Q4DAA0	Mucin TcMUCII, putative (Fragment)	Tc00.1047053510047.129	Trypanosoma cruzi (strain CL Brener)
Q4CLV6	Trans-sialidase, putative (Fragment)	Tc00.1047053507051.11	Trypanosoma cruzi (strain CL Brener)
Q4DUC8	Uncharacterized protein	Tc00.1047053506625.130	Trypanosoma cruzi (strain CL Brener)
Q4DDU5	Mucin-associated surface protein (MASP), putative (Fragment)	Tc00.1047053505949.169	Trypanosoma cruzi (strain CL Brener)
Q4CYF9	Mucin TcMUCII, putative	Tc00.1047053503977.40	Trypanosoma cruzi (strain CL Brener)
Q4CPY7	Uncharacterized protein	Tc00.1047053509363.31	Trypanosoma cruzi (strain CL Brener)
Q4DED1	Mucin TcMUCII, putative	Tc00.1047053510699.40	Trypanosoma cruzi (strain CL Brener)
Q4D9A7	Mucin TcMUCII, putative	Tc00.1047053508435.60	Trypanosoma cruzi (strain CL Brener)
Q4D381	Uncharacterized protein	Tc00.1047053509971.70	Trypanosoma cruzi (strain CL Brener)
Q4CPM9	Uncharacterized protein	Tc00.1047053510433.10	Trypanosoma cruzi (strain CL Brener)
Q4D6W2	Uncharacterized protein	Tc00.1047053510525.70	Trypanosoma cruzi (strain CL Brener)
Q4DM05	Mucin-associated surface protein (MASP), putative	Tc00.1047053511613.180	Trypanosoma cruzi (strain CL Brener)
Q4DQB1	Uncharacterized protein	Tc00.1047053511827.90	Trypanosoma cruzi (strain CL Brener)
Q4E195	Uncharacterized protein	Tc00.1047053506459.140	Trypanosoma cruzi (strain CL Brener)
Q4D656	Uncharacterized protein (Fragment)	Tc00.1047053507849.80	Trypanosoma cruzi (strain CL Brener)
Q4CRX8	Uncharacterized protein	Tc00.1047053503745.25	Trypanosoma cruzi (strain CL Brener)
Q4DSD4	Neutral sphingomyelinase activation associated factor-like protein	Tc00.1047053509767.10	Trypanosoma cruzi (strain CL Brener)
Q4DEZ4	Mucin-associated surface protein (MASP), putative	Tc00.1047053508247.130	Trypanosoma cruzi (strain CL Brener)
Q4DU10	Mucin-associated surface protein (MASP), putative	Tc00.1047053506499.140	Trypanosoma cruzi (strain CL Brener)
Q4DX32	Uncharacterized protein	Tc00.1047053508257.244	Trypanosoma cruzi (strain CL Brener)
Q4E5M1	Metaciclina II, putative	Tc00.1047053506529.600	Trypanosoma cruzi (strain CL Brener)
Q4D3H4	Uncharacterized protein	Tc00.1047053507511.60	Trypanosoma cruzi (strain CL Brener)
Q4D8Q2	Uncharacterized protein (Fragment)	Tc00.1047053506633.109	Trypanosoma cruzi (strain CL Brener)
Q4DUQ7	Uncharacterized protein	Tc00.1047053504149.60	Trypanosoma cruzi (strain CL Brener)
Q4CKM3	Uncharacterized protein	Tc00.1047053452895.10	Trypanosoma cruzi (strain CL Brener)
Q4CTT8	Uncharacterized protein (Fragment)	Tc00.1047053507507.49	Trypanosoma cruzi (strain CL Brener)
Q4DMY0	Uncharacterized protein	Tc00.1047053511529.150	Trypanosoma cruzi (strain CL Brener)
Q4DR23	Mucin-associated surface protein (MASP), putative	Tc00.1047053507953.40	Trypanosoma cruzi (strain CL Brener)
Q4DQ73	Uncharacterized protein	Tc00.1047053507085.120	Trypanosoma cruzi (strain CL Brener)
Q4DT83	Uncharacterized protein	Tc00.1047053511511.5	Trypanosoma cruzi (strain CL Brener)
Q4CZ03	Uncharacterized protein	Tc00.1047053508227.10	Trypanosoma cruzi (strain CL Brener)
Q4CVJ0	Kinesin-like protein (Fragment)	Tc00.1047053504199.30	Trypanosoma cruzi (strain CL Brener)
Q4CQL1	Dispersed gene family protein 1 (DGF-1), putative (Fragment)	Tc00.1047053506115.9	Trypanosoma cruzi (strain CL Brener)
Q4DUT8	Uncharacterized protein	Tc00.1047053508501.280	Trypanosoma cruzi (strain CL Brener)
Q4CRT0	Inosine-adenosine-guanosine-nucleoside hydrolase, putative (EC 3.2.2.1)	Tc00.1047053510315.10	Trypanosoma cruzi (strain CL Brener)
Q4E2X7	Uncharacterized protein	Tc00.1047053508175.189	Trypanosoma cruzi (strain CL Brener)
Q4DV43	Triosephosphate isomerase (EC 5.3.1.1)	Tc00.1047053508647.200	Trypanosoma cruzi (strain CL Brener)
Q4CYY9	Glycosomal membrane protein, putative	Tc00.1047053509877.50	Trypanosoma cruzi (strain CL Brener)
Q4DU38	Calcium motive P-type ATPase, putative (EC 3.6.3.-)	Tc00.1047053506241.70	Trypanosoma cruzi (strain CL Brener)
Q4CWM8	Short chain dehydrogenase, putative	Tc00.1047053510997.10	Trypanosoma cruzi (strain CL Brener)
Q4CNU1	Uncharacterized protein	Tc00.1047053510825.20	Trypanosoma cruzi (strain CL Brener)
Q4DYC8	Trans-sialidase, putative	Tc00.1047053506683.190	Trypanosoma cruzi (strain CL Brener)
Q4DE28	tRNA nucleotidyltransferase, putative (EC 2.7.7.72)	Tc00.1047053506649.100	Trypanosoma cruzi (strain CL Brener)
Q4DAT2	C2H2-type domain-containing protein	Tc00.1047053510143.60	Trypanosoma cruzi (strain CL Brener)
Q4CUA8	Structural maintenance of chromosome 3, putative (Fragment)	Tc00.1047053503531.49	Trypanosoma cruzi (strain CL Brener)
Q4E063	Trans-sialidase, putative	Tc00.1047053504239.260	Trypanosoma cruzi (strain CL Brener)
Q4DFT5	Trans-sialidase, putative	Tc00.1047053506129.50	Trypanosoma cruzi (strain CL Brener)
Q4CQD3	Uncharacterized protein (Fragment)	Tc00.1047053503535.9	Trypanosoma cruzi (strain CL Brener)
Q4DHY3	Elongation of fatty acids protein (EC 2.3.1.199) (Very-long-chain 3-oxoacyl-CoA synthase)	Tc00.1047053506661.10	Trypanosoma cruzi (strain CL Brener)
Q4DFV0	Uncharacterized protein	Tc00.1047053507765.20	Trypanosoma cruzi (strain CL Brener)
Q4CUY6	Uncharacterized protein	Tc00.1047053510259.24	Trypanosoma cruzi (strain CL Brener)
Q4E5D4	Amino_oxidase domain-containing protein	Tc00.1047053511277.600	Trypanosoma cruzi (strain CL Brener)
Q4DYG3	Calcium uniporter protein	Tc00.1047053511367.330	Trypanosoma cruzi (strain CL Brener)
Q4DCP4	Uncharacterized protein	Tc00.1047053506943.23	Trypanosoma cruzi (strain CL Brener)
Q4E414	Kinesin-like protein	Tc00.1047053511127.60	Trypanosoma cruzi (strain CL Brener)
Q4E5H4	Ras-related GTP-binding protein, putative	Tc00.1047053511277.190	Trypanosoma cruzi (strain CL Brener)
Q4CWY2	TRUD domain-containing protein (Fragment)	Tc00.1047053504171.59	Trypanosoma cruzi (strain CL Brener)
Q4CVV7	Uncharacterized protein (Fragment)	Tc00.1047053504123.10	Trypanosoma cruzi (strain CL Brener)
Q4DVR7	Dispersed gene family protein 1 (DGF-1), putative	Tc00.1047053511797.220	Trypanosoma cruzi (strain CL Brener)
Q4CV18	Uncharacterized protein (Fragment)	Tc00.1047053510577.10	Trypanosoma cruzi (strain CL Brener)
Q4CSZ3	Uncharacterized protein	Tc00.1047053505101.30	Trypanosoma cruzi (strain CL Brener)
Q4DBR2	SAP domain-containing protein	Tc00.1047053508625.140	Trypanosoma cruzi (strain CL Brener)
Q4CLZ2	Uncharacterized protein	Tc00.1047053453445.10	Trypanosoma cruzi (strain CL Brener)
Q4CWX8	Uncharacterized protein	Tc00.1047053504011.80	Trypanosoma cruzi (strain CL Brener)
Q4D056	Protein kinase, putative	Tc00.1047053510347.60	Trypanosoma cruzi (strain CL Brener)
Q4CPM5	Uncharacterized protein	Tc00.1047053509337.15	Trypanosoma cruzi (strain CL Brener)
Q4CPN4	Dispersed gene family protein 1 (DGF-1), putative (Fragment)	Tc00.1047053507693.10	Trypanosoma cruzi (strain CL Brener)
Q4DVT3	Leishmanolysin-like peptidase (EC 3.4.24.-)	Tc00.1047053510361.90	Trypanosoma cruzi (strain CL Brener)
Q4DEB4	Uncharacterized protein	Tc00.1047053510519.20	Trypanosoma cruzi (strain CL Brener)
Q4D5Y4	Uncharacterized protein	Tc00.1047053507963.30	Trypanosoma cruzi (strain CL Brener)
Q4DQG0	CCHC-type domain-containing protein	Tc00.1047053506773.30	Trypanosoma cruzi (strain CL Brener)
Q4CRH4	PINc domain-containing protein	Tc00.1047053511525.29	Trypanosoma cruzi (strain CL Brener)
Q4CT15	Uncharacterized protein (Fragment)	Tc00.1047053511337.39	Trypanosoma cruzi (strain CL Brener)
Q4DZ61	Uncharacterized protein	Tc00.1047053507023.240	Trypanosoma cruzi (strain CL Brener)
Q4D419	Uncharacterized protein	Tc00.1047053511017.40	Trypanosoma cruzi (strain CL Brener)
Q4DDI4	Uncharacterized protein	Tc00.1047053510181.90	Trypanosoma cruzi (strain CL Brener)
Q4CQX1	Folliculin domain-containing protein (Fragment)	Tc00.1047053506701.29	Trypanosoma cruzi (strain CL Brener)
Q4DG34	NADH-u_ox-rdase domain-containing protein	Tc00.1047053508241.20	Trypanosoma cruzi (strain CL Brener)
Q4CQG3	Endoribonuclease L-PSP (Pb5), putative	Tc00.1047053505647.40	Trypanosoma cruzi (strain CL Brener)
Q4E2J6	Membrane-bound acid phosphatase 2, putative	Tc00.1047053508479.250	Trypanosoma cruzi (strain CL Brener)
Q4DCE3	Mucin-associated surface protein (MASP), putative	Tc00.1047053506267.90	Trypanosoma cruzi (strain CL Brener)
Q4CY86	Nodulin-like domain-containing protein	Tc00.1047053510001.31	Trypanosoma cruzi (strain CL Brener)
Q4DAR7	Uncharacterized protein (Fragment)	Tc00.1047053506485.109	Trypanosoma cruzi (strain CL Brener)
Q4CUL1	NLI-interacting factor, putative	Tc00.1047053430605.20	Trypanosoma cruzi (strain CL Brener)
Q4CL51	Uncharacterized protein (Fragment)	Tc00.1047053509635.9	Trypanosoma cruzi (strain CL Brener)
Q4D9V2	Pumilio/PUF RNA binding protein 4, putative	Tc00.1047053510073.30	Trypanosoma cruzi (strain CL Brener)
Q4CTH7	Regulator of chromosome condensation, putative (Fragment)	Tc00.1047053508213.9	Trypanosoma cruzi (strain CL Brener)
Q4D8I4	Clu domain-containing protein	Tc00.1047053511383.80	Trypanosoma cruzi (strain CL Brener)
Q4CT29	Uncharacterized protein	Tc00.1047053511713.30	Trypanosoma cruzi (strain CL Brener)
Q4D009	Uncharacterized protein	Tc00.1047053509563.20	Trypanosoma cruzi (strain CL Brener)
Q4D9R2	Tubulin-tyrosine ligase, putative	Tc00.1047053508995.30	Trypanosoma cruzi (strain CL Brener)
Q4DIB1	Uncharacterized protein	Tc00.1047053506479.10	Trypanosoma cruzi (strain CL Brener)
Q4D1E8	Small GTP-binding protein Rab18, putative	Tc00.1047053508963.20	Trypanosoma cruzi (strain CL Brener)
Q4DL90	Rac serine-threonine kinase, putative	Tc00.1047053508965.60	Trypanosoma cruzi (strain CL Brener)
Q4DEJ9	Uncharacterized protein	Tc00.1047053503899.80	Trypanosoma cruzi (strain CL Brener)
Q4E5I3	Uncharacterized protein	Tc00.1047053511277.115	Trypanosoma cruzi (strain CL Brener)
Q4DDZ3	Thioredoxin-like protein, putative	Tc00.1047053508303.65	Trypanosoma cruzi (strain CL Brener)
Q4DMH3	Prefoldin subunit 3	Tc00.1047053508881.120	Trypanosoma cruzi (strain CL Brener)
Q4CTY8	Biogenesis of lysosome-related organelles complex 1 subunit 1	Tc00.1047053511881.10	Trypanosoma cruzi (strain CL Brener)
Q4D4T7	Uncharacterized protein	Tc00.1047053504253.20	Trypanosoma cruzi (strain CL Brener)
Q4CVQ0	Uncharacterized protein	Tc00.1047053511037.30	Trypanosoma cruzi (strain CL Brener)
Q4DLH8	Uncharacterized protein	Tc00.1047053503823.30	Trypanosoma cruzi (strain CL Brener)
Q4E1M5	Uncharacterized protein	Tc00.1047053507093.330	Trypanosoma cruzi (strain CL Brener)
Q4D5X6	Uncharacterized protein (Fragment)	Tc00.1047053506167.9	Trypanosoma cruzi (strain CL Brener)
Q4CNP4	Dihydrolipoyllysine-residue succinyltransferase (EC 2.3.1.61)	Tc00.1047053503935.20	Trypanosoma cruzi (strain CL Brener)
Q4CYP8	Uncharacterized protein (Fragment)	Tc00.1047053503657.9	Trypanosoma cruzi (strain CL Brener)
Q4DZD9	Retrotransposon hot spot (RHS) protein, putative	Tc00.1047053506537.50	Trypanosoma cruzi (strain CL Brener)
Q4E1R6	Uncharacterized protein	Tc00.1047053506855.300	Trypanosoma cruzi (strain CL Brener)
Q4DJK1	Protein kinase, putative (Fragment)	Tc00.1047053509551.10	Trypanosoma cruzi (strain CL Brener)
Q4CP99	Trans-sialidase, putative (Fragment)	Tc00.1047053421173.4	Trypanosoma cruzi (strain CL Brener)
Q4D3T1	Elongation factor 2, putative	Tc00.1047053510963.90	Trypanosoma cruzi (strain CL Brener)
Q4E4R3	Uncharacterized protein	Tc00.1047053508461.460	Trypanosoma cruzi (strain CL Brener)
Q4DT98	SAS-6_N domain-containing protein	Tc00.1047053506147.100	Trypanosoma cruzi (strain CL Brener)
Q4DNI4	Kinetoplast DNA-associated protein, putative	Tc00.1047053509791.120	Trypanosoma cruzi (strain CL Brener)
Q4DWQ3	Protein-serine/threonine kinase (EC 2.7.11.-)	Tc00.1047053511421.110	Trypanosoma cruzi (strain CL Brener)
[truncated: 17,761 more rows]
