# Supplementary material for: A Data-Driven Approach to Construct a Molecular Map of Trypanosoma cruzi to Identify Drugs and Vaccine Targets
Source: Vaccines (Basel). 2023 Jan 26;11(2):267. doi: 10.3390/vaccines11020267 (PMC9963959; doi:10.3390/vaccines11020267)
Supplement: Supplementary file 1 [file vaccines-11-00267-s001.zip › Supplementary Tables/Supplementary Table 7.xlsx]

## Sheet: Uniprot proteins
Supplementary Table 7: The list of unique T. cruzi proteins used for the construction of the comprehensive molecular map [n=3109].
Name of proteins
Proline racemase A (EC 5.1.1.4) (TcPA45-A) (TcPRACA) (rTcPA45)
Trypanothione synthetase (EC 6.3.1.9)
Protein tyrosine phosphatase PRL-1 (EC 3.1.3.48)
Dihydroorotate dehydrogenase (fumarate) (DHOD) (DHODase) (DHOdehase) (EC 1.3.98.1) (Dihydroorotate oxidase)
ATP-dependent 6-phosphofructokinase (ATP-PFK) (Phosphofructokinase) (EC 2.7.1.11) (Phosphohexokinase)
Sterol 14-alpha demethylase (Tc14DM) (EC 1.14.14.154) (Cytochrome P450 51) (Lanosterol 14-alpha demethylase)
Multifunctional fusion protein [Includes: ATP-dependent (S)-NAD(P)H-hydrate dehydratase (EC 4.2.1.93) (ATP-dependent NAD(P)HX dehydratase); NAD(P)H-hydrate epimerase (EC 5.1.99.6) (NAD(P)HX epimerase)]
Bifunctional helicase and thymine dioxygenase JBP2 (J-binding protein 2) [Includes: Probable DNA helicase JBP2 (EC 3.6.4.12); Thymine dioxygenase JBP2 (EC 1.14.11.6)]
Flap endonuclease 1 (FEN-1) (EC 3.1.-.-) (Flap structure-specific endonuclease 1)
Proline racemase B (EC 5.1.1.4) (TcPA45-B) (TcPRACB)
Inosine triphosphate pyrophosphatase 1 (ITPase 1) (Inosine triphosphatase 1) (EC 3.6.1.9) (Non-canonical purine NTP pyrophosphatase 1) (Non-standard purine NTP pyrophosphatase 1) (Nucleoside-triphosphate diphosphatase 1) (Nucleoside-triphosphate pyrophosphatase 1) (NTPase 1)
Inosine triphosphate pyrophosphatase 2 (ITPase 2) (Inosine triphosphatase 2) (EC 3.6.1.9) (Non-canonical purine NTP pyrophosphatase 2) (Non-standard purine NTP pyrophosphatase 2) (Nucleoside-triphosphate diphosphatase 2) (Nucleoside-triphosphate pyrophosphatase 2) (NTPase 2)
Adenylyltransferase and sulfurtransferase MOCS3 homolog (UBA4 homolog) (Ubiquitin-like protein activator 4 homolog) [Includes: Adenylyltransferase (EC 2.7.7.-); Sulfurtransferase (EC 2.8.1.-)]
GMP reductase (GMPR) (EC 1.7.1.7) (Guanosine 5'-monophosphate oxidoreductase) (Guanosine monophosphate reductase)
Adenylosuccinate synthetase 2 (AMPSase 2) (AdSS 2) (EC 6.3.4.4) (IMP--aspartate ligase 2)
Adenylosuccinate synthetase 1 (AMPSase 1) (AdSS 1) (EC 6.3.4.4) (IMP--aspartate ligase 1)
Ribokinase (RK) (EC 2.7.1.15)
Kynureninase (EC 3.7.1.3) (L-kynurenine hydrolase)
NAD-dependent protein deacylase (EC 2.3.1.-) (Regulatory protein SIR2 homolog 5)
Probable tRNA N6-adenosine threonylcarbamoyltransferase (EC 2.3.1.234) (t(6)A37 threonylcarbamoyladenosine biosynthesis protein) (tRNA threonylcarbamoyladenosine biosynthesis protein)
9,11-endoperoxide prostaglandin H2 reductase (EC 1.1.1.-) (Prostaglandin F2-alpha synthase)
Inosine-5'-monophosphate dehydrogenase (IMP dehydrogenase) (IMPD) (IMPDH) (EC 1.1.1.205)
Uncharacterized protein
60S ribosomal protein L5, putative
U2 small nuclear ribonucleoprotein B, putative
Histone H4
G-actin binding protein, putative (Putative twinfilin)
ALP5 (Actin-like protein, putative)
60S ribosomal protein L37a, putative (Ribosomal proteins L37, putative)
Ribosomal protein L24, putative
Dynein light chain, putative
60S ribosomal protein L9, putative
Hexosyltransferase (EC 2.4.1.-) (Fragment)
40S ribosomal protein S10, putative
40S ribosomal protein S16, putative
Ribosomal protein L39, putative
Ribosomal protein S29, putative
Actin-like protein, putative (Actin-related protein 6)
60S ribosomal subunit protein L31, putative
Histone H2A
Aquaporin-like protein, putative
40S ribosomal protein S27, putative (Ribosomal protein S27, putative)
Tryparedoxin peroxidase, putative
Mucin TcMUCI, putative
60S ribosomal protein L26, putative
40S ribosomal protein S3, putative
Formin A (Formin, putative)
60S ribosomal protein L29
10 kDa heat shock protein, putative
L-tyrosine:2-oxoglutarate aminotransferase (EC 2.6.1.5) (Tyrosine aminotransferase)
Mucin TcSMUGS, putative
Trans-sialidase, putative
40S ribosomal protein L14, putative
Nucleolar protein 16
Eukaryotic translation initiation factor 5A (eIF-5A)
Mucin-like glycoprotein, putative
Tuzin
Calcium-binding protein, putative
60S ribosomal protein L18a
Mucin TcSMUGL, putative
ATPase ASNA1 homolog (EC 3.6.-.-) (Arsenical pump-driving ATPase homolog) (Arsenite-stimulated ATPase)
TcC31.13
Cathepsin B-like protease (Fragment)
TcC31.22
Uncharacterized protein (Fragment)
TcC31.24
TcC31.29
TcC31.35
Surface membrane protein (Fragment)
N9 protein (Fragment)
Peptidyl-prolyl cis-trans isomerase (EC 5.2.1.8)
TcC31.28
TcC31.20
ClpB chaperone
TcC31.27
MUC.CL-1
DGF-1 (Fragment)
UDP-galactopyranose mutase (EC 5.4.99.9)
ATP pyrophosphate-lyase (Adenylyl cyclase)
MORN1
Protein kinase Wee570
TcC31.30
35 kDa cyclophilin
Peptidyl-prolyl cis-trans isomerase (PPIase) (EC 5.2.1.8)
2-Hacid_dh_C domain-containing protein (Fragment)
Lysosomal alpha mannosidase (Fragment)
Glucose-6-phosphate isomerase (EC 5.3.1.9)
Metallocarboxypeptidase (EC 3.4.17.19) (Metallocarboxypeptidase 1)
Phosphodiesterase (EC 3.1.4.-)
Putative alanine aminotransferase (TcC31.26)
Putative cytochrome oxidase subunit IV (TcC31.34)
Trypomastigote small surface antigen (Fragment)
V-type proton ATPase subunit F
Putative RNA-binding protein
TcC31.23
14-3-3 protein (14-3-3 protein II-1) (14-3-3 protein II-2) (Putative 14-3-3 protein 2)
TcC31.21
Bardet-Biedl syndrome 5 protein
TcC31.25
Structure-specific endonuclease subunit SLX1 homolog 2 (EC 3.1.-.-)
tRNA (guanine(37)-N1)-methyltransferase 1 (EC 2.1.1.228) (M1G-methyltransferase 1) (tRNA [GM37] methyltransferase 1) (tRNA methyltransferase 5 homolog 1)
Protein SEY1 homolog (EC 3.6.5.-)
40S ribosomal protein S3a-1
tRNA (guanine(37)-N1)-methyltransferase 2 (EC 2.1.1.228) (M1G-methyltransferase 2) (tRNA [GM37] methyltransferase 2) (tRNA methyltransferase 5 homolog 2)
Elongation factor Ts 2, mitochondrial (EF-Ts 2) (EF-TsMt 2)
Asparaginase (EC 3.5.1.1)
tRNA_edit domain-containing protein
Dispersed gene family protein 1 (DGF-1), putative (Fragment)
Clu domain-containing protein
Dispersed gene family protein 1 (DGF-1), putative
CNH domain-containing protein
Pumilio/PUF RNA binding protein 7, putative (Fragment)
Hexosyltransferase (EC 2.4.1.-)
C3H1-type domain-containing protein
CAAX prenyl protease (EC 3.4.24.84)
CRAL-TRIO domain-containing protein
Intraflagellar transport protein IFT88, putative (Fragment)
Abhydrolase_2 domain-containing protein
Synaptojanin (N-terminal domain), putative
HIT-type domain-containing protein
Mitogen-activated protein kinase (EC 2.7.11.24)
Small GTP-binding protein RAB6, putative
DNA repair protein, putative
Pyruvate kinase (EC 2.7.1.40)
C-14 sterol reductase, putative
MaoC-like dehydratase, putative
Calpain-like cysteine peptidase, putative
Leishmanolysin-like peptidase (EC 3.4.24.-) (Fragment)
Rab-GAP TBC domain-containing protein
Serine/threonine protein kinase, putative
Chaperone DnaJ protein, putative
Dzip-like_N domain-containing protein
SET domain-containing protein
Ribosomal protein L3 mitochondrial, putative (Fragment)
Flavodoxin-like domain-containing protein (Fragment)
RNA-binding protein, putative
Beta galactofuranosyl glycosyltransferase, putative
Ubiquitin-protein ligase, putative
Rhodanese domain-containing protein
DNA ligase, putative (EC 6.5.1.1)
tRNA pseudouridine(55) synthase (EC 5.4.99.25)
Type II protein arginine methyltransferase (EC 2.1.1.320)
NADH-cytochrome b5 reductase (EC 1.6.2.2)
Variant-surface-glycoprotein phospholipase C, putative (EC 4.6.1.14)
Hydrolase_4 domain-containing protein
Flagellar protofilament ribbon protein, putative
Methionine aminopeptidase 2 (MAP 2) (MetAP 2) (EC 3.4.11.18) (Peptidase M)
Trans-sialidase, putative (Fragment)
Extracellular receptor, putative (Fragment)
Transcription initiation protein, putative
Glutamine synthetase, putative (EC 6.3.1.2)
JAB_MPN domain-containing protein
Alanine aminotransferase, putative (EC 2.6.1.2)
CFAP91 domain-containing protein
PSI domain-containing protein (Fragment)
Kri1_C domain-containing protein
Serine/threonine-protein phosphatase PP1 alpha (EC 3.1.3.16) (Fragment)
Phosphatidic acid phosphatase protein, putative
DNA-directed RNA polymerase subunit, putative (EC 2.7.7.6)
DUF4470 domain-containing protein (Fragment)
Diphthine methyl ester synthase (EC 2.1.1.314)
D-alanyl-glycyl endopeptidase-like protein, putative (Fragment)
DNA replication factor, putative
Phosphate transporter
Vesicular transport protein (CDC48 homologue), putative (Fragment)
AARP2CN domain-containing protein (Fragment)
Cation-transporting ATPase, putative (EC 3.6.3.-) (Fragment)
Gamma-ECS (EC 6.3.2.2) (Gamma-glutamylcysteine synthetase)
Phosphoglycerate mutase-like protein, putative (Fragment)
GOLD domain-containing protein
Rhodanese domain-containing protein (Fragment)
Mismatch repair protein, putative (Fragment)
EF-hand domain-containing protein
SMP-LTD domain-containing protein
RING-type domain-containing protein
RRF domain-containing protein
2,4-dienoyl-coa reductase FADH1, putative
2-oxoglutarate dehydrogenase E1 component, putative
SRP40_C domain-containing protein
Protein kinase, putative (EC 2.7.1.-)
Methyltransferase (EC 2.1.1.-)
DNA-directed RNA polymerase (EC 2.7.7.6)
Leishmanolysin-like peptidase (EC 3.4.24.-)
DNA topoisomerase 2 (EC 5.6.2.2)
DNA polymerase kappa
60S ribosomal protein L4, putative
CBF domain-containing protein (Fragment)
U6 snRNA-associated Sm-like protein LSm8
Guanine nucleotide-binding protein subunit beta-like protein
Ubiquitinyl hydrolase 1 (EC 3.4.19.12)
DUF4201 domain-containing protein
Nuclear pore complex protein (NUP155), putative
FCP1 homology domain-containing protein
RNA editing complex protein MP18, putative
Inositol phosphatidylinositol phosphatase, putative (Fragment)
CULLIN_2 domain-containing protein
Farnesyl pyrophosphate synthase, putative (Fragment)
Phosphoglycerate kinase (EC 2.7.2.3)
RRM domain-containing protein
Succinate dehydrogenase assembly factor 3, mitochondrial
Protein RER1
PH domain-containing protein
High mobility group protein, putative
Vesicular transport-associated repeat protein, putative
Arginase, putative
Ubiquitin-activating enzyme E1, putative (EC 6.3.2.19)
RNA cytidine acetyltransferase (EC 2.3.1.-) (18S rRNA cytosine acetyltransferase)
Exonuclease, putative
Protein kinase, putative (Fragment)
Casein kinase, delta isoform, putative
Endoribonuclease L-PSP (Pb5), putative (Fragment)
DUF4200 domain-containing protein
DNA repair protein RAD50, putative (Fragment)
TPR_REGION domain-containing protein
RNA-binding protein, putative (Fragment)
Metallopeptidase, putative
Dolichol-phosphate mannosyltransferase subunit 1 (EC 2.4.1.83)
Retrotransposon hot spot (RHS) protein, putative
t-SNARE coiled-coil homology domain-containing protein
DNA helicase (EC 3.6.4.12)
Unc104-like kinesin, putative
Mu-adaptin 1, putative
SP-RING-type domain-containing protein
ACB domain-containing protein
Clathrin coat assembly protein, putative
DNA_pol_B_thumb domain-containing protein (Fragment)
Kinesin-like protein
Myotubularin phosphatase domain-containing protein
Ribonuclease II-like protein, putative
Arf-GAP domain-containing protein
Ubiquitin hydrolase, putative
Ribonuclease (EC 3.1.26.4)
Choline/carnitine O-acyltransferase, putative (Fragment)
Aldehyde dehydrogenase, putative (EC 1.2.3.-) (Fragment)
ABC transporter, putative
SNF7-like protein, putative
DnaJ chaperone protein, putative
Origin recognition complex subunit 1
Amino acid transporter, putative
Mucin-associated surface protein (MASP), putative
Meiotic recombination protein SPO11, putative
Protein SDA1
Protein kinase, putative
Antigenic protein, putative (Fragment)
tRNA isopentenyltransferase, putative
Pantothenate kinase subunit, putative (EC 2.7.1.33)
Dopey_N domain-containing protein
GTPase activating protein of Rab-like GTPase, putative
Protein phosphatase (EC 3.1.3.16)
Subtilisin-like serine peptidase, putative
Protein kinase domain-containing protein
Trans-splicing factor, putative
PAP2 family protein, putative
Dihydrolipoamide dehydrogenase, putative
Kinesin, putative
SNF2 DNA repair protein, putative
rRNA adenine N(6)-methyltransferase (EC 2.1.1.-)
Ribosome biogenesis protein NOP53
Mitochondrial carrier protein, putative
Bifunctional dihydrofolate reductase-thymidylate synthase
KU80 protein, putative
TLC domain-containing protein
60S ribosomal protein L7, putative
Autophagy-related protein
Casein kinase, delta isoform, putative (Fragment)
J domain-containing protein
ZIP Zn transporter, putative
Acyl transferase-like protein, putative
Oxysterol-binding protein, putative
Adenylate kinase, putative
Diacylglycerol acyltransferase, putative
Minichromosome maintenance (MCM) complex subunit, putative (Fragment)
Dihydroorotase, putative (EC 3.5.2.3)
Fatty acyl CoA syntetase 1, putative (Fragment)
Cytidine deaminase-like protein
T-complex protein 1 subunit gamma
Dynein heavy chain, putative (Fragment)
DNA-J protein, putative
RanBP2-type domain-containing protein
RING-CH-type domain-containing protein
Bap31 domain-containing protein
Guanine nucleotide releasing protein, putative
60S ribosomal protein L23, putative
ADP-ribosylation factor, putative (Fragment)
Heat shock protein, putative
HTH cro/C1-type domain-containing protein
Aldehyde dehydrogenase, putative (Fragment)
Regulator of chromosome condensation (RCC1), putative
VWFA domain-containing protein
Zn-finger protein, putative
Oligopeptidase B-like protein, putative
Component of oligomeric Golgi complex 7 (Conserved oligomeric Golgi complex subunit 7)
Mucin TcMUCII, putative
Endonuclease G, putative (EC 3.1.30.-)
COP-coated vesicle membrane protein erv25, putative
Glutamate dehydrogenase
Trafficking protein particle complex subunit
Fatty acyl CoA synthetase, putative
Mucin TcMUCII, putative (Fragment)
Protamine P1, putative (Fragment)
BTB_2 domain-containing protein
Mucin-associated surface protein (MASP), putative (Fragment)
Retrotransposon hot spot (RHS) protein, putative (Fragment)
AGP2beta-2, putative
AP-3 complex subunit delta (Fragment)
Golgi reassembly stacking protein (GRASP homologue), putative
Adenylate kinase, putative (EC 2.7.4.3)
Histone H2B
ATP-dependent DEAD/H RNA helicase, putative
PseudoU_synth_2 domain-containing protein
Ubiquitin-conjugating enzyme, putative
PUA domain-containing protein
UV excision repair protein RAD23
Epsilon tubulin, putative
Ubiquitin-activating enzyme, putative (Fragment)
Calponin-homology (CH) domain-containing protein
Aspartate carbamoyltransferase (EC 2.1.3.2)
Sas10 domain-containing protein
Thioredoxin-like_fold domain-containing protein
Pumilio-repeat, RNA-binding protein, putative
Phosphoglucomutase, putative (EC 5.4.2.2)
Gamma-glutamylcyclotransferase family protein (Fragment)
Cytochrome b5 heme-binding domain-containing protein
Serine/threonine protein phosphatase, putative (Fragment)
2-amino-3-ketobutyrate coenzyme A ligase, putative
R3H-assoc domain-containing protein
NTP_transferase domain-containing protein
SANT domain-containing protein
60S acidic ribosomal protein P2, putative
Phopshatase, putative
ATP-binding cassette protein, putative
TNase-like domain-containing protein
Ras-related protein rab, putative
Cilia- and flagella-associated protein 300
Dynein light chain
Chorein_N domain-containing protein (Fragment)
DUF155 domain-containing protein
p1/s1 nuclease, putative
RNA pseudouridylate synthase protein, putative (Fragment)
Symplekin_C domain-containing protein
Chromatin binding protein, putative
APG6 domain-containing protein
Fe2OG dioxygenase domain-containing protein
Nucleoporin (NUP54/57), putative (Fragment)
CPSF_A domain-containing protein
Meiosis-specific nuclear structural protein 1
Coatomer subunit gamma
RNA-binding protein 5, putative
Polynucleotide adenylyltransferase (EC 2.7.7.19)
Serine/threonine-protein kinase PLK (EC 2.7.11.21) (Polo-like kinase)
Phosphoadenosine phosphosulfate reductase-like protein, putative
Histone H3 variant, putative
Mcp5_PH domain-containing protein
LysM domain-containing protein
60S ribosomal protein L30, putative
Mitogen-activated protein kinase 5, putative
Guanine deaminase (Guanase) (EC 3.5.4.3) (Guanine aminohydrolase)
RuvB-like helicase (EC 3.6.4.12)
SpoU_methylase domain-containing protein (Fragment)
DNA polymerase (EC 2.7.7.7) (Fragment)
Hydrolase, alpha/beta fold family, putative
Lactamase_B domain-containing protein
Amino acid permease, putative
Vacuolar protein sorting-associated protein 28 homolog
Pyruvate, phosphate dikinase (EC 2.7.9.1)
Nucleoside diphosphate kinase (EC 2.7.4.6)
Aminopeptidase, putative (EC 3.4.11.-)
zf-C6H2 domain-containing protein
SH3 domain-containing protein
Metacaspase, putative
Flavoprotein domain-containing protein
Serine/threonine-protein phosphatase (EC 3.1.3.16)
Tyrosyl or methionyl-tRNA synthetase, putative (EC 6.1.1.-)
Ubiquitin-conjugating enzyme E2, putative
START domain-containing protein
Protein MAK16 homolog
Adenosine monophosphate deaminase, putative (Fragment)
SUMO1/Ulp2, putative
V-type ATPase, C subunit, putative (EC 3.6.3.14)
Ribonuclease, putative
Cystathione gamma lyase, putative (EC 2.5.1.-)
ATP-dependent Clp protease subunit, heat shock protein 100, putative (Fragment)
Dolichol kinase (EC 2.7.1.108) (Fragment)
Pre-mRNA splicing factor ATP-dependent RNA helicase, putative
UDP-glucuronic acid/UDP-N-acetylgalactosamine transporter, putative
SURF1-like protein
ATP-dependent RNA helicase, putative (Fragment)
NUC194 domain-containing protein
Cyclin
Acyl-CoA thioesterase, putative
Mitogen activated protein kinase, putative
BILBO1_N domain-containing protein
Tryptophanyl-tRNA synthetase, putative (EC 6.1.1.2) (Fragment)
FG-GAP repeat protein, putative
Basal body component, putative
RF_PROK_I domain-containing protein
Ribosomal RNA methyltransferase, putative (Fragment)
Dynein regulatory complex protein 9
Amastin, putative
Ricin B-type lectin domain-containing protein
Mucin TcMUC, putative (Fragment)
Major vault protein, putative (Fragment)
CNNM transmembrane domain-containing protein
Glutaminyl-tRNA synthetase, putative (Fragment)
Transporter, putative
Glutathione synthetase (GSH-S) (EC 6.3.2.3)
Mitochondrial import inner membrane translocase subunit TIM50
Pumilio/PUF RNA binding protein 8, putative
dTMP kinase (EC 2.7.4.9)
Calcium uniporter protein
Tau95 domain-containing protein
Choline ethanolamine kinase, putative (Fragment)
Cytosolic Fe-S cluster assembly factor NUBP1 homolog
V-type proton ATPase subunit
OTU domain-containing protein
Ubiquitin-like protein, putative
Protein disulfide isomerase, putative (EC 5.3.4.1) (Fragment)
Dual specificity protein phosphatase, putative
PUA domain-containing protein (Fragment)
Enkurin domain-containing protein
AP complex subunit sigma
Receptor-type adenylate cyclase, putative (Fragment)
SpoU_methylase domain-containing protein
Glycosyl transferase-like protein, putative
Cation transporter, putative
KU70 protein, putative (Fragment)
WW domain-containing protein
Outer arm dynein-like, putative
PHB domain-containing protein
IFT81_CH domain-containing protein
ABC transporter domain-containing protein
Protein kinase, putative (EC 2.7.11.1)
Dymeclin
Actin, putative (Fragment)
Ubiquitin-like domain-containing protein
Cholinephosphate cytidylyltransferase A, putative
CS domain-containing protein
Lipoate-protein ligase, putative (EC 6.-.-.-)
Prefoldin subunit 4
Cytochrome c oxidase subunit IX, putative
Splicing factor 3A, putative
Ankyrin repeat protein, putative
TP_methylase domain-containing protein
Small GTPase, putative
ATP-dependent DNA helicase (EC 3.6.4.12)
RING-type domain-containing protein (Fragment)
Delta-tubulin (Tubulin delta chain)
Hydrolase-like protein, putative
Amino acid permease/transporter, putative
GlcNAc-1-P transferase (EC 2.7.8.15) (N-acetylglucosamine-1-phosphate transferase) (UDP-N-acetylglucosamine--dolichyl-phosphate N-acetylglucosaminephosphotransferase)
zf-C2H2_3 domain-containing protein
DNA excision repair protein, putative
Tryparedoxin peroxidase, putative (Fragment)
Elongation factor 1-gamma (EF-1-gamma), putative
Peroxisome targeting signal 1 receptor, putative
Hydrogenase, putative
Protein kinase-like protein, putative
ADP-ribosylation factor GTPase activating protein 1, putative
Methyltransferase-like protein (EC 2.1.1.-)
Kinesin, putative (Fragment)
Protein-serine/threonine kinase (EC 2.7.11.-)
Symplekin_C domain-containing protein (Fragment)
Prefoldin subunit, putative
tRNA_lig_CPD domain-containing protein (Fragment)
Enoyl-CoA hydratase/Enoyl-CoA isomerase/3-hydroxyacyl-CoA dehydrogenase, putative
Peroxisomal membrane protein PEX16 (Fragment)
Polynucleotide 5'-triphosphatase (EC 3.1.3.33) (mRNA 5'-triphosphatase)
DNA polymerase theta (Helicase domain only), putative
Eukaryotic peptide chain release factor subunit 1, putative
60S ribosomal protein L19, putative
Telomerase reverse transcriptase (EC 2.7.7.49) (Telomerase catalytic subunit)
IPPc domain-containing protein
Component of oligomeric Golgi complex 8 (Conserved oligomeric Golgi complex subunit 8) (Fragment)
Malic enzyme
JmjC domain-containing protein
AP complex subunit beta
Aspartate transaminase (EC 2.6.1.1)
Zinc finger protein, putative
Nitrilase, putative (EC 3.5.5.1)
Ion_trans_2 domain-containing protein
ANK_REP_REGION domain-containing protein
Rab-like GTPase activating protein, putative
Beta_helix domain-containing protein
Pseudouridylate synthase-like protein, putative
Trifunctional enzyme alpha subunit, mitochondrial-like protein (Fragment)
Protein transport protein Sec24A, putative
PSP1 C-terminal domain-containing protein
40S ribosomal protein SA
Eukaryotic translation initiation factor 4E (EIF4E) interacting protein, putative
Golgi apparatus membrane protein TVP23 homolog
Flagellar radial spoke component, putative (Fragment)
Mitochondrial inner membrane signal peptidase, putative
DUF4379 domain-containing protein
Ubiquitin-protein ligase, putative (Fragment)
Chitin-binding like protein, putative
Separase (EC 3.4.22.49)
Tubulin folding cofactor D, putative
Heat shock protein 20, putative
DNA polymerase sigma, putative
dTDP-glucose 4,6-dehydratase, putative
Integral membrane transport protein, putative
Splicing factor TSR1, putative
N6-L-threonylcarbamoyladenine synthase (Fragment)
Cardiolipin synthetase, putative
DCB domain-containing protein (Fragment)
cAMP-specific phosphodiesterase, putative
Serine/threonine protein kinase, putative (Fragment)
Metaciclina III
Serine-alanine-and proline-rich protein, putative
PPIase cyclophilin-type domain-containing protein
META domain-containing protein
Neutral sphingomyelinase activation associated factor-like protein
Metaciclina II, putative
Kinesin-like protein (Fragment)
Inosine-adenosine-guanosine-nucleoside hydrolase, putative (EC 3.2.2.1)
Triosephosphate isomerase (EC 5.3.1.1)
Glycosomal membrane protein, putative
Calcium motive P-type ATPase, putative (EC 3.6.3.-)
Short chain dehydrogenase, putative
tRNA nucleotidyltransferase, putative (EC 2.7.7.72)
C2H2-type domain-containing protein
Structural maintenance of chromosome 3, putative (Fragment)
Elongation of fatty acids protein (EC 2.3.1.199) (Very-long-chain 3-oxoacyl-CoA synthase)
Amino_oxidase domain-containing protein
Ras-related GTP-binding protein, putative
TRUD domain-containing protein (Fragment)
SAP domain-containing protein
CCHC-type domain-containing protein
PINc domain-containing protein
Folliculin domain-containing protein (Fragment)
NADH-u_ox-rdase domain-containing protein
Endoribonuclease L-PSP (Pb5), putative
Membrane-bound acid phosphatase 2, putative
Nodulin-like domain-containing protein
NLI-interacting factor, putative
Pumilio/PUF RNA binding protein 4, putative
Regulator of chromosome condensation, putative (Fragment)
Tubulin-tyrosine ligase, putative
Small GTP-binding protein Rab18, putative
Rac serine-threonine kinase, putative
Thioredoxin-like protein, putative
Prefoldin subunit 3
Biogenesis of lysosome-related organelles complex 1 subunit 1
Dihydrolipoyllysine-residue succinyltransferase (EC 2.3.1.61)
Elongation factor 2, putative
SAS-6_N domain-containing protein
Kinetoplast DNA-associated protein, putative
NADH-cytochrome B5 reductase, putative
ATG12-activating enzyme E1 ATG7 (ATG12-activating enzyme E1 atg7) (Autophagy-related protein 7) (Ubiquitin-like modifier-activating enzyme ATG7)
DREV methyltransferase, putative
NADH dehydrogenase [ubiquinone] 1 alpha subcomplex subunit 12
ATP-dependent DEAD/H DNA helicase recQ, putative (Fragment)
Proteasome subunit alpha type (EC 3.4.25.1)
Heat shock 70 kDa protein, putative (Fragment)
Polyketide_cyc domain-containing protein
AB hydrolase-1 domain-containing protein
ATP-grasp domain-containing protein
PUB domain-containing protein
Alkyl-dihydroxyacetone phosphate synthase, putative (EC 2.5.1.26)
Phosphatidylserine decarboxylase, putative (Fragment)
Ubiquitin fusion degradation protein 2, putative
Protein kinase A regulatory subunit, putative
Phenylalanyl-tRNA synthetase beta subunit (EC 6.1.1.20)
Phosphomevalonate kinase (EC 2.7.4.2)
HAD_SAK_1 domain-containing protein
Epimerase domain-containing protein
FYVE-type domain-containing protein
Pyruvate dehydrogenase E1 component subunit alpha (EC 1.2.4.1)
ABC transmembrane type-1 domain-containing protein
Histone deacetylase, putative
Histone H2A (Fragment)
Pyr_redox_2 domain-containing protein
Co-chaperone GrpE, putative
DUF3395 domain-containing protein (Fragment)
5'-3' exonuclease XRNA, putative (Fragment)
Eukaryotic translation initiation factor 4E, putative
Cleavage and polyadenylation specificity factor 30 kDa subunit, putative
Zinc-binding phosphatase, putative (Fragment)
SH3 domain protein, putative
Heat shock protein 70 (HSP70), putative
Citrate transporter, putative
DUF862 domain-containing protein
ATP-dependent DEAD/H RNA helicase, putative (Fragment)
Glycerolphosphate mutase, putative
Proteasome subunit beta (EC 3.4.25.1)
PIH1_CS domain-containing protein
ER membrane protein complex subunit 4
DUF3883 domain-containing protein
ATPase subunit 9, putative
TPR-repeat-containing chaperone protein DnaJ, putative
Glucose-6-phosphate 1-epimerase (EC 5.1.3.15)
Smr domain-containing protein
Dual specificity protein phosphatase or MAP kinase phosphatase, putative (EC 3.1.3.48)
Ubiquitin-conjugating enzyme E2, putative (EC 6.3.2.19)
Chaperone DnaJ protein, putative (Fragment)
Sld5 domain-containing protein
PseudoU_synth_1 domain-containing protein
GDP-Man:Man(3)GlcNAc(2)-PP-Dol alpha-1,2-mannosyltransferase (EC 2.4.1.131)
Tuzin, putative
Multidrug resistance protein E, putative (Fragment)
HECT domain-containing protein (Fragment)
Nucleoporin interacting component (NUP93), putative (Fragment)
Membrane-bound acid phosphatase, putative (Fragment)
Short-chain dehydrogenase, putative (Fragment)
Cystathionine beta-synthase, putative (Fragment)
Rhomboid-like protein (Fragment)
Multidrug resistance-associated protein, putative (Fragment)
Mismatch repair protein PMS1, putative
40S ribosomal protein S3a, putative (Fragment)
Ubiquitin-activating enzyme-like protein (Fragment)
Oxidoreductase, putative
WD_REPEATS_REGION domain-containing protein
Cyclic nucleotide-binding protein, putative
AMP deaminase, putative (Fragment)
Mitochondrial DNA polymerase beta-PAK, putative (Fragment)
Abhydrolase_3 domain-containing protein
Mitochondrial processing peptidase, beta subunit, putative (Fragment)
Pumilio/PUF RNA binding protein 5, putative
Carbonic anhydrase-like protein, putative
Polyprenyl synthase, putative
Calcium-transporting ATPase (EC 7.2.2.10)
FAD_binding_3 domain-containing protein
ATPase, putative
Glycosylphosphatidylinositol (GPI) anchor, putative (Fragment)
Cap-specific mRNA (nucleoside-2'-O-)-methyltransferase (EC 2.1.1.57) (Poly(A) polymerase regulatory subunit) (Poly(A) polymerase small subunit) (VP39)
Leucine-rich repeat protein, putative
Vacuolar protein sorting-associated protein-like, putative
Cyclic nucleotide-binding domain-containing protein
Electron transfer flavoprotein-ubiquinone oxidoreductase (ETF-QO) (EC 1.5.5.1)
Glycosyl hydrolase-like protein, putative
Rubis-subs-bind domain-containing protein
Aldose 1-epimerase (EC 5.1.3.3)
MMS19 nucleotide excision repair protein
Cell surface protease (EC 3.4.24.36) (Major surface glycoprotein) (Protein gp63)
PDCD2_C domain-containing protein
1-acyl-sn-glycerol-3-phosphate acyltransferase, putative (EC 2.3.1.51)
RNA ligase (ATP) (EC 6.5.1.3)
Serine hydroxymethyltransferase (EC 2.1.2.1)
Aha1_N domain-containing protein
Oligosaccharyl transferase subunit, putative (Fragment)
Lipase_3 domain-containing protein
FHA domain-containing protein
PHD-type domain-containing protein
Exosome complex exonuclease, putative (EC 3.1.13.-)
Non-specific serine/threonine protein kinase (EC 2.7.11.1) (Fragment)
Acyl-CoA binding protein, putative
GPR1/FUN34/yaaH family, putative
FYVE-type domain-containing protein (Fragment)
Methyltransferase, putative
Katanin-like protein, putative
Mismatch repair protein MSH5, putative (Fragment)
Protein phosphatase 2C, putative (EC 3.1.3.16) (Fragment)
T-complex protein 1 subunit delta
Valyl-tRNA synthetase (EC 6.1.1.9)
Serine carboxypeptidase (CBP1), putative (Fragment)
Deoxyhypusine hydroxylase (DOHH) (EC 1.14.99.29) (Deoxyhypusine dioxygenase) (Deoxyhypusine monooxygenase)
Ras-related protein Rab-21
Vesicle transport protein
DNA-directed RNA polymerase subunit
RNA editing complex protein MP63, putative
Phosphogluconate dehydrogenase (NADP(+)-dependent, decarboxylating) (EC 1.1.1.44) (Fragment)
Mismatch repair protein MSH3, putative (Fragment)
Dynein assembly factor 4, axonemal
Programmed cell death 6 protein-like, putative
DM10 domain-containing protein
Prefoldin, putative
Homoserine kinase, putative (EC 2.7.1.39)
Serine/threonine-protein phosphatase (EC 3.1.3.16) (Fragment)
Glutathione peroxidase
Protein phosphatase 2C, putative
Exonuclease domain-containing protein
Proteasome regulatory non-ATPase subunit 6, putative (Fragment)
3'-5' exonuclease domain-containing protein
Kinesin motor domain-containing protein (Fragment)
SAM_MT_RSMB_NOP domain-containing protein
KIF-binding protein
Golgi SNARE protein-like, putative
DUF4139 domain-containing protein (Fragment)
Nfu_N domain-containing protein
FAD-binding PCMH-type domain-containing protein
Cullin-like protein, putative
Fatty acid transporter protein-like, putative
Calpain-like cysteine peptidase, putative (Fragment)
Expression site-associated gene (ESAG-like) protein, putative
Serine-palmitoyl-CoA transferase, putative (Fragment)
FH2 domain-containing protein (Fragment)
Procyclic form surface glycoprotein, putative
TYR_PHOSPHATASE_2 domain-containing protein
RMI1_N domain-containing protein (Fragment)
DUF667 domain-containing protein
40S ribosomal protein S8, putative
Citrulline--aspartate ligase (EC 6.3.4.5) (Fragment)
Elongation factor 1-alpha
Casein kinase, putative
Flagellar calcium-binding protein, putative
ATP-binding cassette transporter ABCA1, putative
U6 snRNA-associated Sm-like protein LSm6p
Peroxin-1
50S ribosomal protein L17, putative
Ubiquitin-conjugating enzyme protein, putative (EC 6.3.2.19)
EVE domain-containing protein
WD_REPEATS_REGION domain-containing protein (Fragment)
Pescadillo homolog
60S ribosomal protein L32, putative
Malonyl-CoA decarboxylase, mitochondrial, putative (EC 4.1.1.9)
DNA polymerase delta subunit 2, putative (EC 2.7.7.7)
60S ribosomal protein l36, putative
SET domain-containing protein (Fragment)
N-acetyltransferase subunit Nat1, putative
Phosphatidylinositol-4-phosphate 5-kinase-like protein (Fragment)
alpha-1,2-Mannosidase (EC 3.2.1.-) (Fragment)
Mannosyltransferase-like protein, putative
5-oxoprolinase, putative (Fragment)
Chromatin assembly factor 1 subunit B, putative
Serine/threonine protein kinase, putative (EC 2.7.11.1)
GPI mannosyltransferase 2 (EC 2.4.1.-)
Proteasome regulatory non-ATPase subunit 6, putative
HORMA domain-containing protein
Leucine zipper transcription factor-like protein 1
Conserved oligomeric Golgi complex subunit 5 (Fragment)
2-oxoisovalerate dehydrogenase beta subunit, mitochondrial, putative
UDP-glucose 6-dehydrogenase (EC 1.1.1.22)
GTP-binding protein, putative
rRNA processing protein, putative
PNPLA domain-containing protein
tRNA (adenine(58)-N(1))-methyltransferase (EC 2.1.1.220)
Endo/exonuclease/phosphatase domain-containing protein
Sm domain-containing protein
DDT domain-containing protein
Myosin heavy chain, putative
60S acidic ribosomal protein P0
PPR_long domain-containing protein
Very-long-chain (3R)-3-hydroxyacyl-CoA dehydratase (EC 4.2.1.134) (Fragment)
Selenocysteine-tRNA-specific elongation factor, putative
PCIF1_WW domain-containing protein
Dihydrolipoamide acetyltransferase, putative (EC 2.3.1.12)
Cysteine proteinase, putative
HD domain-containing protein
Glycerol-3-phosphate dehydrogenase (FAD-dependent), putative (EC 1.1.5.3)
Dipeptidyl-peptidase 8-like serine peptidase, putative
Mon2_C domain-containing protein
PIF1 helicase-like protein, putative (Fragment)
KU70 protein, putative
60S ribosomal protein L4, putative (Fragment)
Dipeptidyl-peptidase, putative (Fragment)
BTB domain-containing protein
ADP-ribosylation factor, putative
Surface protein TolT (Fragment)
Cytochrome c oxidase assembly factor, putative
Mu-adaptin 4, putative
Phosphoenolpyruvate carboxykinase (ATP) (EC 4.1.1.49)
Structural maintenance of chromosomes protein
TsaA-like domain-containing protein (Fragment)
ANK_REP_REGION domain-containing protein (Fragment)
Glycosylphosphatidylinositol-specific phospholipase C, putative
Fructose-bisphosphate aldolase (EC 4.1.2.13)
Mitochondrial processing peptidase, beta subunit, putative (EC 1.10.2.2)
tRNA-intron lyase (EC 4.6.1.16)
ATP pyrophosphate-lyase (EC 4.6.1.2) (Adenylyl cyclase)
ATP-dependent DEAD/H DNA helicase recQ, putative
Methionine--tRNA ligase (EC 6.1.1.10)
Eukaryotic translation initiation factor 3 subunit 7-like protein, putative
Plastid-encoded RNA polymerase subunit alpha
3-hydroxyisobutyryl-CoA hydrolase, mitochondrial (EC 3.1.2.4) (3-hydroxyisobutyryl-coenzyme A hydrolase)
Tyrosine specific protein phosphatase, putative
Thioredoxin
Vps54 domain-containing protein
AAA ATPase, putative
H/ACA ribonucleoprotein complex subunit
DNA repair protein RAD2, putative
Glyceraldehyde-3-phosphate dehydrogenase (EC 1.2.1.12)
Par3_HAL_N_term domain-containing protein
MFS domain-containing protein (Fragment)
Nuclear movement protein, putative
APH domain-containing protein (Fragment)
MIF4G domain-containing protein
3-hydroxy-3-methylglutaryl coenzyme A reductase (HMG-CoA reductase) (EC 1.1.1.34)
Mitochondrial import inner membrane translocase subunit TIM22
Leucine carboxyl methyltransferase 1 (EC 2.1.1.233)
Mitochondrial processing peptidase alpha subunit, putative
Aldehyde dehydrogenase
TIP120 domain-containing protein
Small nuclear ribonucleoprotein, putative
D-isomer specific 2-hydroxyacid dehydrogenase-protein, putative (Fragment)
DNA photolyase, putative (EC 4.1.99.3)
GDP-mannose 4,6-dehydratase (EC 4.2.1.47)
CrtC domain-containing protein
Vesicule-associated membrane protein, putative
Heat shock protein DnaJ, putative (Fragment)
F-box domain-containing protein
Cytochrome oxidase assembly protein, putative
Queuine tRNA-ribosyltransferase accessory subunit 2 (Queuine tRNA-ribosyltransferase domain-containing protein 1)
Nudix hydrolase domain-containing protein
tRNA pseudouridine synthase, putative (Fragment)
NADH dehydrogenase [ubiquinone] flavoprotein 1, mitochondrial (EC 7.1.1.2)
H(+)-transporting two-sector ATPase (EC 7.1.2.2) (Fragment)
Tb-291 membrane-associated protein-like, putative (Fragment)
Succinate dehydrogenase assembly factor 4, mitochondrial
60S ribosomal protein L10a, putative (Fragment)
Clathrin heavy chain, putative (Fragment)
GTP--RNA guanylyltransferase (EC 2.7.7.50) (mRNA guanylyltransferase)
MMR_HSR1_C domain-containing protein (Fragment)
Fatty acid desaturase, putative
Peptidylprolyl isomerase (EC 5.2.1.8) (Fragment)
Peroxisomal membrane protein PEX16
Glutamyl-tRNA synthetase (EC 6.1.1.17)
Adenosine kinase (EC 2.7.1.20)
tRNA-uridine aminocarboxypropyltransferase (EC 2.5.1.25)
Glycosyl transferase, putative (Fragment)
Thioredoxin domain-containing protein
Eukaryotic translation initiation factor 3 subunit I (eIF3i)
Poly(ADP-ribose) glycohydrolase (EC 3.2.1.143)
Replication termination factor 2
Galactokinase-like protein, putative
Heat shock protein, putative (Fragment)
Small nuclear ribonucleoprotein Sm D2 (Sm-D2) (snRNP core protein D2)
Cysteine desulfurase, putative
PHD domain-containing protein
Short chain dehydrogenase/reductase, putative
Aminoacylase, putative (EC 3.5.1.14)
FPL domain-containing protein
Aspartyl-tRNA synthetase (EC 6.1.1.12)
RRP44p homologue, putative
TRM13 domain-containing protein
MsrB domain-containing protein
Nucleoside diphosphate kinase, putative (EC 2.7.4.6)
Glucosamine-6-phosphate isomerase (EC 3.5.99.6) (Glucosamine-6-phosphate deaminase)
Zinc carboxypeptidase, putative
AAA_28 domain-containing protein
Hsc70-interacting protein (Hip), putative
Nudix hydrolase, putative
MFS transporter, putative (Fragment)
Cysteinyl-tRNA synthetase (EC 6.1.1.16)
Tyrosine aminotransferase, putative
Histone acetyltransferase (EC 2.3.1.48)
Separase, putative (Fragment)
NUDIX hydrolase, putative (Fragment)
RNA-binding protein 4 (Fragment)
Mitogen-activated protein kinase 3, putative (Fragment)
Urocanate hydratase, putative (Fragment)
DNA-directed DNA polymerase (EC 2.7.7.7)
ER lumen protein-retaining receptor
BSD domain-containing protein
ULP_PROTEASE domain-containing protein
HECT domain-containing protein
Small nuclear ribonucleoprotein Sm-G, putative
Transporter, putative (Fragment)
ATP-dependent RNA helicase, putative
Isocitrate dehydrogenase [NADP] (EC 1.1.1.42)
Ras-related protein rab-2a, putative (Fragment)
Phosphotransferase (EC 2.7.1.-)
Coatomer subunit zeta
UDP-glucoronosyl and UDP-glucosyl transferase, putative
Damage-specific DNA binding protein, putative (Fragment)
Electon transport protein SCO1/SCO2, putative
Chaperonin HSP60 mitochondrial, putative (Fragment)
Nucleic acid binding protein, putative
NYD-SP28_assoc domain-containing protein (Fragment)
Defective in cullin neddylation protein
DNA-directed RNA polymerase subunit beta (EC 2.7.7.6)
Aminotransferase, putative
ATP-binding cassette transporter ABCA1, putative (Fragment)
Queuine tRNA-ribosyltransferase, putative
Deoxyhypusine synthase, putative
NTP_transf_2 domain-containing protein
Metallophos domain-containing protein
2-(3-amino-3-carboxypropyl)histidine synthase subunit 1 (Diphthamide biosynthesis protein 1) (Diphtheria toxin resistance protein 1) (S-adenosyl-L-methionine:L-histidine 3-amino-3-carboxypropyltransferase 1) (Fragment)
Presenilin (EC 3.4.23.-)
Poly-zinc finger protein 2, putative
AAA domain-containing protein (Fragment)
Protein transport protein Sec24C, putative (Fragment)
Glutamine amidotransferase (EC 6.3.5.2)
ER membrane protein complex subunit 3
Glutamine--tRNA ligase (EC 6.1.1.18)
Cystathionine beta-synthase (EC 4.2.1.22) (Fragment)
Vacuolar protein sorting protein 18, putative
Carboxypeptidase (EC 3.4.16.-)
Spliceosomal U5 snRNP-specific protein, putative
Beta propeller protein, putative
CAS/CSE/importin domain protein, putative
GDP-Man:Man(1)GlcNAc(2)-PP-Dol alpha-1,3-mannosyltransferase (EC 2.4.1.132) (EC 2.4.1.257) (GDP-Man:Man(1)GlcNAc(2)-PP-dolichol mannosyltransferase) (GDP-Man:Man(2)GlcNAc(2)-PP-Dol alpha-1,6-mannosyltransferase)
NTF2 domain-containing protein
TPT domain-containing protein
DUF1768 domain-containing protein
Nucleoside phosphatase, putative (EC 3.6.1.-)
Metallo-beta-lactamase superfamily, putative
Signal peptide peptidase, putative
Splicing factor PTSR1 interacting protein, putative
Eukaryotic translation initiation factor 5, putative
Dynein heavy chain, cytosolic, putative (Fragment)
Spliced leader RNA PSE-promoter transcription factor, putative
Small GTP-binding protein Rab11, putative
Helicase-like protein, putative
Lysophospholipase, putative
Mitotubule-associated protein Gb4, putative (Fragment)
CDC73_C domain-containing protein
Amino acid transporter, putative (Fragment)
ADP-ribosylation factor GTPase activating protein, putative
AAA_28 domain-containing protein (Fragment)
Protein disulfide isomerase, putative
6-O-methylguanine-DNA methyltransferase (EC 2.1.1.63) (Methylated-DNA--protein-cysteine methyltransferase) (O-6-methylguanine-DNA-alkyltransferase)
Alpha/beta-hydrolase, putative
ATP-dependent DNA helicase (EC 3.6.4.12) (Fragment)
Glycogen synthase kinase-3 alpha, putative
Fatty acyl CoA syntetase 1, putative (EC 6.2.1.3) (Fragment)
DNA ligase (EC 6.5.1.1)
DNA photolyase, putative (Fragment)
DNA-directed RNA polymerase III subunit, putative
[Phosphatase 2A protein]-leucine-carboxy methyltransferase 1 (EC 2.1.1.233) (Fragment)
Copper-transporting ATPase-like protein, putative (Fragment)
Pyrroline-5-carboxylate reductase (EC 1.5.1.2)
Serine/threonine protein phosphatase 2A regulatory subunit, putative (Fragment)
3'a2rel-related protein, putative
Glyco_hydro_65m domain-containing protein (Fragment)
Aminopeptidase, putative
Cyclophilin, putative (EC 5.2.1.8)
Guanine nucleotide-binding protein subunit beta-like protein (Target of rapamycin complex subunit LST8)
Vacuolar transporter chaperone, putative
H(+)-exporting diphosphatase (EC 7.1.3.1)
DNA excision/repair protein SNF2, putative
Fatty acyl CoA synthetase 2, putative (EC 6.2.1.3) (Fragment)
Cytoplasmic dynein 2 light intermediate chain 1 (Fragment)
Cleft lip and palate transmembrane protein 1-like protein
RNA helicase, putative
Protein geranylgeranyltransferase type II (EC 2.5.1.60)
p21-activated kinase 3, putative
CHCH domain-containing protein
Glycylpeptide N-tetradecanoyltransferase (EC 2.3.1.97)
PX domain-containing protein (Fragment)
SCD domain-containing protein
RNA editing 3' terminal uridylyl transferase 1, putative (Fragment)
90 kDa surface protein, putative
Tubulin-tyrosine ligase-like protein, putative (Fragment)
Peptidylprolyl isomerase (EC 5.2.1.8)
Glyco_transf_64 domain-containing protein
Sodium/sulphate symporter, putative (Fragment)
Phosphatidylinositol 3-kinase, putative (Fragment)
Phosducin domain-containing protein
Metal-ion transporter, putative
Glyceraldehyde 3-phosphate dehydrogenase, C-terminal domain, putative
Phosphatase 2C, putative (EC 3.1.3.16)
Rac serine threonine protein kinase, putative (Fragment)
V-type proton ATPase subunit G
Small GTP-binding protein, putative
Microtubule-associated protein Gb4, putative (Fragment)
60S ribosomal protein L7a
Glutamamyl carboxypeptidase, putative (EC 3.4.-.-)
DUF4833 domain-containing protein
Adenine DNA glycosylase (EC 3.2.2.31)
60S ribosomal protein L44, putative (Fragment)
Mg++ transporter, putative
SEC7 domain-containing protein (Fragment)
Extracellular receptor, putative
60S ribosomal protein L13a, putative
Syntaxin 5, putative
TRUD domain-containing protein
Calcium-transporting ATPase, putative
3Beta_HSD domain-containing protein
Replication factor C, subunit 4, putative
FtsJ cell division protein, putative (Fragment)
Hsc70-interacting protein, putative
R3H domain-containing protein
ADP-ribosylation factor-like protein, putative
DNA repair helicase, putative
Phosphatidate cytidylyltransferase (EC 2.7.7.41)
SF3A2 domain-containing protein
Superoxide dismutase (EC 1.15.1.1)
Farnesyl synthetase, putative (Fragment)
PriCT_2 domain-containing protein
DUF2779 domain-containing protein (Fragment)
Trypanin-like protein, putative
60S ribosomal protein, putative
Translation initiation factor, putative
DUF1767 domain-containing protein
Ubiquitin hydrolase, putative (EC 3.1.2.15)
Delta-adaptin, putative (Fragment)
25 kDa translation elongation factor 1-beta
Vacuolar ATP synthase subunit D, putative
Lipase domain protein, putative
Glyceraldehyde 3-phosphate dehydrogenase, cytosolic, putative (EC 1.2.1.12)
Pyridoxal kinase (EC 2.7.1.35)
G-patch domain-containing protein
Sterol 24-c-methyltransferase, putative (Fragment)
AAA domain-containing protein
TATA box-binding protein-like protein 1 (TBP-like factor)
Bifunctional helicase and thymine dioxygenase JBP2 (EC 1.14.11.6) (J-binding protein 2) (Probable DNA helicase JBP2) (Thymine dioxygenase JBP2)
Ubiquitin carboxyl-terminal hydrolase (EC 3.4.19.12)
EngB-type G domain-containing protein
Endosomal trafficking protein RME-8, putative (Fragment)
PB1 domain-containing protein
Calmodulin, putative
Malate dehydrogenase (EC 1.1.1.37)
SEC7 domain-containing protein
Elongation factor G, mitochondrial (EF-Gmt) (Elongation factor G 1, mitochondrial) (mEF-G 1) (Elongation factor G1)
Polynucleotide adenylyltransferase (EC 2.7.7.19) (Fragment)
Poly [ADP-ribose] polymerase (PARP) (EC 2.4.2.-)
Nucleolar protein, putative (Fragment)
Polyadenylate-binding protein (PABP)
Mismatch repair protein MLH1, putative
Trafficking protein particle complex subunit 3, putative (Fragment)
Rab6 GTPase activating protein, putative
GPI transamidase component Tta1, putative
Acylphosphatase (EC 3.6.1.7)
SAS-6_N domain-containing protein (Fragment)
Cruzipain, putative
NUP-1 protein, putative (Fragment)
ATP synthase F1 subunit gamma protein, putative (EC 3.6.3.14)
Aldehyde dehydrogenase, putative
Ribonucleoside-diphosphate reductase (EC 1.17.4.1)
MTS domain-containing protein
Calpain cysteine peptidase, putative (Fragment)
RNase_H2-Ydr279 domain-containing protein
Vacuolar assembly protein vps41, putative
Nucleoside hydrolase, putative (Fragment)
TLDc domain-containing protein
MP24, putative
Phosphoprotein lepp12, putative
Transketolase (EC 2.2.1.1)
B30.2/SPRY domain-containing protein
IgE-dependent histamine-releasing factor, putative
Centrin, putative
Kinesin-like protein, putative (Fragment)
rRNA biogenesis protein, putative
DNA-directed RNA polymerase II subunit 3, putative
Cytochrome b5-like, putative
Leucine-rich repeat protein 1 (LRRP1), putative
Alba domain-containing protein
DUF2779 domain-containing protein
DUF4042 domain-containing protein
35 kDa cyclophilin, putative (EC 5.2.1.8)
RNA 3'-terminal phosphate cyclase-like protein, putative
Acyltransferase, putative
Electron transfer protein, putative
NAD(P)-dependent steroid dehydrogenase protein, putative (Fragment)
CDC73_C domain-containing protein (Fragment)
Arrestin_N domain-containing protein
SURF6 domain-containing protein
Mitotic cyclin, putative
Elongation factor 1-alpha (Fragment)
Adrenodoxin, putative
Glutathione-S-transferase/glutaredoxin, putative
COP9 signalosome complex subunit 2
Protein kinase domain, putative
3-oxoacyl-(Acyl-carrier protein) reductase, putative
Folylpolyglutamate-dihydrofolate synthetase, putative (EC 6.3.2.17)
DNA repair protein, putative (Fragment)
40S ribosomal protein SA, putative (Fragment)
Monooxygenase, putative (Fragment)
DNA-directed RNA polymerase subunit (EC 2.7.7.6)
Ribose-phosphate pyrophosphokinase, putative (EC 2.7.6.1)
O-phosphoseryl-tRNA(Sec) selenium transferase (EC 2.9.1.2) (Selenocysteine synthase) (Selenocysteinyl-tRNA(Sec) synthase) (Sep-tRNA:Sec-tRNA synthase)
Actin 2, putative
MAP protein kinase, putative
Small GTP-binding protein RAB6, putative (Fragment)
zf-LYAR domain-containing protein
60S ribosomal protein L11, putative
p22 protein, putative
tRNA_lig_CPD domain-containing protein
Pumilio/PUF RNA binding protein 9, putative
C2 domain-containing protein
Methyltranfer_dom domain-containing protein
Proteasome regulatory non-ATPase subunit, putative
MIP-T3 domain-containing protein
ENT domain-containing protein
Fatty acyl CoA synthetase 2, putative (Fragment)
Translation initiation factor eIF2B subunit-like protein, putative
Histone H3-K79 methyltransferase (EC 2.1.1.360) (Histone-lysine N-methyltransferase, H3 lysine-79 specific)
Inositol 5-phosphatase 1, putative
TBPIP domain-containing protein
Tubulin alpha chain
Ribonuclease H (EC 3.1.26.4)
Skp1 domain-containing protein
Nuclear transport factor 2, putative
Dynein regulatory complex protein 10 (IQ domain-containing protein D)
cAMP specific phosphodiesterase, putative (Fragment)
Armadillo repeat-containing protein 1
Long-chain-fatty acid-CoA ligase protein, putative (EC 6.2.1.3)
Prolyl oligopeptidase, putative (EC 3.4.21.26)
Calcium channel protein, putative
Chloride channel protein
Peptide chain release factor 1, putative (Fragment)
Phosphatidylinositol-kinase domain protein, putative
Actin-related protein 2, putative (Fragment)
Methyltransferase (EC 2.1.1.-) (Fragment)
Alcohol dehydrogenase, putative
Protein farnesyltransferase alpha subunit, putative (EC 2.5.1.58)
Peptide deformylase (EC 3.5.1.88)
LETM1 domain-containing protein
CNNM transmembrane domain-containing protein (Fragment)
Phosphonopyruvate decarboxylase, putative
Diacylglycerol kinase (DAG kinase) (EC 2.7.1.107)
mRNA (guanine-N(7)-)-methyltransferase (EC 2.1.1.56)
Beta-ketoacyl synthase family protein, putative
Deoxyuridine triphosphatase, putative (EC 3.6.1.23)
CDP-diacylglycerol--inositol 3-phosphatidyltransferase (EC 2.7.8.11)
Ubiquitin-activating enzyme E1, putative (Fragment)
Thymidylate_kin domain-containing protein
NAD+ synthase, putative (EC 6.3.5.1)
tRNA(adenine(34)) deaminase (EC 3.5.4.33)
Glycosyl transferase-like, putative
Ras-related protein rab-2a, putative
Ras-GAP domain-containing protein
VPS9 domain-containing protein
DnaJ homolog subfamily A member 2, putative
Cytoplasmic tRNA 2-thiolation protein 1 (EC 2.7.7.-) (Cytoplasmic tRNA adenylyltransferase 1)
Myosin heavy chain, putative (Fragment)
Serine peptidase, putative
Rieske domain-containing protein
Katanin p60 ATPase-containing subunit A-like 2 (Katanin p60 subunit A-like 2) (EC 5.6.1.1) (p60 katanin-like 2)
Phosphatidylinositol 3-kinase 2, putative
60S ribosomal protein L2, putative
DUF663 domain-containing protein (Fragment)
Non-specific serine/threonine protein kinase (EC 2.7.11.1)
Aspartyl aminopeptidase, putative (EC 3.4.11.-)
Calpain cysteine peptidase, putative
Peptidase_M24 domain-containing protein
AMPKBI domain-containing protein
Thioredoxin, putative
UBC core domain-containing protein
Oxidoreductase, putative (Fragment)
Nucleoside hydrolase, putative
ER membrane protein complex subunit 1
Ubiquitin-fold modifier-conjugating enzyme 1
Alkylated DNA repair protein, putative
Component of oligomeric Golgi complex 3 (Conserved oligomeric Golgi complex subunit 3)
Sarcoplasmic reticulum glycoprotein, putative
Actin-related protein 2/3 complex subunit
Alpha-mannosidase (EC 3.2.1.-)
Riboflavin kinase (EC 2.7.1.26)
R27-2 protein, putative
Lipophosphoglycan biosynthetic protein 2, putative
Acyl-CoA dehydrogenase, putative
Splicing factor 3B subunit 1, putative
Leucyl-tRNA synthetase (EC 6.1.1.4) (Fragment)
Coatomer subunit delta (Fragment)
60S ribosomal protein L22, putative
Beta-adaptin, putative
Tubulin-specific chaperone, putative
GDP-mannose transporter, putative
N-acetylglucosamine-6-phosphate deacetylase-like protein, putative (Fragment)
Isovaleryl-coA dehydrogenase, putative (Fragment)
Nucleolar GTP-binding protein 2 (Fragment)
Uracil-DNA glycosylase (UDG) (EC 3.2.2.27)
Carnitine O-palmitoyltransferase II, putative
PDZ domain-containing protein
DUF3342 domain-containing protein
Serine/threonine protein phosphatase, putative
Glycerophosphocholine acyltransferase 1
PAP2_C domain-containing protein
Squalene monooxygenase (EC 1.14.14.17)
Protein phosphatase 2C, putative (EC 3.1.3.16)
Amino acid permease-like protein, putative
RMI1_N domain-containing protein
Trypanothione synthetase, putative (EC 6.3.1.9)
Geranylgeranyl transferase type-2 subunit beta (EC 2.5.1.60)
Divalent cation tolerance protein, putative
Purine nucleoside phosphorylase (PNP) (EC 2.4.2.1)
Conserved oligomeric Golgi complex subunit 8 (COG complex subunit 8) (Component of oligomeric Golgi complex 8)
Cyclin dependent kinase-binding protein, putative
Mitochondrial elongation factor G, putative (Fragment)
Cleavage and polyadenylation specificity factor subunit 5
Small nuclear ribonucleoprotein E (snRNP-E) (Sm protein E)
Peptide chain release factor 1, putative
Tyrosyl-DNA Phosphodiesterase (Tdp1), putative
p53 and DNA damage-regulated protein 1
Macro domain-containing protein
SPFH domain / Band 7 family protein, putative
ATP-dependent DEAD/H DNA helicase recQ family, putative
Not3 domain-containing protein (Fragment)
Glyceraldehyde 3-phosphate dehydrogenase, putative
Autophagy_act_C domain-containing protein
Palmitoyltransferase (EC 2.3.1.225)
Proliferating cell nuclear antigen
Dephospho-CoA kinase, putative (EC 2.7.1.24)
DNA-directed RNA polymerase subunit (EC 2.7.7.6) (Fragment)
Vacuolar protein sorting complex subunit, putative (Fragment)
PRKCSH-like domain-containing protein
DNA repair and recombination protein RAD54, putative
Rac serine-threonine kinase, putative (Fragment)
tRNA-dihydrouridine synthase 2, putative
Protein transport protein SEC23
CRT-like domain-containing protein
Leucyl-tRNA synthetase (EC 6.1.1.4)
Poly(A)-specific ribonuclease (EC 3.1.13.4)
DPH-type MB domain-containing protein
Dihydrouridine synthase, putative
PDEase domain-containing protein (Fragment)
Syntaxin, putative
Leucine-rich repeat-containing protein 51
Ribulose-phosphate 3-epimerase (EC 5.1.3.1) (Fragment)
Copper-transporting ATPase, putative (Fragment)
UDP-glucose 4-epimerase (EC 5.1.3.2)
Inositol-pentakisphosphate 2-kinase (EC 2.7.1.158)
Centrosomal protein of 19 kDa
GRAM domain-containing protein
Caltractin, putative (Fragment)
MFS_1_like domain-containing protein
Protein tyrosine phosphatase, putative
ADPRibase-Mn (EC 3.6.1.13) (EC 3.6.1.16) (EC 3.6.1.53) (CDP-choline phosphohydrolase) (Manganese-dependent ADP-ribose/CDP-alcohol diphosphatase)
CYC2-like cyclin, putative
4a-hydroxytetrahydrobiopterin dehydratase (EC 4.2.1.96)
Cysteine protease, putative
AP-4 complex subunit epsilon
U3 small nuclear ribonucloprotein (SnRNP), putative
Dynein light chain roadblock
Short-chain dehydrogenase, putative
Eukaryotic translation initiation factor 3 subunit 8, putative
Translation initiation factor, putative (Fragment)
Small Rab GTP binding protein, putative
Myosin heavy chain MYA2-related, putative
NAD_Gly3P_dh_N domain-containing protein
DNA topoisomerase I (EC 5.6.2.1) (DNA topoisomerase 1)
Tryptophanyl-tRNA synthetase, putative (Fragment)
CH_2 domain-containing protein
40S ribosomal protein S11, putative
DAO domain-containing protein
MORN repeat-containing protein 5
ApaG domain-containing protein
Glutamate dehydrogenase, putative (Fragment)
Heat shock 70 kDa protein, mitochondrial, putative (Fragment)
Enoyl-CoA hydratase, mitochondrial, putative (EC 4.2.1.17)
SNARE protein, putative
Phosphoribosylpyrophosphate synthetase, putative (EC 2.7.6.1)
SAM_MT_RSMB_NOP domain-containing protein (Fragment)
Casein kinase II, alpha chain, putative (EC 2.7.11.1)
Biotin/lipoate protein ligase, putative
S5A_REDUCTASE domain-containing protein
CNH domain-containing protein (Fragment)
Autophagy-related protein 3
G domain-containing protein
PPM-type phosphatase domain-containing protein
C-CAP/cofactor C-like domain-containing protein
CHAT domain-containing protein (Fragment)
Fucose kinase, putative (Fragment)
Phosphatidate cytidylyltransferase-like protein, putative
Fructose-bisphosphate aldolase (EC 4.1.2.13) (Fragment)
S-adenosyl-methyltransferase mraW-like protein, putative (EC 2.1.1.-)
MFS domain-containing protein
Lysine--tRNA ligase (EC 6.1.1.6) (Lysyl-tRNA synthetase)
Lipase, putative
Cyclin, putative
Ferroxidase (EC 1.16.3.1)
40S ribosomal protein S21, putative
Glycosyltransferase, putative
Stress-induced protein sti1, putative
Guanine nucleotide-binding protein subunit beta-like protein (Fragment)
Galactokinase, putative (EC 2.7.1.6)
Squalene synthase (EC 2.5.1.21)
Guanylate kinase, putative
Potassium voltage-gated channel, putative (Fragment)
U6 snRNA-associated Sm-like protein LSm3p
Cleavage and polyadenylation specificity factor, putative
60S ribosomal protein L39, putative
Putative prolyl carboxypeptidase, putative
Methionyl-tRNA formyltransferase, putative
Molybdenum cofactor biosynthesis protein, putative
DUF3456 domain-containing protein
Vacuolar protein sorting complex subunit, putative
Proteasome regulatory non-ATPase subunit 3, putative
CSD domain-containing protein
Hypoxanthine phosphoribosyltransferase (EC 2.4.2.8)
Cytoskeleton-associated protein CAP5.5, putative
N-acetyltransferase, putative (Fragment)
Trypanothione reductase, putative (Fragment)
RNA-editing complex protein MP100, putative
GOLD domain-containing protein (Fragment)
Elongation initiation factor 2 alpha subunit, putative (Fragment)
RNase III domain-containing protein
WW domain-containing protein (Fragment)
UDENN domain-containing protein
Pre-mRNA-splicing factor 38
Heat shock protein 70, putative (Fragment)
Superoxide dismutase, putative (EC 1.15.1.1) (Fragment)
Dephospho-CoA kinase, putative (Fragment)
Acyl transferase-like protein (Fragment)
Vacuolar protein sorting-associated protein 29
Succinate dehydrogenase [ubiquinone] flavoprotein subunit, mitochondrial (EC 1.3.5.1)
DNA-directed DNA polymerase (EC 2.7.7.7) (Fragment)
ELMO domain-containing protein
Phosphatidylinositol N-acetylglucosaminyltransferase (EC 2.4.1.198)
VHS domain-containing protein
Sulfurtransferase
Rab GDP dissociation inhibitor
Prostaglandin F2alpha synthase (Fragment)
Mitogen-activated protein kinase, putative
Sec1 family transport protein, putative (Fragment)
Heat shock 70 kDa protein, mitochondrial, putative
U6 snRNA-associated Sm-like protein LSm8p
Multidrug resistance-associated protein, putative
EF-hand protein 5, putative
Heat shock protein-like protein, putative
Cellulosomal scaffoldin anchoring protein, putative
GP-PDE domain-containing protein (Fragment)
Transaldolase (EC 2.2.1.2)
Katanin p60 ATPase-containing subunit A1 (Katanin p60 subunit A1) (EC 5.6.1.1) (p60 katanin)
Peroxisome assembly protein, putative (Fragment)
General transcription factor IIH subunit 4
Protein phosphatase, putative
BTB domain-containing protein (Fragment)
Cap-specific mRNA (nucleoside-2'-O-)-methyltransferase (EC 2.1.1.57) (Poly(A) polymerase regulatory subunit) (Poly(A) polymerase small subunit) (VP39) (Fragment)
Glucose-6-phosphate dehydrogenase, putative (Fragment)
MutL_C domain-containing protein
rRNA processing protein, putative (Fragment)
4-hydroxybenzoate polyprenyltransferase, mitochondrial (4-HB polyprenyltransferase) (EC 2.5.1.39) (Para-hydroxybenzoate--polyprenyltransferase) (PHB:PPT) (PHB:polyprenyltransferase)
DNA-directed RNA polymerase (EC 2.7.7.6) (Fragment)
RNA editing complex protein MP61, putative
Dihydrolipoamide acetyltransferase component of pyruvate dehydrogenase complex (EC 2.3.1.-)
V-SNARE coiled-coil homology domain-containing protein
Tyrosine aminotransferase, putative (EC 2.6.1.5)
DUF2428 domain-containing protein (Fragment)
Reiske iron-sulfur protein, putative
Ribosomal protein L7/L12, putative
MSP domain-containing protein
Metallo-beta-lactamase-like protein, putative
Phosphoglycerate mutase, putative
Tryptophanyl-tRNA synthetase (EC 6.1.1.2)
Nicotinate phosphoribosyltransferase (EC 6.3.4.21)
I/6 autoantigen, putative
Endonuclease/exonuclease/phosphatase, putative
HIT domain-containing protein
Aminoalcohol phosphotransferase, putative (EC 2.7.8.1)
Class I nuclease-like protein, putative
Zinc transporter, putative
Ribosomal RNA processing protein 40, putative
Amastin, putative (Fragment)
5'-3' exonuclease XRNC, putative (Fragment)
Tubulin tyrosine ligase, putative
Neurobeachin/beige protein, putative (Fragment)
Mannosyl-oligosaccharide 1,2-alpha-mannosidase IB, putative (Fragment)
Transmembrane 9 superfamily member
Vesicle transport protein (Fragment)
Threonyl-tRNA synthetase (EC 6.1.1.3)
Ribonuclease mar1, putative
GPI inositol deacylase, putative
Matrin-type domain-containing protein
Exonuclease, putative (Fragment)
CTP synthase (EC 6.3.4.2) (UTP--ammonia ligase) (Fragment)
Gamma-glutamylcyclotransferase (EC 4.3.2.-)
BRO1 domain-containing protein
tRNA pseudouridine synthase A, putative
Spermidine synthase, putative (EC 2.5.1.16)
Dynactin subunit 6
Heterogeneous nuclear ribonucleoprotein H/F, putative
Protein MCM10 homolog
Mitochondrial processing peptidase alpha subunit, putative (EC 3.4.24.64)
Phospholipid-transporting ATPase (EC 7.6.2.1) (Fragment)
Coatomer subunit beta (Beta-coat protein)
NAD(P)-bd_dom domain-containing protein
Beta galactofuranosyl glycosyltransferase, putative (Fragment)
Tyrosine phosphatase, putative
Conserved oligomeric Golgi complex subunit 1
RSN1_7TM domain-containing protein
Exosome-associated protein 1, putative
5'-3' exonuclease XRNB, putative (EC 3.1.11.-)
Fatty acyl CoA syntetase 1 (Fragment)
RNA-binding protein 4, putative
C2 domain-containing protein (Fragment)
TPR_REGION domain-containing protein (Fragment)
RNA-editing complex protein, putative
LMWPc domain-containing protein
Rab3 GTPase-activating protein catalytic subunit
Proteasome 26S non-ATPase subunit 9, putative
Phosphatidylinositol (3,5) kinase, putative (Fragment)
Endo/exonuclease Mre11, putative
U3 small nucleolar ribonucleoprotein protein MPP10, putative
NFACT-R_1 domain-containing protein
6-phosphofructo-2-kinase/fructose-2, 6-biphosphatase, putative (EC 2.7.1.105)
LIM zinc-binding domain-containing protein
Cullin_Nedd8 domain-containing protein
Sulfhydryl oxidase (EC 1.8.3.2) (Fragment)
GTP-binding nuclear protein
DBR1 domain-containing protein
Protein kinase A catalytic subunit, putative (Fragment)
Small ubiquitin protein, putative
Zeta_toxin domain-containing protein
Derlin
Tuzin (Fragment)
Transcription modulator/accessory protein, putative
Prolyl-tRNA synthetase (EC 6.1.1.15)
Elongin-C
RNA helicase (EC 3.6.4.13)
SURP motif domain-containing protein
Cilia- and flagella-associated protein 206
U6 snRNA-associated Sm-like protein LSm7p
Cytochrome c, putative
Phosphatidylinositol-4-phosphate 5-kinase, putative
Aminomethyltransferase (EC 2.1.2.10) (Glycine cleavage system T protein)
Cilia- and flagella-associated protein 299
Ribosomal P protein AGP2beta-1, putative
Dual specificity protein phosphatase, putative (EC 3.1.3.48)
Protein kish
RNA editing complex protein MP46, putative
N(2), N(2)-dimethylguanosine tRNA methyltransferase, putative
Dihydroxyacetone kinase 1-like, putative
VASt domain-containing protein
Zn-finger protein, putative (Fragment)
DNA-repair protein, putative
Sod_Fe_C domain-containing protein
DNA topoisomerase (EC 5.6.2.1)
Pumilio/PUF RNA binding protein 1, putative
Aspartyl-tRNA synthetase (Fragment)
Mitochondrial exoribonuclease DSS-1, putative
Folate/pteridine transporter, putative
Magnesium and cobalt transport protein, putative
Zinc carboxypeptidase, putative (Fragment)
NADH-ubiquinone oxidoreductase, mitochondrial, putative
DNA-directed RNA polymerase, putative
Anaphase-promoting complex subunit 1
Cystathionine beta-synthase (EC 4.2.1.22)
Proteasome regulatory non-ATPase subunit 11, putative
Protein N-terminal glutamine amidohydrolase (EC 3.5.1.122) (Protein NH2-terminal glutamine deamidase)
SMK-1 domain-containing protein
SH2_2 domain-containing protein (Fragment)
18S rRNA aminocarboxypropyltransferase (EC 2.5.1.-)
Axoneme central apparatus protein, putative
CLASP_N domain-containing protein
Cell division cycle protein 45 (CDC45), putative
P4Hc domain-containing protein
SB domain-containing protein
DUF1619 domain-containing protein
Dynein heavy chain, putative
2Fe-2S ferredoxin-type domain-containing protein
Trypanothione reductase, putative (EC 1.8.1.12) (Fragment)
acidPPc domain-containing protein
PRA1 family protein
CTP_transf_like domain-containing protein
YceI domain-containing protein
Complex I-ESSS (NADH dehydrogenase [ubiquinone] 1 beta subcomplex subunit 11, mitochondrial) (NADH-ubiquinone oxidoreductase ESSS subunit)
Component of oligomeric Golgi complex 2 (Conserved oligomeric Golgi complex subunit 2)
Lanosterol synthase, putative
PRKCSH domain-containing protein
Endonuclease III homolog (EC 3.2.2.-) (EC 4.2.99.18) (Bifunctional DNA N-glycosylase/DNA-(apurinic or apyrimidinic site) lyase) (DNA glycosylase/AP lyase)
Glutamine amidotransferase type-1 domain-containing protein
Ribosomal protein
PDZ domain-containing protein (Fragment)
Ubiquitin hydrolase, putative (EC 3.1.2.15) (Fragment)
Serine/threonine protein phosphatase 2A regulatory subunit, putative
Dolichol phosphate-mannose biosynthesis regulatory protein
GDP-mannose 4,6 dehydratase, putative (Fragment)
SLBP_RNA_bind domain-containing protein
Heat shock protein DnaJ, putative
Argonaute-like protein, putative
Aquaporin, putative
C3H1-type domain-containing protein (Fragment)
Replication Factor A 28 kDa subunit, putative
Ras-family member, GTP-binding protein, putative
Oxidoreductase-like protein, putative
OMPdecase (EC 2.4.2.10) (EC 4.1.1.23) (Orotate phosphoribosyltransferase) (Orotidine 5'-phosphate decarboxylase) (Uridine 5'-monophosphate synthase)
Glucose-regulated protein 78, putative
Tricarboxylate carrier, putative
Oxidoreductase, putative (EC 1.2.3.4) (EC 1.6.5.5)
V-type proton ATPase proteolipid subunit
60S ribosomal protein L6, putative
Exosome-associated protein 4, putative
PRP38_assoc domain-containing protein
Phosphoribosylpyrophosphate synthetase, putative (Fragment)
DNAK protein, putative (Fragment)
TOG domain-containing protein
ADP-ribosylation factor-like protein 6
Synaptobrevin-type transport protein, putative
Succinate--CoA ligase [ADP-forming] subunit alpha, mitochondrial (EC 6.2.1.5) (Succinyl-CoA synthetase subunit alpha) (SCS-alpha)
Arginase, putative (Fragment)
V-type proton ATPase subunit a
DNA polymerase eta, putative
AMP deaminase 2, putative (Fragment)
Flagellar radial spoke protein-like, putative
Ribosomal RNA processing protein 6, putative
N-acetyltransferase complex ARD1 subunit, putative (Fragment)
CASH domain-containing protein (Fragment)
GP85-like protein, putative (Fragment)
Plectin-like protein, putative
Amino acid permease, putative (Fragment)
Glucosamine 6-phosphate N-acetyltransferase (EC 2.3.1.4)
Peroxisome assembly protein, putative
3-oxo-5-alpha-steroid 4-dehydrogenase, putative (Fragment)
Tyrosine specific protein phosphatase, putative (EC 3.1.3.48)
Divalent cation tolerance protein, putative (Fragment)
Legume-like lectin, putative
Inorganic diphosphatase (EC 3.6.1.1)
CBFD_NFYB_HMF domain-containing protein
Ran-binding protein 1, putative
BRCT domain-containing protein
Polynucleotide kinase 3'-phosphatase, putative
LsmAD domain-containing protein
Aminoacyl-tRNA hydrolase (EC 3.1.1.29)
Lectin, putative
Synaptojanin (N-terminal domain), putative (Fragment)
Kinase, putative (Fragment)
Rhomboid-like protein, putative
Sulfhydryl oxidase (EC 1.8.3.2)
60S ribosomal protein L40 (Ubiquitin-60S ribosomal protein L40)
PCI domain-containing protein (Fragment)
DNA mismatch repair protein MSH2, putative
Pseudouridylate synthase I, putative (EC 4.2.1.70)
Mannose-6-phosphate isomerase (EC 5.3.1.8)
DNA-directed RNA polymerase subunit, putative
Actin-related protein 2/3 complex subunit 3
Protein disulfide-isomerase (EC 5.3.4.1)
Profilin
C-CAP/cofactor C-like domain-containing protein (Fragment)
NADH-cytochrome b5 reductase, putative (Fragment)
Fatty acyl-CoA reductase (EC 1.2.1.84)
Fatty acid desaturase, putative (Fragment)
Mitochondrial inner membrane protease ATP23 (EC 3.4.24.-)
Exosome-associated protein 3, putative
Arginine kinase (EC 2.7.3.3) (Fragment)
Ascorbate-dependent peroxidase, putative (EC 1.11.1.11)
Ribosomal_S4 domain-containing protein
FACT complex subunit (Fragment)
Signal peptidase I (EC 3.4.21.89)
zinc_ribbon_16 domain-containing protein
HU-CCDC81_euk_2 domain-containing protein
Gim5A protein, putative
Protein tyrosine phosphatase-like protein, putative
Mitochondrial RNA binding protein, putative (Fragment)
Ribosomal_L18e/L15P domain-containing protein
NADPH--cytochrome p450 reductase, putative (Fragment)
RNA editing complex protein MP63, putative (Fragment)
NADH dehydrogenase, putative (EC 1.6.99.3)
Glycogenin glucosyltransferase, putative
GDT1 family protein
Proteasome regulatory non-ATP-ase subunit, putative (Fragment)
Translation initiation factor IF-2, putative
Cysteine peptidase C (CPC), putative (EC 3.4.22.-)
Inositol-1,4,5-trisphosphate (IP3) 5-phosphatase, putative (EC 3.1.3.56)
B30.2/SPRY domain-containing protein (Fragment)
Homocysteine S-methyltransferase, putative (EC 2.1.1.10)
ADP/ATP translocase, putative
SBDS domain-containing protein (Fragment)
Double-strand-break repair protein rad21 homolog, putative
SEP domain-containing protein
Protein-S-isoprenylcysteine O-methyltransferase (EC 2.1.1.100)
PX domain-containing protein
Ribosome biogenesis protein, putative
Lipoyl(octanoyl) transferase (EC 2.3.1.181)
CCR4-NOT transcription complex subunit 11
Peptidase C51 domain-containing protein
Aminopeptidase, putative (Fragment)
OGFr_N domain-containing protein
Myo-inositol-1-phosphate synthase, putative (Fragment)
Phosphatidic acid phosphatase, putative
Phosphoglycerate mutase (2,3-diphosphoglycerate-independent) (EC 5.4.2.12)
Microtubule-associated protein, putative (Fragment)
Piezo_RRas_bdg domain-containing protein
UTP--glucose-1-phosphate uridylyltransferase (EC 2.7.7.9)
OSM3-like kinesin, putative (Fragment)
Endo-beta-N-acetylglucosaminidase, putative
GTPase protein, putative
BBS1 domain-containing protein
Threonine dehydratase-like, putative
Serine/threonine-protein phosphatase PP1, putative (Fragment)
Vesicle-associated membrane protein, putative
Sphingosine phosphate lyase-like protein, putative (EC 4.1.2.27)
Ribosomal protein L21E (60S), putative
UBP-type domain-containing protein
Glutaredoxin-like protein, putative
Protein-serine/threonine kinase (EC 2.7.11.-) (Fragment)
Cation transporter, putative (Fragment)
6-phosphofructo-2-kinase/fructose-2, 6-biphosphatase, putative
Enoyl-CoA hydratase/isomerase family protein, putative
Mitochondrial RNA binding protein, putative
Mannosyltransferase (EC 2.4.1.-)
MP99, putative
Elongation factor 2, putative (Fragment)
Signal sequence receptor subunit alpha (Translocon-associated protein subunit alpha)
KRR1 small subunit processome component (KRR-R motif-containing protein 1)
Adenylyl cyclase-associated protein
Structural maintenance of chromosome protein 4, putative (Fragment)
Spindle pole body component
Vacuolar protein sorting protein 16, putative
Phospholipid-transporting ATPase (EC 7.6.2.1)
AMP deaminase, putative
DUF155 domain-containing protein (Fragment)
40 kDa cyclophilin, putative (EC 5.2.1.8)
Prefoldin subunit 2, putative
U-box domain protein, putative
Proteasome activator protein PA26, putative (Fragment)
Guanine nucleotide-binding protein beta subunit-like protein, putative
p-nitrophenylphosphatase, putative
MPN domain-containing protein
B box-type domain-containing protein
Adenosylhomocysteinase (EC 3.3.1.1)
Glutaminyl cyclase, putative
XRN_N domain-containing protein (Fragment)
Anti-silencing protein ASF 1, putative
Tyrosine aminotransferase, putative (Fragment)
Cullin, putative
C-terminal motor kinesin, putative (Fragment)
Fructose-6-phosphate2-kinase/fructose-2, 6-bisphosphatase, putative
VID27 domain-containing protein
Histone H1, putative
Surface glycoprotein, putative (Fragment)
HEAT repeat-containing protein 1 (Fragment)
GUP1, putative
Pyridoxal phosphate homeostasis protein (PLP homeostasis protein)
AKAP7_NLS domain-containing protein
SGL domain-containing protein
Thiolase protein-like protein, putative
Transcription elongation factor 1 homolog
Tyrosine-protein phosphatase domain-containing protein
HTH myb-type domain-containing protein
Phosphatidylinositol-3,4,5-trisphosphate 3-phosphatase (EC 3.1.3.67)
RNA helicase, putative (Fragment)
Ubiquinone biosynthesis O-methyltransferase, mitochondrial (3-demethylubiquinol 3-O-methyltransferase) (EC 2.1.1.64) (Polyprenyldihydroxybenzoate methyltransferase) (EC 2.1.1.114)
Bac_surface_Ag domain-containing protein
V-type proton ATPase subunit C
Flagellar calcium-binding protein, putative (Fragment)
Helicase-like protein, putative (Fragment)
Serine/threonine protein kinase, putative (EC 2.7.1.-) (Fragment)
SSD domain-containing protein
GP-PDE domain-containing protein
Cysteine synthase, putative
DUF4520 domain-containing protein
RNA-binding protein RGGm, putative
DNA-directed RNA polymerase I/III subunit, putative
CLP1_P domain-containing protein
Enkurin domain-containing protein (Fragment)
Delta-1-pyrroline-5-carboxylate dehydrogenase, putative (Fragment)
N2227 domain-containing protein
Helicase, putative
Glutathione peroxidase (Fragment)
U3 snoRNA-associated protein UTP11, putative
Diphosphomevalonate decarboxylase (EC 4.1.1.33)
ZZ-type domain-containing protein
Flagellar radial spoke component, putative
Ribosomal RNA processing protein 41B, putative
3-ketoacyl-CoA thiolase, putative (EC 2.3.1.16)
Vesicle-fusing ATPase (EC 3.6.4.6)
Ribonuclease L inhibitor, putative
RNA processing factor 1, putative
DNA polymerase (EC 2.7.7.7)
60S ribosomal protein L23a, putative
DUF4110 domain-containing protein
Replication factor C, subunit 2, putative
Glycerol-3-phosphate acyltransferase, putative
DJ-1_PfpI domain-containing protein
Methionine aminopeptidase (EC 3.4.11.18)
CCT-theta
Importin N-terminal domain-containing protein
DUF2428 domain-containing protein
Acetyltransferase, putative
Phosphatidate cytidylyltransferase (EC 2.7.7.41) (Fragment)
Tubulin-folding cofactor C
CULLIN_2 domain-containing protein (Fragment)
40S ribosomal protein S33, putative
2-oxoglutarate dehydrogenase subunit, putative (Fragment)
Zinc-finger protein, putative
40S ribosomal protein S7
Exportin 1, putative
Thiolase protein-like protein, putative (Fragment)
Hypoxanthine-guanine phosphoribosyltransferase, putative
DNA helicase, putative (Fragment)
60S acidic ribosomal protein, putative
Farnesyl pyrophosphate synthase, putative
Basal body component, putative (Fragment)
FAA_hydrolase domain-containing protein
Proteasome assembly chaperone 3
Fumarate hydratase (EC 4.2.1.2)
Exocyst complex component Sec6
zf-LSD1 domain-containing protein
NERD domain-containing protein
60S ribosomal protein L24, putative
L-ribulokinase, putative
DNA polymerase theta (Polymerase domain only), putative
Component of oligomeric Golgi complex 4 (Conserved oligomeric Golgi complex subunit 4)
Histone acetyltransferase (EC 2.3.1.48) (Fragment)
Acyl-CoA dehydrogenase, mitochondrial, putative (EC 1.3.99.-)
Condensin complex subunit 2
Phospholipid-transporting ATPase, putative (Fragment)
GTPase, putative (Fragment)
Membrane transporter protein, putative
cwf21 domain-containing protein
GST_C_6 domain-containing protein
Damage-specific DNA binding protein, putative
Aminopeptidase (EC 3.4.11.-)
Cytochrome C oxidase subunit IV, putative
Chaperonin containing T-complex protein, putative (Fragment)
Aldo/keto reductase, putative
60S ribosomal protein L14, putative (Fragment)
SUN domain-containing protein
Acid phosphatase (EC 3.1.3.2)
Chaperonin HSP60, mitochondrial (Fragment)
Trichohyalin, putative
Dihydroorotate dehydrogenase (fumarate) (EC 1.3.98.1) (Dihydroorotate oxidase)
RTR1-type domain-containing protein
60S ribosomal protein L34, putative
Heat shock protein 85, putative (Fragment)
Thiol-dependent reductase 1, putative
PRP8 protein homologue, putative
Glucose-6-phosphate 1-dehydrogenase, putative (Fragment)
Pre-mRNA cleavage complex II Clp1 protein, putative
tRNA 4-demethylwyosine synthase (AdoMet-dependent) (EC 4.1.3.44) (Fragment)
Cis-prenyltransferase, putative (EC 2.5.1.31)
D-isomer specific 2-hydroxyacid dehydrogenase-protein, putative
ATP binding protein-like protein, putative
5'-3' exonuclease XNRA, putative (EC 3.1.11.-) (Fragment)
Proteasome 26S non-ATPase subunit 9, putative (Fragment)
NUDIX hydrolase, putative (EC 3.6.1.-)
Glycosyltransferase family 28 protein, putative
Dynein heavy chain, cytosolic, putative
Raptor_N domain-containing protein
Small G-protein, putative
RAD50 DNA repair protein, putative (Fragment)
Bem46-like serine peptidase, putative
DNA primase large subunit
Cysteine desulfurase (EC 2.8.1.7)
Prostaglandin F2alpha synthase
DUF2012 domain-containing protein
Protein DPCD
Tubulin-tyrosine ligase-like protein, putative
MIX domain-containing protein
Glycosyl hydrolase, putative
Protein disulfide isomerase, putative (Fragment)
DAGKc domain-containing protein
Cytoplasmic dynein 2 light intermediate chain 1
Sterol C-24 reductase, putative (EC 1.3.1.71)
Transmembrane 9 superfamily member (Fragment)
Translation initiation factor eIF2B delta subunit, putative (Fragment)
U-rich RNA-binding protein UBP-2
Cystathionine beta-synthase, putative (EC 4.2.1.22)
DNA-directed RNA polymerase III subunit RPC10 (RNA polymerase III subunit C11)
Myosin heavy chain MYA2, putative
SAT domain-containing protein
Electon transport protein SCO1/SCO2, putative (Fragment)
Afi1 domain-containing protein
Pitrilysin-like metalloprotease, putative
Acetyl-CoA carboxylase, putative (Fragment)
Elongation factor TU, putative
P-type H+-ATPase, putative (Fragment)
Pyruvate dehydrogenase E1 component subunit beta (EC 1.2.4.1)
Phosphoenolpyruvate mutase, putative (EC 5.4.2.9)
CW-type domain-containing protein
Lipophosphoglycan biosynthetic protein, putative (Fragment)
MYND-type domain-containing protein
DNA-(apurinic or apyrimidinic site) endonuclease (EC 3.1.-.-) (Fragment)
Pumilio/PUF RNA binding protein 2, putative
GAF domain-containing protein
Syntaxin binding protein 1, putative
Paraflagellar rod component Par4, putative (Fragment)
N-acetyltransferase, putative
Transmembrane protein 18
Cell division related protein kinase 2, putative
Regulator of nonsense transcripts 1, putative
Kinase (EC 2.7.-.-)
Acetyltransf_13 domain-containing protein
Ubiquitin carboxyl-terminal hydrolase (EC 3.4.19.12) (Fragment)
FG-GAP repeat protein, putative (Fragment)
Cytochrome b5, putative
ATP synthase, putative
Diphthamide synthase (EC 6.3.1.14) (Diphthamide synthetase) (Diphthine--ammonia ligase)
Proteasome regulatory ATPase subunit 5, putative
Phospholipid:diacylglycerol acyltransferase, putative (EC 2.3.1.158)
Glutathionylspermidine synthase, putative
Hydrolase-like protein (Fragment)
Sec16_C domain-containing protein
Reductase, putative
Cystathione gamma lyase, putative (Fragment)
ATP-dependent Clp protease subunit, heat shock protein 100 (HSP100), putative (Fragment)
Zinc finger-domain protein, putative
CLC-type chloride channel, putative (Fragment)
Electron transfer flavoprotein subunit alpha (Alpha-ETF)
Aminoalcohol phosphotransferase, putative
Centromere/microtubule binding protein cbf5, putative
Acetyl-coenzyme A synthetase (EC 6.2.1.1)
HEAT repeat-containing protein 1
Succinate dehydrogenase, putative
26S proteasome regulatory subunit RPN11 (Fragment)
Peroxin-14
CactinC_cactus domain-containing protein
Cyclin N-terminal domain-containing protein
Stress-response A/B barrel domain-containing protein
Thioredoxin-like_fold domain-containing protein (Fragment)
Universal minicircle sequence binding protein (UMSBP)
AMMECR1 domain-containing protein
Cytosolic factor SEC14, putative
70 kDa heat shock protein, putative (Fragment)
Cullin 2, putative (Fragment)
Alpha-1,3-mannosyltransferase, putative
Tyrosyl-DNA phosphodiesterase (Tdp1), putative
Cell division cycle protein, putative
Kinesin motor domain-containing protein
Mitochondrial pyruvate carrier
ATP pyrophosphate-lyase (Adenylyl cyclase) (Fragment)
MYH7B protein, putative
Actin, putative
DUF1935 domain-containing protein
Lipase, putative (Fragment)
Cyclophilin, putative
Bifunctional lysine-specific demethylase and histidyl-hydroxylase (EC 1.14.11.-)
Phosphatidylinositol kinase domain protein, putative (Fragment)
Spt4 domain-containing protein
26S proteasome regulatory non-ATPase subunit, putative (Fragment)
Nucleoside phosphatase, putative (Fragment)
Vacuolar protein sorting 18, putative (Fragment)
Exosome component CSL4, putative
Replication factor C, subunit 4, putative (Fragment)
RNA pseudouridylate synthase, putative
Myosin IB heavy chain, putative
Ribonuclease P (EC 3.1.26.5)
ADP-ribosylation factor-like protein 3A, putative
Phosphopyruvate hydratase (EC 4.2.1.11)
Glycine cleavage system P protein (EC 1.4.4.2)
Replication factor C, subunit 3, putative
Ribonuclease L inhibitor, putative (Fragment)
Paraflagellar rod component, putative
NAD/FAD dependent dehydrogenase, putative (Fragment)
Mitochondrial carrier protein, putative (Fragment)
Calmodulin
Signal recognition particle 54 kDa protein
2-hydroxy-3-oxopropionate reductase, putative (EC 1.1.1.31) (EC 1.1.1.60)
Cyclin 9, putative
tRNA (adenine(58)-N(1))-methyltransferase (EC 2.1.1.220) (Fragment)
Glycosyl transferase, putative
Zeta tubulin, putative
DUF676 domain-containing protein
Protein kinase A catalytic subunit isoform 1, putative
Monoglyceride lipase, putative
Protein phosphatase 2C, putative (Fragment)
Endonuclease/Exonuclease/phosphatase, putative
ANAPC4_WD40 domain-containing protein
Protein phosphatase 1, regulatory subunit, putative
Fucose kinase, putative (EC 2.7.1.52) (Fragment)
Protein phosphatase 2A regulatory subunit, putative
Vacuolar proton pump subunit B (V-ATPase subunit B) (Vacuolar proton pump subunit B)
Tyrosine phospatase-like protein, putative
Structural maintenance of chromosome 3 protein, putative (Fragment)
Cysteine peptidase, putative
Axoneme central apparatus protein, putative (Fragment)
tRNA_SAD domain-containing protein
Dihydrouridine synthase (Dus), putative (Fragment)
Chloride channel protein, putative (Fragment)
Ubiquitin fusion degradation protein, putative (Fragment)
DNA photolyase, putative (EC 4.1.99.3) (Fragment)
NAD-dependent protein deacetylase (EC 2.3.1.286)
Ethanolamine phosphotransferase, putative (Fragment)
HAP2-GCS1 domain-containing protein
Succinyl-CoA:3-ketoacid-coenzyme A transferase (EC 2.8.3.5)
Hexose transporter, putative (Fragment)
Phosphoglycerate kinase, putative (Fragment)
Surface protein TolT
Surface protein TolT, putative (Fragment)
2,4-dienoyl-coa reductase-like protein, putative
UBA domain-containing protein
Doublecortin domain-containing protein
L-ribulokinase, putative (Fragment)
Kinesin heavy chain, putative
3-methylcrotonoyl-CoA carboxylase beta subunit, putative (EC 6.4.1.4)
Arginine N-methyltransferase, putative (EC 2.1.1.-)
2-oxoisovalerate dehydrogenase subunit alpha (EC 1.2.4.4) (Branched-chain alpha-keto acid dehydrogenase E1 component alpha chain)
Elongator complex protein 3 (tRNA uridine(34) acetyltransferase)
GPI inositol-deacylase (EC 3.1.-.-)
Heme O synthase
Cysteine protease (EC 3.4.22.-)
Cytosolic leucyl aminopeptidase, putative (EC 3.4.11.1)
Succinate dehydrogenase flavoprotein, putative (Fragment)
Dihydrolipoamide dehydrogenase, putative (EC 1.8.1.4)
Casein kinase II subunit beta (CK II beta)
Orotidine 5'-phosphate decarboxylase (EC 4.1.1.23) (Uridine 5'-monophosphate synthase) (Fragment)
ADP-ribosylation factor family, putative
Glucose-6-phosphate 1-dehydrogenase (EC 1.1.1.49)
Serine palmitoyltransferase, putative
ARL2_Bind_BART domain-containing protein
LisH domain-containing protein
Protein RFT1 homolog (Fragment)
Exportin-T (Exportin(tRNA)) (tRNA exportin)
Paraflagellar rod protein, putative
Ribosomal protein L36, putative
5'-deoxynucleotidase (EC 3.1.3.89)
COP9 signalosome complex subunit 4
Calcium-translocating P-type ATPase, putative (Fragment)
Mannose-1-phosphate guanyltransferase, putative (EC 2.7.7.13)
Phosphomannomutase-like protein, putative
Kinase, putative
PIN_6 domain-containing protein (Fragment)
Protein kinase A catalytic subunit isoform 2, putative
Phosphatidylinositol 3-kinase catalytic subunit, putative (Fragment)
Leucine carboxyl methyltransferase 2 (EC 2.1.1.233) (EC 2.1.1.290) (EC 2.3.1.231) ([Phosphatase 2A protein]-leucine-carboxy methyltransferase 1) (tRNA wybutosine-synthesizing protein 4) (tRNA(Phe) (7-(3-amino-3-(methoxycarbonyl)propyl)wyosine(37)-N)-methoxycarbonyltransferase) (tRNA(Phe) (7-(3-amino-3-carboxypropyl)wyosine(37)-O)-methyltransferase)
ATP-dependent chaperone, putative (Fragment)
Protein pelota homolog (EC 3.1.-.-)
Target SNARE, putative
N-acetyltransferase domain-containing protein
Cytosolic Fe-S cluster assembly factor NUBP2 homolog
Ribonucleoside-diphosphate reductase small chain, putative
Leucine-rich repeat protein (LRRP), putative
Tcp10_C domain-containing protein
DNA repair protein BRCA2, putative
Glutamine--fructose-6-phosphate transaminase (isomerizing) (EC 2.6.1.16)
Phosphatidylinositol-4-phosphate 5-kinase-like, putative
Thymidylate synthase (EC 2.1.1.45) (Fragment)
Na/H antiporter-like protein, putative (Fragment)
Zinc-finger protein ZPR1, putative
Cell differentiation protein, putative
Threonylcarbamoyl-AMP synthase (TC-AMP synthase) (EC 2.7.7.87) (L-threonylcarbamoyladenylate synthase)
Glycosylphosphatidylinositol (GPI) anchor, putative
H(+)-transporting two-sector ATPase (EC 7.1.2.2)
MgtE domain-containing protein
Plus3 domain-containing protein
PDEase domain-containing protein
50S ribosomal protein L7Ae, putative
Peptidase M20/M25/M40, putative
XPC-binding domain-containing protein
Trifunctional enzyme alpha subunit, mitochondrial-like protein, putative (Fragment)
Transcription elongation factor, putative
Oligopeptidase B, putative (EC 3.4.21.83)
T-complex protein 1 subunit eta (TCP-1-eta) (CCT-eta)
Phosphatidylinositol-4-phosphate 5-kinase type II beta, putative
Zinc finger protein 2, putative
Ribosomal RNA processing protein 45, putative
DM10 domain-containing protein (Fragment)
Ribosomal protein L38, putative
Aspartate--tRNA ligase (EC 6.1.1.12) (Fragment)
Phosphatidylinositol-4-phosphate 5-kinase alpha, putative
TPR-repeat protein, putative
E3 ubiquitin-protein ligase listerin (RING-type E3 ubiquitin transferase listerin) (Fragment)
2-deoxy-D-ribose 5-phosphate aldolase (EC 4.1.2.4) (Phosphodeoxyriboaldolase)
Ras-related rab-4, putative
Protein FYV4, mitochondrial
PARP-type domain-containing protein
Signal recognition particle subunit SRP72
PlsC domain-containing protein
TFIID-like protein, putative (Fragment)
FAD:protein FMN transferase (EC 2.7.1.180) (Flavin transferase)
Elongation factor G2-like protein, putative
AN1-type domain-containing protein
T-complex protein 1, delta subunit, putative
Bromo domain-containing protein
Nucleolar RNA-binding protein, putative
Translation elongation factor 1-beta, putative
Histone deacetylase (EC 3.5.1.98)
2-methoxy-6-polyprenyl-1,4-benzoquinol methylase, mitochondrial (EC 2.1.1.201) (Ubiquinone biosynthesis methyltransferase COQ5)
J domain-containing protein (Fragment)
Aminotran_5 domain-containing protein
Sec1-like protein, putative
Serine/threonine-protein kinase TOR (EC 2.7.11.1)
ATP-dependent RNA helicase (EC 3.6.4.13)
Tyrosine aminotransferase (EC 2.6.1.5)
Aspartate aminotransferase (EC 2.6.1.1)
PEROXIDASE_4 domain-containing protein
MKT1_C domain-containing protein (Fragment)
Complement regulatory protein, putative
HpcH_HpaI domain-containing protein
Rev7, putative
U1 small nuclear ribonucleoprotein, putative
Ribosomal protein L15
Sacchrp_dh_NADP domain-containing protein (Fragment)
Pre-mRNA-splicing factor SLU7
Lactamase_B domain-containing protein (Fragment)
Bystin, putative
RRP7 domain-containing protein
Recombination initiation protein NBS1, putative
Surface protease GP63, putative
Checkpoint protein
Nkap_C domain-containing protein
Threonylcarbamoyladenosine tRNA methylthiotransferase (EC 2.8.4.5) (tRNA-t(6)A37 methylthiotransferase)
Peptide-methionine (S)-S-oxide reductase (EC 1.8.4.11)
Alanine--glyoxylate transaminase (EC 2.6.1.44)
Ras-related protein Rab-14
Dynein intermediate chain, putative
Cytochrome p450-like protein, putative
ESAG8-associated protein, putative
CEP76-C2 domain-containing protein (Fragment)
TFIIS N-terminal domain-containing protein
Probable helicase A859L
2,3-bisphosphoglycerate-independent phosphoglycerate mutase, putative (Fragment)
Multifunctional fusion protein [Includes: L-glutamate gamma-semialdehyde dehydrogenase (EC 1.2.1.88) (L-glutamate gamma-semialdehyde dehydrogenase); Delta-1-pyrroline-5-carboxylate dehydrogenase (P5C dehydrogenase)]
zf-Tim10_DDP domain-containing protein
EF-hand domain-containing protein (Fragment)
PKD_channel domain-containing protein
PPR_long domain-containing protein (Fragment)
Trimethylguanosine synthase (Fragment)
Carn_acyltransf domain-containing protein (Fragment)
Eukaryotic peptide chain release factor subunit 1, putative (Fragment)
Soluble N-ethylmaleimide sensitive factor (NSF) attachment protein, putative
Mitochondrial phosphate transporter, putative
Phosphatidylinositol 4-kinase, putative (Fragment)
60S ribosomal protein L18, putative
ATP-grasp domain-containing protein (Fragment)
ABC1 protein, putative
Transcription activator, putative (Fragment)
Vesicle-associated membrane protein (VAMP), putative
DNA replication licensing factor, putative (Fragment)
Esterase, putative
NUC173 domain-containing protein
Eukaryotic translation initiation factor 2A
Replication factor C, subunit 1, putative
Nucleoside transporter 1, putative (Fragment)
Ubiquitin activating enzyme, putative
NopRA1 domain-containing protein
Guanin nucleotide-binding protein, putative
RNA editing 3' terminal uridylyl transferase 1, putative
Choline dehydrogenase, putative
Chaperonin TCP20, putative
Endonuclease/exonuclease/phosphatase, putative (Fragment)
Tryparedoxin, putative
Fructose-bisphosphatase (EC 3.1.3.11)
Serine acetyltransferase, putative
DNA helicase, putative
Histone h1, putative
[truncated: 1,111 more rows]
