# Supplementary material for: A Data-Driven Approach to Construct a Molecular Map of Trypanosoma cruzi to Identify Drugs and Vaccine Targets
Source: Vaccines (Basel). 2023 Jan 26;11(2):267. doi: 10.3390/vaccines11020267 (PMC9963959; doi:10.3390/vaccines11020267)
Supplement: Supplementary file 1 [file vaccines-11-00267-s001.zip › Supplementary Tables/Supplementary Table 8.xlsx]

## Sheet: protein with its interaction
Supplementary Table 8 a: The list of curated molecular evidence of T. cruzi proteins with their interactions. This table has information in 4 columns: Protein, Molecule 2 (Human/Mice), Evidence, and PMID/Link. The first column 'Protein' provides the name of the protein from T. cruzi; The second column 'Molecule2 (Human/Mice)' lists the second molecule from Human or Mice in the interaction. The th…
Protein	Molecule 2 (Human/Mice)	Evidence	PMID/Link
Trypanothione synthetase (EC 6.3.1.9)	glutathione and spermidine	Bifunctional enzyme which catalyzes the formation of trypanothione (N(1),N(8)-bis(glutathionyl)spermidine) from glutathione and spermidine. Converts spermidine or glutathionylspermidine into trypanothione. Can also convert aminopropylcadaverine into glutothionylaminopropylcadaverine and homotrypanothione. Also has low amidase activity, hydrolyzing trypanothione, homotrypanothione or glutathionyls…	12121990; 12826302; 16020725
Protein tyrosine phosphatase PRL-1 (EC 3.1.3.48)	NOT FOUND	A known inhibitor of proline racemases, 2-pyrrolecarboxylic acid (PYC), is water-insoluble. Two identified soluble compounds, (E)-4-oxopent-2-enoic acid (OxoPA) and its derivative (E)-5-bromo-4-oxopent-2-enoic acid (Br-OxoPA), are irreversible competitive inhibitors that presented stronger activity than PYC on TcPRAC.	https://journals.plos.org/plosone/article?id=10.1371/journal.pone.0060955
Dihydroorotate dehydrogenase (fumarate) (DHOD) (DHODase) (DHOdehase) (EC 1.3.98.1) (Dihydroorotate oxidase)	orotate with fumarate	Catalyzes the conversion of dihydroorotate to orotate with fumarate as the electron acceptor. Molecular oxygen can replace fumarate in vitro.	16020725; 9878395; 16172019; 18808149; 18302934
ATP-dependent 6-phosphofructokinase (ATP-PFK) (Phosphofructokinase) (EC 2.7.1.11) (Phosphohexokinase)	fructose 1,6-bisphosphate	Catalyzes the phosphorylation of D-fructose 6-phosphate to fructose 1,6-bisphosphate by ATP, the first committing step of glycolysis. {ECO:0000255|HAMAP-Rule:MF_03186, ECO:0000269|PubMed:19820836}.	16020725; 2946951; 19820836
Sterol 14-alpha demethylase (Tc14DM) (EC 1.14.14.154) (Cytochrome P450 51) (Lanosterol 14-alpha demethylase)	C14-demethylation of lanosterol	Catalyzes C14-demethylation of lanosterol which is critical for ergosterol biosynthesis. It transforms lanosterol into 4,4'-dimethyl cholesta-8,14,24-triene-3-beta-ol (By similarity). Favors C4 dimethylated substrates, the substrate preference order is 24-methylenedihydrolanosterol > 24,25-dihydrolanosterol > lanosterol > obtusifoliol > norlanosterol. {ECO:0000250|UniProtKB:P0A512, ECO:0000269|Pu…	14599667; 16321980; 16020725
Multifunctional fusion protein [Includes: ATP-dependent (S)-NAD(P)H-hydrate dehydratase (EC 4.2.1.93) (ATP-dependent NAD(P)HX dehydratase); NAD(P)H-hydrate epimerase (EC 5.1.99.6) (NAD(P)HX epimerase)]	NAD(P)HX	Catalyzes the dehydration of the S-form of NAD(P)HX at the expense of ATP, which is converted to ADP. Together with NAD(P)HX epimerase, which catalyzes the epimerization of the S- and R-forms, the enzyme allows the repair of both epimers of NAD(P)HX, a damaged form of NAD(P)H that is a result of enzymatic or heat-dependent hydration. {ECO:0000256|HAMAP-Rule:MF_03157}.; FUNCTION: Catalyzes the epi…	http://science.sciencemag.org/content/309/5733/409.long
Multifunctional fusion protein [Includes: ATP-dependent (S)-NAD(P)H-hydrate dehydratase (EC 4.2.1.93) (ATP-dependent NAD(P)HX dehydratase); NAD(P)H-hydrate epimerase (EC 5.1.99.6) (NAD(P)HX epimerase)]	NOT FOUND	Catalyzes the dehydration of the S-form of NAD(P)HX at the expense of ATP, which is converted to ADP. Together with NAD(P)HX epimerase, which catalyzes the epimerization of the S- and R-forms, the enzyme allows the repair of both epimers of NAD(P)HX, a damaged form of NAD(P)H that is a result of enzymatic or heat-dependent hydration. {ECO:0000256|HAMAP-Rule:MF_03157}.; FUNCTION: Catalyzes the epi…	http://science.sciencemag.org/content/309/5733/409.long
Bifunctional helicase and thymine dioxygenase JBP2 (J-binding protein 2) [Includes: Probable DNA helicase JBP2 (EC 3.6.4.12); Thymine dioxygenase JBP2 (EC 1.14.11.6)]		Dioxygenase that catalyzes the first step of DNA base J (beta-d-glucosyl-HOMedU) biosynthesis by converting thymine to 5-hydroxymethyluracil (HOMedU). DNA base J is a hypermodified thymidine residue found in the genome of kinetoplastid parasites, which is localized primarily to repetitive DNA, namely the telomeres, and is implicated in the regulation of antigenic variation. Probably also acts as …	http://science.sciencemag.org/content/309/5733/409.long
Flap endonuclease 1 (FEN-1) (EC 3.1.-.-) (Flap structure-specific endonuclease 1)	NOT FOUND	Structure-specific nuclease with 5'-flap endonuclease and 5'-3' exonuclease activities involved in DNA replication and repair. During DNA replication, cleaves the 5'-overhanging flap structure that is generated by displacement synthesis when DNA polymerase encounters the 5'-end of a downstream Okazaki fragment. It enters the flap from the 5'-end and then tracks to cleave the flap base, leaving a …	http://science.sciencemag.org/content/309/5733/409.long
Proline racemase B (EC 5.1.1.4) (TcPA45-B) (TcPRACB)	L- and D-proline	Catalyzes the interconversion of L- and D-proline. {ECO:0000269|PubMed:16164548}.	12735293; 16020725; 16164548
Inosine triphosphate pyrophosphatase 1 (ITPase 1) (Inosine triphosphatase 1) (EC 3.6.1.9) (Non-canonical purine NTP pyrophosphatase 1) (Non-standard purine NTP pyrophosphatase 1) (Nucleoside-triphosphate diphosphatase 1) (Nucleoside-triphosphate pyrophosphatase 1) (NTPase 1)	inosine triphosphate (ITP), deoxyinosine triphosphate (dITP) or xanthosine 5'-triphosphate (XTP)	Pyrophosphatase that hydrolyzes non-canonical purine nucleotides such as inosine triphosphate (ITP), deoxyinosine triphosphate (dITP) or xanthosine 5'-triphosphate (XTP) to their respective monophosphate derivatives. The enzyme does not distinguish between the deoxy- and ribose forms. Probably excludes non-canonical purines from RNA and DNA precursor pools, thus preventing their incorporation int…	http://science.sciencemag.org/content/309/5733/409.long
Adenylyltransferase and sulfurtransferase MOCS3 homolog (UBA4 homolog) (Ubiquitin-like protein activator 4 homolog) [Includes: Adenylyltransferase (EC 2.7.7.-); Sulfurtransferase (EC 2.8.1.-)]	URM1	Plays a central role in 2-thiolation of mcm(5)S(2)U at tRNA wobble positions of cytosolic tRNA(Lys), tRNA(Glu) and tRNA(Gln). Acts by mediating the C-terminal thiocarboxylation of the sulfur carrier URM1. Its N-terminus first activates URM1 as acyl-adenylate (-COAMP), then the persulfide sulfur on the catalytic cysteine is transferred to URM1 to form thiocarboxylation (-COSH) of its C-terminus. T…	http://science.sciencemag.org/content/309/5733/409.long
GMP reductase (GMPR) (EC 1.7.1.7) (Guanosine 5'-monophosphate oxidoreductase) (Guanosine monophosphate reductase)	NADPH-dependent deamination of GMP to IMP	Catalyzes the irreversible NADPH-dependent deamination of GMP to IMP. It functions in the conversion of nucleobase, nucleoside and nucleotide derivatives of G to A nucleotides, and in maintaining the intracellular balance of A and G nucleotides. {ECO:0000256|HAMAP-Rule:MF_03195}.	http://science.sciencemag.org/content/309/5733/409.long
Adenylosuccinate synthetase 2 (AMPSase 2) (AdSS 2) (EC 6.3.4.4) (IMP--aspartate ligase 2)	NOT FOUND	Plays an important role in the salvage pathway for purine nucleotide biosynthesis. Catalyzes the first committed step in the biosynthesis of AMP from IMP (By similarity). {ECO:0000250}.	http://science.sciencemag.org/content/309/5733/409.long
Adenylosuccinate synthetase 1 (AMPSase 1) (AdSS 1) (EC 6.3.4.4) (IMP--aspartate ligase 1)	NOT FOUND	Plays an important role in the salvage pathway for purine nucleotide biosynthesis. Catalyzes the first committed step in the biosynthesis of AMP from IMP (By similarity). {ECO:0000250}.	http://science.sciencemag.org/content/309/5733/409.long
Ribokinase (RK) (EC 2.7.1.15)	ribose, D-ribose-5-phosphate	Catalyzes the phosphorylation of ribose at O-5 in a reaction requiring ATP and magnesium. The resulting D-ribose-5-phosphate can then be used either for sythesis of nucleotides, histidine, and tryptophan, or as a component of the pentose phosphate pathway. {ECO:0000256|HAMAP-Rule:MF_03215}.	http://science.sciencemag.org/content/309/5733/409.long
Kynureninase (EC 3.7.1.3) (L-kynurenine hydrolase)	anthranilic acid (AA) and 3-hydroxyanthranilic acid	Catalyzes the cleavage of L-kynurenine (L-Kyn) and L-3-hydroxykynurenine (L-3OHKyn) into anthranilic acid (AA) and 3-hydroxyanthranilic acid (3-OHAA), respectively. {ECO:0000256|HAMAP-Rule:MF_03017, ECO:0000256|PIRNR:PIRNR038800}.	http://science.sciencemag.org/content/309/5733/409.long
Kynureninase (EC 3.7.1.3) (L-kynurenine hydrolase)	NOT FOUND	Catalyzes the cleavage of L-kynurenine (L-Kyn) and L-3-hydroxykynurenine (L-3OHKyn) into anthranilic acid (AA) and 3-hydroxyanthranilic acid (3-OHAA), respectively. {ECO:0000256|HAMAP-Rule:MF_03017, ECO:0000256|PIRNR:PIRNR038800}	http://science.sciencemag.org/content/309/5733/409.long
NAD-dependent protein deacylase (EC 2.3.1.-) (Regulatory protein SIR2 homolog 5)	NOT FOUND	NAD-dependent lysine demalonylase, desuccinylase and deglutarylase that specifically removes malonyl, succinyl and glutaryl groups on target proteins. Has weak NAD-dependent protein deacetylase activity; however this activity may not be physiologically relevant in vivo. {ECO:0000256|HAMAP-Rule:MF_03160}.	http://science.sciencemag.org/content/309/5733/409.long
Inosine-5'-monophosphate dehydrogenase (IMP dehydrogenase) (IMPD) (IMPDH) (EC 1.1.1.205)	inosine 5'-phosphate (IMP) to xanthosine 5'-phosphate (XMP)	Catalyzes the conversion of inosine 5'-phosphate (IMP) to xanthosine 5'-phosphate (XMP), the first committed and rate-limiting step in the de novo synthesis of guanine nucleotides, and therefore plays an important role in the regulation of cell growth. {ECO:0000256|HAMAP-Rule:MF_03156}.	http://science.sciencemag.org/content/309/5733/409.long
Inosine-5'-monophosphate dehydrogenase (IMP dehydrogenase) (IMPD) (IMPDH) (EC 1.1.1.205)	inosine 5'-phosphate (IMP) to xanthosine 5'-phosphate (XMP)	Catalyzes the conversion of inosine 5'-phosphate (IMP) to xanthosine 5'-phosphate (XMP), the first committed and rate-limiting step in the de novo synthesis of guanine nucleotides, and therefore plays an important role in the regulation of cell growth. {ECO:0000256|HAMAP-Rule:MF_03156}.	http://science.sciencemag.org/content/309/5733/409.long
9,11-endoperoxide prostaglandin H2 reductase (EC 1.1.1.-) (Prostaglandin F2-alpha synthase)	9,10-phenanthrenequinone and p-nitrobenzaldehyde	Catalyzes the NADP-dependent formation of prostaglandin F2-alpha from prostaglandin H2. Has also aldo/ketoreductase activity towards the synthetic substrates 9,10-phenanthrenequinone and p-nitrobenzaldehyde. {ECO:0000250|UniProtKB:Q9GV41}.	http://science.sciencemag.org/content/309/5733/409.long
60S ribosomal protein L5,	NOT FOUND	Component of the ribosome, a large ribonucleoprotein complex responsible for the synthesis of proteins in the cell. The small ribosomal subunit (SSU) binds messenger RNAs (mRNAs) and translates the encoded message by selecting cognate aminoacyl-transfer RNA (tRNA) molecules. The large subunit (LSU) contains the ribosomal catalytic site termed the peptidyl transferase center (PTC), which catalyzes…	12711688; 10819329; 27862469; 14593172; 19423640; 11598216; 17272265; 18305008; 18305007; 19392710
U2 small nuclear ribonucleoprotein B,	NOT FOUND	NOT FOUND	NOT FOUND
Histone H4	NOT FOUND	Core component of nucleosome. Nucleosomes wrap and compact DNA into chromatin, limiting DNA accessibility to the cellular machineries which require DNA as a template. Histones thereby play a central role in transcription regulation, DNA repair, DNA replication and chromosomal stability. DNA accessibility is regulated via a complex set of post-translational modifications of histones, also called h…	16020724; 16020725;
G-actin binding protein, ( twinfilin)	NOT FOUND	TcActin was localized only in the soluble fraction, indicating its presence in the G-actin form or in short filaments dissociated from the microtubule cytoskeleton. The trypanosomatid genome was prospected to identify actin-binding and actin-related conserved proteins. The main proteins responsible for actin nucleation and treadmilling in higher eukaryotes are conserved in T. cruzi.	http://otzsrvbom.otimize.com:8080/jspui/handle/123456789/1322
ALP5 (Actin-like protein, )	NOT FOUND	NOT FOUND	NOT FOUND
60S ribosomal protein L37a, (Ribosomal proteins L37, )	NOT FOUND	NOT FOUND	NOT FOUND
Ribosomal protein L24,	NOT FOUND	NOT FOUND	NOT FOUND
Dynein light chain,	NOT FOUND	Beyond primary sequence similarity, structure modeling of TbLC1 on the coordinates of the CrLC1 structure (Wu et al., 2003; Wu et al., 1999; Wu et al., 2000) revealed a similar topology, including placement of the γHC-interacting sites within the β-sheet face of the protein and positioning of the α-helical regions that interact with p45	https://jcs.biologists.org/content/120/9/1513#sec-2
60S ribosomal protein L9,	NOT FOUND	NOT FOUND	NOT FOUND
Hexosyltransferase (EC 2.4.1.-)	sialic acid	In addition, capsular polysaccharide polymerases that contain both sialyltransferase and hexosyltransferase activities for the construction of sialic acid-containing heteropolymeric capsular polysaccharides of N. meningitidis serogroups W-135 and Y are also presented in nature (Claus et al. 2009).	https://link.springer.com/article/10.1007/s00253-012-4040-1
40S ribosomal protein S10,	NOT FOUND	NOT FOUND	NOT FOUND
40S ribosomal protein S16,	NOT FOUND	NOT FOUND	NOT FOUND
Ribosomal protein L39,	NOT FOUND	NOT FOUND	NOT FOUND
Ribosomal protein S29,	NOT FOUND	NOT FOUND	NOT FOUND
Actin-like protein, (Actin-related protein 6)	NOT FOUND	NOT FOUND	NOT FOUND
60S ribosomal subunit protein L31,	NOT FOUND	NOT FOUND	NOT FOUND
Histone H2A	NOT FOUND	The data show, moreover, that in the replicative forms the steady state levels of the H2A mRNAs are controlled at a post-transcriptional level which is associated to DNA replication.	https://www.sciencedirect.com/science/article/pii/S0166685198000036?via%3Dihub
Aquaporin-like protein,	NOT FOUND	Aquaporins and Aquaglyceroporins (AQPs) are a part of the major intrinsic proteins (MIPs) super-family. AQPs are characterized for their ability to facilitate the diffusion of water (aquaporin), glycerol (aquaglyceroporin), and other small-uncharged solutes.	https://www.mdpi.com/2079-9721/2/1/3/htm
40S ribosomal protein S27, (Ribosomal protein S27, )	NOT FOUND	NOT FOUND	NOT FOUND
Tryparedoxin peroxidase,	hydrogen peroxide	Our results indicate that mitochondrial and cytosolic TXNPxs from T. cruzi are highly efficient peroxidases that reduce hydrogen peroxide and peroxynitrite, and contribute to the understanding of their role as virulence factors reported in vivo.	https://pubmed.ncbi.nlm.nih.gov/21167808/
Mucin TcMUCI,	NOT FOUND	Mucins are highly O-glycosylated molecules which in mammalian cells accomplish essential functions, like cytoprotection and cell-cell interactions. In the protozoan parasite Trypanosoma cruzi, mucin-related glycoproteins have been shown to play a relevant role in the interaction with and invasion of host cells.	https://pubmed.ncbi.nlm.nih.gov/8943259/
60S ribosomal protein L26,	NOT FOUND	NOT FOUND	NOT FOUND
40S ribosomal protein S3,	NOT FOUND	NOT FOUND	NOT FOUND
Formin A (Formin, )	NOT FOUND	NOT FOUND	NOT FOUND
60S ribosomal protein L29	NOT FOUND	NOT FOUND	NOT FOUND
10 kDa heat shock protein,	NOT FOUND	Taken together, these findings offer new insights into the basic physiological processes involved in the T. cruzi response to heat shock; this response is vital for parasite survival.	https://pubmed.ncbi.nlm.nih.gov/24264243/
L-tyrosine:2-oxoglutarate aminotransferase (EC 2.6.1.5) (Tyrosine aminotransferase)	alanine	Trypanosoma cruzi tyrosine aminotransferase is responsible for the conversion of pyruvate to alanine that is secreted out of the parasite. Other transamination products like 4‐hydroxyphenylpyruvate are reduced subsequently to aromatic lactates by dehydrogenases.	https://www.ncbi.nlm.nih.gov/pmc/articles/PMC6768288/
Mucin TcSMUGS,	NOT FOUND	NOT FOUND	NOT FOUND
Trans-sialidase,	NOT FOUND	It is concluded that a major T. cruzi antigen has both the trans-sialidase and the neuraminidase activities of the parasite. Both activities are probably located on the N-terminus of SAPA since antibodies directed against the C-terminus, which contains the repeated amino acid units, do not affect the enzymatic activities.	https://www.ncbi.nlm.nih.gov/pmc/articles/PMC556627/
40S ribosomal protein L14,	NOT FOUND	NOT FOUND	NOT FOUND
Nucleolar protein 16	NOT FOUND	NOT FOUND	NOT FOUND
Eukaryotic translation initiation factor 5A (eIF-5A)	NOT FOUND	In contrast, the eIF5A-S2A mutant did not alter its susceptibility to BZ. These data suggest that BZ resistance might arise from either decreasing the translation of proteins that require eIF5A, or as a consequence of differential levels of precursors for the hypusination reactions (e.g., spermidine and trypanothione), both of which alter BZ’s effects in the parasite.	https://www.ncbi.nlm.nih.gov/pmc/articles/PMC6060400/
Mucin-like glycoprotein,	NOT FOUND	NOT FOUND	NOT FOUND
Tuzin	NOT FOUND	Amastin is an abundant amastigote surface protein, whereas tuzin is thought to be a rare protein whose location and function are unknown.	https://www.sciencedirect.com/science/article/abs/pii/S0014489499944466?via%3Dihub
Calcium-binding protein,	NOT FOUND	NOT FOUND	NOT FOUND
60S ribosomal protein L18a	NOT FOUND	NOT FOUND	NOT FOUND
Mucin TcSMUGL,	NOT FOUND	NOT FOUND	NOT FOUND
ATPase ASNA1 homolog (EC 3.6.-.-) (Arsenical pump-driving ATPase homolog) (Arsenite-stimulated ATPase)	NOT FOUND		NOT FOUND
TcC31.13	NOT FOUND	NOT FOUND	NOT FOUND
Cathepsin B-like protease	NOT FOUND	These inhibitors, although not specific for cysteine proteases, strongly inhibit cathepsin B-like enzymes (22, 50, 58, 68). These results indicate that the TcoCBc1 specificity differs from that of other known cathepsin B-like proteases. In this context, even if little information about the real kinetic behavior of the proteases in their natural environment can be obtained using nonnatural synthet…	https://www.ncbi.nlm.nih.gov/pmc/articles/PMC2292629/
TcC31.22	NOT FOUND	NOT FOUND	NOT FOUND
Uncharacterized protein	NOT FOUND	NOT FOUND	NOT FOUND
TcC31.24	NOT FOUND	NOT FOUND	NOT FOUND
TcC31.29	NOT FOUND	NOT FOUND	NOT FOUND
TcC31.35	NOT FOUND	NOT FOUND	NOT FOUND
Surface membrane protein	NOT FOUND	NOT FOUND	NOT FOUND
N9 protein	NOT FOUND	NOT FOUND	NOT FOUND
Peptidyl-prolyl cis-trans isomerase (EC 5.2.1.8)	FK506	The protein possesses a peptidyl-prolyl cis-trans isomerase activity that is inhibited by FK506 and its non-immunosuppressing derivative L-685,818.	https://www.ncbi.nlm.nih.gov/pmc/articles/PMC398361/
TcC31.28	NOT FOUND	NOT FOUND	NOT FOUND
TcC31.20	NOT FOUND	NOT FOUND	NOT FOUND
ClpB chaperone	NOT FOUND	NOT FOUND	NOT FOUND
TcC31.27	NOT FOUND	NOT FOUND	NOT FOUND
MUC.CL-1	NOT FOUND	NOT FOUND	NOT FOUND
DGF-1	NOT FOUND	We conjectured that members of the DGF-1 family might be associated with the ability of T. cruzi to bind extracellular matrix proteins, such as fibronectin and laminin, and speculated on mechanisms that would be generating the localized diversity in these molecules in the absence of selection.	https://pubmed.ncbi.nlm.nih.gov/19393159/
UDP-galactopyranose mutase (EC 5.4.99.9)	UDP-galactofuranose	UDP-galactopyranose mutase (UGM) is a flavoenzyme that catalyzes the conversion of UDP-galactopyranose to UDP-galactofuranose, the precursor of galactofuranose (Galf).	https://pubmed.ncbi.nlm.nih.gov/22448231/
ATP pyrophosphate-lyase (Adenylyl cyclase)	NOT FOUND	NOT FOUND	NOT FOUND
MORN1	NOT FOUND	The Membrane Occupation and Recognition Nexus protein 1 (MORN1) may be involved in the endomembrane balance and in facilitating protein entry into the FP and has been shown to be essential in BSF [41,42]. LRRP1 and MORN1 co-localise at the HC and are the landmarks of the HC. However, at the “hook” region of the HC, both proteins are super-imposed on top of the FPC [43].	https://journals.plos.org/plospathogens/article?id=10.1371/journal.ppat.1006710
Protein kinase Wee570	NOT FOUND	The findings in this article open new avenues to study cAMP-PKA pathways in T. cruzi and may eventually lead to novel therapeutic targets for treatment.	https://www.ncbi.nlm.nih.gov/pmc/articles/PMC2546855/
TcC31.30	NOT FOUND	NOT FOUND	NOT FOUND
35 kDa cyclophilin	NOT FOUND	Cyclophilins (CyPs) are proteins with enzymatic peptidyl-prolyl isomerase activity (PPIase), essential for protein folding in vivo. Cyclosporin A (CsA) has a high binding affinity for CyPs and inhibits their PPIase activity.	https://www.ncbi.nlm.nih.gov/pmc/articles/PMC6315776/
Peptidyl-prolyl cis-trans isomerase (PPIase) (EC 5.2.1.8)	NOT FOUND	NOT FOUND	NOT FOUND
2-Hacid_dh_C domain-containing protein	NOT FOUND	NOT FOUND	NOT FOUND
Lysosomal alpha mannosidase	NOT FOUND	This low pH optimum and the ability of swainsonine to inhibit its activity suggest that the alpha-mannosidase is a lysosomal enzyme. Antibodies against the T.cruzi enzyme did not react with mammalian lysosomal alpha-mannosidase and, conversely, antibody against a rat lysosomal alpha-mannosidase did not react with the T.cruzi enzyme. Thus, the T.cruzi enzyme appears to be distinct from its mammali…	https://pubmed.ncbi.nlm.nih.gov/1472763/
Glucose-6-phosphate isomerase (EC 5.3.1.9)	D-fructose 6-phosphate	Glucose-6-phosphate isomerase (EC 5.3.1.9, GPI), is an important enzyme involved in glycolysis that catalyzes the reversible isomerization of D-glucose 6-phosphate to D-fructose 6-phosphate.	https://www.sciencedirect.com/science/article/abs/pii/S001448940500295X
Metallocarboxypeptidase (EC 3.4.17.19) (Metallocarboxypeptidase 1)	NOT FOUND	NOT FOUND	NOT FOUND
Phosphodiesterase (EC 3.1.4.-)	NOT FOUND	brenner	https://aac.asm.org/content/54/9/3738
alanine aminotransferase (TcC31.26)	NOT FOUND	The results are compatible with the existence of two pathways for the production of l‐alanine linked to the reoxidation of glycolytic NADH, one operative in the mitochondrion and the other in the cytosol, and perhaps responsible for the existence of the two alanine pools detected by 13C‐nuclear magnetic resonance	https://onlinelibrary.wiley.com/doi/abs/10.1111/j.1574-6968.1991.tb04429.x-i1
cytochrome oxidase subunit IV (TcC31.34)	NOT FOUND	The cytochrome oxidase subunit II (COII) gene is one of the maxicircle cryptogenes of kinetoplastids whose primary transcripts are sometimes modified by RNA editing to produce mature mRNAs. In contrast to the differential expression observed in T. brucei, no difference occurs between the COII mRNA levels of insect and mammalian stages of T. cruzi.	https://pubmed.ncbi.nlm.nih.gov/8288582/
Trypomastigote small surface antigen	NOT FOUND	In this study we provided novel evidence indicating that TSSA plays an important role not only on the infectivity and differentiation of T. cruzi trypomastigotes but also on the phenotypic variability displayed by parasite strains.	https://www.ncbi.nlm.nih.gov/pmc/articles/PMC5568413/
V-type proton ATPase subunit F	NOT FOUND	NOT FOUND	NOT FOUND
RNA-binding protein	mRNAs	RNA binding proteins (RBPs) associate with functionally related mRNAs forming ribonucleoprotein complexes that define post-transcriptional operons.	https://www.sciencedirect.com/science/article/pii/S0006291X12004287
TcC31.23	NOT FOUND	NOT FOUND	NOT FOUND
14-3-3 protein (14-3-3 protein II-1) (14-3-3 protein II-2) ( 14-3-3 protein 2)	NOT FOUND	NOT FOUND	NOT FOUND
TcC31.21	NOT FOUND	NOT FOUND	NOT FOUND
Bardet-Biedl syndrome 5 protein	NOT FOUND	Furthermore, a combination of BBS1 overexpression and ARL6 RNAi has a synergistic inhibitory effect on cell growth. Our findings indicate that ARL6 in trypanosomes contributes to flagellum biogenesis, most likely through an interaction with the BBSome.	https://www.sciencedirect.com/science/article/pii/S0167488912001231
TcC31.25	NOT FOUND	NOT FOUND	NOT FOUND
Structure-specific endonuclease subunit SLX1 homolog 2 (EC 3.1.-.-)	NOT FOUND	NOT FOUND	NOT FOUND
tRNA (guanine(37)-N1)-methyltransferase 1 (EC 2.1.1.228) (M1G-methyltransferase 1) (tRNA [GM37] methyltransferase 1) (tRNA methyltransferase 5 homolog 1)	NOT FOUND	NOT FOUND	NOT FOUND
Protein SEY1 homolog (EC 3.6.5.-)	NOT FOUND	NOT FOUND	NOT FOUND
40S ribosomal protein S3a-1	NOT FOUND	NOT FOUND	NOT FOUND
tRNA (guanine(37)-N1)-methyltransferase 2 (EC 2.1.1.228) (M1G-methyltransferase 2) (tRNA [GM37] methyltransferase 2) (tRNA methyltransferase 5 homolog 2)	NOT FOUND	NOT FOUND	NOT FOUND
Elongation factor Ts 2, mitochondrial (EF-Ts 2) (EF-TsMt 2)	NOT FOUND	NOT FOUND	NOT FOUND
Asparaginase (EC 3.5.1.1)	NOT FOUND	Using the available data from the Swiss-Prot database and the T. cruzi genome project, a total of seven enzymes involved in aspartate metabolism were identified. Five of the identified genes codify for enzymes that use free aspartate as substrate. Three of them belong to a group of enzymes that mediate the conversion of aspartate to other amino acids: asparaginase, aspartate–ammonia ligase and as…	https://academic.oup.com/femsle/article/247/1/65/535594
tRNA_edit domain-containing protein	NOT FOUND	NOT FOUND	NOT FOUND
Dispersed gene family protein 1 (DGF-1),	fibronectin and laminin	We conjectured that members of the DGF-1 family might be associated with the ability of T. cruzi to bind extracellular matrix proteins, such as fibronectin and laminin, and speculated on mechanisms that would be generating the localized diversity in these molecules in the absence of selection.	https://pubmed.ncbi.nlm.nih.gov/19393159/
Clu domain-containing protein	NOT FOUND	NOT FOUND	NOT FOUND
Dispersed gene family protein 1 (DGF-1),	NOT FOUND	NOT FOUND	NOT FOUND
CNH domain-containing protein	NOT FOUND	NOT FOUND	NOT FOUND
Pumilio/PUF RNA binding protein 7,	TcDhh1 helicase	The association of TcPUF6 with the TcDhh1 helicase in vivo and the cellular co-localization of these proteins in epimastigote forms suggest that TcPUF6 promotes degradation of its associated mRNAs through interaction with RNA degradation complexes.	https://www.jbc.org/content/283/13/8266.short
Hexosyltransferase (EC 2.4.1.-)	NOT FOUND	NOT FOUND	NOT FOUND
C3H1-type domain-containing protein	NOT FOUND	NOT FOUND	NOT FOUND
CAAX prenyl protease (EC 3.4.24.84)	NOT FOUND	Trypanosoma cruzi: A vacuolar ATP synthase subunit and a CAAX prenyl protease-encoding gene,	https://pubmed.ncbi.nlm.nih.gov/10964645/
CRAL-TRIO domain-containing protein	NOT FOUND	Furthermore, we explore the point of divergence between BCH and CRAL-TRIO proteins in relation to their ability to bind small GTPases, GAPs and GEFs and lipid ligands. Our study suggests a need for a more extensive analysis of previously uncharacterized BCH, ‘BCH-like’ and CRAL_TRIO-containing proteins and their significance in regulating signaling events involving small GTPases.	https://journals.plos.org/plosone/article?id=10.1371/journal.pone.0033863
Intraflagellar transport protein IFT88,	NOT FOUND	NOT FOUND	NOT FOUND
Abhydrolase_2 domain-containing protein	NOT FOUND	NOT FOUND	NOT FOUND
Synaptojanin (N-terminal domain),	NOT FOUND	NOT FOUND	NOT FOUND
HIT-type domain-containing protein	NOT FOUND	NOT FOUND	NOT FOUND
Mitogen-activated protein kinase (EC 2.7.11.24)	NOT FOUND	In comparison, the strategy used byT. cruziis to trigger molecules to subvert MAPK ERK1/2and p38 pathways and thus modulate cytokine production.Further studies are required to increase our understanding of theintriguing mechanisms by whichT. cruzimanipulates the host’simmune response.AUTHOR CONTRIBUTIONSMS-S, FD and GG contributed equally to the writing of thereview. DB conceived and wrote the re…	https://europepmc.org/article/pmc/pmc4764696
Small GTP-binding protein RAB6,	NOT FOUND	The activation of platelets by thrombin, a potent inducer of secretion, resulted in the phosphorylation of rab3B, rab6, and rab8 proteins, whereas no phosphorylation was observed in the presence of prostaglandin E1, which stimulates cAMP-dependent protein kinase and inhibits the secretion process.	https://www.ncbi.nlm.nih.gov/pmc/articles/PMC47199/
DNA repair protein,	NOT FOUND	Our results also show that the overexpression of mitochondrial DNA repair proteins increase parasite survival upon BZ exposure, indicating that the drug induces lesions in the mitochondrial DNA as well.	https://onlinelibrary.wiley.com/doi/full/10.1002/em.21839
Pyruvate kinase (EC 2.7.1.40)	NOT FOUND	The significant inhibition of hexokinase, pyruvate kinase and lactate dehydrogenase activities in MTy associated with phosphorylation levels, strongly suggests that trypomastigotes reprogram their metabolism in response to interaction with the extracellular matrix, an obligatory step prior to host cell invasion.	https://www.ncbi.nlm.nih.gov/pmc/articles/PMC6380580/
C-14 sterol reductase,	NADPH	The product of LDM is a substrate for either Δ(14)-sterol reductase (DHCR14) or lamin-B receptor (LBR), which are both Δ14-sterol reductases that require NADPH.	https://www.sciencedirect.com/topics/medicine-and-dentistry/lanosterol-14-alpha-demethylase
MaoC-like dehydratase,	(R)-hydratase	MaoC-like hydratase (MaoC), which belongs to (R)-hydratase involved in linking the β-oxidation and the PHA biosynthetic pathways, has been identified recently. Understanding the regulatory mechanisms of (R)-hydratase catalysis is critical for efficient production of PHAs that promise synthesis an environment-friendly plastic.	https://www.ncbi.nlm.nih.gov/pmc/articles/PMC3823801/
Calpain-like cysteine peptidase,	NOT FOUND	We may conclude that there may be similarities in the epitopes defined by the polyclonal anti-Dm calpain and trypanosomatid calpain-related proteins, and that differentiation of these microorganisms is correlated with the altered expression of distinct CALPs.	https://www.ncbi.nlm.nih.gov/pmc/articles/PMC4181241/
Leishmanolysin-like peptidase (EC 3.4.24.-)	NOT FOUND	NOT FOUND	NOT FOUND
Rab-GAP TBC domain-containing protein	NOT FOUND	Over 90% of known RabGAP proteins contain the Tre2/ Bub2/Cdc16 (TBC) domain [16]; exceptions include Rab3AGAP [17]; a PtdIns 3-kinase and Rab4, 5 GAP [18]; and tuberin, which is a Rab5 GAP [19]. Few TBC GAPs are characterized functionally [19].	https://www.cell.com/trends/parasitology/references/S1471-4922(08)00093-7
Serine/threonine protein kinase,	NOT FOUND	Identification of Novel Serine/Threonine Protein Phosphatases in Trypanosoma cruzi: a Potential Role in Control of Cytokinesis and Morphology	https://www.ncbi.nlm.nih.gov/pmc/articles/PMC97288/
Chaperone DnaJ protein,	NOT FOUND	Previous studies showed that the DnaJ protein plays an important role in protecting antioxidant enzyme activity and removing excess ROS [16,19].	https://www.ncbi.nlm.nih.gov/pmc/articles/PMC6359579/
Dzip-like_N domain-containing protein	NOT FOUND	NOT FOUND	NOT FOUND
SET domain-containing protein	NOT FOUND	NOT FOUND	NOT FOUND
Ribosomal protein L3 mitochondrial,	NOT FOUND	On the contrary, the down-regulation of mitochondrial ribosomal protein L3 drastically reduced the amount of the large subunit and indiscriminately inhibited mitochondrial translation.	https://www.jbc.org/content/early/2013/10/02/jbc.M113.501874
Flavodoxin-like domain-containing protein	NOT FOUND	NOT FOUND	NOT FOUND
RNA-binding protein,	NOT FOUND	T. cruzi RBP42 is expressed in all life cycle stages of the parasite as determined by immunoblot and immunofluorescence microscopy. In each case, the protein is localized to the cytoplasm, indicating a role for T. cruzi RBP42 in post-transcriptional activities in all stages of the parasite life cycle.	https://pubmed.ncbi.nlm.nih.gov/29473141/
Beta galactofuranosyl glycosyltransferase,	NOT FOUND	As several glycoconjugates have important roles in cell–parasite interactions in pathogenic protozoa, the expression of beta galactofuranosyl transferase, a key enzyme in the galactofuranose pathway, was investigated in the non-pathogenic parasite T. rangeli.	https://www.sciencedirect.com/science/article/pii/S0014489411003523
Ubiquitin-protein ligase,	NOT FOUND	E3s are known for the substrate specifcity and recognition and the presence of high percentage of E3s suggests the same. Tere are three superfamilies of E3 ubiquitin/UBL ligases: RING (Really Interesting New Gene) fnger and U-box E3s, which are involved in multi-protein complexes whereas HECT ubiquitin ligases have a direct role in catalysis during ubiquitination.	https://www.researchgate.net/publication/325452351_Ubiquitin_Proteasome_pathway_proteins_as_potential_drug_targets_in_parasite_Trypanosoma_cruzi
Rhodanese domain-containing protein	NOT FOUND	Rhodanese domains are also found in sulfur-transferases and in the Acr2 type of arsenate reductases, indicating a common evolutionary lineage with phosphatases	https://bmcgenomics.biomedcentral.com/articles/10.1186/1471-2164-8-434
DNA ligase, (EC 6.5.1.1)	NOT FOUND	FEN-1 in T. cruzi was recently shown to participate in DNA replication and repair [40], but DNA ligase I has not yet been characterized in any trypanosomatid.	https://www.sciencedirect.com/science/article/pii/S1471492217301903
tRNA pseudouridine(55) synthase (EC 5.4.99.25)	NOT FOUND	NOT FOUND	NOT FOUND
Type II protein arginine methyltransferase (EC 2.1.1.320)	NOT FOUND	In summary, our results highlight the structural differences between TbPRMT6 and other type I PRMTs and reveal that the active site rearrangement upon SAH binding is important for the substrate binding of TbPRMT6.	https://journals.plos.org/plosone/article?id=10.1371/journal.pone.0087267
NADH-cytochrome b5 reductase (EC 1.6.2.2)	NOT FOUND	According to Kinoshita et al.,129 the reduction of MetHb occurs by two main mechanisms: the NADPH-dependent pathway system, represented by NADPH-dependent methemoglobin reductase, and NADH-cytochrome b5 reductase (also known as NADH-dependent methemoglobin reductase).	https://www.scielo.br/scielo.php?script=sci_arttext&pid=S0103-50532014001000003
Variant-surface-glycoprotein phospholipase C, (EC 4.6.1.14)	NOT FOUND	his domain in sVSGs contains an immunogenic oligosaccharide known as the cross-reacting determinant (CRD), attached to the C-terminal amino acid. Recognition of this determinant by anti-CRD antibodies is impaired in the membrane form.	https://pubmed.ncbi.nlm.nih.gov/6188057/
Hydrolase_4 domain-containing protein	NOT FOUND	NOT FOUND	NOT FOUND
Flagellar protofilament ribbon protein,	NOT FOUND	NOT FOUND	NOT FOUND
Methionine aminopeptidase 2 (MAP 2) (MetAP 2) (EC 3.4.11.18) (Peptidase M)	NOT FOUND	NOT FOUND	NOT FOUND
Trans-sialidase,	NOT FOUND	NOT FOUND	NOT FOUND
Extracellular receptor,	NOT FOUND	NOT FOUND	NOT FOUND
Transcription initiation protein,	NOT FOUND	These studies present the first direct evidence for epigenetic regulation of Pol II transcription initiation via DNA modification and chromatin structure in kinetoplastids as well as provide a mechanism for regulation of trypanosome gene expression via the novel hypermodified base J.	https://europepmc.org/article/pmc/pmc3209055
Glutamine synthetase, (EC 6.3.1.2)	NOT FOUND	In this work, we show that the inhibition of T. cruzi glutamine synthetase aborts parasite evasion from the vacuole.	https://www.ncbi.nlm.nih.gov/pmc/articles/PMC5779702/
JAB_MPN domain-containing protein	NOT FOUND	NOT FOUND	NOT FOUND
Alanine aminotransferase, (EC 2.6.1.2)	α-β proteins	CD analysis displayed a typical spectrum of α-β proteins analogously as observed for other alanine aminotransferases.	https://pubmed.ncbi.nlm.nih.gov/27781954/
CFAP91 domain-containing protein	NOT FOUND	NOT FOUND	NOT FOUND
PSI domain-containing protein	NOT FOUND	NOT FOUND	NOT FOUND
Kri1_C domain-containing protein	NOT FOUND	NOT FOUND	NOT FOUND
Serine/threonine-protein phosphatase PP1 alpha (EC 3.1.3.16)	NOT FOUND	Based on current information, a deep insight into the biochemical localization of STPs in H. contortus is required to understand the gender dependent immune stimulation by STPs during host–parasite interface.	https://www.frontiersin.org/articles/10.3389/fimmu.2018.01627/full
Phosphatidic acid phosphatase protein,	NOT FOUND	Phosphatidic acid (PtdOH) is an important mediator lipid in eukaryotic cells, but little is known regarding its regulation in the parasite Trypanosoma cruzi, an agent of Chagas disease	https://www.researchgate.net/publication/51213500_Regulation_of_Phosphatidic_Acid_Levels_in_Trypanosoma_cruzi
DNA-directed RNA polymerase subunit, (EC 2.7.7.6)	ribonucleotides	DNA-directed RNA polymerases (also known as DNA-dependent RNA polymerases) are responsible for the polymerisation of ribonucleotides into a sequence complementary to the template DNA.	https://www.ebi.ac.uk/interpro/entry/InterPro/IPR015712/
DUF4470 domain-containing protein	NOT FOUND	NOT FOUND	NOT FOUND
Diphthine methyl ester synthase (EC 2.1.1.314)	NOT FOUND	NOT FOUND	NOT FOUND
D-alanyl-glycyl endopeptidase-like protein,	NOT FOUND	NOT FOUND	NOT FOUND
DNA replication factor,	NOT FOUND	NOT FOUND	NOT FOUND
Phosphate transporter	NOT FOUND	NOT FOUND	NOT FOUND
Vesicular transport protein (CDC48 homologue),	NOT FOUND	NOT FOUND	NOT FOUND
AARP2CN domain-containing protein	NOT FOUND	NOT FOUND	NOT FOUND
Cation-transporting ATPase, (EC 3.6.3.-)	NOT FOUND	ATPase activity in plasma membrane from TcHA1- and (N-terminal truncated) TcHA2-transfected yeast was inhibited to different extents by vanadate, whereas the latter yeast strain was more resistant to extremes of pH, suggesting that the native proteins may serve different functions at different stages in the T. cruzi life cycle.	https://pubmed.ncbi.nlm.nih.gov/12221074/
Gamma-ECS (EC 6.3.2.2) (Gamma-glutamylcysteine synthetase)	tryparedoxin 1	Gamma-glutamylcysteine synthetase and tryparedoxin 1 exert high control on the antioxidant system in Trypanosoma cruzi contributing to drug resistance and infectivity	https://pubmed.ncbi.nlm.nih.gov/31203195/
Phosphoglycerate mutase-like protein,	NOT FOUND	Inhibitors of Trypanosomatid Phosphoglycerate Mutase and Phosphoglycerate Kinase	https://grantome.com/grant/NIH/R03-MH093212-02
GOLD domain-containing protein	NOT FOUND	However, although in amastigotes very few gold particles were seen bound to the cells, in trypomastigotes they were observed bound to the membrane that encloses the cell body, the flagellar pocket, and the flagellum, suggesting that the receptors are more abundant in this form.	https://pubmed.ncbi.nlm.nih.gov/1656428/
Rhodanese domain-containing protein	sulfane sulfur	The rhodanese domains were first described in rhodaneses, enzymes catalyzing the transfer of a sulfane sulfur atom from thiosulfate to cyanide in vitro.	https://www.ncbi.nlm.nih.gov/pmc/articles/PMC2994645/
Mismatch repair protein,	NOT FOUND	Trypanosoma brucei and Trypanosoma cruzi DNA Mismatch Repair Proteins Act Differently in the Response to DNA Damage Caused by Oxidative Stress	https://www.ncbi.nlm.nih.gov/pmc/articles/PMC7176904/
EF-hand domain-containing protein	FCaBP	FCaBP has six distinct domains: a 48 amino acid N-terminus, four EF-hand domains and a 15 amino acid C-terminus (Figure 1A). Because there are other EF-hand calcium-binding proteins that are not located specifically in the flagellum, it seemed unlikely that the centrally located EF-hand domains participate in the localization of FCaBP	https://labs.feinberg.northwestern.edu/engman/pdf/99221641.pdf
SMP-LTD domain-containing protein	dual acylation	Collectively, these results suggest that dual acylation is sufficient to target some SMP proteins to the flagellum, while the unique C-terminal extensions of these proteins may confer additional membrane targeting signals that are important for both localisation and SMP function.	https://www.researchgate.net/publication/221781155_Acylation-dependent_and-independent_membrane_targeting_and_distinct_functions_of_small_myristoylated_proteins_SMPs_in_Leishmania_major
RING-type domain-containing protein	NOT FOUND	NOT FOUND	NOT FOUND
RRF domain-containing protein	NOT FOUND	NOT FOUND	NOT FOUND
2,4-dienoyl-coa reductase FADH1,	NOT FOUND	Our in silico analyses demonstrated that the Leishmania and T. cruzi DECR proteins retain the same structure and residues involved in cofactor coordination and substrate binding as the E. coli DECR ortholog FADH.	https://mbio.asm.org/content/11/3/e01057-20
2-oxoglutarate dehydrogenase E1 component,	NOT FOUND	NOT FOUND	NOT FOUND
SRP40_C domain-containing protein	NOT FOUND	NOT FOUND	NOT FOUND
Protein kinase, (EC 2.7.1.-)	PKA regulatory subunit	Protein kinase A (PKA) has been implicated in stage differentiation in T. cruzi (9, 18). We have previously reported the molecular cloning and characterization of both the PKA catalytic subunit of T. cruzi (TcPKAc) and the PKA regulatory subunit of T. cruzi (TcPKAr) (12, 13).	https://www.ncbi.nlm.nih.gov/pmc/articles/PMC2546855/
Methyltransferase (EC 2.1.1.-)	Azasterols	Azasterols as inhibitors of sterol 24-methyltransferase in Leishmania species and Trypanosoma cruzi.	https://pubmed.ncbi.nlm.nih.gov/14561091/
DNA-directed RNA polymerase (EC 2.7.7.6)	actinomycin D	DNA-dependent RNA polymerase solubilized from cultured Trypanosoma cruzi epimastigotes was chromatographed on A-25 Sephadex and gave a single peak of activity. The activity of both peaks is blocked by actinomycin D, but is unaffected by rifampicin. Each peak is stimulated by Mn2+, and is optimal with single stranded DNA as a template.	https://www.sciencedirect.com/science/article/pii/016668518690068X?via%3Dihub
Leishmanolysin-like peptidase (EC 3.4.24.-)	NOT FOUND	Over the past few years it has become increasingly clear that proteases produced by the pathogenic trypanosomatids (especially T. cruzi and Leishmania spp.) play an important role in several steps of the host infection including: adsorption, penetration, intracellular survival, replication, differentiation, infectivity, immune evasion and nutrition.	https://www.scielo.br/scielo.php?script=sci_arttext&pid=S0001-37652006000400006
DNA topoisomerase 2 (EC 5.6.2.2)	NOT FOUND	It is worth mentioning that type II topoisomerases have been described in several trypanosomatids (5, 11, 13, 16, 18-20), including T. cruzi, which expresses an ATP-independent enzyme (13). However, only in Crithidia fasciculata (16) and Trypanosoma equiperdum (18) has evidence been presented which supports the localization of the enzyme in the kinetoplast. Taken together, the data indicate that …	https://aac.asm.org/content/aac/34/9/1707.full.pdf
DNA polymerase kappa	8-oxoguanine	The overexpression of TcPOLK increases T. cruzi resistance to hydrogen peroxide, and in vitro polymerization assays revealed that TcPol kappa efficiently bypasses 8-oxoguanine lesions. Remarkably, our results also demonstrate that the DinB subfamily of polymerases can participate in homologous recombination, based on our findings that TcPol kappa increases T. cruzi resistance to high doses of gam…	https://pubmed.ncbi.nlm.nih.gov/19007414/
60S ribosomal protein L4,	NOT FOUND	NOT FOUND	NOT FOUND
CBF domain-containing protein	NOT FOUND	NOT FOUND	NOT FOUND
U6 snRNA-associated Sm-like protein LSm8	NOT FOUND	NOT FOUND	NOT FOUND
Guanine nucleotide-binding protein subunit beta-like protein	NOT FOUND	In T. cruzi, GTPases attributed to the CVC encompass not only Rab11 but also Rab32 (Ulrich et al., 2011).	https://www.sciencedirect.com/topics/neuroscience/monomeric-guanine-nucleotide-binding-protein
Ubiquitinyl hydrolase 1 (EC 3.4.19.12)	deubiquitinating proteases	Ubiquitin is removed by selective proteases called deubiquitinating proteases (DUBs) that hydrolyze the isopeptide linkage. Many of these hydrolases both process ubiquitin to expose the C-terminal diglycine and cleave ubiquitin from conjugated substrates; therefore, the term DUBs is generally applied to hydrolases involved in either function. T	https://ec.asm.org/content/6/11/1943
DUF4201 domain-containing protein	NOT FOUND	NOT FOUND	NOT FOUND
Nuclear pore complex protein (NUP155),	NOT FOUND	NOT FOUND	NOT FOUND
FCP1 homology domain-containing protein	NOT FOUND	NOT FOUND	NOT FOUND
RNA editing complex protein MP18,	NOT FOUND	NOT FOUND	NOT FOUND
Inositol phosphatidylinositol phosphatase,	NOT FOUND	Cestari et al. identified steps of the inositol phosphate pathway that are essential for Trypanosoma brucei infection. Using a chemical genetic approach they discovered small molecules that inhibit phosphorylation of Ins(1,4,5)P3 and Ins(1,3,4,5)P4 and that are lethal to T. brucei and other related parasites.	https://www.cell.com/cell-chemical-biology/pdf/S2451-9456(16)30093-9.pdf
CULLIN_2 domain-containing protein	NOT FOUND	NOT FOUND	NOT FOUND
Farnesyl pyrophosphate synthase,	NOT FOUND	NOT FOUND	NOT FOUND
Phosphoglycerate kinase (EC 2.7.2.3)	NOT FOUND	In this paper, we report the subcellular distribution of phosphoglycerate kinase (PGK) in epimastigotes of Trypanosoma cruzi. Approximately 80% of the PGK activity was found in the cytosol, 20% in the glycosomes.	https://pubmed.ncbi.nlm.nih.gov/11704279/
RRM domain-containing protein	NOT FOUND	TcNRBD1 is an RBP that contains two RRM domains and is expressed throughout the life cycle of T. cruzi. This protein is orthologous to the P34 and P37 proteins from T. brucei, although the role they play in these organisms is distinct.	https://www.ncbi.nlm.nih.gov/pmc/articles/PMC7045066/
Succinate dehydrogenase assembly factor 3, mitochondrial	NOT FOUND	NOT FOUND	NOT FOUND
Protein RER1	NOT FOUND	NOT FOUND	NOT FOUND
PH domain-containing protein	NOT FOUND	NOT FOUND	NOT FOUND
High mobility group protein,	High mobility group B	High Mobility group box 1 protein (HMGB1) is a prototypical alarmin molecule released by injured cells and it is also actively secreted by cells of the innate immune system in response to invasion as well as to sterile damage. High mobility group B (HMGB) proteins are important for different processes, inside the nucleus they affect chromatin structure and also they have an extracellular role act…	https://www.ncbi.nlm.nih.gov/pmc/articles/PMC5319819/
Vesicular transport-associated repeat protein,		Using clathrin light chain (TcCLC) and EpsinR (TcEpsinR) as affinity handles, we identified candidate clathrin-associated proteins (CAPs) in Trypanosoma cruzi; the cohort includes orthologs of many proteins known to mediate vesicle trafficking, but significantly not the AP-2 adaptor complex.	https://www.nature.com/articles/srep31212
Arginase,	Arg-1	To proof the hypothesis, that Arg-1 accounts for the increased susceptibility of IL-13tg mice, we blocked arginase activity in infected IL-13tg mice. Because this arginase inhibition resulted in a decreased susceptibility to experimental Chagas disease our study supports in summary the conclusion that IL-13/IL-4Rα-driven Arg-1 expression contributes to the permissiveness of the host to T. cruzi i…	https://www.ncbi.nlm.nih.gov/pmc/articles/PMC6281981/
Ubiquitin-activating enzyme E1, (EC 6.3.2.19)	NOT FOUND	Ubiquitin is activated by ubiquitin-activating enzymes (E1s) and transferred to ubiquitin-conjugating enzymes (E2s) and transferred to substrate with specific ubiquitin ligases (E3s).	https://www.nature.com/articles/s41598-018-26532-z
RNA cytidine acetyltransferase (EC 2.3.1.-) (18S rRNA cytosine acetyltransferase)		NOT FOUND	NOT FOUND
Exonuclease,	serine/threonine phosphatase	In spite of the relevance of the dephosphorylation and the high representative number of phosphatases in the genome and proteome of T. cruzi [64, 42], only two protein phosphatases with diminished phosphorylation levels in MTy were found: an endonuclease/exonuclease/phosphatase responsible for dephosphorylation of DNA sequences (TcCLB.504073.10) and PP1, a serine/threonine phosphatase (TcCLB.5077…	https://journals.plos.org/plosntds/article?id=10.1371/journal.pntd.0007103
Protein kinase,	NOT FOUND	Further studies of PKA substrates should permit us to understand how PKA functions in T. cruzi. The findings in this article open new avenues to study cAMP-PKA pathways in T. cruzi and may eventually lead to novel therapeutic targets for treatment.	https://www.ncbi.nlm.nih.gov/pmc/articles/PMC2546855/
Casein kinase, delta isoform,	NOT FOUND	Also in the epimastigote forms, the CK1-like activity increases in the log phase of growth of the parasites, and, through synchronization studies, this activity has been most conspicuously circumscribed to the S and M phases of the cell cycle.	https://pubmed.ncbi.nlm.nih.gov/12387847/
Endoribonuclease L-PSP (Pb5),	NOT FOUND	NOT FOUND	NOT FOUND
DUF4200 domain-containing protein	NOT FOUND	NOT FOUND	NOT FOUND
DNA repair protein RAD50,	NOT FOUND	Finally, we show that RAD50 suppresses DNA repair using donors with short stretches of homology at a subtelomeric locus, with null strains producing a greater diversity of expressed VSG variants following DSB repair.	https://www.biorxiv.org/content/10.1101/2020.03.17.994905v1.full
TPR_REGION domain-containing protein	NOT FOUND	NOT FOUND	NOT FOUND
RNA-binding protein,	NOT FOUND	In this manuscript, we will discuss the data obtained and the potential of the CRISPR/CAS methodology to unveil the role of RBPs in T. cruzi gene expression regulation.	https://www.frontiersin.org/articles/10.3389/fcimb.2020.00056/full
Metallopeptidase,	MMP-9-	This is the first report of the presence of MMP-9-like molecules in T. cruzi. The presence of a matrix extracellular-degrading enzyme may play a role in the T. cruzi-host cell interaction, making this enzyme a potential target for future drug development against this pathogenic trypanosomatid.	https://pubmed.ncbi.nlm.nih.gov/20138866/
Dolichol-phosphate mannosyltransferase subunit 1 (EC 2.4.1.83)	NOT FOUND	NOT FOUND	NOT FOUND
Retrotransposon hot spot (RHS) protein,	RNA polymeras	We show that retrotransposon hotspot (RHS) proteins fulfil some of these functions and that their depletion globally impairs nascent RNA synthesis by RNA polymeras	https://academic.oup.com/nar/article/47/4/1725/5245436
t-SNARE coiled-coil homology domain-containing protein	NOT FOUND	NOT FOUND	NOT FOUND
DNA helicase (EC 3.6.4.12)	NOT FOUND	NOT FOUND	NOT FOUND
Unc104-like kinesin,	NOT FOUND	NOT FOUND	NOT FOUND
Mu-adaptin 1,	NOT FOUND	NOT FOUND	NOT FOUND
SP-RING-type domain-containing protein	NOT FOUND	NOT FOUND	NOT FOUND
ACB domain-containing protein	NOT FOUND	NOT FOUND	NOT FOUND
Clathrin coat assembly protein,	polypeptide	Our data demonstrate the expression of clathrin in T. cruzi epimastigotes and show the association of this polypeptide with the parasite endocytic and exocytic pathways.	https://europepmc.org/article/med/17552985
DNA_pol_B_thumb domain-containing protein		NOT FOUND	NOT FOUND
Kinesin-like protein	KinesinCaaX	Taken together, our work suggests KinesinCaaX is a target of PFT inhibition of T. brucei cell proliferation and KinesinCaaX functions through both the motor and farnesyl groups.	https://www.ncbi.nlm.nih.gov/pmc/articles/PMC3206815/
Myotubularin phosphatase domain-containing protein	PtdIns3P and PtdIns(3,5)P2	We propose that the myotubularin family of enzymes utilize both PtdIns3P and PtdIns(3,5)P2 as substrates, and that PtdIns5P functions in a positive feedback loop controlling their activity. These findings highlight the importance of regulated phosphatase activity for the control of phosphoinositide metabolism.	https://pubmed.ncbi.nlm.nih.gov/12646134/
Ribonuclease II-like protein,		NOT FOUND	NOT FOUND
Arf-GAP domain-containing protein		NOT FOUND	NOT FOUND
Ubiquitin hydrolase,		NOT FOUND	NOT FOUND
Ribonuclease (EC 3.1.26.4)		NOT FOUND	NOT FOUND
Choline/carnitine O-acyltransferase,		NOT FOUND	NOT FOUND
Aldehyde dehydrogenase, (EC 1.2.3.-)	Aldo-keto reductase and alcohol dehydrogenase	Aldo-keto reductase and alcohol dehydrogenase contribute to benznidazole natural resistance in Trypanosoma cruzi.	https://pubmed.ncbi.nlm.nih.gov/28884498/
ABC transporter,		Taken together, the results provide the first description of native ABCC-like activity in T. cruzi epimastigote and trypomastigote forms, indicating that the study of the biological role for that thiol transporter is crucial to reveal new molecular mechanisms for therapeutic approaches in the Chagas disease.	https://www.frontiersin.org/articles/10.3389/fmicb.2018.00205/full
SNF7-like protein,	SNF-7	SNF-7 is a protein related to cargo transport through cytoskeleton and vesicle coating, which was secreted at pH 5.0 conditions only.	https://journals.plos.org/plosone/article?id=10.1371/journal.pone.0225386
DnaJ chaperone protein,	TcDJ1	The expression of TcDJ1 is developmentally regulated since the levels of both mRNA and protein are much higher in epimastigotes (replicative form) than in metacyclic trypomastigotes (infective form). Thus it may participate in mitochondrial biosynthetic processes in this organism.	https://academic.oup.com/femsle/article/166/1/141/440744
Origin recognition complex subunit 1		These data show that Orc1/Cdc6 is a component of the prereplicative machinery in trypanosomes and that, in these organisms, the restriction of replication to one round during the cell cycle is not related to Orc1/Cdc6 expression, localization, or ability to bind to chromatin.	https://ec.asm.org/content/8/10/1592
Amino acid transporter,	arginine	Intracellular localization of this transporter in a network of tubules and vesicles at the anterior region of the protozoan suggests that it plays a role in the transport of arginine from intracellular pools of cationic amino acids.	https://www.ncbi.nlm.nih.gov/pmc/articles/PMC4486710/
Mucin-associated surface protein (MASP),		We speculate that changes in the large repertoire of MASP antigenic peptides during an infection may contribute to the evasion of host immune responses during the acute phase of Chagas disease.	https://pubmed.ncbi.nlm.nih.gov/22905275/
Meiotic recombination protein SPO11,		Meiotic recombination protein SPO11,	https://academic.oup.com/mbe/article/24/12/2827/979968
Protein SDA1		Further characterization of Sda1 is likely to provide important clues to the poorly understood mechanisms that control passage through G1.	https://www.ncbi.nlm.nih.gov/pmc/articles/PMC30578/
Protein kinase,	Protein kinase A	Protein kinase A (PKA) is an important mediator of many signal transduction pathways that occur in eukaryotic cells, and it has been implicated as a regulator of stage differentiation in Trypanosoma cruzi.	https://pubmed.ncbi.nlm.nih.gov/18694966/
Antigenic protein,	Ala, Lys, Pro-rich repeat domain	Several antigens from Trypanosoma cruzi, the causative agent of Chagas disease (CD), contain amino acid repeats identified as targets of the host immune response. Ribosomal proteins containing an Ala, Lys, Pro-rich repeat domain are among the T. cruzi antigens that are strongly recognized by antibodies from CD patients.	https://www.frontiersin.org/articles/10.3389/fmicb.2017.02188/full
tRNA isopentenyltransferase,	i6A37	For example, a homozygous mutation in TRIT1 that encodes, human tRNAisopentenyltransferase which catalyses i6A37 modification in the anticodon loop of small subset of mitochondrial tRNAs lead to perturbation in the mitochondrial protein synthesis that eventually results in severe combined mitochondrial respiratory defect	https://shodhganga.inflibnet.ac.in/bitstream/10603/125003/10/10_chapter1.pdf
Pantothenate kinase subunit, (EC 2.7.1.33)	pantothenate kinase 2	In terms of common metabolic genes, pantothenate kinase 2 (PANK2), the first enzyme in the biosynthetic pathway for coenzyme A production, was upregulated in these diverse cell types in response to T. cruzi-infection.	https://www.ncbi.nlm.nih.gov/pmc/articles/PMC2709661/
Dopey_N domain-containing protein	NOT FOUND	NOT FOUND	NOT FOUND
GTPase activating protein of Rab-like GTPase,		The regulation of GTPase proteins and effector molecules can contribute to the altered physiology of the host cells by modifying the normal incoming of nutrients as well as interfering with other important events related to the endocytic pathway.	https://journals.sagepub.com/doi/full/10.1369/jhc.5A6654.2005
Protein phosphatase (EC 3.1.3.16)	tyrosine (Tyr), serine (Ser) and threonine (Thr)	In the cell, protein phosphatases and protein kinases play a dynamic antagonistic role, controlling the phosphorylation state of tyrosine (Tyr), serine (Ser) and threonine (Thr) side chains of proteins.	https://www.ncbi.nlm.nih.gov/pmc/articles/PMC2994645/
Subtilisin-like serine peptidase,		Ecotin, a serine peptidase inhibitor (ISP), discovered in Escherichia coli, inhibit a wide range of trypsin-like serine peptidases, protecting microorganisms from the host's immune response.	https://www.x-mol.com/paper/1230643149994479616?recommendPaper=1213054043731202058
Protein kinase domain-containing protein	Protein kinase A	Protein kinase A (PKA) is an important mediator of many signal transduction pathways that occur in eukaryotic cells, and it has been implicated as a regulator of stage differentiation in Trypanosoma cruzi.	https://pubmed.ncbi.nlm.nih.gov/18694966/
Trans-splicing factor,	pre-mRNA	One of the first key discoveries in regard to gene expression was spliced leader (SL) trans splicing, which was eventually found to be an essential maturation step for all nuclear pre-mRNA in trypanosomatids.	https://www.ncbi.nlm.nih.gov/pmc/articles/PMC2918933/
PAP2 family protein,	diacylglycerol kinase	Morphological changes of epimastigotes were correlated with an increase in PtdOH mass accomplished by increased enzyme activity of diacylglycerol kinase (DAGK, E.C. 2.7.1.107) and concomitant decreased activity of phosphatidate phosphatases type 1 and type 2 (PAP1, PAP2, E.C. 3.1.3.4).	https://pubmed.ncbi.nlm.nih.gov/21667213/
Dihydrolipoamide dehydrogenase,		The T. b. brucei dihydrolipoamide dehydrogenase gene has been expressed in Escherichia coli and the resultant protein purified; its N-terminus is processed in a similar fashion to that in the trypanosome, but with reduced specificity.	https://www.sciencedirect.com/science/article/pii/0166685193000163
Kinesin,	KIF 5 protein	Microtubules are also responsible for carrying vesicles such as those positive for Vamp7 (essential for lysosomal fusion and retention of infection) to the entry site. This transport is dependent on the KIF 5 protein (a kinesin)	https://www.intechopen.com/books/biology-of-em-trypanosoma-cruzi-em-/how-does-the-main-infective-stage-of-em-t-cruzi-em-enter-and-avoid-degradation-in-host-cells-a-descr
SNF2 DNA repair protein,		t a subset of Snf2 family proteins act as ATP-dependent	https://academic.oup.com/nar/article/34/10/2887/2543556
rRNA adenine N(6)-methyltransferase (EC 2.1.1.-)	NOT FOUND	NOT FOUND	NOT FOUND
Ribosome biogenesis protein NOP53		Our laboratory has previously characterized two essential and abundant RBPs, P34 and P37, in Trypanosoma brucei which are required for several critical steps in ribosome biogenesis.	https://journals.plos.org/plosone/article?id=10.1371/journal.pone.0131323
Mitochondrial carrier protein,		Taking into account its reported interaction with the T. brucei TRRM3 protein which is enriched in the mitochondrial membrane fraction, we here suggest a zip code role for this element. Globally, here we provide an inventory of the mitochondrial proteins in T. cruzi and give evidence for the existence of both peptide and mRNA signals specific to nuclear encoded mitochondrial proteins.	https://journals.plos.org/plosone/article?id=10.1371/journal.pone.0215160
Bifunctional dihydrofolate reductase-thymidylate synthase	dihydrofolate reductase	The dihydrofolate reductase activity of T. cruzi, which is expressed as part of a bifunctional enzyme, dihydrofolate reductase-thymidylate synthase (DHFR-TS), is a potential target for drug development.	https://pubmed.ncbi.nlm.nih.gov/19564691/
KU80 protein,		Little is known about other DSB repair pathways in T. brucei. Although KU70 and KU80 are present in T. brucei and function in telomere maintenance (19, 44), a role conserved in other eukaryotes, no evidence has been provided to suggest that NHEJ occurs in vivo, despite a number of attempts to assay the reaction (19, 20).	https://ec.asm.org/content/6/10/1773
TLC domain-containing protein		NOT FOUND	NOT FOUND
60S ribosomal protein L7,		Two dimers of this protein form the L7/12 stalk one of the most typical structural features of the subparticle, that shows a noticeable flexibility and seems to be implicated in the interaction of the supernatant factors with the ribosome during protein synthesis	https://link.springer.com/chapter/10.1007/978-3-642-84921-3_7
Autophagy-related protein	ATG5 and ATG7	The mechanism has not been fully elucidated yet; however, this phenomenon could be due to the enhanced deacetylation of essential autophagy-related proteins such as ATG5 and ATG7	https://journals.plos.org/plosntds/article?id=10.1371/journal.pntd.0006049
Casein kinase, delta isoform,	CK1-l	Also in the epimastigote forms, the CK1-like activity increases in the log phase of growth of the parasites, and, through synchronization studies, this activity has been most conspicuously circumscribed to the S and M phases of the cell cycle.	https://pubmed.ncbi.nlm.nih.gov/12387847/
J domain-containing protein	TcDJ1	The expression of TcDJ1 is developmentally regulated since the levels of both mRNA and protein are much higher in epimastigotes (replicative form) than in metacyclic trypomastigotes (infective form). Thus it may participate in mitochondrial biosynthetic processes in this organism.	https://academic.oup.com/femsle/article/166/1/141/440744
ZIP Zn transporter,	LiZIP3	LiZIP3 decline in response to zinc is regulated at the mRNA level in a process involving (a) short‐lived protein(s). Collectively, our data reveal that LiZIP3 enables L. infantum to acquire zinc in a highly regulated manner, hence contributing to zinc homeostasis.	https://onlinelibrary.wiley.com/doi/full/10.1111/mmi.12957
Acyl transferase-like protein,	PGAP2p	PGAP2p is one protein involved in this process [96], but it is probably not an acyl-transferase because it has no homology to acyltransferases [21].	https://www.hindawi.com/journals/er/2011/648159/
Oxysterol-binding protein,		NOT FOUND	NOT FOUND
Adenylate kinase,	TcADKn	In addition, TcADKn expression levels are regulated at an mRNA level, being its 3′UTR involved in this process. These findings are the first steps in the understanding of ribosome processing in trypanosomatids.	https://journals.plos.org/plosntds/article?id=10.1371/journal.pntd.0002044
Diacylglycerol acyltransferase,		Metabolic tracer studies confirmed long-chain fatty acid scavenging by intracellular T. cruzi amastigotes, a capacity that was significantly diminished in host cells deficient for de novo triacylglycerol synthesis via the diacylglycerol acyltransferases (DGAT1/2).	https://pubmed.ncbi.nlm.nih.gov/29281741/
Minichromosome maintenance (MCM) complex subunit,		These data suggest that the lacking of DNA replication during the T. cruzi life cycle may be a consequence of the blocking of TcORC1/CDC6-DNA interaction and of the down regulation of the TcMCM7 expression.	https://pubmed.ncbi.nlm.nih.gov/24681203/
Dihydroorotase, (EC 3.5.2.3)	succinate/fumarate	These results clearly indicated that the cytosolic MV-FRD is attributable to T. cruzi DHOD. The DHOD may play an important role in succinate/fumarate metabolism as well as de novo pyrimidine biosynthesis in T. cruzi.	https://pubmed.ncbi.nlm.nih.gov/12106873/
Fatty acyl CoA syntetase 1,		Activation of fatty acids is generally accomplished using a family of enzymes, termed fatty acyl-CoA synthetases (ACSs). Five out of eight potential T. brucei ACSs have been characterised (Fig. 2, Table 1). TbACS1–4 are found in a tandem array and are constitutively expressed in both main life cycle stages, with TbACS3 being the dominant form.	https://www.ncbi.nlm.nih.gov/pmc/articles/PMC3744938/
Cytidine deaminase-like protein		Contribution of Cytidine Deaminase to Thymidylate Biosynthesis in Trypanosoma brucei : Intracellular Localization and Properties of the Enzyme	https://www.researchgate.net/publication/335025338_Contribution_of_Cytidine_Deaminase_to_Thymidylate_Biosynthesis_in_Trypanosoma_brucei_Intracellular_Localization_and_Properties_of_the_Enzyme
T-complex protein 1 subunit gamma	TcP proteins	The cross-reactivity of anti-TcP antibodies with human P proteins suggests that, through antigenic conservation, TcP proteins may contribute to the development of autoreactive antibodies in Chagas' disease patients.	https://pubmed.ncbi.nlm.nih.gov/7693813/
Dynein heavy chain,		The opposite movement, retrograde IFT (minusend-directed, tip to base), appears to be mediated by a specific cytoplasmic dynein heavy chain (DHC 1b) in association with at least one light chain (LC8) [79].	http://www.higiene.edu.uy/ubp/ubpmateriales/papers/1-5%20trypflagellum.pdf
DNA-J protein,		A full length cDNA encoding a novel Trypanosoma cruzi DnaJ protein was cloned and characterized.	https://pubmed.ncbi.nlm.nih.gov/9741092/
RanBP2-type domain-containing protein	protein RBP42	The Trypanosoma cruzi RNA-binding protein RBP42 is expressed in the cytoplasm throughout the life cycle of the parasite	https://www.ncbi.nlm.nih.gov/pmc/articles/PMC5866238/
RING-CH-type domain-containing protein		NOT FOUND	NOT FOUND
Bap31 domain-containing protein		NOT FOUND	NOT FOUND
Guanine nucleotide releasing protein,	Ras‐associated	Identification and characterization of a novel mouse gene encoding a Ras‐associated guanine nucleotide exchange factor: expression in macrophages and myocarditis elicited by Trypanosoma cruzi parasites	https://jlb.onlinelibrary.wiley.com/doi/full/10.1189/jlb.72.6.1215
60S ribosomal protein L23,		Over-expression of 60s ribosomal L23a is associated with cellular proliferation in SAG resistant clinical isolates of Leishmania donovani	https://journals.plos.org/plosntds/article?id=10.1371/journal.pntd.0002527
ADP-ribosylation factor,		Arfs (ADP-ribosylation factors) are conserved GTP-binding proteins involved in the control of coatomers assembling in budding vesicles in the eukaryotic secretory pathway and during some endocytic events.	https://pubmed.ncbi.nlm.nih.gov/12923631/
Heat shock protein,		It was therefore of interest to study HSP90 inhibition in T. cruzi to monitor its effects on HSP synthesis and on the growth and morphological appearance of the parasite and to compare the results with the effects observed with L. donovani.	https://ec.asm.org/content/1/6/936
HTH cro/C1-type domain-containing protein	NOT FOUND	NOT FOUND	NOT FOUND
Regulator of chromosome condensation (RCC1),		T. cruzi RCCP, like its orthologue in T. brucei, presents four RCC1 repeats (Fig. 4D). RCC1 repeats are present in the RCC1 superfamily, being repetitive sequences of 51-68 aa residues each. At the functional level, RCC1 is the best-characterised member of the family. RCC1 is a guanine nucleotide exchange factor (GEF) for Ran (Ras-related nuclear). Guanosine triphosphatase (GTPase) Ran controls n…	https://www.scielo.br/scielo.php?pid=S0074-02762020000100318&script=sci_arttext
VWFA domain-containing protein	NOT FOUND	NOT FOUND	NOT FOUND
Zn-finger protein,		The zinc finger protein TcZFP2 binds target mRNAs enriched during Trypanosoma cruzi metacyclogenesis	https://www.scielo.br/scielo.php?script=sci_arttext&pid=S0074-02762012000600014
Oligopeptidase B-like protein,	oligopeptidase B	Oligopeptidase B, a processing enzyme of the prolyl oligopeptidase family, is considered as an important virulence factor in trypanosomiasis. Trypanosoma cruzi oligopeptidase B (OPBTc) is involved in host cell invasion by generating a Ca2+-agonist necessary for recruitment and fusion of host lysosomes at the site of parasite attachment.	https://www.ncbi.nlm.nih.gov/pmc/articles/PMC3261901/
Component of oligomeric Golgi complex 7 (Conserved oligomeric Golgi complex subunit 7)		https://www.scielo.br/scielo.php?pid=S0074-02762009000900014&script=sci_arttext&tlng=en
Endonuclease G, (EC 3.1.30.-)		Conservation of the pro-apoptotic nuclease activity of endonuclease G in unicellular trypanosomatid parasites	https://www.researchgate.net/publication/5775647_Conservation_of_the_pro-apoptotic_nuclease_activity_of_endonuclease_G_in_unicellular_trypanosomatid_parasites
COP-coated vesicle membrane protein erv25,		In our analysis, the reservosomes exhibited endosomal integral membrane proteins and proteins involved in vesicular traffic, such as COP-coated vesicle membrane proteins erv25 and gp25L, mu-adaptin 1, huntingtin-interacting protein (HIP), vesicle-associated membrane proteins (VAMPs), and the GTP-binding proteins Rab1, Rab2a, Rab7, and Rab18.	https://www.ncbi.nlm.nih.gov/pmc/articles/PMC2763633/
Glutamate dehydrogenase		Until now, no glutamate synthetase activity or genes coding for this enzyme had been identified in T. cruzi. However, the T.cruzi NADP+-linked glutamate dehydrogenase is a very well characterized enzyme, both at molecular and biochemical level	https://www.hindawi.com/journals/er/2011/486928/
Trafficking protein particle complex subunit		NOT FOUND	NOT FOUND
Fatty acyl CoA synthetase,		NOT FOUND	NOT FOUND
Mucin TcMUCII,		NOT FOUND	NOT FOUND
Protamine P1,		NOT FOUND	NOT FOUND
BTB_2 domain-containing protein		NOT FOUND	NOT FOUND
Mucin-associated surface protein (MASP),		NOT FOUND	NOT FOUND
Retrotransposon hot spot (RHS) protein,		Our experiments indicate that the RHS proteins are located inside the cell, not on the cell surface, and it is now a priority to investigate the function of this diverse and potentially rapidly evolving gene family.	https://www.ncbi.nlm.nih.gov/pmc/articles/PMC118050/
AGP2beta-2,		NOT FOUND	NOT FOUND
AP-3 complex subunit delta		Our findings, implicating that AP3 has a role in transport to acidocalcisomes, thus provide further evidence that biogenesis of acidocalcisomes resembles that of lysosome-related organelles, and that both may have conserved origins.	https://www.researchgate.net/publication/5599065_The_AP3_adaptor_is_involved_in_the_transport_of_membrane_proteins_to_acidocalcisomes_of_Leishmania
Golgi reassembly stacking protein (GRASP homologue),	TcGRASP	One control transfectant line encompassed an unrelated gene, TcGRASP, that was overexpressed from the pTEX-TcGRASP::GFP vector. TcGRASP encodes the T. cruzi paralogue for the Golgi reassembly stacking protein (GRASP)	https://www.researchgate.net/publication/5599065_The_AP3_adaptor_is_involved_in_the_transport_of_membrane_proteins_to_acidocalcisomes_of_Leishmania
Adenylate kinase, (EC 2.7.4.3)	TcADK1 and TcADK4	Both, TcADK1 and TcADK4 present N-terminal extension that could be responsible for their subcellular localization. The presence of ADK variants in the flagellum would be critical for the provision of energy in a process of high ATP consumption such as cell motility.	https://www.ncbi.nlm.nih.gov/pmc/articles/PMC3567042/
Histone H2B	human histone H2B	The differences in size and in acceptor sites for acetylation of T. cruzi histone H2B when compared to human histone H2B may represent a functional feature to consider for the understanding of the chromatin cycle of condensation in this parasite.	https://pubmed.ncbi.nlm.nih.gov/7670546/
ATP-dependent DEAD/H RNA helicase,	RecA-like domains	RNA helicases of the DEAD/H-box family are characterized by the presence of nine conserved motifs that are incorporated into two RecA-like domains. These helicases are involved in several biological steps in RNA metabolism, from transcription to translation	https://journals.plos.org/plosone/article?id=10.1371/journal.pone.0109521#s4
PseudoU_synth_2 domain-containing protein		NOT FOUND	NOT FOUND
Ubiquitin-conjugating enzyme,		The ubiquitin-conjugating enzyme CDC34 is essential for cytokinesis in contrast to subunits of a SCF complex in Trypanosoma brucei	https://www.ncbi.nlm.nih.gov/pmc/articles/PMC5507466/
PUA domain-containing protein		NOT FOUND	NOT FOUND
UV excision repair protein RAD23	XPC, Rad23, and DDB1	In trypanosomatids, XPC, Rad23, and DDB1 (XPE) proteins involved in recognition of global genome repair have been identified, while only CSB (Rad26) is present for TC-NER	https://www.ncbi.nlm.nih.gov/pmc/articles/PMC3957735/
Epsilon tubulin,		NOT FOUND	NOT FOUND
Ubiquitin-activating enzyme,		NOT FOUND	NOT FOUND
Calponin-homology (CH) domain-containing protein		NOT FOUND	NOT FOUND
Aspartate carbamoyltransferase (EC 2.1.3.2)		On the other hand, amino acids such as aspartate are relevant in T. cruzi energetic metabolism [[]. Only one enzyme that metabolizes aspartate has been cloned and characterized in T. cruzi, the aspartate carbamoyltransferase (EC 2.1.3.2), which produces carbamoyl–aspartate from carbamoyl–phosphate and l-aspartate constituting the second step in the de novo pyrimidine biosynthesis [[0].	https://academic.oup.com/femsle/article/247/1/65/535594
Sas10 domain-containing protein		Genetic complementation assays identified the Sas10/C1D domain of Rrp47 as critical for yeast normal growth, sufficient for Rrp47 function in vivo and responsible for the interaction with the N-terminal domain of Rrp6.	https://journals.plos.org/plosone/article?id=10.1371/journal.pone.0089138
Thioredoxin-like_fold domain-containing protein		NOT FOUND	NOT FOUND
Pumilio-repeat, RNA-binding protein,	Zinc Finger domains, the Pumilio domain and the ALBA domain	RBPs interact with mRNA motifs using dedicated functional domains such as the RNA-Recognition Motif (RRM), the Zinc Finger domains, the Pumilio domain and the ALBA domain, to name the most relevant domains found in trypanosomatid RBPs[12].	https://www.ncbi.nlm.nih.gov/pmc/articles/PMC4768119/
Phosphoglucomutase, (EC 5.4.2.2)	glucose-6-phosphate and glucose-1-phosphate.	The synthesis of UDP-galactose in T. cruzi requires the activity of phosphoglucomutase (PGM), the enzyme that catalyzes the interconversion of glucose-6-phosphate and glucose-1-phosphate.	https://pubmed.ncbi.nlm.nih.gov/19696235/
Gamma-glutamylcyclotransferase family protein		NOT FOUND	NOT FOUND
Cytochrome b5 heme-binding domain-containing protein		NOT FOUND	NOT FOUND
Serine/threonine protein phosphatase,		NOT FOUND	NOT FOUND
2-amino-3-ketobutyrate coenzyme A ligase,		NOT FOUND	NOT FOUND
R3H-assoc domain-containing protein		NOT FOUND	NOT FOUND
NTP_transferase domain-containing protein		NOT FOUND	NOT FOUND
SANT domain-containing protein		In the C-terminal half of the protein, the HAND, SANT (SWI3, ADA2, N-CoR and TFIIIB) and SLIDE (SANT-like ISWI domain) domains are found, which allow the interaction of this ATPase with DNA and histones	In the C-terminal half of the protein, the HAND, SANT (SWI3, ADA2, N-CoR and TFIIIB) and SLIDE (SANT-like ISWI domain) domains are found, which allow the interaction of this ATPase with DNA and histones
60S acidic ribosomal protein P2,		Conversely, human anti-P protein antibodies in sera from patients with SLE cross-react with the C-terminal epitope of T. cruzi TcP1/P2 proteins. The cross-reactivity of anti-TcP antibodies with human P proteins suggests that, through antigenic conservation, TcP proteins may contribute to the development of autoreactive antibodies in Chagas' disease patients.	https://pubmed.ncbi.nlm.nih.gov/7693813/
Phopshatase,		In spite of their well-described phosphatomes, few trypanosomatid protein phosphatases have been characterized and studied in vivo. The aim of this review is to give an up to date scope of the research, which has been carried out on trypanosomatid protein phosphatases.	https://www.ncbi.nlm.nih.gov/pmc/articles/PMC2994645/
ATP-binding cassette protein,	TcABCG1	Here we report the characterisation of the first T. cruzi ABCG transporter gene, named TcABCG1, which is over-expressed in parasite strains naturally resistant to BZ.	https://www.ncbi.nlm.nih.gov/pmc/articles/PMC4489481/
TNase-like domain-containing protein		NOT FOUND	NOT FOUND
Ras-related protein rab,		NOT FOUND	NOT FOUND
Cilia- and flagella-associated protein 300		Here we describe functional characterisation of Arl6 in the flagellated model eukaryote Trypanosoma brucei, which requires motility for viability.	https://www.sciencedirect.com/science/article/pii/S0167488912001231
Dynein light chain		NOT FOUND	NOT FOUND
Chorein_N domain-containing protein		NOT FOUND	NOT FOUND
DUF155 domain-containing protein		NOT FOUND	NOT FOUND
p1/s1 nuclease,		The single–strand–specific S1 nuclease from Aspergillus oryzae is an archetypal enzyme of the S1–P1 family of nucleases with a widespread use for biochemical analyses of nucleic acids.	https://www.ncbi.nlm.nih.gov/pmc/articles/PMC5201275/
RNA pseudouridylate synthase protein,		NOT FOUND	NOT FOUND
Symplekin_C domain-containing protein		NOT FOUND	NOT FOUND
Chromatin binding protein,		NOT FOUND	NOT FOUND
APG6 domain-containing protein		Interestingly, the autophagy protein Apg6 (PF04111) domain was associated with eight regulated proteins. Proteins involved in the formation of autophagosomes play an important role in the protein degradation process induced by starvation [70]. This domain was mapped to several uncharacterized proteins, which are discussed below.	https://www.ncbi.nlm.nih.gov/pmc/articles/PMC6115888/
Fe2OG dioxygenase domain-containing protein		NOT FOUND	NOT FOUND
Nucleoporin (NUP54/57),		NOT FOUND	NOT FOUND
CPSF_A domain-containing protein	CstF	The AAUAAA element serves as a binding site for the CPSF (cleavage and polyadenylation specificity factor) complex, a complex of four subunits, while the U/GU-rich element binds the CstF (cleavage stimulation factor) complex, a trimeric complex of proteins	https://www.hindawi.com/journals/ijg/2012/876893/
Meiosis-specific nuclear structural protein 1		Here we exploit the identification of homologs of meiotic genes in the T. brucei genome and demonstrate that three functionally distinct, meiosis-specific proteins are expressed in the nucleus of a single specific cell type, defining a previously undescribed developmental stage occurring within the tsetse fly salivary gland	https://www.pnas.org/content/pnas/early/2011/02/08/1019423108.full.pdf
Coatomer subunit gamma		Coatomer is a multisubunit complex involved in trafficking of vesicles between the endoplasmatic reticulum and the Golgi apparatus	https://www.researchgate.net/publication/11960448_The_coatomer_of_Trypanosoma_brucei
RNA-binding protein 5,		NOT FOUND	NOT FOUND
Polynucleotide adenylyltransferase (EC 2.7.7.19)		NOT FOUND	NOT FOUND
Serine/threonine-protein kinase PLK (EC 2.7.11.21) (Polo-like kinase)		Polo-like kinases (Plks) are evolutionarily conserved serine/threonine protein kinases playing crucial roles during multiple stages of mitosis and cytokinesis in yeast and animals.	https://royalsocietypublishing.org/doi/10.1098/rsob.200189
Phosphoadenosine phosphosulfate reductase-like protein,		NOT FOUND	NOT FOUND
Histone H3 variant,		Apart from the canonical core histones, trypanosomes also harbor variants. Homologs to the histone H3 variants (H3.3, associated with active transcription, and CenH3, binding to centromeres) have not been found in trypanosomes, which instead harbor a H3 variant found associated with telomeres	https://www.ncbi.nlm.nih.gov/pmc/articles/PMC3259629/
Mcp5_PH domain-containing protein		NOT FOUND	NOT FOUND
LysM domain-containing protein		Interestingly, LysM domains of certain plant kinases enable the plant to recognize its symbiotic bacteria or sense and induce resistance against fungi.	https://pubmed.ncbi.nlm.nih.gov/18430080/
60S ribosomal protein L30,		NOT FOUND	NOT FOUND
Mitogen-activated protein kinase 5,		NOT FOUND	NOT FOUND
Guanine deaminase (Guanase) (EC 3.5.4.3) (Guanine aminohydrolase)		Guanine deaminase (guanine aminohydrolase, EC 3.5.4.3) catalyzes the hydrolytic deamination of guanine to xanthine.	https://link.springer.com/article/10.1007%2FBF01567163
RuvB-like helicase (EC 3.6.4.12)		Thus PfRuvBs can serve as potential drug target if they show an essential role in the survival of parasite.	https://www.ncbi.nlm.nih.gov/pmc/articles/PMC3460840/
SpoU_methylase domain-containing protein		NOT FOUND	NOT FOUND
DNA polymerase (EC 2.7.7.7)		DNA polymerase beta from Trypanosoma cruzi is involved in kinetoplast DNA replication and repair of oxidative lesions	https://www.sciencedirect.com/science/article/pii/S0166685112000497
Hydrolase, alpha/beta fold family,		Structural superposition onto representative alpha/beta-hydrolase fold proteins of known function indicates that a possible catalytic nucleophile, Ser116 in the T. brucei protein, lies at the expected location.	https://www.researchgate.net/publication/5317544_Structure_of_a_Trypanosoma_brucei_-hydrolase_fold_protein_with_unknown_function
Lactamase_B domain-containing protein		NOT FOUND	NOT FOUND
Amino acid permease,		Amino acid permeases supply parasite cells with amino acids and accordingly, are key players in the mechanisms underlying adaptation to vector and host environments. Indeed, many permeases involved in such processes became essential during parasite evolution as transport systems supplanted biosynthetic pathways	https://link.springer.com/article/10.1007/s00726-010-0812-z
Vacuolar protein sorting-associated protein 28 homolog		NOT FOUND	NOT FOUND
Pyruvate, phosphate dikinase (EC 2.7.9.1)	PPDK	During growth of epimastigotes in batch culture an apparent decrease in the specific activity of PPDK was observed. However, when its activity is normalized for the presence of ammonium in the medium, no significant modification of the enzyme activity per cell in time was found.	https://pubmed.ncbi.nlm.nih.gov/27003459/
Nucleoside diphosphate kinase (EC 2.7.4.6)		TcNDPK1 is a short enzyme isoform, whereas TcNDPK2 is a long one containing a DM10 motif. In addition, two other NDPK genes (TcNPDK3 and TcNDPK4) were detected by data mining at the T. cruzi genome database. The large number and diversity of NDPK isoforms are in agreement with those previously observed for other T. cruzi phosphotransferases, such as adenylate kinases.	https://www.sciencedirect.com/science/article/abs/pii/S0014489408001203
Aminopeptidase, (EC 3.4.11.-)		Overall, the results suggest that in T. brucei, LAP-A may participate in protein degradation associated with nutrient depletion.	https://msphere.asm.org/content/2/4/e00226-17
zf-C6H2 domain-containing protein		NOT FOUND	NOT FOUND
SH3 domain-containing protein	PFR	We propose that this proline-binding SH3 domain may play an important role in the assembly of the PFR.	https://pubmed.ncbi.nlm.nih.gov/15918067/
Metacaspase,		It could thus be speculated that parasite metacaspases could also be regulated by phosphorylation at specific stages of parasite cycles, and this should be taken into account to provide definitive data on the role of metacaspase in parasite death and as a drug target.	https://parasitesandvectors.biomedcentral.com/articles/10.1186/1756-3305-4-26
Flavoprotein domain-containing protein		NOT FOUND	NOT FOUND
Serine/threonine-protein phosphatase (EC 3.1.3.16)		NOT FOUND	NOT FOUND
Tyrosyl or methionyl-tRNA synthetase, (EC 6.1.1.-)		A homology model of the T. brucei MetRS based on other MetRS structures was used to model binding of the lead diaryl diamine compounds. Future studies will focus on improving the pharmacological properties of the MetRS inhibitors.	https://www.ncbi.nlm.nih.gov/pmc/articles/PMC3088252/
Ubiquitin-conjugating enzyme E2,		The ubiquitin-conjugating enzyme CDC34 is essential for cytokinesis in contrast to subunits of a SCF complex in Trypanosoma brucei	ncbi.nlm.nih.gov/pmc/articles/PMC5507466/
START domain-containing protein		NOT FOUND	NOT FOUND
Protein MAK16 homolog		NOT FOUND	NOT FOUND
Adenosine monophosphate deaminase,		NOT FOUND	NOT FOUND
SUMO1/Ulp2,	SUMO	Small ubiquitin like modifier (SUMO) proteins have been found in almost all eukaryotes. Conjugation of SUMO to target proteins alters their functions in multiple ways, and it is therefore central to a multitude of different cellular processes.	https://www.ncbi.nlm.nih.gov/pmc/articles/PMC3796365/
V-type ATPase, C subunit, (EC 3.6.3.14)		NOT FOUND	NOT FOUND
Ribonuclease,		Ribonuclease H (RNase H; EC 3.1.26.4) is a ubiquitous endoribonuclease that hydrolyzes the RNA in a RNA/DNA heteroduplex	https://www.ncbi.nlm.nih.gov/pmc/articles/PMC3089020/
Cystathione gamma lyase, (EC 2.5.1.-)		Unlike the mammalian homologues, T. cruzi CGL specifically cleaves cystathionine into cysteine and is unable to produce H(2)S. The expression pattern of T. cruzi CGL parallels that of CBS, which unexpectedly suggests that in addition to the de novo synthesis of cysteine, the reverse transsulfuration pathway could be operative in the mammalian and insect stages.	https://pubmed.ncbi.nlm.nih.gov/22898136/
ATP-dependent Clp protease subunit, heat shock protein 100,		NOT FOUND	NOT FOUND
Dolichol kinase (EC 2.7.1.108)		NOT FOUND	NOT FOUND
Pre-mRNA splicing factor ATP-dependent RNA helicase,		NOT FOUND	NOT FOUND
UDP-glucuronic acid/UDP-N-acetylgalactosamine transporter,		We have identified a UDP-N-acetylglucosamine transporter in T. cruzi, which is specifically localized to the Golgi apparatus and seems to be expressed, at the mRNA level, throughout the parasite life cycle. Functional studies of TcNST1 will be important to unravel the role of NSTs and specific glycoconjugates in T. cruzi survival and infectivity.	https://bmcmicrobiol.biomedcentral.com/articles/10.1186/s12866-015-0601-7
SURF1-like protein		NOT FOUND	NOT FOUND
ATP-dependent RNA helicase,		The current data also highlight that DEAD/DExH-box RNA helicases might represent feasible drug targets due to their vital role in parasite growth and development.	https://www.ncbi.nlm.nih.gov/pmc/articles/PMC4635832/
NUC194 domain-containing protein		NOT FOUND	NOT FOUND
Cyclin		Interestingly, caveolin-1 expression was reduced while cyclin D1 and extracellular signal-regulated kinase (ERK) expression was increased.	https://europepmc.org/articles/pmc2771879/bin/nihms97036-supplement-table_1.pdf
Acyl-CoA thioesterase,		NOT FOUND	NOT FOUND
Mitogen activated protein kinase,		Mitogen-activated protein kinases (MAPKs) are serine and threonine protein kinases that are highly conserved in eukaryotes, and are involved in signal transduction pathways that modulate physiological and pathophysiological cell responses.	https://europepmc.org/article/pmc/pmc4764696
BILBO1_N domain-containing protein		This data indicates that BILBO1 has intrinsic polymer forming properties and that binding calcium can modulate the form of these polymers. We discuss whether these properties can influence the formation of the FPC.	https://journals.plos.org/plospathogens/article?id=10.1371/journal.ppat.1004654
Tryptophanyl-tRNA synthetase, (EC 6.1.1.2)		On the basis of the initial hits, the design of reactive fragments targeting the hotspot which would be simultaneously covalently linked to a cysteine residue present only in trypanosomatid HisRS was initiated. Inhibition of T. cruzi HisRS was observed with the resultant reactive fragments and the anticipated binding mode was confirmed crystallographically. These results form a platform for the d…	https://pubmed.ncbi.nlm.nih.gov/26249349/
FG-GAP repeat protein,		NOT FOUND	NOT FOUND
Basal body component,		Cytokinesis then generates a daughter cell (1K1N) with a short flagellum and a second daughter (1K0N) with a long flagellum and associated basal body and kinetoplast, but with no evidence of a nucleus.	https://www.ncbi.nlm.nih.gov/pmc/articles/PMC4194031/
RF_PROK_I domain-containing protein		NOT FOUND	NOT FOUND
Ribosomal RNA methyltransferase,		NOT FOUND	NOT FOUND
Dynein regulatory complex protein 9		Trypanin, a Component of the Flagellar Dynein Regulatory Complex, Is Essential in Bloodstream Form African Trypanosomes	https://journals.plos.org/plospathogens/article/file?id=10.1371/journal.ppat.0020101&type=printable
Amastin,		Trypanosoma cruzi: Role of δ-Amastin on Extracellular Amastigote Cell Invasion and Differentiation	https://www.ncbi.nlm.nih.gov/pmc/articles/PMC3525664/
Ricin B-type lectin domain-containing protein		NOT FOUND	NOT FOUND
Mucin TcMUC,		NOT FOUND	NOT FOUND
Major vault protein,		The vaults are formed by multiple copies of the major vault protein (MVP) (7, 8), the building block monomer of the vault particle, which, in addition to the vtRNA/TEP1 RNP, also associates with an ADP-ribose polymerase	https://www.ncbi.nlm.nih.gov/pmc/articles/PMC6816085/
CNNM transmembrane domain-containing protein		NOT FOUND	NOT FOUND
Glutaminyl-tRNA synthetase,		They include the phosphodiesterase TbrPDEB2, which localizes to the cytosol and flagellum (14), the LYT1 protein in Trypanosoma cruzi, which localizes to the plasma membrane and to the base of the flagellum (15) and glutaminyl- and glutamyl-tRNA synthetases whose cytosolic and mitochondrial activities are encoded by a single gene (16)	https://academic.oup.com/nar/article/40/3/1299/1134175
Transporter,		NOT FOUND	NOT FOUND
Glutathione synthetase (GSH-S) (EC 6.3.2.3)	NOT FOUND	During host-cell invasion, TcGS is required for the parasite to escape from the parasitophorous vacuole, a process sine qua non for the parasite to replicate and establish infection in host cells. These results are the first to establish a link between the activity of a metabolic enzyme and the ability of a parasite to reach its intracellular niche to replicate and establish host-cell infection.	https://www.ncbi.nlm.nih.gov/pmc/articles/PMC5779702/
Mitochondrial import inner membrane translocase subunit TIM50	NOT FOUND	Tim50 in Trypanosoma brucei Possesses a Dual Specificity Phosphatase Activity and Is Critical for Mitochondrial Protein Import	https://www.researchgate.net/publication/233849691_Tim50_in_Trypanosoma_brucei_Possesses_a_Dual_Specificity_Phosphatase_Activity_and_Is_Critical_for_Mitochondrial_Protein_Import
Pumilio/PUF RNA binding protein 8,	NOT FOUND	Pumilio proteins are RNA-binding proteins that modulate gene expression in lower and higher eukaryotes.	https://pubmed.ncbi.nlm.nih.gov/15755425/
dTMP kinase (EC 2.7.4.9)	NOT FOUND	Parasite clones with higher expression of thymidine kinase were more sensitive to ganciclovir, suggesting that greater expression of the thymidine kinase gene may lead to parasites that can be fully eradicated from infected experimental animals.	https://www.sciencedirect.com/science/article/abs/pii/S0014489497941631
Calcium uniporter protein	NOT FOUND	While TcMCU-knockout (KO) epimastigotes were viable and able to differentiate into trypomastigotes, infect host cells, and replicate normally, ablation of TcMCUb resulted in epimastigotes having an important growth defect, lower rates of respiration and metacyclogenesis, more pronounced autophagy changes under starvation, and significantly reduced infectivity. Overexpression of TcMCUb, in contras…	https://www.ncbi.nlm.nih.gov/pmc/articles/PMC5424207/
Tau95 domain-containing protein	NOT FOUND	NOT FOUND	NOT FOUND
Choline ethanolamine kinase,	NOT FOUND	The similarities in ligand recognition displayed by TbEK1 and TbC/EK2 may guide the design of inhibitors able to target both enzymes at once. Further work will characterize and assess the importance of all steps of the two branches of the Kennedy pathway, as well as their functional role(s) in the biology of the trypanosome.	https://www.ncbi.nlm.nih.gov/pmc/articles/PMC2552378/
Cytosolic Fe-S cluster assembly factor NUBP1 homolog	NOT FOUND	Combined, the available data are compatible with close association of the tRNA thiolation pathway and the Fe/S cluster biogenesis in T. brucei, although a direct involvement of the CIA pathway, apart from the scaffolds, has yet to be scrutinized.	https://www.sciencedirect.com/science/article/pii/S0167488914003243
V-type proton ATPase subunit	NOT FOUND	V-ATPase is responsible for acidifying a variety of intracellular compartments in eukaryotic cells.	https://www.uniprot.org/uniprot/Q26976
OTU domain-containing protein	NOT FOUND	NOT FOUND	NOT FOUND
Ubiquitin-like protein,	NOT FOUND	NOT FOUND	NOT FOUND
Protein disulfide isomerase, (EC 5.3.4.1)	NOT FOUND	These findings resolve contradictory evidence on the location and glycobiology of TbPDI2 and provide a cautionary note on the use of tomato lectin as a poly-N-acetyllactosamine-specific reagent.	https://www.ncbi.nlm.nih.gov/pmc/articles/PMC3535847/
Dual specificity protein phosphatase,	NOT FOUND	The DSP groups form the largest and most diverse family of Cys based phosphatases. Members of this family dephosphorylate a wide variety of phosphosubstrates in addition to phosphoTyr and have been classified into seven subgroups	https://www.ncbi.nlm.nih.gov/pmc/articles/PMC2994645/
PUA domain-containing protein	NOT FOUND	NOT FOUND	NOT FOUND
Enkurin domain-containing protein	NOT FOUND	NOT FOUND	NOT FOUND
AP complex subunit sigma	gamma subunit	Knockout of the gamma subunit of the AP-1 adaptor complex in the human parasite Trypanosoma cruzi impairs infectivity and differentiation and prevents the maturation and targeting of the major protease cruzipain	https://journals.plos.org/plosone/article?id=10.1371/journal.pone.0179615
Receptor-type adenylate cyclase,	NOT FOUND	However, in recent years, significant discoveries have been made: a role for parasite ACs has been proposed in cytokinesis, evasion of the host immune response, and social motility.	https://www.ncbi.nlm.nih.gov/pmc/articles/PMC4534343/
SpoU_methylase domain-containing protein	NOT FOUND	By combining differential expression data for L. mexicana, L. major and Leptomonas seymouri, we have identified several additional proteins potentially involved in virulence, including SpoU methylase and U3 small nucleolar ribonucleoprotein IMP3.	https://www.ncbi.nlm.nih.gov/pmc/articles/PMC4810370/
Glycosyl transferase-like protein,	trans-sialidase gene	► TcOGNT-2 product gene is localized in the Golgi apparatus and reservosomes. ► It is differentially expressed. ► TcOGNT-2 gene is regulated in a similar way that trans-sialidase gene. ► Its overexpression enhance parasite infectivity.	https://www.sciencedirect.com/science/article/abs/pii/S037811191200220X?via%3Dihub
Cation transporter,	NOT FOUND	TcCAT1.1 is a novel arginine/ornithine transporter, an exchanger expressed in intracellular compartments that is physiologically involved in arginine homeostasis throughout the T. cruzi life cycle. The properties and estimated kinetic parameters of TcCAT1.1 can be extended to other members of the TcCAT subfamily.	https://www.ncbi.nlm.nih.gov/pmc/articles/PMC4486710/
KU70 protein,	NOT FOUND	The Ku protein, a heterodimer of Ku70 and Ku80, binds to chromosomal replication origins maximally at G1-phase and plays an essential role in assembly of origin recognition complex.	https://academic.oup.com/nar/article/44/16/7755/2460281
WW domain-containing protein	NOT FOUND	NOT FOUND	NOT FOUND
Outer arm dynein-like,	NOT FOUND	NOT FOUND	NOT FOUND
PHB domain-containing protein	NOT FOUND	NOT FOUND	NOT FOUND
IFT81_CH domain-containing protein	NOT FOUND	Here, we found that the two core IFT proteins IFT74 and IFT81 form a tubulin-binding module and mapped the interaction to a calponin homology domain of IFT81 and a highly basic domain in IFT74. Knockdown of IFT81 and rescue experiments with point mutants showed that tubulin binding by IFT81 was required for ciliogenesis in human cells.	https://pubmed.ncbi.nlm.nih.gov/23990561/
ABC transporter domain-containing protein	NOT FOUND	Only in the parasites transfected with TcI genes there was 2-2.6-fold increased abundance of TcABCG1 transporter protein. The analysis in wild type strains also suggests that the level of TcABCG1 transporter is related to BZ natural resistance. The characteristics of untranslated regions of TcABCG1 genes of BZ-susceptible and resistant strains were investigated by computational tools.	https://www.scielo.br/j/mioc/a/MFyQRtTGLnDYcjH5SJ9y6gg/?format=html&lang=en
Protein kinase, (EC 2.7.11.1)	NOT FOUND	NOT FOUND	NOT FOUND
Dymeclin	NOT FOUND	NOT FOUND	NOT FOUND
Actin,	cytopharynx	The possible localisation of actin at the cytostome/cytopharynx of T. cruzi epimastigotes would imply the presence of a contractile cytoskeleton at this region. Further experiments are needed to confirm this hypothesis.	https://www.ncbi.nlm.nih.gov/pmc/articles/PMC3970605/
Ubiquitin-like domain-containing protein	NOT FOUND	NOT FOUND	NOT FOUND
Cholinephosphate cytidylyltransferase A,	NOT FOUND	NOT FOUND	NOT FOUND
CS domain-containing protein	HBPs	Although T. cruzi HBPs are capable of binding HS and chondroitin sulfate (CS), only the HS–HBPs interaction triggers parasite invasion in cardiomyocytes (Calvet et al., 2003; Oliveira Jr. et al., 2008), while HS and CS are involved in vector–T. cruzi interactions (Oliveira Jr. et al., 2012).	https://www.ncbi.nlm.nih.gov/pmc/articles/PMC3483718/
Lipoate-protein ligase, (EC 6.-.-.-)	NOT FOUND	Interestingly, despite the presence of a lipoate ligase in plant mitochondria, a major function of the plant mitochondrial type II FAS appears to be the production of octanoyl-ACP for lipoate synthesis	https://mmbr.asm.org/content/74/2/200
Prefoldin subunit 4	HSP	Likewise, prefoldin, only found at pH 5.0, seems to act as a co-chaperone mediating chaperone-substrate interactions [54]. These observations seem to be feasible to occur in vivo, considering the high acidic environment of phagolysosome and the whole arsenal of T. cruzi HSP and HSP-associated proteins.	https://journals.plos.org/plosone/article?id=10.1371/journal.pone.0225386
Cytochrome c oxidase subunit IX,	NOT FOUND	Additionally, we combined the sequences of cox1 and the nuclear gene glucose-6-phosphate isomerase (GPI) to evaluate the occurrence of mitochondrial introgression and the presence of hybrid genotypes.	https://parasitesandvectors.biomedcentral.com/articles/10.1186/s13071-017-2457-1
Splicing factor 3A,	NOT FOUND	NOT FOUND	NOT FOUND
Ankyrin repeat protein,	NOT FOUND	Tim62, a Novel Mitochondrial Protein in Trypanosoma brucei, Is Essential for Assembly and Stability of the TbTim17 Protein Complex*	https://www.ncbi.nlm.nih.gov/pmc/articles/PMC4645597/
TP_methylase domain-containing protein	NOT FOUND	NOT FOUND	NOT FOUND
Small GTPase,	NOT FOUND	These observations suggest that these GTPases act in the signaling mechanisms that affect the F-actin cytoskeleton during T. cruzi invasion.	https://pubmed.ncbi.nlm.nih.gov/15864650/
ATP-dependent DNA helicase (EC 3.6.4.12)	NOT FOUND	NOT FOUND	NOT FOUND
RING-type domain-containing protein	NOT FOUND	NOT FOUND	NOT FOUND
Polyadenylate-binding protein (PABP)	PABP1	The biochemical properties and sequence comparisons show that the T. cruzi PABP1 is similar to the PABP1 of other eukaryotic organisms. These results indicate that PABP1 has been conserved throughout eukaryotic evolution.	7870134
Mismatch repair protein MLH1, putative	NOT FOUND	promotes genetic stability by repairing DNA replication errors (single base-base mismatches and insertion or deletion loops, IDLs), inhibiting recombination between nonidentical DNA sequences and participating in responses to DNA damage induced by genotoxic agents, such as , cisplatin, and N-methyl--nitro-N-nitrosoguanidine (MNNG)	20976268
Trafficking protein particle complex subunit 3, putative (Fragment)	NOT FOUND	The utility of the method was established by silencing genes encoding the GP72 protein, which is required for flagellar attachment, and paraflagellar rod proteins 1 and 2 (PFR1, PFR2), key components of the parasite flagellum	26199333
Rab6 GTPase activating protein, putative	NOT FOUND	Several proteins that are essential for parasite virulence and involved in host immune responses are anchored to the membrane through glycosylphosphatidylinositol (GPI) molecules	23951384
GPI transamidase component Tta1, putative	NOT FOUND	(GPI) anchors and play roles in host cell attachment and\r\ninvasion, and in parasite differentiation and replication.	23951384
Acylphosphatase (EC 3.6.1.7)	NOT FOUND	ubiquitous small enzyme that acts on substrates like acetylphosphate, succinyl phosphate	27930683
SAS-6_N domain-containing protein (Fragment)	NOT FOUND	NOT FOUND	NOT FOUND
Cruzipain, putative	NOT FOUND	cruzipain, the main cysteine protease of T. cruzi, promotes host cell invasion by activating kinin receptors.	15385491
NUP-1 protein, putative (Fragment)	NOT FOUND	NUP-1, was identified as the major filamentous component of its nuclear lamina.	20647012
ATP synthase F1 subunit gamma protein, putative (EC 3.6.3.14)	NOT FOUND	silencing expression of the α subunit of the mitochondrial F1‐ATP synthase complex is lethal for bloodstream stage T. brucei as well as for T. evansi,	16270030
Aldehyde dehydrogenase, putative	NOT FOUND	overexpression of these proteins enhances resistance to benznidazole and glyoxal in T. cruzi. Moreover, a decrease in mitochondrial and cell membrane damage was observed,	28884498
Ribonucleoside-diphosphate reductase (EC 1.17.4.1)	NOT FOUND	These compounds are metabolized by the pathogenic hemoflagellates and other members of the family Trypanosomatidae as though they were purines	6192336
MTS domain-containing protein	NOT FOUND	MTs invade host cells entering a parasitophorous vacuole (Romano et al., 2012), which fuses to lysosomes	27471496
Calpain cysteine peptidase, putative (Fragment)	NOT FOUND	mong the proteins identified in resistant samples of Trypanosoma cruzi Resistance to Benznidazole	18435557
RNase_H2-Ydr279 domain-containing protein	NOT FOUND	NOT FOUND	NOT FOUND
Vacuolar assembly protein vps41, putative	NOT FOUND	(TbVPS41) plays an important role in the intracellular iron utilization system as well as the maintenance of normal cellular morphology in the procyclic form of the parasite	26090446
Nucleoside hydrolase, putative (Fragment)	NOT FOUND	Presented a 2:1 ATP/ADP hydrolysis ratio, while epimastigotes (non-infective form) presented a 1:1 ratio, suggesting a possible role for the NTPDase in the parasite’s virulence mechanisms.	15020239
TLDc domain-containing protein	NOT FOUND	NOT FOUND	NOT FOUND
MP24, putative	NOT FOUND	NOT FOUND	20362585
Phosphoprotein lepp12, putative	NOT FOUND	nuclear phosphoprotein Lepp12 which stimulates IL1-beta synthesis in THP-1 transfectants	12723992
Transketolase (EC 2.2.1.1)	NOT FOUND	PPP enzymes have a cytosolic component, predominant in most cases, although all of them also seem to have organellar localisation(s).	15109729
B30.2/SPRY domain-containing protein	NOT FOUND	cytoplasmic multiprotein complex responsible for the activation of inflammatory caspases (caspase-1, -4, and -5) in response to pathogen- and/or damage-associated molecular patterns or to homeostasis-altering molecular pathways, and for the consequent release of the pro-inflammatory cytokines interleukin (IL)-1ß and IL-18.	32499599
IgE-dependent histamine-releasing factor, putative	NOT FOUND	NOT FOUND	https://link.springer.com/article/10.1007/s00203-008-0439-6
Centrin, putative	NOT FOUND	centrosome and was located in epimastigotes near to kinetoplast in agreement with personal communication	20942965
Kinesin-like protein, putative (Fragment)	NOT FOUND	NOT FOUND	https://onlinelibrary.wiley.com/doi/full/10.1111/j.1365-2958.2005.05013.x
rRNA biogenesis protein, putative	NOT FOUND	essential roles in the highly conserved and coordinated process of ribosome biogenesis	26121669
DNA-directed RNA polymerase II subunit 3, putative	NOT FOUND	NOT FOUND	https://www.sciencedirect.com/science/article/abs/pii/S1286457909001993
Cytochrome b5-like, putative	NOT FOUND	NOT FOUND	https://www.jbc.org/content/283/13/8266.short
Leucine-rich repeat protein 1 (LRRP1), putative	NOT FOUND	first Ran GTPase activating protein (RanGAP) found in T. brucei and protozoan parasites, and the first RanGAP identified to have a specific role on flagellum function.	https://core.ac.uk/download/pdf/48670146.pdf
Alba domain-containing protein	NOT FOUND	nucleic acid-binding proteins	26900088
DUF2779 domain-containing protein	NOT FOUND	NOT FOUND	NOT FOUND
DUF4042 domain-containing protein	NOT FOUND	NOT FOUND	NOT FOUND
35 kDa cyclophilin, putative (EC 5.2.1.8)	PPIase activity	catalyse the cis/transisomerization of peptidyl-prolyl bonds in peptides or proteins (PPIase activity)	16700961
RNA 3'-terminal phosphate cyclase-like protein, putative	NOT FOUND	NOT FOUND	https://link.springer.com/chapter/10.1007/978-3-642-28687-2_6
Acyltransferase, putative	NOT FOUND	n acyltransferase responsible for the acylation of the generated monoacyl or monoalkylglycerolipids with endogenous unlabelled fatty acid;	10600641
Electron transfer protein, putative	NOT FOUND	T. cruzi epimastigotes lack an adequate enzyme defence against H2O2 and H2O2-related free radicals.	7008779
NAD(P)-dependent steroid dehydrogenase protein, putative (Fragment)	NOT FOUND	factor used in different anabolic reactions, such as lipid and nucleic acid synthesis, and for oxidative stress defense. NADPH is essential for parasite growth and viability. In trypanosomatid parasites	30306853
CDC73_C domain-containing protein (Fragment)	NOT FOUND	NOT FOUND	NOT FOUND
Arrestin_N domain-containing protein	NOT FOUND	NOT FOUND	https://link.springer.com/article/10.1186/1471-2164-11-83
SURF6 domain-containing protein	NOT FOUND	NOT FOUND	NOT FOUND
Mitotic cyclin, putative	NOT FOUND	CYC6 mitotic cyclin is essential for G2/M phase progression and is the functional homologue of CDK1	16164760
Elongation factor 1-alpha (Fragment)	NOT FOUND	Protein translation elongation factor-1 alpha from Trypanosoma brucei binds calmodulin.	8083206
Adrenodoxin, putative	NOT FOUND	NOT FOUND	https://portlandpress.com/biochemj/article-abstract/381/3/743/44232
Glutathione-S-transferase/glutaredoxin, putative	NOT FOUND	NOT FOUND	https://link.springer.com/article/10.1007/s10123-018-00036-2
COP9 signalosome complex subunit 2	NOT FOUND	COP9 signalosome is an essential and druggable parasite target that regulates protein degradation	32960936
Protein kinase domain, putative	NOT FOUND	Some PK inhibitors display antiproliferative effects on protozoa	16499608
3-oxoacyl-(Acyl-carrier protein) reductase, putative	NOT FOUND	NOT FOUND	https://web.a.ebscohost.com/abstract?direct=true&profile=ehost&scope=site&authtype=crawler&jrnl=09757619&asa=Y&AN=73343015&h=rxTk8ZHeEoYshSBpd2Qq1f6BSerD9cY08nLond%2fZVqEUCW46gHcnCIucUwZZCMiK7BS7etadvPxfDv9fmJzkJQ%3d%3d&crl=c&resultNs=AdminWebAuth&resultLocal=ErrCrlNotAuth&crlhashurl=login.aspx%3fdirect%3dtrue%26profile%3dehost%26scope%3dsite%26authtype%3dcrawler%26jrnl%3d09757619%26asa%3dY%26AN%…
Folylpolyglutamate-dihydrofolate synthetase, putative (EC 6.3.2.17)	NOT FOUND	NOT FOUND	NOT FOUND
DNA repair protein, putative (Fragment)	NOT FOUND	NOT FOUND	https://onlinelibrary.wiley.com/doi/full/10.1002/em.21839
40S ribosomal protein SA, putative (Fragment)	NOT FOUND	NOT FOUND	https://link.springer.com/article/10.1007/s00436-020-06891-1
Monooxygenase, putative (Fragment)	NOT FOUND	drug metabolism in Trypanosoma cruzi: effects of phenobarbital	https://science.sciencemag.org/content/194/4261/195.abstract
DNA-directed RNA polymerase subunit (EC 2.7.7.6)	NOT FOUND	NOT FOUND	NOT FOUND
Ribose-phosphate pyrophosphokinase, putative (EC 2.7.6.1)	NOT FOUND	NOT FOUND	https://www.sciencedirect.com/science/article/pii/S0959804904006756
O-phosphoseryl-tRNA(Sec) selenium transferase (EC 2.9.1.2) (Selenocysteine synthase) (Selenocysteinyl-tRNA(Sec) synthase) (Sep-tRNA:Sec-tRNA synthase)	NOT FOUND	NOT FOUND	NOT FOUND
Actin 2, putative	NOT FOUND	articipation of Host Cell Actin Filaments during Interaction of Trypomastigote Forms of Trypanosoma cruzi with Host Cells	https://www.jstage.jst.go.jp/article/csf/27/2/27_2_91/_article/-char/ja/
MAP protein kinase, putative	ERK2	(MAPK) pathways are major signal transduction systems by which eukaryotic cells convert environmental cues to intracellular events such as proliferation and differentiation. We have identified a Trypanosoma cruzi homologue of the MAPK family that we have called TcMAPK2. Sequence analyses demonstrates TcMAPK2 has high homology with lower eukaryotic ERK2 but has significant differences from mammali…	20603604
Small GTP-binding protein RAB6, putative (Fragment)	NOT FOUND	specific inhibitor of the GTPase activity of Rab6 protein of L. donovani (LdRab6) without restricting host enzyme activity.	32748038
zf-LYAR domain-containing protein	NOT FOUND	NOT FOUND	NOT FOUND
60S ribosomal protein L11, putative	NOT FOUND	NOT FOUND	NOT FOUND
p22 protein, putative	NOT FOUND	cruzi infection have a strong cardiomyocyte apoptosis inducing ability, which could contribute to the heart disease developed in patients with cChHD.	21255576
tRNA_lig_CPD domain-containing protein	NOT FOUND	NOT FOUND	NOT FOUND
Pumilio/PUF RNA binding protein 9, putative	RBP	important functions in the regulation of gene expression. RBPs play key roles in post-transcriptional processes in all eukaryotes, such as splicing regulation, mRNA transport and modulation of mRNA translation and decay.	https://www.scielo.br/scielo.php?pid=S1415-47572017000100022&script=sci_abstract&tlng=pt
C2 domain-containing protein	NOT FOUND	A coiled-coil- and C2-domain-containing protein is required for FAZ assembly and cell morphology in Trypanosoma brucei	22114307
Methyltranfer_dom domain-containing protein	NOT FOUND	NOT FOUND	NOT FOUND
Proteasome regulatory non-ATPase subunit, putative	NOT FOUND	The proteasome is involved in cell differentiation and replication, and could therefore be a promising therapeutic target	12586468
MIP-T3 domain-containing protein	NOT FOUND	NOT FOUND	NOT FOUND
ENT domain-containing protein	NOT FOUND	NOT FOUND	NOT FOUND
Fatty acyl CoA synthetase 2, putative (Fragment)	NOT FOUND	NOT FOUND	NOT FOUND
Translation initiation factor eIF2B subunit-like protein, putative	NOT FOUND	NOT FOUND	NOT FOUND
Histone H3-K79 methyltransferase (EC 2.1.1.360) (Histone-lysine N-methyltransferase, H3 lysine-79 specific)	NOT FOUND	NOT FOUND	NOT FOUND
Inositol 5-phosphatase 1, putative	serine pyrophosphorylation	high-energy phosphate metabolite that participates in the regulation of multiple cellular processes through protein binding or serine pyrophosphorylation, a post-translational modification involving a β-phosphoryl transfer	https://www.biorxiv.org/content/10.1101/2020.01.09.900860v1.abstract
TBPIP domain-containing protein	NOT FOUND	NOT FOUND	NOT FOUND
Tubulin alpha chain	NOT FOUND	Transient transfection experiments indicated that positive regulatory elements occur in the 3′ UTR plus downstream intergenic region of the α-tubulin gene and that both positive and negative elements occur in the equivalent regions of the β-tubulin gene.	12856307
Ribonuclease H (EC 3.1.26.4)	NOT FOUND	NOT FOUND	https://link.springer.com/article/10.1007/BF02041263
Skp1 domain-containing protein	NOT FOUND	NOT FOUND	NOT FOUND
Nuclear transport factor 2, putative	NOT FOUND	NOT FOUND	NOT FOUND
Dynein regulatory complex protein 10 (IQ domain-containing protein D)	NOT FOUND	dyneins are the molecular motors that cause adjacent microtubule doublets to slide past one another	22287834
cAMP specific phosphodiesterase, putative (Fragment)	NOT FOUND	That can complement a heat-shock-sensitive yeast mutant deficient in phospho-diesterase genes	https://portlandpress.com/biochemj/article-abstract/378/1/63/41010
Armadillo repeat-containing protein 1	NOT FOUND	NOT FOUND	NOT FOUND
Long-chain-fatty acid-CoA ligase protein, putative (EC 6.2.1.3)	NOT FOUND	Inhibition of fatty acylation is a promising avenue for development of trypanocidal drugs.	24954795
Prolyl oligopeptidase, putative (EC 3.4.21.26)	NOT FOUND	Tc80 was classified as a member of the prolyl oligopeptidase (POP) family of serine proteases and was also found to hydrolyze fibronectin. Selective inhibitors for POP Tc80 were synthesized that blocked parasite entry into cells	11598112
Calcium channel protein, putative	cytochalasin D.	Parasite entry is inhibited by buffering or depleting host cell cytosolic-free Ca2+, or by pretreatment with Ca2+ channel blockers or pertussis toxin. cytosolic-free Ca2+ transients in individual normal rat kidney fibroblasts, in a pertussis toxin-sensitive manner. Parasite entry is inhibited by buffering or depleting host cell cytosolic-free Ca2+, or by pretreatment with Ca2+ channel blockers or…	8113670
Chloride channel protein	NOT FOUND	NOT FOUND	https://www.sciencedirect.com/science/article/abs/pii/S0001706X99000169
Peptide chain release factor 1, putative (Fragment)	NOT FOUND	NOT FOUND	NOT FOUND
Phosphatidylinositol-kinase domain protein, putative	wortmannin	Inhibition of PI3K affects the normal growth of epimastigotes. T. cruzi epimastigote forms. For this reason, we analyzed their enzymatic parameters and detailed responses to avowed kinase inhibitors (adenosine, sodium deoxycholate, wortmannin and LY294002) and activators (Ca(2+), phosphatidic acid, spermine and heparin). Our results suggest the presence and activity of a class III PI4K, a class I…	26493613
Actin-related protein 2, putative (Fragment)	NOT FOUND	NOT FOUND	https://onlinelibrary.wiley.com/doi/full/10.1111/cmi.12472
Methyltransferase (EC 2.1.1.-) (Fragment)	Chaetocin	Chaetocin—A histone methyltransferase inhibitor—Impairs proliferation, arrests cell cycle and induces nucleolar disassembly in Trypanosoma cruzi	28185826
Alcohol dehydrogenase, putative	benznidazole	Aldo‐keto reductase and alcohol dehydrogenase contribute to benznidazole natural resistance in Trypanosoma cruzi	28884498
Protein farnesyltransferase alpha subunit, putative (EC 2.5.1.58)	(3)H]geranylgeranyl pyrophosphate	T. cruzi PGGT-I compared to the mammalian enzyme, suggesting the potential to develop selective inhibitors against the parasite enzyme.Multiple sequence alignments show that the T. cruzi ortholog contains all three of the zinc-binding residues and several residues uniquely conserved in the beta subunit of PGGT-I. Co-expression of this protein and the alpha subunit of T. cruzi PFT in Sf9 insect ce…	17996962
Peptide deformylase (EC 3.5.1.88)	NOT FOUND	Peptide deformylase is found only in Eubacteria, making it a logical target for discovering new antibacterial agents	10725904
LETM1 domain-containing protein	NOT FOUND	NOT FOUND	https://www.mdpi.com/2073-4425/9/6/304
CNNM transmembrane domain-containing protein (Fragment)	NOT FOUND	NOT FOUND	NOT FOUND
Phosphonopyruvate decarboxylase, putative	NOT FOUND	NOT FOUND	https://www.jbc.org/content/278/25/22703.short
Diacylglycerol kinase (DAG kinase) (EC 2.7.1.107)	phosphatidate phosphatases type 1	Morphological changes of epimastigotes were correlated with an increase in PtdOH mass accomplished by increased enzyme activity of diacylglycerol kinase (DAGK, E.C. 2.7.1.107) and concomitant decreased activity of phosphatidate phosphatases type 1 and type 2 (PAP1, PAP2, E.C. 3.1.3.4).	21667213
mRNA (guanine-N(7)-)-methyltransferase (EC 2.1.1.56)	NOT FOUND	NOT FOUND	https://rnajournal.cshlp.org/content/12/3/488.short
Beta-ketoacyl synthase family protein, putative	NOT FOUND	NOT FOUND	https://web.b.ebscohost.com/abstract?direct=true&profile=ehost&scope=site&authtype=crawler&jrnl=09757619&asa=Y&AN=73343015&h=rxTk8ZHeEoYshSBpd2Qq1f6BSerD9cY08nLond%2fZVqEUCW46gHcnCIucUwZZCMiK7BS7etadvPxfDv9fmJzkJQ%3d%3d&crl=c&resultNs=AdminWebAuth&resultLocal=ErrCrlNotAuth&crlhashurl=login.aspx%3fdirect%3dtrue%26profile%3dehost%26scope%3dsite%26authtype%3dcrawler%26jrnl%3d09757619%26asa%3dY%26AN%…
Deoxyuridine triphosphatase, putative (EC 3.6.1.23)	NOT FOUND	NOT FOUND	16161998
CDP-diacylglycerol--inositol 3-phosphatidyltransferase (EC 2.7.8.11)	NOT FOUND	NOT FOUND	https://link.springer.com/chapter/10.1007%2F978-3-642-59025-2_150
Ubiquitin-activating enzyme E1, putative (Fragment)	ubiquitin-activating enzymes (E2)	Some intracellular bacterial and viral proteins secreted into host cell possess ubiquitin ligase (E3) activity for their profit. SPRING could utilize human ubiquitin-activating enzymes (E2), UbcH5 and UbcH13	19702650
Thymidylate_kin domain-containing protein	NOT FOUND	NOT FOUND	NOT FOUND
NAD+ synthase, putative (EC 6.3.5.1)	citrate synthase	demonstrate a higher mitochondrial metabolism in the metacyclic forms as is shown by the extraordinary enhanced activities of metacyclic citrate synthase, isocitrate dehydrogenase, and succinate dehydrogenase	3058038
tRNA(adenine(34)) deaminase (EC 3.5.4.33)	NOT FOUND	NOT FOUND	https://kb.osu.edu/handle/1811/32097
Glycosyl transferase-like, putative	NOT FOUND	The relevance of this enzyme is evidenced by its role as catalyzer of the first step in O-glycosylation	3058038
Ras-related protein rab-2a, putative	NOT FOUND	NOT FOUND	NOT FOUND
Ras-GAP domain-containing protein	NOT FOUND	NOT FOUND	NOT FOUND
VPS9 domain-containing protein	NOT FOUND	Vps9‐domain family at least, modulation of Rab function is mediated by evolutionarily conserved protein‐protein interactions.	29603841
DnaJ homolog subfamily A member 2, putative	NOT FOUND	A DnaJ-like Protein Homologous to the Yeast Co-chaperone Sis1 (TcJ6p) Is Involved in Initiation of Translation inTrypanosoma cruzi*	11551903
Cytoplasmic tRNA 2-thiolation protein 1 (EC 2.7.7.-) (Cytoplasmic tRNA adenylyltransferase 1)		NOT FOUND	NOT FOUND
Myosin heavy chain, putative (Fragment)	NOT FOUND	cells recognize myosin, the major heart protein. We recently identified a heart-specific epitope of cardiac myosin heavy chain (residues 1442-1447, AAALDK) that is crossreactive with a homologous sequence (AAAGDK) of the immunodominant T. cruzi antigen B13.	8878420
Serine peptidase, putative	oligopeptidase B,	Infective trypomastigotes were found to contain a soluble Ca2+-signaling activity for mammalian cells that is sensitive to protease inhibitors. Inhibitor and substrate utilization profiles were used to purify a candidate peptidase for involvement in this process, from which we isolated a full-length cDNA clone. The sequence revealed a novel enzyme, denominated T. cruzi oligopeptidase B, which is …	9024691
Rieske domain-containing protein	NOT FOUND	NOT FOUND	NOT FOUND
Katanin p60 ATPase-containing subunit A-like 2 (Katanin p60 subunit A-like 2) (EC 5.6.1.1) (p60 katanin-like 2)	NOT FOUND		https://www.nature.com/articles/s41598-017-10292-3
Phosphatidylinositol 3-kinase 2, putative	NOT FOUND	Trypanosoma cruzi: Phosphatidylinositol 3-Kinase and Protein Kinase B Activation Is Associated with Parasite Invasion	https://pdfs.semanticscholar.org/e56f/71d9d3ab675062c7db64a38d89afd70ed315.pdf
DUF663 domain-containing protein (Fragment)	NOT FOUND	NOT FOUND	NOT FOUND
60S ribosomal protein L2, putative	NOT FOUND	NOT FOUND	NOT FOUND
Non-specific serine/threonine protein kinase (EC 2.7.11.1)	NOT FOUND	NOT FOUND	NOT FOUND
Aspartyl aminopeptidase, putative (EC 3.4.11.-)	NOT FOUND	Pathogens depend on peptidase activities to accomplish many physiological processes, including interaction with their hosts, highlighting parasitic peptidases as potential drug targets. In this study, a major leucyl aminopeptidolytic activity was identified in Trypanosoma cruzi, the aetiological agent of Chagas disease.	21861921
Calpain cysteine peptidase, putative	NOT FOUND	Arrested growth of Trypanosoma cruzi by the calpain inhibitor MDL28170 and detection of calpain homologues in epimastigote forms	19250597
Peptidase_M24 domain-containing protein	NOT FOUND	NOT FOUND	NOT FOUND
AMPKBI domain-containing protein	NOT FOUND	NOT FOUND	NOT FOUND
Thioredoxin, putative	NOT FOUND	The in vivo occurrence of TcTRX points out the necessity of considering this protein as a molecular component of the redox metabolism in trypanosomatids.	21539948
UBC core domain-containing protein	NOT FOUND	NOT FOUND	NOT FOUND
Oxidoreductase, putative (Fragment)	NOT FOUND	data show that one of the mechanisms conferring in vitro-induced BZ resistance to T. cruzi correlates with deletion of copies of the TcOYE gene. In contrast, the in vivo and natural resistance to BZ are mediated by different mechanisms.	16442642
Nucleoside hydrolase, putative	NOT FOUND	These hydrolytic enzymes were partially purified and their substrate and inhibitor specificities were studied. One of the hydrolases was designated inosine/guanosine hydrolase. It required purine substrates containing a 9-beta-D-ribofuranosyl substituent. Neither 2'-deoxyinosine, 2'-deoxyguanosine, nor hypoxanthine arabinoside served as substrates. The kinetic patterns obtained from combined prod…	6425283
ER membrane protein complex subunit 1	NOT FOUND	T. cruzi endoplasmic reticulum folding machinery presents an exquisite plasticity that allows the parasite to surmount the absence of the glycoprotein-specific folding facilitation mechanism.	https://www.molbiolcell.org/doi/full/10.1091/mbc.e03-04-0228
Ubiquitin-fold modifier-conjugating enzyme 1	NOT FOUND	NOT FOUND	NOT FOUND
Alkylated DNA repair protein, putative	NOT FOUND	BZ induces oxidation mainly in the nucleotide pool, as heterologous expression of the nucleotide pyrophosphohydrolase MutT (but not overexpression of the glycosylase TcOgg1) increased drug resistance in the parasite. In addition, electron microscopy indicated that BZ catalyzes the formation of double‐stranded breaks in the parasite, as its genomic DNA undergoes extensive heterochromatin unpacking…	24347026
Component of oligomeric Golgi complex 3 (Conserved oligomeric Golgi complex subunit 3)	NOT FOUND		https://www.cell.com/cell/pdf/0092-8674(90)90692-8.pdf
Sarcoplasmic reticulum glycoprotein, putative	NOT FOUND	NOT FOUND	https://www.sciencedirect.com/science/article/abs/pii/S0014489483710854
Actin-related protein 2/3 complex subunit	NOT FOUND	Consistent with the morphological modifications that T. cruzi undergoes during metacyclogenesis, three genes related to regulation of the actin cytoskeleton were upregulated: phosphatidylinositol-4,5-bisphosphate 3-kinase catalytic subunit alpha/beta/delta (EC: 2.7.1.153 – TcSYL_0025520), actin-related protein 2/3 complex, subunit 5, and serine/threonine-protein phosphatase PP1 catalytic subunit …	32715914
Alpha-mannosidase (EC 3.2.1.-)	NOT FOUND	The enzyme appears to be developmentally regulated and may be a key enzyme in the degradation of the lipopeptidophosphoglycan (LPPG) during transformation from epimastigote to trypomastigote. Preliminary experiments suggest T. cruzi does not utilize the mannose 6-phosphate recognition system for sorting alpha-mannosidase (or other acid hydrolases) to the lysosome	8081269
Riboflavin kinase (EC 2.7.1.26)	NOT FOUND	The vitamin is incorporated through a saturable carrier-mediated process. Effective competitive uptake occurs with riboflavin analogs roseoflavin, lumiflavin and lumichrome, and co-factor derivatives FMN and FAD. Moreover, important biological processes evaluated in T. cruzi (i.e. proliferation, metacyclogenesis and amastigote replication) are dependent on riboflavin availability. In addition, th…	28406895
R27-2 protein, putative	NOT FOUND	NOT FOUND	NOT FOUND
Lipophosphoglycan biosynthetic protein 2, putative	NOT FOUND	Expression of a novel cell surface lipophosphoglycan-like glycoconjugate in Trypanosoma cruzi epimastigotes.	8071317
Acyl-CoA dehydrogenase, putative	NOT FOUND	The acyl-CoA dehydrogenases (ACADs) are enzymes that catalyze the α,β-dehydrogenation of acyl-CoA esters in fatty acid and amino acid catabolism.	19639238
Splicing factor 3B subunit 1, putative	NOT FOUND	NOT FOUND	NOT FOUND
Leucyl-tRNA synthetase (EC 6.1.1.4) (Fragment)	NOT FOUND	NOT FOUND	https://www.sciencedirect.com/science/article/abs/pii/0006295289904449
Coatomer subunit delta (Fragment)	NOT FOUND	NOT FOUND	NOT FOUND
60S ribosomal protein L22, putative	NOT FOUND	Our results show that T. cruzi ribosomal proteins have ∼50% sequence identity to yeast ones. Nevertheless, some parasite proteins are longer due to the presence of several N- or C-terminal extensions, which are exclusive of trypanosomatids. In particular, L19 and S21 show C-terminal extensions of 168 and 164 amino acids, respectively.	19245787
Beta-adaptin, putative	NOT FOUND	NOT FOUND	NOT FOUND
Tubulin-specific chaperone, putative	NOT FOUND	NOT FOUND	https://www.sciencedirect.com/science/article/pii/S0166685110001398
GDP-mannose transporter, putative	NOT FOUND	NOT FOUND	https://www.cambridge.org/core/journals/parasitology/article/tcnst2-encodes-a-golgilocalized-udpgalactose-transporter-in-trypanosoma-cruzi/C5D4D30CC4E96E897D954A2F853421F3
N-acetylglucosamine-6-phosphate deacetylase-like protein, putative (Fragment)	NOT FOUND	Glycosomes are peroxisome-related organelles that have been identified in kinetoplastids and diplonemids. The hallmark of glycosomes is their harboring of the majority of the glycolytic enzymes.	32083023
Isovaleryl-coA dehydrogenase, putative (Fragment)	NOT FOUND	NOT FOUND	https://link.springer.com/article/10.1007%2Fs00239-009-9263-0
Nucleolar GTP-binding protein 2 (Fragment)	NOT FOUND	NOT FOUND	https://www.sciencedirect.com/science/article/abs/pii/S0020751908002580
Uracil-DNA glycosylase (UDG) (EC 3.2.2.27)	NOT FOUND	Trypanosoma cruzi Contains a Single Detectable Uracil-DNA Glycosylase and Repairs Uracil Exclusively Via Short Patch Base Excision Repair, The parasitic protozoan Trypanosoma cruzi contains at least two enzymes involved in the protection against potentially mutagenic uracil, a deoxyuridine triphosphate nucleotidohydrolase (dUTPase) and a uracil-DNA glycosylase belonging to the highly conserved UN…	15342237
Carnitine O-palmitoyltransferase II, putative	NOT FOUND	NOT FOUND	https://web.b.ebscohost.com/abstract?direct=true&profile=ehost&scope=site&authtype=crawler&jrnl=09757619&asa=Y&AN=73343015&h=rxTk8ZHeEoYshSBpd2Qq1f6BSerD9cY08nLond%2fZVqEUCW46gHcnCIucUwZZCMiK7BS7etadvPxfDv9fmJzkJQ%3d%3d&crl=c&resultNs=AdminWebAuth&resultLocal=ErrCrlNotAuth&crlhashurl=login.aspx%3fdirect%3dtrue%26profile%3dehost%26scope%3dsite%26authtype%3dcrawler%26jrnl%3d09757619%26asa%3dY%26AN%…
PDZ domain-containing protein	NOT FOUND	NOT FOUND	NOT FOUND
DUF3342 domain-containing protein	NOT FOUND	NOT FOUND	NOT FOUND
Serine/threonine protein phosphatase, putative	NOT FOUND	Potential Role in Control of Cytokinesis and Morphology	10678947
Glycerophosphocholine acyltransferase 1	NOT FOUND	NOT FOUND	https://journals.plos.org/plospathogens/article?id=10.1371/journal.ppat.1006800&rev=1
PAP2_C domain-containing protein	NOT FOUND	NOT FOUND	NOT FOUND
Squalene monooxygenase (EC 1.14.14.17)	NOT FOUND	We have recently shown that a number of 5-nitrofuranes possess activity against Trypanosoma cruzi through oxidative stress and inhibition of parasite ergosterol biosynthesis, specifically at the level of squalene epoxidase.	19811923
Protein phosphatase 2C, putative (EC 3.1.3.16)	NOT FOUND	Protein phosphorylation is an important mechanism of controlling the development of these kinetoplastids.	18039372
Amino acid permease-like protein, putative	NOT FOUND	The SNPs identified as potential restriction sites were used to select potential restriction enzymes that could differentiate among the major DTUs representing the known genetic diversity of the parasite.	32750094
RMI1_N domain-containing protein	NOT FOUND	NOT FOUND	NOT FOUND
Trypanothione synthetase, putative (EC 6.3.1.9)	NOT FOUND	Trypanothione [N1,N8-bis(glutathionyl)spermidine] plays a central role in defence against oxidant damage, ribonucleotide metabolism and in resistance to certain drugs in trypanosomatids.	12967709
Geranylgeranyl transferase type-2 subunit beta (EC 2.5.1.60)	NOT FOUND	NOT FOUND	NOT FOUND
Divalent cation tolerance protein, putative	NOT FOUND	TcUNG demonstrated no dependence on divalent cations and complete inhibition of activity was observed with 10 mM Co2+, Cu2+, Fe3+or Zn2+. Approximately, 70% activity was retained at 10 mM Ca2+or Mn2+, while 15% residual activity was retained at 10 mM Mg2+.	15342237
Purine nucleoside phosphorylase (PNP) (EC 2.4.2.1)	NOT FOUND	NOT FOUND	https://pubs.acs.org/doi/abs/10.1021/ja2031294
Conserved oligomeric Golgi complex subunit 8 (COG complex subunit 8) (Component of oligomeric Golgi complex 8)	NOT FOUND	NOT FOUND	NOT FOUND
Cyclin dependent kinase-binding protein, putative	NOT FOUND	Complexes formed by cyclins associated to cyclin-dependent kinases (CDKs) are the central components of this network. Cyclins act as the activating subunits and their abundance is regulated by different mechanisms in order to promote or prevent kinase activity. Protein synthesis, proteasomal degradation and/or differential subcellular compartmentalization modulate cyclin expression levels along t…	22982808
Mitochondrial elongation factor G, putative (Fragment)	NOT FOUND	NOT FOUND	NOT FOUND
Cleavage and polyadenylation specificity factor subunit 5	NOT FOUND	NOT FOUND	https://link.springer.com/article/10.1186/1471-2164-11-283
Small nuclear ribonucleoprotein E (snRNP-E) (Sm protein E)	NOT FOUND	Trans splicing joins the specialized SL exon from the SL RNA to pre-mRNAs and is mediated by the trans-spliceosome, which is made up of small nuclear ribonucleoprotein particles and non-snRNP factors. Although the trans spliceosome is essential for trypanosomatid gene expression, not all spliceosomal protein factors are known and of these, only a few are completely characterized.	24651488
Peptide chain release factor 1, putative	NOT FOUND	NOT FOUND	https://www.ingentaconnect.com/content/ben/ctmc/2002/00000002/00000011/art00006
Tyrosyl-DNA Phosphodiesterase (Tdp1), putative	NOT FOUND	Tyrosyl DNA-phosphodiesterase I (TDP1) repairs type IB topoisomerase (TOP1) cleavage complexes generated by TOP1 inhibitors commonly used as anticancer agents. TDP1 also removes DNA 3′ end blocking lesions generated by chain-terminating nucleosides and alkylating agents, and base oxidation both in the nuclear and mitochondrial genomes	31199869
p53 and DNA damage-regulated protein 1	NOT FOUND	NOT FOUND	NOT FOUND
Macro domain-containing protein	NOT FOUND	The structural organization of the plasma membrane of eukaryotic cells is briefly revised taking into consideration the organization of proteins and lipids and the concept of microdomains, lipid rafts and detergent resistant membranes.	17347028
SPFH domain / Band 7 family protein, putative	NOT FOUND	NOT FOUND	https://parasitesandvectors.biomedcentral.com/articles/10.1186/s13071-018-3195-8
ATP-dependent DEAD/H DNA helicase recQ family, putative	RNA-helicase	.The subtelomeric sequence structure varies widely, mainly as a result of large differences in the relative abundance and organization of genes encoding surface proteins (TS and DGF-1), retrotransposon hot spot genes (RHS), retrotransposon elements, RNA-helicase and N-acetyltransferase genes. While the subtelomeric regions are enriched in pseudogenes, they also contain complete gene sequences mat…	22681854
Not3 domain-containing protein (Fragment)	NOT FOUND	NOT FOUND	NOT FOUND
Glyceraldehyde 3-phosphate dehydrogenase, putative	glyceraldehyde 3-phosphate dehydrogenase	Based on its essential role in the life cycle of Trypanosoma cruzi, the glycolytic enzyme glyceraldehyde 3-phosphate dehydrogenase (GAPDH) has been considered a promising target for the development of novel chemotherapeutic agents for the treatment of Chagas’ disease.	19254846
Autophagy_act_C domain-containing protein	NOT FOUND	NOT FOUND	NOT FOUND
Palmitoyltransferase (EC 2.3.1.225)	ankyrin	demonstrate the presence of a putative zDHHC palmitoyl transferase (TcHIP) containing ankyrin and zDHHC domains in different developmental forms of T. cruzi, and its association with the Golgi complex.	23428831
Proliferating cell nuclear antigen	NOT FOUND	PCNA expression was enhanced throughout the inflamed myocardium and in the spared areas of the left ventricular wall and the septum. Myocyte width increased from 26 to 75% at the inflammation-free myocardium (P < 0.0001), whereas it decreased 25% at the inflamed left ventricular wall areas (P < 0.001).	12435130
Dephospho-CoA kinase, putative (EC 2.7.1.24)	NOT FOUND	NOT FOUND	https://www.sciencedirect.com/science/article/abs/pii/S1471492207002152
DNA-directed RNA polymerase subunit (EC 2.7.7.6) (Fragment)	RNA polymerase	DNA-directed RNA polymerases form the crux of a highly dynamic process fundamental to biology. In eukaryotic nuclei, the majority of RNA synthesis is mediated by three multisubunit RNA polymerase complexes (Roeder and Rutter, 1969), each of which is independently regulated and is responsible for transcribing a nonoverlapping subset of genes	17267688
Vacuolar protein sorting complex subunit, putative (Fragment)	NOT FOUND	Contractile vacuole complexes are critical components of cell volume regulation and have been shown to have other functional roles in several free-living protists	21437209
PRKCSH-like domain-containing protein	NOT FOUND	NOT FOUND	NOT FOUND
DNA repair and recombination protein RAD54, putative	NOT FOUND	NOT FOUND	NOT FOUND
Rac serine-threonine kinase, putative (Fragment)	NOT FOUND	NOT FOUND	https://pdfs.semanticscholar.org/e56f/71d9d3ab675062c7db64a38d89afd70ed315.pdf
tRNA-dihydrouridine synthase 2, putative	NOT FOUND	NOT FOUND	NOT FOUND
Protein transport protein SEC23	NOT FOUND	NOT FOUND	NOT FOUND
CRT-like domain-containing protein	NOT FOUND	NOT FOUND	NOT FOUND
Leucyl-tRNA synthetase (EC 6.1.1.4)	NOT FOUND	NOT FOUND	https://aac.asm.org/content/62/9/e00079-18.short
Poly(A)-specific ribonuclease (EC 3.1.13.4)	NOT FOUND	NOT FOUND	NOT FOUND
DPH-type MB domain-containing protein	NOT FOUND	NOT FOUND	NOT FOUND
Dihydrouridine synthase, putative	NOT FOUND	NOT FOUND	https://deepblue.lib.umich.edu/handle/2027.42/110420
PDEase domain-containing protein (Fragment)	NOT FOUND	NOT FOUND	https://www.sciencedirect.com/science/article/pii/S0891584909005085?casa_token=lGyqOrt5sisAAAAA:CBCeJ0-7x7KpqY0ek_TaIY2B1f3hhFguL0SJUF36rEnGDrzI7PYRmrcQPmbyEOhQpUf3YnmwQOeb
Syntaxin, putative	SNARE protein superfamily	Vesicular transport is an integral process in eukaryotic cells and the syntaxins, a member of the SNARE protein superfamily, are a critical piece of the vesicular transport machinery.	15478792
Leucine-rich repeat-containing protein 51	NOT FOUND	NOT FOUND	https://www.frontiersin.org/articles/10.3389/fimmu.2018.00913/full
Ribulose-phosphate 3-epimerase (EC 5.1.3.1) (Fragment)	Xu5P	Ribulose-5-phosphate epimerase (RPE), which catalyses the reversible conversion of Ru5P to xylulose-5-phosphate (Xu5P), is an enzyme of the non-oxidative branch of the PPP. RPEs are broadly distributed in the three kingdoms of life, including most eukaryotic organisms, fungi and bacteria	28207833
Copper-transporting ATPase, putative (Fragment)	NOT FOUND	NOT FOUND	https://portlandpress.com/biochemj/article-abstract/381/3/743/44232
UDP-glucose 4-epimerase (EC 5.1.3.2)	NOT FOUND	Trypanosoma cruzi incorporates galactose into many of its cell-surface glycoconjugates but it is unable to transport this sugar through its hexose transporter. Epimerisation of UDP-glucose to UDP-galactose by UDP-glucose 4′-epimerase may be the only way that the parasites can obtain galactose.	14563536
Inositol-pentakisphosphate 2-kinase (EC 2.7.1.158)	NOT FOUND	Inositol polyphosphates are a diverse and multifaceted class of intracellular messengers omnipresent in eukaryotic cells. These water-soluble molecules regulate many aspects of fundamental cell physiology. Removing this metabolic pathway is deleterious: inositol phosphate kinase null mutations can result in lethality or substantial growth phenotypes.	28964726
Centrosomal protein of 19 kDa	NOT FOUND	NOT FOUND	NOT FOUND
GRAM domain-containing protein	NOT FOUND	NOT FOUND	NOT FOUND
Caltractin, putative (Fragment)	NOT FOUND	NOT FOUND	https://link.springer.com/chapter/10.1007/978-3-642-12863-9_13
MFS_1_like domain-containing protein	NOT FOUND	NOT FOUND	NOT FOUND
Protein tyrosine phosphatase, putative	NOT FOUND	Live T. cruzi trypomastigotes and amastigotes possess ecto-protein tyrosine phosphatase activity as indicated by the ability of intact cells to catalyze dephosphorylation of tyrosine phosphorylated myelin basic protein, [32P]TyrRaytide, phosphotyrosine, or the phosphotyrosine analog p-nitrophenylphosphate (p-NPP).	9657337
ADPRibase-Mn (EC 3.6.1.13) (EC 3.6.1.16) (EC 3.6.1.53) (CDP-choline phosphohydrolase) (Manganese-dependent ADP-ribose/CDP-alcohol diphosphatase)	NOT FOUND	NOT FOUND	NOT FOUND
CYC2-like cyclin, putative	NOT FOUND	We found TcCYC2 exhibited cyclin function in a yeast complementation assay and over-expression of hemagglutinin tagged TcCYC2-HA rendered shorter duplication times and smaller cell sizes in the epimastigote form of the parasite. Analysis of synchronized cultures showed that over-expression of TcCYC2-HA altered the timing epimastigotes pass through G2/M boundary or cytokinesis.	22982808
4a-hydroxytetrahydrobiopterin dehydratase (EC 4.2.1.96)	NOT FOUND	NOT FOUND	NOT FOUND
Cysteine protease, putative	NOT FOUND	proof of concept that cysteine protease inhibitors can be given at therapeutic doses to animals to selectively arrest a parasitic infection.	9705954
AP-4 complex subunit epsilon	NOT FOUND	NOT FOUND	https://www.arca.fiocruz.br/handle/icict/23874
U3 small nuclear ribonucloprotein (SnRNP), putative	NOT FOUND	Many U-snRNAs contain a hypermodified 2,2,7-trimethylguanosine (TMG) cap structure, which is formed by post-transcriptional methylation of an m7G cap. At present, little is known about the maturation of U-snRNAs in trypanosomes.	17610965
Dynein light chain roadblock	NOT FOUND	NOT FOUND	https://www.sciencedirect.com/science/article/pii/S1567134808000476?casa_token=kEmduk1xFXYAAAAA:p7DxwdeVQIMF3lG--s4aYTPolb_9GAY15JUG_j2M7K-hsbUvY1Cl6VQxsQylpSU2ghlH4h9EGlb1
Short-chain dehydrogenase, putative	NOT FOUND	pteridine reductase-1 gene (ptr1), from Trypanosoma cruzi (Y strain), located contiguous to the Trypanosoma cruzi P-glycoprotein-2 (tcpgp2). The gene encodes a member of the family of short-chain dehydrogenases, enzymes that are involved in several oxidoreduction reactions.	9476799
Eukaryotic translation initiation factor 3 subunit 8, putative	NOT FOUND	NOT FOUND	https://link.springer.com/article/10.1186/1471-2164-13-531
Translation initiation factor, putative (Fragment)	NOT FOUND	. eIF4G is a scaffold protein which interacts with the mRNA cap-binding factor eIF4E, the poly(A)-binding protein, the RNA helicase eIF4A and the eIF3 complex. It contains the so-called middle domain of eIF4G (MIF4G), a multipurpose adaptor involved in different protein–protein and protein–RNA complexes. Here, the crystal structure of the MIF4G domain of T. cruzi EIF4G5 is described at 2.4 Å reso…	31797815
Small Rab GTP binding protein, putative	NOT FOUND	RAB proteins, which belong to the RAS superfamily, regulate exocytic and endocytic pathways of eukaryotic cells, controlling vesicle docking and fusion. Few RAB proteins have been identified in parasites	15975556
Myosin heavy chain MYA2-related, putative	NOT FOUND	NOT FOUND	NOT FOUND
NAD_Gly3P_dh_N domain-containing protein	NOT FOUND	NOT FOUND	NOT FOUND
DNA topoisomerase I (EC 5.6.2.1) (DNA topoisomerase 1)	ethylene glycol	A type I DNA topoisomerase has been isolated from the nuclei of the flagellate Trypanosoma cruzi, using poly(ethylene glycol) fractionation and chromatography on hydroxyapatite and on phosphocellulose.	6309514
Tryptophanyl-tRNA synthetase, putative (Fragment)	tryptophanyl aminoacyl tRNA synthetases	A relatively high fraction of serine carboxypeptidases, tryptophanyl aminoacyl tRNA synthetases, beta galactofuranosyl transferases and mitogen-activated protein kinases show CNVs among the T. cruzi isolates studied. The tryptophanyl aminoacyl tRNA synthetases are expanded to 10 distinct genes (not including pseudogenes) in T. cruzi whereas T. brucei and Leishmania each have only two, a cytoplasm…	21385342
CH_2 domain-containing protein	NOT FOUND	NOT FOUND	NOT FOUND
40S ribosomal protein S11, putative	NOT FOUND	mRNPs containing TcDHH1 are involved in mRNA metabolism, regulating the expression of at least epimastigote‐specific genes.	20629747
DAO domain-containing protein	NOT FOUND	NOT FOUND	NOT FOUND
MORN repeat-containing protein 5	NOT FOUND	Interestingly, we found that some of the homologous genes in T. cruzi showed a downregulated pattern during the stationary phase. These genes mainly corresponded to those genes encoding flagellar related proteins and centrins [TcCLB.511729.60, MORN repeat-containing protein 1 in cluster 12; TcCLB.509171.100, hydin, not clustered; TcCLB.506887.20, parkin co-regulated protein (FDR < 0.1); TcCLB.508…	29668769
ApaG domain-containing protein	NOT FOUND	NOT FOUND	NOT FOUND
Glutamate dehydrogenase, putative (Fragment)	glutamate	in addition to the already known NADP-linked enzyme enzyme (EC 1.4.1.4). 2. The partially purified NAD-linked enzyme had a higher molecular weight and was much more labile than the NADP-linked enzyme, and was inhibited by purine nucleotides. 3. These results further emphasize the difference in glutamate metabolism between the parasite and its mammalian host.	https://europepmc.org/article/med/45532
Heat shock 70 kDa protein, mitochondrial, putative (Fragment)	mtp70	mildly heat-inducible but have different optimal temperatures for expression. During the switch from proliferation to differentiation that occurs during the growth of T. cruzi in culture, the hsp70 level decreases dramatically while the mtp70 level falls only slightly	8106432
Enoyl-CoA hydratase, mitochondrial, putative (EC 4.2.1.17)	NOT FOUND	NOT FOUND	https://www.scielo.br/scielo.php?pid=S0100-879X2006001200005&script=sci_abstract&tlng=es
SNARE protein, putative	NOT FOUND	Autophagy has emerged as an essential component of the defense system against intracellular pathogens. We demonstrated that Trypanosoma cruzi, an intracellular protozoan parasite, was not eliminated by the host’s autophagic machinery despite exposure to the host cell cytoplasm.	28232068
Phosphoribosylpyrophosphate synthetase, putative (EC 2.7.6.1)	5-IP7	identified a novel SPX domain-containing phosphoribosyl transferase [EC 2.7.6.1] herein termed as TcPRPS4. Our data revealed new functional roles of 5-IP7 in this divergent eukaryote, and provided potential new targets for chemotherapy.	https://www.biorxiv.org/content/10.1101/2020.01.09.900860v1.abstract
SAM_MT_RSMB_NOP domain-containing protein (Fragment)	NOT FOUND	NOT FOUND	NOT FOUND
Casein kinase II, alpha chain, putative (EC 2.7.11.1)	CK1	cDNAs for two casein kinase 1 (CK1) homologues, TcCK1.1 and TcCK1.2, have been isolated from Trypanosoma cruzi. Both isoforms showed strong identity with other known CK1s	12387847
Biotin/lipoate protein ligase, putative	NOT FOUND	NOT FOUND	https://www.sciencedirect.com/science/article/abs/pii/S1471492207002152
S5A_REDUCTASE domain-containing protein	NOT FOUND	NOT FOUND	NOT FOUND
CNH domain-containing protein (Fragment)	NOT FOUND	NOT FOUND	NOT FOUND
Autophagy-related protein 3	NOT FOUND	NOT FOUND	NOT FOUND
G domain-containing protein	NOT FOUND	NOT FOUND	https://europepmc.org/article/med/7670542
PPM-type phosphatase domain-containing protein	NOT FOUND	NOT FOUND	https://link.springer.com/article/10.1186/1471-2164-9-412
C-CAP/cofactor C-like domain-containing protein	NOT FOUND	NOT FOUND	NOT FOUND
CHAT domain-containing protein (Fragment)	NOT FOUND	NOT FOUND	NOT FOUND
Fucose kinase, putative (Fragment)	NOT FOUND	Under nonpermissive conditions, both life cycle forms of the parasite became depleted in GDP-fucose and suffered growth arrest, demonstrating that fucose metabolism is essential to both life cycle stages. In procyclic form parasites, flagellar detachment from the cell body was also observed under nonpermissive conditions, suggesting that fucose plays a significant role in flagellar adhesion.	17640865
Phosphatidate cytidylyltransferase-like protein, putative	NOT FOUND	NOT FOUND	http://big.icp.ucl.ac.be/icp/trop/research/2008_Ginger.pdf
Fructose-bisphosphate aldolase (EC 4.1.2.13) (Fragment)	fructose-1,6-bisphosphatase	The gluconeogenic enzymes phosphoenolpyruvate carboxykinase and fructose-1,6-bisphosphatase are present, but there is no reserve polysaccharide.	22023439
S-adenosyl-methyltransferase mraW-like protein, putative (EC 2.1.1.-)	NOT FOUND	Apart from LiSIR2rp2, the shorter C1 amplicon contains four additional genes coding for two hypothetical proteins (LinJ.23.1410 and LinJ.23.1420), a membrane-bound acid phosphatase 2 (MBAP2) (LinJ.23.1430) and a S-adenosyl-methyltransferase (mraW-like protein) (LinJ.23.1440). Together, these results indicate that the LiSIR2rp2 gene belongs to a peculiar locus undergoing extensive and constitutive…	27297183
MFS domain-containing protein	NOT FOUND	NOT FOUND	NOT FOUND
Lysine--tRNA ligase (EC 6.1.1.6) (Lysyl-tRNA synthetase)	NOT FOUND	NOT FOUND	https://www.arca.fiocruz.br/handle/icict/32733
Lipase, putative	NOT FOUND	Enzyme catalysis was applied to synthesize derivatives of three bile acids and their biological activity was evaluated as growth inhibitors of the protozoan Trypanosoma cruzi. Twelve mono-, diacetyl and ester derivatives of deoxycholic, chenodeoxycholic and lithocholic acid, seven of them new compounds, were obtained through lipase-catalyzed acetylation, esterification and alcoholysis reactions i…	26072173
Cyclin, putative	NOT FOUND	The activity of important cell cycle regulatory genes was also examinedin the liver following infection. There was increased expression of cyclin D1, cyclin E and cyclinA as well as proliferating cell nuclear antigen (PCNA) at 45, 60 and 215 days post infection. Inaddition, the expression of the cyclin-dependent kinase inhibitors p27KIP1, p21WAF1 and the tumorsuppressor p53 were increased in the …	17102609
Ferroxidase (EC 1.16.3.1)	NOT FOUND	NOT FOUND	https://www.sciencedirect.com/science/article/pii/S0304416513004789?casa_token=eVGNdLiQuVUAAAAA:nq2ORWFi_Gx94aiE4lLSdAzM2xPskh_XdHLNdcWLmwAEpmHOZwjuJQGMKdkI4MpPVF0Wj3IwG2sh
40S ribosomal protein S21, putative	L7a ribosomal	Trypanosoma cruzi expresses several proteins containing antigenic amino acid repeats. Here we characterized TcRpL7a and TcRBP28, which carry similar repeat motifs and share homology to the eukaryotic L7a ribosomal protein and to a Trypanosoma brucei RNA binding protein, respectively	18538614
Glycosyltransferase, putative	glycosyltransferases	The enzyme that starts the O-glycosylation pathway is responsible for a distinctive property of T. cruzi mucins. This enzyme transfers N-acetylglucosamine (GlcNAc) from a UDP-GlcNAc precursor to the hydroxyl group of Ser or Thr residues, whereas the orthologous glycosyltransferases in other organisms (including T. cruzi hosts) transfer N-acetylgalactosamine (GalNAc)12,13. This difference — which …	16489349
Stress-induced protein sti1, putative	HSP70	Stress conditions are involved in parasite differentiation, but little is known about the stress response proteins involved. We report here the first characterization of stress-induced protein-1 (STI-1) in T. cruzi (TcSTI-1). This co-chaperone is produced in response to stress and mediates the formation of a complex between the stress proteins HSP70 and HSP90 in other organisms. Despite the simil…	21340359
Guanine nucleotide-binding protein subunit beta-like protein (Fragment)	NOT FOUND	NOT FOUND	NOT FOUND
Galactokinase, putative (EC 2.7.1.6)	NOT FOUND	Two different putative galactokinase genes, found in the genome database of Trypanosoma cruzi were cloned and sequenced.	27312997
Squalene synthase (EC 2.5.1.21)	NOT FOUND	chemotherapeutic target in Trypanosoma cruzi	12467972
Guanylate kinase, putative	NOT FOUND	NOT FOUND	https://www.sciencedirect.com/science/article/pii/0166685181900499
Potassium voltage-gated channel, putative (Fragment)	NOT FOUND	Ion channels play fundamental roles in controlling physiological parameters that ensure cell homeostasis by rapidly triggering compensatory mechanisms. Combining molecular, cellular and electrophysiological approaches we have identified and characterized the expression and function of a novel calcium-activated potassium channel (TcCAKC).	32010643
U6 snRNA-associated Sm-like protein LSm3p	NOT FOUND	NOT FOUND	http://citeseerx.ist.psu.edu/viewdoc/download?doi=10.1.1.514.3093&rep=rep1&type=pdf
Cleavage and polyadenylation specificity factor, putative	NOT FOUND	NOT FOUND	https://link.springer.com/article/10.1186/1471-2164-11-283
60S ribosomal protein L39, putative	NOT FOUND	we detected two 60S subunit proteins that had not been previously detected in the T. cruzi total proteome; namely, L22 and L42.	19245787
Putative prolyl carboxypeptidase, putative	S9 serine protease	prolyl oligopeptidase and oligopeptidase B, both members of the S9 serine protease family, have been shown to play important roles in the interactions of pathogenic protozoa with their mammalian hosts and may thus be considered targets for drug design	23514419
Methionyl-tRNA formyltransferase, putative	NOT FOUND	NOT FOUND	https://www.sciencedirect.com/science/article/abs/pii/S1471492211000626
Molybdenum cofactor biosynthesis protein, putative	NOT FOUND	NOT FOUND	NOT FOUND
DUF3456 domain-containing protein	NOT FOUND	NOT FOUND	NOT FOUND
Vacuolar protein sorting complex subunit, putative	NOT FOUND	NOT FOUND	https://www.ingentaconnect.com/content/ben/cmc/2019/00000026/00000036/art00006
Proteasome regulatory non-ATPase subunit 3, putative	NOT FOUND	Non-lysosomal protein degradation in eukaryotic cells involves a proteolytic complex referred to as 26S proteasome that consists of a 20S core particle and one or two 19S regulatory particles.	11071286
CSD domain-containing protein	NOT FOUND	NOT FOUND	https://www.sciencedirect.com/science/article/pii/S1471492210001212
Hypoxanthine phosphoribosyltransferase (EC 2.4.2.8)	purine analogs	Hypoxanthine phosphoribosyltransferase from Trypanosoma cruzi as a target for structure-based inhibitor design: crystallization and inhibition studies with purine analogs.	9257742
Cytoskeleton-associated protein CAP5.5, putative	C-related proteins	CAP5.5, a life-cycle-regulated, cytoskeleton-associated protein is a member of a novel family of C-related proteins in Trypanosoma brucei	https://www.scielo.br/scielo.php?pid=S0074-02762008000600015&script=sci_arttext
N-acetyltransferase, putative (Fragment)	NOT FOUND	The gene is single copy and orthologs are also present in the other two sequenced trypanosomatids, Trypanosoma brucei and Leishmania major. This protein (TcAT-1) has the essential motifs present in members of the GCN5-related acetyltransferase (GNAT) family, as well as an additional motif also found in some enzymes from plant and animal species. The protein is evolutionarily more closely related …	17270289
Trypanothione reductase, putative (Fragment)	naphthoquinone and nitrofuran derivatives	The trypanosomatid flavoprotein disulfide reductase, trypanothione reductase, is shown to catalyze one-electron reduction of suitably substituted naphthoquinone and nitrofuran derivatives	3135548
RNA-editing complex protein MP100, putative	NOT FOUND	NOT FOUND	https://oaktrust.library.tamu.edu/bitstream/handle/1969.1/ETD-TAMU-2010-12-8935/HERNANDEZ-DISSERTATION.pdf?sequence=2
GOLD domain-containing protein (Fragment)	NOT FOUND	NOT FOUND	NOT FOUND
Elongation initiation factor 2 alpha subunit, putative (Fragment)	NOT FOUND	NOT FOUND	https://mcb.asm.org/content/37/1/e00344-16.short
RNase III domain-containing protein	endoribonuclease	Five related proteins with RNase III‐like motifs also contain a U1‐like zinc finger and either dsRBM or Pumilio motifs. These proteins may provide the endoribonuclease function in editing. Two other related proteins, at least one of which is associated with U‐specific 3′ exonuclease activity, contain two putative nuclease motifs. Thus, editosomes contain a plethora of nucleases or proteins presum…	14602897
WW domain-containing protein (Fragment)	Pin1-type PPIase	Conversely, since the T. cruzi genome is fully sequenced, the possibility that the WW domain-containing Pin1-type PPIase is identifiable can be ruled out. However, the chance that the low activity observed could be due to improper folding of TcPIN1 cannot be excluded. Nevertheless, this result might not hold true for its endogenous substrates.	17418434
UDENN domain-containing protein	NOT FOUND	NOT FOUND	NOT FOUND
Pre-mRNA-splicing factor 38	protein, XB1	we employed a yeast three-hybrid system to identify a protein, XB1, which binds to the Trypanosoma cruzi SL RNA. XB1 is a ∼45 kDa protein which is homologous to the essential pre-mRNA-splicing factor PRP31p from Saccharomyces cerevisiae	11166385
Heat shock protein 70, putative (Fragment)	KMP11 antigen	Show that HSP70, both alone and fused to the KMP11 antigen, as well as a HSP70 fragment, is capable of maturing murine DC. Mature DC have enhanced expression of IL12, TNF‐α cytokines, costimulation molecules and activation markers, showing a clear increase in the allostimulatory capacity.	12067411
Superoxide dismutase, putative (EC 1.15.1.1) (Fragment)	NOT FOUND	The parasitic protozoan Trypanosoma cruzi is exposed to toxic oxygen metabolites which arise from drug metabolism or immune mechanisms, in addition to those produced by endogenous processes.	9851615
Dephospho-CoA kinase, putative (Fragment)	NOT FOUND	NOT FOUND	https://parasitesandvectors.biomedcentral.com/articles/10.1186/s13071-016-1860-3
Acyl transferase-like protein (Fragment)	NOT FOUND	NOT FOUND	NOT FOUND
Vacuolar protein sorting-associated protein 29	clathrin heavy chain linker	Analysis of the TcCLC gene using the pFAM database revealed that the encoded protein contains a clathrin light chain domain located between amino acids 92 and 208, while the TcCHC-encoded protein contains a clathrin heavy chain linker (amino acids 333–356), clathrin-H-link domains (amino acids 358–423) and several repeats found in clathrin and in vacuolar protein sorting-associated (VPS) proteins…	24947310
Succinate dehydrogenase [ubiquinone] flavoprotein subunit, mitochondrial (EC 1.3.5.1)			https://www.sciencedirect.com/science/article/pii/S0166685102001007?casa_token=HfiNuajweiEAAAAA:XE4VzCGS1ZIyTenuoum9uwnxaGgmEgpHRnsvHJnBvVtmloZEX69tbpw3JngvJqPNCBRMWv8lloEx
DNA-directed DNA polymerase (EC 2.7.7.7) (Fragment)	NOT FOUND	NOT FOUND	NOT FOUND
ELMO domain-containing protein	canonical zinc finger Arf GAP motif	Engulfment and Cell Motility Domain 1 and 2 (ELMOD1 and ELMOD2), which demonstrate activity against Arl2, Arl3 and Arf1, despite lacking the canonical zinc finger Arf GAP motif [20]. ELMOD1 and ELMOD2 form part of a group of six human proteins which contain an Engulfment and Cell Motility (ELMO) domain (or DUF609), a conserved region of unknown function associated with proteins functioning in cel…	https://www.sciencedirect.com/science/article/pii/S0166685110001398
Phosphatidylinositol N-acetylglucosaminyltransferase (EC 2.4.1.198)	NOT FOUND	NOT FOUND	NOT FOUND
VHS domain-containing protein	NOT FOUND	NOT FOUND	NOT FOUND
Sulfurtransferase	NOT FOUND	NOT FOUND	https://www.tandfonline.com/doi/full/10.1080/21505594.2020.1797274
Rab GDP dissociation inhibitor	NOT FOUND	NOT FOUND	https://getd.libs.uga.edu/pdfs/niyogi_sayantanee_201408_phd.pdf
Prostaglandin F2alpha synthase (Fragment)	“old yellow enzyme”	While searching for a prostaglandin (PG) F2α synthase homologue, we have identified a novel “old yellow enzyme” from T. cruzi (TcOYE), cloned its cDNA, and overexpressed the recombinant enzyme. Here, we show that TcOYE reduced 9,11-endoperoxide PGH2 to PGF2α as well as a variety of trypanocidal drugs.	12417633
Mitogen-activated protein kinase, putative	serine and threonine protein kinases	Mitogen-activated protein kinases (MAPKs) are serine and threonine protein kinases that are highly conserved in eukaryotes, and are involved in signal transduction pathways that modulate physiological and pathophysiological cell responses.	26941717
Sec1 family transport protein, putative (Fragment)	NOT FOUND	NOT FOUND	NOT FOUND
Heat shock 70 kDa protein, mitochondrial, putative	antibodies in human sera reactive	we measured antibodies in human sera reactive with hsp70s from the cytoplasm (cy-hsp70), mitochondrion (mt-hsp70), and endoplasmic reticulum (grp78) of Trypanosoma cruzi. Of the three hsp70s tested, only grp78 detected T. cruzi infection in more than 90% of nontreated (NT) patients, with cy-hsp70 and mt-hsp70 detecting only 78% and 25% of NT patients, respectively. Reactivity of leishmanial sera …	9502594
U6 snRNA-associated Sm-like protein LSm8p	NOT FOUND	NOT FOUND	NOT FOUND
Multidrug resistance-associated protein, putative	deduced amino sequence of tcpgp2	The deduced amino sequence of tcpgp2 exhibited a remarkable homology with the P-glycoprotein-related genes of Leishmania tarentolae, the yeast cadmium factor (YCF1) and the human multidrug resistance-associated protein (MRP). Southern blot analysis using a specific probe indicated that the Tcpgp2 P-glycoprotein is encoded by a single copy gene which maps to a chromosome of about 900 kb. Northern …	8992313
EF-hand protein 5, putative	NOT FOUND	The flagellum of Trypanosoma brucei contains calmodulin, and a separate family of antigenically related EF-hand calcium-binding proteins which we call calflagins.	https://portlandpress.com/biochemj/article-abstract/304/3/833/31976
Heat shock protein-like protein, putative	NOT FOUND	NOT FOUND	NOT FOUND
Cellulosomal scaffoldin anchoring protein, putative	NOT FOUND	NOT FOUND	NOT FOUND
GP-PDE domain-containing protein (Fragment)	NOT FOUND	NOT FOUND	NOT FOUND
Transaldolase (EC 2.2.1.2)	CL Brener clone	The genes encoding 6-phosphogluconolactonase, 6-phosphogluconate dehydrogenase, transaldolase and transketolase are present in the CL Brener clone as a single copy per haploid genome. 6-phosphogluconate dehydrogenase is very unstable, but was stabilized introducing two salt bridges by site-directed mutagenesis. Ribose-5-phosphate isomerase belongs to Type B; genes encoding Type A enzymes, present…	18066434
Katanin p60 ATPase-containing subunit A1 (Katanin p60 subunit A1) (EC 5.6.1.1) (p60 katanin)			https://www.nature.com/articles/s41598-017-10292-3
Peroxisome assembly protein, putative (Fragment)	NOT FOUND	NOT FOUND	NOT FOUND
General transcription factor IIH subunit 4	NOT FOUND	NOT FOUND	https://academic.oup.com/nar/article/37/11/3811/1090571
Protein phosphatase, putative	NOT FOUND	A novel protein phosphatase 2A (PP2A) is involved in the transformation of human protozoan parasite Trypanosoma cruzi	https://portlandpress.com/biochemj/article-abstract/374/3/647/40483
BTB domain-containing protein (Fragment)	NOT FOUND	NOT FOUND	NOT FOUND
Cap-specific mRNA (nucleoside-2'-O-)-methyltransferase (EC 2.1.1.57) (Poly(A) polymerase regulatory subunit) (Poly(A) polymerase small subunit) (VP39) (Fragment)	NOT FOUND	NOT FOUND	NOT FOUND
Glucose-6-phosphate dehydrogenase, putative (Fragment)	start codons	The Trypanosoma cruzi glucose-6-phosphate dehydrogenase (G6PDH) is encoded by several genes located in three of the parasite chromosomes. All the sequences present two possible start codons, 111 bp apart, also present in its Trypanosoma brucei counterpart.	https://www.sciencedirect.com/science/article/pii/S0166685106001678?casa_token=FMLb8K77BkkAAAAA:29SH8LHj2cLa57AswlY3TbuRAYuIE4d7SUD2ledcTfD9vUY1GpBrT-7kM7FmjD7wKBBiLOy0A4c
MutL_C domain-containing protein	NOT FOUND	NOT FOUND	NOT FOUND
rRNA processing protein, putative (Fragment)	small-subunit (SSU) processome protein Sof1p	used differential display to select genes differentially expressed during differentiation of epimastigotes into metacyclic trypomastigotes in the protozoan parasite Trypanosoma cruzi. One of the selected clones had a sequence similar to that of the small-subunit (SSU) processome protein Sof1p, which is involved in rRNA processing. The corresponding T. cruzi protein, TcSof1, displayed a nuclear lo…	https://ec.asm.org/content/6/2/337.short
4-hydroxybenzoate polyprenyltransferase, mitochondrial (4-HB polyprenyltransferase) (EC 2.5.1.39) (Para-hydroxybenzoate--polyprenyltransferase) (PHB:PPT) (PHB:polyprenyltransferase)			not found
DNA-directed RNA polymerase (EC 2.7.7.6) (Fragment)	NOT FOUND	NOT FOUND	not found
RNA editing complex protein MP61, putative	polypeptides sharing sequence	Trypanosoma cruzi genes encoding polypeptides sharing sequence motifs found in proteins involved in RNA editing reactions	https://www.sciencedirect.com/science/article/abs/pii/S0378111900002535?casa_token=_qWOnAddVvkAAAAA:dVwwIIKEgot44gK61Ximp5492_8MCcnvTwuXC3L4M-QxURNxJl0e6tELJlgakOoARJd7e2q1CXk
Dihydrolipoamide acetyltransferase component of pyruvate dehydrogenase complex (EC 2.3.1.-)		whereas IgG from B1 patients resulted in higher yield of dihydrolipoamide acetyltransferase precursor, calpain cysteine peptidase, and two variants of CAP5.5. In this work, CAP5.5 recognition by serum immunoglobulin from patients with early cardiomyopathy generated a 23-fold abundance variation when compared to samples from asymptomatic patients, highlighting the participation of this protein in …	https://www.sciencedirect.com/science/article/pii/S1874391918304172?casa_token=U6lbHS95-cUAAAAA:sG237qBbwl7l_8vpX4BzKNncZLVDdZ8lS-O354RIodHZr0XUEnnGKJ7T4V03vsdCfVRUc86p8WU
V-SNARE coiled-coil homology domain-containing protein	NOT FOUND	NOT FOUND	not found
Tyrosine aminotransferase, putative (EC 2.6.1.5)	homogeneity from epimastigotes	Tyrosine aminotransferase was purified to homogeneity from epimastigotes of Trypanosoma cruzi by a method involving chromatography on DEAE-cellulose, gel filtration on Sephacryl S-200 and chromatography on Mono Q in an f.p.l.c. system.	https://portlandpress.com/biochemj/article-abstract/292/3/901/30587
DUF2428 domain-containing protein (Fragment)	NOT FOUND	NOT FOUND	NOT FOUND
Reiske iron-sulfur protein, putative	NOT FOUND	NOT FOUND	NOT FOUND
Ribosomal protein L7/L12, putative	ribosomal phosphoprotein HuP0.	We report herein on the cloning and characterization of a full-length cDNA from a T. cruzi expression library encoding a protein, TcP0, that is homologous to the human 38-kD ribosomal phosphoprotein HuP0. The T. cruzi P0 protein shows a clustering of residues that are evolutionarily conserved in higher eukaryotes.	https://rupress.org/jem/article/176/1/201/24874/Cloning-and-expression-of-Trypanosoma-cruzi
MSP domain-containing protein	NOT FOUND	NOT FOUND	NOT FOUND
Metallo-beta-lactamase-like protein, putative	NOT FOUND	NOT FOUND	NOT FOUND
Phosphoglycerate mutase, putative	3-PG and 2-PG	Glycolysis and gluconeogenesis are, in part, driven by the interconversion of 3- and 2-phosphoglycerate (3-PG and 2-PG) which is performed by phosphoglycerate mutases (PGAMs) which can be cofactor dependant (dPGAM) or cofactor independent (iPGAM). The African trypanosome, Trypanosoma brucei, possesses the iPGAM form which is thought to play an important role in glycolysis. Here, we report on the …	https://link.springer.com/article/10.1007/s00436-006-0332-7
Tryptophanyl-tRNA synthetase (EC 6.1.1.2)	NOT FOUND	targeting of isoleucyl-tRNA synthetase in Trypanosoma brucei is mediated through alternative trans-splicing	https://academic.oup.com/nar/article/40/3/1299/1134175
Nicotinate phosphoribosyltransferase (EC 6.3.4.21)	NOT FOUND	Pyridyl benzamide 2 is a potent inhibitor of Trypanosoma cruzi, but not other protozoan parasites, and had a selectivity-index of ≥10. The initial structure–activity relationship (SAR) indicates that benzamide and sulfonamide functional groups, and N-methylpiperazine and sterically unhindered 3-pyridyl substructures are required for high activity against T. cruzi. Compound 2 and its active analog…	https://www.sciencedirect.com/science/article/pii/S0960894X19307437?casa_token=ZsFCXwr-Tj0AAAAA:1ivLBHFiJMY4XkLKzCq6Dnd2FwnlgEhBu00SPV6iEvBQj4PU_d6QImJhxGs929E1VQs7lXv4RDg
I/6 autoantigen, putative	NOT FOUND	Self-reactive host antibodies were shown earlier to exhibit strong and specific cross-reactivity to a particular trypanosomal antigen, protein I/6. The current study presents the molecular characterization of protein I/6.	https://europepmc.org/article/med/9127738
Endonuclease/exonuclease/phosphatase, putative	NOT FOUND	TbMP103 None Putative editosome component TbMP100 Endonuclease/exonuclease/ phosphatase Putative exo-Uase TbMP99 Endonuclease/exonuclease/phosphatase Putative exo-Uase TbMP90 Ribonuclease III like Putative endonuclease …	https://link.springer.com/article/10.1016/S1044-0305(03)00126-0
HIT domain-containing protein	NOT FOUND	Table 4 List of hits obtained from PSI-BLAST after 4 iterations querying MOQ _006101 against GenBank non-redundant database. Species. Description. Accession. CDD hit a. % Identity … 37%. 0. Vitis vinifera. CAS1 domain-containing protein 1-like	https://link.springer.com/article/10.1186/1471-2164-13-531
Aminoalcohol phosphotransferase, putative (EC 2.7.8.1)	NOT FOUND	The CDP‐ethanolamine pathway consists of three enzymatic steps. Initially, ethanolamine kinase (EK) catalyzes the ATP‐dependent phosphorylation of ethanolamine, forming phosphoethanolamine, and the byproduct ADP. In the second step, which is considered to be the rate‐limiting step of the Kennedy pathway (2), the CTP:phosphoethanolamine cytidylyltransferase (ECT) uses phosphoethanolamine and CTP t…	https://iubmb.onlinelibrary.wiley.com/doi/full/10.1002/iub.337
Class I nuclease-like protein, putative	NOT FOUND	NOT FOUND	no match found
Zinc transporter, putative	poly-C oligoribonucleotides	a CCCH zinc finger protein of Trypanosoma cruzi that binds poly-C oligoribonucleotides in vitro	https://www.sciencedirect.com/science/article/pii/S0006291X04008733?casa_token=S-TxuFTQgVAAAAAA:JJn3eiuuny680TpegRNXsvWlGg30fWk8hm4I2WPng3A1sRA7iINks_gSYwrUq2U46kxN5jACHR0
Ribosomal RNA processing protein 40, putative	nuclear rDNA locus	further analyze the organization of the nuclear rDNA locus in Trypanosoma cruzi, genomic recombinant plasmid clones were constructed and isolated after hybridization with rRNA molecules as hybridization probes. Approximately 11 kilobase pairs from the cistron were cloned in three recombinant plasmids carrying adjacent genomic fragments	https://www.sciencedirect.com/science/article/pii/0166685188900473
Amastin, putative (Fragment)	reverse transcribed poly(A)+ RNA	new family of closely related glycoproteins, collectively called amastins, has been found on the surface of the amastigote form of Trypanosoma cruzi. The gene family encoding these amastigote-specific proteins was identified by differentially screening an amastigote cDNA library with reverse transcribed poly(A)+ RNA from amastigote and epimastigote stages of the parasite.	https://www.jbc.org/content/269/32/20509.short
5'-3' exonuclease XRNC, putative (Fragment)	NOT FOUND	genome of the kinetoplastid parasite Trypanosoma brucei encodes four homologs of the Saccharomyces cerevisiae 5′→3′ exoribonucleases Xrn1p and Xrn2p/Rat1p, XRNA, XRNB, XRNC, and XRND. In S. cerevisiae, Xrn1p is a cytosolic enzyme involved in degradation of mRNA, whereas Xrn2p is involved in RNA processing in the nucleus.	https://rnajournal.cshlp.org/content/12/12/2171.short
Tubulin tyrosine ligase, putative	NOT FOUND	in Trypanosoma brucei, the tubulin‐coding sequences are clustered in a 40‐kb fragment of tandemly repeated α‐ and β‐tubulin genes separated by a 170‐bp intergenic zone. This cluster is transcribed in a unique RNA which is rapidly processed into mature mRNAs carrying the 5′ 35‐nucleotide leader sequence found in all trypanosome mRNAs. Although no heterogeneity has been found at the gene level, tub…	https://onlinelibrary.wiley.com/doi/abs/10.1016/0248-4900(88)90073-1
Neurobeachin/beige protein, putative (Fragment)	NOT FOUND	NOT FOUND	no match found
Mannosyl-oligosaccharide 1,2-alpha-mannosidase IB, putative (Fragment)	MAN1B1	we have identified mutations in the gene MAN1B1, encoding a mannosyl oligosaccharide, alpha 1,2-mannosidase. In one Pakistani family, MR43, a homozygous nonsense mutation (RefSeq number NM_016219.3: c.1418G>A [p.Trp473∗]), segregated with intellectual disability and additional dysmorphic features.	https://www.sciencedirect.com/science/article/pii/S000292971100259X
Transmembrane 9 superfamily member	NOT FOUND	Trypanosoma cruzi is the causal agent of Chagas’ disease which affects millions of people around the world mostly in Central and South America. T. cruzi expresses a wide variety of proteins on its surface membrane which has an important role in the biology of these parasites.	https://www.hindawi.com/journals/jpr/2017/3751403/
Vesicle transport protein (Fragment)	NOT FOUND	Proteomic Analysis of Trypanosoma cruzi Secretome: Characterization of Two Populations of Extracellular Vesicles and Soluble Proteins	https://pubs.acs.org/doi/abs/10.1021/pr300947g
Threonyl-tRNA synthetase (EC 6.1.1.3)	NOT FOUND	Crystal structures of histidyl-tRNA synthetase (HisRS) from the eukaryotic parasites Trypanosoma brucei and Trypanosoma cruzi provide a first structural view of a eukaryotic form of this enzyme and reveal differences from bacterial homologs.	https://www.sciencedirect.com/science/article/pii/S0022283610001063?casa_token=wybwuyoLmq4AAAAA:JxVwZJu0Sw5CWx90L-nnp8aHszHhIlO-C0vdyLmprAwQR4pvx5O2tD-EBfLMNbum_jSas-xoUp4
Ribonuclease mar1, putative	L1Tc non-LTR retrotransposon	The deduced amino acid sequence of the region downstream of the reverse transcriptase (RT) motif of theTrypanosoma cruzi L1Tc non-LTR retrotransposon shows a significant homology with the sequence coding for proteins with RNase H activity from different organisms and retroelements	https://www.jbc.org/content/277/31/28025.short
GPI inositol deacylase, putative	trypanocidal potentia	All variant surface glycoproteins are anchored to the plasma membrane via glycosylphosphatidylinositol membrane anchors and compounds that inhibit the assembly or transfer of these anchors could have trypanocidal potential.	10571022
Matrin-type domain-containing protein		NOT FOUND	no match found
Exonuclease, putative (Fragment)		NOT FOUND	no match found
CTP synthase (EC 6.3.4.2) (UTP--ammonia ligase) (Fragment)		CTP Synthase from Trypanosoma brucei (TbCTPS) catalyzes the conversion of UTP to CTP and is a recognized target for the development of antiprotozoal agents. GTP activates glutamine-dependent CTP formation catalyzed by TbCTPS at concentrations below 0.2 mM, but inhibits this activity at concentrations above 0.2 mM	https://www.sciencedirect.com/science/article/pii/S0960894X11009929?casa_token=vhSqVYW6owUAAAAA:Nw7ciXn_5VD2FLu8y-nLqgBUDjrbIgYSC8QsaEPo_1NMpz5op-AIvICblxTynpUArUFlMhD54ck
Gamma-glutamylcyclotransferase (EC 4.3.2.-)		NOT FOUND	no match found
BRO1 domain-containing protein		NOT FOUND	no match found
tRNA pseudouridine synthase A, putative		Kinetoplastid flagellates attach a 39-nucleotide spliced leader (SL) upstream of protein-coding regions in polycistronic RNA precursors through trans splicing. SL modifications include cap 2′-O-ribose methylation of the first four nucleotides and pseudouridine (ψ) formation at uracil 28. In Trypanosoma brucei,	https://mcb.asm.org/content/29/5/1202.short
Spermidine synthase, putative (EC 2.5.1.16)		NOT FOUND	https://pubmed.ncbi.nlm.nih.gov/26327378/
Dynactin subunit 6		NOT FOUND	no match found
Heterogeneous nuclear ribonucleoprotein H/F, putative		we performed functional analysis of the Trypanosoma brucei heterogeneous nuclear ribonucleoproteins (hnRNP) F/H homologue, a protein known to regulate alternative splicing in metazoa. The hnRNP F/H is highly expressed in the bloodstream form of the parasite, but is also functional in the procyclic form. Transcriptome analyses of RNAi-silenced cells were used to deduce the RNA motif recognized by …	https://academic.oup.com/nar/article/41/13/6577/1128882
Protein MCM10 homolog		NOT FOUND	no match found
Mitochondrial processing peptidase alpha subunit, putative (EC 3.4.24.64)		we have shown deficiencies in the activities of the mitochondrial respiratory complexes and reduced mitochondrial ATP generation capacity in chagasic hearts infected by Trypanosoma cruzi.	https://www.sciencedirect.com/science/article/pii/S0891584904007208?casa_token=gXckOBeL1QUAAAAA:ZdQcNI1WmvOTMx11xgUTbvCnCKNA_II0ofWjHcTTNeTOMjKuq1NdsVPr8Yg186aJ4JQbTvsgTlU
Phospholipid-transporting ATPase (EC 7.6.2.1) (Fragment)		the ability of living epimastigotes of Trypanosoma cruzi to hydrolyze extracellular ATP. In these intact parasites, there was a low level of ATP hydrolysis in the absence of any divalent metal (2.42±0.31 nmol Pi/h×108 cells). ATP hydrolysis was stimulated by MgCl2, and the Mg-dependent ecto-ATPase activity was 27.15±2.91 nmol Pi/h×108 cells. The addition of MgCl2 to the extracellular medium incre…	https://link.springer.com/article/10.1007/s00436-003-1066-4
Coatomer subunit beta (Beta-coat protein)		NOT FOUND	no match found
NAD(P)-bd_dom domain-containing protein		NOT FOUND	NOT FOUND
Beta galactofuranosyl glycosyltransferase, putative (Fragment)		NOT FOUND	NOT FOUND
Tyrosine phosphatase, putative	trypomastigotes and amastigotes	T. cruzi trypomastigotes and amastigotes possess ecto-protein tyrosine phosphatase activity as indicated by the ability of intact cells to catalyze dephosphorylation of tyrosine phosphorylated myelin basic protein, [32P]TyrRaytide, phosphotyrosine, or the phosphotyrosine analog p-nitrophenylphosphate (p-NPP).	https://www.sciencedirect.com/science/article/pii/S0166685197002466?casa_token=tH-f8JKTaMwAAAAA:xfEpkMcoa8XhfnCT_k9je_iql74hv7aGWL39nyZt4bgDynn53dXl2yfWEU2wwCwgPz8r1ggQxWE
Conserved oligomeric Golgi complex subunit 1	NOT FOUND	NOT FOUND	NOT FOUND
RSN1_7TM domain-containing protein	NOT FOUND	NOT FOUND	NOT FOUND
Exosome-associated protein 1, putative	NOT FOUND	the T.brucei exosome is smaller than that of yeast. Both free and complex‐associated homologs are essential for cell viability and are involved in 5.8S rRNA maturation. We suggest that the exosome was present in primitive eukaryotes, and became increasingly complex during subsequent evolution.	https://www.embopress.org/doi/full/10.1093/emboj/20.14.3831
5'-3' exonuclease XRNB, putative (EC 3.1.11.-)	NOT FOUND	genome of the kinetoplastid parasite Trypanosoma brucei encodes four homologs of the Saccharomyces cerevisiae 5′→3′ exoribonucleases Xrn1p and Xrn2p/Rat1p, XRNA, XRNB, XRNC, and XRND. In S. cerevisiae, Xrn1p is a cytosolic enzyme involved in degradation of mRNA, whereas Xrn2p is involved in RNA processing in the nucleus.	https://rnajournal.cshlp.org/content/12/12/2171.short
Fatty acyl CoA syntetase 1 (Fragment)	NOT FOUND	farnesyl diphosphate synthase (FPPS) has previously been characterized in trypanosomes as an essential enzyme for their survival and as the target for bisphosphonates, drugs that are effective both in vitro and in vivo against these parasites.	https://www.sciencedirect.com/science/article/abs/pii/S0014489408000623
RNA-binding protein 4, putative	mRNAs by binding to their 3′UTR sequence	The members of the PUF family of RNA-binding proteins regulate the fate of mRNAs by binding to their 3′UTR sequence elements in eukaryotes. In trypanosomes, for which gene expression is polycistronic and controlled almost exclusively by post-transcriptional processes, PUF proteins could play a crucial role	https://www.sciencedirect.com/science/article/abs/pii/S0014489405003267
C2 domain-containing protein (Fragment)	NOT FOUND	Trypanosoma brucei, a flagellated protozoan parasite causing human sleeping sickness, relies on a subpellicular microtubule array for maintenance of cell morphology. The flagellum is attached to the cell body through a poorly understood flagellum attachment zone (FAZ), and regulates cell morphogenesis using an unknown mechanism. Here we identified a new FAZ component, CC2D, which contains coiled-…	https://jcs.biologists.org/content/124/22/3848.short
Copper-transporting ATPase-like protein, putative (EC 3.6.3.4)	NOT FOUND	NOT FOUND	NOT FOUND
DUF3437 domain-containing protein	NOT FOUND	NOT FOUND	NOT FOUND
CAAX farnesyltransferase subunit beta (EC 2.5.1.58) (Protein farnesyltransferase subunit beta) (Ras proteins prenyltransferase subunit beta)	PGGT-I	Fig. 1 shows comparison of the amino acid sequences between three subunits of protein prenyltransferases, PFT, PGGT-I, and PGGT-II from T. cruzi and rat, including the putative T cruzi PGGT-I subunit. All three of the zinc binding residues, Asp269, Cys271, and His321 (residue numbers in rat PGGT-I ) are conserved in all of these prenyltransferase subunits (Fig. 1). The putative T. cruzi PGGT-I se…	PMID: 17996962
DUF4206 domain-containing protein	NOT FOUND	NOT FOUND	NOT FOUND
60S ribosomal protein L27	L27 ribosomal proteins	Small nuclear ribonucleoproteins (snRNPs)are involved in trans-splicing processing of pre-mRNA in Trypanosoma cruzi. To clone T. cruzi snRNPs we screened an epimastigote cDNA library with a purified antibody raised against the Sm-binding site of a yeast sequence. A clone was obtained containing a 507 bp-insert with an ORF of 399 bp and coding for a protein of 133 amino acids. Sequence analysis re…	PMID: 12866796
EF hand, putative	NOT FOUND	Flagellar calcium-binding protein (FCaBP)3 is a 24-kDa highly immunogenic protein found in the flagellum of the protozoan parasite Trypanosoma cruzi (1). FCaBP contains four EF-hand calcium binding motifs (2, 3) (see Fig. 1), the third and fourth (EF-3 and EF-4) of which bind calcium (4).	PMID: 18559337
GPI mannosyltransferase 1 (EC 2.4.1.-) (GPI mannosyltransferase I)	NOT FOUND	NOT FOUND	NOT FOUND
Calcium/potassium channel (CAKC), putative	NOT FOUND	Combining molecular, cellular and electrophysiological approaches we have identified and characterized the expression and function of a novel calcium-activated potassium channel (TcCAKC). This channel resides in the plasma membrane of all 3 life stages of T. cruzi and shares structural features with other potassium channels.	PMID: 32010643
NDK domain-containing protein	NOT FOUND	NOT FOUND	NOT FOUND
Small nuclear ribonucleoprotein component, putative	L27 ribosomal proteins	Small nuclear ribonucleoproteins (snRNPs) are involved in trans-splicing processing of pre-mRNA in Trypanosoma cruzi. To clone T. cruzi snRNPs we screened an epimastigote cDNA library with a purified antibody raised against the Sm-binding site of a yeast sequence. A clone was obtained containing a 507 bp-insert with an ORF of 399 bp and coding for a protein of 133 amino acids. Sequence analysis r…	PMID: 12866796
Myosin heavy chain kinase A, putative (EC 2.7.11.7)	NOT FOUND	Cunha-Neto et al. have also proposed that myosin cross-reactive T lymphocytes infiltrating heart tissue lesions are involved in the generation of chronic chagasic pathology.59,62 These T cells are activated by cardiac myosin heavy chain cross-reactive T. cruzi antigen (Ag; TABLE 1).4	PMID: 17804572
Glycosylphosphatidylinositol-specific phospholipase C (Fragment)	NOT FOUND	The experiments described in this paper were designed to try and isolate a recombinant DNA clone encoding a Trypanosoma cruzi homologue of the Trypanosoma brucei glycosylphosphatidylinositol-specific phospholipase C (GPI-PLC) gene. Despite the ready biochemical detection of phospholipase C activities that hydrolyse GPI-anchors of cell surface proteins in T. cruzi, it did not prove possible to iso…	PMID: 9719514
Dolichyl-diphosphooligosaccharide--protein glycotransferase (EC 2.4.99.18)	NOT FOUND	NOT FOUND	NOT FOUND
Pumilio/PUF RNA binding protein 6, putative	NOT FOUND	PMID: 18056709	PMID: 18056709
Cytochrome c oxidase copper chaperone, putative	NOT FOUND	NOT FOUND	NOT FOUND
Squalene monooxygenase (EC 1.14.14.17) (Fragment)	NOT FOUND	NOT FOUND	NOT FOUND
Protein phosphatase 2A regulatory subunit, putative (Fragment)	NOT FOUND	Differentiation of the non-dividing trypomastigote form of Trypanosoma cruzi, the causative agent of Chagas disease, to the dividing amastigote form normally occurs in cytoplasm of infected cells. Here we show that calyculin A. a potent inhibitor of protein phosphatases 1 and 2A, induces at pH 7.5 extracellular transformation of long slender trypomastigotes to round amastigote-like forms which ac…	PMID: 10080392
ABC transporter domain-containing protein (Fragment)	NOT FOUND	Two ABC‐related transporters (tcpgp1 and tcpgp2) were characterized in T. cruzi, but their expression was not correlated with the efflux of nifurtimox or benznidazole 37. Lara et al. proposed that the heme uptake by epimastigotes was dependent on ABC transporters 3	PMID: 19579231
DNA-(apurinic or apyrimidinic site) endonuclease (EC 3.1.-.-)	APE1	In this work the localization, expression and functionality of two T. cruzi APEs (TcAP1, Homo sapiens APE1 orthologous and TcAP2, orthologous to Homo sapiens APE2 and to Schizosaccaromyces pombe Apn2p) were determined. These enzymes are present and active in the two replicative parasite forms (epimastigotes and amastigotes) as well as in the non-replicative, infective trypomastigotes. TcAP1 and T…	PMID: 24114998
AP-3 complex subunit delta	NOT FOUND	Screening a T. cruzi amastigote cDNA expression library with anti-amastigote monoclonal antibodies resulted in the identification of two genes, the previously identified flagellar Ca(2+) binding protein, FCaBP, and a novel homologue of the adaptin AP-3 complex beta3 subunit, Tcbeta3.	PMID: 12798651
AMPK1_CBM domain-containing protein	NOT FOUND	NOT FOUND	NOT FOUND
GB1/RHD3-type G domain-containing protein (Fragment)	NOT FOUND	NOT FOUND	NOT FOUND
Small GTP-binding protein Rab28, putative	NOT FOUND	NOT FOUND	NOT FOUND
Choline/carnitine O-acetyltransferase, putative	NOT FOUND	For validation experiments of putative protein substrates of 5-IP7, we chose four different candidates identified under both conditions in our screen (Mg2+ and EDTA). Then, we deployed a CRISPR/Cas9 gene editing strategy to modify the C-terminus and target proteins were immunoprecipitated by using commercial antibody-coated beads for protein pyrophosphorylation analysis. For that, the Cas9/pTREX-…	doi: https://doi.org/10.1101/2020.01.09.900860
STAS domain-containing protein	NOT FOUND	NOT FOUND	NOT FOUND
CMP-sialic acid transporter, putative	NOT FOUND	NOT FOUND	NOT FOUND
UPF0029 domain-containing protein	NOT FOUND	NOT FOUND	NOT FOUND
6-phosphogluconolactonase (6PGL) (EC 3.1.1.31)	NOT FOUND	The genes encoding 6-phosphogluconolactonase, 6-phosphogluconate dehydrogenase, transaldolase and transketolase are present in the CL Brener clone as a single copy per haploid genome.	PMID: 18066434
Cytochrome b-domain protein, putative	NOT FOUND	We have recently collected 60 T. cruzi samples associated with different mammalian and insect hosts in North and Central Chile. In order to molecularly identify them and examine their attribution to previously detected subgroups (Brisse et al., 2003), we sequenced the 50 -half of the cytochrome b (Cyb) gene coding regions included within the maxicircle DNA of the mitochondrial genome in eight dif…	PMID: 18793754
Ubiquitin-fold modifier 1	NOT FOUND	NOT FOUND	NOT FOUND
GLUE N-terminal domain-containing protein	NOT FOUND	NOT FOUND	NOT FOUND
Mitochondrial RNA-binding protein 2, putative	NOT FOUND	NOT FOUND	NOT FOUND
Ras-GEF domain-containing protein	NOT FOUND	Guanine-nucleotide exchange factors (GEFs) stimulate the intrinsic GDP/GTP exchange activity of Ras and promote the formation of active Ras–GTP, which in turn controls diverse signalling networks important for the regulation of cell proliferation, survival, differentiation, vesicular trafficking, and gene expression. RasGEF1b is a GEF, whose expression is induced in macrophages on stimulation wit…	PMID: 20090772
NOT2_3_5 domain-containing protein	NOT FOUND	NOT FOUND	NOT FOUND
Nuclear receptor binding factor, putative	NOT FOUND	The transcription factor nuclear factor-κB (NF-κB) is central to the innate and acquired immune response to microbial pathogens, coordinating cellular responses to the presence of infection. Here we demonstrate a direct role for NF-κB activation in controlling intracellular infection in nonimmune cells. Trypanosoma cruzi is an intracellular parasite of mammalian cells with a marked preference for…	PMID: 10637298
Glyceraldehyde-3-phosphate dehydrogenase, putative	NOT FOUND	Trypanosomes are flagellated protozoa responsible for serious parasitic diseases that have been classified by the World Health Organization as tropical sicknesses of major importance. One important drug target receiving considerable attention is the enzyme glyceraldehyde-3-phosphate dehydrogenase from the protozoan parasite Trypanosoma cruzi, the causative agent of Chagas disease (T. cruzi	PMID: 21138769
14-3-3 protein, putative	NOT FOUND	Another protein found as a TXNII-interacting partner was the 14-3-3 protein, which plays a broad regulatory role in cell signaling (Obsilova et al., 2014). The binding of 14-3-3 to a protein can modulate enzyme activity, subcellular location, structure, stability or the molecular interactions of the target protein (Obsilova et al., 2014).	PMID: 29162347
Tubulin-tyrsoine ligase-like protein, putative (Fragment)	NOT FOUND	NOT FOUND	NOT FOUND
3'-phosphate/5'-hydroxy nucleic acid ligase (EC 6.5.1.8)	NOT FOUND	NOT FOUND	NOT FOUND
Mismatch repair protein MSH4, putative	NOT FOUND	Four additional MSH-like genes can be found in the trypanosomatids: MSH3, MSH4, MSH5, and MSH6 [7, 15, 27].	PMID: 20976268
ABC transporter, putative (Fragment)	NOT FOUND	Trypanosoma cruzi parasites, the etiological agent of Chagas’ disease, take up heme from the environment to supply their nutritional needs because they do not synthesize this cofactor.	PMID: 21903090
Small nuclear ribonucleoprotein Sm D3 (Sm-D3) (snRNP core protein D3)	NOT FOUND	NOT FOUND	NOT FOUND
Nucleoside transporter-like, putative	NOT FOUND	TcrNB1 displayed very high affinity for hypoxanthine (Km 93.8 ± 4.7 nM for) and guanine, and moderate affinity for adenine. TcrNT1 was found to be a high-affinity guanosine/inosine transporter (inosine Km is 1.0 ± 0.03 μM; guanosine Ki is 0.92 ± 0.2 μM). TcrNT2 encoded a high-affinity thymidine transporter (Km = 223.5 ± 7.1 nM) with a clear preference for 2'-deoxypyrimidines.	PMID: 30251664
Mitochondrial DNA polymerase I protein C, putative	NOT FOUND	NOT FOUND	NOT FOUND
Signal recognition particle receptor subunit beta	NOT FOUND	NOT FOUND	NOT FOUND
6-phosphogluconate dehydrogenase, decarboxylating (EC 1.1.1.44) (Fragment)	6PGDHs	The third enzyme of the pentose phosphate pathway (PPP), 6-phosphogluconate dehydrogenase (6PGDH), is present in the four major stages of Trypanosoma cruzi, CL Brener clone. The enzyme was too unstable to be purified from epimastigote cell-free extracts. Two genes encoding 6PGDH were cloned and sequenced; the predicted amino acid sequences differ only in five non-essential residues. Since Souther…	PMID: 14698432
Threonine synthase, putative (EC 4.2.3.1)	NOT FOUND	NOT FOUND	NOT FOUND
Haloacid dehalogenase hydrolase, putative	NOT FOUND	NOT FOUND	NOT FOUND
Chaperonin containing T-complex protein, putative	NOT FOUND	Nakayasu and co-workers (2009) preliminarily assessed phosphoproteome of Y strain epimastigotes by LC-MS/MS [38], identifying 107 proteins that was not found here. Surprisingly, 19 of the phosphoproteins identi)ed here by 5uorescent staining of 2D gels and MALDI-TOF/TOF were not in the previous Y strain identi)cation list. 1ese molecules are heat shock-like 85, alpha tubulin, peroxiredoxin, para5…	DOI: 10.5584/jiomics.v2i2.107
Universal minicircle sequence binding protein (UMSBP), putative	NOT FOUND	Identification of PDZ5, a candidate universal minicircle sequence binding protein of Trypanosoma cruzi	PMID: 12865085
Leucine-rich repeat protein, putative (Fragment)	NLRP3	Infection with protozoan parasite Trypanosoma cruzi results in activation of nucleotide-binding domain and leucine-rich repeat containing receptors (NLRs). NLR activation leads to inflammasome formation, the activation of caspase-1, and the subsequent cleavage of IL-1β and IL-18. Considering that inflammasome activation and IL-1β induction by macrophages are key players for an appropriate T cell …	PMID: 29774028
S4 RNA-binding domain-containing protein	NOT FOUND	NOT FOUND	NOT FOUND
Mitochondrial import receptor subunit, putative	NOT FOUND	NOT FOUND	NOT FOUND
CRIB domain-containing protein	NOT FOUND	NOT FOUND	NOT FOUND
Fibrillarin, putative	NOT FOUND	In this work, we address the cellular location of fibrillarin in epimastigotes. As a conserved and unreported feature in trypanosomatids, fibrillarin in T. cruzi is encoded by two genes that differ by approximately 35% in their deduced amino acid sequences (TcFib 1 and TcFib 2).	https://doi.org/10.1017/pao.2015.5
E3 ubiquitin-protein ligase listerin (EC 2.3.2.27) (RING-type E3 ubiquitin transferase listerin)	NOT FOUND		NOT FOUND
Sister chromatid cohesion protein (Fragment)	NOT FOUND	Family C50 consists of the separases, proteinases involved in the cleavage of the cohesin complex which maintains linked the sister chromatids during mitosis (Uhlmann, 2001)	PMID: 17375468
Carn_acyltransf domain-containing protein	NOT FOUND	NOT FOUND	NOT FOUND
Per-hexamer repeat protein 5, putative	NOT FOUND	NOT FOUND	NOT FOUND
Ion transport protein, putative	NOT FOUND	NOT FOUND	NOT FOUND
ATP-dependent chaperone, putative	NOT FOUND	The immunodominant peptides map in the highly conserved as well as in the less conserved part of the hsp70 molecule. The 1/3 C-terminal, being the least conserved part of the molecule, seems to be the least immunogenic. Mapping of the epitopes led to the identification of particular immunogenic motifs within individual peptides.	PMID: 8366861
RNA polymerase-like protein, putative	NOT FOUND	NOT FOUND	NOT FOUND
Zinc finger protein ZFP1	NOT FOUND	We have identified two zinc finger proteins of Trypanosoma cruzi, the protozoan parasite that causes Chagas disease in humans. These proteins, named tcZFP1 and tcZFP2, share the unusual zinc finger motif (CCCH) found in a diverse range of RNA-binding proteins involved in various aspects of the control of cell homeostasis and differentiation.	PMID: 15158457
Phosphoprotein phosphatase, putative (EC 3.1.3.16) (Fragment)	NOT FOUND	NOT FOUND	NOT FOUND
Citrate synthase	NOT FOUND	Ablation of either TcMICU1 or TcMICU2 showed a significantly reduced mitochondrial Ca2+ uptake in permeabilized epimastigotes without dissipation of the mitochondrial membrane potential or effects on the AMP/ATP ratio or citrate synthase activity.	PMID: 31064825
MI domain-containing protein	NOT FOUND	NOT FOUND	NOT FOUND
Proteasome regulatory non-ATPase subunit 8, putative	NOT FOUND	NOT FOUND	NOT FOUND
Cytochrome c oxidase VII, putative	NOT FOUND	NOT FOUND	NOT FOUND
Haloacid dehalogenase-like hydrolase, putative	NOT FOUND	NOT FOUND	NOT FOUND
Katanin, putative (Fragment)	NOT FOUND	NOT FOUND	NOT FOUND
Cnd3 domain-containing protein	NOT FOUND	NOT FOUND	NOT FOUND
Condensin complex subunit 1	NOT FOUND	Computer searches have revealed DNA binding motifs in the repeats, supporting a structural role for TcNUP-1 as have many nuclear proteins with structural functions such as condensin/cohesin complexes, type II topoisomerase and several nuclear scaffold proteins. It is worth observing that the detailed map of the TcNUP-1 binding sites (supplemental material Fig. S4) shows a close relation with the …	PMID: 20647012
DUF1767 domain-containing protein (Fragment)	NOT FOUND	NOT FOUND	NOT FOUND
CHASE domain-containing protein (Fragment)	NOT FOUND	NOT FOUND	NOT FOUND
Valyl-tRNA synthetase (EC 6.1.1.9) (Fragment)	NOT FOUND	NOT FOUND	NOT FOUND
Elongation factor 1-alpha (EF-1-alpha), putative (Fragment)	NOT FOUND	Regulation of gene expression in trypanosomatids is mainly posttranscriptional. Tight regulation of mRNA stability and access to polysomes allows Trypanosoma cruzi to adapt to different environmental conditions during its life cycle. Posttranscriptional regulation requires association between mRNAs and specific proteins to form mRNP complexes. Proteins that lack a canonical RNA-binding domain, su…	PMID: 25986694
26S protease regulatory subunit, putative (EC 3.6.4.8)	NOT FOUND	NOT FOUND	NOT FOUND
Meiotic recombination protein DMC1, putative	NOT FOUND	Similar to T. brucei, T. cruzi presents five parologues (RAD51-3, RAD51-4, RAD51-5, RAD51-6, DMC1) [33], in addition to the orthologue of RecA gene described here. I	PMID: 16828179
Translation initiation factor eIF-2B beta subunit, putative	NOT FOUND	NOT FOUND	NOT FOUND
Proline dehydrogenase (EC 1.5.5.2)	NOT FOUND	Over the past three decades, L-proline has become recognized as an important metabolite for trypanosomatids. It is involved in a number of key processes, including energy metabolism, resistance to oxidative and nutritional stress and osmoregulation. In addition, this amino acid supports critical parasite life cycle processes by acting as an energy source, thus enabling host-cell invasion by the p…	PMID: 23894476
25 kDa translation elongation factor 1-beta, putative	NOT FOUND	Evaluating the spots simultaneously uncovered those that were differentially abundant in response to N1 and N2 treatments; a hypothetical protein (spot 567) was identified as being more abundant in both treatments, and the 85 kDa protein (spots 1084 and 1294) and the heat shock protein of 70 kDa (spots 1480 and 1488) were identified as less abundant. Of the 6 spots that were found to be different…	PMID: 27551855
FtsJ domain-containing protein	NOT FOUND	NOT FOUND	NOT FOUND
Transketolase, putative (Fragment)	NOT FOUND	The genes encoding 6-phosphogluconolactonase, 6-phosphogluconate dehydrogenase, transaldolase and transketolase are present in the CL Brener clone as a single copy per haploid genome. 6-phosphogluconate dehydrogenase is very unstable, but was stabilized introducing two salt bridges by site-directed mutagenesis.	PMID: 18066434
APH domain-containing protein	NOT FOUND	NOT FOUND	NOT FOUND
DNA polymerase epsilon catalytic subunit (EC 2.7.7.7) (Fragment)	NOT FOUND	NOT FOUND	NOT FOUND
5-oxoprolinase, putative	NOT FOUND	NOT FOUND	NOT FOUND
Glycerol uptake protein, putative	NOT FOUND	NOT FOUND	NOT FOUND
Actin-related protein 2	NOT FOUND	In this work, the expression of a kinetoplastid-specific actin, named actin 2 (TcAct2; TriTryp Gene ID: TcCLB.507129.10) was characterized in different developmental stages of T. cruzi. With the aid of a polyclonal antibody, we showed that TcAct2 is expressed throughout the life cycle of the parasite.	PMID: 30961931
DNA polymerase epsilon catalytic subunit (EC 2.7.7.7)	NOT FOUND	NOT FOUND	NOT FOUND
Nop domain-containing protein	NOT FOUND	NOT FOUND	NOT FOUND
Pre-mRNA splicing factor ATP-dependent RNA helicase, putative (Fragment)	NOT FOUND	NOT FOUND	NOT FOUND
2,3-bisphosphoglycerate-independent phosphoglycerate mutase, putative	NOT FOUND	NOT FOUND	NOT FOUND
60S acidic ribosomal protein P2 beta (H6.4), putative	NOT FOUND	Trypanosoma cruzi ribosomes from epimastigote forms were purified as determined by electron microscopy and isoelectrofocusing was used to analyse this purified ribosome fraction. Silver stained gels revealed that acidic proteins are present in at least 10 different isoforms, in accord with previous cloning studies. To detect phosphorylation, in vitro phosphorylation assays using the recombinant p…	PMID: 11429166
Thioredoxin domain-containing protein (Fragment)	NOT FOUND	Trypanosoma cruzi, the causative agent of Chagas disease, possesses two tryparedoxins (TcTXNI and TcTXNII), belonging to the thioredoxin superfamily. TXNs are oxidoreductases which mediate electron transfer between trypanothione and peroxiredoxins.	PMID: 25765699
Rtt106 domain-containing protein	NOT FOUND	NOT FOUND	NOT FOUND
Proteasome regulatory ATPase subunit 5, putative (Fragment)	NOT FOUND	NOT FOUND	NOT FOUND
Actin-like protein, putative	NOT FOUND	Although the overall levels of expression were similar, clear differences in the subcellular distribution of actin among the developmental stages were identified.	PMID: 20705070
Thioredoxin, putative (Fragment)	NOT FOUND	Trypanosoma cruzi, the causative agent of Chagas disease, possesses two tryparedoxins (TcTXNI and TcTXNII), belonging to the thioredoxin superfamily. TXNs are oxidoreductases which mediate electron transfer between trypanothione and peroxiredoxins.	PMID: 25765699
Elongation factor 1-alpha (EF-1-alpha), putative	NOT FOUND	Regulation of gene expression in trypanosomatids is mainly posttranscriptional. Tight regulation of mRNA stability and access to polysomes allows Trypanosoma cruzi to adapt to different environmental conditions during its life cycle. Posttranscriptional regulation requires association between mRNAs and specific proteins to form mRNP complexes. Proteins that lack a canonical RNA-binding domain, su…	PMID: 25986694
Mucin TcMUCI, putative (Fragment)	NOT FOUND	T. cruzi surface glycosylphosphatidylinositol (GPI)-anchored glycoproteins such as mucins of the TcMUC II family, trans-sialidases (TS), mucin-associated surface proteins (MASP), GP63, and other glycoproteins that are involved in invasion of host cells and evasion from the host immune system. The proteomic analysis of α-Gal(+) TCT-EVs showed that TcMUCII mucins are a major component of those EVs.…
Histone deacetylase, putative (Fragment)	NOT FOUND	Histone post-translational modification, mediated by histone acetyltransferases and deacetylases, is one of the most studied factors affecting gene expression. Recent data showing differential histone acetylation states during the Trypanosoma cruzi cell cycle suggest a role for epigenetics in the control of this process. As a starting point to study the role of histone deacetylases in the control…	PMID: 28038431
Mitochondrial ribosomal protein L3, putative	NOT FOUND	NOT FOUND	NOT FOUND
ADPRibase-Mn (EC 3.6.1.13) (EC 3.6.1.16) (EC 3.6.1.53) (CDP-choline phosphohydrolase) (Manganese-dependent ADP-ribose/CDP-alcohol diphosphatase) (Fragment)	NOT FOUND	NOT FOUND	NOT FOUND
Quinone oxidoreductase, putative	NOT FOUND	we attempted to identify novel NADPH-dependent oxido-reductases from T. cruzi. The percolation of a soluble fraction of epimastigote lysates through a Cibacron Blue-Sepharose column followed by elution by NADPH yielded a predominant protein with an apparent molecular weight of 32 kDa. This protein was identified by MALDI-TOF as an aldo-keto reductase (AKR) and hence denominated TcAKR.	PMID: 20595031
Serine carboxypeptidase S28, putative	NOT FOUND	In summary, our findings demonstrate (1) the presence of sulfate groups in the N-glycosidic short chains of native TcSCP, (2) the existence of immune cross-reactivity between Cz and SCP, purified from epimastigotes, (3) the presence of common sulfotopes between both parasite glycoproteins, and (4) the enhanced presence of sulfotopes in trypomastigotes, probably involved in parasite–host relations…	PMID: 29274017
Heat shock protein 70 (HSP70), putative (Fragment)	NOT FOUND	To deal with this environmental challenge, molecular chaperones and proteases, also known as heat shock proteins (HSPs), are induced as part of the stress response. Several families of HSPs are synthesized by T. cruzi, including members of the major HSP classes such as HSP70, HSP90, HSP100, HSP40, chaperonins and small HSPs, and these proteins show conserved and unique features.	PMID: 24264243
GDP-mannose 4,6 dehydratase, putative	NOT FOUND	In the case of a putative GDP-mannose 4,6 dehydratase (alignment tcsnp:439464, TcCLB.503881.20), the nonsense SNP, present only in strains from the TcI lineage, is located near the N-terminus of the protein, therefore theoretically resulting in a complete truncation	PMID: 23270511
Plasma membrane ATPase (EC 7.1.2.1) (Fragment)	NOT FOUND	High-affinity Ca(2+)-activated ATPases that do not show any demonstrable dependence on Mg2+ have been reported in the plasma membranes of different trypanosomatids, and it has been suggested [McLaughlin (1985) Mol. Biochem. Parasitol. 15, 189-201; Ghosh, Ray, Sarkar & Bhaduri (1990) J. Biol. Chem. 265, 11345-11351] that these enzymes may have a role in Ca2+ transport by the plasma membrane and in…	PMID: 1837215
DUF4205 domain-containing protein	NOT FOUND	NOT FOUND	NOT FOUND
Intraflagellar transport protein component, putative	NOT FOUND	The flagellar attachment zone (FAZ) is an adhesion region of Trypanosoma cruzi epimastigote forms where the flagellum emerges from the flagellar pocket and remains attached to the cell body. This region shows a junctional complex which is formed by a linear series of apposed macular structures that are separated by amorphous material and clusters of intramembranous particles. Two protein groups a…	PMID: 16414276
Succinate--CoA ligase [ADP-forming] subunit beta, mitochondrial (EC 6.2.1.5) (Succinyl-CoA synthetase beta chain) (SCS-beta)	NOT FOUND	NOT FOUND	NOT FOUND
Fatty acyl CoA synthetase 2, putative	NOT FOUND	NOT FOUND	NOT FOUND
Protein-ribulosamine 3-kinase (EC 2.7.1.172)	NOT FOUND	NOT FOUND	NOT FOUND
Palmitoyltransferase (EC 2.3.1.225) (Fragment)	NOT FOUND	Protein palmitoylation is a post-translational modification that contributes to determining protein localization and function. Palmitoylation has been described in trypanosomatid protozoa, but no zDHHC palmitoyl transferase has been identified in Trypanosoma cruzi, the etiological agent of Chagas disease in Latin America. In this study we identify and show the subcellular localization of TcHIP (T…	PMID: 23428831
6-phosphogluconate dehydrogenase, decarboxylating (EC 1.1.1.44)	6PGDHs	The third enzyme of the pentose phosphate pathway (PPP), 6-phosphogluconate dehydrogenase (6PGDH), is present in the four major stages of Trypanosoma cruzi, CL Brener clone. The enzyme was too unstable to be purified from epimastigote cell-free extracts. Two genes encoding 6PGDH were cloned and sequenced; the predicted amino acid sequences differ only in five non-essential residues. Since Souther…	PMID: 14698432
tRNA (adenine(58)-N(1))-methyltransferase non-catalytic subunit TRM6	NOT FOUND	NOT FOUND	NOT FOUND
VPS37 C-terminal domain-containing protein	NOT FOUND	NOT FOUND	NOT FOUND
Rav1p_C domain-containing protein	NOT FOUND	NOT FOUND	NOT FOUND
DNA-J protein, putative (Fragment)	NOT FOUND	To deal with this environmental challenge, molecular chaperones and proteases, also known as heat shock proteins (HSPs), are induced as part of the stress response. Several families of HSPs are synthesized by T. cruzi, including members of the major HSP classes such as HSP70, HSP90, HSP100, HSP40, chaperonins and small HSPs, and these proteins show conserved and unique features.	PMID: 24264243
Heat shock protein 100 (Clp protein), putative	NOT FOUND	To deal with this environmental challenge, molecular chaperones and proteases, also known as heat shock proteins (HSPs), are induced as part of the stress response. Several families of HSPs are synthesized by T. cruzi, including members of the major HSP classes such as HSP70, HSP90, HSP100, HSP40, chaperonins and small HSPs, and these proteins show conserved and unique features.	PMID: 24264243
Carboxypeptidase (EC 3.4.16.-) (Fragment)	NOT FOUND	Further downstream, kinins stimulate lymph node dendritic cells via G-protein-coupled BK(2)R, thus converting these specialized antigen-presenting cells into T(H)1 inducers. Tightly regulated by angiotensin-converting enzyme, the intact kinins (BK(2)R agonists) may be processed by carboxypeptidase M/N, generating [des-Arg]-kinins, which activates BK(1)R, a subtype of GPCR that is upregulated by c…	PMID: 16776650
40S ribosomal protein S9, putative	NOT FOUND	NOT FOUND	NOT FOUND
SKIP_SNW domain-containing protein	NOT FOUND	NOT FOUND	NOT FOUND
Proteasome endopeptidase complex (EC 3.4.25.1) (Fragment)	NOT FOUND	NOT FOUND	NOT FOUND
Eukaryotic translation initiation factor 3 subunit E (eIF3e) (Eukaryotic translation initiation factor 3 subunit 6)	NOT FOUND		NOT FOUND
IU_nuc_hydro domain-containing protein	NOT FOUND	NOT FOUND	NOT FOUND
Aspartyl aminopeptidase, putative (Fragment)	NOT FOUND	Chagas disease (CD), which is caused by the protozoan Trypanosoma cruzi, is a major cause of heart failure in Latin America. We investigated if plasma activity of one of the enzymes being part of the renin-angiotensin system, aminopeptidase A (APA), has diagnostic and prognostic potency in patients with CD and dilated cardiomyopathies (DCMs) due to other causes.	PMID: 21697726
Peptidase T, putative (EC 3.4.11.14)	NOT FOUND	NOT FOUND	NOT FOUND
Cytochrome P450, putative (EC 1.14.-.-)	NOT FOUND	Post-mitochondrial supernatant extracts prepared from bloodstream forms of Trypanosoma brucei brucei, T. cruzi epimastigotes, Leishmania donovani promastigotes and Crithidia fasciculata have been found to catalyse cytochrome P450-dependent reactions.	PMID: 8347125
Actin interacting protein-like protein, putative (Fragment)	NOT FOUND	Our data suggest that the anti-angiogenic activity of rP21 depends on the protein’s direct interaction with the CXCR4 receptor. This capacity is likely related to the modulation of the expression of actin and angiogenesis-associated genes.	PMID: 28322302
5-demethoxyubiquinone hydroxylase, mitochondrial (DMQ hydroxylase) (EC 1.14.99.60) (Ubiquinone biosynthesis monooxygenase COQ7)	NOT FOUND	NOT FOUND	NOT FOUND
60S ribosomal protein L28, putative	NOT FOUND	NOT FOUND	NOT FOUND
NTP_transferase domain-containing protein (Fragment)	NOT FOUND	NOT FOUND	NOT FOUND
tRNA(Phe) 7-((3-amino-3-carboxypropyl)-4-demethylwyosine(37)-N(4))-methyltransferase (EC 2.1.1.282)	NOT FOUND	NOT FOUND	NOT FOUND
FeS_assembly_P domain-containing protein	NOT FOUND	NOT FOUND	NOT FOUND
p450 reductase, putative (Fragment)	NOT FOUND	Cytochrome P450 hemoproteins (CYPs) are involved in the synthesis of endogenous compounds such as steroids, fatty acids and prostaglandins as well as in the activation and detoxification of foreign compounds including therapeutic drugs. Cytochrome P450 reductase (CPR, E.C.1.6.2.4) transfers electrons from NADPH to a number of hemoproteins such as CYPs, cytochrome c, cytochrome b5, and heme oxygen…	PMID: 18455247
Cytidine triphosphate synthase, putative (Fragment)	NOT FOUND	NOT FOUND	NOT FOUND
RAB3GAP2_N domain-containing protein	NOT FOUND	NOT FOUND	NOT FOUND
Fatty acyl CoA synthetase 2, putative (EC 6.2.1.3)	NOT FOUND	NOT FOUND	NOT FOUND
ADG2, putative	NOT FOUND	NOT FOUND	NOT FOUND
Selenophosphate synthetase, putative	NOT FOUND	NOT FOUND	NOT FOUND
cobW domain-containing protein	NOT FOUND	NOT FOUND	NOT FOUND
Regulatory subunit of protein kinase a-like protein, putative	NOT FOUND	NOT FOUND	NOT FOUND
Transcription factor, putative	NOT FOUND	NOT FOUND	NOT FOUND
GRIP domain-containing protein	NOT FOUND	NOT FOUND	NOT FOUND
3-methylcrotonyl-CoA carboxylase, putative	NOT FOUND	NOT FOUND	NOT FOUND
ADP,ATP carrier protein 1, mitochondrial, putative	NOT FOUND	NOT FOUND	NOT FOUND
Dynein arm light chain, putative	NOT FOUND	By MS-MS analysis, we identified proteins involved in parasite infectivity (trans-sialidase), development (kDSPs and histones H2A and H2B), and motility and protein traffic (dynein and α - and β -tubulin), as well as protein-protein interactions (TPR-protein and kDSPs) and several hypothetical proteins.	PMID: 23586042
Serine/arginine-rich protein specific kinase SRPK, putative	NOT FOUND	NOT FOUND	NOT FOUND
Membrane transporter protein, putative (Fragment)	NOT FOUND	NOT FOUND	NOT FOUND
CBF domain-containing protein	NOT FOUND	NOT FOUND	NOT FOUND
Apurinic/apyrimidinic endonuclease, putative	APE1/ APE2	Trypanosoma cruzi is the etiological agent of Chagas disease. The parasite has to overcome oxidative damage by ROS/RNS all along its life cycle to survive and to establish a chronic infection. We propose that T. cruzi is able to survive, among other mechanisms of detoxification, by repair of its damaged DNA through activation of the DNA base excision repair (BER) pathway. BER is highly conserved …	PMID: 24114998
Coiled-coil domain-containing protein 153	NOT FOUND	NOT FOUND	NOT FOUND
Cystinosin, putative	NOT FOUND	NOT FOUND	NOT FOUND
Histone acetyltransferase, putative (Fragment)	NOT FOUND	Histone post-translational modification, mediated by histone acetyltransferases and deacetylases, is one of the most studied factors affecting gene expression. Recent data showing differential histone acetylation states during the Trypanosoma cruzi cell cycle suggest a role for epigenetics in the control of this process. As a starting point to study the role of histone deacetylases in the control…	PMID: 28038431
DNA/RNA non-specific endonuclease protein-like, putative	NOT FOUND	NOT FOUND	NOT FOUND
Dolichol kinase (EC 2.7.1.108)	NOT FOUND	NOT FOUND	NOT FOUND
Nonspecific lipid-transfer protein, putative (Fragment)	NOT FOUND	NOT FOUND	NOT FOUND
ABC1 domain-containing protein	ABCA	The present work reports the characterization of the first mammalian ATP-binding cassette transporter, subfamily A (ABCA)-like in Trypanosoma cruzi. TcABC1 is a single copy gene differentially expressed along the life cycle of the parasite, being absent in its infective form. TcABC1 localizes to the plasma membrane, flagellar pocket and intracellular vesicles. Functional studies of TcABC1 in tran…	PMID: 15491356
Thimet oligopeptidase, putative (EC 3.4.24.15)	NOT FOUND	The structure of TcMCP‐1 shows strong topological similarity with archaeal, bacterial and mammalian metallopeptidases including angiotensin‐converting enzyme, neurolysin and thimet oligopeptidase.	PMID: 18793339
Carboxypeptidase, putative (EC 3.4.17.19)	NOT FOUND	Trying to understand the dispersion of the subpopulations of T. cruzi in nature and its complex transmission cycles, the serine carboxypeptidase genes of T. cruzi were used as a molecular marker in the present study. DTUs of 25 T. cruzi isolates derived from different hosts and from different regions of Brazil were classified. Using specific primers, the complete serine carboxypeptidase open read…	PMID: 27465563
Ribosomal protein L2, putative (Fragment)	NOT FOUND	NOT FOUND	NOT FOUND
Peroxisomal enoyl-coa hydratase, putative (EC 4.2.1.17)	NOT FOUND	NOT FOUND	NOT FOUND
N-acetyltransferase domain-containing protein (Fragment)	NOT FOUND	NOT FOUND	NOT FOUND
Chaperonin HSP60, mitochondrial	NOT FOUND	The amplification of the divergent domain of 24Sα rRNA, HSP60 and GPI genes of strains SI(5), SI(8) and SIGR(3) classified the 3 strains into Group II. Biological parameters made it possible to classify the strains isolated in Santo Inácio (BA) into Biodeme III, Zymodeme 1 and Group II of T. cruzi.	PMID: 22217619
XRN_N domain-containing protein	NOT FOUND	NOT FOUND	NOT FOUND
Cystathionine beta-synthase	CBS	Sulfur-containing amino acids play an important role in a variety of cellular functions such as protein synthesis, methylation, and polyamine and glutathione synthesis. We cloned and characterized cDNA encoding cystathionine beta-synthase (CBS), which is a key enzyme of transsulfuration pathway, from a hemoflagellate protozoan parasite Trypanosoma cruzi. T. cruzi CBS, unlike mammalian CBS, lacks …	PMID: 11106665
Signal sequence receptor subunit gamma (Translocon-associated protein subunit gamma)	NOT FOUND	NOT FOUND	NOT FOUND
Cleavage and polyadenylation specificity factor, putative (Fragment)	NOT FOUND	Herein, we describe a 3' polyadenylation activity in cell-free extracts prepared from nuclei isolated from Trypanosoma cruzi, the kinetoplastid agent of Chagas' Disease. Synthetic RNA transcripts incubated in these extracts in the presence of ATP are 3' polyadenylated. This polyadenylation activity is sensitive to heat or pre-treatment of the extract with Micrococcal nuclease, suggesting that an …	PMID: 2473439
Glutaredoxin domain-containing protein	NOT FOUND	Glutaredoxins play an important role in cellular functionality. A putative dithiol glutaredoxin is encoded in the genome of Trypanosoma cruzi. We cloned the gene and obtained the recombinant protein, which behaved as a typical thioltransferase. Activity was variable and dependent on the nature of reducer or oxidant agent used, or both.	PMID: 19769456
Phosphatidic acid phosphatase, putative (EC 3.1.3.4)	NOT FOUND	NOT FOUND	NOT FOUND
Chaperonin HSP60/CNP60, putative (Fragment)	NOT FOUND	The amplification of the divergent domain of 24Sα rRNA, HSP60 and GPI genes of strains SI(5), SI(8) and SIGR(3) classified the 3 strains into Group II. Biological parameters made it possible to classify the strains isolated in Santo Inácio (BA) into Biodeme III, Zymodeme 1 and Group II of T. cruzi.	PMID: 22217619
Poly(A) polymerase, putative	NOT FOUND	NOT FOUND	NOT FOUND
Protein transport protein Sec24C, putative	NOT FOUND	NOT FOUND	NOT FOUND
Endonuclease V, putative	NOT FOUND	NOT FOUND	NOT FOUND
Glycerol-3-phosphate dehydrogenase, putative (Fragment)	NOT FOUND	NOT FOUND	NOT FOUND
Elongation factor, putative	NOT FOUND	NOT FOUND	NOT FOUND
p21 antigen protein, putative	P21	P21 is a protein secreted by Trypanosoma cruzi (T. cruzi). Previous studies have shown a spectrum of biological activities performed by P21 such as induction of phagocytosis, leukocyte chemotaxis and inhibition of angiogenesis. However, the activity of P21 in T. cruzi infection remains unknown. Here, we reported the role of P21 in mice harboring late T. cruzi infection. Treatment with recombinant…	PMID: 31310832
Mcl1_mid domain-containing protein	NOT FOUND	NOT FOUND	NOT FOUND
RNA-editing complex protein MP81, putative	NOT FOUND	TABLE 15.2 Putative substrates of TcMAPKs identified by a bioinformatics approach using CX[ST]P Candidates Gene ID RNA-editing complex protein MP81, putative Tc00.1047053503515.20 RNA-editing complex protein MP81, putative Tc00.1047053508741.270 RNA-editing complex protein MP61, putative Tc00.1047053506679.210 Dual specificity protein phosphatase, putative Tc00.104753508385.40 Dual specificity pr…	https://doi.org/10.1016/B978-0-12-385863-4.00015-0
Sacchrp_dh_NADP domain-containing protein	NOT FOUND	NOT FOUND	NOT FOUND
ATP-dependent zinc metallopeptidase, putative (EC 3.4.24.-)	NOT FOUND	Table 1. Summary of Trypanosoma cruzi antigens in circulating Immune Complexes (ICs) isolated from patients with Chagas disease. Proteins found when using both Protein A and Protein G beads were shown in Italic	PMID: 27223052
PH domain-containing protein (Fragment)	NOT FOUND	NOT FOUND	NOT FOUND
Expression site-associated gene (ESAG-like) protein, putative (Fragment)	NOT FOUND	The finding of ESAG-like sequences next to T. cruzi telomeres reinforces the hypothesis of the occurrence of recombination events in the subtelomeric regions in this parasite. The presence of the RHS gene adjacent to ESAG-like sequences suggests that the former could have been the target for a recombination event that broke the synteny.	PMID: 22681854
Eukaryotic translation initiation factor 4E, putative (Fragment)	NOT FOUND	Association of the initiation factor eIF4E with the mRNA cap structure is a key step for translation. Trypanosomatids present six eIF4E homologues, showing a low conservation and also differing significantly from the IF4Es of multicellular eukaryotes. On the mRNA side, while in most eukaryotes the mRNA contains cap-0 (7-methyl-GTP), the trypanosomatid mRNA features a cap-4, which is formed by a c…	PMID: 31066441
Phosphatidylinositol 3-related kinase, putative (Fragment)	NOT FOUND	An increasing number of protein kinases (PKs) of parasitic protozoa are being evaluated as drug targets. Some PK inhibitors display antiproliferative effects on protozoa. We tested three PK inhibitors on the growth and ultrastructure of epimastigotes of Trypanosoma cruzi and the effect of these drugs on intracellular amastigotes. They were staurosporine (serine/threonine kinase inhibitor), genist…	PMID: 16499608
Protein kinase domain, putative (Fragment)	NOT FOUND	An increasing number of protein kinases (PKs) of parasitic protozoa are being evaluated as drug targets. Some PK inhibitors display antiproliferative effects on protozoa. We tested three PK inhibitors on the growth and ultrastructure of epimastigotes of Trypanosoma cruzi and the effect of these drugs on intracellular amastigotes. They were staurosporine (serine/threonine kinase inhibitor), genist…	PMID: 16499608
Magnesium and cobalt transport protein, putative (Fragment)	NOT FOUND	NOT FOUND	NOT FOUND
Brix domain-containing protein	NOT FOUND	NOT FOUND	NOT FOUND
Clathrin heavy chain	NOT FOUND	Clathrin heavy and light chains are expressed in T. cruzi. Both proteins typically localize anterior to the kinetoplast, at the flagellar pocket and Golgi complex region. Our data also indicate that in T. cruzi epimastigotes clathrin-mediated endocytosis of albumin occurs at the flagellar pocket, while clathrin-independent endocytosis of transferrin occurs at the cytostome/cytopharynx complex.	PMID: 24947310
GMP_PDE_delta domain-containing protein	NOT FOUND	NOT FOUND	NOT FOUND
Pyroglutamyl-peptidase I (PGP), putative	NOT FOUND	NOT FOUND	NOT FOUND
Dihydrolipoyl dehydrogenase (EC 1.8.1.4)	NOT FOUND	Enzyme. Lipoamide dehydrogenase, dihydrolipoyl dehydrogenase (EC 1.8.1.4). Note. The cDNA sequence of 7: cruzi lipoamide dehydrogenase has been submitted to the EMBL sequence data bank and is available under accession number X89112.	PMID: 9057840
Transport protein particle (TRAPP) subunit, putative	NOT FOUND	NOT FOUND	NOT FOUND
PAP-associated domain-containing protein (Fragment)	NOT FOUND	NOT FOUND	NOT FOUND
Peter pan protein, putative	NOT FOUND	NOT FOUND	NOT FOUND
Cytochrome c oxidase subunit 10, putative	NOT FOUND	NOT FOUND	NOT FOUND
Cysteine peptidase, putative (EC 3.4.22.51) (Fragment)		This review provides an update on drug discovery strategies targeting the cysteine peptidases cruzain from Trypanosoma cruzi and rhodesain and cathepsin B from Trypanosoma brucei. Given that current chemotherapy for Chagas disease and human African trypanosomiasis has several drawbacks, cysteine proteases will continue to be actively pursued as valuable molecular targets in trypanosomatid disease…	PMID: 28579388
Glycyl-tRNA synthetase, putative (Fragment)	NOT FOUND	NOT FOUND	NOT FOUND
Paraflagellar rod component par4, putative (Fragment)		We discovered that T. cruzi trypomastigotes discard their flagella via an asymmetric cellular division. The flagellar proteins liberated become among the earliest parasite proteins to enter the MHC-I processing pathway in infected cells. Indeed, paraflagellar rod protein PAR4-specific CD8(+) T cells detect infected host cells >20 hr earlier than immunodominant trans-sialidase-specific T cells. Ov…	PMID: 25299330
PCI domain-containing protein		NOT FOUND	NOT FOUND
PWWP domain-containing protein (Fragment)		NOT FOUND	NOT FOUND
ATPase domain protein, putative		Characterization of a novel Obg-like ATPase in the protozoan Trypanosoma cruzi	PMID: 18713637
1-alkyl-2-acetylglycerophosphocholine esterase (EC 3.1.1.47)		NOT FOUND	NOT FOUND
DFRP_C domain-containing protein		NOT FOUND	NOT FOUND
TSNAXIP1_N domain-containing protein		NOT FOUND	NOT FOUND
Nucleobase transporter, putative	Equilibrative Nucleoside Transporters (ENTs)	Trypanosoma cruzi, the causative agent of Chagas' disease is unable to synthesise its own purines and relies on salvage from the host. In other protozoa, purine uptake has been shown to be mediated by Equilibrative Nucleoside Transporters (ENTs).	PMID: 30251664
Protein transport protein sec13, putative	NOT FOUND	NOT FOUND	NOT FOUND
40S ribosomal protein S6	NOT FOUND	NOT FOUND	NOT FOUND
COP-coated vesicle membrane protein gp25L, putative	NOT FOUND	Table 1. Proteins of T. cruzi epimastigote reservosomes identified by proteomic analysis and with annotated function or cellular localization	PMID: 19288526
Coatomer beta subunit, putative (Fragment)	GTP-binding proteins	Arfs (ADP-ribosylation factors) are conserved GTP-binding proteins involved in the control of coatomers assembling in budding vesicles in the eukaryotic secretory pathway and during some endocytic events. Here, we describe the gene for an Arf-homologue from the unicellular kinetoplastid parasite Trypanosoma cruzi, named TcArf1. TcArf1 is present in a discrete copy number in the T. cruzi genome an…	PMID: 12923631
Methyltransf_11 domain-containing protein	NOT FOUND	NOT FOUND	NOT FOUND
ATP-dependent Clp protease subunit heat shock protein 100 (HSP100), putative (Fragment)		To deal with this environmental challenge, molecular chaperones and proteases, also known as heat shock proteins (HSPs), are induced as part of the stress response. Several families of HSPs are synthesized by T. cruzi, including members of the major HSP classes such as HSP70, HSP90, HSP100, HSP40, chaperonins and small HSPs, and these proteins show conserved and unique features.	PMID: 24264243
SPRY domain-containing protein	HECT domain containing proteins	In T. cruzi, total 16 putative HECT domain containing proteins are identified, with the characterized HECT domain ranging in different size and the protein length varying from 162 aa to 4423 aa (see Fig. 4). Other domains mainly identified are SPRY domain, ARM repeat, ZnF RBZ domain, ZnF ZZ domain, Laminin G3 domain, coiled coil and DUF 4414 (see Supplementary Table S2).	PMID: 29849031
Glycerol kinase (EC 2.7.1.30)	NOT FOUND	glycerol kinase in the epimastigote model. Without these activities, reactions allowing the regeneration of NAD via glycosomal fumarate reductase became critical. Six reactions had different essentialities between the two networks because of the zero flux constraint on threonine dehydrogenase in the epimastigote model. In the absence of this activity, reactions permitting acetyl-CoA production vi…	PMID: 19445715
Puromycin-sensitive aminopeptidase-like protein, putative	NOT FOUND	Table 1 Summary of Trypanosoma cruzi antigens in circulating Immune Complexes (ICs) isolated from patients with Chagas disease.	PMID: 27223052
Mitochondrial intermediate peptidase, putative (EC 3.4.24.59)	NOT FOUND	NOT FOUND	NOT FOUND
BRCT domain-containing protein (Fragment)	NOT FOUND	NOT FOUND	NOT FOUND
Folate/pteridine transporter, putative (Fragment)	NOT FOUND	NOT FOUND	NOT FOUND
ATPase alpha subunit, putative (Fragment)	NOT FOUND	NOT FOUND	NOT FOUND
Proteasome regulatory non-ATPase subunit 2, putative	NOT FOUND	NOT FOUND	NOT FOUND
Ubiquitin-like modifier-activating enzyme 5	NOT FOUND	NOT FOUND	NOT FOUND
CCT-beta	NOT FOUND	NOT FOUND	NOT FOUND
3,2-trans-enoyl-coA isomerase, mitochondrial, putative (Fragment)	NOT FOUND	NOT FOUND	NOT FOUND
Cyclin-dependent kinases regulatory subunit	NOT FOUND	NOT FOUND	NOT FOUND
PRORP domain-containing protein	NOT FOUND	NOT FOUND	NOT FOUND
2-oxoglutarate dehydrogenase subunit, putative	NOT FOUND	NOT FOUND	NOT FOUND
Pre-mRNA splicing factor, putative (Fragment)	NOT FOUND	NOT FOUND	NOT FOUND
CMP/dCMP-type deaminase domain-containing protein	NOT FOUND	NOT FOUND	NOT FOUND
Dolichyl-diphosphooligosaccharide--protein glycotransferase (EC 2.4.99.18) (Fragment)	NOT FOUND	NOT FOUND	NOT FOUND
Receptor-type adenlyate cyclase, putative (Fragment)	NOT FOUND	NOT FOUND	NOT FOUND
Kringle domain-containing protein	NOT FOUND	NOT FOUND	NOT FOUND
Inositol-3-phosphate synthase (EC 5.5.1.4) (Fragment)	NOT FOUND	Table 1: Predicted enzymes involved in lipid biosynthesis in CL Brener Non-Esmeraldo like T. cruzi.	PMID: 32961207
Atx10homo_assoc domain-containing protein	NOT FOUND	NOT FOUND	NOT FOUND
U6 snRNA-associated Sm-like protein LSm4	NOT FOUND	NOT FOUND	NOT FOUND
NAD(P)-dependent oxidoreductase, putative	NOT FOUND	NOT FOUND	NOT FOUND
Casein kinase 1 isoform 2, putative (Fragment)	NOT FOUND	We obtained fragments with expected lengths from the selected genes in all strains except the casein kinase 1.1 fragment in strain INPA4167, whose amplification failed to yield a fragment.	PMID: 21537977
Flagellum transition zone component, putative	NOT FOUND	NOT FOUND	NOT FOUND
Myosin motor domain-containing protein	NOT FOUND	NOT FOUND	NOT FOUND
Surface protein TolT, putative	NOT FOUND	Surface protein TolT, putative	PMID: 30870417
Surface glycoprotein, putative	NOT FOUND	NOT FOUND	NOT FOUND
Surface protease GP63, putative (Fragment)	NOT FOUND	Finally, non-synonymous to synonymous (dn:ds) nucleotide substitution ratios among sequences of TcGP63Ia and TcGP63Ib subfamilies within each cohort provided powerful evidence of strong diversifying selection at this locus.	PMID: 25849488
Receptor-type adenylate cyclase, putative	peptide ligands	The parasitic protozoan Trypanosoma cruzi undergoes several differentiation events during its life cycle. Some of these transitions are thought to involve activation of adenylyl cyclase via the binding of peptide ligands to the cell surface. Here we describe the characterisation of the adenylyl cyclase gene family of T. cruzi. Two complete genes and one pseudogene have been sequenced. The protein…	PMID: 10593176
Obg-like ATPase 1	NOT FOUND	Characterization of a novel Obg-like ATPase in the protozoan Trypanosoma cruzi	PMID: 18713637
Plasma membrane ATPase (EC 7.1.2.1)	NOT FOUND	High-affinity Ca(2+)-activated ATPases that do not show any demonstrable dependence on Mg2+ have been reported in the plasma membranes of different trypanosomatids, and it has been suggested [McLaughlin (1985) Mol. Biochem. Parasitol. 15, 189-201; Ghosh, Ray, Sarkar & Bhaduri (1990) J. Biol. Chem. 265, 11345-11351] that these enzymes may have a role in Ca2+ transport by the plasma membrane and in…	PMID: 1837215
Mitochondrial RNA binding protein 1, putative	NOT FOUND	NOT FOUND	NOT FOUND
ADP-ribosylation factor 1, putative	NOT FOUND	TcArf1: a Trypanosoma cruzi ADP-ribosylation factor	PMID: 12923631
2'-phosphotransferase (EC 2.7.1.160)	NOT FOUND	NOT FOUND	NOT FOUND
Cystathionine beta-synthase, putative	NOT FOUND	Results of computational and sequence analyses to identify genes for probes that were upregulated in Trypanosoma cruzi trypomastigotes after being induced to transform into amastigotes by 2 h incubation in DMEM, pH 5.0	PMID: 12967712
Nuclear pore complex protein	NOT FOUND	During all the stages of mitosis the nuclear contents is surrounded by a regular, double-membrane nuclear envelope. No discontinuities, except for the pore complexes, exist in this envelope. Each pore complex consists of a pore about 800 A in diameter, which in mitotic nuclei is typically filled with a dense and fibrillar material (Fig. 1).	PMID: 6993129
Sialidase domain-containing protein	NOT FOUND	Dendritic cells transduced with the adjuvant, an adenoviral vector encoding a dominant negative isoform of Src homology region 2 domain-containing tyrosine phosphatase 1 (SHP-1) along with the T. cruzi Tc24 antigen and trans-sialidase antigen 1 (TSA1), induced significant numbers of antigen-specific CD8+ IFN-γ-positive cells following injection into BALB/c mice.	PMID: 28674032
Trypanothione synthetase-like protein, putative	glutathione-spermidine adduct trypanothione (T(SH)2)	Trypanothione synthetase (TryS) catalyzes the biosynthesis of glutathione-spermidine adduct trypanothione (T(SH)2) that is the principal intracellular thiol-redox metabolite in trypanosomatids.	PMID: 30359758
Vacuolar assembly protein vps41, putative (Fragment)	NOT FOUND	NOT FOUND	NOT FOUND
Protein arginine methyltransferase NDUFAF7 (EC 2.1.1.320) (Fragment)	NOT FOUND	NOT FOUND	NOT FOUND
Actin interacting protein-like protein, putative	NOT FOUND	Our data suggest that the anti-angiogenic activity of rP21 depends on the protein’s direct interaction with the CXCR4 receptor. This capacity is likely related to the modulation of the expression of actin and angiogenesis-associated genes.	PMID: 28322302
Diadenosine tetraphosphate synthetase (EC 6.1.1.14)	NOT FOUND	NOT FOUND	NOT FOUND
Tyrosyl-tRNA synthetase, putative	NOT FOUND	NOT FOUND	NOT FOUND
Serine/threonine-protein kinase NEK1, putative (EC 2.7.11.1)	NOT FOUND	Serine-threonine protein kinases Poorly represented groups: CAMK and AGC The CAMK and AGC groups are relatively poorly represented within trypanosomatid genomes as compared to humans. The CAMK group (which includes the Ca+2/calmodulin regulated kinases and AMP-dependent kinase, AMPK) is small in trypanosomatids with only 13 CAMKs predicted to be active in T. cruzi, 14 in T. brucei, and 16 in L. m…	PMID: 16164760
Ribosomal RNA methyltransferase, putative (EC 2.1.1.-)	NOT FOUND	NOT FOUND	NOT FOUND
ATP-dependent Clp protease subunit, heat shock protein 78, putative	FCaBP	A new immunodot assay (Dia Kit Bio-Chagas assay, Gador, Buenos Aires, Argentina) has been developed that uses a mixture of five recombinant antigens (Ag1, Ag2, Ag13, Ag30 and SAPA) coated in a single line onto a reinforced nitrocellulose membrane, together with a second human immunoglobulin G (IgG) control line to monitor the conjugate- and colour-development steps27. This study used 995 chagasi…	PMID: 11378036
Methylenetetrahydrofolate dehydrogenase-like protein, putative	NOT FOUND	NOT FOUND	NOT FOUND
Ribosomal protein L2, putative	NOT FOUND	NOT FOUND	NOT FOUND
SHQ1 domain-containing protein	NOT FOUND	NOT FOUND	NOT FOUND
Clu domain-containing protein (Fragment)	NOT FOUND	NOT FOUND	NOT FOUND
40S ribosomal protein S13, putative	NOT FOUND	NOT FOUND	NOT FOUND
Asparaginyl-tRNA synthetase, putative	tRNAAsn	Asparaginylation can be performed by two distinct pathways: 1) by direct attachment of Asn on tRNAAsn by asparaginyl-tRNA synthetase (AsnRS) and 2) from a mischarged Asp-tRNAAsn, synthesized by a nondiscriminating aspartyl-tRNA synthetase, that is converted into AsntRNAAsn by a tRNA-dependent amidotransferase [31]. AS-A shares structural similarity with AsnRS, and it is hypothesized that AS-A evo…	PMID: 30885794
Mismatch repair protein MSH3, putative	NOT FOUND	NOT FOUND	NOT FOUND
RIC1 domain-containing protein	NOT FOUND	NOT FOUND	NOT FOUND
Rhomboid domain-containing protein	NOT FOUND	NOT FOUND	NOT FOUND
Proton motive ATPase 1, putative (Fragment)	NOT FOUND	Table 1. Proteins of T. cruzi epimastigote reservosomes identified by proteomic analysis and with annotated function or cellular localization	PMID: 19288526
Phosphomannomutase (EC 5.4.2.8)	GDP-mannose pyrophosphorylase	The phosphomannomutase (PMM) and GDP-mannose pyrophosphorylase (GDP-MP) enzymes form part of the de novo biosynthetic pathway to the nucleotide sugar GDP-mannose. This nucleotide sugar is used either directly, or indirectly via the formation of dolichol-phosphomannose, for the assembly of all mannose-containing glycoconjugates. In T. cruzi, mannose-containing glycoconjugates include the cell-surf…	PMID: 31405854
DNA ligase, putative (Fragment)	NOT FOUND	Our QPCR results regarding the nuclear DNA supported the assumption that TcOGG1-overexpression increases the sensitivity to H2O2 as a result of excess in AP sites and/or strand brakes, since the level of DNA lesions in nucleus are higher in TcOGG1-overexpressing cells (Fig. 5A). In contrast, TcOGG1-overexpressing cells have less mitochondrial DNA damage than control cells, after treatment with H2…	PMID: 22876325
Protein phosphatase methylesterase 1 (PME-1) (EC 3.1.1.-)	NOT FOUND	NOT FOUND	NOT FOUND
Longin domain-containing protein	small interfering RNA	In contrast, reduction of VAMP7 activity by expression of VAMP7's longin domain, depletion by small interfering RNA or knockout, significantly decreases T. cruzi infection susceptibility as a result of a minor acquisition of lysosomal components to the parasitic vacuole.	PMID: 27992096
Alanine racemase 2, putative (EC 5.1.1.1)	NOT FOUND	Reinforcing the idea for the existence a D-amino acids metabolism, two ORFs coding for a putative alanine racemase have been recently identified (T. cruzi genome initiative at the Sanger Center systematic names Tc00.1047053511179.150 and Tc00.1047053508303.10).	PMID: 15777198
Guanylate kinase (EC 2.7.4.8)	NOT FOUND	NOT FOUND	NOT FOUND
Radial spoke protein 3, putative	NOT FOUND	NOT FOUND	NOT FOUND
Meiosis recombination protein SPO11, putative	NOT FOUND	However, the role of autophagy in the entire life cycle of T. cruzi and the presence of processes such as meiosis and homologous recombination in MTs (where the expressions of SPO11 and Rad51 plays a role) are crucial. These findings represent an important step towards the full understanding of the molecular basis during the life cycle of T. cruzi.	PMID: 32461822
Nitrate reductase, putative (EC 1.7.1.1)	NOT FOUND	NOT FOUND	NOT FOUND
Cruzipain, putative (EC 3.4.22.51) (Fragment)	trans-sialidase	trans-Sialidase and cruzipain are important virulence factors from Trypanosoma cruzi, the etiological agent of Chagas disease, that have highly antigenic domains in their structure and were reported as potential tools for diagnosis of the illness. The aim of the present study is to assess the possibility of using cruzipain and the catalytic domain of trans-sialidase in a Surface Plasmon Resonance…	PMID: 31538468
Actin-related protein 2/3 complex subunit 4	NOT FOUND	NOT FOUND	NOT FOUND
tRNA (guanine-N(7)-)-methyltransferase (EC 2.1.1.33) (tRNA (guanine(46)-N(7))-methyltransferase) (tRNA(m7G46)-methyltransferase)	NOT FOUND	NOT FOUND	NOT FOUND
Methenyltetrahydrofolate cyclohydrolase (EC 3.5.4.9)	NOT FOUND	NOT FOUND	NOT FOUND
Autophagy-related protein 9	NOT FOUND	NOT FOUND	NOT FOUND
Ig-like domain-containing protein		In this case a C-terminal jelly roll domain containing a galactose binding pocket was proposed to position, via an intervening Ig-like domain, a bound galactose molecule to within 30 A of the sialic acid binding pocket of the catalytic domain.	PMID: 9147054
tRNA (guanine(9)-N(1))-methyltransferase (EC 2.1.1.221)	NOT FOUND	NOT FOUND	NOT FOUND
Glutamamyl carboxypeptidase, putative (EC 3.4.-.-) (Fragment)	NOT FOUND	NOT FOUND	NOT FOUND
Serine/threonine-protein phosphatase 2A activator (EC 5.2.1.8) (Phosphotyrosyl phosphatase activator)	NOT FOUND	NOT FOUND	NOT FOUND
ACOX domain-containing protein	NOT FOUND	NOT FOUND	NOT FOUND
META domain-containing protein (Fragment)	NOT FOUND	NOT FOUND	NOT FOUND
Seryl-tRNA synthetase (EC 6.1.1.11)	tRNASec	Trypanosoma Seryl-tRNA Synthetase Is a Metazoan-like Enzyme with High Affinity for tRNASec	PMID: 17040903
Histone deacetylase 4, putative (Fragment)	apoptosis	Inhibition of NAD+-dependent histone deacetylases (sirtuins) causes growth arrest and activates both apoptosis and autophagy in the pathogenic protozoan Trypanosoma cruzi	PMID: 24670415
Dual-specificity kinase (EC 2.7.12.1)		however, the presence of protein‐tyrosine phosphatases indicates that tyrosine phosphorylation is a key regulatory mechanism in T. cruzi 17. It has been proposed that atypical tyrosine kinases such as Wee1 and dual‐specificity kinases such as the DYRKs and CLKs, which are all present in the T. cruzi genome, are responsible for this activity 15.	PMID: 19579231
GTP-binding elongation factor Tu family, putative	NOT FOUND	NOT FOUND	NOT FOUND
Translation initiation factor eIF-2B alpha subunit, putative	NOT FOUND	NOT FOUND	NOT FOUND
Superoxide dismutase, putative (EC 1.15.1.1)	NOT FOUND	Moreover, antioxidant defense was compromised in chagasic patients. Hence, we noted a 50% decline in glutathione content and losses of 31, 60, and 68% in glutathione peroxidase, superoxide dismutase (SOD), and MnSOD activities, respectively, relative to the findings in healthy controls. Further, chagasic subjects exhibited decreased mitochondrial respiratory complex (CI: 72%; CIII: 71%) activitie…	PMID: 16814107
Vesicle transport v-SNARE 11, putative	NOT FOUND	NOT FOUND	NOT FOUND
Importin N-terminal domain-containing protein (Fragment)		To our knowledge, this approach is the first in which Importin α was experimentally researched in kinetoplastids. The ability of TcImportin α to bind the NLS motif analysed here, is an essential feature expected for its potential functional role as a soluble transport factor.	PMID: 32951146
Hydroxyacylglutathione hydrolase, putative (EC 3.1.2.6)	NOT FOUND	NOT FOUND	NOT FOUND
NADH-dependent fumarate reductase, putative		Fumarate reductase (FR) is a central enzyme in the conversion of fumarate to succinate, an energy releasing path essential for the survival of these protozoans which is also absent in their mammalian hosts. FR can thus be considered as a good candidate for targeting specific inhibition by new drugs designed against L. major and T. cruzi.	PMID: 24370672
RING-type E3 ubiquitin transferase (EC 2.3.2.27)	NOT FOUND	NOT FOUND	NOT FOUND
Paraflagellar rod component Par4, putative	trans-sialidase	Indeed, paraflagellar rod protein PAR4-specific CD8(+) T cells detect infected host cells >20 hr earlier than immunodominant trans-sialidase-specific T cells. Overexpression of PAR4 in T. cruzi enhanced the subdominant PAR4-specific CD8(+) T cell response, resulting in improved control of a challenge infection.	PMID: 25299330
GDP-L-fucose synthase (EC 1.1.1.271)	NOT FOUND	NOT FOUND	NOT FOUND
AMP deaminase, putative (EC 3.5.4.6) (Fragment)	NOT FOUND	The incorporation of radioactivity from 14C-labeled hypoxanthine and inosine equally into adenine and guanine nucleotides implies the existence of a branch point at IMP and an active adenylosuccinate synthetase (EC 6.3.4.4), adenylosuccinate lyase (EC'4.3.2.2) and IMP dehydrogenase (EC 1.2.1.14). The presence of the former two has been verified by enzymatic analysis (Spector and Berens, unpublish…	PMID: 6166862
Ferric reductase transmembrane protein, putative	Fe3+	In the present study we found an amino acid sequence in silico that allowed us to identify a novel 35 kDa protein in T. cruzi with two transmembrane domains in the C-terminal region containing His residues that are conserved in the Ferric Reductase Domain Superfamily and are required for catalyzing Fe3+ reduction. Accordingly, we named this protein TcFR.	PMID: 32763249
N-acetyltransferase complex ARD1 subunit, putative (EC 2.3.1.-)	NOT FOUND	RHS, TS, DGF-1, retrotransposons, ATP-dependent DEAD/H RNA helicase and N-acetyltransferase are the most abundant sequences in the subtelomeric region. Approximately 34% and 19% of all RNA helicase and RHS sequences in the genome, respectively, were found in the subtelomeric regions (Table 2), and the other families were also well represented. Interestingly, less than 1% of mucin and mucin-associ…	PMID: 22681854
DUF4460 domain-containing protein	NOT FOUND	NOT FOUND	NOT FOUND
DENN domain-containing protein	NOT FOUND	NOT FOUND	NOT FOUND
DNA-direcetd RNA polymerase II, subunit 9, putative	NOT FOUND	As pre-mRNA and spliced leader transcription events appear to be uncoupled, we studied how the RNA polymerase II is distributed in the nucleus of Trypanosoma cruzi. Using specific antibodies to the T. cruzi RNA polymerase II unique carboxy-terminal domain, we demonstrated that large amounts of the enzyme are found concentrated in a domain close to the parasite nucleolus and containing the spliced…	PMID: 15879530
Flavoprotein monooxygenase, putative	NOT FOUND	NOT FOUND	NOT FOUND
Oxidoreductase-like protein, putative (Fragment)	NOT FOUND	NOT FOUND	NOT FOUND
NADPH-dependent FMN/FAD containing oxidoreductase, putative	NOT FOUND	NOT FOUND	NOT FOUND
GTP-binding protein, putative (Fragment)		The existence of a GTP-binding protein of the Ns type in Trypanosoma cruzi was explored. Epimastigote membranes were labelled by cholera toxin in the presence of [adenine-14C]NAD+. After SDS/polyacrylamide-gel electrophoresis of extracted membrane proteins, a single labelled polypeptide band of apparent Mr approx. 45,000 was detected. Epimastigote cells were treated with N-ethylmaleimide and elec…	PMID: 3099761
Clathrin light chain	EpsinR (TcEpsinR)	Using clathrin light chain (TcCLC) and EpsinR (TcEpsinR) as affinity handles, we identified candidate clathrin-associated proteins (CAPs) in Trypanosoma cruzi; the cohort includes orthologs of many proteins known to mediate vesicle trafficking, but significantly not the AP-2 adaptor complex. Several trypanosome-specific proteins common with African trypanosomes, were also identified.	PMID: 27502971
F-actin capping protein beta subunit, putative	NOT FOUND	NOT FOUND	NOT FOUND
Beta-fructofuranosidase-like protein (Fragment)	NOT FOUND	NOT FOUND	NOT FOUND
YqaJ domain-containing protein	NOT FOUND	NOT FOUND	NOT FOUND
Monooxygenase, putative	P-450	We now present data indicating that the epimastigote forms of T. cruzi possess an active detoxifying system whose character istics are those of a monooxygenase system linked to P-450, and whose activity is increased by phenobarbital.	PMID: 785602
Surface antigen 2 (CA-2), putative	NOT FOUND	NOT FOUND	NOT FOUND
DNA-(apurinic or apyrimidinic site) lyase (EC 4.2.99.18)	NOT FOUND	NOT FOUND	NOT FOUND
Isopentenyl-diphosphate delta-isomerase, putative (Fragment)	KEGG	As mentioned, in one case the corresponding genes from the reference genome were truncated, probably because of genome assembly problems. This was the case of the isopentenyl-diphosphate delta-isomerase gene (TcIDI1), which was cloned and sequenced by Dr. TK Smith (unpublished, GenBank accession number: AJ866772, 1071 bp). The corresponding genes in KEGG, mapped from the CL-Brener genome (Esmeral…	PMID: 24828104
Dynamin, putative (Fragment)		Taken together our results demonstrate that dynamin is an essential molecule necessary for cell invasion and specifically parasitophorous vacuole formation by host cells during interaction with Trypanosoma cruzi.	PMID: 20098746
Serine/threonine-protein phosphatase 5 (EC 3.1.3.16)	NOT FOUND	NOT FOUND	NOT FOUND
Ankyrin, putative	putative zDHHC palmitoyl transferase (TcHIP)	These findings demonstrate the presence of a putative zDHHC palmitoyl transferase (TcHIP) containing ankyrin and zDHHC domains in different developmental forms of T. cruzi, and its association with the Golgi complex.	PMID: 23428831
Adenine phosphoribosyltransferase, putative	NOT FOUND	Additionally, using transcriptomics, one gene, adenine phosphoribosyltransferase (APRT), was found to be down‐regulated in the resistant parasites and its expression profile was confirmed by 2D electrophoresis analysis.	PMID: 28276600
Cilia- and flagella-associated protein 300 (Fragment)	NOT FOUND	NOT FOUND	NOT FOUND
Nucleoside phosphorylase, putative (EC 2.4.2.-)	5'-deoxy-5'-methylthioadenosine	An adenine nucleoside phosphorylase has been partially purified from extracts of epimastigotes of the Peru strain of Trypanosoma cruzi, the causative agent of Chagas' disease. The purification procedure separated this enzyme from the three other nucleoside-cleaving enzymes found in extracts. The adenine nucleoside phosphorylase, which efficiently cleaved 5'-deoxy-5'-methylthioadenosine (MTA), had…	PMID: 3103626
Pumilio/PUF RNA binding protein 1, putative (Fragment)	NOT FOUND	PMID: 18056709	PMID: 18056709
Long-chain-fatty-acid-CoA ligase protein, putative	NOT FOUND	NOT FOUND	NOT FOUND
Alanine--tRNA ligase (EC 6.1.1.7) (Alanyl-tRNA synthetase) (AlaRS)	NOT FOUND	NOT FOUND	NOT FOUND
Ammonium transporter	NOT FOUND	In this work, we identified an intracellular ammonium transporter of T. cruzi (TcAMT) that localizes to acidic compartments (reservosomes, lysosomes). TcAMT has 11 transmembrane domains and possesses all conserved and functionally important amino acid residues that form the pore in other ammonium transporters.	PMID: 29359189
Na_H_Exchanger domain-containing protein	inositol trisphosphate (InsP3)	In order to clarify the relationship between these events and developmental stages of T. cruzi, epimastigotes were subjected to hyperosmotic stress, which caused activation of Na+/H+ exchanger from acidic vacuoles and accumulation of inositol trisphosphate (InsP3). Suppression of InsP3 levels was observed in presence of intracellular Ca2+ chelator or pre-treatment with 5-(N-ethyl-N-isopropyl)-ami…	PMID: 22884762
Nucleosome assembly protein, putative	NOT FOUND	Further inspection of the identity of the stage specific regulated genes may yield more insights on the biology of the studied process. For example, we noticed the downregulation in the MT of the T. cruzi homolog of the Anti-Silencing Function protein (ASF1) (Additional file 4). This protein acts as a nucleosome assembly factor and as such would not be necessary in the non replicative infective s…	PMID: 26054634
UBX domain-containing protein	NOT FOUND	NOT FOUND	NOT FOUND
ACT domain-containing protein	NOT FOUND	NOT FOUND	NOT FOUND
SAM domain-containing protein (Fragment)	NOT FOUND	NOT FOUND	NOT FOUND
Katanin-like protein, putative (Fragment)	NOT FOUND	NOT FOUND	NOT FOUND
Nuclear cap-binding protein subunit 2 (20 kDa nuclear cap-binding protein)	NOT FOUND	NOT FOUND	NOT FOUND
NADH dehydrogenase [ubiquinone] 1 alpha subcomplex assembly factor 3	NOT FOUND	NOT FOUND	NOT FOUND
Dynein light chain 2B, cytoplasmic, putative	NOT FOUND	By MS-MS analysis, we identified proteins involved in parasite infectivity (trans-sialidase), development (kDSPs and histones H2A and H2B), and motility and protein traffic (dynein and α - and β -tubulin), as well as protein-protein interactions (TPR-protein and kDSPs) and several hypothetical proteins.	PMID: 23586042
Heat shock protein HslVU, ATPase subunit HslU, putative	HslV peptidase	Trypanosoma cruzi is a rare example of an eukaryote that has genes for two threonine proteases: HslVU complex and 20S proteasome. HslVU is an ATP-dependent protease consisting of two multimeric components: the HslU ATPase and the HslV peptidase. In this study, we expressed and obtained specific antibodies to HslU and HslV recombinant proteins and demonstrated the interaction between HslU/HslV by …	PMID: 22085770
Glucose transporter, putative (Fragment)	glycosome	The gene of the glucose transporter is expressed at the mRNA level in trypomastigotes and in intracellular epimastigotes but not in amastigotes, as revealed by real-time PCR. In both trypomastigotes and intracellular epimastigotes protein expression could be detected by Western blot with an antibody raised against the glucose transporter correlating well with the transport activity measured exper…	PMID: 19631694
BOP1NT domain-containing protein (Fragment)	NOT FOUND	The sequence information derived from the TcT-E library allowed us to identify genes that were not previously described in T. cruzi. For example, we found several clones with similarity to proteins that have been proposed to function in processes such as rRNA processing, ribosome assembly and the control of cell cycle in other eukaryotic organisms (Bop1, Nop56, BEM, Cwf17; see Tables S1 and S2) […	PMID: 20957201
ATPase_AAA_core domain-containing protein	NOT FOUND	NOT FOUND	NOT FOUND
Phosphoacetylglucosamine mutase (PAGM) (EC 5.4.2.3) (Acetylglucosamine phosphomutase) (N-acetylglucosamine-phosphate mutase)	NOT FOUND	NOT FOUND	NOT FOUND
Ubiquitin hydrolase, putative (Fragment)	NOT FOUND	Ubiquitin and ubiquitin-like proteins are conjugated to many intracellular proteins, acting in the regulation of a number of cellular processes, including proteasomal protein degradation. The proteasome binds proteins linked through a Lys residue to four or more ubiquitin molecules, connected through their Lys48 residue. Before proteolysis, ubiquitin is deconjugated by deubiquitinating enzymes. T…	PMID: 17375468
CAAX prenyl protease 2, putative	NOT FOUND	The second ORF (1188 bp) resembled a CAAX prenyl protease-encoding gene, identified in different organisms, including Homo sapiens, Saccharomyces cerevisiae, and Arabidopsis thaliana, as well as several prokaryotes. RT-PCR from T. cruzi total epimastigote RNA allowed us to isolate the complete transcripts of these genes.	PMID: 10964645
MRP-L46 domain-containing protein	NOT FOUND	Table 1. Putative SPRING interactors identified from Y2H library screen.	PMID: 19702650
Imidazolonepropionate hydrolase (EC 4.2.1.49)	NOT FOUND	NOT FOUND	NOT FOUND
Immunodominant antigen, putative	NOT FOUND	The present paper describes that three out of the five different repeats contained in the Trypanosoma cruzi TcCA-2 membrane protein (3972-FGQAAAGDKPPP, 6303-FGQAAAGDKPAP, and 3973-FGQAAAGDKPSL) are recognized with high sensitivity (>90%) by sera from chronic Chagas' disease patients and that they are not recognized by sera from patients in the acute phase of the disease. A total of 133 serum samp…	PMID: 22155766
Heat shock protein 70, putative	NOT FOUND	To deal with this environmental challenge, molecular chaperones and proteases, also known as heat shock proteins (HSPs), are induced as part of the stress response. Several families of HSPs are synthesized by T. cruzi, including members of the major HSP classes such as HSP70, HSP90, HSP100, HSP40, chaperonins and small HSPs, and these proteins show conserved and unique features.	PMID: 24264243
Heat shock-like protein, putative	NOT FOUND	Characterization and Cellular Distribution of Heat-Shock Proteins HSP70 and HSP60 inTrypanosoma cruzi	PMID: 8823250
Aquaporin 9, putative	NOT FOUND	Up to five individual aquaporin genes have been identified in the genomes of the Kinetoplastida T. brucei, T. cruzi and Leishmania major.	PMID: 15901246
Mitochondrial processing peptidase, beta subunit, putative (EC 1.10.2.2) (Fragment)	NOT FOUND	Figure 4. DEPs and DESs related to peptidase activity and unfolded protein binding during metacyclogenesis. (A) DEPs with peptidase activity. (B) Unfolded protein-binding DEPs. (C) CAP5.5 S28 and S120 and UP S420 and S1688 DESs. (D) NAC S59, S61, T121 and T124 and DNJ S27 and S89 DESs. Heat map of DEPs and DESs during the metacyclogenesis process. Te biological time points (columns) and protein g…	PMID: 28852088
Metacaspase 5, putative	NOT FOUND	Metacaspases of Trypanosoma cruzi: Possible candidates for programmed cell death mediators	PMID: 16213036
NPL domain-containing protein	NOT FOUND	NOT FOUND	NOT FOUND
Epsin, putative	NOT FOUND	We classified gene expression into eight classes, depending on stage-specific gene expression. We identified 9 genes that were down regulated throughout the entire time course, in comparison to uninfected controls; these included laminin γ 2, epsin 2, cathepsin L, and fibroblast growth factor 1 (Fig. 1B).	PMID: 18343633
FAD:protein FMN transferase (EC 2.7.1.180) (Flavin transferase) (Fragment)	NOT FOUND	NOT FOUND	NOT FOUND
Small GTP-binding protein Rab1, putative	NOT FOUND	Unexpectedly, TcRab11, a homologue of mammalian rab11, generally found in recycling endosomes [16] was also suggested to be localized in the reservosomes [17].	PMID: 19288526
CSD domain-containing protein (Fragment)	NOT FOUND	NOT FOUND	NOT FOUND
Calmodulin, putative (Fragment)	NOT FOUND	found in recycling endosomes [16] was also suggested to be	PMID: 22433874
N-acetylglucosaminylphosphatidylinositol deacetylase (EC 3.5.1.89)	NOT FOUND	NOT FOUND	NOT FOUND
CYTH domain-containing protein	NOT FOUND	NOT FOUND	NOT FOUND
30S ribosomal protein S8, putative (Fragment)	NOT FOUND	NOT FOUND	NOT FOUND
Adenylate kinase isoenzyme 6 homolog (AK6) (EC 2.7.4.3) (Dual activity adenylate kinase/ATPase) (AK/ATPase)	NOT FOUND	NOT FOUND	NOT FOUND
GMP synthase, putative (Fragment)	NOT FOUND	NOT FOUND	NOT FOUND
Small GTP-binding protein Rab7, putative	NOT FOUND	In this work we describe the identification, cloning, and characterization of a RAB7 gene homologue in Trypanosoma cruzi (TcRAB7). Our data indicate that this gene is present as a single copy in the T. cruzi genome, located on a 2.25-Mb chromosomal DNA. TcRAB7 is expressed in T. cruzi epimastigotes, metacyclic trypomastigotes, and spheromastigotes.	PMID: 11038317
DUF953 domain-containing protein	NOT FOUND	NOT FOUND	NOT FOUND
RNA editing complex protein MP67, putative	NOT FOUND	NOT FOUND	NOT FOUND
GTP-ase activating protein, putative	Protein kinase C	On the other hand, mKIAA1478, which is identical to Rac GTPase-activating protein 1 (also known as MgcRacGAP), encodes the 628 aa protein and has a RhoGAP domain and Protein kinase C conserved region 1. This gene was first identified as a partner of the activated form of Rac GTPase through a two-hybrid cloning procedure (32), subsequently discovered as the function in cytokinesis (21, 37).	PMID: 16034205
Ribosomal protein L35A, putative	NOT FOUND	In this first survey about the gene content of T. cruzi, several new genes could be identified. The list from both libraries comprises: ribosomal proteins L1, L5, L7, L11, L13a, L15, L18, L17, L26, L27a, L28, L34, L35a, L36, S2, S3, S4, S6, S12, S17, S21, S25, UMS (universal minicircle sequence) binding protein, p18 protein (RNA binding protein), TAT binding protein, Jun-binding protein, protein …	PMID: 9580492
N6-L-threonylcarbamoyladenine synthase (EC 2.3.1.234) (Fragment)	NOT FOUND	NOT FOUND	NOT FOUND
Fatty acyl CoA syntetase 1, putative (EC 6.2.1.3)	NOT FOUND	Also, our reservosome proteomic data showed proteins related to lipid metabolism, including sterol 24-c-methyltransferase, fatty acyl CoA synthetase, phospholipid-translocating ATPase, C-8 sterol isomerase, fatty acyl CoA syntetase 1, and phosphatidylcholine:ceramide cholinephosphotransferase, which suggests that these organelles play a role in lipid synthesis in addition to storing lipids ingest…	PMID: 19288526
DNA polymerase sigma-like protein, putative	NOT FOUND	NOT FOUND	NOT FOUND
Transmembrane protein 231	NOT FOUND	NOT FOUND	NOT FOUND
Hydroxymethylglutaryl-CoA lyase, putative (EC 4.1.3.4) (Fragment)	NOT FOUND	NOT FOUND	NOT FOUND
EFP_N domain-containing protein	NOT FOUND	NOT FOUND	NOT FOUND
Inorganic polyphosphate/ATP-NAD kinase, putative (EC 2.7.1.23)	NOT FOUND	NOT FOUND	NOT FOUND
Tryptophanyl-tRNA synthetase (EC 6.1.1.2) (Fragment)	NOT FOUND	Table 1 Distribution of genes associated with hotspot regions, minimum of 5 candidates on the arrays	PMID: 21385342
COX assembly mitochondrial protein	NOT FOUND	Gene Ontology classification of unstressed and stressed epimastigotes transcripts associated with TcZC3H39 and RT-PCR validation of RNA-seq data. (A) Immunoprecipitation assays with exponentially growing normal epimastigotes (E), epimastigotes subjected to nutritional stress (S) and with the pre-immune serum and extracts of unstressed or stressed epimastigotes (PI E/S). Dynein, MASP, COX VI, COX …	PMID: 25180711
Phosphatidylinositol-4-phosphate 5-kinase-like protein, putative	NOT FOUND	NOT FOUND	NOT FOUND
Ribonucleoside-diphosphate reductase large chain, putative (EC 1.17.4.1) (Fragment)	NOT FOUND	NOT FOUND	NOT FOUND
Copper homeostasis protein cutC homolog	NOT FOUND	NOT FOUND	NOT FOUND
Class 3 lipase, putative	NOT FOUND	NOT FOUND	NOT FOUND
Squalene monooxygenase, putative (Fragment)	NOT FOUND	We have recently shown that a number of 5-nitrofuranes possess activity against Trypanosoma cruzi through oxidative stress and inhibition of parasite ergosterol biosynthesis, specifically at the level of squalene epoxidase.	PMID: 19811923
C-5 sterol desaturase, putative	NOT FOUND	The yeast SBP has been studied extensively, and is essentially complete in pathway databases. Using the yeast genes from these pathways, we looked for orthologs in T. cruzi by doing sequence similarity searches (BLAST) against the complete T. cruzi genome or using databases of orthologs compiled from complete genome data, such as the OrthoMCL database [41]. As a result of this strategy, we were a…	PMID: 24828104
PSI domain-containing protein	NOT FOUND	NOT FOUND	NOT FOUND
Pyruvate dehydrogenase E1 component alpha subunit, putative (EC 1.2.4.1) (Fragment)	amino acid protein (Mr 42774)	A full-length DNA clone encoding a putative pyruvate dehydrogenase α subunit (E1 α) gene was isolated from aTrypanosoma cruzi (RA strain) DNA library. Sequencing of this clone revealed it to encode a 378 amino acid protein (Mr 42774) with high sequence similarity to E1 α obtained from different sources. The highest score is obtained with human E1 α: 43,3% similarity. Southern blot analysis is con…	PMID: 8950176
MYND-type domain-containing protein (Fragment)	NOT FOUND	NOT FOUND	NOT FOUND
PNPLA domain-containing protein (Fragment)	NOT FOUND	NOT FOUND	NOT FOUND
Cilia- and flagella-associated protein 36 (Coiled-coil domain-containing protein 104)	NOT FOUND	NOT FOUND	NOT FOUND
Protein AF-9 homolog	NOT FOUND	NOT FOUND	NOT FOUND
Lipophosphoglycan biosynthetic protein, putative	NOT FOUND	NOT FOUND	NOT FOUND
Glycine cleavage system H protein	NOT FOUND	NOT FOUND	NOT FOUND
L51_S25_CI-B8 domain-containing protein	NOT FOUND	NOT FOUND	NOT FOUND
Nucleosome assembly protein-like protein, putative	NOT FOUND	Further inspection of the identity of the stage specific regulated genes may yield more insights on the biology of the studied process. For example, we noticed the downregulation in the MT of the T. cruzi homolog of the Anti-Silencing Function protein (ASF1) (Additional file 4). This protein acts as a nucleosome assembly factor and as such would not be necessary in the non replicative infective s…	PMID: 26054634
Histone H4 (Fragment)	[3H]-acetyl	As both histones and control of gene expression in trypanosomes are highly divergent compared to most eukaryotes, post-translational modifications of Trypanosoma cruzi histones were investigated. After in vivo incubation of live parasites with radiolabeled precursors, histone H4 mainly incorporates [3H]-acetyl, and to a lesser extent [3H]-methyl residues. In contrast, histone H3 preferentially in…	PMID: 28076955
CSN8_PSD8_EIF3K domain-containing protein	NOT FOUND	NOT FOUND	NOT FOUND
Importin subunit alpha	NOT FOUND	Moreover, ivermectin inhibited the nuclear localization of the labelled chimaera, suggesting the involvement of the importin α/β transport system.	PMID: 29322297
CTP synthase (glutamine hydrolyzing) (EC 6.3.4.2) (Fragment)	NOT FOUND	NOT FOUND	NOT FOUND
Centrosomal protein POC5 (Protein of centriole 5)	NOT FOUND	NOT FOUND	NOT FOUND
Nuclear transcription factor, putative (EC 6.3.2.-)		The transcription factor nuclear factor-κB (NF-κB) is central to the innate and acquired immune response to microbial pathogens, coordinating cellular responses to the presence of infection. Here we demonstrate a direct role for NF-κB activation in controlling intracellular infection in nonimmune cells. Trypanosoma cruzi is an intracellular parasite of mammalian cells with a marked preference for…	PMID: 10637298
Isovaleryl-coA dehydrogenase, putative (EC 1.3.99.-) (Fragment)	NOT FOUND	NOT FOUND	NOT FOUND
V-type proton ATPase subunit H	NOT FOUND	Functional expression of a vacuolar-type H+-ATPase in the plasma membrane and intracellular vacuoles of Trypanosoma cruzi	PMID: 9620872
Sec3_C domain-containing protein	NOT FOUND	NOT FOUND	NOT FOUND
CRAL-TRIO domain-containing protein (Fragment)	NOT FOUND	NOT FOUND	NOT FOUND
Eukaryotic translation initiation factor, putative	NOT FOUND	Kinetoplastida, a class of early-diverging eukaryotes that includes pathogenic Trypanosoma and Leishmania species, display key differences in their translation machinery compared with multicellular eukaryotes. One of these differences involves a larger number of genes encoding eIF4E and eIF4G homologs and the interaction pattern between the translation initiation factors. eIF4G is a scaffold prot…	PMID: 31797815
NADH dehydrogenase [ubiquinone] 1 beta subcomplex subunit 7	NOT FOUND	NOT FOUND	NOT FOUND
Exosome complex exonuclease RRP41A, putative (Fragment)	NOT FOUND	NOT FOUND	NOT FOUND
Vacuolar protein sorting-associated protein, putative (Fragment)	NOT FOUND	Analysis of the TcCLC gene using the pFAM database revealed that the encoded protein contains a clathrin light chain domain located between amino acids 92 and 208, while the TcCHC-encoded protein contains a clathrin heavy chain linker (amino acids 333–356), clathrin-H-link domains (amino acids 358–423) and several repeats found in clathrin and in vacuolar protein sorting-associated (VPS) proteins…	PMID: 24947310
Mitotic cyclin, putative (Fragment)	NOT FOUND	In this study, we demonstrate that Pep5-cpp induces cell death in epimastigote, trypomastigote, and amastigote forms of T. cruzi The Pep5-cpp peptide was also able to decrease the percentage of infected cells without causing any detectable toxic effects in mammalian host cells. The infective, i.e., trypomastigote form of T. cruzi pretreated with Pep5-cpp was unable to infect LLC-MK2 monkey kidney…	PMID: 30833431
40S ribosomal protein S8	NOT FOUND	NOT FOUND	NOT FOUND
Vacuolar protein sorting-associated protein 35	NOT FOUND	NOT FOUND	NOT FOUND
Endochitinase, putative	NOT FOUND	NOT FOUND	NOT FOUND
RanBD1 domain-containing protein	NOT FOUND	NOT FOUND	NOT FOUND
Potassium voltage-gated channel, putative	shares structural features with other potassium channels.	Trypanosoma cruzi develops in environments where nutrient availability, osmolarity, ionic concentrations, and pH undergo significant changes. The ability to adapt and respond to such conditions determines the survival and successful transmission of T. cruzi. Ion channels play fundamental roles in controlling physiological parameters that ensure cell homeostasis by rapidly triggering compensatory …	PMID: 32010643
TFIIB_C_1 domain-containing protein	NOT FOUND	NOT FOUND	NOT FOUND
Pep3_Vps18 domain-containing protein	NOT FOUND	NOT FOUND	NOT FOUND
Vps53_N domain-containing protein	NOT FOUND	NOT FOUND	NOT FOUND
MFS transporter, putative	NOT FOUND	NOT FOUND	NOT FOUND
Diacylglycerol acyltransferase, putative (Fragment)	NOT FOUND	Two MMs had restriction sites appropriate for the differentiation of four DTUs of the parasite (ccr4-not transcription complex subunit (Tc00.1047053510535.60) and diacylglycerol acyltransferase (TcCLB.507467.90)), while one MM could only discriminate DTU II (amino acid permease-like protein (Tc00.1047053510251.10)) (Table 2). The theoretical digested fragment sizes were previsualized in Serial Cl…	PMID: 32750094
Cytochrome C oxidase subunit VI, putative	NOT FOUND	Cleavable N-terminal sequences of the imported kinetoplast proteins in general are rather diverse in length and sequence. The smallest of them are found in cytochrome c1 and trCOIX (earlier designated cox VI or subunit 6) which contain only a single cleavable methionine residue [6,43], and in the latter case it was shown that the targeting information is contained within the N-terminus of the mat…	PMID: 12467979
Endoplasmic reticulum oxidoreductin, putative	NOT FOUND	In trypanosomatids there is only one APx isoform, which in T. cruzi is targeted to the endoplasmic reticulum (ER) [11]. The major source of H2O2 in the ER is oxidative protein folding, a process mediated by enzymes such as the flavoprotein ER oxidoreductin (Ero1). Ero1 uses molecular oxygen to oxidise protein disulphide isomerase, the enzyme required for disulphide bridge formation in the ER. For…	PMID: 25875298
Uracil phosphoribosyltransferase, putative	NOT FOUND	In agreement with this suggestion, these latter activities were detected in all organisms tested except the intracellular amastigote form of T. cruzi, where uracil phosphoribosyltransferase appeared absent. All the UMP salvage enzymes investigated occurred in cytoplamic fractions.	PMID: 6753942
RNA_pol_L_2 domain-containing protein	NOT FOUND	As described previously T. cruzi RNA polymerase II (RNA Pol II) is found concentrated in a domain close to the parasite nucleolus, which represents actively transcribed spliced leader genes (Dossin and Schenkman 2005). The remaining RNA Pol II is distributed in several foci in the nucleoplasm. In trypomastigote stages, transcription is diminished (Elias et al. 2001) with dispersal of the major RN…	PMID: 18345384
AP-3 complex subunit beta	NOT FOUND	Screening a T. cruzi amastigote cDNA expression library with anti-amastigote monoclonal antibodies resulted in the identification of two genes, the previously identified flagellar Ca(2+) binding protein, FCaBP, and a novel homologue of the adaptin AP-3 complex beta3 subunit, Tcbeta3.	PMID: 12798651
Nucleolar protein, putative	NOT FOUND	In this work, using polyP as bait we identified > 25 putative protein targets in cell lysates of both Trypanosoma cruzi and Trypanosoma brucei. Gene ontology analysis of the binding partners found a significant over-representation of nucleolar and glycosomal proteins.	PMID: 30230089
Glucosidase 2 subunit beta	NOT FOUND	NOT FOUND	NOT FOUND
Ribosome biogenesis regulatory protein	NOT FOUND	NOT FOUND	NOT FOUND
Exportin-T (Exportin(tRNA)) (tRNA exportin) (Fragment)	NOT FOUND	NOT FOUND	NOT FOUND
Aminoacylase, putative	NOT FOUND	NOT FOUND	NOT FOUND
Protein disulfide isomerase, putative (EC 5.3.4.1)	CNX/CRT	Because CZP has seven disulfide bonds, it should be expected its proper folding to be heavily dependent on interaction with CRT if a protein similar to ERp57 also occurs in the T. cruzi cell ER. ERp57 is a member of the protein disulfide isomerase family that in mammalian cells is tightly associated with CNX/CRT and promotes native disulfide bond formation in monoglucosylated glycoprotein folding…	PMID: 12972544
Arginine N-methyltransferase, putative	NOT FOUND	NOT FOUND	NOT FOUND
Cysteine peptidase inhibitor	NOT FOUND	Here, we tested the hypothesis that cruzipain could be an important activator of latent TGF-β and thereby trigger TGF-β-mediated events crucial for the development of Chagas disease. We found that live epimastigotes of T. cruzi, parasite lysates and purified cruzipain were able to activate latent TGF-β in vitro. This activation could be inhibited by the cysteine peptidase inhibitor Z-Phe-Ala-FMK.…	PMID: 25938232
Phosphatidyl serine synthase, putative	macrophages	Thus, phosphatidylserine exposure may be used by T. cruzi to evade innate immunity and be a common feature of obligate intracellular parasites that have to deal with activated macrophages.	PMID: 17092297
CULT domain-containing protein	NOT FOUND	NOT FOUND	NOT FOUND
U1-type domain-containing protein	NOT FOUND	NOT FOUND	NOT FOUND
DNA primase (EC 2.7.7.-)	NOT FOUND	NOT FOUND	NOT FOUND
Cell cycle associated protein MOB1, putative	SAV1	To evaluate the importance of TSP-1 expression in heart endothelial cells during the process of T. cruzi infection, we exposed heart endothelial cells prepared from Wild Type and TSP-1 Knockout mouse to invasive T. cruzi trypomastigotes at multiple time points, and evaluated changes in the hippo signaling cascade using immunoblotting and immunofluorescence assays. We found that the parasite turne…	PMID: 32664627
Atx10homo_assoc domain-containing protein (Fragment)	NOT FOUND	NOT FOUND	NOT FOUND
Anaphase-promoting complex subunit 1 (Fragment)	NOT FOUND	NOT FOUND	NOT FOUND
Serine-palmitoyl-CoA transferase, putative	NOT FOUND	NOT FOUND	NOT FOUND
Eukaryotic release factor 3, putative	NOT FOUND	NOT FOUND	NOT FOUND
alpha-1,2-Mannosidase (EC 3.2.1.-)	NOT FOUND	Here we report the first purification and characterization of a neutral mannosidase from the epimastigote stage of Trypanosoma cruzi.	PMID: 10207175
Golgi vesicular membrane trafficking protein, putative	NOT FOUND	Clathrin-mediated vesicular trafficking, the mechanism by which proteins and lipids are transported between membrane-bound organelles, accounts for a large proportion of import from the plasma membrane (endocytosis) and transport from the trans-Golgi network towards the endosomal system. Clathrin-mediated events are still poorly understood in the protozoan Trypanosoma cruzi, the causative agent o…	PMID: 24947310
Cyclic nucleotide-binding domain-containing protein (Fragment)	NOT FOUND	NOT FOUND	NOT FOUND
DNA helicase (EC 3.6.4.12) (Fragment)	NOT FOUND	In contrast, as a model eukaryote, Trypanosoma cruzi exhibits two individual putative orthologs of Polθ in different genomic loci; one ortholog is homologous to the Polθ C-terminal polymerase domain, and the other is homologous to the Polθ helicase domain, called Polθ-polymerase and Polθ-helicase, respectively.	PMID: 30814563
RNA-binding protein 6, putative	mRNAs	To initiate the study of post-transcriptional activities in T. cruzi, we studied this organism's ortholog of RBP42, a trypanosomal RNA-binding protein. RBP42 was originally detected in Trypanosoma brucei and was shown to target a subset of mRNAs that encode proteins governing central carbon metabolism.	PMID: 29473141
DNA-directed RNA polymerase II, putative	NOT FOUND	e also examined the presence of RNA polymerase II and measured transcriptional activity during the differentiation process. Both the presence of the enzyme and transcriptional activity remain unchanged during all steps of metacyclogenesis. RNA polymerase II levels and transcriptional activity only decrease after metacyclics are formed.	PMID: 18345384
Isoleucyl-tRNA synthetase, putative (EC 6.1.1.5) (Fragment)	NOT FOUND	NOT FOUND	NOT FOUND
NADH-dependent fumarate reductase, putative (Fragment)	succinate	Fumarate reductase (FR) is a central enzyme in the conversion of fumarate to succinate, an energy releasing path essential for the survival of these protozoans which is also absent in their mammalian hosts. FR can thus be considered as a good candidate for targeting specific inhibition by new drugs designed against L. major and T. cruzi. The lack of tertiary structures available for LmFR and TcFR…	PMID: 24370672
Histone-lysine N-methyltransferase, H3 lysine-79 specific (EC 2.1.1.360) (Histone H3-K79 methyltransferase)	NOT FOUND		NOT FOUND
Phosphatidylinositol kinase, putative (EC 2.7.1.137)	Phosphatidylinositol (PtdIns)	Phosphatidylinositol (PtdIns) metabolism through phosphatidylinositol kinase (PIKs) activities plays a central role in different signaling pathways. In Trypanosoma cruzi, causative agent of Chagas disease, PIKs have been proposed as target for drug design in order to combat this pathogen. In this work, we studied the classes of PI4K, PIPK and PI3K that could participate in signaling pathways in T…	PMID: 26493613
Nascent polypeptide associated complex subunit, putative	NOT FOUND	NOT FOUND	NOT FOUND
Rab7 GTP binding protein, putative	NOT FOUND	In this work we describe the identification, cloning, and characterization of a RAB7 gene homologue in Trypanosoma cruzi (TcRAB7). Our data indicate that this gene is present as a single copy in the T. cruzi genome, located on a 2.25-Mb chromosomal DNA. TcRAB7 is expressed in T. cruzi epimastigotes, metacyclic trypomastigotes, and spheromastigotes. We established transformed cell lines that expre…	PMID: 11038317
Nascent polypeptide-associated complex subunit beta	NOT FOUND	NOT FOUND	NOT FOUND
Small nuclear RNA gene activation protein (SNAP) 50, putative	NOT FOUND	NOT FOUND	NOT FOUND
U6 snRNA-associated Sm-like protein LSm5p	NOT FOUND	NOT FOUND	NOT FOUND
Coatomer subunit beta'	NOT FOUND	NOT FOUND	NOT FOUND
UDP-glucose:glycoprotein glucosyltransferase	NOT FOUND	NOT FOUND	NOT FOUND
ATP synthase, alpha chain, mitochondrial, putative (Fragment)	NOT FOUND	The selective impairment of the CK system may be associated to the loss of inotropic reserve observed in CCC. Reduction of ATP synthase alpha levels is consistent with a decrease in myocardial ATP generation through oxidative phosphorylation. Together, these results suggest that the energetic deficit is more intense in the myocardium of CCC patients than in the other tested dilated cardiomyopathi…	PMID: 21738806
Fer2_3 domain-containing protein	NOT FOUND	NOT FOUND	NOT FOUND
Actin-like protein, putative (Fragment)	NOT FOUND	Although the overall levels of expression were similar, clear differences in the subcellular distribution of actin among the developmental stages were identified.	PMID: 20705070
Ubiquitin carboxyl-terminal hydrolase, putative (Fragment)	NOT FOUND	NOT FOUND	NOT FOUND
AP-2 complex subunit alpha	NOT FOUND	By contrast, the processes where an increase in gene expression was observed included those related to autophagy (particularly Atg7 and Atg8 transcripts), corroborating its importance during metacyclogenesis, endocytosis, by an increase in the expression of the AP-2 complex subunit alpha, protein processing in the endoplasmic reticulum and meiosis. S	PMID: 32715914
Fanconi-associated nuclease (EC 3.1.4.1)	NOT FOUND	NOT FOUND	NOT FOUND
MAP kinase, putative	signal transduction pathways	Mitogen-activated protein kinases (MAPKs) are serine and threonine protein kinases that are highly conserved in eukaryotes, and are involved in signal transduction pathways that modulate physiological and pathophysiological cell responses. This mini-review highlights existing knowledge concerning the mechanisms that Leishmania spp. and T. cruzi have evolved to target the host's MAPK signaling pat…	PMID: 26941717
CDP-diacylglycerol--glycerol-3-phosphate 3-phosphatidyltransferase (EC 2.7.8.5)	NOT FOUND	NOT FOUND	NOT FOUND
Glycerol uptake protein, putative (Fragment)	NOT FOUND	NOT FOUND	NOT FOUND
Proteasome alpha 7 subunit, putative (Fragment)	NOT FOUND	NOT FOUND	NOT FOUND
AMP deaminase (EC 3.5.4.6)	NOT FOUND	NOT FOUND	NOT FOUND
KOG2701 domain-containing protein	NOT FOUND	NOT FOUND	NOT FOUND
40S ribosomal protein S15a, putative	NOT FOUND	NOT FOUND	NOT FOUND
Deoxyhypusine synthase, putative (EC 2.5.1.46)	NOT FOUND	NOT FOUND	NOT FOUND
Glutamate-5-semialdehyde dehydrogenase (EC 1.2.1.41) (Glutamyl-gamma-semialdehyde dehydrogenase) (Fragment)	NOT FOUND	NOT FOUND	NOT FOUND
Ribosomal RNA processing protein 41A, putative	NOT FOUND	NOT FOUND	NOT FOUND
MT domain-containing protein	NOT FOUND	NOT FOUND	NOT FOUND
Nuclear pore protein (Fragment)	NOT FOUND	NOT FOUND	NOT FOUND
Transcription elongation factor S-II, putative	NOT FOUND	NOT FOUND	NOT FOUND
L-type lectin-like domain-containing protein	NOT FOUND	NOT FOUND	NOT FOUND
Calcium uniporter protein (Fragment)	NOT FOUND	We report here that Trypanosoma cruzi, the etiologic agent of Chagas disease, possesses two unique paralogues of the mitochondrial calcium uniporter complex TcMCU subunit that we named TcMCUc and TcMCUd.	PMID: 31091170
Beta-lactamase domain-containing protein	NOT FOUND	NOT FOUND	NOT FOUND
BEACH domain-containing protein (Fragment)	NOT FOUND	NOT FOUND	NOT FOUND
69 kDa paraflagellar rod protein, putative (Fragment)	NOT FOUND	NOT FOUND	NOT FOUND
Elongation factor 1-gamma (EF-1-gamma), putative (Fragment)	NOT FOUND	NOT FOUND	NOT FOUND
Receptor protein kinase, putative	NOT FOUND	NOT FOUND	NOT FOUND
60S ribosomal protein L11, putative (Fragment)	NOT FOUND	NOT FOUND	NOT FOUND
Chloride channel protein (Fragment)	NOT FOUND	NOT FOUND	NOT FOUND
Anaphase-promoting complex subunit 10	NOT FOUND	NOT FOUND	NOT FOUND
tRNA:m(4)X modification enzyme (EC 2.1.1.225)	NOT FOUND	NOT FOUND	NOT FOUND
Eukaryotic translation initiation factor 5B (Translation initiation factor IF-2)	NOT FOUND	NOT FOUND	NOT FOUND
Acyl carrier protein	NOT FOUND	NOT FOUND	NOT FOUND
Histidine--tRNA ligase (EC 6.1.1.21)	NOT FOUND	NOT FOUND	NOT FOUND
Ribosomal protein S19, putative	NOT FOUND	NOT FOUND	NOT FOUND
Tryparedoxin peroxidase	NOT FOUND	One of the antioxidant enzymes involved is the cytosolic tryparedoxin peroxidase (c-TXNPx), which catalyses the reduction to hydrogen peroxide, small-chain organic hydroperoxides and peroxynitrite. This enzyme is present in all parasite stages, and its overexpression renders parasites more resistant to the oxidative defences of macrophages, favouring parasite survival.	PMID: 29972690
Heat shock protein 83, putative (Fragment)	ATPase	Both C. fasciculata and T. cruzi hsp83 show up to fivefold stimulation of ATPase activity by peptides of 6-24 amino acids.	PMID: 1304385
Isovaleryl-coA dehydrogenase, putative (EC 1.3.99.-)		NOT FOUND	NOT FOUND
3,2-trans-enoyl-CoA isomerase, mitochondrial, putative (EC 5.3.3.8)		NOT FOUND	NOT FOUND
Tubulin-specific chaperone A		NOT FOUND	NOT FOUND
Arp2/3 complex 34 kDa subunit		NOT FOUND	NOT FOUND
Transmembrane amino acid transporter, putative		NOT FOUND	NOT FOUND
GTPase activating protein, putative		NOT FOUND	NOT FOUND
Ribulose-phosphate 3-epimerase (EC 5.1.3.1)		NOT FOUND	NOT FOUND
Sodium/sulphate symporter, putative		We have identified a phosphate transporter (TcPho91) localized to the bladder of the contractile vacuole complex (CVC) of Trypanosoma cruzi, the etiologic agent of Chagas disease. TcPho91 has 12 transmembrane domains, an N-terminal regulatory SPX (named after SYG1, Pho81 and XPR1) domain and an anion permease domain.	PMID: 26031800
Adenosine 5'-monophosphoramidase, putative		NOT FOUND	NOT FOUND
DNL-type domain-containing protein		NOT FOUND	NOT FOUND
Hexose transporter, putative	TcrHT	Hexose transporters (HT) are membrane proteins involved in the uptake of energy-supplying glucose and other hexoses into the cell. Previous studies employing the Differential Display technique have shown that the transcription level of the HT gene from T. cruzi (TcrHT) is higher in an in vitro-induced benznidazole (BZ)-resistant population of the parasite (17 LER) than in its susceptible counterp…	PMID: 22871258
Tubulin--tyrosine ligase-like protein 9		NOT FOUND	NOT FOUND
Spliceosome-associated protein, putative		By using amino acid sequence comparisons, we identified RNA-associated proteins that might be involved with splicing regulation in T. cruzi, namely the orthologous of WDR33, PABPCL1 and three different HNRNPs	PMID: 32422275
Sec3_C domain-containing protein (Fragment)		NOT FOUND	NOT FOUND
SAM domain-containing protein		NOT FOUND	NOT FOUND
Ubiquitin-activating enzyme, putative		NOT FOUND	NOT FOUND
AP-1 complex subunit gamma	cruzipain	In conclusion, the defective processing and transport of cruzipain upon AP-1 ablation may underlie the phenotype of TcγKO parasites.	PMID: 28759609
DUF4520 domain-containing protein (Fragment)		NOT FOUND	NOT FOUND
Syntaxin binding protein, putative		NOT FOUND	NOT FOUND
CHASE domain-containing protein		NOT FOUND	NOT FOUND
Nuclear transport factor 2 protein(NFT2), putative		NOT FOUND	NOT FOUND
DZANK-type domain-containing protein		NOT FOUND	NOT FOUND
NADP-dependent alcohol hydrogenase, putative (Fragment)	TcADH	Alcohol dehydrogenases (ADH) are a class of oxidoreductases that catalyse the reversible oxidation of ethanol to acetaldehyde. In the human parasite Trypanosoma cruzi the TcADH gene was identified through microarray analysis as having reduced transcription in an in vitro induced benznidazole (BZ)-resistant population.	PMID: 19426664
Adenylosuccinate lyase (ASL) (EC 4.3.2.2) (Adenylosuccinase)	allopurinol ribonucleotide	Adenylosuccinate (succino-AMP) synthetase and succino-AMP lyase isolated from epimastigotes of Trypanosoma cruzi by chromatography on phosphocellulose. The synthetase was capable of catalyzing the condensation of aspartic acid with IMP and several IMP analogs. The reaction with allopurinol ribonucleotide is of potential chemotherapeutic interest.	PMID: 7037007
Cruzipain, putative (EC 3.4.22.51)	trans-Sialidase	trans-Sialidase and cruzipain are important virulence factors from Trypanosoma cruzi, the etiological agent of Chagas disease, that have highly antigenic domains in their structure and were reported as potential tools for diagnosis of the illness. The aim of the present study is to assess the possibility of using cruzipain and the catalytic domain of trans-sialidase in a Surface Plasmon Resonance…	PMID: 31538468
Tubulin beta chain	UAg	In previous studies we have identified and characterized an 80-kDa Trypanosoma cruzi urinary antigen (UAg) eliminated during acute infection. Polyclonal antibodies raised against this antigen revealed by western blotting and immunoprecipitation analyses showed the existence of another antigenic component of 50-55 kDa in the UAg preparation. The antiserum was also used for screening of a T. cruzi …	PMID: 9645865
Coatomer subunit epsilon		NOT FOUND	NOT FOUND
Proteasome activator protein PA26, putative		NOT FOUND	NOT FOUND
DNA repair and transcription factor protein, putative		NOT FOUND	NOT FOUND
Cation-transporting ATPase (EC 7.2.2.-)	TcENA	We report here the cloning and characterization of the gene encoding Na+-ATPase in T cruzi, which resembled fungal and plant ENAs, termed TcENA. TcENA was a plasma membrane protein expressed throughout the parasite life cycle. The transcription level of TcENA was higher in insect stage epimastigotes and blood stream trypomastigotes than in intracellular amastigotes, probably reflecting the high N…	PMID: 16797482
NIPSNAP domain-containing protein		NOT FOUND	NOT FOUND
Coatomer gamma subunit, putative (Fragment)		NOT FOUND	NOT FOUND
Threonine dehydratase-like, putative (Fragment)		NOT FOUND	NOT FOUND
Nitroreductase, putative	NTR-1	Next, we searched in the trypanosomatid genome databases homologs of two type-I nitroreductases (NTR-1 and OYE) and an ABC transporter (ABCG1) that have been associated with BZ resistance in T. cruzi.	PMID: 31494121
TatD related deoxyribonuclease, putative		NOT FOUND	NOT FOUND
Lipin, putative		NOT FOUND	NOT FOUND
Aminopeptidase P, putative		NOT FOUND	NOT FOUND
S-adenosylmethionine decarboxylase proenzyme (EC 4.1.1.50)	S-Adenosylmethionine decarboxylase	S-Adenosylmethionine decarboxylase (AdoMetDC) is a pyruvoyl-dependent enzyme that is processed from a single polypeptide into two subunits creating the cofactor. In the human enzyme, both the proenzyme processing reaction and enzyme activity are stimulated by the polyamine putrescine. The processing reaction of Trypanosoma cruzi AdoMetDC was studied in an in vitro translation system. The enzyme w…	PMID: 12403622
Importin beta-1 subunit, putative		NOT FOUND	NOT FOUND
Histone H3, putative (Fragment)	Histone H3	The structure, genomic organization and transcription of the gene encoding histone H2B in the protozoan parasite Trypanosoma cruzi have been studied. This gene consists of a 746-nucleotide unit, tandemly repeated at least 18 times in each of two clusters. DNA probes corresponding to histones H2B and H3 hybridized to different chromosomes revealing that the genes coding for these two histones are …	PMID: 7854118
Pumilio protein, putative (Fragment)	TcPUF6	We used a ribonomic approach to identify the putative target mRNAs associated with TcPUF6, a member of the T. cruzi PUF family. TcPUF6 is expressed in discrete sites in the cytoplasm at various stages of the parasite life cycle and is not associated with the translation machinery. The overexpression of a tandem affinity purification-tagged TcPUF6 protein allowed the identification of associated m…	PMID: 18056709
60S ribosomal protein L12, putative		NOT FOUND	NOT FOUND
Trichohyalin, putative (Fragment)		NOT FOUND	NOT FOUND
MCAK-like kinesin, putative (Fragment)		NOT FOUND	NOT FOUND
Mitochondrial DEAD box protein, putative		NOT FOUND	NOT FOUND
C-8 sterol isomerase, putative		NOT FOUND	NOT FOUND
AMP deaminase (EC 3.5.4.6) (Fragment)		NOT FOUND	NOT FOUND
Protein RFT1 homolog		NOT FOUND	NOT FOUND
Proteasome endopeptidase complex (EC 3.4.25.1)		NOT FOUND	NOT FOUND
Mismatch repair protein MSH6, putative		NOT FOUND	NOT FOUND
Heat shock 70 kDa protein, putative	HSP70	To deal with this environmental challenge, molecular chaperones and proteases, also known as heat shock proteins (HSPs), are induced as part of the stress response. Several families of HSPs are synthesized by T. cruzi, including members of the major HSP classes such as HSP70, HSP90, HSP100, HSP40, chaperonins and small HSPs, and these proteins show conserved and unique features.	PMID: 24264243
CHAT domain-containing protein		NOT FOUND	NOT FOUND
Cleavage and polyadenylation specificity factor-like protein, putative (Fragment)		NOT FOUND	NOT FOUND
Transcriptional regulator, putative (Fragment)		NOT FOUND	NOT FOUND
Serine/threonine protein kinase, putative (EC 2.7.1.-)		The activation of protein kinase A (cyclic adenosine monophosphate-dependent protein kinase) by cyclic adenosine monophosphate is believed to play an important role in regulating the growth and differentiation of Trypanosoma cruzi. A PCR using degenerate oligonucleotide primers against conserved motifs in the VIb and VIII subdomains of the ACG family of serine/threonine protein kinases was utilis…	PMID: 12117493
DNA-dependent RNA polymerases, putative		Our research group studies ribosomal RNA (rRNA) gene transcription and nucleolus dynamics in this species of trypanosomes. RPA31 is an essential subunit of RNA polymerase I (Pol I) whose presence is apparently restricted to trypanosomes.	PMID: 29322297
Nuclear transcription factor, putative (Fragment)		NOT FOUND	NOT FOUND
CEP76-C2 domain-containing protein		NOT FOUND	NOT FOUND
Malate dehydrogenase (EC 1.1.1.37) (Fragment)		NOT FOUND	NOT FOUND
Amidase domain-containing protein		NOT FOUND	NOT FOUND
33 kDa inner dynein arm light chain, axonemal, putative		By MS-MS analysis, we identified proteins involved in parasite infectivity (trans-sialidase), development (kDSPs and histones H2A and H2B), and motility and protein traffic (dynein and α - and β -tubulin), as well as protein-protein interactions (TPR-protein and kDSPs) and several hypothetical proteins.	PMID: 23586042
Tyrosine protein kinase, putative (Fragment)		NOT FOUND	NOT FOUND
tRNA-binding domain-containing protein		NOT FOUND	NOT FOUND
Kinetoplastid membrane protein KMP-11 (Fragment)	CD86 and CD83 as well as interleukin-12 production	KMP-1 1 protein does not affect the maturation of dendritic cells, but in the presence of LPS the K1 peptide leads to a decreased expression of CD86 and CD83 as well as interleukin-12 production, This phenomenon may be associated with an impaired T cell stimulation.	PMID: 18154242
RNA pseudouridylate synthase, putative (Fragment)		NOT FOUND	NOT FOUND
C2-C2_1 domain-containing protein (Fragment)		NOT FOUND	NOT FOUND
Nucleoside transporter 1, putative	oxopurines and aminopurines	The data appear to show that, surprisingly, T. cruzi has a preference for oxopurines over aminopurines and efficiently transports 2'-deoxypyrimidines. The T. cruzi ENTs display exceptionally high substrate affinity as an adaptation to their intracellular localisation	PMID: 30251664
Cysteine peptidase inhibitor, putative	p-nitroanilides	Evidence is presented that the peptidase is the major cysteine peptidase in T. cruzi extracts that cleaves p-nitroanilides next to basic amino acid residues at pH 8. The enzyme was detected in all stages of the life cycle of T. cruzi.	PMID: 2108328
Transcription elongation factor, putative (Fragment)		NOT FOUND	NOT FOUND
Phosphoinositide-binding protein, putative		NOT FOUND	NOT FOUND
PITH domain-containing protein		NOT FOUND	NOT FOUND
ADH_N domain-containing protein		NOT FOUND	NOT FOUND
Ferric reductase, putative (Fragment)	iron metabolism	That TcFR is part of a catalytic complex allowing T. cruzi to take up Fe from the medium was confirmed by experiments in which DM28c was assayed after culturing in Fe-depleted medium: (i) proliferation during the stationary growth phase was five times slower; (ii) the relative expression of TcFR (qPCR) was 50% greater; (iii) intact cells had 120% higher Fe-reductase activity. This ensemble of res…	PMID: 32763249
DnaJ-X domain-containing protein (Fragment)		NOT FOUND	NOT FOUND
Small GTP-binding protein, putative (Fragment)	RAB7 gene	The small monomeric GTP-binding proteins of the RAB subfamily are key regulatory elements of the machinery that controls membrane traffic in eukaryotic cells. These proteins have been localized to many different intracellular organelles, on both endocytic and exocytic compartments, suggesting that each step of vesicular traffic can involve a specific RAB protein. The presence of conserved amino a…	PMID: 11038317
Nucleoporin (NUP54/57), putative		NOT FOUND	NOT FOUND
60S ribosomal protein L6		NOT FOUND	NOT FOUND
Reticulon-like protein		NOT FOUND	NOT FOUND
EXPERA domain-containing protein		NOT FOUND	NOT FOUND
ATP-dependent Clp protease subunit, heat shock protein 78, putative (Fragment)		NOT FOUND	NOT FOUND
Mitochondrial oligo_U binding protein TBRGG1, putative		NOT FOUND	NOT FOUND
Seryl-tRNA synthetase (EC 6.1.1.11) (Fragment)		NOT FOUND	NOT FOUND
Rab-GAP TBC domain-containing protein (Fragment)		NOT FOUND	NOT FOUND
GPI transamidase component GAA1, putative		NOT FOUND	NOT FOUND
ADP-ribosylation factor-like protein 6 (Fragment)		NOT FOUND	NOT FOUND
Casein kinase 1 isoform 2, putative		NOT FOUND	NOT FOUND
Proteasome regulatory ATPase subunit, putative		NOT FOUND	NOT FOUND
Chaperonin/T-complex protein 1 gamma subunit, putative (Fragment)		NOT FOUND	NOT FOUND
tRNA pseudouridine synthase (EC 5.4.99.12)		NOT FOUND	NOT FOUND
Glyco_trans_4-like_N domain-containing protein		NOT FOUND	NOT FOUND
Dynein light intermediate chain, putative (Fragment)		By MS-MS analysis, we identified proteins involved in parasite infectivity (trans-sialidase), development (kDSPs and histones H2A and H2B), and motility and protein traffic (dynein and α - and β -tubulin), as well as protein-protein interactions (TPR-protein and kDSPs) and several hypothetical proteins.	PMID: 23586042
MT domain-containing protein (Fragment)		NOT FOUND	NOT FOUND
Proteasome regulatory ATPase subunit 3, putative		NOT FOUND	NOT FOUND
TBCC domain-containing protein (Fragment)		NOT FOUND	NOT FOUND
Acyl transferase-like protein, putative (Fragment)		NOT FOUND	NOT FOUND
Formin, putative		NOT FOUND	NOT FOUND
Lipase-like protein, putative (Fragment)		NOT FOUND	NOT FOUND
Paraxonemal rod protein PAR2, putative (Fragment)		NOT FOUND	NOT FOUND
Mitogen activated protein kinase, putative (Fragment)		NOT FOUND	NOT FOUND
Aminopeptidase P, putative (Fragment)		NOT FOUND	NOT FOUND
Dynein light intermediate chain		By MS-MS analysis, we identified proteins involved in parasite infectivity (trans-sialidase), development (kDSPs and histones H2A and H2B), and motility and protein traffic (dynein and α - and β -tubulin), as well as protein-protein interactions (TPR-protein and kDSPs) and several hypothetical proteins.	PMID: 23586042
Probable imidazolonepropionase (EC 3.5.2.7) (Fragment)		NOT FOUND	NOT FOUND
RWD domain-containing protein		NOT FOUND	NOT FOUND
Proteasome regulatory non-ATPase subunit 7, putative		NOT FOUND	NOT FOUND
Stress-inducible protein STI1-like, putative	metacyclogenesis	These data indicate that reduced levels of TcSTI1 decrease the rate of in vitro metacyclogenesis, suggesting that this protein may participate in the differentiation process of T. cruzi.	PMID: 29081390
Protein YIPF		NOT FOUND	NOT FOUND
Ubiqitin hydrolase, putative		NOT FOUND	NOT FOUND
Rho-like GTP binding protein, putative	actin microfilaments	Rho proteins are members of the Ras superfamily of small GTPases. In higher eukaryotes these proteins play pivotal role in cell movement, phagocytosis, intracellular transport, cell-adhesion, and maintenance of cell morphology, mainly through the regulation of actin microfilaments. The GTPase TcRho1 is the only member of the Rho family described in human protozoan parasite Trypanosoma cruzi.	PMID: 16690023
Serine/threonine-protein phosphatase PP1 (EC 3.1.3.16) (Fragment)		NOT FOUND	NOT FOUND
UDENN FLCN/SMCR8-type domain-containing protein (Fragment)		NOT FOUND	NOT FOUND
Tubulin gamma chain		NOT FOUND	NOT FOUND
Translation elongation factor EF-2, putative	four P1/P2 ribosomal P proteins	Finally, the TcEF-2 gene was identified, cloned, expressed and refolded. Using SPR analysis we showed that TcEF-2 bound with similar affinity to the four P1/P2 ribosomal P proteins of T. cruzi but with reduced affinity to TcP0.	PMID: 21360618
Pre-mRNA-splicing factor 18		NOT FOUND	NOT FOUND
Calcineurin B subunit, putative	serine-threonine phosphatase	The T. cruzi calcineurin A protein presents the three invariants motifs characteristic of the PPP serine-threonine phosphatase superfamily.	PMID: 17207761
Isoleucyl-tRNA synthetase (EC 6.1.1.5)		NOT FOUND	NOT FOUND
Glycine dehydrogenase [decarboxylating], putative (Fragment)		NOT FOUND	NOT FOUND
p450 reductase, putative	NADPH	Cytochrome P450 hemoproteins (CYPs) are involved in the synthesis of endogenous compounds such as steroids, fatty acids and prostaglandins as well as in the activation and detoxification of foreign compounds including therapeutic drugs. Cytochrome P450 reductase (CPR, E.C.1.6.2.4) transfers electrons from NADPH to a number of hemoproteins such as CYPs, cytochrome c, cytochrome b5, and heme oxygen…	PMID: 18455247
Rad60-SLD_2 domain-containing protein		NOT FOUND	NOT FOUND
Ribonucleoprotein p18, mitochondrial, putative		NOT FOUND	NOT FOUND
Ubiquinone biosynthesis protein		NOT FOUND	NOT FOUND
Mitochondrial ATP-dependent zinc metallopeptidase, putative		NOT FOUND	NOT FOUND
Thymidine kinase (EC 2.7.1.21)		NOT FOUND	NOT FOUND
LsmAD domain-containing protein (Fragment)		NOT FOUND	NOT FOUND
RNA editing complex protein MP90, putative		NOT FOUND	NOT FOUND
60S ribosome subunit biogenesis protein NIP7 homolog		NOT FOUND	NOT FOUND
ATP synthase subunit beta (EC 7.1.2.2)		NOT FOUND	NOT FOUND
Delta-6 fatty acid desaturase, putative		These results demonstrate the existence of delta 9 and either delta 12 or delta 15 desaturases, or both, in T. cruzi and suggest that delta 6 desaturase or other desaturases of the animal type are likely absent in cultured forms of this organism.	PMID: 3540509
Cation transporter protein, putative		NOT FOUND	NOT FOUND
Arginine kinase, putative (EC 2.7.3.3)	canavanine	This work contains the first description of a guanidino kinase in a flagellar unicellular parasite. The enzyme phosphorylates L-arginine and was characterized in preparations from Trypanosoma cruzi, the ethiological agent of Chagas' disease. The activity requires ATP and a divalent cation. Under standard assay conditions (1 mM L-arginine), the presence of 5-fold higher concentrations of canavanin…	PMID: 10625703
Membrane associated protein, putative (Fragment)		NOT FOUND	NOT FOUND
3-oxo-5-alpha-steroid 4-dehydrogenase, putative (EC 1.3.99.5)		NOT FOUND	NOT FOUND
RWD domain-containing protein (Fragment)		NOT FOUND	NOT FOUND
Phosphoglycerate mutase protein, putative		NOT FOUND	NOT FOUND
VKc domain-containing protein		NOT FOUND	NOT FOUND
Acidocalcisomal exopolyphosphatase, putative (EC 3.6.1.11)		NOT FOUND	NOT FOUND
Protein phosphatase 2C-like, putative		NOT FOUND	NOT FOUND
V-SNARE coiled-coil homology domain-containing protein (Fragment)		NOT FOUND	NOT FOUND
Histone H2A, putative (Fragment)	ubiquitin	In the present paper we report the isolation and characterization of the sequence of two genomic DNA fragments coding for the histone H2A of Trypanosoma cruzi. An analysis of the predicted amino acid sequence shows the presence of the amino-terminal motif characteristic of the H2A histones proteins and the Lys-Lys motif reported to be the site for the ubiquitin attachment.	PMID: 8078513
Exonuclease domain-containing protein (Fragment)		NOT FOUND	NOT FOUND
ATP-dependent zinc metallopeptidase, putative		NOT FOUND	NOT FOUND
ASCH domain-containing protein		NOT FOUND	NOT FOUND
Replication protein A subunit	DNA	Here, we demonstrate experimentally that the T. cruzi RPA complex interacts with DNA via RPA-1 and is directly related to canonical functions, such as DNA replication and DNA damage response. Accordingly, a reduction of TcRPA-2 expression by generating heterozygous knockout cells impaired cell growth, slowing down S-phase progression.	PMID: 27984589
BEACH domain-containing protein		NOT FOUND	NOT FOUND
Nucleoside phosphorylase, putative (Fragment)	5'-deoxy-5'-methylthioadenosine (MTA)	An adenine nucleoside phosphorylase has been partially purified from extracts of epimastigotes of the Peru strain of Trypanosoma cruzi, the causative agent of Chagas' disease. The purification procedure separated this enzyme from the three other nucleoside-cleaving enzymes found in extracts. The adenine nucleoside phosphorylase, which efficiently cleaved 5'-deoxy-5'-methylthioadenosine (MTA), had…	PMID: 3103626
Electron transfer flavoprotein subunit beta (Beta-ETF)		NOT FOUND	NOT FOUND
2OG-FeII_Oxy_2 domain-containing protein		NOT FOUND	NOT FOUND
Phenylalanine--tRNA ligase (EC 6.1.1.20)		NOT FOUND	NOT FOUND
GPN-loop GTPase (EC 3.6.5.-)		NOT FOUND	NOT FOUND
Signal recognition particle receptor like protein, putative		NOT FOUND	NOT FOUND
Acid phosphatase, putative		The role of excretion of acid phosphatase in Trypanosoma brucei and T. cruzi	PMID: 4558681
Peptidase T, putative (Fragment)		NOT FOUND	NOT FOUND
Pumilio/PUF RNA binding protein 7, putative	mRNAs	The association of TcPUF6 with the TcDhh1 helicase in vivo and the cellular co-localization of these proteins in epimastigote forms suggest that TcPUF6 promotes degradation of its associated mRNAs through interaction with RNA degradation complexes. Analysis of the mRNA levels of the putative TcPUF6-regulated genes during the parasite life cycle showed that their transcripts were up-regulated in m…	PMID: 18056709
Guanine nucleotide-binding protein subunit beta-like protein (Intraflagellar transport protein 122 homolog)		NOT FOUND	NOT FOUND
OSM3-like kinesin, putative		NOT FOUND	NOT FOUND
tRNA(Phe) (4-demethylwyosine(37)-C(7)) aminocarboxypropyltransferase (EC 2.5.1.114)		NOT FOUND	NOT FOUND
Protein-tyrosine-phosphatase (EC 3.1.3.48)	BZ3	We were able to demonstrate inhibition of the enzyme by the PTP1b inhibitor BZ3, which on its turn was able to accelerate the differentiation of epimastigotes into metacyclic forms of T. cruzi induced by nutritional stress.	PMID: 21514274
Alanine racemase, putative		NOT FOUND	NOT FOUND
Separase (EC 3.4.22.49) (Fragment)		NOT FOUND	NOT FOUND
PAP-associated domain-containing protein		NOT FOUND	NOT FOUND
NYD-SP28 domain-containing protein (Fragment)		NOT FOUND	NOT FOUND
Ferric reductase, putative	potassium ferricyanide	In the present study we found an amino acid sequence in silico that allowed us to identify a novel 35 kDa protein in T. cruzi with two transmembrane domains in the C-terminal region containing His residues that are conserved in the Ferric Reductase Domain Superfamily and are required for catalyzing Fe3+ reduction. Accordingly, we named this protein TcFR. Intact epimastigotes from the T. cruzi DM2…	PMID: 32763249
Tricarboxylate carrier, putative (Fragment)		NOT FOUND	NOT FOUND
DNA replication licensing factor MCM2 (EC 3.6.4.12)		NOT FOUND	NOT FOUND
CCT-alpha (T-complex protein 1 subunit alpha)		NOT FOUND	NOT FOUND
Eukaryotic initiation factor 4a, putative	eIF4G	One of these differences involves a larger number of genes encoding eIF4E and eIF4G homologs and the interaction pattern between the translation initiation factors. eIF4G is a scaffold protein which interacts with the mRNA cap-binding factor eIF4E, the poly(A)-binding protein, the RNA helicase eIF4A and the eIF3 complex. It contains the so-called middle domain of eIF4G (MIF4G), a multipurpose ada…	PMID: 31797815
Cytidine deaminase-like protein, putative	cytidine and deoxycytidine	Cytidine deaminase (cytidine aminohydrolase, 3.5.4.5) is present in Crithidia fasciculata (a mosquito parasite) and in Trypanosoma cruzi (a human pathogen). The enzyme from C. fasciculata deaminated both cytidine and deoxycytidine, the affinity for the former being much lower than the latter. Affinities for both substrates are equal for the T. cruzi enzyme.	PMID: 6381719
Ubiquitin fusion degardation protein, putative (Fragment)	CD8(+) T cells	These results suggest that ubiquitin-fused antigens expressed in antigen-presenting cells were effectively degraded via the UFD pathway, and subsequently activated CD8(+) T cells. Consequently, immunization with pUB-ASP-2 was able to induce potent protective immunity against infection of T. cruzi.	PMID: 20059980
DNA polymerase II subunit 2		NOT FOUND	NOT FOUND
Fatty acyl-CoA reductase (EC 1.2.1.84) (Fragment)		NOT FOUND	NOT FOUND
Cyclosome subunit, putative (Fragment)		NOT FOUND	NOT FOUND
Protein transport protein SEC23 (Fragment)		NOT FOUND	NOT FOUND
Phosphoglycerate mutase-like protein, putative		NOT FOUND	NOT FOUND
Pretranslocation protein, alpha subunit, putative		NOT FOUND	NOT FOUND
Zinc-binding phosphatase, putative		NOT FOUND	NOT FOUND
Glycerol-3-phosphate dehydrogenase (EC 1.1.5.3)		NOT FOUND	NOT FOUND
5'-3' exonuclease XRND, putative		NOT FOUND	NOT FOUND
DNA-directed RNA polymerases I, II, and III subunit RPABC3		NOT FOUND	NOT FOUND
Phosphatidylinositol-kinase domain protein, putative (Fragment)		NOT FOUND	NOT FOUND
E3 ubiquitin-protein ligase (EC 2.3.2.27)		NOT FOUND	NOT FOUND
Ammonium transporter, putative (Fragment)	lysosomes	In this work, we identified an intracellular ammonium transporter of T. cruzi (TcAMT) that localizes to acidic compartments (reservosomes, lysosomes). TcAMT has 11 transmembrane domains and possesses all conserved and functionally important amino acid residues that form the pore in other ammonium transporters.	PMID: 29359189
DNA-directed RNA polymerase ii 8.2 Kd polypeptide, putative		e also examined the presence of RNA polymerase II and measured transcriptional activity during the differentiation process. Both the presence of the enzyme and transcriptional activity remain unchanged during all steps of metacyclogenesis. RNA polymerase II levels and transcriptional activity only decrease after metacyclics are formed.	PMID: 18345384
Dual specificity protein phosphatase, putative (Fragment)		An ontology-based scan of the three genomes was used to identify 86 phosphatase catalytic domains in T. cruzi, 78 in T. brucei, and 88 in L. major. We found interesting differences with other eukaryotic genomes, such as the low proportion of tyrosine phosphatases and the expansion of the serine/threonine phosphatase family. Additionally, a large number of atypical protein phosphatases were identi…	PMID: 18039372
CYC2-like cyclin 4, putative		NOT FOUND	NOT FOUND
Ubiquitin-like domain-containing protein (Fragment)		NOT FOUND	NOT FOUND
Arginyl-tRNA synthetase (EC 6.1.1.19)		NOT FOUND	NOT FOUND
Nuclear lim interactor-interacting factor, putative		NOT FOUND	NOT FOUND
DUF4139 domain-containing protein		NOT FOUND	NOT FOUND
Probable cytosolic iron-sulfur protein assembly protein CIAO1 homolog		NOT FOUND	NOT FOUND
Ribosomal RNA-processing protein 8 (EC 2.1.1.-)		NOT FOUND	NOT FOUND
Class 3 lipase, putative (Fragment)		We have recently shown that a number of 5-nitrofuranes possess activity against Trypanosoma cruzi through oxidative stress and inhibition of parasite ergosterol biosynthesis, specifically at the level of squalene epoxidase.	PMID: 19811923
Oxidoreductase, putative (EC 1.6.5.5)	trypanothione	Trypanosoma cruzi tryparedoxin 1 (TcTXN1) is an oxidoreductase belonging to the thioredoxin superfamily, which mediates electron transfer between trypanothione and peroxiredoxins. In trypanosomes TXNs, and not thioredoxins, constitute the oxido-reductases of peroxiredoxins. Since, to date, there is no information concerning TcTXN1 substrates in T. cruzi, the aim of this work was to characterize T…	PMID: 21539948
NEDD8-activating enzyme E1 regulatory subunit		NOT FOUND	NOT FOUND
Cytochrome p450 reductase, putative		NOT FOUND	NOT FOUND
Ribosome biogenesis protein, putative (Fragment)		NOT FOUND	NOT FOUND
RNA editing 3' terminal uridylyl transferase 2, putative		NOT FOUND	NOT FOUND
Adrenodoxin reductase, putative (EC 1.18.1.2)		NOT FOUND	NOT FOUND
Orotate phosphoribosyltransferase (EC 2.4.2.10) (EC 4.1.1.23) (Orotidine 5'-phosphate decarboxylase) (Uridine 5'-monophosphate synthase) (Fragment)		NOT FOUND
Mismatch repair protein MSH5, putative		NOT FOUND	NOT FOUND
Nuclear pore protein		NOT FOUND	NOT FOUND
Coatomer delta subunit, putative (Fragment)		NOT FOUND	NOT FOUND
Protein kinase domain-containing protein (Fragment)		NOT FOUND	NOT FOUND
VWFA domain-containing protein (Fragment)		NOT FOUND	NOT FOUND
HpcH_HpaI domain-containing protein (Fragment)		NOT FOUND	NOT FOUND
LisH domain-containing protein (Fragment)		NOT FOUND	NOT FOUND
Adenosine deaminase-like protein, putative		NOT FOUND	NOT FOUND
E3 ubiquitin-protein ligase (EC 2.3.2.27) (Fragment)		NOT FOUND	NOT FOUND
Helicase, putative (Fragment)	Polθ C-terminal polymerase	In contrast, as a model eukaryote, Trypanosoma cruzi exhibits two individual putative orthologs of Polθ in different genomic loci; one ortholog is homologous to the Polθ C-terminal polymerase domain, and the other is homologous to the Polθ helicase domain, called Polθ-polymerase and Polθ-helicase, respectively.	PMID: 30814563
Inosine-5'-monophosphate dehydrogenase, putative (Fragment)		NOT FOUND	NOT FOUND
Septum formation inhibitor, Maf-like protein, putative		NOT FOUND	NOT FOUND
Histidine ammonia-lyase (EC 4.3.1.3)		NOT FOUND	NOT FOUND
Nucleolar GTP-binding protein 1		NOT FOUND	NOT FOUND
Ribose 5-phosphate isomerase, putative		Chagas disease, caused by the protozoan Trypanosoma cruzi, affects approximately seven million people, mainly in Latin America, and causes about 7000 deaths annually. The available treatments are unsatisfactory and search for more effective drugs against this pathogen is critical. In this context, the ribose 5-phosphate isomerase (Rpi) enzyme is a potential drug target mainly due to its function …	PMID: 28865321
Vacuolar transport protein 4A, putative		NOT FOUND	NOT FOUND
Eukaryotic translation initiation factor 3 (EIF-3) interacting protein, putative		NOT FOUND	NOT FOUND
Ama1 protein, putative		NOT FOUND	NOT FOUND
Ras-related protein rab-5, putative	GTP	RAB proteins are small GTPases involved in exocytic and endocytic pathways of eukaryotic cells, controlling vesicle docking and fusion.In this work, we describe the characterization of the complete coding sequence of a RAB5 gene homologue in T. cruzi (TcRAB5, GenBank Accession No. AY730667). It is present as a single copy gene, located at chromosomal bands XIII and XIV. TcRAB5 shares the highest …	PMID: 15737633
Glycerophosphoryl diester phosphodiesterase, putative		NOT FOUND	NOT FOUND
Farnesyl synthetase, putative		NOT FOUND	NOT FOUND
Pre-mRNA splicing factor, putative		NOT FOUND	NOT FOUND
Peptidyl-prolyl cis-trans isomerase (PPIase) (EC 5.2.1.8) (Fragment)		NOT FOUND	NOT FOUND
Ras-related protein rab-5, putative (Fragment)	GTP	RAB proteins are small GTPases involved in exocytic and endocytic pathways of eukaryotic cells, controlling vesicle docking and fusion.In this work, we describe the characterization of the complete coding sequence of a RAB5 gene homologue in T. cruzi (TcRAB5, GenBank Accession No. AY730667). It is present as a single copy gene, located at chromosomal bands XIII and XIV. TcRAB5 shares the highest …	PMID: 15737633
Raptor_N domain-containing protein (Fragment)		NOT FOUND	NOT FOUND
Ribosome assembly factor mrt4		NOT FOUND	NOT FOUND
Protein kinase C substrate protein, heavy chain, putative (Fragment)		NOT FOUND	NOT FOUND
Inositol-1-monophosphatase (EC 3.1.3.25)		NOT FOUND	NOT FOUND
UmuC domain-containing protein		NOT FOUND	NOT FOUND
tRNA pseudouridine synthase A-like protein, putative		NOT FOUND	NOT FOUND
Retrotransposon hot spot protein (RHS), putative (Fragment)	TESA	Mass spectrometry analysis of immunoprecipitation products performed using Chagas immune sera showed a marked enrichment in a subset of TESA proteins. Of particular relevance for diagnostic applications were the retrotransposon hot spot (RHS) proteins, which are absent in Leishmania spp., parasites that often confound diagnosis of Chagas disease. Interestingly, serological screens using recombina…	PMID: 27974541
Actin-related protein 2/3 complex subunit 5		NOT FOUND	NOT FOUND
Glucokinase 1, putative (EC 2.7.1.2)		NOT FOUND	NOT FOUND
Mu-adaptin 3, putative		NOT FOUND	NOT FOUND
Ribosomal RNA-processing protein 43		NOT FOUND	NOT FOUND
Kinetoplastid membrane protein KMP-11, putative		NOT FOUND	PMID: 16441508
Intraflagellar transport (IFT) protein, putative		NOT FOUND	NOT FOUND
Histone H3-K79 methyltransferase (EC 2.1.1.360) (Histone-lysine N-methyltransferase, H3 lysine-79 specific) (Fragment)		NOT FOUND	NOT FOUND
Vacuolar protein sorting-associated protein, putative		NOT FOUND	NOT FOUND
Gluconokinase (EC 2.7.1.12)		NOT FOUND	NOT FOUND
Cleavage and polyadenylation specificity factor subunit 2 (Cleavage and polyadenylation specificity factor 100 kDa subunit)		NOT FOUND	NOT FOUND
Small acidic protein		NOT FOUND	NOT FOUND
Caltractin, putative		NOT FOUND	NOT FOUND
Cyclophilin-like protein, putative	Cyclosporin A	Cyclophilins (CyPs) are proteins with enzymatic peptidyl-prolyl isomerase activity (PPIase), essential for protein folding in vivo. Cyclosporin A (CsA) has a high binding affinity for CyPs and inhibits their PPIase activity.	PMID: 30384485
Eukaryotic translation initiation factor 1A, putative (Fragment)		NOT FOUND	NOT FOUND
T-complex protein 1 gamma subunit, putative (Fragment)		NOT FOUND	NOT FOUND
Aminopeptidase P1, putative (EC 3.4.11.9)		NOT FOUND	NOT FOUND
Flagellum-adhesion glycoprotein, putative		An immunodominant 72-kDa surface glycoprotein (Gp72) of Trypanosoma cruzi is involved in adhesion of the flagellum to the cell body (Cooper, R, Ribeiro de Jesus, A and Cross, G.A.M (1993) J. Cell Biol. 122, 149-156).	PMID: 8946390
HMG_CoA_synt_N domain-containing protein		NOT FOUND	NOT FOUND
DNA damage repair protein, putative		NOT FOUND	NOT FOUND
Choline/ethanolamine kinase, putative		NOT FOUND	NOT FOUND
Histone H3, putative	cycloheximide	DNA probes corresponding to histones H2B and H3 hybridized to different chromosomes revealing that the genes coding for these two histones are not physically linked in the genome of T. cruzi.In addition, a concomitant inhibition of translation by cycloheximide reverted this effect indicating that de novo protein synthesis is required for RNA instability.	PMID: 7854118
Ribulose-phosphate 3-epimerase, putative (Fragment)		NOT FOUND	NOT FOUND
5'-3' exonuclease XRNC, putative		NOT FOUND	NOT FOUND
Anaphase-promoting complex subunit 2		NOT FOUND	NOT FOUND
2-amino-3-ketobutyrate coenzyme A ligase, putative (Fragment)		NOT FOUND	NOT FOUND
DNA replication complex GINS protein SLD5		NOT FOUND	NOT FOUND
Dihydrouridine synthase (Dus), putative		NOT FOUND	NOT FOUND
Acetyltransferase component of pyruvate dehydrogenase complex (EC 2.3.1.12)		NOT FOUND	NOT FOUND
Ribosomal protein L13, putative (Fragment)		NOT FOUND	NOT FOUND
Ribosomal protein L11, putative		NOT FOUND	NOT FOUND
Phosphoinositide phospholipase C (EC 3.1.4.11)		NOT FOUND	NOT FOUND
DUF971 domain-containing protein		NOT FOUND	NOT FOUND
Endosomal trafficking protein RME-8, putative		NOT FOUND	NOT FOUND
TPR-repeat-containing chaperone protein DnaJ, putative (Fragment)		NOT FOUND	NOT FOUND
Ribosomal proteins L36, putative		NOT FOUND	NOT FOUND
MINDY_DUB domain-containing protein		NOT FOUND	NOT FOUND
Mago nashi-like protein, putative		NOT FOUND	NOT FOUND
D-alanyl-glycyl endopeptidase-like protein, putative		NOT FOUND	NOT FOUND
Centrosomal protein of 162 kDa		NOT FOUND	NOT FOUND
Ubiquitin-related modifier 1 homolog		NOT FOUND	NOT FOUND
bVLRF1 domain-containing protein		NOT FOUND	NOT FOUND
Glyceraldehyde 3-phosphate dehydrogenase, cytosolic, putative (EC 1.2.1.12) (Fragment)	D-glyceraldehyde-3-phosphate (G3P)	TcGAPDH is a key enzyme in the glycolytic pathway of T. cruzi and catalyzes the oxidative phosphorylation of D-glyceraldehyde-3-phosphate (G3P) to 1,3-bisphosphoglycerate (1,3-BPG) coupled to the reduction of oxidized nicotinamide adenine dinucleotide, (NAD(+)) to NADH, the reduced form.	PMID: 21138769
TPK_B1_binding domain-containing protein		NOT FOUND	NOT FOUND
GPN-loop GTPase 2		NOT FOUND	NOT FOUND
Protein kinase-like protein, putative (Fragment)		NOT FOUND	NOT FOUND
Peroxin-13		NOT FOUND	NOT FOUND
Peptidase, putative		NOT FOUND	NOT FOUND
Very-long-chain (3R)-3-hydroxyacyl-CoA dehydratase (EC 4.2.1.134)		NOT FOUND	NOT FOUND
Nrap_D3 domain-containing protein (Fragment)		NOT FOUND	NOT FOUND
Golgi/lysosome glycoprotein, putative		NOT FOUND	NOT FOUND
Adenine phosphoribosyltransferase, putative (EC 2.4.2.7)	benznidazole (Bz)	Additionally, using transcriptomics, one gene, adenine phosphoribosyltransferase (APRT), was found to be down‐regulated in the resistant parasites and its expression profile was confirmed by 2D electrophoresis analysis.The role of this gene in the resistance to Bz was confirmed overexpressing it in sensitive and resistant parasites.	PMID: 28276600
Ribosomal P protein AGP2beta-1, putative (Fragment)		NOT FOUND	NOT FOUND
Phosphatase-like protein, putative		NOT FOUND	NOT FOUND
GCP_N_terminal domain-containing protein		NOT FOUND	NOT FOUND
N-acetyltransferase complex ARD1 subunit, putative		NOT FOUND	NOT FOUND
40S ribosomal protein S17, putative		NOT FOUND	NOT FOUND
Small nuclear ribonucleoprotein protein, putative		We detected anti-human small nuclear ribonucleoprotein (snRNP) autoantibodies in chagasic patients by different immunological methods using HeLa snRNPs.	PMID: 14689042
Ribonuclease inhibitor, putative (Fragment)		NOT FOUND	NOT FOUND
DNA-damage inducible protein DDI1-like protein, putative		NOT FOUND	NOT FOUND
Casein kinase II, putative	heparin	Exogenous human CKII was able to phosphorylate serine residues on both recombinant Tc-1 and Tc-1 of intact trypomastigotes. This phosphorylation was inhibited by the CKII inhibitors heparin and 4,5,6,7,-tetrabromo-2-azabenzimidazole.	PMID: 16790765
Probable methyltransferase BMT2 homolog (EC 2.1.1.-)		NOT FOUND	NOT FOUND
UDP-galactose transporter, putative	NST	TcNST2 encodes a Golgi-localized UDP-galactose transporter in Trypanosoma cruzi	PMID: 31190664
Eukaryotic translation initiation factor eIF-4E, putative		To overcome this problem, we applied a liquid-phase oligonucleotide synthesis strategy and describe for the first time the crystal structure of a trypanosomatid eIF4E (T. cruzi EIF4E5) in complex with cap-4. The TcEIF4E5-cap-4 structure allowed a detailed description of the binding mechanism, revealing the interaction mode for the AACU sequence, with the bases packed in a parallel stacking confor…	PMID: 31066441
Acetylornithine deacetylase-like, putative		NOT FOUND	NOT FOUND
Ribosomal_S5_C domain-containing protein		NOT FOUND	NOT FOUND
General transcription and DNA repair factor IIH helicase subunit XPD (EC 3.6.4.12)		NOT FOUND	NOT FOUND
Cir_N domain-containing protein		NOT FOUND	NOT FOUND
Nucleolar GTP-binding protein 2		NOT FOUND	NOT FOUND
TBC1 domain family member 23		NOT FOUND	NOT FOUND
MP44, putative		NOT FOUND	NOT FOUND
3HCDH domain-containing protein		NOT FOUND	NOT FOUND
Carrier protein, putative		NOT FOUND	NOT FOUND
Replication factor C, subunit 5, putative		NOT FOUND	NOT FOUND
Inositol-3-phosphate synthase (EC 5.5.1.4)	NOT FOUND	Table 1: Predicted enzymes involved in lipid biosynthesis in CL Brener Non-Esmeraldo like T. cruzi.	PMID: 32961207
Cytoskeleton-associated protein CAP5.5, putative (Fragment)	NOT FOUND	Table 2. Differentially abundant Trypanosoma cruzi bloodstream trypomastigote immunoreactive proteins detected following immunoprecipitation with IgG from Chagas disease carriers (two-by-two comparisons).a	PMID: 30503829
Mitochondrial processing peptide beta subunit, putative (EC 3.4.24.64)	NOT FOUND	NOT FOUND	NOT FOUND
Cystathione gamma lyase, putative (EC 2.5.1.-) (Fragment)	serine acetyltransferase (SAT)	Altogether, these data have extended the previous findings suggesting the presence of the transsulfuration pathway in trypanosomes (45, 46). The presence of an intact transsulfuration pathway in T. cruzi is further bolstered by our finding that another important enzyme in transsulfuration pathway, cystathionine g-lyase, which forms cysteine, ammonia, and 2-oxobutyric acid from cystathionine, was …	PMID: 11106665
Proteasome regulatory non-ATP-ase subunit 7, putative (Fragment)	NOT FOUND	NOT FOUND	NOT FOUND
N(1),N(8)-bis(glutathionyl)spermidine reductase (EC 1.8.1.12) (Trypanothione reductase)	NOT FOUND	Here we report on the properties of trypanothione re- ductase from Trypanosoma cruzi, the causative agent of Chagas’ disease in man. The parasite enzyme is compared with its host counterpart, human glutathione reductase (NADPH + GSSG + H+ S NADP’ + 2 GSH), a flavo- protein for which the stereochemistry of catalysis [lo, 111 as well as the binding modes of several pharmacological compounds [5, 121…	PMID: 3549299
30S ribosomal protein S17, putative	NOT FOUND	NOT FOUND	NOT FOUND
Dual-specificity protein phosphatase, putative (EC 3.1.3.48)	NOT FOUND	NOT FOUND	NOT FOUND
ADP/ATP mitochondrial carrier protein, putative	NOT FOUND	In this work, we applied a comprehensive quantitative proteomics strategy based on high resolution and accuracy mass spectrometry (MS) to identify the molecular events regulated during transitioning from exponential to stationary growth phases in T. cruzi. More than 3000 proteins were detected and quantified in the two phases covering several cellular compartments and biological functions. In par…	PMID: 30111733
Calcium-dependent lipid binding protein, putative	NOT FOUND	NOT FOUND	NOT FOUND
ATPase protein, putative	NOT FOUND	Characterization of a novel Obg-like ATPase in the protozoan Trypanosoma cruzi	PMID: 18713637
Poly(A) polymerase (EC 2.7.7.19)	NOT FOUND	NOT FOUND	NOT FOUND
Phosphatidylinositol 4-kinase, putative	NOT FOUND	A biphasic behaviour for PtdIns 4-kinase activity was demonstrated by changes in [32P]PtdInsP levels.	PMID: 11849708
FAM184 domain-containing protein	NOT FOUND	NOT FOUND	NOT FOUND
Letm1 RBD domain-containing protein	NOT FOUND	NOT FOUND	NOT FOUND
Paraflagellar rod protein, putative (Fragment)	NOT FOUND	Indeed, paraflagellar rod protein PAR4-specific CD8(+) T cells detect infected host cells >20 hr earlier than immunodominant trans-sialidase-specific T cells. Overexpression of PAR4 in T. cruzi enhanced the subdominant PAR4-specific CD8(+) T cell response, resulting in improved control of a challenge infection.	PMID: 25299330
40S ribosomal protein S12	NOT FOUND	Table 1 Soluble CL Brener proteins identified by MALDI TOF-TOF	PMID: 19002435
ABC1 domain-containing protein (Fragment)	NOT FOUND	The present work reports the characterization of the first mammalian ATP‐binding cassette transporter, subfamily A (ABCA)‐like in Trypanosoma cruzi. TcABC1 is a single copy gene differentially expressed along the life cycle of the parasite, being absent in its infective form. TcABC1 localizes to the plasma membrane, flagellar pocket and intracellular vesicles. Functional studies of TcABC1 in tran…	PMID: 15491356
Serine/threonine-protein kinase A, putative	NOT FOUND	The activation of protein kinase A (cyclic adenosine monophosphate-dependent protein kinase) by cyclic adenosine monophosphate is believed to play an important role in regulating the growth and differentiation of Trypanosoma cruzi. A PCR using degenerate oligonucleotide primers against conserved motifs in the VIb and VIII subdomains of the ACG family of serine/threonine protein kinases was utilis…	PMID: 12117493
Bms1-type G domain-containing protein (Fragment)	NOT FOUND	NOT FOUND	NOT FOUND
Transitional endoplasmic reticulum ATPase, putative	NOT FOUND	Table 1. List of proteins identified by MALDI‐TOF analysis. Spot numbers correspond to those in Fig. 1. Theoretical MW and pI are indicated. Accession numbers correspond to NCBI protein entries. Asterisks in the PSD column correspond to proteins confirmed by post source decay (PSD) mass analysis. The last four columns correspond to ratios of spot intensities: (E/M) epimastigote/metacyclic ratio; …	PMID: 17960573
Vesicular transport protein (CDC48 homologue), putative	NOT FOUND	NOT FOUND	NOT FOUND
Mannosyl-oligosaccharide glucosidase, putative (EC 3.2.1.106)	NOT FOUND	NOT FOUND	NOT FOUND
Calreticulin	NOT FOUND	The high resistance of Trypanosoma cruzi trypomastigotes, the causal agent of Chagas’ disease, to complement involves several parasite strategies. In these in vitro studies, we show that T. cruzi calreticulin (TcCRT) and two subfragments thereof (TcCRT S and TcCRT R domains) bind specifically to recognition subcomponents of the classical and lectin activation pathways (i.e., to collagenous tails …	PMID: 14978109
Mitochondrial structure specific endonuclease 1 (SSE-1), putative (Fragment)	NOT FOUND	NOT FOUND	NOT FOUND
GTPase activator protein, putative	NOT FOUND	Some clues about a possible mechanism of catalysis for dimeric dUTPases are given by an entirely different class of enzymes, GTP hydrolases (G proteins or GTPases) and GTPase-activating proteins (GAPs). Structural superposition of elements of the GTPase RhoA in complex Rittinger et al. 1997, Ridley 1997, and the T. cruzi dUTPase active site brings to light intriguing similarities (Figure 6).	PMID: 14725764
Mevalonate kinase (MK) (EC 2.7.1.36) (Fragment)	NOT FOUND	Unique behavior of Trypanosoma cruzi mevalonate kinase: A conserved glycosomal enzyme involved in host cell invasion and signaling	PMID: 27113535
Putative tRNA (cytidine(32)/guanosine(34)-2'-O)-methyltransferase (EC 2.1.1.205) (2'-O-ribose RNA methyltransferase TRM7 homolog)	NOT FOUND
Ubiquitin-protein ligase-like, putative (EC 6.3.2.-)	NOT FOUND	NOT FOUND	NOT FOUND
Lathosterol oxidase, putative (EC 1.14.21.6)	NOT FOUND	A BLASTP search using the yeast ERG25p as query against kinetoplastid proteomes retrieved 5 T. cruzi significant hits, with 4 of them having a similar length (278-279 aa, See Table S1), sharing a common Pfam Domain (PF04116, Fatty Acid Hydroxylase Superfamily), and a common architecture with 3–4 predicted trans-membrane domains (the fifth gene is a truncated copy). These hits correspond to two pa…	PMID: 24828104
Coatomer subunit delta	NOT FOUND	NOT FOUND	NOT FOUND
Peptidase_M41 domain-containing protein	NOT FOUND	NOT FOUND	NOT FOUND
1-acyl-sn-glycerol-3-phosphate acyltransferase, putative (Fragment)	NOT FOUND	NOT FOUND	NOT FOUND
VPS35 endosomal protein sorting factor-like	NOT FOUND	NOT FOUND	NOT FOUND
NTPase_I-T domain-containing protein	NOT FOUND	NOT FOUND	NOT FOUND
Acetylornithine deacetylase, putative (Fragment)	NOT FOUND	TcCLB.510837.9 corresponds to the acetylornithine deacetylase	PMID: 27756617
T-lymphocyte triggering factor, putative	NOT FOUND	NOT FOUND	NOT FOUND
Formyltetrahydrofolate synthetase (EC 6.3.4.3)	NOT FOUND	NOT FOUND	NOT FOUND
MATH domain-containing protein	NOT FOUND	NOT FOUND	NOT FOUND
Short chain 3-hydroxyacyl-coa dehydrogenase, putative	NOT FOUND	NOT FOUND	NOT FOUND
DNA-binding protein, putative	NOT FOUND	Here, we present the purification and characterization of a new type of single stranded nucleic acid binding protein (Tc38) that recognizes specifically the motif poly[dT–dG] in this parasite. The protein has a deduced molecular weight of 38 kDa and its salient characteristics include an isoelectric point of 9.34, a high frequency of Ser, Leu, and di-amino acids. Neither compositional nor archite…	PMID: 12943680
Phospholipase B-like (EC 3.1.1.-)	NOT FOUND	NOT FOUND	NOT FOUND
Permease-like protein, putative	NOT FOUND	The SNPs identified as potential restriction sites were used to select potential restriction enzymes that could differentiate among the major DTUs representing the known genetic diversity of the parasite. A total of eight restriction enzymes were found to be appropriate (S2 Table). Among the 12 effective MM, only the hypothetical protein (TcCLB.506575.9) had distinct gene sizes between the 3 DTUs…	PMID: 32750094
60S ribosomal export protein NMD3	NOT FOUND	NOT FOUND	NOT FOUND
Pumilio/PUF RNA binding protein 3, putative (Fragment)	NOT FOUND	PMID: 18056709	PMID: 18056709
SBDS_C domain-containing protein (Fragment)	NOT FOUND	NOT FOUND	NOT FOUND
Aspartyl-tRNA synthetase	NOT FOUND	Asparaginylation can be performed by two distinct pathways: 1) by direct attachment of Asn on tRNAAsn by asparaginyl-tRNA synthetase (AsnRS) and 2) from a mischarged Asp-tRNAAsn, synthesized by a nondiscriminating aspartyl-tRNA synthetase, that is converted into AsntRNAAsn by a tRNA-dependent amidotransferase [31].	PMID: 30885794
F-box domain-containing protein (Fragment)		The F-box domain in E3 ligases, is generally a component of SCF ubiquitin-ligase complexes. SCF complexes contain four components: Skp1, a cullin, Rbx1/Roc1/Hrt1, and an F-box protein that facilitates interaction between substrates and E2s27. The F-box proteins have the F-box motif at the N-terminus and it is coupled with other motifs of the SCF complex with the C-terminus using leucine rich and …	PMID: 29849031
Translation initiation factor eIF2B subunit-like protein, putative (Fragment)		This study demonstrates for the first time that the eIF2α stress-response pathway is required for the in vitro differentiation of T. cruzi into its infective form. In addition, we have unambiguously demonstrated that in this organism eIF2α is phosphorylated in vitro at the Thr169 residue during nutritional deprivation. This residue corresponds to the invariable phosphorylated serine residue in eI…	PMID: 22114724
Conserved oligomeric Golgi complex subunit 6 (COG complex subunit 6) (Component of oligomeric Golgi complex 6)			NOT FOUND
L51_S25_CI-B8 domain-containing protein (Fragment)		NOT FOUND	NOT FOUND
DUF3437 domain-containing protein (Fragment)		NOT FOUND	NOT FOUND
Tyrosine protein kinase, putative		NOT FOUND	NOT FOUND
GPI-anchor transamidase subunit 8, putative		To gain further insights into the role of GPI molecules as well as GPI-anchored proteins, we tried to generate T. cruzi null mutants for some of these genes. Because a large number of T. cruzi proteins involved in host-parasite interactions such as members of the large trans-sialidase, mucin and MASP families are GPI anchored, the availability of T. cruzi cell lines with disrupted genes of the GP…	PMID: 23951384
V-SNARE domain-containing protein		NOT FOUND	NOT FOUND
RNA helicase, putative (EC 3.6.1.-) (Fragment)		NOT FOUND	NOT FOUND
Casein kinase, putative (Fragment)		In this work, we report the cloning and characterization of the first cell surface casein kinase II (CKII) substrate (Tc-1) of Trypanosoma cruzi, the causative agent of Chagas' disease. Analysis of the gene sequence revealed a 1,653-bp open reading frame coding for 550 amino acid residues. Northern blot analysis showed a 4.5-kb transcript that is expressed in invasive trypomastigotes but not in n…	PMID: 16790765
DUF523 domain-containing protein		NOT FOUND	NOT FOUND
Phosphatidylinositol 3-kinase (EC 2.7.1.137)		Trypanosoma cruzi trans-sialidase: A potent and specific survival factor for human Schwann cells by means of phosphatidylinositol 3-kinase/Akt signaling	PMID: 11481434
Mannose-P-dolichol utilization defect 1 protein homolog		Trypanosoma cruzi cells, the causative agent of Chagas disease, incubated with [U-14C]glucose in the presence of 5 mM sodium pyruvate or 5.5 mM glucose, were found to synthesize Man9GlcNAc2-P-P-dolichol as the main and largest dolichol disphosphate derivative. No traces of glucosylated derivatives or of dolichol-bound oligosaccharides with a size larger than that of a Man9GlcNAc2 standard could b…	PMID: 7045109
Hydroxymethylglutaryl-CoA lyase, putative (EC 4.1.3.4)		NOT FOUND	NOT FOUND
Charged multivesicular body protein 1a (Chromatin-modifying protein 1a)		NOT FOUND	NOT FOUND
Oxidoreductase-protein, putative (Fragment)		NOT FOUND	NOT FOUND
DUF4201 domain-containing protein (Fragment)		NOT FOUND	NOT FOUND
Casein kinase I, putative		Two casein kinase 1 isoforms are differentially expressed in Trypanosoma cruzi	PMID: 12387847
CDC16, putative		NOT FOUND	NOT FOUND
Mitogen-activated protein kinase (EC 2.7.11.24) (Fragment)		AgC10, a mucin from Trypanosoma cruzi, destabilizes TNF and cyclooxygenase‐2 mRNA by inhibiting mitogen‐activated protein kinase p38	PMID: 15162440
Mannosyl-oligosaccharide glucosidase, putative (EC 3.2.1.106) (Fragment)		NOT FOUND	NOT FOUND
LRRcap domain-containing protein		NOT FOUND	NOT FOUND
Mucin TcMUC, putative		Trypanosoma cruzi expresses at its surface large amounts of mucin-like glycoproteins. The T. cruzi mucins (TcMUC), a group of highly glycosylated GPI-anchored proteins rich in Thr, Ser, and Pro residues, are expressed in high copy numbers in both insect and mammalian stages of the parasite. These molecules are encoded by a multigene family and contain a unique type of glycosylation consisting of …	PMID: 11378194
DUF2451 domain-containing protein		NOT FOUND	NOT FOUND
Phosphatidylinositol-4-phosphate 5-Kinase, putative		The first peak of InsP3 and InsPs was completely abolished when the cells were incubated with phorbol 12-myristate 13-acetate ester (TPA) for 30 min before carbachol stimulation. A biphasic behaviour for PtdIns 4-kinase activity was demonstrated by changes in [32P]PtdInsP levels. The time-course of PtdIns4P 5-kinase activity showed a rapid, significant and transient decrease of [32P]PtdInsP2 from…	PMID: 11849708
Cationic amino acid transporter, putative		Cationic Amino Acid Uptake Constitutes a Metabolic Regulation Mechanism and Occurs in the Flagellar Pocket of Trypanosoma cruzi	PMID: 22393446
Quinonoid dihydropteridine reductase, putative		NOT FOUND	NOT FOUND
REL2, putative (Fragment)		NOT FOUND	NOT FOUND
Carnitine/choline acetyltransferase, putative (Fragment)		NOT FOUND	NOT FOUND
Spliceosomal U5 snRNP-specific protein, putative (Fragment)		This indicates our analysis isolated a core set of T. cruzi spliceosome proteins, mostly composed of (but not only) U5-snRNP components, namely SNRNP200 (U5e200K), SNRNP116 (U5e116K), SNRNP40 (U5e40K) and PRPF8. PRPF8 (or p277) is a conserved 277- kDa protein associated to U5 snRNP and important for structural rearrangements, possibly by regulating helicases like SNRNP200 and PRPF16 in humans.	PMID: 32422275
69 kDa paraflagellar rod protein, putative		The genetic immunization with paraflagellar rod protein-2 fused to the HSP70 confers protection against late Trypanosoma cruzi infection	PMID: 16901590
NADP-dependent alcohol hydrogenase, putative		Alcohol dehydrogenases (ADH) are a class of oxidoreductases that catalyse the reversible oxidation of ethanol to acetaldehyde. In the human parasite Trypanosoma cruzi the TcADH gene was identified through microarray analysis as having reduced transcription in an in vitro induced benznidazole (BZ)-resistant population.	PMID: 19426664
DNA topoisomerase type IB small subunit, putative (EC 5.99.1.2)		NOT FOUND	NOT FOUND
Protein transport protein Sec23, putative		This allowed enrichment of T. cruzi proteins capable of binding immobilized Bzn, which were subsequently analysed by mass spectrometry. The proteins identified as specific non-covalent Bzn interactors were a homologue of the bacterial YjeF proteins, a Sec23A orthologue and the aldo–ketoreductase family member TcAKR. TcAKR is closely related to other enzymes previously associated with Bzn reductiv…	PMID: 24632192
CAP-Gly domain-containing protein		NOT FOUND	NOT FOUND
Sugar transporter, putative		TcNST2 encodes a Golgi-localized UDP-galactose transporter in Trypanosoma cruzi	PMID: 31190664
TFIIS N-terminal domain-containing protein (Fragment)		NOT FOUND	NOT FOUND
SUI1 domain-containing protein		NOT FOUND	NOT FOUND
S-adenosylmethionine decarboxylase proenzyme, putative	polyamine putrescine	S-Adenosylmethionine decarboxylase (AdoMetDC) is a pyruvoyl-dependent enzyme that is processed from a single polypeptide into two subunits creating the cofactor. In the human enzyme, both the proenzyme processing reaction and enzyme activity are stimulated by the polyamine putrescine	PMID: 12403622
Succinyl-CoA ligase [GDP-forming] beta-chain, putative (EC 6.2.1.4) (EC 6.2.1.5) (Fragment)		ATP synthase subunit B (spot 787) is directly related to energetic metabolism by using the ions that flux to ATP synthesis in the mitochondrion [51]. The succinyl-CoA ligase [GDP-forming] beta-chain (spots 1278, 1393) catalyzes the reversible reaction of succinyl-CoA to succinate in the citric acid cycle [52]. The extensive mitochondrial swelling and the decrease in this organelle membrane potent…	PMID: 27551855
DNA recombination and repair protein RAD51, putative		However, the role of autophagy in the entire life cycle of T. cruzi and the presence of processes such as meiosis and homologous recombination in MTs (where the expressions of SPO11 and Rad51 plays a role) are crucial. These findings represent an important step towards the full understanding of the molecular basis during the life cycle of T. cruzi.	PMID: 32461822
Carnitine O-acetyltransferase, putative (EC 2.3.1.7)		For validation experiments of putative protein substrates of 5-IP7, we chose four different candidates identified under both conditions in our screen (Mg2+ and EDTA). Then, we deployed a CRISPR/Cas9 gene editing strategy to modify the C-terminus and target proteins were immunoprecipitated by using commercial antibody-coated beads for protein pyrophosphorylation analysis. For that, the Cas9/pTREX-…	doi: https://doi.org/10.1101/2020.01.09.900860
PepX_C domain-containing protein (Fragment)		NOT FOUND	NOT FOUND
Pan3_PK domain-containing protein (Fragment)		NOT FOUND	NOT FOUND
NEDD8-activating enzyme E1 catalytic subunit		NOT FOUND	NOT FOUND
Pep3_Vps18 domain-containing protein (Fragment)		NOT FOUND	NOT FOUND
50S ribosomal protein L17, putative (Fragment)		NOT FOUND	NOT FOUND
Ubiquinone biosynthesis protein COQ7 homolog, putative		NOT FOUND	NOT FOUND
Protein-L-isoaspartate O-methyltransferase, putative (EC 2.1.1.77)		NOT FOUND	NOT FOUND
Mitochondrial DEAD box protein, putative (Fragment)	Dhh1p	The highly conserved DEAD box helicase Dhh1p is a marker protein of P-body functions. Here, we report the identification and cloning of a Trypanosoma cruzi Dhh1 homolog gene. TcDhh1 expression is not regulated through the parasite life cycle or under stress conditions.	PMID: 17399688
TPM_phosphatase domain-containing protein		NOT FOUND	NOT FOUND
Aconitate hydratase (Aconitase) (EC 4.2.1.3)		Electrophoresis was carried out on cellulose acetate plates (Helena Laboratories). The 14 enzyme systems assayed were as follows: aconitase (aconitate hydratase, EC 4.2.1.3), adenylate kinase (EC 2.7.4.3), glucose-6-phosphate dehydrogenase (EC 1.1.1.49), glucose-6-phosphate isomerase (EC 5.3.1.9), glutamate dehydrogenase (EC 1.4.1.2), glutamate dehydrogenase (NADP+) (EC 1.4.1.4), isocitrate dehyd…	PMID: 3510428
Ran-binding protein, putative		Table 2A Proteins identified in the 2D SDS–PAGE of 3663 strain.	PMID: 20566365
DUF4833 domain-containing protein (Fragment)		NOT FOUND	NOT FOUND
DNA repair protein RAD50, putative		NOT FOUND	NOT FOUND
NGG1 interacting factor 3, putative		NOT FOUND	NOT FOUND
LA RNA binding protein, putative		NOT FOUND	NOT FOUND
UDP-N-acetylglucosamine pyrophosphorylase, putative (EC 2.7.7.23)		NOT FOUND	NOT FOUND
Ubiquitin-conjugating enzyme variant Kua homologue, putative		NOT FOUND	NOT FOUND
Dipeptidyl-peptidase, putative		NOT FOUND	NOT FOUND
Mevalonate kinase (MK) (EC 2.7.1.36)	mevalonate kinase	Unique behavior of Trypanosoma cruzi mevalonate kinase: A conserved glycosomal enzyme involved in host cell invasion and signaling	PMID: 27113535
Na/H antiporter-like protein, putative		NOT FOUND	NOT FOUND
Ethanolamine-phosphate cytidylyltransferase, putative		NOT FOUND	NOT FOUND
Dihydrofolate reductase (EC 1.5.1.3) (Fragment)		There is an urgent need for the development of new drugs to treat Chagas' disease, which is caused by the protozoan parasite Trypanosoma cruzi. The enzyme dihydrofolate reductase (DHFR) has been a very successful drug target in a number of diseases and we decided to investigate it as a potential drug target for Chagas' disease.	https://www.sciencedirect.com/science/article/pii/S0223523401012351?via%3Dihub
Malonyl-CoA decarboxylase, mitochondrial, putative (Fragment)		NOT FOUND	NOT FOUND
FERM domain-containing protein	FAK	FAK presents an autoinhibitory FERM domain, located within the N-terminal region of FAK, which associates with the plasma membrane via its interaction with different receptors. The C-terminal region of FAK comprises the focal adhesion targeting (FAT) domain that binds directly to paxillin and talin, which in turn binds to the cytoplasmic tail of β1-integrins, modulating bi-directional signal tran…	https://www.ncbi.nlm.nih.gov/pmc/articles/PMC2077847/
Cofilin/actin depolymerizing factor, putative		NOT FOUND	NOT FOUND
Cyclin 1, putative		NOT FOUND	NOT FOUND
F420_oxidored domain-containing protein		NOT FOUND	NOT FOUND
Gim5A protein, putative (Fragment)		NOT FOUND	NOT FOUND
Paraflagellar rod protein 3, putative		NOT FOUND	NOT FOUND
Ig-like domain-containing protein (Fragment)		NOT FOUND	NOT FOUND
Kinesin-like protein, putative		NOT FOUND	NOT FOUND
Trimethylguanosine synthase		NOT FOUND	NOT FOUND
SNF2 DNA repair protein, putative (Fragment)		NOT FOUND	NOT FOUND
NAD-dependent deacetylase, putative (Fragment)		NOT FOUND	NOT FOUND
Heat shock protein 85, putative		NOT FOUND	NOT FOUND
ADG1-like protein, putative		NOT FOUND	NOT FOUND
Phosphoglycerate mutase protein, putative (EC 5.4.2.-)		NOT FOUND	NOT FOUND
Rab11B GTPase, putative		NOT FOUND	NOT FOUND
Transcription elongation factor-like protein, putative		NOT FOUND	NOT FOUND
ADG1, putative		NOT FOUND	NOT FOUND
C2-C2_1 domain-containing protein		NOT FOUND	NOT FOUND
Arf-GAP domain-containing protein (Fragment)		NOT FOUND	NOT FOUND
Glyceraldehyde 3-phosphate dehydrogenase, cytosolic, putative (Fragment)		NOT FOUND	NOT FOUND
Nucleolar RNA binding protein, putative		NOT FOUND	NOT FOUND
Condensin complex subunit 1 (Fragment)		NOT FOUND	NOT FOUND
Dynamin, putative	Dynasore	Dynasore, a dynamin inhibitor, inhibits Trypanosoma cruzi entry into peritoneal macrophages. Taken together our results demonstrate that dynamin is an essential molecule necessary for cell invasion and specifically parasitophorous vacuole formation by host cells during interaction with Trypanosoma cruzi.	PMID: 20098746
Aminopeptidase, putative (EC 3.4.-.-) (Fragment)		NOT FOUND	NOT FOUND
Cytoplasmic l-asparaginase i-like protein, putative (Fragment)		NOT FOUND	NOT FOUND
Proteasome regulatory non-ATPase subunit 5, putative		NOT FOUND	NOT FOUND
Protein kinase A catalytic subunit, putative (EC 2.7.11.1)		NOT FOUND	NOT FOUND
Pyrroline-5-carboxylate synthetase-like protein, putative (Fragment)		NOT FOUND	NOT FOUND
Threonine dehydratase-like protein (Fragment)		NOT FOUND	NOT FOUND
Procyclic form surface glycoprotein, putative (Fragment)		NOT FOUND	NOT FOUND
Mucin TcMUCIII, putative		NOT FOUND	NOT FOUND
t-SNARE coiled-coil homology domain-containing protein (Fragment)		NOT FOUND	NOT FOUND
40 kDa cyclophilin (Putative 40 kDa cyclophilin)		NOT FOUND	NOT FOUND
TcC31.12		NOT FOUND	NOT FOUND
Protein kinase Wee90 (Putative Wee1-like protein kinase)		NOT FOUND	NOT FOUND
Putative cytochrome oxidase subunit IV		NOT FOUND	NOT FOUND
Glucose-6-phosphate isomerase (EC 5.3.1.9) (Fragment)		NOT FOUND	NOT FOUND
14-3-3 protein (14-3-3 protein I-1) (14-3-3 protein I-2) (Putative 14-3-3 protein 1)		NOT FOUND	NOT FOUND
Putative 60S acidic ribosomal protein P2 (Ribosomal P protein type 1)		NOT FOUND	NOT FOUND
NPK-1 protein kinase homolog (NPK-1 protein kinase-like protein)		NOT FOUND	NOT FOUND
Dispersed gene family protein 1 (DGF-1) (Putative surface protein)		The subtelomeres of many protozoa are highly enriched in genes with roles in niche adaptation. T. cruzi trypomastigotes express surface proteins from Trans-Sialidase (TS) and Dispersed Gene Family-1 (DGF-1) superfamilies which are implicated in host cell invasion.	PMID: 22681854
60S ribosomal protein L27A/L29, putative		NOT FOUND	NOT FOUND
Cofilin/actin depolymerizing factor, putative (Putative cofilin)	CAP5.5	We also identified cytoskeleton components essential for vesicular traffic, among other functions, such as alpha, and beta tubulin, cytoskeleton-associated protein CAP5.5, actin, and cofilin/actin depolymerizing factor.	PMID: 19288526
Ribose 5-phosphate isomerase (Ribose 5-phosphate isomerase, putative)		In this context, the ribose 5-phosphate isomerase (Rpi) enzyme is a potential drug target mainly due to its function in the pentose phosphate pathway and its essentiality (previously shown in other trypanosomatids). In this study, we propose novel potential inhibitors for the Rpi of T. cruzi (TcRpi) based on a computer-aided approach, including structure-based and ligand-based pharmacophore model…	PMID: 28865321
Protein yippee-like		NOT FOUND	NOT FOUND
Actin-related protein 3 (Actin-related protein 3, putative)		Furthermore, IL-17A stimulates the mRNA expression of actinrelated protein 3 (Arp3) (Zhang, et al.), a protein involved in cytoskeleton rearrangement required for phagocytosis. However, the expression of these two proteins was not induced by IL-17A in our experiments (data not shown).	PMID: 23182712
Ribosomal protein S20, putative		NOT FOUND	NOT FOUND
Amino acid permease, putative (Polyamine transporter POT1.2)		The Trypanosoma cruzi amino acid transporter family TcAAAP constitutes a multiple and promising therapeutic target for the development of new treatments against Chagas disease.	PMID: 28844978
60S ribosomal protein L13		NOT FOUND	NOT FOUND
L-threonine 3-dehydrogenase, putative		The Krebs cycle enzyme citrate synthase (spot 2) showed higher expression in trypomastigote than in epimastigote gels. On the other hand, enzymes from amino acid metabolism such as alanine aminotransferase (spot 1) and L-threonine 3-dehydrogenase (spot 12) showed higher expression in epimastigote than in trypomastigote. These results are in agreement to what is known currently about T. cruzi ener…	PMID: 18778485
End-binding protein 1	formins and the Cap-Z complex,	In support of this view, the genome sequencing projects of the model trypanosomatids T. cruzi, T. brucei, and Leishmania major, led to the recognition of several unique microtubule-organizing factors and kinesins [3]. In contrast, a reduced set of homologous proteins to canonical ABPs were identified. Additionally, it was not possible to detect proteins involved in the cross-talk between the acti…	PMID: 27756617
NADH dehydrogenase [ubiquinone] 1 beta subcomplex subunit 9		NOT FOUND	NOT FOUND
Ubiquitin carrier protein 4, putative		NOT FOUND	NOT FOUND
zf-3CxxC domain-containing protein		NOT FOUND	NOT FOUND
Sm protein F	Sm and LSm proteins, RNA helicases, U2- and U5-snRNP	We sought to describe the protein composition of spliceosomes in epimastigotes of T. cruzi, the etiological agent of Chagas disease. We used two TAP-tagged proteins to affinity purify spliceosomes and analyzed their composition by mass spectrometry. Among the 115 identified proteins we detected conserved spliceosome components, as Sm and LSm proteins, RNA helicases, U2- and U5-snRNP specific prot…	PMID: 32422275
40S ribosomal protein S18, putative		Results of computational and sequence analyses to identify genes for probes that were upregulated in Trypanosoma cruzi trypomastigotes after being induced to transform into amastigotes by 2 h incubation in DMEM, pH 5.0.	PMID: 12967712
Actin-like protein 4 (Actin-like protein, putative)	NOT FOUND	Although the overall levels of expression were similar, clear differences in the subcellular distribution of actin among the developmental stages were identified.	PMID: 20705070
40S ribosomal protein S4		NOT FOUND	NOT FOUND
DNA repair protein RAD51 homolog	TcRad51	The Rad51 gene encodes a highly conserved enzyme involved in DNA double-strand break (DSB) repair and recombination processes. We cloned and characterized the Rad51 gene from Trypanosoma cruzi, the protozoan parasite that causes Chagas disease. This gene is expressed in all three forms of the parasite life cycle, with mRNA levels that are two-fold more abundant in the intracellular amastigote for…	PMID: 16828179
U2 splicing auxiliary factor, putative		NOT FOUND	NOT FOUND
Formin C (Formin homology 2 (FH2) domain protein, putative)		NOT FOUND	NOT FOUND
Rab1 small GTP-binding protein, putative	TcRab11	Unexpectedly, TcRab11, a homologue of mammalian rab11, generally found in recycling endosomes [16] was also suggested to be localized in the reservosomes [17].	PMID: 19288526
Ubiquitin-conjugating enzyme-like, putative	NOT FOUND	Proteins identified in the 2D SDS–PAGE of 3663 strain.	PMID: 20566365
SNF-7-like protein, putative		NOT FOUND	NOT FOUND
Cytochrome c oxidase subunit V, putative		NOT FOUND	NOT FOUND
ALP6 (Actin-like protein, putative)	NOT FOUND	Although the overall levels of expression were similar, clear differences in the subcellular distribution of actin among the developmental stages were identified.	PMID: 20705070
ALP3 (Actin-like protein, putative)	NOT FOUND	Although the overall levels of expression were similar, clear differences in the subcellular distribution of actin among the developmental stages were identified.	PMID: 20705070
60S ribosomal protein L44, putative		Three were highly similar to the following T. cruzi genes: conserved mitochondrial carrier protein, thiol-transferase (Tc52) and mucin-associated surface protein (TcMASP). Six of the 11 different fragments obtained with Clone 16R/Clone 4S corresponded to different hypothetical proteins. The remaining five fragments corresponded to four different T. cruzi genes: 60S ribosomal protein L44, 5–3 exon…	PMID: 18501872
40S ribosomal protein S23, putative	TcZC3H39 and Tc3H40	We identified 23 proteins associated with TcZC3H39, for which two of the controls used displayed enrichment. Interestingly, the RNA-binding protein TcCLB.506211.60, the TcZC3H40, partner of TcZC3H39 in C. fasciculata (CSBPB and CSBPA respectively) was identified. In this organism these proteins interact and the same might occur in T. cruzi, since TcZC3H39 and Tc3H40 are part of the same complex. …	PMID: 25180711
40S ribosomal protein S5, putative		NOT FOUND	NOT FOUND
COP-coated vesicle membrane protein p24, putative		NOT FOUND	NOT FOUND
Anaphase-promoting complex subunit 11		Fission yeast Rhp23 and Pus1 represent two families of multiubiquitin chain-binding proteins that associate with the proteasome. We show that both proteins bind to different regions of the proteasome subunit Mts4. The binding site for Pus1 was mapped to a cluster of repetitive sequences also found in the proteasome subunit SpRpn2 and the anaphase-promoting complex/cyclosome (APC/C) subunit Cut4. …	PMID: 12615927
F-actin capping protein, putative (Putative F-actin capping protein alpha subunit isoform 1)		NOT FOUND	NOT FOUND
4F5 domain-containing protein		NOT FOUND	NOT FOUND
Glyoxalase I (EC 4.4.1.5)	glyoxalase I	Here we describe the cloning, expression and kinetic characterization of glyoxalase I from Trypanosoma cruzi. Like L. major glyoxalase I, recombinant T. cruzi glyoxalase I showed a preference for nickel as its metal cofactor. In contrast with the L. major enzyme, T. cruzi glyoxalase I was far less fast-idious in its choice of metal cofactor efficiently utilizing cobalt, manganese and zinc. T. cru…	PMID: 16958620
Branch point binding protein, putative		NOT FOUND	NOT FOUND
NIMA-related kinase, putative		NOT FOUND	NOT FOUND
Probable imidazolonepropionase (EC 3.5.2.7)	tryparedoxin 1	However, these results stimulate us to further investigate its possible interaction with Trypanosoma cruzi tryparedoxin 1 (TcTXN2), the proposed mitochondrial tryparedoxin in T. cruzi. Possibly imidazolonepropionase represents another example of a false positive since it has been demonstrated that this protein coordinates a metal ion with its own hystidines. Moreover, since the substrate of the e…	PMID: 21539948
ER membrane protein complex subunit 6		NOT FOUND	NOT FOUND
Cytochrome C oxidase assembly protein, putative	proline dehydrogenase (TcPRODH)	Finally, we show that proline oxidation increases cytochrome c oxidase activity in mitochondrial vesicles. Overall, these results demonstrate that enzyme proline dehydrogenase (TcPRODH) is involved in proline-dependant cytoprotection during periods of oxidative imbalance and also shed light on the participation of proline in energy metabolism, which drives critical processes of the T. cruzi life …	PMID: 23894476
Ribosomal protein L3, putative		NOT FOUND	NOT FOUND
60S ribosomal protein L17, putative		NOT FOUND	NOT FOUND
60S ribosomal protein L10, putative		NOT FOUND	NOT FOUND
S-adenosylmethionine synthase (EC 2.5.1.6)		NOT FOUND	NOT FOUND
Ribosomal protein L13, putative		In this first survey about the gene content of T. cruzi, several new genes could be identified. The list from both libraries comprises: ribosomal proteins L1, L5, L7, L11, L13a, L15, L18, L17, L26, L27a, L28, L34, L35a, L36, S2, S3, S4, S6, S12, S17, S21, S25, UMS (universal minicircle sequence) binding protein, p18 protein (RNA binding protein), TAT binding protein, Jun-binding protein, protein …	PMID: 9580492
Glutaredoxin, putative	dithiol glutaredoxin	Glutaredoxins play an important role in cellular functionality. A putative dithiol glutaredoxin is encoded in the genome of Trypanosoma cruzi. We cloned the gene and obtained the recombinant protein, which behaved as a typical thioltransferase. Activity was variable and dependent on the nature of reducer or oxidant agent used, or both.	PMID: 19769456
ADP-ribosylation factor 3, putative		Table 1. Protein identification in the trypomastigote stage by MALDI-TOF or LC-MS/MS.	PMID: 21642025
Putative F-actin capping protein alpha subunit isoform 2		NOT FOUND	NOT FOUND
DNA-directed RNA polymerases II, putative		NOT FOUND	NOT FOUND
Peroxisomal membrane protein 4, putative		NOT FOUND	NOT FOUND
Actin-like protein 2 (Actin-like protein, putative)		Although the overall levels of expression were similar, clear differences in the subcellular distribution of actin among the developmental stages were identified.	PMID: 20705070
60S ribosomal protein L35, putative		NOT FOUND	NOT FOUND
NADH-ubiquinone oxidoreductase 20 kDa subunit, mitochondrial, putative (EC 1.6.5.3)		NOT FOUND	NOT FOUND
40S ribosomal protein S26		NOT FOUND	NOT FOUND
DUF775 domain-containing protein		NOT FOUND	NOT FOUND
F-actin capping protein beta subunit, putative (Putative F-actin capping protein beta subunit)		NOT FOUND	NOT FOUND
Ribosomal protein L14, putative		NOT FOUND	NOT FOUND
Actin, putative (Actin-like protein 3)		Although the overall levels of expression were similar, clear differences in the subcellular distribution of actin among the developmental stages were identified.	PMID: 20705070
Mucin TcMUCII, putative (Mucin TcMUCIII, putative)		Three were highly similar to the following T. cruzi genes: conserved mitochondrial carrier protein, thiol-transferase (Tc52) and mucin-associated surface protein (TcMASP). Six of the 11 different fragments obtained with Clone 16R/Clone 4S corresponded to different hypothetical proteins. The remaining five fragments corresponded to four different T. cruzi genes: 60S ribosomal protein L44, 5–3 exon…	PMID: 18501872
40S ribosomal protein S24		NOT FOUND	NOT FOUND
Formin B (Formin, putative)		NOT FOUND	NOT FOUND
GlcNAc-PI synthesis protein		The proposed biosynthetic route for GPI biosynthesis in T. cruzi is shown in Figure 6 (reviewed in [145])(Table 1). Firstly, N-Acetylglucosamine (GlcNAc) is transferred onto an acyl,alkyl-PI by glycosyltransferase complex[142]. Then, GlcNAc-PI is deacetylated by TcGPI12 to give GlcN-PI[98].	PMID: 32961207
Hslvu complex proteolytic subunit-like, putative (EC 3.4.25.-)		On the 2-DE, various common patterns of protein isoformswere observed (Fig. 1 dashed boxes). We cut alternating spotsfrom these areas to determine if they belonged to the sameprotein with differences in their pI. This was the case forspots 8/9 (cytochrome C oxidase subunit IV, putative), 11/12(alcohol dehydrogenase, putative), 13/14 (hslvu complexproteolytic subunit-like, putative), 16/17 (cochap…	PMID: 18546153
40S ribosomal protein S15, putative		NOT FOUND	NOT FOUND
Cytochrome c oxidase VIII (COX VIII), putative		NOT FOUND	NOT FOUND
50S ribosomal protein L16, putative		NOT FOUND	NOT FOUND
Ribosomal protein L37		NOT FOUND	NOT FOUND
Asparagine synthetase A, putative	L-Asparagine synthetase	L-Asparagine synthetase (AS) acts in asparagine formation and can be classified into two families: AS-A or AS-B. AS-A is mainly found in prokaryotes and can synthetize asparagine from ammonia. Distinct from other eukaryotes, Trypanosoma cruzi produces an AS-A. AS-A from Trypanosoma cruzi (Tc-AS-A) differs from prokaryotic AS-A due to its ability to catalyze asparagine synthesis using both glutami…	PMID: 30885794
Ubiquinol-cytochrome-C-reductase, putative		Superoxide radicals, generated by the respiratory chain (mainly at complex III, ubiquinol-cytochrome c reductase), are metabolized by an iron-dependent SOD (FeSOD-A) giving rise to H2O2 an oxidant that requires further catabolism. Nitric oxide can inhibits parasite mitochondrial respiration (at cytochcrome c oxidase, complex IV) with the generation of O2 giving rise to intra-mitochondrial peroxyn…	PMID: 19616990
1,2-dihydroxy-3-keto-5-methylthiopentene dioxygenase homolog (EC 1.13.11.-) (Acireductone dioxygenase homolog) (ARD)	metallocarboxypeptidase-1 (TcMCP-1) and a putative acireductone dioxygenase (ARDp)	Purification of enolase (ENO) from the cytosol of Trypanosoma cruzi indicated that it may interact with at least five other proteins. Two of them were identified as metallocarboxypeptidase-1 (TcMCP-1) and a putative acireductone dioxygenase (ARDp). Subcellular localization studies confirmed the presence of ARDp in the cytosol, as is the case for ENO and TcMCP-1. Analysis of the ARDp sequence show…	PMID: 29530564
40S ribosomal protein S14, putative		NOT FOUND	NOT FOUND
Protein transport protein Sec61 gamma subunit, putative		NOT FOUND	NOT FOUND
Proteasome regulatory ATPase subunit 1, putative		NOT FOUND	NOT FOUND
S-phase kinase-associated protein, putative		The Tulahuen strain was very disruptive for cell cycle genes, with 27% significantly altered. Upregulated genes included S-phase kinase-associated protein 1 (Skp1a, 2-fold), CyclinD1 (Ccnd1, 2-fold), cyclin-dependent kinase inhibitor 1B (Cdkn1b, 1.7-fold), minichromosome maintenance deficient 2 mitotin (MCM2, 1.5-fold), fizzy/cell division cycle 20 related 1 (Fzr1, 2.3-fold), cell division cycle …	PMID: 32626662
Protein translation factor SUI1 homolog, putative (Translation factor SUI1, putative)		NOT FOUND	NOT FOUND
GPN-loop GTPase 3		NOT FOUND	NOT FOUND
40S ribosomal protein S2, putative		NOT FOUND	NOT FOUND
Nucleolar protein 10		NOT FOUND	NOT FOUND
Transmembrane protein 107		NOT FOUND	NOT FOUND
40S ribosomal protein S30		NOT FOUND	NOT FOUND
RIBOSOMAL_L9 domain-containing protein		NOT FOUND	NOT FOUND
Eukaryotic translation initiation factor 2 subunit, putative	TIA-1-like protein	The activation of certain kinase proteins phosphorylating eukaryotic initiation factor 2 α subunit (eIF2-α)–a protein that carries the initiator tRNAmet to the small ribosomal subunit, to form the ternary complex triggering translation–during stress results in the inhibition of translation (Anderson and Kedersha, 2002). During stress, the phosphorylation of eIF2- α results in lower levels of tern…	PMID: 20060445
Ribonucloprotein	ribonucleoprotein antigens	Characterization of cDNA clones encoding ribonucleoprotein antigens expressed in Trypanosoma cruzi amastigotes	PMID: 11999014
Ubiquitin, putative		NOT FOUND	NOT FOUND
Iron-sulfur cluster assembly protein, putative	succinate to fumarate	SDH1 contains a covalently bound FAD and catalyzes the oxidation of succinate to fumarate. SDH2 transfers electrons to ubiquinone via the [2Fe-2S] cluster in the N-terminal plant-type ferredoxin domain (IpN) and the [4Fe-4S] and [3Fe4S] clusters in the C-terminal bacterial ferredoxin domain (IpC). Ubiquinone is bound and reduced in a pocket provided by SDH2, SDH3, and SDH4 (12–14). SDH3 and SDH4 …	PMID: 19122194
Actin, putative (Actin-like protein 1)		Although the overall levels of expression were similar, clear differences in the subcellular distribution of actin among the developmental stages were identified.	PMID: 20705070
Proteasome regulatory ATPase subunit 2, putative		NOT FOUND	NOT FOUND
40S ribosomal protein S25		NOT FOUND	NOT FOUND
Kinetoplastid membrane protein KMP-11 (Kinetoplastid membrane protein KMP-11, putative)	CD4+ T‐cell	Natural CD4+ T‐cell responses against Trypanosoma cruzi KMP‐11 protein in chronic chagasic patients	PMID: 18957935
Cell division protein kinase 2 (EC 2.7.1.-) (Cell division protein kinase 2, putative)		NOT FOUND	NOT FOUND
Dual-specificity protein phosphatase, putative (EC 3.1.3.48) (Fragment)		NOT FOUND	NOT FOUND
Kinesin heavy chain, putative (Fragment)	GFP‐α‐tubulin	Live cell imaging reveals transient enrichment of GFP‐α‐tubulin at the parasite attachment site (Tyler et al., 2005) and the directed movement of peripheral lysosomes towards the invading parasite (Rodriguez et al., 1996). Disruption of anterograde lysosome transport in host cells with microinjected antibodies to kinesin heavy chain impedes cell entry by T. cruzi, as does chemical inhibition of h…	PMID: 23107073
Elongation initiation factor 2 alpha subunit, putative		The mass spectra obtained were compared with spectra deduced from protein sequences in the T. cruzi data bank. We used the following criteria to reliably select proteins from the database for further analysis: (a) proteins with probability values equal to or < 0.001; (b) proteins present in at least two experiments using TcDHH1 antiserum; and (c) proteins that did not appear in any of the three c…	PMID: 20629747
Glutamine-dependent carbamoyl-phosphate synthetase, putative (EC 6.3.4.16) (Fragment)	genes, pyr1, pyr2, pyr3, pyr4, and pyr6-5	A 25 kb segment of genomic DNA from Trypanosoma cruzi, the causative agent of Chagas' disease, was sequenced. It contains ®ve genes, pyr1, pyr2, pyr3, pyr4, and pyr6-5, encoding all six enzymes involved in de novo pyrimidine biosynthesis, glutamine-dependent carbamoyl-phosphate synthetase, aspartate carbamoyltransferase, dihydroorotase, dihydroorotate dehydrogenase, and orotidine-50 -phosphate de…	PMID: 9878395
Cytochrome b5, putative (Fragment)	PFR2 (paraflagellar rod protein 2)	Nine probes were selected based on increased signals obtained in at least two of three experiments (Table 1). Five corresponded to genes encoding hypothetical proteins. The others corresponded to a serine-threonine phosphorilase, the XRND1 exonuclease, a putative amino acid transporter (PAT6), and the 69-kDa PFR2 (paraflagellar rod protein 2). A detailed analysis of the hypothetical proteins show…	PMID: 18056709
Fatty acyl CoA syntetase 1 (Fragment)	no match found	farnesyl diphosphate synthase (FPPS) has previously been characterized in trypanosomes as an essential enzyme for their survival and as the target for bisphosphonates, drugs that are effective both in vitro and in vivo against these parasites.	https://www.sciencedirect.com/science/article/abs/pii/S0014489408000623
RNA-binding protein 4, putative	no match found	The members of the PUF family of RNA-binding proteins regulate the fate of mRNAs by binding to their 3′UTR sequence elements in eukaryotes. In trypanosomes, for which gene expression is polycistronic and controlled almost exclusively by post-transcriptional processes, PUF proteins could play a crucial role	https://www.sciencedirect.com/science/article/abs/pii/S0014489405003267
C2 domain-containing protein (Fragment)	no match found	Trypanosoma brucei, a flagellated protozoan parasite causing human sleeping sickness, relies on a subpellicular microtubule array for maintenance of cell morphology. The flagellum is attached to the cell body through a poorly understood flagellum attachment zone (FAZ), and regulates cell morphogenesis using an unknown mechanism. Here we identified a new FAZ component, CC2D, which contains coiled-…	https://jcs.biologists.org/content/124/22/3848.short
PDZ domain-containing protein	no match found	no match found	no match found
DUF3342 domain-containing protein	no match found	no match found	no match found
Serine/threonine protein phosphatase, putative	no match found	no match found	no match found
Delta-tubulin (Tubulin delta chain)	NA	The functions of these tubulins in trypanosomes remains to be elucidated (Gull, 35 2002), but in the green alga, Chlamydomonas, at least delta tubulin is tightly associated with the basal bodies (O’Toole et al., 2003)	Microsoft Word - Kateete-Microbiology-mst.doc (researchgate.net)
Hydrolase-like protein,	NA	We found that the parasite growth inhibition by L. johnsonii La1 culture spent supernatant is mediated by secreted bacteria bile-salt hydrolase-like activity(ies) that generate(s) deconjugated bile salts from bile present in the culture medium.	https://www.frontiersin.org/articles/10.3389/fmicb.2016.01453/full
Amino acid permease/transporter,	NA	Transmembrane amino acid transporter protein	https://www.ncbi.nlm.nih.gov/pmc/articles/PMC2763633/
GlcNAc-1-P transferase	NA	The GlcNAc-1-phosphotransferase was partially purified from Dictyostelium and localized to light membranes that are believed to represent the Golgi compartment (Merello et al., 1995).	https://academic.oup.com/glycob/article/12/4/43R/590954
zf-C2H2_3 domain-containing protein	NA	NA	NA
DNA excision repair protein,	NA	Nucleotide excision repair (NER) has also been described as an alternative system for BER in dealing with oxidative lesions such as thymine glycol and abasic sites [133], [134] and NER enzymes have been shown to be regulated by oxidative stress [135].	https://www.sciencedirect.com/science/article/pii/S1383574215300089
Tryparedoxin peroxidase,	NA	In trypanosomatids, there are two different tryparedoxin peroxidase enzymes (TXNPx), that differ in their subcellular location: a cytosolic and a mitochondrial form (c- and m-TXNPx).	https://www.sciencedirect.com/science/article/pii/S0378111907005392
Elongation factor 1-gamma (EF-1-gamma),	NA	The guanine nucleotide exchange factor EF-1β regenerates the GTP-bound EF-1α necessary for each elongation cycle and is therefore a key regulator of protein elongation2 .	https://www.ncbi.nlm.nih.gov/pmc/articles/PMC84369/
Peroxisome targeting signal 1 receptor,	NA	A similar bimodal distribution has been noted for human and yeast PEX5 (49, 50), lending support to a model of PEX5 shuttling between the cytosolic and peroxisomal subcellular compartments, a process that is dependent upon interactions with docking proteins on the peroxisome surface (51).	https://www.sciencedirect.com/science/article/pii/S0021925819807329
Hydrogenase,	NA	A number of attempts have been made to achieve this goal, including keeping glucose oxidase in a layer of highly ordered polyaniline nanotubes [6], immobilizing a consensus double-stranded DNA onto a carboxymethylated dextran film using an aminated oligonucleotide [7], covalently binding Desulfovibrio gigas hydrogenase to a functionalized carbon electrode [8], and oriented binding of a specific c…	https://www.sciencedirect.com/science/article/pii/S0003269710005749
Protein kinase-like protein,	NA	Decrease in phosphorylation of other kinases was also found: protein kinase ck2 regulatory subunit (MTy/Ty = 0.76), inositol-related signaling kinases; inositol polyphosphate kinase-like protein (MTy/Ty = 0.67) and phosphatidylinositol-4-phosphate 5-kinase type II beta (MTy/Ty = 0.37) (Table 2).	https://journals.plos.org/plosntds/article?id=10.1371/journal.pntd.0007103
ADP-ribosylation factor GTPase activating protein 1,	NA	reviously, it was suggested that an ADP ribosylation factor-GTPase activating protein 1 was negatively regulated LPS-induced pro-inflammatory mediators production by down-regulation of LPS signaling [35].	https://www.ncbi.nlm.nih.gov/pmc/articles/PMC5762504/
Methyltransferase-like protein (EC 2.1.1.-)	NA	These screens identified a rat cDNA that included an open reading frame with the potential to encode a protein containing a ‘methyltransferase-like’ domain.	https://academic.oup.com/cardiovascres/article/43/3/542/318246
Kinesin,	NA	NA	NA
Protein-serine/threonine kinase (EC 2.7.11.-)	NA	NA	NA
Symplekin_C domain-containing protein	NA	Other proteins involved in polyadenylation include Symplekin, Retinoblastoma binding protein (RBBP6), polyA polymerase (PAP) and CTD defined as an RNA polymerase regulatory protein with a regulatory carboxyterminal domain.	https://www.frontiersin.org/articles/10.3389/fmolb.2020.577710/full
Prefoldin subunit,	NA	PFDN6 (Prefoldin subunit 6), a component of the molecular chaperone prefoldin-like complex, is involved in cytoskeleton remodeling, tubulin function in mitosis, and regulation of the cell cycle [113].	https://www.sciencedirect.com/science/article/pii/S1874391920301603
tRNA_lig_CPD domain-containing protein	NA	NA	NA
Enoyl-CoA hydratase/Enoyl-CoA isomerase/3-hydroxyacyl-CoA dehydrogenase,	NA	Replacement of the putative enoyl-CoA hydratase/enoyl-CoA isomerase/3-hydroxyacyl-CoA dehydrogenase (TFE, Tb927.2.4130) by the puromycin (PAC) and blasticidin (BSD) resistance markers via homologous recombination was performed with DNA fragments containing a resistance marker gene flanked by the TFEα1 UTR sequences.	Triacylglycerol Storage in Lipid Droplets in Procyclic Trypanosoma brucei (plos.org)
Peroxisomal membrane protein PEX16	peroximal membrane protein receptor	Pex3 functions in the de novo biogenesis of peroxisomes via its interactions with the peroxisomal membrane protein receptor, Pex19 (Ghaedi et al, 2000; Fang et al, 2004), and the peroxisomal membrane protein, Pex16 (Matsuzaki & Fujiki, 2008).	The early-acting glycosome biogenic protein Pex3 is essential for trypanosome viability (life-science-alliance.org)
Polynucleotide 5'-triphosphatase (EC 3.1.3.33) (mRNA 5'-triphosphatase)	NA	In eukaryotes, RNA triphosphatases catalyze the removal of the γ-phosphoryl group of the 5′-triphosphate end of nascent pre-mRNAs.	Divalent metal requirements for catalysis and stability of the RNA triphosphatase from Trypanosoma cruzi - ScienceDirect
DNA polymerase theta (Helicase domain only),	NA	DNA polymerase theta (Polθ), a member of the DNA polymerase family A, exhibits a polymerase C-terminal domain, a central domain, and an N-terminal helicase domain. Polθ plays important roles in DNA repair via its polymerase domain, regulating genome integrity. In addition, in mammals, Polθ modulates origin firing timing and MCM helicase recruitment to chromatin. In contrast, as a model eukaryote,	Ortholog of the polymerase theta helicase domain modulates DNA replication in Trypanosoma cruzi | Scientific Reports (nature.com)
Eukaryotic peptide chain release factor subunit 1,	NA	NA	NA
60S ribosomal protein L19,	NA	It is interesting to note that S. cerevisiae L19 protein has been described forming part of the polypeptide chain exit channel [17]	https://www.sciencedirect.com/science/article/pii/S0006291X0900360X?casa_token=M4C1VfHjS-8AAAAA:_OsdUEJAjrDj1eOlzwbMHH7GI6-dLgB5_d7vpndeFShY4zmYcvRPapO93LLXMHkg170hHcumEn8oPQ
Telomerase reverse transcriptase (EC 2.7.7.49) (Telomerase catalytic subunit)	NA	The telomerase reverse transcriptase (TERT) is primarily known for its ability to elongate telomeres for maintaining chromosomal integrity and delaying cellular senescence. It plays an important role in cell proliferation, differentiation, tumorigenesis, and aging.	Cloning and characterization of telomerase reverse transcriptase gene in Trichinella spiralis | SpringerLink
IPPc domain-containing protein	NA	NA	NA
Component of oligomeric Golgi complex 8 (Conserved oligomeric Golgi complex subunit 8)	NA	NA	NA
Malic enzyme	NA	Ranzani et al. [124] have screened 30,000 compounds using the two-independent HTS strategies on infected cells and identified specific inhibitors that target the T. cruzi malic enzyme (TcMEs), which have trypanocidal activity against the intracellular stage of this pathogen in vitro.	Advances in preclinical approaches to Chagas disease drug discovery (tandfonline.com)
JmjC domain-containing protein	NA	From our study, we have identified few proteins in T. cruzi with a distinct domain that are absent in its host (human), which we propose to be explored as a potential drug target. There are F-box E3 ligases (Q4E398, Q4E4A5) that have the JmjC, Cupin4 and Clathrin domain are not found in H. sapiens when performed the similarity search. Similarly, a new class of DUBs, WLM is predicted in T. cruzi (…	Ubiquitin Proteasome pathway proteins as potential drug targets in parasite Trypanosoma cruzi | Scientific Reports (nature.com)
AP complex subunit beta	NA	NA	NA
Aspartate transaminase (EC 2.6.1.1)	NA	Heart histopathology showed larger areas of infiltration in the GI mice, whereas liver lesions were more severe in the OI animals, accompanied by higher Alanine Transaminase and Aspartate Transaminase serum contents. A differential cytokine pattern was also observed because OI mice presented higher pro-inflammatory cytokine (IFN-γ, TNF) serum levels than GI animals.	Trypanosoma cruzi Infection through the Oral Route Promotes a Severe Infection in Mice: New Disease Form from an Old Infection? (plos.org)
Zinc finger protein,	NA	These proteins, named tcZFP1 and tcZFP2, share the unusual zinc finger motif (CCCH) found in a diverse range of RNA-binding proteins involved in various aspects of the control of cell homeostasis and differentiation.	TcZFP1: a CCCH zinc finger protein of Trypanosoma cruzi that binds poly-C oligoribonucleotides in vitro - ScienceDirect
Nitrilase, (EC 3.5.5.1)	NA	NM_011615	Transcriptomic alterations in Trypanosoma cruzi-infected cardiac myocytes (nih.gov)
Ion_trans_2 domain-containing protein	NA	NA	NA
ANK_REP_REGION domain-containing protein	NA	NA	NA
Rab-like GTPase activating protein,	NA	Characterization of RAB-like genes offers an opportunity to study the still poorly understood molecular events involved in vesicular traffic in these organisms.	Characterization of a RAB5 homologue in Trypanosoma cruzi - ScienceDirect
Beta_helix domain-containing protein	NA	NA	NA
Pseudouridylate synthase-like protein,	NA	NA	NA
Trifunctional enzyme alpha subunit, mitochondrial-like protein	NA	the α subunit of the mitochondrial trifunctional protein (RhoprHadha; VectorBase accession number RPRC006225), both involved in β-oxidation of fatty acids.	Adipokinetic hormone receptor gene identification and its role in triacylglycerol metabolism in the blood-sucking insect Rhodnius prolixus - ScienceDirect
Protein transport protein Sec24A,	NA	defender against cell death [DAD]-like, HSP90, DNAJ/HSP40, Sec24, Sec61, and 14-3-3ɛ)	Transcriptome and gene expression profile of ovarian follicle tissue of the triatomine bug Rhodnius prolixus - ScienceDirect
PSP1 C-terminal domain-containing protein	NA	Cell cycle regulated changes in essential cell cycle kinases are temporally co-ordinated with differential phosphorylation of components of the kinetochore and eukaryotic initiation factors, along with many RBPs not previously linked to the cell cycle such as eight PSP1-C terminal domain containing proteins.	Organising the cell cycle in the absence of transcriptional control: Dynamic phosphorylation co-ordinates the Trypanosoma brucei cell cycle post-transcriptionally (plos.org)
40S ribosomal protein SA	NA	NA	NA
Eukaryotic translation initiation factor 4E (EIF4E) interacting protein,	4EBP1	homologues, as confirmed by binding assays to m7 GTP, cap 4, and its intermediates. LeishIF4E-1 and LeishIF4E-4 each bind m7 GTP and cap 4 comparably well, and only these two proteins could interact with the mammalian eIF4E binding protein 4EBP1, though with different efficiencies. 4EBP1 is a translation repressor that competes with eIF4G for the same residues on eIF4E;	Binding Specificities and Potential Roles of Isoforms of Eukaryotic Initiation Factor 4E in Leishmania (asm.org)
Golgi apparatus membrane protein TVP23 homolog	NA	NA	NA
Flagellar radial spoke component,	NA	Both rsp3 and pf16 single knockdown mutants are immotile, with severely defective flagellar beat. In the case of rsp3, this loss of motility is correlated with the loss of radial spokes, while in the case of pf16 the loss of motility correlates with an aberrant orientation of the central pair microtubules within the axoneme.	Flagellar Motility Contributes to Cytokinesis in Trypanosoma brucei and Is Modulated by an Evolutionarily Conserved Dynein Regulatory System (asm.org)
Mitochondrial inner membrane signal peptidase,	NA	The inner membrane-associated protease (IMP) that processes signal sequences from proteins inserted into the inner membrane is derived from the bacterial signal peptidase [35]. A core subunit of these complexes is present in T. brucei.	The direct route: a simplified pathway for protein import into the mitochondrion of trypanosomes - ScienceDirect
DUF4379 domain-containing protein	NA	NA	NA
Ubiquitin-protein ligase,	E2	In this process, the catalytic cysteine residue of E1 gets attached to the Ub/Ubl by a thioester bond with the release of AMP. In the second step, an activated Ub/Ubl is transferred to ubiquitin conjugating enzymes (E2s) by transacylation reaction. In the last step, E2 transfers the Ub/Ubl to protein substrate with the assistance of target specific classes of ubiquitin ligases (E3s), accompanied …	Ubiquitin Proteasome pathway proteins as potential drug targets in parasite Trypanosoma cruzi | Scientific Reports (nature.com)
Chitin-binding like protein,	NA	The structure of the PM is thought to result from chitin fibrils being interlocked with chitin-binding domains of peritrophins (Moussian, 2013).	S0007485315000929jrv 1..13 (researchgate.net)
Separase (EC 3.4.22.49)	NA	Separase activity, provided by family C50, is responsible for the separation of the sister chromatids during eukaryotic cell division at the metaphase–anaphase transition [49]. This family of peptidases is predicted to occur in all eukaryotes and members have been identified in the helminth Brugia malayi and a number of protozoan parasites, such as the trypanosomatids and the Plasmodium separases.	The global cysteine peptidase landscape in parasites (nih.gov)
Tubulin folding cofactor D,	NA	NA	NA
Heat shock protein 20,	NA	NA	NA
DNA polymerase sigma,	PARP1	However, PARP1 binding to Polymerase γ and mtDNA in mitochondria were increased, and associated with a loss in mtDNA content, mtDNA-encoded gene expression, and oxidative phosphorylation (OXPHOS) capacity, and an increase in mitochondrial ROS production in cells and heart of WT mice infected with T. cruzi.	PARP1 depletion improves mitochondrial and heart function in Chagas disease: Effects on POLG dependent mtDNA maintenance (plos.org)
dTDP-glucose 4,6-dehydratase,	NA	Amino acid sequence alignments show that conserved lysine and aspartate residues from the CDPglucose 4,6-dehydratase correspond to the Glu136 and Asp135 from dTDP-glucose 4,6-dehydratase, although no Scheme 3 4,6-Dehydratase Biochemistry, Vol. 41, No. 8, 2002 2803 structural data are available to confirm these assignments (13). Gerlt and Gassman described concerted acid/base catalysis of enolizat…	No Job Name (wisc.edu)
Integral membrane transport protein,	NA	The constituent proteins of gap junctions, called ‘‘connexins’’ (Cxs) in chordates, are generally renewed several times a day, in approximately the same rate range as many other integral plasma membrane proteins and the proteins of other channels, other intercellular junctions or different membrane receptors.	The-Connexin-Turnover-an-Important-Modulating-Factor-of-the-Level-of-Cell-to-Cell-Junctional-Communication-Comparison-with-Other-Integral-Membrane-Proteins.pdf (researchgate.net)
Splicing factor TSR1,	NA	The deduced amino acid sequence reveals that TcSR is a member of the SR protein family of splicing factors that contains two RNA-binding domains at the N-terminal side and several serine–arginine repeats at the COOH-terminus.	An early ancestor in the evolution of splicing: a Trypanosoma cruzi serine–arginine-rich protein (TcSR) is functional in cis-splicing - ScienceDirect
N6-L-threonylcarbamoyladenine synthase	NA	NA	NA
Cardiolipin synthetase,	NA	The membrane region was determined to 2.8 A˚ resolution, enabling the identification of 37 associated lipids, including 25 cardiolipins, which provides insight into protein-lipid interactions and their functional roles	15771812525178 1..23 (elifesciences.org)
DCB domain-containing protein	NA	NA	NA
cAMP-specific phosphodiesterase,	NA	So far the enzymes that have shown to be capable of binding calcium in T. cruzi are: Adenylyl Cyclase (TczAC) [9], a cAMP Phosphodiesterase (PDE) [48] and Phospholipase C (PI-PLC) [53].	Alonso-MS (researchgate.net)
Serine/threonine protein kinase,	NA	. Mitogen-activated protein kinases (MAPKs) are serine and threonine protein kinases that are highly conserved in eukaryotes, and are involved in signal transduction pathways that modulate physiological and pathophysiological cell responses.	Frontiers | The Mitogen-Activated Protein Kinase (MAPK) Pathway: Role in Immune Evasion by Trypanosomatids | Microbiology (frontiersin.org)
Metaciclina III	NA	Except for metaciclina II, these genes code for proteins involved in metabolic pathways.	Frontiers | Commentary: Systems Biology Approach to Model the Life Cycle of Trypanosoma cruzi | Cellular and Infection Microbiology (frontiersin.org)
Serine-alanine-and proline-rich protein,	NA	. There are possibly other soluble T. cruzi molecules with signal-inducing activity contributing to parasite internalization. Here we address the question whether members of a novel serine-, alanine-, and proline-rich protein (SAP) family (9) could be such molecules.	Molecular Characterization of Serine-, Alanine-, and Proline-Rich Proteins of Trypanosoma cruzi and Their Possible Role in Host Cell Infection (asm.org)
PPIase cyclophilin-type domain-containing protein	NA	NA	NA
META domain-containing protein	NA	NA	NA
Neutral sphingomyelinase activation associated factor-like protein	NA	Except for the three distant sequences (Q26964, Q4DSD4 and Q4DK85) which appear to be correctly annotated as ‘Trans-sialidase’ or ‘Neutral sphingomyelinase activation associated factor-like proteins’, all proteins annotated as putative Trans-sialidases should be re-classified as trans-sialidase-like proteins.	Exploring the FL-160-CRP gene family through sequence variability of the complement regulatory protein (CRP) expressed by the trypomastigote stage of Trypanosoma cruzi - ScienceDirect
Metaciclina II,	NA	The latter code for: a hexokinase, a δ-1-pyrroline-5-carboxylate dehydrogenase, a quinone oxidoreductase, a glutamate dehydrogenase, a peptidyl-prolyl cis-trans isomerase, and a metaciclina II.	Frontiers | Commentary: Systems Biology Approach to Model the Life Cycle of Trypanosoma cruzi | Cellular and Infection Microbiology (frontiersin.org)
Kinesin-like protein	NA	Furthermore, proteins associated to microtubule structure (α-tubulin - gi|18568136), cross-linking (I/6 autoantigen - gi|70878028), and transport (kinesin - gi|71665037; kinesin-like - gi|407841443; dynein heavy chain - gi|407417288, gi| 70870522, gi|557861752) were also nonspecifically recognized.	Trypanosoma cruzi immunoproteome: Calpain-like CAP5.5 differentially detected throughout distinct stages of human Chagas disease cardiomyopathy - ScienceDirect
Inosine-adenosine-guanosine-nucleoside hydrolase, (EC 3.2.2.1)	, N-(9-deaza-adenin-9-yl)methyl-1,4-dideoxy1,4-imino-D-ribitol	Previously, a library of 52 compounds was designed and synthesized as potent and selective inhibitors of Trypanosoma vivax inosine-adenosine-guanosine nucleoside hydrolase (IAG-NH). However, when the compounds were tested against bloodstream-form Trypanosoma brucei brucei, only one inhibitor, N-(9-deaza-adenin-9-yl)methyl-1,4-dideoxy1,4-imino-D-ribitol (UAMC-00363),	Evaluation of Nucleoside Hydrolase Inhibitors for Treatment of African Trypanosomiasis (asm.org)
Triosephosphate isomerase (EC 5.3.1.1)	NA	We searched for molecules that selectively inactivate homodimeric triosephosphate isomerase from Trypanosoma cruzi (TcTIM), the parasite that causes Chagas' disease. We found that some benzothiazoles inactivate the enzyme.	Highly specific inactivation of triosephosphate isomerase from Trypanosoma cruzi - ScienceDirect
Glycosomal membrane protein,	NA	A general disruption of glycosomal metabolic pathways as caused by inhibition of glycosomal protein import therefore would also have deleterious effect on the parasites in glucose limiting niches such as intracellular amastigote stage.	Inhibitors of glycosomal protein import provide new leads against trypanosomiasis (nih.gov)
Calcium motive P-type ATPase, (EC 3.6.3.-)	NA	Under high stringent selection conditions (-Leu, -Trp, -His), 9 two full-length and a C-terminal partial P-type ATPase were confirmed to interact with TcPKAr ( Figure 1 ); these proteins were as follows: 1) a cation-transporting ATPase, putative (Tc00.1047053509611.80; C-terminal 329 amino acids); 2) a calcium motive P-type ATPase, putative (Tc00.1047053510769.120; full length); and 3) a Na + - A…	080504.indd (psu.edu)
Short chain dehydrogenase,	NA	Recent developments in the study of the basic biochemistry of T. cruzi have allowed the identification of novel targets for chemotherapy that include sterol metabolism, enzymes such as trypanothione reductase, cystein proteinase, hypoxanthine-guanine phosphoribosyltrans-ferase, glyceraldehyde-3-phosphate dehydrogenase, DNA topoisomerases, dihydrofolate reductase and far-nesylpyrophosphate synthas…	A Critical Review on Chagas Disease Chemotherapy (scielo.br)
tRNA nucleotidyltransferase, (EC 2.7.7.72)	NA	The presence of a CCA triplet at the 3' extremity of tRNAs is essential for their charging with cognate amino acids. The tRNA nucleotidyltransferase, also called CCA-adding enzyme or CCAse, post-transcriptionally adds the CCA triplet at the 3' end of tRNAs, a sequence not genome-encoded in eukaryotes [43,44,45].	IJMS | Free Full-Text | Surveillance and Cleavage of Eukaryotic tRNAs | HTML (mdpi.com)
C2H2-type domain-containing protein	NA	Homologs of the transcriptional repressor Zfh1 (Zn finger homeodomain 1) with zinc finger C2H2-type (IPR013087) and homeobox (IPR001356) domains were identified in all hemipterans.	Comparative genomics analysis of triatomines reveals common first line and inducible immunity-related genes and the absence of Imd canonical components among hemimetabolous arthropods | Parasites & Vectors | Full Text (biomedcentral.com)
Structural maintenance of chromosome 3,	NA	NA	NA
Elongation of fatty acids protein (EC 2.3.1.199) (Very-long-chain 3-oxoacyl-CoA synthase)	NA	NA	NA
Amino_oxidase domain-containing protein	NA	NA	NA
Ras-related GTP-binding protein,	NA	a hypothetical protein (gi 407850451) described by Blast2GO software as “ras-related protein rab-2a” whose localization was reported in the endoplasmic reticulum and Golgi apparatus (87, 88) was underexpressed after 2 h (cluster 4).	Quantitative Proteomic and Phosphoproteomic Analysis of Trypanosoma cruzi Amastigogenesis - ScienceDirect
TRUD domain-containing protein	NA	In contrast to Eubacteria, the pseudouridine formation in archaeal rRNA is insured by H/ACA sRNA RNPs,86,87 and thus the RsuA related family is also missing. Several rare sites of pseudouridine modification in archaeal tRNAs still have not been assigned to a particular enzyme,86,87 but highly promiscuous enzymes like TruD (Pus7)93 may be responsible for C formation at these locations	Pseudouridine: Still mysterious, but never a fake (uridine)! (tandfonline.com)
SAP domain-containing protein	triggers Ca2+ mobilization	One interesting possibility is that the interaction with gastric mucin induces the secretion of parasite components, such as serine-, alanine- and praline-rich (SAP) protein for instance, which may contribute to cell invasion. SAP protein binds to host cells in a receptor-dependent manner and triggers Ca2+ mobilization (Baida et al., 2006).	doi:10.1016/j.ijpara.2007.05.013 (d1wqtxts1xzle7.cloudfront.net)
CCHC-type domain-containing protein	NA	Related to splicing functions, two proteins having one CCHC motif have been described: yeast SLU7 is an essential non-SR factor required to perform the second catalytic reaction of cis-splicing [56]; and human SR protein 9G8, a member of the SR protein family [57], has a CCHC zinc finger domain located between the RBD and RS domains. The interaction of TcSR with the PZFP is intriguing and may ref…	An early ancestor in the evolution of splicing: a Trypanosoma cruzi serine–arginine-rich protein (TcSR) is functional in cis-splicing - ScienceDirect
PINc domain-containing protein	NA	NA	NA
Folliculin domain-containing protein	NA	NA	NA
NADH-u_ox-rdase domain-containing protein	NA	NA	NA
Endoribonuclease L-PSP (Pb5),	NA	Endoribonuclease L-PSP (pb5), putative	Proteome analysis of Leishmania (Viannia) braziliensis by two-dimensional gel electrophoresis and mass spectrometry - ScienceDirect
Membrane-bound acid phosphatase 2,	NA	. Lytic enzymes may participate during the second part of this process. In this work, we determined that purified membrane-bound acid phosphatase (MAP) from E. histolytica trophozoites has PTPase activity.	Membrane-bound acid phosphatase (MAP) from Entamoeba histolytica has phosphotyrosine phosphatase activity and disrupts the actin cytoskeleton of host cells (researchgate.net)
Nodulin-like domain-containing protein	NA	NA	NA
NLI-interacting factor,	LIM	Here, we report for the first time cloning, characterization and subcellular localization of nuclear LIM interactor-interacting factor (NLI) like protein from Leishmania donovani, the causative agent of Indian Kala-azar.	Cloning, characterization and subcellular localization of Nuclear LIM interactor interacting factor gene from Leishmania donovani - ScienceDirect
Pumilio/PUF RNA binding protein 4,	NA	The following are the best characterized RNA-binding domains: RNA Recognition Motif (RRM), K-homology domain (KH), RGG (Arg-Gly-Gly) box, zinc finger, double stranded RNA-binding domain (dsRBD), Pumilio/PUF domain and Piwi/Argonaute/Zwille (PAZ) domain (Finn et al., 2010).	RNA-binding proteins and their role in the regulation of gene expression in Trypanosoma cruzi and Saccharomyces cerevisiae (scielo.br)
Regulator of chromosome condensation,	NA	Na	NA
Tubulin-tyrosine ligase,	NA	Tubulin undergoes various posttranslational modifications, including polyglutamylation, which is catalyzed by enzymes belonging to the tubulin tyrosine ligase–like protein (TTLL) family.	mbc.e13-07-0424 (molbiolcell.org)
Small GTP-binding protein Rab18,	NA	However, recent studies identifying effectors and interactors of Rab18, are now shedding light on its mechanism of action, suggesting functions related to organelle tethering and to autophagy.	Rab18: new insights into the function of an essential protein | SpringerLink
Rac serine-threonine kinase,	NA	EAN95526.1	Phosphoproteomic analysis of the human pathogen Trypanosoma cruzi at the epimastigote stage (nih.gov)
Thioredoxin-like protein,	NA	The enigma was solved in 1997 by Everson Nogoceke showing that the “trypanothione peroxidase” activity is not achieved by a single enzymatic entity but by two enzymes working in concert: i) tryparedoxin (TXN), a thioredoxin-related protein with the atypical active site motif CPPC which is specifically reduced by T(SH)2; and ii) a tryparedoxin peroxidase (TXNPx), which is reduced by TXN. TXNPx tur…	The trypanothione system and the opportunities it offers to create drugs for the neglected kinetoplast diseases - ScienceDirect
Prefoldin subunit 3	NA	NA	NA
Biogenesis of lysosome-related organelles complex 1 subunit 1	NA	NA	NA
Dihydrolipoyllysine-residue succinyltransferase (EC 2.3.1.61)	NA	In C. parapsilosis, immunoreactive proteins were eukaryotic initiation factor 4A or translation initiation factor eIF4A subunit (Tif1), Atp2, Eno1, Tdh3, Pgk1, Adh1, Fba1, heat shock protein 70 Ssb1, pyruvate decarboxylase (Pdc11), Atp1, isocitrate dehydrogenase (Idh2) and guanine nucleotide-binding protein subunit beta-like protein (Bel1) [80]. In similar studies on C. tropicalis, Eno1, Fba1, Td…	Microorganisms | Free Full-Text | Moonlighting Proteins at the Candidal Cell Surface | HTML (mdpi.com)
Elongation factor 2,	NA	gi (407835084)	Trypanosoma cruzi immunoproteome: Calpain-like CAP5.5 differentially detected throughout distinct stages of human Chagas disease cardiomyopathy - ScienceDirect
SAS-6_N domain-containing protein	NA	NA	NA
Kinetoplast DNA-associated protein,	NA	The infection was eradicated by the innate immunity and the chicks were parasite-free at hatching, but they retained the parasitic mitochondrial kinetoplast DNA minicircle in their genome.	Trypanosoma cruzi in the Chicken Model: Chagas-Like Heart Disease in the Absence of Parasitism (plos.org)
NADH-cytochrome B5 reductase,	NA	ADH-cytochrome b5 reductase (b5R, EC 1.6.2.2.) is an FAD-containing flavoprotein which catalyze the reduction of 2 moles of cytochrome b5 with NADH, thereby participating in the reduction of methemoglobin in erythrocytes and fatty acid chain elongation, desaturation or cholesterol biosynthesis in other tissues. Previously we reported the complete amino acid sequence of soluble	STUDIES ON THE ROLE OF SERINE-127 IN NADH-CYTOCHROME b5 REDUCTASE BY SITE-DIRECTED MUTAGENESIS (degruyter.com)
ATG12-activating enzyme E1 ATG7 (ATG12-activating enzyme E1 atg7) (Autophagy-related protein 7) (Ubiquitin-like modifier-activating enzyme ATG7)	NA	NA	NA
DREV methyltransferase,	NA	Tb927.6.2540	Mitochondrial Outer Membrane Proteome of Trypanosoma brucei Reveals Novel Factors Required to Maintain Mitochondrial Morphology - ScienceDirect
NADH dehydrogenase [ubiquinone] 1 alpha subcomplex subunit 12	NA	. In a previous study we verified that the maxicircle gene NADH dehydrogenase (mitochondrial complex I) subunit 7 (ND7) from IF isolates had a 455 bp deletion compared with the wild type (WT) ND7 gene from CCHD strains. We proposed that ND7 could constitute a valuable target for PCR assays in the differential diagnosis of the infective strain	Trypanosoma_cruzi_maxicircle_heterogenei20160625-16373-zy4ewa.pdf (d1wqtxts1xzle7.cloudfront.net)
ATP-dependent DEAD/H DNA helicase recQ,	NA	The majority of RNA helicases belong to the DEAD and DExH box families within the superfamily 2 (SF2) of helicases, named after the sequence of a conserved motif. SF2 also comprises the RecQ and SWI/ SNF families of DNA helicases	RNA helicases in infection and disease (tandfonline.com)
Proteasome subunit alpha type (EC 3.4.25.1)	NA	NA	NA
Heat shock 70 kDa protein,	NA	We found that hsp70 is indeed a major polypeptide Ag in Chagas' disease, but that the antibodies to T. cruzi hsp70 do not react with human hsp70--even though the proteins display 73% amino acid sequence identify.	Human humoral immunity to hsp70 during Trypanosoma cruzi infection. | The Journal of Immunology (jimmunol.org)
Polyketide_cyc domain-containing protein	NA	GI-I coded for the synthesis of two polyketide/nonribosomal peptides (yersiniabactin and colibactin) and for the conjugative transfer machinery (T4SS) that allows horizontal transfer of the island [56].	Comparative analysis of Klebsiella pneumoniae genomes identifies a phospholipase D family protein as a novel virulence factor | BMC Biology | Full Text (biomedcentral.com)
AB hydrolase-1 domain-containing protein	NA	NA	NA
ATP-grasp domain-containing protein	NA	Another group of homologous prokaryotic TGL domains recovered in the searches with the ciliary TGL domains are those which we had previously described as being combined with genes encoding predicted peptide-ligases of the ATP-grasp fold and also a conserved protein termed the α-E domain (Fig. 1C).52	Novel transglutaminase-like peptidase and C2 domains elucidate the structure, biogenesis and evoluti (tandfonline.com)
PUB domain-containing protein	NA	NA	NA
Alkyl-dihydroxyacetone phosphate synthase, (EC 2.5.1.26)	NA	RCDP type 1 is caused by mutation in PEX7 that is essential for transferring the minor group of enzymes bearing a PTS2, such as 3-ketoacyl-CoA thiolase of fatty-acid β-oxidation pathway, alkyl-dihydroxyacetone phosphate synthase (alkyl-DHAP synthase), which is required for synthesis of alkyl-phospholipids, and phytanoyl-CoA 2-hydroxylase, which is required for degradation of phytanic acid (3). Sp…	Defective lipid remodeling of GPI anchors in peroxisomal disorders, Zellweger syndrome, and rhizomelic chondrodysplasia punctata - ScienceDirect
Phosphatidylserine decarboxylase,	NA	NA	NA
Ubiquitin fusion degradation protein 2,	NA	NA	NA
Protein kinase A regulatory subunit,	NA	NA	NA
Phenylalanyl-tRNA synthetase beta subunit (EC 6.1.1.20)	NA	NA	NA
Phosphomevalonate kinase (EC 2.7.4.2)	NA	These steps are catalyzed by 2-acetoacetyl-CoA thiolase, HMG-CoA synthase and HMG-CoA reductase, respectively. Mevalonate undergoes two phosphorylations followed by a decarboxylation leading to isopentenyl pyrophosphate (IPP). These steps are catalyzed by mevalonate kinase, phosphomevalonate kinase and phosphomevalonate decarboxylase, respectively.	Trypanosoma_cruzi_targets_for_new_chemot20160423-26660-nmcf1s.pdf (d1wqtxts1xzle7.cloudfront.net)
HAD_SAK_1 domain-containing protein	NA	NA	NA
Epimerase domain-containing protein	NA	NA	NA
FYVE-type domain-containing protein	NA	This dimerization might enhance the interaction of the FYVE-type domain with a target membrane.	A FYVE‐containing unusual cyclic nucleotide phosphodiesterase from Trypanosoma cruzi - Kunz - 2005 - The FEBS Journal - Wiley Online Library
Pyruvate dehydrogenase E1 component subunit alpha (EC 1.2.4.1)	NA	Interestingly, the PDH E1α subunit of trypanosomes exhibits the putative phosphorylation sites present in the mammalian enzyme (28).	Calcium-sensitive pyruvate dehydrogenase phosphatase is required for energy metabolism, growth, differentiation, and infectivity of Trypanosoma cruzi - ScienceDirect
ABC transmembrane type-1 domain-containing protein	NA	Only for GAT1 a function has been shown, i.e. the transport of acyl-CoAs from the cytosol into the glycosomal lumen [104]. The function of GAT2 and GAT3 has not yet been established.	Proteomic analysis of glycosomes from Trypanosoma cruzi epimastigotes - ScienceDirect
Histone deacetylase,	NA	we summarized the researches about the identification and characterization of lysine deacetylase inhibitors (histone deacetylase [HDAC] and sirtuin inhibitors)	Targeting histone acetylation/deacetylation in parasites: an update (2017–2020) - ScienceDirect
Histone H2A	NA	Comparison of a PCR test based on the histone H2A/SIRE genes with classical serological tests for the diagnosis of chronic Chagas disease in Colombian patients	Comparison of a PCR test based on the histone H2A/SIRE genes with classical serological tests for the diagnosis of chronic Chagas disease in Colombian patients (scielo.org.co)
Pyr_redox_2 domain-containing protein	NA	Recently, we reported a gene cluster encoding all genes (pyr genes) involved in the pyrimidine de novo biosynthesis pathway in T. cruzi [17],	Characterization of the dihydroorotate dehydrogenase as a soluble fumarate reductase in Trypanosoma cruzi - ScienceDirect
Co-chaperone GrpE,	NA	In Escherichia coli the DnaK,DnaJ, and GrpE genes encode heat shock proteins that are essential for growth at temperatures above 42 °C (reviewed in Ref. 1). DnaJ stimulates the weak intrinsic ATPase activity of DnaK (2) and can also directly interact with specific substrates of the chaperone machinery (3). Various DnaJ homologs have been discovered in eukaryotic cells. Eukaryotic DnaJ-like protei…	A DnaJ-like Protein Homologous to the Yeast Co-chaperone Sis1 (TcJ6p) Is Involved in Initiation of Translation in Trypanosoma cruzi - ScienceDirect
DUF3395 domain-containing protein	NA	NA	NA
5'-3' exonuclease XRNA,	NA	Trypanosomes have four potential 5′ → 3′ exoribonucleases similar to Xrn1: XRNA, XRNB, XRNC and XRND. XRND is active in the nucleus, while XRNA is in both nucleus and cytoplasm and plays a role in mRNA degradation [29].	Post-transcriptional regulation of gene expression in trypanosomes and leishmanias - ScienceDirect
Eukaryotic translation initiation factor 4E,	NA	NA	NA
Cleavage and polyadenylation specificity factor 30 kDa subunit,	NA	NA	NA
Zinc-binding phosphatase,	NA	NA	NA
SH3 domain protein,	NA	Summary of autoantigens in circulating Immune Complexes (ICs) isolated from patients with Chagas disease. Proteins found when using both Protein A and Protein G beads were shown in Italic	Proteomic profile of circulating immune complexes in chronic Chagas disease - Ohyama - 2016 - Parasite Immunology - Wiley Online Library
Heat shock protein 70 (HSP70),	CD8þ T lymphocytes	Several microbial and tumoral HSP70-derived epitopes are recognized by CD8þ T lymphocytes of patients [12,13].	Identification_of_HLA-A0201-restricted_20160416-28775-1md5dap.pdf (d1wqtxts1xzle7.cloudfront.net)
Citrate transporter,	Citrate	Citrate passes through the mitochondrial inner membrane on a citrate transporter or a citrate/malate exchanger and is converted back to acetyl-CoA and oxaloacetate by the cytosolic citrate lyase	Microsoft Word - Paes-MS (researchgate.net)
DUF862 domain-containing protein	NA	NA	NA
[truncated: 1,119 more rows]

## Sheet: Summary
Supplementary Table 8 b: The Summary of the source of the information. [Name = Name of the organism whose information is collected; Keyword = phrases used for literature search; PubMed hits = Number of hits found in Pubmed; Google scholar hits; Number of hits found in Google Scholar; Date = till what date data is collected].
[truncated: 2 more rows]
