# Supplementary material for: A Data-Driven Approach to Construct a Molecular Map of Trypanosoma cruzi to Identify Drugs and Vaccine Targets
Source: Vaccines (Basel). 2023 Jan 26;11(2):267. doi: 10.3390/vaccines11020267 (PMC9963959; doi:10.3390/vaccines11020267)
Supplement: Supplementary file 1 [file vaccines-11-00267-s001.zip › Supplementary Tables/Supplementary Table 9.xlsx]

## Sheet: nodes of molecular map
Supplementary Table 9: The list of nodes involved in the comprehensive molecular map of T. cruzi. This table has information in 12 columns: class, id, name, compartment, positionToCompartment, included, quantity type, initialQuantity, substanceUnits, hasOnlySubstanceUnits, b.c., and constants. The first column 'class' provides molecule type; The second column 'id' is the specific ID assigned to e…
class	id	name	compartment	position To Compartment	included	quantity type	initialQuantity	substanceUnits	hasOnlySubstanceUnits	b.c.	constants
PROTEIN	s1	IMPase	c10	inside		Amount	0		FALSE	FALSE	FALSE
PROTEIN	s2	myo-inositol-1(or 4)-monophosphate	c18	transmembrane		Amount	0		FALSE	FALSE	FALSE
PROTEIN	s3	free myo-inositol	c17	outerSurface		Amount	0		FALSE	FALSE	FALSE
PHENOTYPE	s4	hydrolysis	c10	inside		Amount	0		FALSE	FALSE	FALSE
PHENOTYPE	s5	catalyzes	c10	innerSurface		Amount	0		FALSE	FALSE	FALSE
PROTEIN	s6	inositol phospholipid	c3	none		Amount	0		FALSE	FALSE	FALSE								ANTISENSE_RNA	8
SIMPLE_MOLECULE	s7	ISYNA1	c5	none		Amount	0		FALSE	FALSE	FALSE								COMPLEX	201
PHENOTYPE	s8	upregulation	c8	innerSurface		Amount	0		FALSE	FALSE	FALSE								DEGRADED	12
GENE	s9	E2F	c8	none		Amount	0		FALSE	FALSE	FALSE								DRUG	48
GENE	s10	heart-specific epitope	c3	none		Amount	0		FALSE	FALSE	FALSE								GENE	190
PROTEIN	s11	cardiac myosin heavy chain	c3	none		Amount	0		FALSE	FALSE	FALSE								ION	13
PROTEIN	s12	crossreactive	c3	none		Amount	0		FALSE	FALSE	FALSE								PHENOTYPE	534
PHENOTYPE	s13	homologous sequence (AAAGDK)	c12	transmembrane		Amount	0		FALSE	FALSE	FALSE								PROTEIN	1188
PHENOTYPE	s14	immunodominant	c3	inside		Amount	0		FALSE	FALSE	FALSE								RNA	22
PROTEIN	s15	antigen B13	c3	none		Amount	0		FALSE	FALSE	FALSE								UNKNOWN	42
PROTEIN	s16	N-acetylglucosaminyl phosphatidylinositol (GlcNAc-PI)	c3	none		Amount	0		FALSE	FALSE	FALSE								SIMPLE_MOLECULE	157
PROTEIN	s17	UDP-GlcNAc	c6	inside		Amount	0		FALSE	FALSE	FALSE								Total=	2415
PROTEIN	s18	PI	c6	none		Amount	0		FALSE	FALSE	FALSE
PROTEIN	s19	GlcNAc transferase	c8	outerSurface		Amount	0		FALSE	FALSE	FALSE
GENE	s20	termed GPI-GlcNAc transferase (GPI-GnT)	c8	none		Amount	0		FALSE	FALSE	FALSE
PROTEIN	s22	NAD(P)-dependent steroid dehydrogenase-like (NSDHL)	c3	inside		Amount	0		FALSE	FALSE	FALSE
PROTEIN	s23	neutral cholesterol ester hydrolase 1 (NCEH1)	c10	transmembrane		Amount	0		FALSE	FALSE	FALSE
PHENOTYPE	s24	significantly overexpressed	c10	transmembrane		Amount	0		FALSE	FALSE	FALSE
PROTEIN	s25	NADH-fumarate reductase	c3	inside		Amount	0		FALSE	FALSE	FALSE
PROTEIN	s26	succinate dehydrogenase	c3	inside		Amount	0		FALSE	FALSE	FALSE
PHENOTYPE	s27	working in reverse	c3	inside		Amount	0		FALSE	FALSE	FALSE
GENE	s28	TcCPR-B	c8	innerSurface		Amount	0		FALSE	FALSE	FALSE
GENE	s29	TcCPR-C	c3	inside		Amount	0		FALSE	FALSE	FALSE
PHENOTYPE	s30	over-expressing	c3	inside		Amount	0		FALSE	FALSE	FALSE
PHENOTYPE	s32	enhanced biosynthesis	c8	inside		Amount	0		FALSE	FALSE	FALSE
PROTEIN	s33	ergosterol	c8	none		Amount	0		FALSE	FALSE	FALSE
PROTEIN	s34	increased NADP+/NADPH ratio	c8	none		Amount	0		FALSE	FALSE	FALSE
GENE	s35	TcGAL	c7	transmembrane		Amount	0		FALSE	FALSE	FALSE
PHENOTYPE	s36	employs a non-covalently bound	c7	inside		Amount	0		FALSE	FALSE	FALSE
UNKNOWN	s37	FAD	c7	transmembrane		Amount	0		FALSE	FALSE	FALSE
PHENOTYPE	s38	redox-active cofactor	c7	outerSurface		Amount	0		FALSE	FALSE	FALSE
SIMPLE_MOLECULE	s39	molecular oxygen	c6	outerSurface		Amount	0		FALSE	FALSE	FALSE
PHENOTYPE	s40	TcGAL can use molecular oxygen as electron acceptor	c3	inside		Amount	0		FALSE	FALSE	FALSE
GENE	s41	NDRG2	c2	inside		Amount	0		FALSE	FALSE	FALSE
GENE	s42	Myc	c2	inside		Amount	0		FALSE	FALSE	FALSE
GENE	s43	NLI-IF	c3	transmembrane		Amount	0		FALSE	FALSE	FALSE
PHENOTYPE	s44	gene regulatory elements were identified	c3	outerSurface		Amount	0		FALSE	FALSE	FALSE
GENE	s45	Sp1	c2	inside		Amount	0		FALSE	FALSE	FALSE
GENE	s46	AP-2	c2	inside		Amount	0		FALSE	FALSE	FALSE
GENE	s47	NF-kappa B	c2	inside		Amount	0		FALSE	FALSE	FALSE
GENE	s48	PU 1	c2	inside		Amount	0		FALSE	FALSE	FALSE
PHENOTYPE	s49	including consensus binding sequences for	c2	inside		Amount	0		FALSE	FALSE	FALSE
PHENOTYPE	s50	metabolic labeling	c3	inside		Amount	0		FALSE	FALSE	FALSE
SIMPLE_MOLECULE	s51	myristic acid	c3	inside		Amount	0		FALSE	FALSE	FALSE
PROTEIN	s52	azide	c10	inside		Amount	0		FALSE	FALSE	FALSE
PHENOTYPE	s53	decrease in the myristoylation of proteins	c10	inside		Amount	0		FALSE	FALSE	FALSE
DRUG	s54	NMT inhibitors	c10	transmembrane		Amount	0		FALSE	FALSE	FALSE
GENE	s55	nsL-TP	c11	inside		Amount	0		FALSE	FALSE	FALSE
PROTEIN	s56	acyl-CoA oxidase	c11	inside		Amount	0		FALSE	FALSE	FALSE
PROTEIN	s57	3-ketoacyl-CoA thiolase	c11	transmembrane		Amount	0		FALSE	FALSE	FALSE
PROTEIN	s58	bifunctional enzyme	c2	inside		Amount	0		FALSE	FALSE	FALSE
COMPLEX	s59	NPCs	c21	transmembrane	s59(s61 s62 s2508 s2509)	Amount	0		FALSE	FALSE	FALSE
PHENOTYPE	s67	serine-arginine (SR)-rich	c3	inside		Amount	0		FALSE	FALSE	FALSE
PROTEIN	s68	RBSR1	c3	inside		Amount	0		FALSE	FALSE	FALSE
PROTEIN	s69	UBP1	c3	inside		Amount	0		FALSE	FALSE	FALSE
PROTEIN	s70	UBP2	c12	outerSurface		Amount	0		FALSE	FALSE	FALSE
PROTEIN	s71	nuclear SR-protein TRRM1.	c12	transmembrane		Amount	0		FALSE	FALSE	FALSE
GENE	s72	Nup93	c13	transmembrane		Amount	0		FALSE	FALSE	FALSE
PHENOTYPE	s73	showed a specific enrichment ~1 Kb upstream of the transcription start site	c13	transmembrane		Amount	0		FALSE	FALSE	FALSE
GENE	s74	HOXA1	c13	inside		Amount	0		FALSE	FALSE	FALSE
GENE	s75	HOXA3	c13	inside		Amount	0		FALSE	FALSE	FALSE
GENE	s76	HOXA5	c13	transmembrane		Amount	0		FALSE	FALSE	FALSE
PROTEIN	s77	NUDT1	c14	innerSurface		Amount	0		FALSE	FALSE	FALSE
PHENOTYPE	s78	hydrolyse	c14	innerSurface		Amount	0		FALSE	FALSE	FALSE
SIMPLE_MOLECULE	s79	8-OH-(d)GTP	c14	transmembrane		Amount	0		FALSE	FALSE	FALSE
SIMPLE_MOLECULE	s80	8-OH-(d)ATP	c14	transmembrane		Amount	0		FALSE	FALSE	FALSE
SIMPLE_MOLECULE	s81	2-OH-(d)ATP	c2	inside		Amount	0		FALSE	FALSE	FALSE
GENE	s82	oleate desaturase gene	c18	inside		Amount	0		FALSE	FALSE	FALSE
PHENOTYPE	s83	this gene is transcribed	c17	transmembrane		Amount	0		FALSE	FALSE	FALSE
PHENOTYPE	s84	ODTc is located at distinct chromosomal bands	c3	inside		Amount	0		FALSE	FALSE	FALSE
PROTEIN	s85	ODCase	c19	inside		Amount	0		FALSE	FALSE	FALSE
PHENOTYPE	s86	less sensitive	c19	transmembrane		Amount	0		FALSE	FALSE	FALSE
PROTEIN	s87	UMP	c19	inside		Amount	0		FALSE	FALSE	FALSE
PROTEIN	s88	AMP	c3	inside		Amount	0		FALSE	FALSE	FALSE
UNKNOWN	s89	T. cruzi expression vector pTREXn [10]	c3	inside		Amount	0		FALSE	FALSE	FALSE
PHENOTYPE	s90	engineered to express	c3	inside		Amount	0		FALSE	FALSE	FALSE
PROTEIN	s91	green fluorescent protein (GFP)	c3	inside		Amount	0		FALSE	FALSE	FALSE
PROTEIN	s92	histone H1	c3	inside		Amount	0		FALSE	FALSE	FALSE
PROTEIN	s93	oxysterol-binding protein	c3	inside		Amount	0		FALSE	FALSE	FALSE
PHENOTYPE	s94	fusions with	c3	inside		Amount	0		FALSE	FALSE	FALSE
GENE	s96	PAK3	c20	outerSurface		Amount	0		FALSE	FALSE	FALSE
GENE	s98	PAK3	c2	inside		Amount	0		FALSE	FALSE	FALSE
PROTEIN	s99	Nck2/Grb4	c2	inside		Amount	0		FALSE	FALSE	FALSE
COMPLEX	s100	signal transducer	c22	transmembrane	s100()	Amount	0		FALSE	FALSE	FALSE
COMPLEX	s102	lipid kinase Fab1/PIKfyve	c22	inside	s102(s101)	Amount	0		FALSE	FALSE	FALSE
COMPLEX	s103	peritoneal macrophages	c2	inside	s103()	Amount	0		FALSE	FALSE	FALSE
COMPLEX	s104	endometrial stromal cells	c22	inside	s104()	Amount	0		FALSE	FALSE	FALSE
PROTEIN	s105	Protein phosphatase 2C (PP2C)	c23	inside		Amount	0		FALSE	FALSE	FALSE
PHENOTYPE	s106	Mn2+- or Mg2+-dependent protein Ser/Thr phosphatase	c23	inside		Amount	0		FALSE	FALSE	FALSE
COMPLEX	s107	cellular stress responses	c23	transmembrane	s107()	Amount	0		FALSE	FALSE	FALSE
PHENOTYPE	s108	essential for regulating	default	inside		Amount	0		FALSE	FALSE	FALSE
PROTEIN	s109	PP2C	c2	transmembrane		Amount	0		FALSE	FALSE	FALSE
PHENOTYPE	s110	catalytic domain composed of a central beta-sandwich	c2	inside		Amount	0		FALSE	FALSE	FALSE
ION	s111	manganese	c2	inside		Amount	0		FALSE	FALSE	FALSE
PHENOTYPE	s112	surrounded by alpha-helices.	c2	inside		Amount	0		FALSE	FALSE	FALSE
COMPLEX	s114	lipid homeostasis	c2	inside	s114(s113 s115 s116)	Amount	0		FALSE	FALSE	FALSE
PHENOTYPE	s117	essential intermediates for the synthesis	c2	transmembrane		Amount	0		FALSE	FALSE	FALSE
SIMPLE_MOLECULE	s118	triacylglycerol	c2	inside		Amount	0		FALSE	FALSE	FALSE
COMPLEX	s119	membrane phospholipids	c2	inside	s119()	Amount	0		FALSE	FALSE	FALSE
COMPLEX	s120	lipid signaling	c2	inside	s120()	Amount	0		FALSE	FALSE	FALSE
COMPLEX	s121	vesicular trafficking	c2	inside	s121()	Amount	0		FALSE	FALSE	FALSE
COMPLEX	s122	lipid droplet formation	c13	outerSurface	s122()	Amount	0		FALSE	FALSE	FALSE
PHENOTYPE	s123	phospholipid synthesis gene expression	c2	inside		Amount	0		FALSE	FALSE	FALSE
PROTEIN	s124	lipid kinase Fab1/PIKfyve	c2	inside		Amount	0		FALSE	FALSE	FALSE
PHENOTYPE	s125	dynamically regulates	c2	inside		Amount	0		FALSE	FALSE	FALSE
PROTEIN	s126	PI(3,5)P2	c2	innerSurface		Amount	0		FALSE	FALSE	FALSE
PROTEIN	s128	PI 3-kinase	c3	inside		Amount	0		FALSE	FALSE	FALSE
COMPLEX	s130	macrophages	c3	transmembrane	s130(s127 s129 s131 s132 s133 s134 s135 s136 s137)	Amount	0		FALSE	FALSE	FALSE
SIMPLE_MOLECULE	s138	Phosphatidylinositol (PtdIns)	c3	inside		Amount	0		FALSE	FALSE	FALSE
SIMPLE_MOLECULE	s139	class III PI4K	c3	inside		Amount	0		FALSE	FALSE	FALSE
SIMPLE_MOLECULE	s141	PtdIns4P	c3	inside		Amount	0		FALSE	FALSE	FALSE
SIMPLE_MOLECULE	s142	class I PIPK	c3	inside		Amount	0		FALSE	FALSE	FALSE
SIMPLE_MOLECULE	s143	PtdIns(4,5)P2	c3	inside		Amount	0		FALSE	FALSE	FALSE
SIMPLE_MOLECULE	s144	class III PI3K(TcVps34)	c3	inside		Amount	0		FALSE	FALSE	FALSE
SIMPLE_MOLECULE	s145	PtdIns(3,4,5)P3	c3	inside		Amount	0		FALSE	FALSE	FALSE
SIMPLE_MOLECULE	s146	PtdIns5P	c3	inside		Amount	0		FALSE	FALSE	FALSE
SIMPLE_MOLECULE	s147	PtdIns3P	c3	inside		Amount	0		FALSE	FALSE	FALSE
SIMPLE_MOLECULE	s148	Class I PI3K(TcPI3K)	c3	inside		Amount	0		FALSE	FALSE	FALSE
SIMPLE_MOLECULE	s149	PtdIns(3,5)P2	c3	inside		Amount	0		FALSE	FALSE	FALSE
GENE	s154	platelet-derived growth factor (PDGF)	c2	inside		Amount	0		FALSE	FALSE	FALSE
COMPLEX	s155	s155	c2	inside	s155(s150 s151 s152 s153)	Amount	0		FALSE	FALSE	FALSE
GENE	s156	AGM1	c2	inside		Amount	0		FALSE	FALSE	FALSE
PHENOTYPE	s157	compatible with the different levels of production of	c25	transmembrane		Amount	0		FALSE	FALSE	FALSE
PROTEIN	s158	glycosylated proteins	c2	inside		Amount	0		FALSE	FALSE	FALSE
SIMPLE_MOLECULE	s159	Phosphoenolpyruvate (PEP) mutase	c27	outerSurface		Amount	0		FALSE	FALSE	FALSE
SIMPLE_MOLECULE	s160	phosphoenolpyruvate	c26	inside		Amount	0		FALSE	FALSE	FALSE
SIMPLE_MOLECULE	s161	phosphonopyruvate	c27	transmembrane		Amount	0		FALSE	FALSE	FALSE
COMPLEX	s163	complex carbohydrates	c26	transmembrane	s163(s162)	Amount	0		FALSE	FALSE	FALSE
PHENOTYPE	s165	three isoenzymes	c28	inside		Amount	0		FALSE	FALSE	FALSE
SIMPLE_MOLECULE	s166	phosphoglycerate kinase (PGK)	c28	transmembrane		Amount	0		FALSE	FALSE	FALSE
PHENOTYPE	s167	simultaneously expressed	c3	inside		Amount	0		FALSE	FALSE	FALSE
PROTEIN	s168	cytosolic isoenzyme PGKB	c28	inside		Amount	0		FALSE	FALSE	FALSE
PROTEIN	s169	PGKA	c28	outerSurface		Amount	0		FALSE	FALSE	FALSE
PROTEIN	s170	PGKC	c28	inside		Amount	0		FALSE	FALSE	FALSE
COMPLEX	s171	K100 acetylation	c2	inside	s171()	Amount	0		FALSE	FALSE	FALSE
PROTEIN	s172	PGAM2	c29	transmembrane		Amount	0		FALSE	FALSE	FALSE
PHENOTYPE	s173	decreases	c29	transmembrane		Amount	0		FALSE	FALSE	FALSE
PROTEIN	s174	deacetylase sirtuin 2 (SIRT2)	c2	inside		Amount	0		FALSE	FALSE	FALSE
PHENOTYPE	s175	deacetylates and activates	c29	outerSurface		Amount	0		FALSE	FALSE	FALSE
COMPLEX	s177	plasma membrane	c30	outerSurface	s177(s176)	Amount	0		FALSE	FALSE	FALSE
PHENOTYPE	s178	N-terminal 20 amino acids are necessary and sufficient to target	c3	inside		Amount	0		FALSE	FALSE	FALSE
PROTEIN	s179	GFP	c3	inside		Amount	0		FALSE	FALSE	FALSE
PHENOTYPE	s180	outer surface of the parasite	c3	inside		Amount	0		FALSE	FALSE	FALSE
COMPLEX	s181	human placenta	c3	inside	s181(s184() s183 s188)	Amount	0		FALSE	FALSE	FALSE
PHENOTYPE	s182	low concentration	c3	inside		Amount	0		FALSE	FALSE	FALSE
COMPLEX	s185	ERK1/2 Mitogen Activated Kinase Pathways	c3	inside	s185()	Amount	0		FALSE	FALSE	FALSE
PHENOTYPE	s186	high concentration	c31	transmembrane		Amount	0		FALSE	FALSE	FALSE
PHENOTYPE	s187	induces a modest activation	c3	inside		Amount	0		FALSE	FALSE	FALSE
PROTEIN	s191	heme	c3	inside		Amount	0		FALSE	FALSE	FALSE
PHENOTYPE	s194	1.5-fold for phosphofructokinase and 1.7-fold for fructose biphosphate aldolase	c3	inside		Amount	0		FALSE	FALSE	FALSE
GENE	s195	galactokinase	c3	none		Amount	0		FALSE	FALSE	FALSE
PROTEIN	s196	phosphomannose isomerase	c3	inside		Amount	0		FALSE	FALSE	FALSE
PHENOTYPE	s197	increased	c3	inside		Amount	0		FALSE	FALSE	FALSE
PROTEIN	s198	highlighting the parasite consumption of various monosaccharides as carbon sources other than glucose	c3	none		Amount	0		FALSE	FALSE	FALSE
PHENOTYPE	s200	phosphotyrosine hydrolysis	c2	inside		Amount	0		FALSE	FALSE	FALSE
PROTEIN	s201	MgCl2	c2	none		Amount	0		FALSE	FALSE	FALSE
SIMPLE_MOLECULE	s202	CaCl2	c2	inside		Amount	0		FALSE	FALSE	FALSE
PROTEIN	s203	phosphotyrosine	c2	none		Amount	0		FALSE	FALSE	FALSE
PHENOTYPE	s204	PNPP hydrolysis	c2	inside		Amount	0		FALSE	FALSE	FALSE
PROTEIN	s205	Mg2	c2	none		Amount	0		FALSE	FALSE	FALSE
PHENOTYPE	s206	hydrolyse 32P-casein phos-phorylated	c2	inside		Amount	0		FALSE	FALSE	FALSE
PROTEIN	s207	serine	c2	none		Amount	0		FALSE	FALSE	FALSE
PROTEIN	s208	threonine	c2	inside		Amount	0		FALSE	FALSE	FALSE
COMPLEX	s209	plasma membrane	c3	inside	s209(s210)	Amount	0		FALSE	FALSE	FALSE
GENE	s211	regulation	c3	none		Amount	0		FALSE	FALSE	FALSE
UNKNOWN	s212	pHi	c3	transmembrane		Amount	0		FALSE	FALSE	FALSE
GENE	s213	ATP levels as a percentage of control	c3	none		Amount	0		FALSE	FALSE	FALSE
PROTEIN	s214	TcP0	c3	inside		Amount	0		FALSE	FALSE	FALSE
PHENOTYPE	s215	homologous	c3	inside		Amount	0		FALSE	FALSE	FALSE
PROTEIN	s216	human 38-kD ribosomal phosphoprotein HuP0	c3	none		Amount	0		FALSE	FALSE	FALSE
PROTEIN	s220	help TcSR position on the RNA template	c36	none		Amount	0		FALSE	FALSE	FALSE
COMPLEX	s221	s221	c3	inside	s221(s217 s2626 s219)	Amount	0		FALSE	FALSE	FALSE
PROTEIN	s222	enhance and/or modulate RNA binding specificity of TcSR or PZFP1	c3	none		Amount	0		FALSE	FALSE	FALSE
PROTEIN	s223	PHB1	c34	transmembrane		Amount	0		FALSE	FALSE	FALSE
PROTEIN	s224	Knockdown	c33	none		Amount	0		FALSE	FALSE	FALSE
COMPLEX	s228	s228	c33	inside	s228(s559 s2511 s560)	Amount	0		FALSE	FALSE	FALSE
COMPLEX	s229	complex I	c33	transmembrane	s229()	Amount	0		FALSE	FALSE	FALSE
PROTEIN	s232	proinflammatory cytokines	c33	none		Amount	0		FALSE	FALSE	FALSE
PROTEIN	s233	IL-12-driven T1-type	c33	none		Amount	0		FALSE	FALSE	FALSE
PHENOTYPE	s234	T. cruzi infection	c67	inside		Amount	0		FALSE	FALSE	FALSE
COMPLEX	s235	s235	c39	transmembrane	s235(s561 s2596)	Amount	0		FALSE	FALSE	FALSE
COMPLEX	s236	T. cruzi life cycle.	c3	inside	s236(s238(s237) s240(s239))	Amount	0		FALSE	FALSE	FALSE
PROTEIN	s241	PRODH	c35	outerSurface		Amount	0		FALSE	FALSE	FALSE
PROTEIN	s243	L-proline	c35	outerSurface		Amount	0		FALSE	FALSE	FALSE
PROTEIN	s244	Delta1-pyrroline-5-carboxylate (P5C)	c35	outerSurface		Amount	0		FALSE	FALSE	FALSE
PHENOTYPE	s245	NAD(P)+ or a FAD-dependent way	c35	transmembrane		Amount	0		FALSE	FALSE	FALSE
PROTEIN	s246	Protein kinase A catalytic subunit	c36	inside		Amount	0		FALSE	FALSE	FALSE
PROTEIN	s247	trans-sialidase	c36	inside		Amount	0		FALSE	FALSE	FALSE
COMPLEX	s248	endoplasmic reticulum	c36	transmembrane	s248(s249 s250 s251)	Amount	0		FALSE	FALSE	FALSE
COMPLEX	s252	plasma membrane	c31	inside	s252(s253)	Amount	0		FALSE	FALSE	FALSE
PROTEIN	s254	P-type ATPases	c31	transmembrane		Amount	0		FALSE	FALSE	FALSE
PHENOTYPE	s255	co-precipitates	c31	inside		Amount	0		FALSE	FALSE	FALSE
PHENOTYPE	s256	Na +-ATPase expression is increased	c31	inside		Amount	0		FALSE	FALSE	FALSE
PROTEIN	s257	heterodimeric a/b tubulin	c37	inside		Amount	0		FALSE	FALSE	FALSE
PROTEIN	s258	protein kinase CK2	c37	transmembrane		Amount	0		FALSE	FALSE	FALSE
ANTISENSE_RNA	s259	Tight binding	c37	none		Amount	0		FALSE	FALSE	FALSE
PROTEIN	s260	PKAc	c37	transmembrane		Amount	0		FALSE	FALSE	FALSE
PHENOTYPE	s261	stage-regulated enzyme	c37	transmembrane		Amount	0		FALSE	FALSE	FALSE
RNA	s262	mRNA	c37	outerSurface		Amount	0		FALSE	FALSE	FALSE
PHENOTYPE	s263	protein	c37	inside		Amount	0		FALSE	FALSE	FALSE
PROTEIN	s264	phosphotransferase	c37	transmembrane		Amount	0		FALSE	FALSE	FALSE
PROTEIN	s268	ribulose-5-phophate isomerase	c18	outerSurface		Amount	0		FALSE	FALSE	FALSE
PHENOTYPE	s269	glycosome targeting	c3	transmembrane		Amount	0		FALSE	FALSE	FALSE
PROTEIN	s274	sedoheptulose-7-phosphate	c3	inside		Amount	0		FALSE	FALSE	FALSE
PROTEIN	s275	glyceraldeyde-3-P	default	inside		Amount	0		FALSE	FALSE	FALSE
COMPLEX	s278	s278	c18	transmembrane	s278(s1245(s1214 s1718 s276) s270)	Amount	0		FALSE	FALSE	FALSE
PROTEIN	s279	TcPUF6	c3	inside		Amount	0		FALSE	FALSE	FALSE
SIMPLE_MOLECULE	s280	Drosophila hunchback NRE	default	inside		Amount	0		FALSE	FALSE	FALSE
PHENOTYPE	s281	conserves functional properties that characterize the Pumilio family	c3	inside		Amount	0		FALSE	FALSE	FALSE
COMPLEX	s284	mitochondrial phosphatase	c3	inside	s284(s282 s283)	Amount	0		FALSE	FALSE	FALSE
PROTEIN	s285	TcPDH	c3	inside		Amount	0		FALSE	FALSE	FALSE
PHENOTYPE	s286	dephosphorylates	c3	inside		Amount	0		FALSE	FALSE	FALSE
PHENOTYPE	s287	required for normal growth	c33	inside		Amount	0		FALSE	FALSE	FALSE
PHENOTYPE	s288	differentiation	c3	inside		Amount	0		FALSE	FALSE	FALSE
PHENOTYPE	s289	infectivity	c3	inside		Amount	0		FALSE	FALSE	FALSE
PHENOTYPE	s290	energy metabolism	c3	inside		Amount	0		FALSE	FALSE	FALSE
PROTEIN	s291	Rab11	c3	inside		Amount	0		FALSE	FALSE	FALSE
PHENOTYPE	s292	dominant negative (DN) mutant tagged with GFP	c3	inside		Amount	0		FALSE	FALSE	FALSE
PHENOTYPE	s293	were less responsive to hyposmotic and hyperosmotic stress	c3	inside		Amount	0		FALSE	FALSE	FALSE
COMPLEX	s295	glycolysis	c3	inside	s295(s296)	Amount	0		FALSE	FALSE	FALSE
COMPLEX	s298	oxidative phosphorylation	c3	innerSurface	s298(s301 s300 s303)	Amount	0		FALSE	FALSE	FALSE
PROTEIN	s304	gp160	c3	inside		Amount	0		FALSE	FALSE	FALSE
GENE	s306	TcFIP1	c3	inside		Amount	0		FALSE	FALSE	FALSE
COMPLEX	s308	polyadenylation complex	c3	inside	s308(s307 s1249)	Amount	0		FALSE	FALSE	FALSE
PROTEIN	s312	cystathionine beta-synthase	c3	inside		Amount	0		FALSE	FALSE	FALSE
PROTEIN	s313	tryparedoxin peroxidase	c3	inside		Amount	0		FALSE	FALSE	FALSE
PROTEIN	s314	tryparedoxin II	c3	inside		Amount	0		FALSE	FALSE	FALSE
PHENOTYPE	s315	Correlation	c3	inside		Amount	0		FALSE	FALSE	FALSE
DRUG	s316	alpha-keto based inhibitors	c3	inside		Amount	0		FALSE	FALSE	FALSE
PROTEIN	s317	cruzain	c3	inside		Amount	0		FALSE	FALSE	FALSE
PHENOTYPE	s318	active site	c3	inside		Amount	0		FALSE	FALSE	FALSE
PHENOTYPE	s319	covalently binds	c3	inside		Amount	0		FALSE	FALSE	FALSE
PROTEIN	s320	cysteine peptidase C (CPC)	c3	inside		Amount	0		FALSE	FALSE	FALSE
DRUG	s322	4,5-dihydroisoxazole	c3	inside		Amount	0		FALSE	FALSE	FALSE
PHENOTYPE	s323	synthesis	c3	inside		Amount	0		FALSE	FALSE	FALSE
PROTEIN	s324	cysteine proteinase	c3	inside		Amount	0		FALSE	FALSE	FALSE
PROTEIN	s325	cathepsin L	c3	inside		Amount	0		FALSE	FALSE	FALSE
PHENOTYPE	s326	intermediate	c3	inside		Amount	0		FALSE	FALSE	FALSE
PROTEIN	s327	cathepsin B	c3	inside		Amount	0		FALSE	FALSE	FALSE
PROTEIN	s328	cytidine deaminase (CDA)	c3	inside		Amount	0		FALSE	FALSE	FALSE
SIMPLE_MOLECULE	s329	uridine	c3	inside		Amount	0		FALSE	FALSE	FALSE
SIMPLE_MOLECULE	s330	deoxyuridine	c3	inside		Amount	0		FALSE	FALSE	FALSE
PHENOTYPE	s331	formation	c3	inside		Amount	0		FALSE	FALSE	FALSE
COMPLEX	s333	bloodstream forms	c3	inside	s333(s332 s334)	Amount	0		FALSE	FALSE	FALSE
PHENOTYPE	s335	favored an increase in electron leakage and H2O2 formation.	c3	inside		Amount	0		FALSE	FALSE	FALSE
PHENOTYPE	s336	mitochondrial sequences	default	inside		Amount	0		FALSE	FALSE	FALSE
PHENOTYPE	s337	1.4 kb nuclear copy	default	inside		Amount	0		FALSE	FALSE	FALSE
GENE	s339	cytochrome c oxidase 1 gene	default	inside		Amount	0		FALSE	FALSE	FALSE
GENE	s340	NADH dehydrogenase subunit II	default	inside		Amount	0		FALSE	FALSE	FALSE
UNKNOWN	s341	Gs	default	inside		Amount	0		FALSE	FALSE	FALSE
PHENOTYPE	s342	lacks	default	inside		Amount	0		FALSE	FALSE	FALSE
PROTEIN	s343	Cytochrome P450 reductase	c3	inside		Amount	0		FALSE	FALSE	FALSE
PHENOTYPE	s344	transfers electrons	c3	inside		Amount	0		FALSE	FALSE	FALSE
PROTEIN	s345	NADPH	c3	inside		Amount	0		FALSE	FALSE	FALSE
PROTEIN	s346	hemoproteins	c3	inside		Amount	0		FALSE	FALSE	FALSE
PROTEIN	s347	M17-LAP	c3	inside		Amount	0		FALSE	FALSE	FALSE
PHENOTYPE	s348	drug targets	c3	inside		Amount	0		FALSE	FALSE	FALSE
PHENOTYPE	s349	develop potent and selective inhibitors	c3	inside		Amount	0		FALSE	FALSE	FALSE
PROTEIN	s350	TcPDF-1	c3	inside		Amount	0		FALSE	FALSE	FALSE
PHENOTYPE	s351	hydrophobic N-terminal domain	c3	inside		Amount	0		FALSE	FALSE	FALSE
PHENOTYPE	s352	lacking	c3	inside		Amount	0		FALSE	FALSE	FALSE
ION	s353	Cu2+	c3	inside		Amount	0		FALSE	FALSE	FALSE
ION	s354	Ni2+	c3	inside		Amount	0		FALSE	FALSE	FALSE
UNKNOWN	s357	PtdOH	c37	transmembrane		Amount	0		FALSE	FALSE	FALSE
PHENOTYPE	s358	increase	c37	transmembrane		Amount	0		FALSE	FALSE	FALSE
PROTEIN	s359	diacylglycerol kinase	c37	inside		Amount	0		FALSE	FALSE	FALSE
PROTEIN	s360	phosphatidate phosphatases type 1	c37	inside		Amount	0		FALSE	FALSE	FALSE
PROTEIN	s361	phosphatidate phosphatases type 2	c3	inside		Amount	0		FALSE	FALSE	FALSE
PROTEIN	s362	dihydroorotate dehydrogenase	c3	inside		Amount	0		FALSE	FALSE	FALSE
COMPLEX	s369	redox reaction	c3	inside	s369(s363 s364 s365 s366 s1250 s1251)	Amount	0		FALSE	FALSE	FALSE
PROTEIN	s370	Diphosphoinositol-5-pentakisphosphate	c3	none		Amount	0		FALSE	FALSE	FALSE
PHENOTYPE	s371	high-energy phosphate metabolite	c3	inside		Amount	0		FALSE	FALSE	FALSE
PHENOTYPE	s372	multiple cellular processes	c3	inside		Amount	0		FALSE	FALSE	FALSE
COMPLEX	s373	protein binding	c3	inside	s373()	Amount	0		FALSE	FALSE	FALSE
COMPLEX	s374	serine pyrophosphorylation	c3	inside	s374(s375)	Amount	0		FALSE	FALSE	FALSE
UNKNOWN	s376	TcV	c3	inside		Amount	0		FALSE	FALSE	FALSE
ANTISENSE_RNA	s377	SatDNA	c3	transmembrane		Amount	0		FALSE	FALSE	FALSE
SIMPLE_MOLECULE	s378	di-sialylated N-lactoside	c3	inside		Amount	0		FALSE	FALSE	FALSE
PHENOTYPE	s379	promote	c3	inside		Amount	0		FALSE	FALSE	FALSE
PROTEIN	s380	Trans Sialidase	c3	inside		Amount	0		FALSE	FALSE	FALSE
DRUG	s381	Sulfasalazine	c3	inside		Amount	0		FALSE	FALSE	FALSE
PHENOTYPE	s382	moderate TS inhibitor	c3	inside		Amount	0		FALSE	FALSE	FALSE
COMPLEX	s390	genomic DNA replication	c2	inside	s390(s383 s384 s385 s386 s387 s388 s389)	Amount	0		FALSE	FALSE	FALSE
COMPLEX	s395	s395	c2	inside	s395(s1252 s392 s393 s394)	Amount	0		FALSE	FALSE	FALSE
PROTEIN	s396	PRMT1	c40	transmembrane		Amount	0		FALSE	FALSE	FALSE
PHENOTYPE	s397	MRE11 arginine methylation occurs prior to the binding of NBS1 and RAD50.	c2	inside		Amount	0		FALSE	FALSE	FALSE
PROTEIN	s398	Mre11	c40	inside		Amount	0		FALSE	FALSE	FALSE
PROTEIN	s399	Rad50	c2	inside		Amount	0		FALSE	FALSE	FALSE
PHENOTYPE	s400	resistant to DNA damage	c40	outerSurface		Amount	0		FALSE	FALSE	FALSE
PHENOTYPE	s401	deficient	c40	transmembrane		Amount	0		FALSE	FALSE	FALSE
COMPLEX	s402	exclusive use of homologous recombination	c2	inside	s402()	Amount	0		FALSE	FALSE	FALSE
PROTEIN	s403	DDI2	c2	inside		Amount	0		FALSE	FALSE	FALSE
PROTEIN	s404	UPS	c2	inside		Amount	0		FALSE	FALSE	FALSE
PROTEIN	s405	PfDDI1	c2	transmembrane		Amount	0		FALSE	FALSE	FALSE
PHENOTYPE	s406	active aspartyl protease	c2	transmembrane		Amount	0		FALSE	FALSE	FALSE
PHENOTYPE	s407	plays a role in the parasite's UPS.	c2	inside		Amount	0		FALSE	FALSE	FALSE
RNA	s82_sa75	TA_space_mRNA	default	inside		Amount	0		FALSE	FALSE	FALSE
PHENOTYPE	s83_sa76	prostate	default	inside		Amount	0		FALSE	FALSE	FALSE
PROTEIN	s84_sa77	serine_slash_threonine_space_dehydratase	default	inside		Amount	0		FALSE	FALSE	FALSE
PROTEIN	s85_sa78	L_minus_threonine	c50	innerSurface		Amount	0		FALSE	FALSE	FALSE
PROTEIN	s255_sa231	pp105	default	inside		Amount	0		FALSE	FALSE	FALSE
PROTEIN	s256_sa232	pp87	c53	outerSurface		Amount	0		FALSE	FALSE	FALSE
PROTEIN	s257_sa233	pp23	default	inside		Amount	0		FALSE	FALSE	FALSE
PROTEIN	s259_sa235	PAP2_space_family_space_protein	c37	transmembrane		Amount	0		FALSE	FALSE	FALSE
PROTEIN	s267_sa243	O_minus_glycosylation_space_initiating_space_enzyme_space_	c49	transmembrane		Amount	0		FALSE	FALSE	FALSE
GENE	s258_sa234	TcCaM_space_K	default	inside		Amount	0		FALSE	FALSE	FALSE
PROTEIN	s270_sa246	O_minus_glycosylation	default	inside		Amount	0		FALSE	FALSE	FALSE
PROTEIN	s271_sa247	glycoprotein	c51	outerSurface		Amount	0		FALSE	FALSE	FALSE
SIMPLE_MOLECULE	s273_sa250	threonine	default	inside		Amount	0		FALSE	FALSE	FALSE
PROTEIN	s274_sa251	Fuc_minus_TIV_space_	default	inside		Amount	0		FALSE	FALSE	FALSE
PROTEIN	s275_sa252	_space_ST3Gal_space_II	c50	inside		Amount	0		FALSE	FALSE	FALSE
PROTEIN	s276_sa253	glycosyltransferase	c50	inside		Amount	0		FALSE	FALSE	FALSE
PHENOTYPE	s277_sa254	up_minus_regulated_space_	c50	transmembrane		Amount	0		FALSE	FALSE	FALSE
PROTEIN	s278_sa255	inositol_minus_polyphosphate_space_kinase	default	inside		Amount	0		FALSE	FALSE	FALSE
GENE	s279_sa256	ArgRIII	c50	inside		Amount	0		FALSE	FALSE	FALSE
PROTEIN	s280_sa257	InsP3_space_	c50	innerSurface		Amount	0		FALSE	FALSE	FALSE
PROTEIN	s281_sa258	InsP4	default	inside		Amount	0		FALSE	FALSE	FALSE
PROTEIN	s282_sa259	InsP5	default	inside		Amount	0		FALSE	FALSE	FALSE
PROTEIN	s283_sa260	InsP6	default	inside		Amount	0		FALSE	FALSE	FALSE
GENE	s284_sa261	Tabby	c51	inside		Amount	0		FALSE	FALSE	FALSE
PROTEIN	s285_sa262	membrane_space_associated_space_protein	c51	transmembrane		Amount	0		FALSE	FALSE	FALSE
PHENOTYPE	s286_sa263	analogous_space_murine_space_disorder	c51	transmembrane		Amount	0		FALSE	FALSE	FALSE
GENE	s287_sa264	EDA_space_gene	c99	transmembrane		Amount	0		FALSE	FALSE	FALSE
PROTEIN	s288_sa265	_space_XLHED	default	inside		Amount	0		FALSE	FALSE	FALSE
GENE	s289_sa266	GERp95	default	inside		Amount	0		FALSE	FALSE	FALSE
PROTEIN	s291_sa267	26S_space_proteasome_space_regulatory_space_non_minus_ATPase_space_subunit	default	inside		Amount	0		FALSE	FALSE	FALSE
PROTEIN	s292_sa268	PSMD12	default	inside		Amount	0		FALSE	FALSE	FALSE
PROTEIN	s294_sa269	ubiquitin_minus_proteasome	default	inside		Amount	0		FALSE	FALSE	FALSE
DEGRADED	s295_sa270	COP9_space_complex	c52	inside		Amount	0		FALSE	FALSE	FALSE
GENE	s296_sa271	COP11	c53	innerSurface		Amount	0		FALSE	FALSE	FALSE
PROTEIN	s298_sa273	_space_COP9	c53	transmembrane		Amount	0		FALSE	FALSE	FALSE
GENE	s299_sa274	JAB1	c52	inside		Amount	0		FALSE	FALSE	FALSE
PROTEIN	s16_sa16	trafficking_space_protein_space_particle_space_complex_space_subunit_space_3	c52	transmembrane		Amount	0		FALSE	FALSE	FALSE
PROTEIN	s23_sa23	multidrug_space_resistance_space_protein_space_E	default	inside		Amount	0		FALSE	FALSE	FALSE
PROTEIN	s24_sa24	3_minus_oxo_minus_5_minus_alpha_minus_steroid_space_4_minus_dehydrogenase	default	inside		Amount	0		FALSE	FALSE	FALSE
PROTEIN	s25_sa25	U6_space_snRNA_minus_associated_space_Sm_minus_like_space_protein_space_LSm4	default	inside		Amount	0		FALSE	FALSE	FALSE
GENE	s26_sa26	profilin	default	inside		Amount	0		FALSE	FALSE	FALSE
PROTEIN	s27_sa27	profilin	default	inside		Amount	0		FALSE	FALSE	FALSE
PROTEIN	s52_sa48	eukaryotic_space_translation_space_initiation_space_factor_space_1A	c49	transmembrane		Amount	0		FALSE	FALSE	FALSE
PROTEIN	s53_sa49	vacuolar_space_assembly_space_protein_space_vps41	c52	transmembrane		Amount	0		FALSE	FALSE	FALSE
PROTEIN	s54_sa50	ribonuclease_space_L_space_inhibitor	c52	transmembrane		Amount	0		FALSE	FALSE	FALSE
PROTEIN	s55_sa51	tryptophanyl_minus_tRNA_space_synthetase	c102	transmembrane		Amount	0		FALSE	FALSE	FALSE
PROTEIN	s63_sa58	ATPase_space_beta_space_subunit	c52	transmembrane		Amount	0		FALSE	FALSE	FALSE
PROTEIN	s64_sa59	diphthamide_space_synthesis_space_protein	c51	inside		Amount	0		FALSE	FALSE	FALSE
PROTEIN	s67_sa62	pumilio_slash_PUF_space_RNA_space_binding_space_protein_space_3	c51	transmembrane		Amount	0		FALSE	FALSE	FALSE
PROTEIN	s71_sa65	ATP_minus_dependent_space_DEAD_slash_H_space_RNA_space_helicase	default	inside		Amount	0		FALSE	FALSE	FALSE
PROTEIN	s74_sa68	cyclophilin	default	inside		Amount	0		FALSE	FALSE	FALSE
PROTEIN	s77_sa71	SNARE_space_protein	default	inside		Amount	0		FALSE	FALSE	FALSE
PROTEIN	s80_sa73	protein_space_disulfide_space_isomerase	c49	inside		Amount	0		FALSE	FALSE	FALSE
GENE	s261_sa237	rab6_space_	c51	inside		Amount	0		FALSE	FALSE	FALSE
PROTEIN	s260_sa238	GTPase_space_activating_space_protein	c51	transmembrane		Amount	0		FALSE	FALSE	FALSE
GENE	s265_sa241	TcSCA	default	inside		Amount	0		FALSE	FALSE	FALSE
PROTEIN	s126_sa116	fibrillarin	default	inside		Amount	0		FALSE	FALSE	FALSE
PROTEIN	s127_sa117	_space_human_space_fibrillarin	c56	transmembrane		Amount	0		FALSE	FALSE	FALSE
PHENOTYPE	s128_sa118	N_minus_methylation_space_	default	inside		Amount	0		FALSE	FALSE	FALSE
UNKNOWN	s129_sa119	arginine_space_residues	c56	outerSurface		Amount	0		FALSE	FALSE	FALSE
PROTEIN	s132_sa120	cytidine_space_triphosphate_space_synthase	default	inside		Amount	0		FALSE	FALSE	FALSE
PROTEIN	s134_sa122	protein_space_kinase_space_C	c57	transmembrane		Amount	0		FALSE	FALSE	FALSE
GENE	s110_sa101	SIPP1	default	inside		Amount	0		FALSE	FALSE	FALSE
PROTEIN	s162_sa145	Rae1_space_binding_space_domain	default	inside		Amount	0		FALSE	FALSE	FALSE
GENE	s163_sa146	_space_Nup98_space_	default	inside		Amount	0		FALSE	FALSE	FALSE
PROTEIN	s164_sa147	canonical_space_cohesin_space_complex	default	inside		Amount	0		FALSE	FALSE	FALSE
PROTEIN	s165_sa148	alpha_minus_kleisin_space_subunit_space_RAD21	c59	transmembrane		Amount	0		FALSE	FALSE	FALSE
PROTEIN	s166_sa149	nucleoporin	c59	inside		Amount	0		FALSE	FALSE	FALSE
GENE	s167_sa150	SMC1 alpha	default	inside		Amount	0		FALSE	FALSE	FALSE
GENE	s168_sa151	SMC3	c59	inside		Amount	0		FALSE	FALSE	FALSE
PROTEIN	s170_sa153	cohesin_space_proteins	c59	inside		Amount	0		FALSE	FALSE	FALSE
PROTEIN	s171_sa154	SMC1 beta_space_	c59	inside		Amount	0		FALSE	FALSE	FALSE
PROTEIN	s172_sa155	STAG3	c59	inside		Amount	0		FALSE	FALSE	FALSE
PROTEIN	s173_sa156	_space_alpha_minus_kleisin_space_subunit_space_REC8_space_	default	inside		Amount	0		FALSE	FALSE	FALSE
PROTEIN	s199_sa178	sorting_minus_associated_space_protein	c60	inside		Amount	0		FALSE	FALSE	FALSE
PROTEIN	s201_sa180	threonine_minus_protein_space_kinase_space_mTOR_space_	c60	inside		Amount	0		FALSE	FALSE	FALSE
PROTEIN	s202_sa181	serine_minus_protein_space_kinase_space_mTOR_space_	c60	inside		Amount	0		FALSE	FALSE	FALSE
PROTEIN	s203_sa182	VSP45	c60	inside		Amount	0		FALSE	FALSE	FALSE
PHENOTYPE	s204_sa183	MT	c60	inside		Amount	0		FALSE	FALSE	FALSE
PHENOTYPE	s205_sa184	CDTs	c60	inside		Amount	0		FALSE	FALSE	FALSE
PHENOTYPE	s206_sa185	EPs	c60	inside		Amount	0		FALSE	FALSE	FALSE
PHENOTYPE	s207_sa186	AM	c60	inside		Amount	0		FALSE	FALSE	FALSE
PHENOTYPE	s229_sa206	_space_transcriptional_space_factors_space_	c61	inside		Amount	0		FALSE	FALSE	FALSE
PHENOTYPE	s230_sa207	_space_gene_space_expression	c61	inside		Amount	0		FALSE	FALSE	FALSE
PHENOTYPE	s231_sa208	cell_space_differentiation_space_	c61	transmembrane		Amount	0		FALSE	FALSE	FALSE
PHENOTYPE	s232_sa209	lipid_space_metabolism	c61	transmembrane		Amount	0		FALSE	FALSE	FALSE
PROTEIN	s233_sa210	RXR	default	inside		Amount	0		FALSE	FALSE	FALSE
PROTEIN	s234_sa211	PPAR_minus_RXR	default	inside		Amount	0		FALSE	FALSE	FALSE
ANTISENSE_RNA	s235_sa212	_space_DNA	default	inside		Amount	0		FALSE	FALSE	FALSE
GENE	s236_sa213	AP2 alpha 2	c61	inside		Amount	0		FALSE	FALSE	FALSE
PHENOTYPE	s237_sa214	transports_space_lipids_space_	c61	inside		Amount	0		FALSE	FALSE	FALSE
PHENOTYPE	s238_sa215	proteins	c61	inside		Amount	0		FALSE	FALSE	FALSE
PHENOTYPE	s310_sa285	_space_polyamine_space_biosynthesis	default	inside		Amount	0		FALSE	FALSE	FALSE
PROTEIN	s312_sa286	valyl_minus_tRNA_space_synthetase	default	inside		Amount	0		FALSE	FALSE	FALSE
PROTEIN	s325_sa296	SCO2	default	inside		Amount	0		FALSE	FALSE	FALSE
SIMPLE_MOLECULE	s326_sa297	copper	default	inside		Amount	0		FALSE	FALSE	FALSE
PROTEIN	s327_sa298	cytochrome_space_c_space_oxidase	default	inside		Amount	0		FALSE	FALSE	FALSE
PROTEIN	s328_sa299	COX17_space_	c63	transmembrane		Amount	0		FALSE	FALSE	FALSE
PROTEIN	s2_sa2	proteins_space_Arp2_space_and_space_Arp3	default	inside		Amount	0		FALSE	FALSE	FALSE
GENE	s3_sa3	ARP2_slash_3_space_complex_space_subunit	default	inside		Amount	0		FALSE	FALSE	FALSE
GENE	s4_sa4	40S_space_ribosomal_space_protein_space_SA	default	inside		Amount	0		FALSE	FALSE	FALSE
PROTEIN	s5_sa5	ribosomal_space_protein_space_SA	default	inside		Amount	0		FALSE	FALSE	FALSE
GENE	s6_sa6	KU70_space_protein	default	inside		Amount	0		FALSE	FALSE	FALSE
PROTEIN	s7_sa7	KU70_space_protein	default	inside		Amount	0		FALSE	FALSE	FALSE
GENE	s8_sa8	NADH_minus_cytochrome_space_b5_space_reductase	default	inside		Amount	0		FALSE	FALSE	FALSE
PROTEIN	s9_sa9	Cytochrome_space_b5_space_reductase	default	inside		Amount	0		FALSE	FALSE	FALSE
PROTEIN	s10_sa10	intraflagellar_space_transport_space_protein_space_IFT88	default	inside		Amount	0		FALSE	FALSE	FALSE
PROTEIN	s11_sa11	_space_protein_space_IFT88	default	inside		Amount	0		FALSE	FALSE	FALSE
PROTEIN	s12_sa12	NAD_minus_dependent_space_deacetylase	default	inside		Amount	0		FALSE	FALSE	FALSE
PROTEIN	s13_sa13	Sir2)_space_proteins	default	inside		Amount	0		FALSE	FALSE	FALSE
PROTEIN	s14_sa14	ubiquitin	default	inside		Amount	0		FALSE	FALSE	FALSE
PROTEIN	s15_sa15	ubiquitin_space_ligases	default	inside		Amount	0		FALSE	FALSE	FALSE
PROTEIN	s17_sa17	cation_space_transporter	default	inside		Amount	0		FALSE	FALSE	FALSE
PROTEIN	s18_sa18	2001-10-01	default	inside		Amount	0		FALSE	FALSE	FALSE
PROTEIN	s19_sa19	SLC22A1	default	inside		Amount	0		FALSE	FALSE	FALSE
PROTEIN	s21_sa21	glycerophosphoryl_space_diester_space_phosphodiesterase	default	inside		Amount	0		FALSE	FALSE	FALSE
PROTEIN	s22_sa22	human_space_phosphodiesterases	default	inside		Amount	0		FALSE	FALSE	FALSE
PHENOTYPE	s28_sa28	multifunctional_space_protein	default	inside		Amount	0		FALSE	FALSE	FALSE
PROTEIN	s30_sa29	_space_laminin	default	inside		Amount	0		FALSE	FALSE	FALSE
PROTEIN	s31_sa30	anticarcinogen_space_epigallocatechin_space_gallate	default	inside		Amount	0		FALSE	FALSE	FALSE
PHENOTYPE	s32_sa31	DNA_minus_PKcs	default	inside		Amount	0		FALSE	FALSE	FALSE
PHENOTYPE	s33_sa32	_space_efficient_space_repair_space_of_space_DNA_space_double_minus_strand_space_breaks	default	inside		Amount	0		FALSE	FALSE	FALSE
PROTEIN	s34_sa33	flavoprotein_space_	default	inside		Amount	0		FALSE	FALSE	FALSE
GENE	s36_sa34	CAPN1	default	inside		Amount	0		FALSE	FALSE	FALSE
GENE	s37_sa35	CAPN2	c57	outerSurface		Amount	0		FALSE	FALSE	FALSE
PROTEIN	s38_sa36	calpain_minus_like_space_protease_space_domain	default	inside		Amount	0		FALSE	FALSE	FALSE
PHENOTYPE	s40_sa37	_space_ABC_space_transporter	default	inside		Amount	0		FALSE	FALSE	FALSE
PHENOTYPE	s41_sa38	_space_intestinal_space_barrier_space_	default	inside		Amount	0		FALSE	FALSE	FALSE
DRUG	s44_sa39	metformin	default	inside		Amount	0		FALSE	FALSE	FALSE
PROTEIN	s45_sa40	HPDE	default	inside		Amount	0		FALSE	FALSE	FALSE
PROTEIN	s46_sa41	Profilin	default	inside		Amount	0		FALSE	FALSE	FALSE
PROTEIN	s47_sa42	glyceraldehyde_space_3_minus_phosphate_space_dehydrogenase	c57	transmembrane		Amount	0		FALSE	FALSE	FALSE
PROTEIN	s48_sa43	adenosine_space_monophosphate_space_deaminase	default	inside		Amount	0		FALSE	FALSE	FALSE
PHENOTYPE	s49_sa44	autosomal_minus_recessive_space_erythrocyte_space_AMP_space_deaminase_space_deficiency	c57	transmembrane		Amount	0		FALSE	FALSE	FALSE
PHENOTYPE	s50_sa46	_space_erythrocyte_space_isoform_space_	default	inside		Amount	0		FALSE	FALSE	FALSE
GENE	s51_sa47	adenosine_space_monophosphate_space_(AMP)_space_deaminase_space_gene_space_	default	inside		Amount	0		FALSE	FALSE	FALSE
PROTEIN	s56_sa52	Tryptophanyl_space_tRNA_space_synthetase	default	inside		Amount	0		FALSE	FALSE	FALSE
SIMPLE_MOLECULE	s61_sa56	tryptophan	default	inside		Amount	0		FALSE	FALSE	FALSE
PHENOTYPE	s62_sa57	cognate_space_tRNA_space_during_space_translation.	default	inside		Amount	0		FALSE	FALSE	FALSE
GENE	s65_sa60	DPH1	default	inside		Amount	0		FALSE	FALSE	FALSE
PHENOTYPE	s66_sa61	neurodevelopmental_space_disorder	default	inside		Amount	0		FALSE	FALSE	FALSE
PHENOTYPE	s79_sa72	LGs_space_and_space_CD3	default	inside		Amount	0		FALSE	FALSE	FALSE
PHENOTYPE	s81_sa74	protein_space_catalyzes_space_the_space_formation	default	inside		Amount	0		FALSE	FALSE	FALSE
PROTEIN	s87_sa80	glycoprotein	default	inside		Amount	0		FALSE	FALSE	FALSE
PROTEIN	s88_sa81	glycosyl_space_transferase	default	inside		Amount	0		FALSE	FALSE	FALSE
PHENOTYPE	s89_sa82	synthesis_space_of_space_both_space_N-_space_and_space_O-glycans	default	inside		Amount	0		FALSE	FALSE	FALSE
PROTEIN	s90_sa83	glutamine_space_synthetase	default	inside		Amount	0		FALSE	FALSE	FALSE
GENE	s91_sa84	GLUL	default	inside		Amount	0		FALSE	FALSE	FALSE
SIMPLE_MOLECULE	s92_sa85	_space_glutamate	default	inside		Amount	0		FALSE	FALSE	FALSE
SIMPLE_MOLECULE	s93_sa86	_space_ammonia	default	inside		Amount	0		FALSE	FALSE	FALSE
PROTEIN	s94_sa87	s94	default	inside		Amount	0		FALSE	FALSE	FALSE
PROTEIN	s95_sa88	SUMO1_slash_Ulp2	default	inside		Amount	0		FALSE	FALSE	FALSE
PHENOTYPE	s97_sa89	deSUMOylation_space_	c56	transmembrane		Amount	0		FALSE	FALSE	FALSE
UNKNOWN	s100_sa92	N6_minus_substituted_space_purine	default	inside		Amount	0		FALSE	FALSE	FALSE
UNKNOWN	s101_sa93	_space_2_minus_aminopurine_space_nucleoside_space_monophosphates_space_	default	inside		Amount	0		FALSE	FALSE	FALSE
PROTEIN	s102_sa94	CutC	default	inside		Amount	0		FALSE	FALSE	FALSE
GENE	s103_sa95	copper_space_homeostasis_space_protein	default	inside		Amount	0		FALSE	FALSE	FALSE
PROTEIN	s104_sa96	FCHO1	c59	transmembrane		Amount	0		FALSE	FALSE	FALSE
GENE	s106_sa97	_space_HSAN_minus_I	default	inside		Amount	0		FALSE	FALSE	FALSE
PROTEIN	s107_sa98	GTP_minus_ase_space_activating_space_protein	default	inside		Amount	0		FALSE	FALSE	FALSE
GENE	s108_sa99	Rap1GAP	default	inside		Amount	0		FALSE	FALSE	FALSE
PROTEIN	s109_sa100	pre_minus_mRNA_space_splicing_space_factor	default	inside		Amount	0		FALSE	FALSE	FALSE
GENE	s111_sa102	pre_minus_mRNA_space_splicing	default	inside		Amount	0		FALSE	FALSE	FALSE
GENE	s112_sa103	actin_space_assembly_minus_promoting_space_proteins	c59	transmembrane		Amount	0		FALSE	FALSE	FALSE
PROTEIN	s113_sa104	Lipoic_space_acid	c59	outerSurface		Amount	0		FALSE	FALSE	FALSE
PROTEIN	s115_sa105	_space_mitochondrial_space_fatty_minus_acid_space_synthesis_space_type_space_II	default	inside		Amount	0		FALSE	FALSE	FALSE
PROTEIN	s116_sa106	S_minus_adenosylmethionine	default	inside		Amount	0		FALSE	FALSE	FALSE
UNKNOWN	s117_sa107	termed GPI-GlcNAc transferase (GPI-GnT)	default	inside		Amount	0		FALSE	FALSE	FALSE
PROTEIN	s120_sa110	_space_carotenoids_space_	default	inside		Amount	0		FALSE	FALSE	FALSE
PROTEIN	s121_sa111	E,E,E_minus_Geranylgeranyl_space_diphosphate_space_(GGPP)	default	inside		Amount	0		FALSE	FALSE	FALSE
PROTEIN	s122_sa112	_space_geranylgeranylated_space_proteins	default	inside		Amount	0		FALSE	FALSE	FALSE
PHENOTYPE	s123_sa113	small_space_G_space_proteins	default	inside		Amount	0		FALSE	FALSE	FALSE
PHENOTYPE	s124_sa114	_space_human_space_GGPP_space_synthase_space_genes	default	inside		Amount	0		FALSE	FALSE	FALSE
PHENOTYPE	s125_sa115	mouse	default	inside		Amount	0		FALSE	FALSE	FALSE
PROTEIN	s135_sa123	histone_space_H3	default	inside		Amount	0		FALSE	FALSE	FALSE
PROTEIN	s136_sa124	canonical_space_H3,_space_H3.1	default	inside		Amount	0		FALSE	FALSE	FALSE
PROTEIN	s137_sa125	histone_space_H3_space_family	default	inside		Amount	0		FALSE	FALSE	FALSE
PROTEIN	s138_sa126	cysteine	default	inside		Amount	0		FALSE	FALSE	FALSE
PROTEIN	s139_sa127	tyrosine_space_aminotransferase	default	inside		Amount	0		FALSE	FALSE	FALSE
PROTEIN	s140_sa128	glutamine_space_aminotransferase	default	inside		Amount	0		FALSE	FALSE	FALSE
PROTEIN	s141_sa129	l_minus_alanine	c57	inside		Amount	0		FALSE	FALSE	FALSE
PROTEIN	s142_sa130	2_minus_oxoglutarate	default	inside		Amount	0		FALSE	FALSE	FALSE
UNKNOWN	s143_sa131	l_minus_alanine	default	inside		Amount	0		FALSE	FALSE	FALSE
PROTEIN	s146_sa133	glutaredoxin	default	inside		Amount	0		FALSE	FALSE	FALSE
PROTEIN	s148_sa134	_space_phosphatydilinositol_space_3_minus_kinase	c59	innerSurface		Amount	0		FALSE	FALSE	FALSE
PROTEIN	s149_sa135	protein_space_kinase_space_B	c59	inside		Amount	0		FALSE	FALSE	FALSE
PROTEIN	s151_sa136	anti_minus_phosphotyrosine	c59	inside		Amount	0		FALSE	FALSE	FALSE
PROTEIN	s152_sa137	_space_class_space_I_space_PI_space_3_minus_kinase	default	inside		Amount	0		FALSE	FALSE	FALSE
PROTEIN	s155_sa139	_space_beta-tubulin	c59	outerSurface		Amount	0		FALSE	FALSE	FALSE
PROTEIN	s156_sa140	alpha-tubulin	default	inside		Amount	0		FALSE	FALSE	FALSE
PROTEIN	s157_sa141	tyrosine_space_ligase	default	inside		Amount	0		FALSE	FALSE	FALSE
PROTEIN	s158_sa142	tubulin_space_carboxypeptidase_space_	default	inside		Amount	0		FALSE	FALSE	FALSE
PROTEIN	s159_sa143	tubulin-tyrosine_space_ligase	default	inside		Amount	0		FALSE	FALSE	FALSE
PROTEIN	s160_sa144	_space_alpha-tubulin	default	inside		Amount	0		FALSE	FALSE	FALSE
PROTEIN	s174_sa157	interleukin_space_(IL)_minus_6	default	inside		Amount	0		FALSE	FALSE	FALSE
GENE	s175_sa158	cardiotrophin_minus_like_space_cytokine_space_factor_space_1	default	inside		Amount	0		FALSE	FALSE	FALSE
PROTEIN	s176_sa159	glycoprotein_space_gp130	default	inside		Amount	0		FALSE	FALSE	FALSE
PROTEIN	s178_sa161	signal_minus_transducing_space_receptor	default	inside		Amount	0		FALSE	FALSE	FALSE
PROTEIN	s182_sa162	Janus_space_kinase_space_	default	inside		Amount	0		FALSE	FALSE	FALSE
PROTEIN	s183_sa163	mitotic_space_cyclins	default	inside		Amount	0		FALSE	FALSE	FALSE
GENE	s184_sa164	TcCYC6	default	inside		Amount	0		FALSE	FALSE	FALSE
PROTEIN	s185_sa165	DnaJ_space_protein	default	inside		Amount	0		FALSE	FALSE	FALSE
PROTEIN	s186_sa166	Hsp70	default	inside		Amount	0		FALSE	FALSE	FALSE
PHENOTYPE	s187_sa167	_space_chaperones	default	inside		Amount	0		FALSE	FALSE	FALSE
PROTEIN	s189_sa169	HSP70	default	inside		Amount	0		FALSE	FALSE	FALSE
PROTEIN	s191_sa170	HSP90	default	inside		Amount	0		FALSE	FALSE	FALSE
PROTEIN	s192_sa171	HSP100	default	inside		Amount	0		FALSE	FALSE	FALSE
PROTEIN	s193_sa172	HSP40	default	inside		Amount	0		FALSE	FALSE	FALSE
PROTEIN	s194_sa173	chaperonins	default	inside		Amount	0		FALSE	FALSE	FALSE
PROTEIN	s195_sa174	GTP_space_binding_space_protein	default	inside		Amount	0		FALSE	FALSE	FALSE
GENE	s196_sa175	TcRjlS37N	default	inside		Amount	0		FALSE	FALSE	FALSE
PROTEIN	s197_sa176	_space_RJL_space_family_space_	default	inside		Amount	0		FALSE	FALSE	FALSE
PHENOTYPE	s198_sa177	Ras_minus_related	default	inside		Amount	0		FALSE	FALSE	FALSE
PROTEIN	s241_sa219	phosphatase_space_2C	default	inside		Amount	0		FALSE	FALSE	FALSE
GENE	s242_sa220	(MASP)_space_genes	default	inside		Amount	0		FALSE	FALSE	FALSE
PROTEIN	s243_sa221	trans_minus_sialidases	default	inside		Amount	0		FALSE	FALSE	FALSE
PROTEIN	s244_sa222	mucins	default	inside		Amount	0		FALSE	FALSE	FALSE
PROTEIN	s245_sa223	gp63s	c63	inside		Amount	0		FALSE	FALSE	FALSE
PHENOTYPE	s246_sa224	_space_surface_space_molecules	c63	outerSurface		Amount	0		FALSE	FALSE	FALSE
PHENOTYPE	s247_sa225	fat_space_body	c59	inside		Amount	0		FALSE	FALSE	FALSE
PROTEIN	s248_sa226	_space_beta-tubulin	c59	innerSurface		Amount	0		FALSE	FALSE	FALSE
PROTEIN	s250_sa227	KU80_space_protein	default	inside		Amount	0		FALSE	FALSE	FALSE
GENE	s251_sa228	XRCC5_space_	default	inside		Amount	0		FALSE	FALSE	FALSE
PROTEIN	s252_sa229	Ku_space_protein	default	inside		Amount	0		FALSE	FALSE	FALSE
PROTEIN	s300_sa275	rhomboid_minus_like_space_protein	default	inside		Amount	0		FALSE	FALSE	FALSE
GENE	s301_sa276	TGF alpha	default	inside		Amount	0		FALSE	FALSE	FALSE
SIMPLE_MOLECULE	s303_sa278	Spitz	default	inside		Amount	0		FALSE	FALSE	FALSE
PROTEIN	s304_sa279	_space_mitochondrial_space_intramembrane_space_protease	default	inside		Amount	0		FALSE	FALSE	FALSE
PROTEIN	s305_sa280	PSARL	default	inside		Amount	0		FALSE	FALSE	FALSE
PHENOTYPE	s306_sa281	insulin_space_resistance	default	inside		Amount	0		FALSE	FALSE	FALSE
PROTEIN	s307_sa282	S_minus_adenosylmethionine_space_decarboxylase_space_proenzyme	default	inside		Amount	0		FALSE	FALSE	FALSE
GENE	s308_sa283	GmSAMDC1	default	inside		Amount	0		FALSE	FALSE	FALSE
GENE	s309_sa284	SAMDC	default	inside		Amount	0		FALSE	FALSE	FALSE
PROTEIN	s329_sa300	microtubule_minus_associated_space_protein_space_Gb4	default	inside		Amount	0		FALSE	FALSE	FALSE
PROTEIN	s330_sa301	MAP_space_kinase	default	inside		Amount	0		FALSE	FALSE	FALSE
PROTEIN	s331_sa302	MAP1A	default	inside		Amount	0		FALSE	FALSE	FALSE
PROTEIN	s332_sa303	_space_MAP1B_space_	default	inside		Amount	0		FALSE	FALSE	FALSE
PHENOTYPE	s333_sa304	signaling_space_mechanisms	default	inside		Amount	0		FALSE	FALSE	FALSE
PHENOTYPE	s334_sa305	_space_glycogen_space_synthase_space_kinase_minus_3_space_beta_space_pathways	default	inside		Amount	0		FALSE	FALSE	FALSE
UNKNOWN	s335_sa306	LC3	default	inside		Amount	0		FALSE	FALSE	FALSE
PROTEIN	s212_sa191	E1_space_ubiquitin_space_activating_space_enzymes	default	inside		Amount	0		FALSE	FALSE	FALSE
SIMPLE_MOLECULE	s213_sa192	ubiquitin_space_	default	inside		Amount	0		FALSE	FALSE	FALSE
PHENOTYPE	s214_sa193	enzymatic_space_cascade	c64	inside		Amount	0		FALSE	FALSE	FALSE
PROTEIN	s215_sa194	E2_space_ubiquitin_space_conjugating_space_enzymes	default	inside		Amount	0		FALSE	FALSE	FALSE
PROTEIN	s216_sa195	E3_space_ubiquitin_space_ligases	c64	transmembrane		Amount	0		FALSE	FALSE	FALSE
PROTEIN	s218_sa196	_space_CDC34	c64	inside		Amount	0		FALSE	FALSE	FALSE
PROTEIN	s219_sa197	dihydrolipoamide_space_acetyltransferase	c64	transmembrane		Amount	0		FALSE	FALSE	FALSE
PHENOTYPE	s220_sa198	cDNA	default	inside		Amount	0		FALSE	FALSE	FALSE
PHENOTYPE	s221_sa199	human_space_liver_space_lambda gtll	c64	inside		Amount	0		FALSE	FALSE	FALSE
PHENOTYPE	s222_sa200	fusion_space_protein	c64	inside		Amount	0		FALSE	FALSE	FALSE
PROTEIN	s223_sa201	alpha_minus_adaptin_minus_like	default	inside		Amount	0		FALSE	FALSE	FALSE
PROTEIN	s224_sa202	PPAR	c65	inside		Amount	0		FALSE	FALSE	FALSE
PHENOTYPE	s226_sa203	promoter_space_region_space_	c65	inside		Amount	0		FALSE	FALSE	FALSE
PHENOTYPE	s227_sa204	steroid_space_hormone_space_nuclear_space_PPARs	default	inside		Amount	0		FALSE	FALSE	FALSE
PROTEIN	s228_sa205	retinoid_space_X_space_receptors_space_(RXRs)	default	inside		Amount	0		FALSE	FALSE	FALSE
PROTEIN	s68_sa63	Pumilio_space_proteins	default	inside		Amount	0		FALSE	FALSE	FALSE
PHENOTYPE	s70_sa64	positive_space_regulators	default	inside		Amount	0		FALSE	FALSE	FALSE
GENE	s72_sa66	DDX36_space_	default	inside		Amount	0		FALSE	FALSE	FALSE
PHENOTYPE	s73_sa67	human_space_testis	default	inside		Amount	0		FALSE	FALSE	FALSE
PROTEIN	s75_sa69	CD147	default	inside		Amount	0		FALSE	FALSE	FALSE
PHENOTYPE	s76_sa70	multifunctional_space_transmembrane_space_glycoprotein	default	inside		Amount	0		FALSE	FALSE	FALSE
PROTEIN	s98_sa90	adenosine_space_deaminase_minus_like_space_protein	default	inside		Amount	0		FALSE	FALSE	FALSE
PROTEIN	s262_sa239	Rab_minus_GAP_space_activity	default	inside		Amount	0		FALSE	FALSE	FALSE
GENE	s263_sa240	TBC1D15_space_	default	inside		Amount	0		FALSE	FALSE	FALSE
PROTEIN	s568	Phosphothreonine	default	inside		Amount	0		FALSE	FALSE	FALSE
PROTEIN	s569	Phosphothreonine	default	inside		Amount	0		FALSE	FALSE	FALSE
PROTEIN	s570	Phosphotyrosine	c66	innerSurface		Amount	0		FALSE	FALSE	FALSE
PROTEIN	s571	Phosphotyrosine	c66	outerSurface		Amount	0		FALSE	FALSE	FALSE
PROTEIN	s572	MAPK protein phosphatases	default	inside		Amount	0		FALSE	FALSE	FALSE
PROTEIN	s573	Adenylate kinase	default	inside		Amount	0		FALSE	FALSE	FALSE
PROTEIN	s574	PFR	default	inside		Amount	0		FALSE	FALSE	FALSE
PROTEIN	s575	Phosphodiesterase	default	inside		Amount	0		FALSE	FALSE	FALSE
GENE	s576	IFT	default	inside		Amount	0		FALSE	FALSE	FALSE
GENE	s577	HFH-4	default	inside		Amount	0		FALSE	FALSE	FALSE
PHENOTYPE	s578	Improper flagellum formation	default	inside		Amount	0		FALSE	FALSE	FALSE
PHENOTYPE	s579	Loss of structural proteins	default	inside		Amount	0		FALSE	FALSE	FALSE
PROTEIN	s580	p42/44-mitogen activated protein kinase (MAPK)-AP-1	c87	transmembrane		Amount	0		FALSE	FALSE	FALSE
PROTEIN	s581	ET-1	c87	innerSurface		Amount	0		FALSE	FALSE	FALSE
PROTEIN	s582	Purine nucleoside phosphorylase	c87	transmembrane		Amount	0		FALSE	FALSE	FALSE
PROTEIN	s583	Adenine nucleoside phosphorylase	c87	transmembrane		Amount	0		FALSE	FALSE	FALSE
PROTEIN	s584	5'-deoxy-5'-methylthioadenosine (MTA)	c87	inside		Amount	0		FALSE	FALSE	FALSE
PHENOTYPE	s585	T-cell deficiency	c87	outerSurface		Amount	0		FALSE	FALSE	FALSE
PROTEIN	s586	UDP-galactopyranose	default	inside		Amount	0		FALSE	FALSE	FALSE
PROTEIN	s587	UDP-galactofuranose	default	inside		Amount	0		FALSE	FALSE	FALSE
PROTEIN	s588	UDP-galactopyranose mutase (UGM)	default	inside		Amount	0		FALSE	FALSE	FALSE
PROTEIN	s589	Galactofuranose (Galf)	default	inside		Amount	0		FALSE	FALSE	FALSE
GENE	s590	VPS5	default	inside		Amount	0		FALSE	FALSE	FALSE
PROTEIN	s591	Sorting nexin-1	c67	inside		Amount	0		FALSE	FALSE	FALSE
PROTEIN	s592	TbMTr1	c87	inside		Amount	0		FALSE	FALSE	FALSE
PROTEIN	s593	cap 1	c87	inside		Amount	0		FALSE	FALSE	FALSE
GENE	s594	PSMB4	default	inside		Amount	0		FALSE	FALSE	FALSE
PHENOTYPE	s595	Inhibition and cellular T. cruzi growth inhibition	default	inside		Amount	0		FALSE	FALSE	FALSE
PHENOTYPE	s596	Mutation	default	inside		Amount	0		FALSE	FALSE	FALSE
PROTEIN	s597	Cathepsin L	default	inside		Amount	0		FALSE	FALSE	FALSE
PROTEIN	s599	TcrPDEC2	default	inside		Amount	0		FALSE	FALSE	FALSE
PROTEIN	s600	cAMP-specific phosphodiesterase	default	inside		Amount	0		FALSE	FALSE	FALSE
PHENOTYPE	s601	Hyposmotic stress	default	inside		Amount	0		FALSE	FALSE	FALSE
PROTEIN	s602	Phosphatidylinositol-3 kinase	default	inside		Amount	0		FALSE	FALSE	FALSE
PHENOTYPE	s603	Epimastigote growth	default	inside		Amount	0		FALSE	FALSE	FALSE
PROTEIN	s604	Mammalian TOR (Target of Rapamycin)	default	inside		Amount	0		FALSE	FALSE	FALSE
PROTEIN	s605	TcADKn	default	inside		Amount	0		FALSE	FALSE	FALSE
PHENOTYPE	s606	Ribosomal 18S RNA processing	default	inside		Amount	0		FALSE	FALSE	FALSE
PROTEIN	s607	TcRps14	default	inside		Amount	0		FALSE	FALSE	FALSE
ANTISENSE_RNA	s608	39 UTR mRNA	default	inside		Amount	0		FALSE	FALSE	FALSE
PROTEIN	s609	TcPDP	default	inside		Amount	0		FALSE	FALSE	FALSE
PHENOTYPE	s611	Growth, Differentiation, Infectivity	default	inside		Amount	0		FALSE	FALSE	FALSE
PROTEIN	s612	PDP	c67	inside		Amount	0		FALSE	FALSE	FALSE
PROTEIN	s613	Intramitochondrial dehydrogenases	c67	inside		Amount	0		FALSE	FALSE	FALSE
PROTEIN	s614	GDP-mannose 4,6 dehydratase	default	inside		Amount	0		FALSE	FALSE	FALSE
PHENOTYPE	s615	Fucose metabolism	default	inside		Amount	0		FALSE	FALSE	FALSE
GENE	s617	TcPRL-1	default	inside		Amount	0		FALSE	FALSE	FALSE
PROTEIN	s618	Protein tyrosine phosphatase	default	inside		Amount	0		FALSE	FALSE	FALSE
PROTEIN	s619	PRL-1	c67	inside		Amount	0		FALSE	FALSE	FALSE
PROTEIN	s60	RNA helicase (Hel45)	default	inside		Amount	0		FALSE	FALSE	FALSE
PHENOTYPE	s620	mRNA export	c81	transmembrane		Amount	0		FALSE	FALSE	FALSE
PROTEIN	s621	Calreticulin	c67	inside		Amount	0		FALSE	FALSE	FALSE
PROTEIN	s622	45-kDa protein	c71	inside		Amount	0		FALSE	FALSE	FALSE
PHENOTYPE	s623	Inflammatory reaction	c71	transmembrane		Amount	0		FALSE	FALSE	FALSE
PROTEIN	s65	Immunogenic recombinant calreticulin	c71	transmembrane		Amount	0		FALSE	FALSE	FALSE
PROTEIN	s66	PCNA	c67	inside		Amount	0		FALSE	FALSE	FALSE
DRUG	s624	Tipifarnib	c71	inside		Amount	0		FALSE	FALSE	FALSE
PHENOTYPE	s626	Inhibitor of T. cruzi growth	c67	inside		Amount	0		FALSE	FALSE	FALSE
PROTEIN	s627	Mucin TcMUCIII	c71	inside		Amount	0		FALSE	FALSE	FALSE
PROTEIN	s628	TSSA	c71	outerSurface		Amount	0		FALSE	FALSE	FALSE
PHENOTYPE	s629	Expressed on Cell-derived trypomastigotes	c67	inside		Amount	0		FALSE	FALSE	FALSE
DRUG	s630	TBB	c67	transmembrane		Amount	0		FALSE	FALSE	FALSE
PROTEIN	s631	IL2	c67	inside		Amount	0		FALSE	FALSE	FALSE
PHENOTYPE	s632	mTOR pathways	c67	inside		Amount	0		FALSE	FALSE	FALSE
PROTEIN	s633	Otubain-1	c67	inside		Amount	0		FALSE	FALSE	FALSE
DEGRADED	s634	GRAIL	c67	inside		Amount	0		FALSE	FALSE	FALSE
PHENOTYPE	s635	T cell proliferation	c67	inside		Amount	0		FALSE	FALSE	FALSE
PROTEIN	s636	Cyclic nucleotide-binding protein	default	inside		Amount	0		FALSE	FALSE	FALSE
PHENOTYPE	s637	cAMP effectors	default	inside		Amount	0		FALSE	FALSE	FALSE
PHENOTYPE	s638	Arginase-1 pathway	c71	inside		Amount	0		FALSE	FALSE	FALSE
PHENOTYPE	s639	Liver damage and minor heart damage	default	inside		Amount	0		FALSE	FALSE	FALSE
PROTEIN	s640	Guanin nucleotide-binding protein	default	inside		Amount	0		FALSE	FALSE	FALSE
PROTEIN	s641	T. cruzi adenylate cyclase	default	inside		Amount	0		FALSE	FALSE	FALSE
PROTEIN	s643	CKII	c70	outerSurface		Amount	0		FALSE	FALSE	FALSE
PROTEIN	s644	CKII phosphorylates serine	default	inside		Amount	0		FALSE	FALSE	FALSE
PROTEIN	s645	CKII phosphorylates serine	default	inside		Amount	0		FALSE	FALSE	FALSE
PHENOTYPE	s646	Reduce parasite load in cells.	default	inside		Amount	0		FALSE	FALSE	FALSE
PROTEIN	s647	60S ribosomal protein L26	default	inside		Amount	0		FALSE	FALSE	FALSE
PHENOTYPE	s648	Foind in salivary gland and intestine	default	inside		Amount	0		FALSE	FALSE	FALSE
PROTEIN	s649	putrescine	default	inside		Amount	0		FALSE	FALSE	FALSE
PROTEIN	s650	Spermidine synthase	default	inside		Amount	0		FALSE	FALSE	FALSE
PROTEIN	s651	Decarboxylated S-adenosylmethionine (dcSAM)	default	inside		Amount	0		FALSE	FALSE	FALSE
GENE	s652	TcABC1	default	inside		Amount	0		FALSE	FALSE	FALSE
PHENOTYPE	s653	Intracellular trafficking	default	inside		Amount	0		FALSE	FALSE	FALSE
PHENOTYPE	s654	ATPbinding cassette transporter, subfamily A (ABCA)	default	inside		Amount	0		FALSE	FALSE	FALSE
PROTEIN	s655	Myosin heavy chain	default	inside		Amount	0		FALSE	FALSE	FALSE
PHENOTYPE	s656	T cell clones derived from CCC heart lesions	default	inside		Amount	0		FALSE	FALSE	FALSE
PROTEIN	s657	T cells	default	inside		Amount	0		FALSE	FALSE	FALSE
PROTEIN	s658	interleukin (IL)-4	default	inside		Amount	0		FALSE	FALSE	FALSE
PROTEIN	s659	Ribosome biogenesis protein	default	inside		Amount	0		FALSE	FALSE	FALSE
PROTEIN	s660	adenylate kinase isoform (TcADKn)	default	inside		Amount	0		FALSE	FALSE	FALSE
PHENOTYPE	s661	Ribosome biogenesis	default	inside		Amount	0		FALSE	FALSE	FALSE
PROTEIN	s662	Trypanosoma cruzi tryparedoxin 1 (TcTXN1)	default	inside		Amount	0		FALSE	FALSE	FALSE
PROTEIN	s663	Peroxiredoxins	default	inside		Amount	0		FALSE	FALSE	FALSE
PHENOTYPE	s664	Electron transfer	default	inside		Amount	0		FALSE	FALSE	FALSE
PROTEIN	s665	eukaryotic translation initiation factor 2 subunit	c75	inside		Amount	0		FALSE	FALSE	FALSE
PHENOTYPE	s666	activatePathways to mitigate cellular damages	c75	inside		Amount	0		FALSE	FALSE	FALSE
PROTEIN	s667	RAD51	default	inside		Amount	0		FALSE	FALSE	FALSE
PHENOTYPE	s668	DNA repair protein	default	inside		Amount	0		FALSE	FALSE	FALSE
PROTEIN	s669	DNA polymerase beta (Pol beta)	default	inside		Amount	0		FALSE	FALSE	FALSE
GENE	s670	TLR4	default	inside		Amount	0		FALSE	FALSE	FALSE
PROTEIN	s671	DNA repair protein RAD50	default	inside		Amount	0		FALSE	FALSE	FALSE
PHENOTYPE	s672	HR pathway	default	inside		Amount	0		FALSE	FALSE	FALSE
PROTEIN	s673	TcVps15	default	inside		Amount	0		FALSE	FALSE	FALSE
PROTEIN	s674	PI3K TcVps34	default	inside		Amount	0		FALSE	FALSE	FALSE
PHENOTYPE	s675	Host cell autophagy	default	inside		Amount	0		FALSE	FALSE	FALSE
PROTEIN	s676	PI 3-kinase	default	inside		Amount	0		FALSE	FALSE	FALSE
PROTEIN	s677	PRPP (phosphoribosylpyrophosphate) synthetases	default	inside		Amount	0		FALSE	FALSE	FALSE
PROTEIN	s678	R5P (ribose 5-phosphate)	default	inside		Amount	0		FALSE	FALSE	FALSE
PROTEIN	s679	HPRT	default	inside		Amount	0		FALSE	FALSE	FALSE
PHENOTYPE	s680	Nuclear biological processes	default	inside		Amount	0		FALSE	FALSE	FALSE
PROTEIN	s681	Nucleolar protein	default	inside		Amount	0		FALSE	FALSE	FALSE
PROTEIN	s682	Tubulin	default	inside		Amount	0		FALSE	FALSE	FALSE
PROTEIN	s683	Protein kinase CK2	default	inside		Amount	0		FALSE	FALSE	FALSE
PROTEIN	s684	Protein kinase CK2	default	inside		Amount	0		FALSE	FALSE	FALSE
PHENOTYPE	s140	CK2 responsible for its phosphorylation.	default	inside		Amount	0		FALSE	FALSE	FALSE
PROTEIN	s685	TcPol	default	inside		Amount	0		FALSE	FALSE	FALSE
SIMPLE_MOLECULE	s686	8-oxoG	default	inside		Amount	0		FALSE	FALSE	FALSE
PHENOTYPE	s687	Increase in resistance	default	inside		Amount	0		FALSE	FALSE	FALSE
DRUG	s688	Benznidazole [BZ]	default	inside		Amount	0		FALSE	FALSE	FALSE
GENE	s689	TcABCG1	default	inside		Amount	0		FALSE	FALSE	FALSE
PHENOTYPE	s690	Chagas disease treatment	default	inside		Amount	0		FALSE	FALSE	FALSE
PHENOTYPE	s691	Over-expressed in parasite strains	default	inside		Amount	0		FALSE	FALSE	FALSE
GENE	s692	tcpgp1	default	inside		Amount	0		FALSE	FALSE	FALSE
GENE	s693	ATP-binding cassette (ABC)	default	inside		Amount	0		FALSE	FALSE	FALSE
SIMPLE_MOLECULE	s694	Heme	default	inside		Amount	0		FALSE	FALSE	FALSE
GENE	s695	ABC transporter	default	inside		Amount	0		FALSE	FALSE	FALSE
PROTEIN	s696	Pyrroline-5-carboxylate synthetase-like protein	default	inside		Amount	0		FALSE	FALSE	FALSE
PROTEIN	s697	Proline	default	inside		Amount	0		FALSE	FALSE	FALSE
PROTEIN	s698	Gamma-glutamyl kinase	default	inside		Amount	0		FALSE	FALSE	FALSE
PROTEIN	s699	Alanine aminotransferase	default	inside		Amount	0		FALSE	FALSE	FALSE
PROTEIN	s700	Tyrosine aminotransferase (TAT)	c71	transmembrane		Amount	0		FALSE	FALSE	FALSE
PROTEIN	s701	Trypanosoma cruzi (TcTAT)	default	inside		Amount	0		FALSE	FALSE	FALSE
PHENOTYPE	s702	Chagas disease	c71	outerSurface		Amount	0		FALSE	FALSE	FALSE
DRUG	s703	BZ	default	inside		Amount	0		FALSE	FALSE	FALSE
SIMPLE_MOLECULE	s704	Hydrogen peroxide	default	inside		Amount	0		FALSE	FALSE	FALSE
SIMPLE_MOLECULE	s705	ferrocytochrome c	default	inside		Amount	0		FALSE	FALSE	FALSE
SIMPLE_MOLECULE	s706	Ascorbate	default	inside		Amount	0		FALSE	FALSE	FALSE
PHENOTYPE	s707	Parasite-host interactions	default	inside		Amount	0		FALSE	FALSE	FALSE
DRUG	s708	Tipifarnib (R115777),	c71	inside		Amount	0		FALSE	FALSE	FALSE
PROTEIN	s709	Human protein farnesyltransferase (PFT)	c71	inside		Amount	0		FALSE	FALSE	FALSE
PROTEIN	s710	Cytochrome P450 sterol 14-demethylase	c83	transmembrane		Amount	0		FALSE	FALSE	FALSE
COMPLEX	s711	RE	default	inside	s711()	Amount	0		FALSE	FALSE	FALSE
PHENOTYPE	s712	Highly potent inhibitor of Trypanosoma cruzi growth	default	inside		Amount	0		FALSE	FALSE	FALSE
PHENOTYPE	s713	TcGAPDH assay	default	inside		Amount	0		FALSE	FALSE	FALSE
DRUG	s714	TcGAPDH	default	inside		Amount	0		FALSE	FALSE	FALSE
DRUG	s715	Tiliroside	default	inside		Amount	0		FALSE	FALSE	FALSE
PHENOTYPE	s716	Killing bloodstream T. brucei and T. cruzi amastigotes	default	inside		Amount	0		FALSE	FALSE	FALSE
PROTEIN	s717	GAPDH	c71	inside		Amount	0		FALSE	FALSE	FALSE
PROTEIN	s718	Gly213	default	inside		Amount	0		FALSE	FALSE	FALSE
PROTEIN	s719	Asp197	c71	inside		Amount	0		FALSE	FALSE	FALSE
SIMPLE_MOLECULE	s193	Arginine	c82	outerSurface		Amount	0		FALSE	FALSE	FALSE
PROTEIN	s720	Aspartate aminotransferase	default	inside		Amount	0		FALSE	FALSE	FALSE
PROTEIN	s721	TcPTP1 protein	c67	inside		Amount	0		FALSE	FALSE	FALSE
PROTEIN	s722	Protein Tyrosine phosphatases (PTPases)	c67	inside		Amount	0		FALSE	FALSE	FALSE
PHENOTYPE	s723	Differentiation process	c67	inside		Amount	0		FALSE	FALSE	FALSE
PHENOTYPE	s724	Anti-parasitic agents	c67	inside		Amount	0		FALSE	FALSE	FALSE
PROTEIN	s725	Glycosylated GPI-anchored proteins	c71	inside		Amount	0		FALSE	FALSE	FALSE
PROTEIN	s726	TcAS-A	c67	inside		Amount	0		FALSE	FALSE	FALSE
PROTEIN	s727	L-aspartate	c67	inside		Amount	0		FALSE	FALSE	FALSE
PROTEIN	s728	L-asparagine	c67	transmembrane		Amount	0		FALSE	FALSE	FALSE
ION	s729	Mg2+	c67	inside		Amount	0		FALSE	FALSE	FALSE
ION	s730	Ammonia	c67	inside		Amount	0		FALSE	FALSE	FALSE
ION	s731	ATP	c67	inside		Amount	0		FALSE	FALSE	FALSE
PROTEIN	s732	Acidocalcisomal pyrophosphatase	c67	transmembrane		Amount	0		FALSE	FALSE	FALSE
PHENOTYPE	s733	Intracellular proliferation of T. cruzi amastigotes	c71	transmembrane		Amount	0		FALSE	FALSE	FALSE
DRUG	s734	Pamidronate	c67	inside		Amount	0		FALSE	FALSE	FALSE
DRUG	s735	Alendronate	c67	inside		Amount	0		FALSE	FALSE	FALSE
DRUG	s736	Risedronate	c67	transmembrane		Amount	0		FALSE	FALSE	FALSE
PHENOTYPE	s737	Non-metabolizable pyrophosphate analogs (bisphosphonates)	c67	transmembrane		Amount	0		FALSE	FALSE	FALSE
PROTEIN	s738	Ecto-adenosine deaminase (E-ADA)	c67	transmembrane		Amount	0		FALSE	FALSE	FALSE
PHENOTYPE	s739	Indeterminate form of Chagas' disease (IFCD).	c67	transmembrane		Amount	0		FALSE	FALSE	FALSE
PHENOTYPE	s740	Inflammatory and immune responses	c67	transmembrane		Amount	0		FALSE	FALSE	FALSE
PROTEIN	s741	Adenosine deaminase (ADA)	c71	outerSurface		Amount	0		FALSE	FALSE	FALSE
PROTEIN	s742	Trypanothione disulfide reductase	c2	transmembrane		Amount	0		FALSE	FALSE	FALSE
PROTEIN	s743	Human glutathione reductase	c2	transmembrane		Amount	0		FALSE	FALSE	FALSE
PHENOTYPE	s744	Physiological disulfide substrates	c71	transmembrane		Amount	0		FALSE	FALSE	FALSE
DRUG	s745	Thioridazine (TDZ)	c2	inside		Amount	0		FALSE	FALSE	FALSE
GENE	s746	Phenothiazines	c2	none		Amount	0		FALSE	FALSE	FALSE
GENE	s747	SL RNA gene	c67	inside		Amount	0		FALSE	FALSE	FALSE
GENE	s748	Gene	c78	outerSurface		Amount	0		FALSE	FALSE	FALSE
PHENOTYPE	s749	Putative transcription factor	c67	inside		Amount	0		FALSE	FALSE	FALSE
PROTEIN	s750	Dynamin	c2	inside		Amount	0		FALSE	FALSE	FALSE
PHENOTYPE	s751	Cell invasion	c2	innerSurface		Amount	0		FALSE	FALSE	FALSE
DRUG	s752	Bestatin	c69	innerSurface		Amount	0		FALSE	FALSE	FALSE
PROTEIN	s753	M1- and M17-aminopeptidases	c67	inside		Amount	0		FALSE	FALSE	FALSE
PROTEIN	s754	LAPTc	c67	inside		Amount	0		FALSE	FALSE	FALSE
DRUG	s755	ELQ271	c85	transmembrane		Amount	0		FALSE	FALSE	FALSE
PHENOTYPE	s756	T. cruzi amastigote growth	c67	inside		Amount	0		FALSE	FALSE	FALSE
PROTEIN	s757	Dolichol-phosphate-beta-D-mannosyltransferase	c67	outerSurface		Amount	0		FALSE	FALSE	FALSE
PROTEIN	s758	GDP-mannose to dolichol-phosphate (Dol-P)	c67	inside		Amount	0		FALSE	FALSE	FALSE
PROTEIN	s759	Mannose residue	c85	transmembrane		Amount	0		FALSE	FALSE	FALSE
PROTEIN	s760	Dol-P-mannose	c67	inside		Amount	0		FALSE	FALSE	FALSE
PHENOTYPE	s762	Ribosome biogenesis	c71	inside		Amount	0		FALSE	FALSE	FALSE
PROTEIN	s763	Ribosomal Protein L10	c71	inside		Amount	0		FALSE	FALSE	FALSE
PROTEIN	s764	Vitronectin receptor	c78	transmembrane		Amount	0		FALSE	FALSE	FALSE
DRUG	s765	Flavoridin	c67	inside		Amount	0		FALSE	FALSE	FALSE
PHENOTYPE	s766	Abolished the LB-formation	c67	inside		Amount	0		FALSE	FALSE	FALSE
PHENOTYPE	s767	Apoptotic cells uptake	c67	inside		Amount	0		FALSE	FALSE	FALSE
PROTEIN	s768	TcAGL	c67	inside		Amount	0		FALSE	FALSE	FALSE
DRUG	s769	Wortmannin	c67	inside		Amount	0		FALSE	FALSE	FALSE
PHENOTYPE	s770	PI 3-kinase	c67	inside		Amount	0		FALSE	FALSE	FALSE
PHENOTYPE	s771	IinhibitedT. cruzi infection	c67	inside		Amount	0		FALSE	FALSE	FALSE
PHENOTYPE	s772	Murine dendritic cells (DC)	c70	transmembrane		Amount	0		FALSE	FALSE	FALSE
PROTEIN	s773	TcCYC6	default	inside		Amount	0		FALSE	FALSE	FALSE
PHENOTYPE	s265	Ubiquitin-proteasome pathway	c70	transmembrane		Amount	0		FALSE	FALSE	FALSE
DEGRADED	s266	s266	default	inside		Amount	0		FALSE	FALSE	FALSE
PROTEIN	s267	Mitotic cyclins	default	inside		Amount	0		FALSE	FALSE	FALSE
GENE	s774	Tc-1	default	inside		Amount	0		FALSE	FALSE	FALSE
PROTEIN	s776	Deoxyuridine 5'-triphosphate nucleotidohydrolase (dUTPase)	default	inside		Amount	0		FALSE	FALSE	FALSE
DRUG	s778	Bz	c97	inside		Amount	0		FALSE	FALSE	FALSE
PROTEIN	s779	Cis-PTs	default	inside		Amount	0		FALSE	FALSE	FALSE
PROTEIN	s780	Polyprenyl diphosphate	default	inside		Amount	0		FALSE	FALSE	FALSE
PROTEIN	s781	Trypanosomal MAP (p52)	default	inside		Amount	0		FALSE	FALSE	FALSE
PROTEIN	s783	Cruzain	default	inside		Amount	0		FALSE	FALSE	FALSE
PROTEIN	s784	Cysteine protease inhibitors	default	inside		Amount	0		FALSE	FALSE	FALSE
PROTEIN	s785	TcEF-1 alpha	default	inside		Amount	0		FALSE	FALSE	FALSE
PROTEIN	s786	TcVSP	default	inside		Amount	0		FALSE	FALSE	FALSE
PROTEIN	s787	Pyrophosphate (PPi)	default	inside		Amount	0		FALSE	FALSE	FALSE
PROTEIN	s788	Polyphosphate (polyP)	default	inside		Amount	0		FALSE	FALSE	FALSE
PHENOTYPE	s789	Maintain a persistent infection	default	inside		Amount	0		FALSE	FALSE	FALSE
PHENOTYPE	s790	UQ synthesis	default	inside		Amount	0		FALSE	FALSE	FALSE
PHENOTYPE	s792	Trypanocidal activities	default	inside		Amount	0		FALSE	FALSE	FALSE
PROTEIN	s793	TcFEN1	default	inside		Amount	0		FALSE	FALSE	FALSE
PHENOTYPE	s294	Parasite proliferation and survival	default	inside		Amount	0		FALSE	FALSE	FALSE
PROTEIN	s299	Cytochrome oxidase C complex	default	inside		Amount	0		FALSE	FALSE	FALSE
RNA	s794	mRNA	default	inside		Amount	0		FALSE	FALSE	FALSE
PHENOTYPE	s795	Response to stress	default	inside		Amount	0		FALSE	FALSE	FALSE
PROTEIN	s796	TcPP1 alpha	c83	transmembrane		Amount	0		FALSE	FALSE	FALSE
PROTEIN	s797	S9 serine peptidases	default	inside		Amount	0		FALSE	FALSE	FALSE
PHENOTYPE	s798	Parasite survival	default	inside		Amount	0		FALSE	FALSE	FALSE
PROTEIN	s321	G3P	default	inside		Amount	0		FALSE	FALSE	FALSE
PROTEIN	s799	DHAP	default	inside		Amount	0		FALSE	FALSE	FALSE
PROTEIN	s800	FAD-dependent GPDH	c83	transmembrane		Amount	0		FALSE	FALSE	FALSE
SIMPLE_MOLECULE	s801	Oxygen	default	inside		Amount	0		FALSE	FALSE	FALSE
SIMPLE_MOLECULE	s802	H2O	default	inside		Amount	0		FALSE	FALSE	FALSE
GENE	s803	TRS/ingi	default	inside		Amount	0		FALSE	FALSE	FALSE
PHENOTYPE	s804	Retrotransposon-like element	default	inside		Amount	0		FALSE	FALSE	FALSE
PHENOTYPE	s805	Regulation of the Hsp70 molecular chaperones	default	inside		Amount	0		FALSE	FALSE	FALSE
PHENOTYPE	s806	Biogenesis of proteins	default	inside		Amount	0		FALSE	FALSE	FALSE
PROTEIN	s807	TcMVK	default	inside		Amount	0		FALSE	FALSE	FALSE
PHENOTYPE	s808	Modulate cell invasion.	default	inside		Amount	0		FALSE	FALSE	FALSE
PROTEIN	s810	ASA	c67	inside		Amount	0		FALSE	FALSE	FALSE
PROTEIN	s811	Cyclooxygenase-1 (COX-1)	c67	innerSurface		Amount	0		FALSE	FALSE	FALSE
PHENOTYPE	s812	Prostaglandin metabolism	c70	transmembrane		Amount	0		FALSE	FALSE	FALSE
PROTEIN	s813	TcSir2rp1	c67	inside		Amount	0		FALSE	FALSE	FALSE
PROTEIN	s814	TcSir2rp3	c71	innerSurface		Amount	0		FALSE	FALSE	FALSE
GENE	s815	Overexpression acts to impair parasite growth and differentiation	c71	none		Amount	0		FALSE	FALSE	FALSE
PROTEIN	s355	TcrPDEC	c71	inside		Amount	0		FALSE	FALSE	FALSE
PROTEIN	s356	PDE4	c71	inside		Amount	0		FALSE	FALSE	FALSE
PHENOTYPE	s816	Inflammatory disease	c71	inside		Amount	0		FALSE	FALSE	FALSE
PHENOTYPE	s817	Immune response	c71	transmembrane		Amount	0		FALSE	FALSE	FALSE
PROTEIN	s818	ADP-ribose hydrolases	c2	none		Amount	0		FALSE	FALSE	FALSE
PROTEIN	s819	O-acetyl-ADP-ribose deacetylases	c2	innerSurface		Amount	0		FALSE	FALSE	FALSE
PROTEIN	s820	O-acetyl-ADP-ribose.	c71	inside		Amount	0		FALSE	FALSE	FALSE
PROTEIN	s821	Sirtuin-mediated lysine deacetylation	c71	transmembrane		Amount	0		FALSE	FALSE	FALSE
SIMPLE_MOLECULE	s822	PARP enzyme	default	none		Amount	0		FALSE	FALSE	FALSE
PHENOTYPE	s823	DNA repair mechanisms	c72	outerSurface		Amount	0		FALSE	FALSE	FALSE
SIMPLE_MOLECULE	s824	ADP-ribose polymer	default	none		Amount	0		FALSE	FALSE	FALSE
DRUG	s825	Olaparib	c67	inside		Amount	0		FALSE	FALSE	FALSE
SIMPLE_MOLECULE	s826	beta-lapachone	c67	inside		Amount	0		FALSE	FALSE	FALSE
SIMPLE_MOLECULE	s827	Hydrogen peroxide	c67	inside		Amount	0		FALSE	FALSE	FALSE
PHENOTYPE	s828	DNA-damaging agents	c71	outerSurface		Amount	0		FALSE	FALSE	FALSE
PROTEIN	s829	PARP	c67	inside		Amount	0		FALSE	FALSE	FALSE
PHENOTYPE	s830	DNA repair signalling	c67	inside		Amount	0		FALSE	FALSE	FALSE
PROTEIN	s831	TKkA	c67	inside		Amount	0		FALSE	FALSE	FALSE
PROTEIN	s832	TKkA	c67	none		Amount	0		FALSE	FALSE	FALSE
PHENOTYPE	s833	Neurite outgrowth	c67	inside		Amount	0		FALSE	FALSE	FALSE
PROTEIN	s834	(PI3K)/Akt kinase signaling	c67	none		Amount	0		FALSE	FALSE	FALSE
PHENOTYPE	s835	Cell survival	c67	inside		Amount	0		FALSE	FALSE	FALSE
PROTEIN	s836	Neuraminidase	c67	inside		Amount	0		FALSE	FALSE	FALSE
PROTEIN	s837	facilitate the persistence of T. cruzi in the infected mammalian host	c67	none		Amount	0		FALSE	FALSE	FALSE
SIMPLE_MOLECULE	s838	TcMTH	c67	none		Amount	0		FALSE	FALSE	FALSE
PROTEIN	s839	8-oxoG	c67	none		Amount	0		FALSE	FALSE	FALSE
SIMPLE_MOLECULE	s840	Cell viability	c67	none		Amount	0		FALSE	FALSE	FALSE
PROTEIN	s841	Sensitive to protease inactivation	default	none		Amount	0		FALSE	FALSE	FALSE
PROTEIN	s843	Absence of heme	default	none		Amount	0		FALSE	FALSE	FALSE
PROTEIN	s845	Promotes cell growth arrest	default	none		Amount	0		FALSE	FALSE	FALSE
PROTEIN	s847	GNF7686	default	none		Amount	0		FALSE	FALSE	FALSE
GENE	s848	growth of intracellular T. cruzi amastigotes	default	none		Amount	0		FALSE	FALSE	FALSE
GENE	s849	Ribosomal P proteins P0	default	none		Amount	0		FALSE	FALSE	FALSE
PROTEIN	s851	M2 muscarinic cardiac receptors	default	inside		Amount	0		FALSE	FALSE	FALSE
PROTEIN	s853	beta1-adrenergic	default	inside		Amount	0		FALSE	FALSE	FALSE
PROTEIN	s854	Ribosomal P proteins P2 beta	default	inside		Amount	0		FALSE	FALSE	FALSE
PROTEIN	s856	MVK	default	inside		Amount	0		FALSE	FALSE	FALSE
PROTEIN	s857	TcP0	default	inside		Amount	0		FALSE	FALSE	FALSE
PROTEIN	s858	38-kD ribosomal phosphoprotein HuP0	c71	inside		Amount	0		FALSE	FALSE	FALSE
PROTEIN	s859	TcZH3H12	default	inside		Amount	0		FALSE	FALSE	FALSE
PHENOTYPE	s860	Epimastigotes	default	inside		Amount	0		FALSE	FALSE	FALSE
PHENOTYPE	s861	Antioxidants properties	default	inside		Amount	0		FALSE	FALSE	FALSE
PROTEIN	s862	TcPABC	default	inside		Amount	0		FALSE	FALSE	FALSE
PROTEIN	s863	hPABC	c67	inside		Amount	0		FALSE	FALSE	FALSE
PHENOTYPE	s864	Hyposmotic and hyperosmotic stress.	default	inside		Amount	0		FALSE	FALSE	FALSE
PROTEIN	s865	TcRab11	c108	outerSurface		Amount	0		FALSE	FALSE	FALSE
PROTEIN	s866	Arginyl-tRNA synthetases	c108	transmembrane		Amount	0		FALSE	FALSE	FALSE
PHENOTYPE	s867	Arginine metabolism	c108	transmembrane		Amount	0		FALSE	FALSE	FALSE
PROTEIN	s868	Selenophosphate synthetase (SEPHS/SPS)	default	inside		Amount	0		FALSE	FALSE	FALSE
PHENOTYPE	s869	Selenium metabolism	default	inside		Amount	0		FALSE	FALSE	FALSE
PROTEIN	s870	Selenocysteine synthesis.	default	inside		Amount	0		FALSE	FALSE	FALSE
PROTEIN	s871	MCAK-like kinesin	c67	inside		Amount	0		FALSE	FALSE	FALSE
PHENOTYPE	s872	Signal transduction pathways	c67	inside		Amount	0		FALSE	FALSE	FALSE
PROTEIN	s874	Cathepsin B	default	inside		Amount	0		FALSE	FALSE	FALSE
PROTEIN	s875	SAP	default	inside		Amount	0		FALSE	FALSE	FALSE
PHENOTYPE	s876	involved in the invasion of mammalian cells	default	inside		Amount	0		FALSE	FALSE	FALSE
PROTEIN	s877	RBP42	default	inside		Amount	0		FALSE	FALSE	FALSE
PHENOTYPE	s878	Dynamic metabolic pathways	default	inside		Amount	0		FALSE	FALSE	FALSE
PHENOTYPE	s879	Post-transcriptional activities	default	inside		Amount	0		FALSE	FALSE	FALSE
PROTEIN	s880	Glucose transporter	default	inside		Amount	0		FALSE	FALSE	FALSE
GENE	s881	TcrHT1	default	inside		Amount	0		FALSE	FALSE	FALSE
PROTEIN	s882	Serine/threonine kinase	default	inside		Amount	0		FALSE	FALSE	FALSE
DRUG	s883	staurosporine	default	inside		Amount	0		FALSE	FALSE	FALSE
PROTEIN	s884	Nod1	c67	inside		Amount	0		FALSE	FALSE	FALSE
PROTEIN	s885	IFN-gamma	default	inside		Amount	0		FALSE	FALSE	FALSE
PROTEIN	s887	Oligosaccharyltransferase (OST)	default	inside		Amount	0		FALSE	FALSE	FALSE
PROTEIN	s888	ALG proteins	default	inside		Amount	0		FALSE	FALSE	FALSE
PROTEIN	s889	acyl-CoA esters	default	inside		Amount	0		FALSE	FALSE	FALSE
PROTEIN	s890	fatty acyl CoA synthetase	default	inside		Amount	0		FALSE	FALSE	FALSE
PHENOTYPE	s892	Pprotein synthesis and amino acid transport	default	inside		Amount	0		FALSE	FALSE	FALSE
DRUG	s893	Crystal violet	default	inside		Amount	0		FALSE	FALSE	FALSE
DRUG	s894	Isotretinoin	default	inside		Amount	0		FALSE	FALSE	FALSE
GENE	s895	TcPAT12	default	inside		Amount	0		FALSE	FALSE	FALSE
PROTEIN	s896	Proline racemases	default	inside		Amount	0		FALSE	FALSE	FALSE
PHENOTYPE	s897	Water-insoluble	default	inside		Amount	0		FALSE	FALSE	FALSE
PROTEIN	s898	ATP-dependent RNA helicases	default	inside		Amount	0		FALSE	FALSE	FALSE
PHENOTYPE	s899	Immunopathological disorder	default	inside		Amount	0		FALSE	FALSE	FALSE
PROTEIN	s900	70-kDa heat-shock protein (hsc70)	c67	inside		Amount	0		FALSE	FALSE	FALSE
PHENOTYPE	s901	Rate of bound ATP hydrolysis	c67	outerSurface		Amount	0		FALSE	FALSE	FALSE
PHENOTYPE	s902	lipid metabolism	default	inside		Amount	0		FALSE	FALSE	FALSE
ANTISENSE_RNA	s904	DNA	default	inside		Amount	0		FALSE	FALSE	FALSE
PROTEIN	s905	Pol theta-helicase	default	inside		Amount	0		FALSE	FALSE	FALSE
PHENOTYPE	s906	DNA replication	default	inside		Amount	0		FALSE	FALSE	FALSE
PHENOTYPE	s907	Reduce binding	default	inside		Amount	0		FALSE	FALSE	FALSE
DRUG	s908	Androstane group	default	inside		Amount	0		FALSE	FALSE	FALSE
PROTEIN	s909	glucose-6-phosphate dehydrogenase (G6PDH)	default	none		Amount	0		FALSE	FALSE	FALSE
GENE	s910	Rad50	c67	inside		Amount	0		FALSE	FALSE	FALSE
PHENOTYPE	s911	ATPase and adenylate kinase activities	c67	inside		Amount	0		FALSE	FALSE	FALSE
PROTEIN	s912	CDK9	default	inside		Amount	0		FALSE	FALSE	FALSE
PHENOTYPE	s913	Transcription regulation	default	inside		Amount	0		FALSE	FALSE	FALSE
PROTEIN	s914	Human ribosomal protein L18a	c67	inside		Amount	0		FALSE	FALSE	FALSE
PROTEIN	s915	HCV IRES RNA	c67	none		Amount	0		FALSE	FALSE	FALSE
PROTEIN	s916	HCV IRES mediated translation.	c67	inside		Amount	0		FALSE	FALSE	FALSE
PHENOTYPE	s917	Primer recognition factor	default	inside		Amount	0		FALSE	FALSE	FALSE
PHENOTYPE	s918	DNA polymerase	default	none		Amount	0		FALSE	FALSE	FALSE
PROTEIN	s919	DnaJ	c67	inside		Amount	0		FALSE	FALSE	FALSE
PHENOTYPE	s920	Chaperon activity	c67	inside		Amount	0		FALSE	FALSE	FALSE
GENE	s921	14-demethylase (CYP51)	default	none		Amount	0		FALSE	FALSE	FALSE
PROTEIN	s922	Chalepin	default	inside		Amount	0		FALSE	FALSE	FALSE
PROTEIN	s923	GAPDH enzyme	default	inside		Amount	0		FALSE	FALSE	FALSE
PROTEIN	s924	1,3-bisphosphoglycerate	default	none		Amount	0		FALSE	FALSE	FALSE
PROTEIN	s925	Tiliroside	default	inside		Amount	0		FALSE	FALSE	FALSE
PROTEIN	s926	the (8E,11E,14E)-anacardic acid	default	none		Amount	0		FALSE	FALSE	FALSE
PROTEIN	s927	2,4-dienoyl-coa reductase-like protein	c89	inside		Amount	0		FALSE	FALSE	FALSE
PROTEIN	s928	triacylglycerol lipase	default	inside		Amount	0		FALSE	FALSE	FALSE
PROTEIN	s929	Cyphophilin A	c91	none		Amount	0		FALSE	FALSE	FALSE
PROTEIN	s930	Cyphophilin A	c90	inside		Amount	0		FALSE	FALSE	FALSE
PHENOTYPE	s931	PPIase	c90	none		Amount	0		FALSE	FALSE	FALSE
PROTEIN	s932	3,4-dichloroisocoumarin	default	inside		Amount	0		FALSE	FALSE	FALSE
PROTEIN	s933	optimum acidic pH	default	none		Amount	0		FALSE	FALSE	FALSE
PROTEIN	s934	TcK2	default	inside		Amount	0		FALSE	FALSE	FALSE
PHENOTYPE	s935	hydrophobic C-terminal amino acid residues	default	inside		Amount	0		FALSE	FALSE	FALSE
PROTEIN	s775	cathepsin L	default	inside		Amount	0		FALSE	FALSE	FALSE
PROTEIN	s936	acyl-carnitine translocase	default	none		Amount	0		FALSE	FALSE	FALSE
PHENOTYPE	s777	acyl-carnitines	default	inside		Amount	0		FALSE	FALSE	FALSE
DRUG	s937	cruzipain	default	inside		Amount	0		FALSE	FALSE	FALSE
PROTEIN	s938	T. cruzi development	default	none		Amount	0		FALSE	FALSE	FALSE
PHENOTYPE	s939	infection	default	inside		Amount	0		FALSE	FALSE	FALSE
PROTEIN	s782	POP Tc80	default	inside		Amount	0		FALSE	FALSE	FALSE
PHENOTYPE	s940	Functional and pathological response in cardiomyocytes	default	inside		Amount	0		FALSE	FALSE	FALSE
PROTEIN	s941	3-phosphoglycerate kinase, glycosomal protein	c19	none		Amount	0		FALSE	FALSE	FALSE
SIMPLE_MOLECULE	s942	glucose	c19	inside		Amount	0		FALSE	FALSE	FALSE
PHENOTYPE	s943	3-phosphoglycerate	default	none		Amount	0		FALSE	FALSE	FALSE
SIMPLE_MOLECULE	s944	glucose 6-phosphate	c19	transmembrane		Amount	0		FALSE	FALSE	FALSE
PROTEIN	s945	HK	c19	inside		Amount	0		FALSE	FALSE	FALSE
PROTEIN	s946	GK	c19	none		Amount	0		FALSE	FALSE	FALSE
PROTEIN	s947	paraflagellar rod protein	default	inside		Amount	0		FALSE	FALSE	FALSE
PROTEIN	s948	PFR1	default	none		Amount	0		FALSE	FALSE	FALSE
GENE	s949	Nb392	default	inside		Amount	0		FALSE	FALSE	FALSE
PROTEIN	s950	6-phosphofructo-2-kinase	c93	transmembrane		Amount	0		FALSE	FALSE	FALSE
PROTEIN	s951	fructose-2,6-biphosphatase	default	inside		Amount	0		FALSE	FALSE	FALSE
SIMPLE_MOLECULE	s952	pyrophosphate	c93	inside		Amount	0		FALSE	FALSE	FALSE
SIMPLE_MOLECULE	s953	orthophosphate	default	inside		Amount	0		FALSE	FALSE	FALSE
PROTEIN	s954	Triton X-100	c93	none		Amount	0		FALSE	FALSE	FALSE
UNKNOWN	s955	KF	c93	inside		Amount	0		FALSE	FALSE	FALSE
PROTEIN	s956	acidocalcisomal pyrophosphatase	c93	transmembrane		Amount	0		FALSE	FALSE	FALSE
PROTEIN	s957	pyrophosphate	default	none		Amount	0		FALSE	FALSE	FALSE
PHENOTYPE	s958	Ca2+ flux	c94	inside		Amount	0		FALSE	FALSE	FALSE
PHENOTYPE	s959	exocytosis	c95	transmembrane		Amount	0		FALSE	FALSE	FALSE
PROTEIN	s960	transient depolymerization	c94	none		Amount	0		FALSE	FALSE	FALSE
PROTEIN	s961	adenine phosphoribosyltransferase	c97	inside		Amount	0		FALSE	FALSE	FALSE
GENE	s962	APRT	c97	inside		Amount	0		FALSE	FALSE	FALSE
PROTEIN	s963	H2O2	c97	none		Amount	0		FALSE	FALSE	FALSE
SIMPLE_MOLECULE	s964	Adenosine	default	inside		Amount	0		FALSE	FALSE	FALSE
PROTEIN	s965	sensitive and resistant	default	none		Amount	0		FALSE	FALSE	FALSE
SIMPLE_MOLECULE	s966	Adenosine	default	inside		Amount	0		FALSE	FALSE	FALSE
PROTEIN	s967	cardioprotective regulator	default	none		Amount	0		FALSE	FALSE	FALSE
PROTEIN	s968	mediator of inflammation	default	none		Amount	0		FALSE	FALSE	FALSE
PROTEIN	s969	immune response	default	none		Amount	0		FALSE	FALSE	FALSE
GENE	s970	adenosine deaminase	default	none		Amount	0		FALSE	FALSE	FALSE
PROTEIN	s971	irreversible deamination	default	none		Amount	0		FALSE	FALSE	FALSE
PHENOTYPE	s972	ATP carrier protein 1	default	none		Amount	0		FALSE	FALSE	FALSE
PROTEIN	s973	cell metabolism	default	none		Amount	0		FALSE	FALSE	FALSE
PHENOTYPE	s974	membrane protein	default	none		Amount	0		FALSE	FALSE	FALSE
PROTEIN	s975	muscular dystrophy	default	none		Amount	0		FALSE	FALSE	FALSE
PROTEIN	s976	NLRP3	default	none		Amount	0		FALSE	FALSE	FALSE
PROTEIN	s977	caspase-1	default	none		Amount	0		FALSE	FALSE	FALSE
PHENOTYPE	s978	cytotoxic T lymphocyte	default	none		Amount	0		FALSE	FALSE	FALSE
PROTEIN	s979	IFN-gamma-	default	none		Amount	0		FALSE	FALSE	FALSE
PROTEIN	s980	IL-17-	default	none		Amount	0		FALSE	FALSE	FALSE
PROTEIN	s981	CD4+	default	none		Amount	0		FALSE	FALSE	FALSE
GENE	s982	CD8+	default	none		Amount	0		FALSE	FALSE	FALSE
PROTEIN	s983	Alcohol dehydrogenases (ADH)	default	inside		Amount	0		FALSE	FALSE	FALSE
GENE	s984	TcADH	c107	transmembrane		Amount	0		FALSE	FALSE	FALSE
DRUG	s985	benznidazole	default	inside		Amount	0		FALSE	FALSE	FALSE
DRUG	s986	nifurtimox	default	inside		Amount	0		FALSE	FALSE	FALSE
PROTEIN	s987	alkaline phosphatase	default	inside		Amount	0		FALSE	FALSE	FALSE
PROTEIN	s846	Placental alkaline phosphatase	default	none		Amount	0		FALSE	FALSE	FALSE
PROTEIN	s988	GPI anchored protein	default	inside		Amount	0		FALSE	FALSE	FALSE
PHENOTYPE	s989	chromosome 2	default	inside		Amount	0		FALSE	FALSE	FALSE
PROTEIN	s990	Isotretinoin	c17	transmembrane		Amount	0		FALSE	FALSE	FALSE
PHENOTYPE	s850	polyamine transport	default	inside		Amount	0		FALSE	FALSE	FALSE
PHENOTYPE	s991	parasites plasma membrane permeability	c17	transmembrane		Amount	0		FALSE	FALSE	FALSE
PHENOTYPE	s852	mammalian cell viability	default	inside		Amount	0		FALSE	FALSE	FALSE
PROTEIN	s992	aminotransferases	c102	transmembrane		Amount	0		FALSE	FALSE	FALSE
PROTEIN	s993	TAT	c99	inside		Amount	0		FALSE	FALSE	FALSE
PROTEIN	s855	I alpha aminotransferases	c99	inside		Amount	0		FALSE	FALSE	FALSE
PHENOTYPE	s994	cofactor phosphate group	c102	transmembrane		Amount	0		FALSE	FALSE	FALSE
SIMPLE_MOLECULE	s995	arginine	c99	transmembrane		Amount	0		FALSE	FALSE	FALSE
PROTEIN	s996	PKA	default	inside		Amount	0		FALSE	FALSE	FALSE
GENE	s997	IL-10	default	inside		Amount	0		FALSE	FALSE	FALSE
GENE	s998	TNF-alpha	default	inside		Amount	0		FALSE	FALSE	FALSE
GENE	s999	TLR 4	default	inside		Amount	0		FALSE	FALSE	FALSE
PROTEIN	s1000	CPS II	default	inside		Amount	0		FALSE	FALSE	FALSE
PROTEIN	s1001	ATP synthase subunit	c100	inside		Amount	0		FALSE	FALSE	FALSE
PROTEIN	s1002	F1FO ATP synthase	c100	transmembrane		Amount	0		FALSE	FALSE	FALSE
SIMPLE_MOLECULE	s1003	ATP	c100	inside		Amount	0		FALSE	FALSE	FALSE
PROTEIN	s1004	myocardial cytochrome c oxidase	default	inside		Amount	0		FALSE	FALSE	FALSE
PROTEIN	s1005	ATP synthase alpha chain	c101	inside		Amount	0		FALSE	FALSE	FALSE
PHENOTYPE	s1006	energy metabolism	c101	inside		Amount	0		FALSE	FALSE	FALSE
PROTEIN	s1007	ATPalpha	default	inside		Amount	0		FALSE	FALSE	FALSE
PROTEIN	s1008	ATPbeta	c101	transmembrane		Amount	0		FALSE	FALSE	FALSE
PROTEIN	s1009	CKMit	default	inside		Amount	0		FALSE	FALSE	FALSE
PROTEIN	s1010	CKM	c101	inside		Amount	0		FALSE	FALSE	FALSE
PROTEIN	s1011	GAPDH	default	inside		Amount	0		FALSE	FALSE	FALSE
PROTEIN	s1012	peroxidase	c101	inside		Amount	0		FALSE	FALSE	FALSE
PROTEIN	s1013	ATP-binding cassette protein	c102	inside		Amount	0		FALSE	FALSE	FALSE
PROTEIN	s1014	P-glycoprotein	c102	outerSurface		Amount	0		FALSE	FALSE	FALSE
PROTEIN	s1015	MRP2	c102	inside		Amount	0		FALSE	FALSE	FALSE
PROTEIN	s1016	ABCC2	default	inside		Amount	0		FALSE	FALSE	FALSE
DRUG	s1017	Benznidazole	c102	inside		Amount	0		FALSE	FALSE	FALSE
PHENOTYPE	s1019	stress conditions	default	inside		Amount	0		FALSE	FALSE	FALSE
PHENOTYPE	s1020	maintain protein homeostasis	default	inside		Amount	0		FALSE	FALSE	FALSE
PROTEIN	s1021	proteases	default	inside		Amount	0		FALSE	FALSE	FALSE
PROTEIN	s1022	autophagocytosis associated protein	c103	transmembrane		Amount	0		FALSE	FALSE	FALSE
PROTEIN	s1023	NLRP3	c103	inside		Amount	0		FALSE	FALSE	FALSE
PHENOTYPE	s1024	autophagy	c103	transmembrane		Amount	0		FALSE	FALSE	FALSE
GENE	s1025	LC3-II	c103	transmembrane		Amount	0		FALSE	FALSE	FALSE
PHENOTYPE	s1026	autophagic flux	c103	transmembrane		Amount	0		FALSE	FALSE	FALSE
PROTEIN	s1027	beta galactofuranosyl glycosyltransferase	c106	inside		Amount	0		FALSE	FALSE	FALSE
GENE	s1028	Cas9	c106	inside		Amount	0		FALSE	FALSE	FALSE
GENE	s1029	GP72	c106	inside		Amount	0		FALSE	FALSE	FALSE
PROTEIN	s1030	Cas9 nuclease	c106	inside		Amount	0		FALSE	FALSE	FALSE
PROTEIN	s1031	C-14 sterol reductase	c106	inside		Amount	0		FALSE	FALSE	FALSE
PROTEIN	s1032	sterol C14-demethylase	c106	inside		Amount	0		FALSE	FALSE	FALSE
PROTEIN	s1033	HMG-CoA synthase	c106	inside		Amount	0		FALSE	FALSE	FALSE
PROTEIN	s1034	HMG-CoA reductase	c106	inside		Amount	0		FALSE	FALSE	FALSE
RNA	s1035	missense SNPs	c106	inside		Amount	0		FALSE	FALSE	FALSE
GENE	s1036	TcPMK	c106	inside		Amount	0		FALSE	FALSE	FALSE
ANTISENSE_RNA	s1037	SNPs	c106	inside		Amount	0		FALSE	FALSE	FALSE
GENE	s1038	TcRHO1	c107	inside		Amount	0		FALSE	FALSE	FALSE
PROTEIN	s1039	CAAX prenyl protease	c107	inside		Amount	0		FALSE	FALSE	FALSE
PROTEIN	s1040	CalA2 calmodulin	default	inside		Amount	0		FALSE	FALSE	FALSE
PROTEIN	s1041	neomycin	c107	inside		Amount	0		FALSE	FALSE	FALSE
PHENOTYPE	s1042	RNA interference-mediated reduction	default	inside		Amount	0		FALSE	FALSE	FALSE
DRUG	s1043	eomycin	default	inside		Amount	0		FALSE	FALSE	FALSE
GENE	s1044	chloramphenicol acetyltransferase	default	inside		Amount	0		FALSE	FALSE	FALSE
PROTEIN	s1045	calcineurin	default	inside		Amount	0		FALSE	FALSE	FALSE
PROTEIN	s1046	FCaBP	default	inside		Amount	0		FALSE	FALSE	FALSE
GENE	s1047	GFP.	default	inside		Amount	0		FALSE	FALSE	FALSE
PROTEIN	s1048	calreticulin (TcCalr)	default	inside		Amount	0		FALSE	FALSE	FALSE
PROTEIN	s1049	L-Ficolin	c47	inside		Amount	0		FALSE	FALSE	FALSE
PROTEIN	s1050	sulphated L-fucose	c50	outerSurface		Amount	0		FALSE	FALSE	FALSE
PROTEIN	s1051	cAMP phosphodiesterases	c108	inside		Amount	0		FALSE	FALSE	FALSE
GENE	s1052	TcPDE1	c108	transmembrane		Amount	0		FALSE	FALSE	FALSE
PROTEIN	s1053	cAMP-specific phosphodiesterase	c108	transmembrane		Amount	0		FALSE	FALSE	FALSE
PROTEIN	s1054	carboxypeptidase	default	inside		Amount	0		FALSE	FALSE	FALSE
PROTEIN	s1055	serine peptidase	default	inside		Amount	0		FALSE	FALSE	FALSE
PROTEIN	s1056	casein kinase I	c31	transmembrane		Amount	0		FALSE	FALSE	FALSE
PROTEIN	s1057	casein kinase II	default	inside		Amount	0		FALSE	FALSE	FALSE
SIMPLE_MOLECULE	s1058	ATP	default	inside		Amount	0		FALSE	FALSE	FALSE
PROTEIN	s1059	CKII inhibitors	c31	inside		Amount	0		FALSE	FALSE	FALSE
GENE	s1060	Tc-1	c31	transmembrane		Amount	0		FALSE	FALSE	FALSE
PROTEIN	s1061	CDP-diacylglycerol synthetase	c31	transmembrane		Amount	0		FALSE	FALSE	FALSE
PROTEIN	s1062	IPMK	default	inside		Amount	0		FALSE	FALSE	FALSE
DRUG	s1063	IP	c31	inside		Amount	0		FALSE	FALSE	FALSE
PROTEIN	s1064	helicase	default	inside		Amount	0		FALSE	FALSE	FALSE
PHENOTYPE	s1065	MCM phosphorylation	default	inside		Amount	0		FALSE	FALSE	FALSE
PROTEIN	s1066	chemokines	default	inside		Amount	0		FALSE	FALSE	FALSE
PROTEIN	s1067	CDC45	default	inside		Amount	0		FALSE	FALSE	FALSE
PROTEIN	s1068	chloride channel protein	default	inside		Amount	0		FALSE	FALSE	FALSE
PROTEIN	s1069	ck1	default	inside		Amount	0		FALSE	FALSE	FALSE
PROTEIN	s1071	Tck3	default	inside		Amount	0		FALSE	FALSE	FALSE
PROTEIN	s1072	spermine	default	inside		Amount	0		FALSE	FALSE	FALSE
PROTEIN	s1073	lysines	default	inside		Amount	0		FALSE	FALSE	FALSE
PROTEIN	s1074	gluten	default	inside		Amount	0		FALSE	FALSE	FALSE
PROTEIN	s1075	KMP-11	default	inside		Amount	0		FALSE	FALSE	FALSE
PROTEIN	s1076	iron superoxide dismutase	default	inside		Amount	0		FALSE	FALSE	FALSE
GENE	s1077	TR	default	inside		Amount	0		FALSE	FALSE	FALSE
GENE	s1078	Fe-SOD	default	inside		Amount	0		FALSE	FALSE	FALSE
PROTEIN	s1079	glutathione reductase	default	inside		Amount	0		FALSE	FALSE	FALSE
PROTEIN	s1080	interleukin (IL)-12	c64	innerSurface		Amount	0		FALSE	FALSE	FALSE
COMPLEX	s290_csa30	protease_minus_resistant_space_complex	default	inside	s290_csa30()	Amount	0		FALSE	FALSE	FALSE
COMPLEX	s69_csa6	_space_RIG_minus_I_space_signaling	default	inside	s69_csa6()	Amount	0		FALSE	FALSE	FALSE
COMPLEX	s190_csa22	HSPs	default	inside	s190_csa22()	Amount	0		FALSE	FALSE	FALSE
COMPLEX	s78_csa7	primary_space_human_space_CD8(_plus_)_space_T_space_cells_space_	default	inside	s78_csa7()	Amount	0		FALSE	FALSE	FALSE
COMPLEX	s29_csa1	_space_ribosome	default	inside	s29_csa1()	Amount	0		FALSE	FALSE	FALSE
COMPLEX	s35_csa2	kidney_space_cells_space_	default	inside	s35_csa2()	Amount	0		FALSE	FALSE	FALSE
COMPLEX	s39_csa3	BBM	default	inside	s39_csa3()	Amount	0		FALSE	FALSE	FALSE
COMPLEX	s42_csa4	HECT_space_domain	default	inside	s42_csa4()	Amount	0		FALSE	FALSE	FALSE
COMPLEX	s43_csa5	Organic_space_cation_space_transporter	default	inside	s43_csa5()	Amount	0		FALSE	FALSE	FALSE
COMPLEX	s147_csa14	hydroxyethyl_space_disulfide	c17	outerSurface	s147_csa14()	Amount	0		FALSE	FALSE	FALSE
COMPLEX	s181_csa21	proliferation_space_	default	inside	s181_csa21()	Amount	0		FALSE	FALSE	FALSE
COMPLEX	s180_csa20	apoptosis	default	inside	s180_csa20()	Amount	0		FALSE	FALSE	FALSE
COMPLEX	s179_csa19	_space_cell_space_differentiation	default	inside	s179_csa19()	Amount	0		FALSE	FALSE	FALSE
COMPLEX	s239_csa25	_space_plasma_space_membrane	c61	inside	s239_csa25()	Amount	0		FALSE	FALSE	FALSE
COMPLEX	s240_csa26	endosomal_space_system	default	inside	s240_csa26()	Amount	0		FALSE	FALSE	FALSE
COMPLEX	s249_csa27	_space_lipophorin_minus_mediated_space_lipid_space_transfer	c59	transmembrane	s249_csa27()	Amount	0		FALSE	FALSE	FALSE
COMPLEX	s254_csa28	DNA_minus_dependent_space_protein_space_kinase	default	inside	s254_csa28()	Amount	0		FALSE	FALSE	FALSE
COMPLEX	s264_csa29	endosomal_space_trafficking	default	inside	s264_csa29()	Amount	0		FALSE	FALSE	FALSE
COMPLEX	s311_csa32	mtDNA	default	inside	s311_csa32()	Amount	0		FALSE	FALSE	FALSE
COMPLEX	s323_csa34	SCO1	c59	transmembrane	s323_csa34()	Amount	0		FALSE	FALSE	FALSE
COMPLEX	s324_csa35	metallochaperone	default	inside	s324_csa35()	Amount	0		FALSE	FALSE	FALSE
COMPLEX	s96_csa8	SUMO_space_precursor	default	inside	s96_csa8()	Amount	0		FALSE	FALSE	FALSE
COMPLEX	s105_csa9	HeLa_space_cells	default	inside	s105_csa9()	Amount	0		FALSE	FALSE	FALSE
COMPLEX	s114_csa10	_space_mitochondrial_space_metabolism_space_	default	inside	s114_csa10()	Amount	0		FALSE	FALSE	FALSE
COMPLEX	s130_csa11	_space_RNA_space_binding_space_proteins_space_	default	inside	s130_csa11()	Amount	0		FALSE	FALSE	FALSE
COMPLEX	s131_csa12	_space_glycine_space_rich_space_RGG_space_box_space_	default	inside	s131_csa12()	Amount	0		FALSE	FALSE	FALSE
COMPLEX	s145_csa13	serine_slash_threonine_space_protein_space_kinases	c64	inside	s145_csa13()	Amount	0		FALSE	FALSE	FALSE
COMPLEX	s150_csa15	parasite_minus_host_space_cell_space_interaction	default	inside	s150_csa15()	Amount	0		FALSE	FALSE	FALSE
COMPLEX	s153_csa16	anti_minus_p85	default	inside	s153_csa16()	Amount	0		FALSE	FALSE	FALSE
COMPLEX	s161_csa17	anaphase_space_promoting_space_complex	default	inside	s161_csa17()	Amount	0		FALSE	FALSE	FALSE
COMPLEX	s169_csa18	_space_mitotic_space_cells	default	inside	s169_csa18()	Amount	0		FALSE	FALSE	FALSE
COMPLEX	s217_csa23	SKP1_minus_CUL1_minus_F_minus_box_space_ubiquitin_space_ligase_space_complex_space_	c64	transmembrane	s217_csa23()	Amount	0		FALSE	FALSE	FALSE
COMPLEX	s293_csa31	19S_space_regulator_space_of_space_26S_space_proteasome_space_complex	default	inside	s293_csa31()	Amount	0		FALSE	FALSE	FALSE
COMPLEX	s1081	s33	default	inside	s1081(s1137 s1139 s1217)	Amount	0		FALSE	FALSE	FALSE
COMPLEX	s1082	PRRs	c67	inside	s1082(s1142 s1144 s1218)	Amount	0		FALSE	FALSE	FALSE
COMPLEX	s1083	HAT3-FLAG	c67	inside	s1083()	Amount	0		FALSE	FALSE	FALSE
COMPLEX	s1084	Trypomastigote	c70	transmembrane	s1084(s1147 s1219)	Amount	0		FALSE	FALSE	FALSE
COMPLEX	s310	s310	c71	transmembrane	s310(s311 s1149 s1150)	Amount	0		FALSE	FALSE	FALSE
COMPLEX	s1085	GPO	default	inside	s1085(s1152 s1154 s1156 s1220)	Amount	0		FALSE	FALSE	FALSE
COMPLEX	s1087	T. cruzi	default	inside	s1087(s1162 s1222)	Amount	0		FALSE	FALSE	FALSE
COMPLEX	s1088	Phagocytic and non-phagocytic cells	c2	transmembrane	s1088()	Amount	0		FALSE	FALSE	FALSE
COMPLEX	s1089	s256	c71	inside	s1089(s1165 s2517)	Amount	0		FALSE	FALSE	FALSE
COMPLEX	s1090	s260	c71	transmembrane	s1090(s1168 s1170 s1224)	Amount	0		FALSE	FALSE	FALSE
COMPLEX	s1091	cisZ	default	inside	s1091(s271 s272)	Amount	0		FALSE	FALSE	FALSE
COMPLEX	s1092	Trypanosomiasis	c71	transmembrane	s1092(s2515)	Amount	0		FALSE	FALSE	FALSE
COMPLEX	s1093	Glycosomal enzymes	c71	inside	s1093(s277 s1215)	Amount	0		FALSE	FALSE	FALSE
COMPLEX	s302	s302	default	inside	s302(s1174 s297 s1175)	Amount	0		FALSE	FALSE	FALSE
COMPLEX	s1094	s45	c71	inside	s1094(s1177 s1226)	Amount	0		FALSE	FALSE	FALSE
COMPLEX	s1095	Complex	default	inside	s1095(s1180 s1227)	Amount	0		FALSE	FALSE	FALSE
COMPLEX	s1096	DnaJ-like proteins	c83	transmembrane	s1096(s309 s1216)	Amount	0		FALSE	FALSE	FALSE
COMPLEX	s1097	s351	c70	inside	s1097(s338 s2516)	Amount	0		FALSE	FALSE	FALSE
COMPLEX	s1098	Repetitive proteins (RP)	c71	transmembrane	s1098(s1185 s1187 s1229)	Amount	0		FALSE	FALSE	FALSE
COMPLEX	s1099	s366	c71	transmembrane	s1099(s367 s368)	Amount	0		FALSE	FALSE	FALSE
COMPLEX	s1100	s392	c67	inside	s1100(s1190 s391)	Amount	0		FALSE	FALSE	FALSE
COMPLEX	s1101	2-Cys peroxiredoxins	c81	outerSurface	s1101(s1192 s1194 s1230)	Amount	0		FALSE	FALSE	FALSE
COMPLEX	s1102	Selenophosphate synthetase	c67	inside	s1102(s1197 s1231)	Amount	0		FALSE	FALSE	FALSE
COMPLEX	s1103	Replication factor C (RFC) family	default	inside	s1103(s1200 s1202 s1204 s1206 s1232)	Amount	0		FALSE	FALSE	FALSE
COMPLEX	s1104	s471	c67	innerSurface	s1104(s1209 s1233)	Amount	0		FALSE	FALSE	FALSE
COMPLEX	s1105	Orc1/Cdc6	default	inside	s1105()	Amount	0		FALSE	FALSE	FALSE
COMPLEX	s1106	Family	default	inside	s1106(s1234)	Amount	0		FALSE	FALSE	FALSE
COMPLEX	s1107	Azol derivatives	default	inside	s1107(s1108 s1109 s1110 s1111 s1112 s1113 s1114)	Amount	0		FALSE	FALSE	FALSE
COMPLEX	s1115	ABC transporter GAT1	default	inside	s1115()	Amount	0		FALSE	FALSE	FALSE
COMPLEX	s1116	prolyl oligopeptidase family	c91	transmembrane	s1116(s1117)	Amount	0		FALSE	FALSE	FALSE
COMPLEX	s1118	cortical actin cytoskeleton	c96	outerSurface	s1118()	Amount	0		FALSE	FALSE	FALSE
COMPLEX	s1119	cytoplasm	default	inside	s1119()	Amount	0		FALSE	FALSE	FALSE
COMPLEX	s1120	T helper	default	inside	s1120()	Amount	0		FALSE	FALSE	FALSE
COMPLEX	s1121	T cells	default	inside	s1121()	Amount	0		FALSE	FALSE	FALSE
COMPLEX	s1122	AdASP-2+TC	default	inside	s1122()	Amount	0		FALSE	FALSE	FALSE
COMPLEX	s1123	oxidative phosphorylation complex	c100	transmembrane	s1123(s1212())	Amount	0		FALSE	FALSE	FALSE
COMPLEX	s1124	mitochondrial F1FO ATP synthase complex	c100	transmembrane	s1124()	Amount	0		FALSE	FALSE	FALSE
COMPLEX	s1125	nitrocellulose membranes	c101	transmembrane	s1125()	Amount	0		FALSE	FALSE	FALSE
COMPLEX	s1126	monoclonal antibodies	c101	inside	s1126()	Amount	0		FALSE	FALSE	FALSE
COMPLEX	s1127	secondary antibodies	c101	transmembrane	s1127()	Amount	0		FALSE	FALSE	FALSE
COMPLEX	s891	ATP-binding cassette	c102	inside	s891()	Amount	0		FALSE	FALSE	FALSE
COMPLEX	s1128	chaperones	default	inside	s1128()	Amount	0		FALSE	FALSE	FALSE
COMPLEX	s1129	autophagic flux	c104	transmembrane	s1129()	Amount	0		FALSE	FALSE	FALSE
COMPLEX	s1130	FUS1 ubiquitin-fusion	c107	inside	s1130()	Amount	0		FALSE	FALSE	FALSE
COMPLEX	s1131	endothelial cells	default	inside	s1131()	Amount	0		FALSE	FALSE	FALSE
COMPLEX	s1132	CMG	default	inside	s1132()	Amount	0		FALSE	FALSE	FALSE
COMPLEX	s1133	pre-IC	default	inside	s1133()	Amount	0		FALSE	FALSE	FALSE
COMPLEX	s1134	T-cell	default	inside	s1134()	Amount	0		FALSE	FALSE	FALSE
COMPLEX	s1135	CD8+ T cell	default	inside	s1135()	Amount	0		FALSE	FALSE	FALSE
COMPLEX	s1158	s130	default	inside	s1158(s1159 s1221)	Amount	0		FALSE	FALSE	FALSE
PROTEIN	s1213	MCM7	default	inside		Amount	0		FALSE	FALSE	FALSE
PROTEIN	s1235	FUS6	c52	inside		Amount	0		FALSE	FALSE	FALSE
ANTISENSE_RNA	s1237	_space_DNA	c61	outerSurface		Amount	0		FALSE	FALSE	FALSE
ION	s1239	Ca2+	c67	inside		Amount	0		FALSE	FALSE	FALSE
PROTEIN	s1240	Tyrosine aminotransferase	c77	transmembrane		Amount	0		FALSE	FALSE	FALSE
PROTEIN	s1242	COQ7	default	inside		Amount	0		FALSE	FALSE	FALSE
PROTEIN	s1243	oligopeptidase B	default	inside		Amount	0		FALSE	FALSE	FALSE
PROTEIN	s1246	CalA2 calmodulin	c107	inside		Amount	0		FALSE	FALSE	FALSE
PROTEIN	s1247	Tck2	default	inside		Amount	0		FALSE	FALSE	FALSE
COMPLEX	s1248	mRNA	c81	transmembrane	s1248()	Amount	0		FALSE	FALSE	FALSE
PROTEIN	s1328	ribosomal protein L24	c109	inside		Amount	0		FALSE	FALSE	FALSE
PROTEIN	s1329	RPL24	c110	inside		Amount	0		FALSE	FALSE	FALSE
PROTEIN	s1330	RPL38	c110	inside		Amount	0		FALSE	FALSE	FALSE
PROTEIN	s1331	ribosomal protein S26	c109	inside		Amount	0		FALSE	FALSE	FALSE
PROTEIN	s1332	RPS26	c110	inside		Amount	0		FALSE	FALSE	FALSE
PROTEIN	s1333	ribosomal RNA methyltransferase	c109	inside		Amount	0		FALSE	FALSE	FALSE
PROTEIN	s1334	h-mtTFB1	c110	inside		Amount	0		FALSE	FALSE	FALSE
PROTEIN	s1335	mitochondrial transcription factor B	c110	inside		Amount	0		FALSE	FALSE	FALSE
PROTEIN	s1336	RNA-binding protein 4	c109	inside		Amount	0		FALSE	FALSE	FALSE
PROTEIN	s21	RBM4	c110	inside		Amount	0		FALSE	FALSE	FALSE
PROTEIN	s1337	S-adenosylhomocysteine hydrolase	c109	inside		Amount	0		FALSE	FALSE	FALSE
PROTEIN	s1338	SAH	c110	inside		Amount	0		FALSE	FALSE	FALSE
PROTEIN	s1339	myelin	c110	inside		Amount	0		FALSE	FALSE	FALSE
RNA	s1340	human liver poly(A)+ RNA	c110	inside		Amount	0		FALSE	FALSE	FALSE
PROTEIN	s1341	S-adenosylmethionine synthetase	c110	inside		Amount	0		FALSE	FALSE	FALSE
PROTEIN	s1342	S-adenosylmethionine synthetase	c109	inside		Amount	0		FALSE	FALSE	FALSE
PROTEIN	s1343	selD	c109	inside		Amount	0		FALSE	FALSE	FALSE
PROTEIN	s1344	selD	c110	inside		Amount	0		FALSE	FALSE	FALSE
PROTEIN	s1345	separase	c109	inside		Amount	0		FALSE	FALSE	FALSE
PROTEIN	s31	human seperase	c110	inside		Amount	0		FALSE	FALSE	FALSE
PROTEIN	s1346	cohesin	c110	inside		Amount	0		FALSE	FALSE	FALSE
PROTEIN	s1347	cdc20	c110	inside		Amount	0		FALSE	FALSE	FALSE
PROTEIN	s1348	serine hydroxymethyltransferase	c109	inside		Amount	0		FALSE	FALSE	FALSE
PROTEIN	s1349	SHMT	c110	inside		Amount	0		FALSE	FALSE	FALSE
SIMPLE_MOLECULE	s1350	Folate	c110	inside		Amount	0		FALSE	FALSE	FALSE
PROTEIN	s1351	serine/threonine protein phosphatase PP1	c109	none		Amount	0		FALSE	FALSE	FALSE
PROTEIN	s1352	PP1	c110	inside		Amount	0		FALSE	FALSE	FALSE
PROTEIN	s1353	short-chain dehydrogenase	c109	inside		Amount	0		FALSE	FALSE	FALSE
PROTEIN	s1354	Hep27	c110	inside		Amount	0		FALSE	FALSE	FALSE
PROTEIN	s1355	signal recognition particle protein	c109	inside		Amount	0		FALSE	FALSE	FALSE
PROTEIN	s1356	SRP	c110	inside		Amount	0		FALSE	FALSE	FALSE
PROTEIN	s1357	silent information regulator 2	c2	inside		Amount	0		FALSE	FALSE	FALSE
PROTEIN	s1358	Sir2	c112	transmembrane		Amount	0		FALSE	FALSE	FALSE
PROTEIN	s1359	Sirtuin 6	c2	inside		Amount	0		FALSE	FALSE	FALSE
PROTEIN	s1360	Sirtuin 6	c112	transmembrane		Amount	0		FALSE	FALSE	FALSE
PROTEIN	s1361	Rab proteins	c2	inside		Amount	0		FALSE	FALSE	FALSE
PROTEIN	s1362	RAB18	c2	inside		Amount	0		FALSE	FALSE	FALSE
PROTEIN	s1363	RAB18	c113	inside		Amount	0		FALSE	FALSE	FALSE
PROTEIN	s1364	Rab proteins	c113	transmembrane		Amount	0		FALSE	FALSE	FALSE
PROTEIN	s1365	Small ubiquitin protein	c109	inside		Amount	0		FALSE	FALSE	FALSE
PROTEIN	s1366	SUMO	c2	inside		Amount	0		FALSE	FALSE	FALSE
PROTEIN	s1367	snRNP	c2	inside		Amount	0		FALSE	FALSE	FALSE
PROTEIN	s1368	human spermine synthase	c2	inside		Amount	0		FALSE	FALSE	FALSE
PROTEIN	s1369	Spermine	c109	inside		Amount	0		FALSE	FALSE	FALSE
PROTEIN	s1370	S-phase kinase-associated protein	c109	inside		Amount	0		FALSE	FALSE	FALSE
PROTEIN	s1371	Skp1	c2	inside		Amount	0		FALSE	FALSE	FALSE
PROTEIN	s1372	spliceosomal U5 snRNP-specific protein	c109	inside		Amount	0		FALSE	FALSE	FALSE
PROTEIN	s1373	U5 snRNP	c2	inside		Amount	0		FALSE	FALSE	FALSE
PROTEIN	s1374	surface glycoprotein	c2	inside		Amount	0		FALSE	FALSE	FALSE
PROTEIN	s1375	TcAQP	c109	inside		Amount	0		FALSE	FALSE	FALSE
PROTEIN	s1376	human AQP-1	c2	inside		Amount	0		FALSE	FALSE	FALSE
PROTEIN	s95	TcFPPS	c109	inside		Amount	0		FALSE	FALSE	FALSE
PROTEIN	s1377	human FPPS	c2	inside		Amount	0		FALSE	FALSE	FALSE
PROTEIN	s1378	TcNDPK1	c109	inside		Amount	0		FALSE	FALSE	FALSE
PROTEIN	s1379	NDPKs	c2	inside		Amount	0		FALSE	FALSE	FALSE
PROTEIN	s1380	TcP2 beta	c109	inside		Amount	0		FALSE	FALSE	FALSE
PROTEIN	s1381	beta 1 adrenergic receptor	c2	inside		Amount	0		FALSE	FALSE	FALSE
PROTEIN	s1382	TcrPDEC	c109	inside		Amount	0		FALSE	FALSE	FALSE
PROTEIN	s1383	PDE4	c2	inside		Amount	0		FALSE	FALSE	FALSE
PROTEIN	s1384	mucin-like acceptor	c109	inside		Amount	0		FALSE	FALSE	FALSE
PROTEIN	s1385	TcTS	c109	inside		Amount	0		FALSE	FALSE	FALSE
SIMPLE_MOLECULE	s1386	hydrogen peroxide	c109	inside		Amount	0		FALSE	FALSE	FALSE
PROTEIN	s1387	thimet oligopeptidase	c109	transmembrane		Amount	0		FALSE	FALSE	FALSE
PROTEIN	s1388	bradykinin	c110	inside		Amount	0		FALSE	FALSE	FALSE
PROTEIN	s1389	neurotensin	c110	inside		Amount	0		FALSE	FALSE	FALSE
PROTEIN	s1390	opioid peptides	c110	inside		Amount	0		FALSE	FALSE	FALSE
PROTEIN	s1391	angiotensin I	c110	inside		Amount	0		FALSE	FALSE	FALSE
PROTEIN	s1392	gonadotrophin-releasing hormone	c110	inside		Amount	0		FALSE	FALSE	FALSE
DEGRADED	s1393	amyloid precursor protein	c110	inside		Amount	0		FALSE	FALSE	FALSE
SIMPLE_MOLECULE	s1394	N-BP	c109	transmembrane		Amount	0		FALSE	FALSE	FALSE
SIMPLE_MOLECULE	s1395	Isoprenoid	default	inside		Amount	0		FALSE	FALSE	FALSE
DRUG	s1396	auranofin	c110	transmembrane		Amount	0		FALSE	FALSE	FALSE
PROTEIN	s1397	thioredoxin reductase	c109	inside		Amount	0		FALSE	FALSE	FALSE
PROTEIN	s1398	glutathione reductase	c110	transmembrane		Amount	0		FALSE	FALSE	FALSE
PROTEIN	s1399	eIF2B alpha	c2	inside		Amount	0		FALSE	FALSE	FALSE
PROTEIN	s1400	translation initiation factor eIF-2B alpha subunit	c109	inside		Amount	0		FALSE	FALSE	FALSE
PROTEIN	s1401	TrkA	c109	inside		Amount	0		FALSE	FALSE	FALSE
PROTEIN	s1402	Tropomyosin-receptor kinases (TRKs)	c2	inside		Amount	0		FALSE	FALSE	FALSE
PROTEIN	s1403	nerve growth factor	c2	inside		Amount	0		FALSE	FALSE	FALSE
PROTEIN	s1404	tubulin	c109	inside		Amount	0		FALSE	FALSE	FALSE
PROTEIN	s1405	gamma-Tubulin	c2	inside		Amount	0		FALSE	FALSE	FALSE
PROTEIN	s1406	Tyrosine aminotransferase	c109	inside		Amount	0		FALSE	FALSE	FALSE
PROTEIN	s1407	Tyrosine aminotransferase	c2	inside		Amount	0		FALSE	FALSE	FALSE
PROTEIN	s1408	PTP	c2	inside		Amount	0		FALSE	FALSE	FALSE
PROTEIN	s1409	tyrosine phosphatase	c109	inside		Amount	0		FALSE	FALSE	FALSE
PROTEIN	s1410	tyrosyl-tRNA synthetase	c109	inside		Amount	0		FALSE	FALSE	FALSE
PROTEIN	s1411	tyrosyl-tRNA synthetase	c2	inside		Amount	0		FALSE	FALSE	FALSE
PROTEIN	s1412	ubiqitin hydrolase	c2	transmembrane		Amount	0		FALSE	FALSE	FALSE
PROTEIN	s164	Ubiquitin C-terminal hydrolases (UCH	c2	inside		Amount	0		FALSE	FALSE	FALSE
PROTEIN	s1413	Ubiquitin	default	inside		Amount	0		FALSE	FALSE	FALSE
PROTEIN	s1414	ubiquinol-cytochrome C reductase	c2	inside		Amount	0		FALSE	FALSE	FALSE
SIMPLE_MOLECULE	s1415	UDP-galactose	c109	inside		Amount	0		FALSE	FALSE	FALSE
PROTEIN	s1416	UDP-galactose transporters	c2	transmembrane		Amount	0		FALSE	FALSE	FALSE
PROTEIN	s1417	NSTs	c2	transmembrane		Amount	0		FALSE	FALSE	FALSE
PROTEIN	s1418	hGALE	c2	inside		Amount	0		FALSE	FALSE	FALSE
SIMPLE_MOLECULE	s1419	UDP-galactose	c2	inside		Amount	0		FALSE	FALSE	FALSE
SIMPLE_MOLECULE	s1420	UDP-glucose	c2	inside		Amount	0		FALSE	FALSE	FALSE
SIMPLE_MOLECULE	s1421	UDP-N-acetylgalactosamine	c2	inside		Amount	0		FALSE	FALSE	FALSE
SIMPLE_MOLECULE	s1422	UDP-N-acetylglucosamine	c2	inside		Amount	0		FALSE	FALSE	FALSE
PROTEIN	s1423	UDP-galactose 4-epimerase	c109	inside		Amount	0		FALSE	FALSE	FALSE
PROTEIN	s1424	UDP-glucose dehydrogenase	c110	transmembrane		Amount	0		FALSE	FALSE	FALSE
SIMPLE_MOLECULE	s1425	UDP-glucuronic acid	c110	inside		Amount	0		FALSE	FALSE	FALSE
SIMPLE_MOLECULE	s1426	hyaluronan	c110	inside		Amount	0		FALSE	FALSE	FALSE
SIMPLE_MOLECULE	s1427	DPAGT1	c110	inside		Amount	0		FALSE	FALSE	FALSE
PROTEIN	s1428	UDP-N-acetylglucosamine--dolichyl-phosphate n- acetylglucosaminephosphotransferase	c109	inside		Amount	0		FALSE	FALSE	FALSE
PROTEIN	s189	uracil-DNA glycosylase	c109	inside		Amount	0		FALSE	FALSE	FALSE
PROTEIN	s190	UDG	c2	inside		Amount	0		FALSE	FALSE	FALSE
PROTEIN	s1429	CAAX prenyl protease	c110	inside		Amount	0		FALSE	FALSE	FALSE
PROTEIN	s192	vacuolar ATP synthase subunit B	c109	inside		Amount	0		FALSE	FALSE	FALSE
PROTEIN	s1430	Vps4A	c2	inside		Amount	0		FALSE	FALSE	FALSE
PROTEIN	s1431	FTase alpha	c2	inside		Amount	0		FALSE	FALSE	FALSE
PROTEIN	s1432	Transferrin	c2	inside		Amount	0		FALSE	FALSE	FALSE
PROTEIN	s1433	vacuolar protein sorting-associated protein	c109	inside		Amount	0		FALSE	FALSE	FALSE
PROTEIN	s1434	vacuolar transporter chaperone	c109	inside		Amount	0		FALSE	FALSE	FALSE
PHENOTYPE	s1435	microautophagic vesicles	c110	inside		Amount	0		FALSE	FALSE	FALSE
PROTEIN	s1436	vacuolar-type proton translocating pyrophosphatase 1	c109	inside		Amount	0		FALSE	FALSE	FALSE
GENE	s1437	TcPPase	c109	inside		Amount	0		FALSE	FALSE	FALSE
PROTEIN	s1438	Acidocalcisomal V-H+-PPase	c109	inside		Amount	0		FALSE	FALSE	FALSE
PHENOTYPE	s1439	Acidocalcisomes	c109	inside		Amount	0		FALSE	FALSE	FALSE
PROTEIN	s1440	sterol 14alpha-demethylase	c109	inside		Amount	0		FALSE	FALSE	FALSE
DRUG	s1441	VNI	default	inside		Amount	0		FALSE	FALSE	FALSE
PROTEIN	s1442	zinc finger protein ZFP1	c109	inside		Amount	0		FALSE	FALSE	FALSE
RNA	s1443	oligoribonucleotides	c109	inside		Amount	0		FALSE	FALSE	FALSE
PROTEIN	s1444	zinc-finger protein ZPR1	c109	inside		Amount	0		FALSE	FALSE	FALSE
PROTEIN	s1445	SMN1	c110	inside		Amount	0		FALSE	FALSE	FALSE
PROTEIN	s1446	beta-tubulin	c109	inside		Amount	0		FALSE	FALSE	FALSE
PROTEIN	s1447	IgG	c110	inside		Amount	0		FALSE	FALSE	FALSE
PROTEIN	s1448	ribosomal RNA processing protein 41A	c109	transmembrane		Amount	0		FALSE	FALSE	FALSE
PROTEIN	s1449	RRS1	c110	inside		Amount	0		FALSE	FALSE	FALSE
PROTEIN	s1452	ribulose-5-phosphate 3-epimerase	c109	inside		Amount	0		FALSE	FALSE	FALSE
PROTEIN	s1453	TUTase	c2	inside		Amount	0		FALSE	FALSE	FALSE
RNA	s1454	U6 snRNA	c2	inside		Amount	0		FALSE	FALSE	FALSE
PROTEIN	s1455	U6-TUTase	c2	inside		Amount	0		FALSE	FALSE	FALSE
COMPLEX	s1456	ribosomal protein L38	c109	inside	s1456()	Amount	0		FALSE	FALSE	FALSE
COMPLEX	s1459	sialyl-glycoconjugates	c2	inside	s1459(s1476)	Amount	0		FALSE	FALSE	FALSE
COMPLEX	s1460	amyloid plaques	c110	inside	s1460(s1477)	Amount	0		FALSE	FALSE	FALSE
COMPLEX	s1462	PRMT3-uS5	default	inside	s1462(s1473 s230)	Amount	0		FALSE	FALSE	FALSE
COMPLEX	s1470	extraribosomal complex	c110	transmembrane	s1470(s1471 s1451)	Amount	0		FALSE	FALSE	FALSE
PROTEIN	s1478	snRNP	c109	inside		Amount	0		FALSE	FALSE	FALSE
PROTEIN	s1479	surface glycoprotein	c109	inside		Amount	0		FALSE	FALSE	FALSE
PROTEIN	s1480	ubiquinol-cytochrome C reductase	c109	inside		Amount	0		FALSE	FALSE	FALSE
PROTEIN	s1482	protein_space_kinase_space_A	default	inside		Amount	0		FALSE	FALSE	FALSE
PROTEIN	s1483	COQ7	c83	inside		Amount	0		FALSE	FALSE	FALSE
PROTEIN	s1487	N_minus_acetylglucosaminyl_space_transferase	c49	outerSurface		Amount	0		FALSE	FALSE	FALSE
PROTEIN	s1488	Human protein farnesyltransferase (PFT)	c2	transmembrane		Amount	0		FALSE	FALSE	FALSE
PROTEIN	s1489	protein_space_kinase_space_A	c57	transmembrane		Amount	0		FALSE	FALSE	FALSE
PHENOTYPE	s1494	T. cruzi infection	c3	inside		Amount	0		FALSE	FALSE	FALSE
DRUG	s1495	Wortmannin	default	inside		Amount	0		FALSE	FALSE	FALSE
ION	s1496	Ca2+	default	inside		Amount	0		FALSE	FALSE	FALSE
PROTEIN	s1497	NOG1	c71	inside		Amount	0		FALSE	FALSE	FALSE
COMPLEX	s1498	5'-methylthioadenosine and spermine	c2	inside	s1498(s1499 s1500)	Amount	0		FALSE	FALSE	FALSE
PROTEIN	s1501	Nck2/Grb4	c2	transmembrane		Amount	0		FALSE	FALSE	FALSE
PROTEIN	s1502	N_minus_acetylglucosaminyl_space_transferase	c49	transmembrane		Amount	0		FALSE	FALSE	FALSE
PROTEIN	s1503	FUS6	c52	transmembrane		Amount	0		FALSE	FALSE	FALSE
PROTEIN	s1504	oligopeptidase B	c67	inside		Amount	0		FALSE	FALSE	FALSE
PROTEIN	s1505	Cathepsin B	c67	inside		Amount	0		FALSE	FALSE	FALSE
PROTEIN	s1506	NOG1	c71	innerSurface		Amount	0		FALSE	FALSE	FALSE
PROTEIN	s1507	TGF alpha	default	inside		Amount	0		FALSE	FALSE	FALSE
PHENOTYPE	s273	2-oxobutyric acid	c123	inside		Concentration	0		FALSE	FALSE	FALSE
PROTEIN	s1508	Trypanothione synthetase	default	inside		Amount	0		FALSE	FALSE	FALSE
PROTEIN	s1509	glutathione	default	inside		Amount	0		FALSE	FALSE	FALSE
PROTEIN	s1510	spermidine	default	inside		Amount	0		FALSE	FALSE	FALSE
PHENOTYPE	s1511	biofunctional enzymes	default	inside		Amount	0		FALSE	FALSE	FALSE
PROTEIN	s1512	DHOdehase	default	inside		Amount	0		FALSE	FALSE	FALSE
SIMPLE_MOLECULE	s1513	orotate + fumarate	default	inside		Amount	0		FALSE	FALSE	FALSE
PROTEIN	s1514	ATP-PFK	default	inside		Amount	0		FALSE	FALSE	FALSE
PROTEIN	s1515	D-fructose 6-phosphate	default	inside		Amount	0		FALSE	FALSE	FALSE
PROTEIN	s1516	fructose 1,6-bisphosphate	default	inside		Amount	0		FALSE	FALSE	FALSE
PROTEIN	s1517	MULTIFUNCTIONAL FUSSION	default	inside		Amount	0		FALSE	FALSE	FALSE
PROTEIN	s1518	NAD(P)HX	default	inside		Amount	0		FALSE	FALSE	FALSE
PHENOTYPE	s1519	S-FORM	default	inside		Amount	0		FALSE	FALSE	FALSE
PROTEIN	s1522	beta-d-glucosyl-HOMedU	default	inside		Amount	0		FALSE	FALSE	FALSE
PROTEIN	s1523	Dioxygenase	default	inside		Amount	0		FALSE	FALSE	FALSE
PROTEIN	s1524	thymine	default	inside		Amount	0		FALSE	FALSE	FALSE
SIMPLE_MOLECULE	s1525	HOMedU	default	inside		Amount	0		FALSE	FALSE	FALSE
PROTEIN	s1526	Proline racemase B	default	inside		Amount	0		FALSE	FALSE	FALSE
PROTEIN	s1527	L&D proline	default	inside		Amount	0		FALSE	FALSE	FALSE
PROTEIN	s1528	ITPase 1	default	inside		Amount	0		FALSE	FALSE	FALSE
PROTEIN	s1529	Pyrophosphatase	default	inside		Amount	0		FALSE	FALSE	FALSE
PROTEIN	s1530	non-canonical purine	default	inside		Amount	0		FALSE	FALSE	FALSE
UNKNOWN	s1531	H2O	default	inside		Amount	0		FALSE	FALSE	FALSE
PROTEIN	s1532	dITP	default	inside		Amount	0		FALSE	FALSE	FALSE
PROTEIN	s1533	XTP	default	inside		Amount	0		FALSE	FALSE	FALSE
PROTEIN	s1534	GMPR	default	inside		Amount	0		FALSE	FALSE	FALSE
SIMPLE_MOLECULE	s1535	NADPH	default	inside		Amount	0		FALSE	FALSE	FALSE
PROTEIN	s1282	IMP	default	inside		Amount	0		FALSE	FALSE	FALSE
PROTEIN	s1537	Ribokinase	default	inside		Amount	0		FALSE	FALSE	FALSE
PROTEIN	s1538	ribose	default	inside		Amount	0		FALSE	FALSE	FALSE
PHENOTYPE	s1539	O-5	default	inside		Amount	0		FALSE	FALSE	FALSE
SIMPLE_MOLECULE	s1540	MAGNESIUM	default	inside		Amount	0		FALSE	FALSE	FALSE
PROTEIN	s1541	Kynureninase	default	inside		Amount	0		FALSE	FALSE	FALSE
UNKNOWN	s1542	anthranilic acid	default	inside		Amount	0		FALSE	FALSE	FALSE
UNKNOWN	s1543	3-OHAA	default	inside		Amount	0		FALSE	FALSE	FALSE
PROTEIN	s1544	IMPDH	default	inside		Amount	0		FALSE	FALSE	FALSE
PROTEIN	s1545	XMP	default	inside		Amount	0		FALSE	FALSE	FALSE
PROTEIN	s1546	9,11-EPHRase	default	inside		Amount	0		FALSE	FALSE	FALSE
UNKNOWN	s1547	prostaglandin H2	default	inside		Amount	0		FALSE	FALSE	FALSE
PROTEIN	s1548	PGF2alpha	default	inside		Amount	0		FALSE	FALSE	FALSE
SIMPLE_MOLECULE	s1549	NADP	default	inside		Amount	0		FALSE	FALSE	FALSE
PROTEIN	s1550	Hexosyltransferase	default	inside		Amount	0		FALSE	FALSE	FALSE
SIMPLE_MOLECULE	s1551	CPS Polymerase	default	inside		Amount	0		FALSE	FALSE	FALSE
PROTEIN	s1552	sialyltransferase	default	inside		Amount	0		FALSE	FALSE	FALSE
SIMPLE_MOLECULE	s1553	sialic acid	default	inside		Amount	0		FALSE	FALSE	FALSE
PHENOTYPE	s1554	heteropolymeric CPS	default	inside		Amount	0		FALSE	FALSE	FALSE
PROTEIN	s1555	tyrosine aminotransferase	default	inside		Amount	0		FALSE	FALSE	FALSE
SIMPLE_MOLECULE	s1556	Pyruvate	default	inside		Amount	0		FALSE	FALSE	FALSE
PROTEIN	s1557	alanine	default	inside		Amount	0		FALSE	FALSE	FALSE
PROTEIN	s1558	peptidyl-prolyl cis-trans isomerase	default	inside		Amount	0		FALSE	FALSE	FALSE
PROTEIN	s1559	FK506	default	inside		Amount	0		FALSE	FALSE	FALSE
PROTEIN	s1560	UGM	default	inside		Amount	0		FALSE	FALSE	FALSE
PHENOTYPE	s1561	flavoenzyme	default	inside		Amount	0		FALSE	FALSE	FALSE
PROTEIN	s1564	Glucose-6-phosphate isomerase	default	inside		Amount	0		FALSE	FALSE	FALSE
PHENOTYPE	s1565	peroxidases	default	inside		Amount	0		FALSE	FALSE	FALSE
PROTEIN	s1566	TXNPxs	default	inside		Amount	0		FALSE	FALSE	FALSE
SIMPLE_MOLECULE	s1284	hydrogen peroxide	default	inside		Amount	0		FALSE	FALSE	FALSE
SIMPLE_MOLECULE	s1567	peroxynitrite	default	inside		Amount	0		FALSE	FALSE	FALSE
PHENOTYPE	s1568	glycolysis	default	inside		Amount	0		FALSE	FALSE	FALSE
PROTEIN	s97	D-glucose 6-phosphate	default	inside		Amount	0		FALSE	FALSE	FALSE
PROTEIN	s1569	D-fructose 6-phosphate.	default	inside		Amount	0		FALSE	FALSE	FALSE
PROTEIN	s1570	RBPs	default	inside		Amount	0		FALSE	FALSE	FALSE
RNA	s1571	mRNAs	default	inside		Amount	0		FALSE	FALSE	FALSE
PROTEIN	s1572	ribonucleoprotein	default	inside		Amount	0		FALSE	FALSE	FALSE
PHENOTYPE	s1573	post-transcriptional operons	default	inside		Amount	0		FALSE	FALSE	FALSE
PROTEIN	s1574	DGF-1	default	inside		Amount	0		FALSE	FALSE	FALSE
PHENOTYPE	s1575	extracellular matrix proteins	default	inside		Amount	0		FALSE	FALSE	FALSE
PROTEIN	s1576	fibronectin	default	inside		Amount	0		FALSE	FALSE	FALSE
PROTEIN	s1577	laminin	default	inside		Amount	0		FALSE	FALSE	FALSE
PROTEIN	s1578	TcDhh1 helicase	default	inside		Amount	0		FALSE	FALSE	FALSE
UNKNOWN	s1579	LDM	default	inside		Amount	0		FALSE	FALSE	FALSE
PROTEIN	s1580	DHCR14	default	inside		Amount	0		FALSE	FALSE	FALSE
PROTEIN	s1581	lamin-B receptor	default	inside		Amount	0		FALSE	FALSE	FALSE
PROTEIN	s1582	delta-14-sterol reductases	default	inside		Amount	0		FALSE	FALSE	FALSE
SIMPLE_MOLECULE	s1583	NADPH	default	inside		Amount	0		FALSE	FALSE	FALSE
PROTEIN	s1584	MaoC	default	inside		Amount	0		FALSE	FALSE	FALSE
PHENOTYPE	s1585	(R)-hydratase	default	inside		Amount	0		FALSE	FALSE	FALSE
SIMPLE_MOLECULE	s1586	beta -oxidation	default	inside		Amount	0		FALSE	FALSE	FALSE
SIMPLE_MOLECULE	s1587	PHA biosynthetic	default	inside		Amount	0		FALSE	FALSE	FALSE
PHENOTYPE	s1588	CD analysis	default	inside		Amount	0		FALSE	FALSE	FALSE
PROTEIN	s1589	alpha-beta proteins	default	inside		Amount	0		FALSE	FALSE	FALSE
PROTEIN	s1590	alanine aminotransferases	default	inside		Amount	0		FALSE	FALSE	FALSE
PROTEIN	s1591	DNA-directed RNA polymerase	default	inside		Amount	0		FALSE	FALSE	FALSE
PHENOTYPE	s1592	polymerisation	default	inside		Amount	0		FALSE	FALSE	FALSE
SIMPLE_MOLECULE	s1593	ribonucleotides	default	inside		Amount	0		FALSE	FALSE	FALSE
PROTEIN	s1594	Gamma-glutamylcysteine synthetase	default	inside		Amount	0		FALSE	FALSE	FALSE
PROTEIN	s1595	tryparedoxin 1	default	inside		Amount	0		FALSE	FALSE	FALSE
PHENOTYPE	s1596	antioxidant system	default	inside		Amount	0		FALSE	FALSE	FALSE
PROTEIN	s1597	intracellular epimastigotes protein expression	default	inside		Amount	0		FALSE	FALSE	FALSE
GENE	s1598	anti-glucose transporter	default	inside		Amount	0		FALSE	FALSE	FALSE
PROTEIN	s1599	glycosome	default	inside		Amount	0		FALSE	FALSE	FALSE
PROTEIN	s1600	Rhodanese	default	inside		Amount	0		FALSE	FALSE	FALSE
UNKNOWN	s1601	sulfane sulfur	default	inside		Amount	0		FALSE	FALSE	FALSE
SIMPLE_MOLECULE	s1602	thiosulfate	default	inside		Amount	0		FALSE	FALSE	FALSE
SIMPLE_MOLECULE	s1603	cyanide	default	inside		Amount	0		FALSE	FALSE	FALSE
PROTEIN	s1604	EF-hand	default	inside		Amount	0		FALSE	FALSE	FALSE
PROTEIN	s1606	CaBPs	default	inside		Amount	0		FALSE	FALSE	FALSE
PROTEIN	s1608	TcPKAc	default	inside		Amount	0		FALSE	FALSE	FALSE
PROTEIN	s1609	TcPKAr	default	inside		Amount	0		FALSE	FALSE	FALSE
PROTEIN	s1610	Methyltransferase	default	inside		Amount	0		FALSE	FALSE	FALSE
UNKNOWN	s1611	Azasterols	default	inside		Amount	0		FALSE	FALSE	FALSE
PROTEIN	s1612	TcPOLK	default	inside		Amount	0		FALSE	FALSE	FALSE
SIMPLE_MOLECULE	s1614	8-oxoguanine	default	inside		Amount	0		FALSE	FALSE	FALSE
PROTEIN	s1615	Ubiquitinyl hydrolase 1	default	inside		Amount	0		FALSE	FALSE	FALSE
PROTEIN	s1616	DUBs	default	inside		Amount	0		FALSE	FALSE	FALSE
UNKNOWN	s1617	isopeptide linkage	default	inside		Amount	0		FALSE	FALSE	FALSE
PHENOTYPE	s1619	parasite attachment site	default	inside		Amount	0		FALSE	FALSE	FALSE
PROTEIN	s1620	GFP-alpha-tubulin	default	inside		Amount	0		FALSE	FALSE	FALSE
PROTEIN	s1621	CD4+ T-cell	c114	inside		Amount	0		FALSE	FALSE	FALSE
PROTEIN	s1622	KMP-11	c117	inside		Amount	0		FALSE	FALSE	FALSE
PROTEIN	s1623	SDH2	default	inside		Amount	0		FALSE	FALSE	FALSE
PROTEIN	s1624	ubiquinone	default	inside		Amount	0		FALSE	FALSE	FALSE
PHENOTYPE	s1625	2Fe-2S	default	inside		Amount	0		FALSE	FALSE	FALSE
PHENOTYPE	s1626	4Fe-4S	default	inside		Amount	0		FALSE	FALSE	FALSE
PHENOTYPE	s1627	3Fe4S	default	inside		Amount	0		FALSE	FALSE	FALSE
PROTEIN	s1628	enolase	c115	inside		Amount	0		FALSE	FALSE	FALSE
PROTEIN	s1629	N-terminal ARD	c118	outerSurface		Amount	0		FALSE	FALSE	FALSE
PROTEIN	s1630	C-terminal TRP14	c118	inside		Amount	0		FALSE	FALSE	FALSE
PHENOTYPE	s1631	Domains	c115	inside		Amount	0		FALSE	FALSE	FALSE
PROTEIN	s1632	dithiol glutaredoxin	default	inside		Amount	0		FALSE	FALSE	FALSE
PROTEIN	s1633	thioltransferase	c119	inside		Amount	0		FALSE	FALSE	FALSE
PROTEIN	s1634	proline oxidation	c117	inside		Amount	0		FALSE	FALSE	FALSE
PROTEIN	s1635	cytochrome c oxidase	c117	inside		Amount	0		FALSE	FALSE	FALSE
PHENOTYPE	s1636	mitochondrial vesicles	c117	inside		Amount	0		FALSE	FALSE	FALSE
PROTEIN	s1637	glyoxalase I	default	inside		Amount	0		FALSE	FALSE	FALSE
ION	s1638	nickel	default	inside		Amount	0		FALSE	FALSE	FALSE
PHENOTYPE	s1639	metal cofactor	default	inside		Amount	0		FALSE	FALSE	FALSE
PROTEIN	s1640	TcRab11	c118	innerSurface		Amount	0		FALSE	FALSE	FALSE
PHENOTYPE	s1641	homologue of mammalian rab11	c114	inside		Amount	0		FALSE	FALSE	FALSE
GENE	s1642	Rad51	default	inside		Amount	0		FALSE	FALSE	FALSE
PHENOTYPE	s1643	amastigote	default	inside		Amount	0		FALSE	FALSE	FALSE
PROTEIN	s1644	TcRpi	default	inside		Amount	0		FALSE	FALSE	FALSE
PHENOTYPE	s1645	pentose phosphate pathway	default	inside		Amount	0		FALSE	FALSE	FALSE
PHENOTYPE	s1646	host cell invasion	default	inside		Amount	0		FALSE	FALSE	FALSE
PHENOTYPE	s1647	trypomastigotes	default	inside		Amount	0		FALSE	FALSE	FALSE
PROTEIN	s1648	TS	default	inside		Amount	0		FALSE	FALSE	FALSE
PROTEIN	s1650	Dynasore	default	inside		Amount	0		FALSE	FALSE	FALSE
PHENOTYPE	s1651	T.cruzi entry	default	inside		Amount	0		FALSE	FALSE	FALSE
PHENOTYPE	s1652	peritoneal macrophages	default	inside		Amount	0		FALSE	FALSE	FALSE
DRUG	s1653	Drug	default	inside		Amount	0		FALSE	FALSE	FALSE
DRUG	s1654	dihydrofolate reductase	default	inside		Amount	0		FALSE	FALSE	FALSE
PHENOTYPE	s1655	Chagas' disease	default	inside		Amount	0		FALSE	FALSE	FALSE
PROTEIN	s1656	TcDhh1	c118	inside		Amount	0		FALSE	FALSE	FALSE
PHENOTYPE	s1657	marker protein	c118	inside		Amount	0		FALSE	FALSE	FALSE
PHENOTYPE	s1658	meiosis	default	inside		Amount	0		FALSE	FALSE	FALSE
PROTEIN	s1659	SPO11	default	inside		Amount	0		FALSE	FALSE	FALSE
PROTEIN	s1660	Rad51	default	inside		Amount	0		FALSE	FALSE	FALSE
PROTEIN	s1661	AdoMetDC	default	inside		Amount	0		FALSE	FALSE	FALSE
PHENOTYPE	s1662	pyruvoyl-dependent enzyme	default	inside		Amount	0		FALSE	FALSE	FALSE
PROTEIN	s1663	TcNST2	default	inside		Amount	0		FALSE	FALSE	FALSE
PHENOTYPE	s1664	Golgi-localized UDP-galactose transporter	default	inside		Amount	0		FALSE	FALSE	FALSE
GENE	s1665	TcADH	c119	inside		Amount	0		FALSE	FALSE	FALSE
PHENOTYPE	s1666	benznidazole (BZ)-resistant population	default	inside		Amount	0		FALSE	FALSE	FALSE
PROTEIN	s1667	paraflagellar rod protein-2	c119	inside		Amount	0		FALSE	FALSE	FALSE
PHENOTYPE	s1669	protection against infection	c119	inside		Amount	0		FALSE	FALSE	FALSE
PHENOTYPE	s1670	structural rearrangements	c119	inside		Amount	0		FALSE	FALSE	FALSE
PROTEIN	s1671	TcMUC	c119	inside		Amount	0		FALSE	FALSE	FALSE
PHENOTYPE	s1672	GPI-anchored proteins	c119	inside		Amount	0		FALSE	FALSE	FALSE
PROTEIN	s1673	cell surface trans-sialidase	c119	inside		Amount	0		FALSE	FALSE	FALSE
PHENOTYPE	s1674	substrate	c119	inside		Amount	0		FALSE	FALSE	FALSE
PROTEIN	s1675	AgC10	c119	inside		Amount	0		FALSE	FALSE	FALSE
PROTEIN	s1676	TNF	c119	inside		Amount	0		FALSE	FALSE	FALSE
RNA	s1677	cyclooxygenase-2 mRNA	c119	inside		Amount	0		FALSE	FALSE	FALSE
PROTEIN	s1678	mitogen-activated protein kinase p38	c119	inside		Amount	0		FALSE	FALSE	FALSE
GENE	s1679	mitochondrial carrier protein	default	inside		Amount	0		FALSE	FALSE	FALSE
PROTEIN	s1680	CAAX farnesyltransferase subunit beta	c120	inside		Amount	0		FALSE	FALSE	FALSE
PROTEIN	s1681	PGGT-I	c120	inside		Amount	0		FALSE	FALSE	FALSE
PROTEIN	s1682	Cys271	c120	inside		Amount	0		FALSE	FALSE	FALSE
PROTEIN	s1683	Asp269	c120	inside		Amount	0		FALSE	FALSE	FALSE
PROTEIN	s1684	His321	c120	inside		Amount	0		FALSE	FALSE	FALSE
PHENOTYPE	s1685	prenyltransferase subunits	c120	inside		Amount	0		FALSE	FALSE	FALSE
RNA	s1686	Small nuclear ribonucleoproteins (snRNPs)	c120	inside		Amount	0		FALSE	FALSE	FALSE
PROTEIN	s1687	L27	c120	inside		Amount	0		FALSE	FALSE	FALSE
GENE	s242	EF-hand	c120	inside		Amount	0		FALSE	FALSE	FALSE
PROTEIN	s1688	Myosin heavy chain kinase A	c120	inside		Amount	0		FALSE	FALSE	FALSE
SIMPLE_MOLECULE	s1689	chronic chagasic pathology	c120	inside		Amount	0		FALSE	FALSE	FALSE
GENE	s1690	tcpgp1	c120	inside		Amount	0		FALSE	FALSE	FALSE
GENE	s1691	tcpgp2	c120	inside		Amount	0		FALSE	FALSE	FALSE
DRUG	s1692	nifurtimox	c120	inside		Amount	0		FALSE	FALSE	FALSE
DRUG	s1693	benznidazole	c120	inside		Amount	0		FALSE	FALSE	FALSE
PROTEIN	s1694	APE1	c121	inside		Amount	0		FALSE	FALSE	FALSE
PROTEIN	s1695	TcAP2	c121	outerSurface		Amount	0		FALSE	FALSE	FALSE
PROTEIN	s1696	6-phosphogluconolactonase	c122	inside		Amount	0		FALSE	FALSE	FALSE
PROTEIN	s1697	6-phosphogluconate dehydrogenase	c122	inside		Amount	0		FALSE	FALSE	FALSE
PROTEIN	s1698	transaldolase	c122	innerSurface		Amount	0		FALSE	FALSE	FALSE
PROTEIN	s1699	transketolase	c122	innerSurface		Amount	0		FALSE	FALSE	FALSE
PROTEIN	s1700	Leucine-rich repeat protein	c120	inside		Amount	0		FALSE	FALSE	FALSE
PROTEIN	s1701	NLRP3	c120	inside		Amount	0		FALSE	FALSE	FALSE
PROTEIN	s1702	Mr 42774	default	inside		Amount	0		FALSE	FALSE	FALSE
PROTEIN	s1704	putative pyruvate dehydrogenase	c123	outerSurface		Amount	0		FALSE	FALSE	FALSE
SIMPLE_MOLECULE	s1705	acetyl	default	inside		Amount	0		FALSE	FALSE	FALSE
PROTEIN	s1706	CNX	default	inside		Amount	0		FALSE	FALSE	FALSE
PHENOTYPE	s1707	disulfide bond formation	c123	transmembrane		Amount	0		FALSE	FALSE	FALSE
SIMPLE_MOLECULE	s1708	succinate	default	inside		Amount	0		FALSE	FALSE	FALSE
PROTEIN	s1709	Fumarate reductase	default	inside		Amount	0		FALSE	FALSE	FALSE
SIMPLE_MOLECULE	s1710	fumarate	default	inside		Amount	0		FALSE	FALSE	FALSE
PROTEIN	s1711	phosphatidylinositol kinase	default	inside		Amount	0		FALSE	FALSE	FALSE
PHENOTYPE	s1712	signaling pathways	default	inside		Amount	0		FALSE	FALSE	FALSE
PROTEIN	s1713	cystathionine g-lyase	c123	inside		Amount	0		FALSE	FALSE	FALSE
PHENOTYPE	s1714	cysteine	c123	inside		Amount	0		FALSE	FALSE	FALSE
PHENOTYPE	s1715	ammonia	c123	inside		Amount	0		FALSE	FALSE	FALSE
PROTEIN	s1716	serine acetyltransferase (SAT)	c123	inside		Amount	0		FALSE	FALSE	FALSE
PHENOTYPE	s1717	l-cysteine	c123	inside		Amount	0		FALSE	FALSE	FALSE
PHENOTYPE	s1719	glutathione.	c123	inside		Amount	0		FALSE	FALSE	FALSE
GENE	s1720	trans-sialidase	default	inside		Amount	0		FALSE	FALSE	FALSE
PROTEIN	s1721	HBPs	default	inside		Amount	0		FALSE	FALSE	FALSE
PROTEIN	s1722	HSP	default	inside		Amount	0		FALSE	FALSE	FALSE
PROTEIN	s1723	PABP1	default	inside		Amount	0		FALSE	FALSE	FALSE
GENE	s1724	ERK2	default	inside		Amount	0		FALSE	FALSE	FALSE
PROTEIN	s1725	RBP	default	inside		Amount	0		FALSE	FALSE	FALSE
DRUG	s1726	Benznidazole	default	inside		Amount	0		FALSE	FALSE	FALSE
PROTEIN	s1727	geranylgeranyl pyrophosphate	default	inside		Amount	0		FALSE	FALSE	FALSE
PROTEIN	s1728	phosphatidate phosphatases type 1	default	inside		Amount	0		FALSE	FALSE	FALSE
PROTEIN	s1729	ubiquitin-activating enzymes	default	inside		Amount	0		FALSE	FALSE	FALSE
PROTEIN	s1730	citrate synthase	default	inside		Amount	0		FALSE	FALSE	FALSE
PROTEIN	s1731	oligopeptidase B,	default	inside		Amount	0		FALSE	FALSE	FALSE
PHENOTYPE	s1732	maturation	default	inside		Amount	0		FALSE	FALSE	FALSE
PHENOTYPE	s1733	protease cruzipain	default	inside		Amount	0		FALSE	FALSE	FALSE
PHENOTYPE	s1734	infectivity	default	inside		Amount	0		FALSE	FALSE	FALSE
PROTEIN	s1735	actin	default	inside		Amount	0		FALSE	FALSE	FALSE
PHENOTYPE	s1736	contractile cytoskeleton	default	inside		Amount	0		FALSE	FALSE	FALSE
UNKNOWN	s1737	cytopharynx pathway	default	inside		Amount	0		FALSE	FALSE	FALSE
PHENOTYPE	s1738	parasite invasion	default	inside		Amount	0		FALSE	FALSE	FALSE
PHENOTYPE	s1739	acidic environment	default	inside		Amount	0		FALSE	FALSE	FALSE
PHENOTYPE	s1740	splicing regulation	default	inside		Amount	0		FALSE	FALSE	FALSE
PHENOTYPE	s1741	mRNA transport	default	inside		Amount	0		FALSE	FALSE	FALSE
PHENOTYPE	s1742	modulation of mRNA	default	inside		Amount	0		FALSE	FALSE	FALSE
PHENOTYPE	s1743	Impairs proliferation	default	inside		Amount	0		FALSE	FALSE	FALSE
PHENOTYPE	s1744	nucleolar disassembly	default	inside		Amount	0		FALSE	FALSE	FALSE
PHENOTYPE	s1745	arrests cell cycle	default	inside		Amount	0		FALSE	FALSE	FALSE
UNKNOWN	s1746	s29	default	inside		Amount	0		FALSE	FALSE	FALSE
PHENOTYPE	s1747	functional PGGT-I.	default	inside		Amount	0		FALSE	FALSE	FALSE
PHENOTYPE	s305	Morphological changes	default	inside		Amount	0		FALSE	FALSE	FALSE
PHENOTYPE	s1748	mitochondrial metabolism	default	inside		Amount	0		FALSE	FALSE	FALSE
PHENOTYPE	s1749	maturation of peptides	default	inside		Amount	0		FALSE	FALSE	FALSE
PROTEIN	s1769	CAPs	default	inside		Amount	0		FALSE	FALSE	FALSE
DRUG	s1772	phenobarbital	default	inside		Amount	0		FALSE	FALSE	FALSE
PHENOTYPE	s1773	epimastigote	default	inside		Amount	0		FALSE	FALSE	FALSE
UNKNOWN	s1774	active enzyme	default	inside		Amount	0		FALSE	FALSE	FALSE
PROTEIN	s1265	HslV peptidase	default	inside		Amount	0		FALSE	FALSE	FALSE
GENE	s1275	threonine proteases	default	inside		Amount	0		FALSE	FALSE	FALSE
PROTEIN	s1794	GTP-ase activating protein	default	inside		Amount	0		FALSE	FALSE	FALSE
PROTEIN	s1268	Rac GTPase-activating protein 1	default	inside		Amount	0		FALSE	FALSE	FALSE
GENE	s1269	mKIAA1478	default	inside		Amount	0		FALSE	FALSE	FALSE
PROTEIN	s1274	Rac GTPase	default	inside		Amount	0		FALSE	FALSE	FALSE
PROTEIN	s1795	Cruzipain	default	inside		Amount	0		FALSE	FALSE	FALSE
PROTEIN	s1796	trans-sialidase	default	inside		Amount	0		FALSE	FALSE	FALSE
PHENOTYPE	s1797	immunosensor	default	inside		Amount	0		FALSE	FALSE	FALSE
GENE	s1798	Seryl-tRNA synthetase	default	inside		Amount	0		FALSE	FALSE	FALSE
SIMPLE_MOLECULE	s1799	tRNASec	default	inside		Amount	0		FALSE	FALSE	FALSE
SIMPLE_MOLECULE	s1800	Metazoan-like Enzyme	default	inside		Amount	0		FALSE	FALSE	FALSE
PROTEIN	s1801	Histone deacetylase 4	default	inside		Amount	0		FALSE	FALSE	FALSE
PHENOTYPE	s1802	apoptosis	default	inside		Amount	0		FALSE	FALSE	FALSE
PROTEIN	s1803	sirtuins	default	inside		Amount	0		FALSE	FALSE	FALSE
PHENOTYPE	s1804	autophagy	default	inside		Amount	0		FALSE	FALSE	FALSE
PHENOTYPE	s1805	growth arrest	default	inside		Amount	0		FALSE	FALSE	FALSE
PROTEIN	s1806	Paraflagellar rod component Par4	default	inside		Amount	0		FALSE	FALSE	FALSE
PROTEIN	s1807	paraflagellar rod protein PAR4-specific CD8(+) T cells	default	inside		Amount	0		FALSE	FALSE	FALSE
PROTEIN	s1808	immunodominant trans-sialidase-specific T cells	default	inside		Amount	0		FALSE	FALSE	FALSE
PROTEIN	s1809	Ferric reductase transmembrane protein	default	inside		Amount	0		FALSE	FALSE	FALSE
ION	s1810	Fe3+	default	inside		Amount	0		FALSE	FALSE	FALSE
PROTEIN	s1811	TcFR	default	inside		Amount	0		FALSE	FALSE	FALSE
PROTEIN	s1812	Clathrin light chain	default	inside		Amount	0		FALSE	FALSE	FALSE
PROTEIN	s1813	EpsinR (TcEpsinR)	default	inside		Amount	0		FALSE	FALSE	FALSE
PROTEIN	s1814	CAPs	c125	inside		Amount	0		FALSE	FALSE	FALSE
PROTEIN	s1815	Monooxygenase	default	inside		Amount	0		FALSE	FALSE	FALSE
PROTEIN	s1816	P-450	default	inside		Amount	0		FALSE	FALSE	FALSE
DRUG	s1817	phenobarbital	c125	inside		Amount	0		FALSE	FALSE	FALSE
PHENOTYPE	s1818	epimastigote	c125	inside		Amount	0		FALSE	FALSE	FALSE
UNKNOWN	s1819	active enzyme	c125	inside		Amount	0		FALSE	FALSE	FALSE
PHENOTYPE	s1820	Golgi complex	default	inside		Amount	0		FALSE	FALSE	FALSE
PROTEIN	s1821	Nucleoside phosphorylase	default	inside		Amount	0		FALSE	FALSE	FALSE
PROTEIN	s1822	5'-deoxy-5'-methylthioadenosine	default	inside		Amount	0		FALSE	FALSE	FALSE
GENE	s1823	epimastigotes	default	inside		Amount	0		FALSE	FALSE	FALSE
PROTEIN	s1824	adenine nucleoside phosphorylase	default	inside		Amount	0		FALSE	FALSE	FALSE
PROTEIN	s1825	adenosine	default	inside		Amount	0		FALSE	FALSE	FALSE
PROTEIN	s1826	2'-deoxyadenosine	default	inside		Amount	0		FALSE	FALSE	FALSE
PROTEIN	s1827	Na_H_Exchanger domain-containing protein	default	inside		Amount	0		FALSE	FALSE	FALSE
PROTEIN	s1828	InsP3	default	inside		Amount	0		FALSE	FALSE	FALSE
PHENOTYPE	s1829	hyperosmotic stress	default	inside		Amount	0		FALSE	FALSE	FALSE
SIMPLE_MOLECULE	s1830	Ca2+ chelator	default	inside		Amount	0		FALSE	FALSE	FALSE
SIMPLE_MOLECULE	s1831	EIPA	default	inside		Amount	0		FALSE	FALSE	FALSE
UNKNOWN	s1832	acidic vacuoles	default	inside		Amount	0		FALSE	FALSE	FALSE
PHENOTYPE	s1833	alkalinization of acidic vacuoles	default	inside		Amount	0		FALSE	FALSE	FALSE
PROTEIN	s1834	PMA	default	inside		Amount	0		FALSE	FALSE	FALSE
SIMPLE_MOLECULE	s1835	Chelerythrine	default	inside		Amount	0		FALSE	FALSE	FALSE
PROTEIN	s1836	HslVU	default	inside		Amount	0		FALSE	FALSE	FALSE
PROTEIN	s1837	HslU	default	inside		Amount	0		FALSE	FALSE	FALSE
PROTEIN	s1838	20S proteasome	default	inside		Amount	0		FALSE	FALSE	FALSE
GENE	s1839	Glucose transporter	default	inside		Amount	0		FALSE	FALSE	FALSE
RNA	s1840	trypomastigotes	default	inside		Amount	0		FALSE	FALSE	FALSE
PROTEIN	s1278	intracellular epimastigotes protein expression	c125	inside		Amount	0		FALSE	FALSE	FALSE
GENE	s1266	anti-glucose transporter	c125	inside		Amount	0		FALSE	FALSE	FALSE
PROTEIN	s1273	glycosome	c125	inside		Amount	0		FALSE	FALSE	FALSE
PROTEIN	s1841	GTP-ase activating protein	c125	inside		Amount	0		FALSE	FALSE	FALSE
PROTEIN	s1842	Rac GTPase-activating protein 1	c125	inside		Amount	0		FALSE	FALSE	FALSE
GENE	s1843	mKIAA1478	c125	inside		Amount	0		FALSE	FALSE	FALSE
PROTEIN	s1844	Rac GTPase	c125	inside		Amount	0		FALSE	FALSE	FALSE
PHENOTYPE	s444	bloodstream forms	default	inside		Amount	0		FALSE	FALSE	FALSE
PHENOTYPE	s445	supernatant extracts	default	inside		Amount	0		FALSE	FALSE	FALSE
PROTEIN	s446	cytochrome P450	default	inside		Amount	0		FALSE	FALSE	FALSE
PHENOTYPE	s447	reactions	default	inside		Amount	0		FALSE	FALSE	FALSE
PROTEIN	s1845	cytochrome c	default	inside		Amount	0		FALSE	FALSE	FALSE
PROTEIN	s1846	cytochrome b5	default	inside		Amount	0		FALSE	FALSE	FALSE
PROTEIN	s1847	heme oxygenase	default	inside		Amount	0		FALSE	FALSE	FALSE
PROTEIN	s448	rP21	default	inside		Amount	0		FALSE	FALSE	FALSE
PHENOTYPE	s449	anti-angiogenic	default	inside		Amount	0		FALSE	FALSE	FALSE
PROTEIN	s450	CXCR4	default	inside		Amount	0		FALSE	FALSE	FALSE
PROTEIN	s451	CPR	default	inside		Amount	0		FALSE	FALSE	FALSE
PHENOTYPE	s452	e- from NADPH	default	inside		Amount	0		FALSE	FALSE	FALSE
PHENOTYPE	s456	BER pathway	default	inside		Amount	0		FALSE	FALSE	FALSE
PHENOTYPE	s457	oxidative damage	default	inside		Amount	0		FALSE	FALSE	FALSE
SIMPLE_MOLECULE	s458	ROS/RNS	default	inside		Amount	0		FALSE	FALSE	FALSE
PROTEIN	s459	TcAP1	default	inside		Amount	0		FALSE	FALSE	FALSE
PROTEIN	s460	APE1	c126	inside		Amount	0		FALSE	FALSE	FALSE
PROTEIN	s461	TcAP2	default	inside		Amount	0		FALSE	FALSE	FALSE
PROTEIN	s462	APE2	c126	inside		Amount	0		FALSE	FALSE	FALSE
PHENOTYPE	s463	orthologous	c126	transmembrane		Amount	0		FALSE	FALSE	FALSE
PHENOTYPE	s464	dna repair	default	inside		Amount	0		FALSE	FALSE	FALSE
PROTEIN	s465	histone acetyltransferases	default	inside		Amount	0		FALSE	FALSE	FALSE
PROTEIN	s466	histone deacetylases	default	inside		Amount	0		FALSE	FALSE	FALSE
PHENOTYPE	s467	Histone post-translational modification	default	inside		Amount	0		FALSE	FALSE	FALSE
PHENOTYPE	s468	epigenetics	default	inside		Amount	0		FALSE	FALSE	FALSE
UNKNOWN	s469	ABCA	c126	inside		Amount	0		FALSE	FALSE	FALSE
UNKNOWN	s470	TcABC1	c126	outerSurface		Amount	0		FALSE	FALSE	FALSE
PHENOTYPE	s471	plasma membrane	default	inside		Amount	0		FALSE	FALSE	FALSE
PHENOTYPE	s472	flagellar pocket	default	inside		Amount	0		FALSE	FALSE	FALSE
PHENOTYPE	s473	intracellular vesicles	c126	transmembrane		Amount	0		FALSE	FALSE	FALSE
PHENOTYPE	s474	localizes	default	inside		Amount	0		FALSE	FALSE	FALSE
PHENOTYPE	s475	intracellular trafficking	default	inside		Amount	0		FALSE	FALSE	FALSE
PROTEIN	s515	CBS	default	inside		Amount	0		FALSE	FALSE	FALSE
PHENOTYPE	s477	transsulfuration pathway	default	inside		Amount	0		FALSE	FALSE	FALSE
PROTEIN	s478	Sulfur-containing amino acids	default	inside		Amount	0		FALSE	FALSE	FALSE
PHENOTYPE	s479	protein synthesis	default	inside		Amount	0		FALSE	FALSE	FALSE
PHENOTYPE	s480	methylation	default	inside		Amount	0		FALSE	FALSE	FALSE
PHENOTYPE	s481	polyamine synthesis	default	inside		Amount	0		FALSE	FALSE	FALSE
PHENOTYPE	s482	glutathione synthesis	default	inside		Amount	0		FALSE	FALSE	FALSE
PROTEIN	s476	CBS	c126	inside		Amount	0		FALSE	FALSE	FALSE
SIMPLE_MOLECULE	s483	S-adenosylmethionine	c126	innerSurface		Amount	0		FALSE	FALSE	FALSE
PROTEIN	s484	Glutaredoxins	default	inside		Amount	0		FALSE	FALSE	FALSE
PHENOTYPE	s485	cellular functionality	default	inside		Amount	0		FALSE	FALSE	FALSE
PROTEIN	s486	P21	default	inside		Amount	0		FALSE	FALSE	FALSE
PHENOTYPE	s487	induction of phagocytosis	default	inside		Amount	0		FALSE	FALSE	FALSE
PHENOTYPE	s488	leukocyte chemotaxis	default	inside		Amount	0		FALSE	FALSE	FALSE
PHENOTYPE	s489	inhibition of angiogenesis	default	inside		Amount	0		FALSE	FALSE	FALSE
PROTEIN	s490	rP21	c46	inside		Amount	0		FALSE	FALSE	FALSE
PHENOTYPE	s491	parasite load	c46	inside		Amount	0		FALSE	FALSE	FALSE
PHENOTYPE	s492	angiogenesis	c46	inside		Amount	0		FALSE	FALSE	FALSE
PHENOTYPE	s493	reduced	c46	inside		Amount	0		FALSE	FALSE	FALSE
PHENOTYPE	s494	induced	c46	inside		Amount	0		FALSE	FALSE	FALSE
PROTEIN	s495	PAR4	default	inside		Amount	0		FALSE	FALSE	FALSE
PHENOTYPE	s496	subdominant PAR4-specific CD8(+) T cell response	default	inside		Amount	0		FALSE	FALSE	FALSE
PHENOTYPE	s497	improved control of a challenge infection	default	inside		Amount	0		FALSE	FALSE	FALSE
PHENOTYPE	s498	salvage	c126	inside		Amount	0		FALSE	FALSE	FALSE
PROTEIN	s516	purines	default	inside		Amount	0		FALSE	FALSE	FALSE
PROTEIN	s500	TryS	c126	outerSurface		Amount	0		FALSE	FALSE	FALSE
PHENOTYPE	s501	glutathione-spermidine adduct trypanothione	default	inside		Amount	0		FALSE	FALSE	FALSE
PHENOTYPE	s502	principal intracellular thiol-redox metabolite	default	inside		Amount	0		FALSE	FALSE	FALSE
SIMPLE_MOLECULE	s503	Asn	default	inside		Amount	0		FALSE	FALSE	FALSE
SIMPLE_MOLECULE	s504	tRNAAsn	default	inside		Amount	0		FALSE	FALSE	FALSE
PROTEIN	s505	AsnRS	default	inside		Amount	0		FALSE	FALSE	FALSE
PROTEIN	s517	Palmitoyltransferase	c128	inside		Amount	0		FALSE	FALSE	FALSE
PROTEIN	s518	Ankyrin	c128	transmembrane		Amount	0		FALSE	FALSE	FALSE
PROTEIN	s519	zDHHC	c125	inside		Amount	0		FALSE	FALSE	FALSE
PROTEIN	s520	SNARE	c129	inside		Amount	0		FALSE	FALSE	FALSE
PROTEIN	s521	Syntaxin	c129	inside		Amount	0		FALSE	FALSE	FALSE
PROTEIN	s522	DNA topoisomerase I	c125	inside		Amount	0		FALSE	FALSE	FALSE
PROTEIN	s523	Hypoxanthine phosphoribosyltransferase	c125	inside		Amount	0		FALSE	FALSE	FALSE
PROTEIN	s524	purine	c125	inside		Amount	0		FALSE	FALSE	FALSE
SIMPLE_MOLECULE	s525	Trypanothione reductase	c125	inside		Amount	0		FALSE	FALSE	FALSE
SIMPLE_MOLECULE	s526	Naphthoquinone	c125	inside		Amount	0		FALSE	FALSE	FALSE
DRUG	s527	Nitrofuran	c125	inside		Amount	0		FALSE	FALSE	FALSE
PHENOTYPE	s528	Proliferation	c125	inside		Amount	0		FALSE	FALSE	FALSE
PHENOTYPE	s529	Differentiation	c125	inside		Amount	0		FALSE	FALSE	FALSE
PROTEIN	s530	mtp70	c125	inside		Amount	0		FALSE	FALSE	FALSE
PROTEIN	s531	Heat shock 70 kDa protein	c125	inside		Amount	0		FALSE	FALSE	FALSE
PHENOTYPE	s532	SPX domain-containing	c129	inside		Amount	0		FALSE	FALSE	FALSE
PROTEIN	s533	Phosphoribosyl transferase	c129	inside		Amount	0		FALSE	FALSE	FALSE
PROTEIN	s534	5-IP7	c129	inside		Amount	0		FALSE	FALSE	FALSE
PHENOTYPE	s535	Potential new targets for chemotherapy	c129	inside		Amount	0		FALSE	FALSE	FALSE
PHENOTYPE	s536	Structure-based inhibitor	c125	inside		Amount	0		FALSE	FALSE	FALSE
PHENOTYPE	s537	Inhibition studies with purine analogs.	c125	inside		Amount	0		FALSE	FALSE	FALSE
PROTEIN	s538	Ethylene glycol	c125	inside		Amount	0		FALSE	FALSE	FALSE
PROTEIN	s539	RNase III domain-containing protein	c125	inside		Amount	0		FALSE	FALSE	FALSE
PROTEIN	s540	Endoribonuclease	c125	inside		Amount	0		FALSE	FALSE	FALSE
PHENOTYPE	s541	Function in editing	c125	inside		Amount	0		FALSE	FALSE	FALSE
PHENOTYPE	s542	Catalyze one-electron reduction	c125	inside		Amount	0		FALSE	FALSE	FALSE
PROTEIN	s543	XB1	c125	inside		Amount	0		FALSE	FALSE	FALSE
PROTEIN	s544	SL RNA	c125	inside		Amount	0		FALSE	FALSE	FALSE
PHENOTYPE	s545	Binds	c125	inside		Amount	0		FALSE	FALSE	FALSE
PHENOTYPE	s546	Homologous to the essential pre-mRNA-splicing factor PRP31p	c125	inside		Amount	0		FALSE	FALSE	FALSE
PROTEIN	s547	TcOYE (old yellow enzyme)	c125	inside		Amount	0		FALSE	FALSE	FALSE
SIMPLE_MOLECULE	s548	9,11-endoperoxide PGH2	c125	inside		Amount	0		FALSE	FALSE	FALSE
SIMPLE_MOLECULE	s549	PGF2 alpha	c125	inside		Amount	0		FALSE	FALSE	FALSE
PHENOTYPE	s550	TcOYE reduced	c125	inside		Amount	0		FALSE	FALSE	FALSE
PROTEIN	s551	small-subunit (SSU) processome	c125	inside		Amount	0		FALSE	FALSE	FALSE
PROTEIN	s552	Protein Sof1p	c125	inside		Amount	0		FALSE	FALSE	FALSE
PHENOTYPE	s553	Downregulated	c125	inside		Amount	0		FALSE	FALSE	FALSE
PROTEIN	s554	Tyrosine phosphatase	c125	inside		Amount	0		FALSE	FALSE	FALSE
PHENOTYPE	s555	Catalyze dephosphorylation of tyrosine phosphorylated myelin basic protein	c125	inside		Amount	0		FALSE	FALSE	FALSE
PROTEIN	s556	[32P]TyrRaytide	c125	inside		Amount	0		FALSE	FALSE	FALSE
PROTEIN	s557	Phosphotyrosine	c130	inside		Amount	0		FALSE	FALSE	FALSE
PROTEIN	s558	Phosphotyrosine analog p-nitrophenylphosphate (p-NPP)	c125	inside		Amount	0		FALSE	FALSE	FALSE
PROTEIN	s1848	RNA-binding proteins	c130	inside		Amount	0		FALSE	FALSE	FALSE
PROTEIN	s1849	mRNAs	c130	inside		Amount	0		FALSE	FALSE	FALSE
PHENOTYPE	s1850	By binding to their 3'UTR sequence elements	c130	transmembrane		Amount	0		FALSE	FALSE	FALSE
PROTEIN	s567	Ubiquitin-conjugating enzyme	c110	inside		Amount	0		FALSE	FALSE	FALSE
GENE	s1851	PES1	c110	inside		Amount	0		FALSE	FALSE	FALSE
PROTEIN	s1852	Pol?	c110	inside		Amount	0		FALSE	FALSE	FALSE
GENE	s1853	NATH	c110	inside		Amount	0		FALSE	FALSE	FALSE
GENE	s1854	Human CAF1	c135	transmembrane		Amount	0		FALSE	FALSE	FALSE
PROTEIN	s1855	human RIPK3	c110	inside		Amount	0		FALSE	FALSE	FALSE
PROTEIN	s1856	Rsa4p	c134	transmembrane		Amount	0		FALSE	FALSE	FALSE
GENE	s1857	PNPLA4	c110	inside		Amount	0		FALSE	FALSE	FALSE
GENE	s1858	MYH14	c110	inside		Amount	0		FALSE	FALSE	FALSE
GENE	s1859	GPD1	c135	transmembrane		Amount	0		FALSE	FALSE	FALSE
PROTEIN	s1860	Ku70	c135	transmembrane		Amount	0		FALSE	FALSE	FALSE
PROTEIN	s1861	DPP4	c136	transmembrane		Amount	0		FALSE	FALSE	FALSE
PROTEIN	s1862	BBK proteins	c110	inside		Amount	0		FALSE	FALSE	FALSE
PROTEIN	s1864	human tyrosine-specific protein phosphatase	c110	inside		Amount	0		FALSE	FALSE	FALSE
GENE	s1865	Txnip	c136	inside		Amount	0		FALSE	FALSE	FALSE
PROTEIN	s1866	Cdc48	c110	inside		Amount	0		FALSE	FALSE	FALSE
PROTEIN	s1867	ERCC4	c110	inside		Amount	0		FALSE	FALSE	FALSE
PROTEIN	s1868	Human GAPDH	c110	inside		Amount	0		FALSE	FALSE	FALSE
GENE	s1869	human Upf2	c110	inside		Amount	0		FALSE	FALSE	FALSE
PROTEIN	s1870	HMG-CoA	c110	inside		Amount	0		FALSE	FALSE	FALSE
GENE	s1871	LCMT1	c110	inside		Amount	0		FALSE	FALSE	FALSE
GENE	s1872	GM4,6D	c110	inside		Amount	0		FALSE	FALSE	FALSE
GENE	s1873	COX18	c110	inside		Amount	0		FALSE	FALSE	FALSE
PROTEIN	s1874	MutT/Nudix	c110	inside		Amount	0		FALSE	FALSE	FALSE
GENE	s1875	Pus10	c110	inside		Amount	0		FALSE	FALSE	FALSE
PROTEIN	s1876	p53	c110	inside		Amount	0		FALSE	FALSE	FALSE
PHENOTYPE	s1877	ubiquitination	c110	inside		Amount	0		FALSE	FALSE	FALSE
PROTEIN	s1878	Pescadillo	c110	inside		Amount	0		FALSE	FALSE	FALSE
GENE	s1879	MCD	c70	inside		Amount	0		FALSE	FALSE	FALSE
PHENOTYPE	s1880	genetic inactivation	c70	inside		Amount	0		FALSE	FALSE	FALSE
PHENOTYPE	s598	insulin resistance.	c70	inside		Amount	0		FALSE	FALSE	FALSE
PHENOTYPE	s1881	t high-fat diet-i	c70	inside		Amount	0		FALSE	FALSE	FALSE
PHENOTYPE	s1882	DNA replication	c134	inside		Amount	0		FALSE	FALSE	FALSE
PHENOTYPE	s1883	repair	c110	inside		Amount	0		FALSE	FALSE	FALSE
PHENOTYPE	s1884	Recombination	c110	inside		Amount	0		FALSE	FALSE	FALSE
PHENOTYPE	s1885	papillary thyroid carcinomas	c134	outerSurface		Amount	0		FALSE	FALSE	FALSE
PROTEIN	s1886	ERManI	c110	inside		Amount	0		FALSE	FALSE	FALSE
PHENOTYPE	s1887	ER-associated protein degradation	c110	inside		Amount	0		FALSE	FALSE	FALSE
PROTEIN	s1888	N-linked glycoproteins	c110	inside		Amount	0		FALSE	FALSE	FALSE
DEGRADED	s1889	s78	c110	inside		Amount	0		FALSE	FALSE	FALSE
PHENOTYPE	s1890	Hstones H3	c110	inside		Amount	0		FALSE	FALSE	FALSE
PHENOTYPE	s1891	O-GlcNAcylation site	c110	inside		Amount	0		FALSE	FALSE	FALSE
PHENOTYPE	s610	Golgi proteins	c110	inside		Amount	0		FALSE	FALSE	FALSE
PROTEIN	s1892	eGFPp	c134	transmembrane		Amount	0		FALSE	FALSE	FALSE
PHENOTYPE	s1893	Heavy chains	c110	inside		Amount	0		FALSE	FALSE	FALSE
PHENOTYPE	s1894	Class II nonmuscle myosins	c110	inside		Amount	0		FALSE	FALSE	FALSE
PHENOTYPE	s1895	DNA-binding protein	c135	outerSurface		Amount	0		FALSE	FALSE	FALSE
PHENOTYPE	s1896	Preventing accumulation of unresolved HR intermediates.	c110	inside		Amount	0		FALSE	FALSE	FALSE
PHENOTYPE	s616	Preventing	c110	inside		Amount	0		FALSE	FALSE	FALSE
PHENOTYPE	s1897	correcting dysfunctions	c110	inside		Amount	0		FALSE	FALSE	FALSE
PHENOTYPE	s1898	Expresses a 46-kd protein	c136	transmembrane		Amount	0		FALSE	FALSE	FALSE
PHENOTYPE	s1899	valosin	c110	inside		Amount	0		FALSE	FALSE	FALSE
PHENOTYPE	s1900	three cysteine residues	c110	inside		Amount	0		FALSE	FALSE	FALSE
PHENOTYPE	s1901	active site Cys 152, Cys 156,Cys 247	c110	inside		Amount	0		FALSE	FALSE	FALSE
PHENOTYPE	s1902	Endonucleases	c110	inside		Amount	0		FALSE	FALSE	FALSE
PHENOTYPE	s1903	isoprenoid biosynthesis	c110	inside		Amount	0		FALSE	FALSE	FALSE
PHENOTYPE	s1904	complex assembly	c110	inside		Amount	0		FALSE	FALSE	FALSE
PHENOTYPE	s625	stability	c110	inside		Amount	0		FALSE	FALSE	FALSE
PHENOTYPE	s1905	Methylation ofmammalian PP2A	c110	inside		Amount	0		FALSE	FALSE	FALSE
PHENOTYPE	s1906	GDP-mannose	c110	inside		Amount	0		FALSE	FALSE	FALSE
PHENOTYPE	s1907	GDP-4-keto-6-deoxy-mannose	c110	inside		Amount	0		FALSE	FALSE	FALSE
PHENOTYPE	s1908	Membrane insertase	c110	inside		Amount	0		FALSE	FALSE	FALSE
PHENOTYPE	s1909	Repair DNA damage	c110	inside		Amount	0		FALSE	FALSE	FALSE
PHENOTYPE	s1910	Apoptosis	c2	inside		Amount	0		FALSE	FALSE	FALSE
SIMPLE_MOLECULE	s1911	N-terminal dipeptide	c110	inside		Amount	0		FALSE	FALSE	FALSE
SIMPLE_MOLECULE	s1912	Peptide	c110	inside		Amount	0		FALSE	FALSE	FALSE
RNA	s1913	tRNAi	c110	inside		Amount	0		FALSE	FALSE	FALSE
RNA	s1914	tRNAs	c110	inside		Amount	0		FALSE	FALSE	FALSE
PROTEIN	s1915	LIPC	c110	inside		Amount	0		FALSE	FALSE	FALSE
GENE	s1916	PDXK	c110	inside		Amount	0		FALSE	FALSE	FALSE
PROTEIN	s1917	GPATC2	c110	inside		Amount	0		FALSE	FALSE	FALSE
PHENOTYPE	s1918	Glycolytic	c137	outerSurface		Amount	0		FALSE	FALSE	FALSE
PHENOTYPE	s1919	Non-glycolytic	c110	innerSurface		Amount	0		FALSE	FALSE	FALSE
PHENOTYPE	s642	pyridoxal 5'-phosphate	c110	inside		Amount	0		FALSE	FALSE	FALSE
PHENOTYPE	s1920	vitamin B6 salvage pathway	c110	inside		Amount	0		FALSE	FALSE	FALSE
PHENOTYPE	s1921	Expression in Testis	c110	inside		Amount	0		FALSE	FALSE	FALSE
PHENOTYPE	s1922	vascular lipoprotein	c110	inside		Amount	0		FALSE	FALSE	FALSE
DEGRADED	s1923	s121	c110	inside		Amount	0		FALSE	FALSE	FALSE
PHENOTYPE	s1924	Triglyceride hydrolysis	c110	transmembrane		Amount	0		FALSE	FALSE	FALSE
RNA	s1925	poly(A) RNA	c67	inside		Amount	0		FALSE	FALSE	FALSE
DEGRADED	s1926	s128	c67	inside		Amount	0		FALSE	FALSE	FALSE
PROTEIN	s1927	Rab3A	c110	inside		Amount	0		FALSE	FALSE	FALSE
PROTEIN	s1928	PRMT1	c110	inside		Amount	0		FALSE	FALSE	FALSE
GENE	s1929	MRE11	c110	inside		Amount	0		FALSE	FALSE	FALSE
PROTEIN	s1930	Rad50	c110	inside		Amount	0		FALSE	FALSE	FALSE
PHENOTYPE	s1931	Double-strand break repair	c110	innerSurface		Amount	0		FALSE	FALSE	FALSE
PROTEIN	s1932	PFKFB3	c67	inside		Amount	0		FALSE	FALSE	FALSE
PROTEIN	s1933	p53	c67	inside		Amount	0		FALSE	FALSE	FALSE
GENE	s1934	PFKFB4	c67	inside		Amount	0		FALSE	FALSE	FALSE
PHENOTYPE	s1935	Regulates	c67	inside		Amount	0		FALSE	FALSE	FALSE
PROTEIN	s1936	cullin E3-ligases	c67	inside		Amount	0		FALSE	FALSE	FALSE
PROTEIN	s1937	Senp8/Nedp1	c67	inside		Amount	0		FALSE	FALSE	FALSE
GENE	s1938	NDUFV2	c110	inside		Amount	0		FALSE	FALSE	FALSE
PHENOTYPE	s1939	nuclear-encoded subunits	c110	inside		Amount	0		FALSE	FALSE	FALSE
GENE	s1940	Rae1	c67	inside		Amount	0		FALSE	FALSE	FALSE
PROTEIN	s1941	Nup98	c67	inside		Amount	0		FALSE	FALSE	FALSE
PHENOTYPE	s1942	Mitosis	c67	inside		Amount	0		FALSE	FALSE	FALSE
GENE	s1943	Cdc20	c110	inside		Amount	0		FALSE	FALSE	FALSE
PHENOTYPE	s1944	anaphase initiation	c110	inside		Amount	0		FALSE	FALSE	FALSE
PROTEIN	s1945	Cdh1p	c110	inside		Amount	0		FALSE	FALSE	FALSE
PROTEIN	s1946	Fc gamma RIIB1	c67	inside		Amount	0		FALSE	FALSE	FALSE
PROTEIN	s1947	SH2 domain	c67	inside		Amount	0		FALSE	FALSE	FALSE
PROTEIN	s1948	L11	c67	inside		Amount	0		FALSE	FALSE	FALSE
PROTEIN	s1949	HDM2	c67	inside		Amount	0		FALSE	FALSE	FALSE
PHENOTYPE	s1950	Activation of p53.	c67	inside		Amount	0		FALSE	FALSE	FALSE
PROTEIN	s1951	GRIP	c139	transmembrane		Amount	0		FALSE	FALSE	FALSE
PROTEIN	s1952	C termini of AMPA	c67	inside		Amount	0		FALSE	FALSE	FALSE
PROTEIN	s1953	L23	c139	transmembrane		Amount	0		FALSE	FALSE	FALSE
PROTEIN	s1954	B23	c67	inside		Amount	0		FALSE	FALSE	FALSE
PHENOTYPE	s1955	activation of p53	c67	inside		Amount	0		FALSE	FALSE	FALSE
GENE	s1956	TopBP1	c67	inside		Amount	0		FALSE	FALSE	FALSE
PHENOTYPE	s1957	functional interaction	c67	inside		Amount	0		FALSE	FALSE	FALSE
PROTEIN	s1959	PP2A	c67	inside		Amount	0		FALSE	FALSE	FALSE
PHENOTYPE	s1960	Forms	c67	inside		Amount	0		FALSE	FALSE	FALSE
SIMPLE_MOLECULE	s1962	ROS	default	inside		Amount	0		FALSE	FALSE	FALSE
PROTEIN	s1963	CyPD	default	inside		Amount	0		FALSE	FALSE	FALSE
PHENOTYPE	s1964	loss of mitochondrial membrane potential and loss of cell viability	default	inside		Amount	0		FALSE	FALSE	FALSE
PHENOTYPE	s1965	maturation of murine dendritic cells (DC)	default	inside		Amount	0		FALSE	FALSE	FALSE
PROTEIN	s1966	TcUMSBP	default	inside		Amount	0		FALSE	FALSE	FALSE
PHENOTYPE	s1967	Polycistronic RNA processing and the polyadenylation sites	default	inside		Amount	0		FALSE	FALSE	FALSE
PHENOTYPE	s1968	Differential expression of TcUMSBP alleles	default	inside		Amount	0		FALSE	FALSE	FALSE
PROTEIN	s1969	TcZH3H12	default	inside		Amount	0		FALSE	FALSE	FALSE
PROTEIN	s1970	zinc finger domain	default	inside		Amount	0		FALSE	FALSE	FALSE
PHENOTYPE	s1971	Up-regulated in epimastigotes	default	inside		Amount	0		FALSE	FALSE	FALSE
GENE	s1972	PAR4	default	inside		Amount	0		FALSE	FALSE	FALSE
PROTEIN	s1973	PAR4-specific CD8+ T cell	default	inside		Amount	0		FALSE	FALSE	FALSE
PHENOTYPE	s1974	Epimastigote and metacyclic trypomastigote viability	default	inside		Amount	0		FALSE	FALSE	FALSE
DRUG	s761	Nifurtimox	default	inside		Amount	0		FALSE	FALSE	FALSE
SIMPLE_MOLECULE	s1975	Hydroperoxides	default	inside		Amount	0		FALSE	FALSE	FALSE
PROTEIN	s1976	Trypanosoma cruzi MacroD-like protein (TcMDO)	default	inside		Amount	0		FALSE	FALSE	FALSE
PROTEIN	s1977	AcP	default	inside		Amount	0		FALSE	FALSE	FALSE
PHENOTYPE	s1978	isolated trophoblast from chagasic placentas	default	inside		Amount	0		FALSE	FALSE	FALSE
PROTEIN	s1979	Nuclear factor-kappaB (NF-kappaB) transcription factors (TF)	default	inside		Amount	0		FALSE	FALSE	FALSE
DRUG	s1980	IMD-0354	default	inside		Amount	0		FALSE	FALSE	FALSE
PROTEIN	s1981	I kappa B kinases	default	inside		Amount	0		FALSE	FALSE	FALSE
PROTEIN	s1982	I kappa B phosphorylation	default	inside		Amount	0		FALSE	FALSE	FALSE
PROTEIN	s1983	TcAKR	default	inside		Amount	0		FALSE	FALSE	FALSE
DRUG	s1984	Bz	default	inside		Amount	0		FALSE	FALSE	FALSE
PROTEIN	s1985	NADPH	default	inside		Amount	0		FALSE	FALSE	FALSE
PHENOTYPE	s1986	Import into glycosomes.	default	inside		Amount	0		FALSE	FALSE	FALSE
PROTEIN	s1987	RIS	default	inside		Amount	0		FALSE	FALSE	FALSE
PHENOTYPE	s1988	Trypanosomatid	default	inside		Amount	0		FALSE	FALSE	FALSE
DRUG	s1989	leptomycin B	default	inside		Amount	0		FALSE	FALSE	FALSE
PROTEIN	s1990	Exportin-1	default	inside		Amount	0		FALSE	FALSE	FALSE
PROTEIN	s1991	eEF2	default	inside		Amount	0		FALSE	FALSE	FALSE
PHENOTYPE	s1992	Phosphorylation and dephosphorylation	default	inside		Amount	0		FALSE	FALSE	FALSE
PROTEIN	s1993	eEF2 kinase	default	inside		Amount	0		FALSE	FALSE	FALSE
ION	s1994	calcium ions	default	inside		Amount	0		FALSE	FALSE	FALSE
PROTEIN	s1995	Calmodulin	default	inside		Amount	0		FALSE	FALSE	FALSE
SIMPLE_MOLECULE	s1996	Reactive oxygen species (ROS)	default	inside		Amount	0		FALSE	FALSE	FALSE
PROTEIN	s1997	p62	default	inside		Amount	0		FALSE	FALSE	FALSE
DRUG	s1998	CPT1	default	inside		Amount	0		FALSE	FALSE	FALSE
PROTEIN	s1999	Malonyl-CoA decarboxylase (MCD)	default	inside		Amount	0		FALSE	FALSE	FALSE
PHENOTYPE	s2000	De novo biogenesis of peroxisomes	default	inside		Amount	0		FALSE	FALSE	FALSE
GENE	s2001	Prs	default	inside		Amount	0		FALSE	FALSE	FALSE
PROTEIN	s2002	Ribose-5-phosphate	default	inside		Amount	0		FALSE	FALSE	FALSE
PROTEIN	s2003	Adenine ribonucleotide triphosphate (ATP)	default	inside		Amount	0		FALSE	FALSE	FALSE
PROTEIN	s791	Phosphoribosyl pyrophosphate synthetase	default	inside		Amount	0		FALSE	FALSE	FALSE
PROTEIN	s2004	RbBP5 and DPY30	default	inside		Amount	0		FALSE	FALSE	FALSE
PROTEIN	s2005	RbBP5	default	inside		Amount	0		FALSE	FALSE	FALSE
PROTEIN	s2006	DPY30	default	inside		Amount	0		FALSE	FALSE	FALSE
PHENOTYPE	s2007	? subunit biosynthesis	default	inside		Amount	0		FALSE	FALSE	FALSE
PROTEIN	s2008	ATP synthase	default	inside		Amount	0		FALSE	FALSE	FALSE
PROTEIN	s2009	subunit c	default	inside		Amount	0		FALSE	FALSE	FALSE
PHENOTYPE	s2010	Assembly of F1	default	inside		Amount	0		FALSE	FALSE	FALSE
PROTEIN	s2011	CAT1	default	inside		Amount	0		FALSE	FALSE	FALSE
PHENOTYPE	s2012	Cellular uptake of ADMA	default	inside		Amount	0		FALSE	FALSE	FALSE
PROTEIN	s2013	l-arginine	default	inside		Amount	0		FALSE	FALSE	FALSE
PROTEIN	s2014	AAA_28 domain-containing protein	c143	innerSurface		Amount	0		FALSE	FALSE	FALSE
PHENOTYPE	s2015	UBX domain	default	inside		Amount	0		FALSE	FALSE	FALSE
PROTEIN	s2016	Protein disulfide isomerase	default	inside		Amount	0		FALSE	FALSE	FALSE
PROTEIN	s2017	Ep57	default	inside		Amount	0		FALSE	FALSE	FALSE
PROTEIN	s2018	ATP-dependent DNA helicase (EC 3.6.4.12)	default	inside		Amount	0		FALSE	FALSE	FALSE
PROTEIN	s2019	glycogen synthase kinase 3	default	inside		Amount	0		FALSE	FALSE	FALSE
PHENOTYPE	s2020	glycogen metabolism	default	inside		Amount	0		FALSE	FALSE	FALSE
PHENOTYPE	s2021	cancer, diabetes mellitus and cardiac hypertrophy	default	inside		Amount	0		FALSE	FALSE	FALSE
PROTEIN	s2022	human bubblegum protein (hsBG)	default	inside		Amount	0		FALSE	FALSE	FALSE
PROTEIN	s2023	Fatty acyl CoA syntetase 1	default	inside		Amount	0		FALSE	FALSE	FALSE
PROTEIN	s2024	A. thaliana DNA ligase IV	default	inside		Amount	0		FALSE	FALSE	FALSE
PROTEIN	s2025	Aminopeptidase (MetAP-2)	default	inside		Amount	0		FALSE	FALSE	FALSE
PROTEIN	s2026	cytosolic TcCyp19	default	inside		Amount	0		FALSE	FALSE	FALSE
PROTEIN	s2027	human CypA	c142	inside		Amount	0		FALSE	FALSE	FALSE
PROTEIN	s2028	DNA excision/repair protein SNF2	default	inside		Amount	0		FALSE	FALSE	FALSE
PROTEIN	s2029	HARP proteins	c142	outerSurface		Amount	0		FALSE	FALSE	FALSE
PROTEIN	s2030	E.coli human hepA-related protein (HHARP/SMARCAL1)	default	inside		Amount	0		FALSE	FALSE	FALSE
GENE	s2031	Cisplatin resistance-related protein 9 (CRR9)	default	inside		Amount	0		FALSE	FALSE	FALSE
GENE	s2032	Cleft palate transmembrane protein 1 (Clptm1)	default	inside		Amount	0		FALSE	FALSE	FALSE
PHENOTYPE	s2033	oral squamous cell carcinoma	default	inside		Amount	0		FALSE	FALSE	FALSE
PROTEIN	s2034	Human RNA helicase A (DHX9)	default	inside		Amount	0		FALSE	FALSE	FALSE
PROTEIN	s2035	RISC-loading factor	default	inside		Amount	0		FALSE	FALSE	FALSE
PROTEIN	s2036	dsRNA-binding domains	default	inside		Amount	0		FALSE	FALSE	FALSE
PROTEIN	s873	p21-activated kinase 2	default	inside		Amount	0		FALSE	FALSE	FALSE
RNA	s2037	hcmv-miR-US4-5p	default	inside		Amount	0		FALSE	FALSE	FALSE
PROTEIN	s2038	SNX-L protein	default	inside		Amount	0		FALSE	FALSE	FALSE
PHENOTYPE	s2039	PX domain	default	inside		Amount	0		FALSE	FALSE	FALSE
PROTEIN	s2040	human 35 S U5 small nuclear ribonucleoprotein	default	inside		Amount	0		FALSE	FALSE	FALSE
PROTEIN	s2041	45 S activated spliceosome	default	inside		Amount	0		FALSE	FALSE	FALSE
PROTEIN	s2042	peptidyl prolyl isomerase-like protein 1	default	inside		Amount	0		FALSE	FALSE	FALSE
PROTEIN	s2043	Wnt5a and Fzd3	default	inside		Amount	0		FALSE	FALSE	FALSE
PROTEIN	s2044	phosphatidylinositol-3 kinase (PI3K)	default	inside		Amount	0		FALSE	FALSE	FALSE
PROTEIN	s2045	dihydroxyacetone (DHAP)	default	inside		Amount	0		FALSE	FALSE	FALSE
PROTEIN	s2046	glycerol-3-phosphate	default	inside		Amount	0		FALSE	FALSE	FALSE
PROTEIN	s2047	l-alpha-glycerol-3-phosphate dehydrogenase 1 (GPD1)	default	inside		Amount	0		FALSE	FALSE	FALSE
GENE	s2048	AKT1 gene	default	inside		Amount	0		FALSE	FALSE	FALSE
PROTEIN	s886	RAC-alpha serine/threonine-protein kinase	default	inside		Amount	0		FALSE	FALSE	FALSE
PROTEIN	s2049	Sec7 domain	default	inside		Amount	0		FALSE	FALSE	FALSE
PROTEIN	s2050	human protein ARNO	default	inside		Amount	0		FALSE	FALSE	FALSE
RNA	s2051	STX5 mRNA	default	inside		Amount	0		FALSE	FALSE	FALSE
PROTEIN	s2052	Stx5L	default	inside		Amount	0		FALSE	FALSE	FALSE
PROTEIN	s2053	Stx5S	default	inside		Amount	0		FALSE	FALSE	FALSE
PROTEIN	s2054	Replication factor C (RFC)	default	inside		Amount	0		FALSE	FALSE	FALSE
PROTEIN	s2055	sliding clamp of DNA	default	inside		Amount	0		FALSE	FALSE	FALSE
SIMPLE_MOLECULE	s2056	ADP	default	inside		Amount	0		FALSE	FALSE	FALSE
PROTEIN	s2057	ADP-ribosylation factor-like protein,	default	inside		Amount	0		FALSE	FALSE	FALSE
PHENOTYPE	s2058	regulating vesicular trafficking	default	inside		Amount	0		FALSE	FALSE	FALSE
PROTEIN	s2059	rpS6	default	inside		Amount	0		FALSE	FALSE	FALSE
PROTEIN	s2060	s2	default	inside		Amount	0		FALSE	FALSE	FALSE
PHENOTYPE	s2061	stimuli	default	inside		Amount	0		FALSE	FALSE	FALSE
PROTEIN	s2062	Mtr4	default	inside		Amount	0		FALSE	FALSE	FALSE
PROTEIN	s2063	adaptor proteins	default	inside		Amount	0		FALSE	FALSE	FALSE
RNA	s2064	unique RNA substrates	default	inside		Amount	0		FALSE	FALSE	FALSE
GENE	s2065	Nop53	default	inside		Amount	0		FALSE	FALSE	FALSE
PROTEIN	s2066	PICT1	default	inside		Amount	0		FALSE	FALSE	FALSE
PHENOTYPE	s2067	homolog	default	inside		Amount	0		FALSE	FALSE	FALSE
PROTEIN	s2068	Utp18	default	inside		Amount	0		FALSE	FALSE	FALSE
RNA	s2069	cleaved rRNA fragments	default	inside		Amount	0		FALSE	FALSE	FALSE
PHENOTYPE	s2070	exosome degradation	default	inside		Amount	0		FALSE	FALSE	FALSE
GENE	s2071	Prs gene	default	inside		Amount	0		FALSE	FALSE	FALSE
UNKNOWN	s2072	ribose-5-phosphate	default	inside		Amount	0		FALSE	FALSE	FALSE
PHENOTYPE	s2073	cellular metabolism	default	inside		Amount	0		FALSE	FALSE	FALSE
SIMPLE_MOLECULE	s2074	5-phosphoribosyl-?-1-pyrophosphate	default	inside		Amount	0		FALSE	FALSE	FALSE
PROTEIN	s2075	gp85	c109	inside		Amount	0		FALSE	FALSE	FALSE
GENE	s2076	ts-like genes	c109	inside		Amount	0		FALSE	FALSE	FALSE
PHENOTYPE	s2077	invasion in mammalian cells	default	inside		Amount	0		FALSE	FALSE	FALSE
GENE	s2078	TcPTP1	c109	inside		Amount	0		FALSE	FALSE	FALSE
PHENOTYPE	s2079	differentiation	c109	inside		Amount	0		FALSE	FALSE	FALSE
PHENOTYPE	s2080	infectivity	c109	inside		Amount	0		FALSE	FALSE	FALSE
SIMPLE_MOLECULE	s2081	UDP-GlcNAc	default	inside		Amount	0		FALSE	FALSE	FALSE
SIMPLE_MOLECULE	s2082	polyphosphate	default	inside		Amount	0		FALSE	FALSE	FALSE
SIMPLE_MOLECULE	s2083	UMP	default	inside		Amount	0		FALSE	FALSE	FALSE
SIMPLE_MOLECULE	s2084	GlcNAc	default	inside		Amount	0		FALSE	FALSE	FALSE
PROTEIN	s2085	NahK	default	inside		Amount	0		FALSE	FALSE	FALSE
PROTEIN	s2086	GalU	default	inside		Amount	0		FALSE	FALSE	FALSE
PROTEIN	s2087	URA6	default	inside		Amount	0		FALSE	FALSE	FALSE
PROTEIN	s2088	PPK3	default	inside		Amount	0		FALSE	FALSE	FALSE
PROTEIN	s2089	PmPpA	default	inside		Amount	0		FALSE	FALSE	FALSE
GENE	s2090	PNKP	default	inside		Amount	0		FALSE	FALSE	FALSE
PROTEIN	s2091	DNA-specific kinase	default	inside		Amount	0		FALSE	FALSE	FALSE
PHENOTYPE	s2092	first gene	default	inside		Amount	0		FALSE	FALSE	FALSE
GENE	s1018	TcCRT	c109	inside		Amount	0		FALSE	FALSE	FALSE
PROTEIN	s2093	L-Ficolin	default	inside		Amount	0		FALSE	FALSE	FALSE
PHENOTYPE	s2094	lectin pathway	default	inside		Amount	0		FALSE	FALSE	FALSE
UNKNOWN	s2095	SCAP	default	inside		Amount	0		FALSE	FALSE	FALSE
PHENOTYPE	s2096	proteasomal degradation machinery	default	inside		Amount	0		FALSE	FALSE	FALSE
PROTEIN	s2097	TMEM115	default	inside		Amount	0		FALSE	FALSE	FALSE
GENE	s2098	CXXC	default	inside		Amount	0		FALSE	FALSE	FALSE
PROTEIN	s2099	Erv sulfhydryl oxidases	default	inside		Amount	0		FALSE	FALSE	FALSE
SIMPLE_MOLECULE	s2100	flavin	default	inside		Amount	0		FALSE	FALSE	FALSE
PROTEIN	s2101	PCI domain–containing proteins	default	inside		Amount	0		FALSE	FALSE	FALSE
GENE	s2102	Sem1	default	inside		Amount	0		FALSE	FALSE	FALSE
PROTEIN	s2103	TREX-2	default	inside		Amount	0		FALSE	FALSE	FALSE
RNA	s2104	transcripts	default	inside		Amount	0		FALSE	FALSE	FALSE
RNA	s2105	principal mRNA export factor,	default	inside		Amount	0		FALSE	FALSE	FALSE
SIMPLE_MOLECULE	s2106	Erythrose-4-phosphate	c109	inside		Amount	0		FALSE	FALSE	FALSE
SIMPLE_MOLECULE	s2107	6-phosphogluconate	c109	inside		Amount	0		FALSE	FALSE	FALSE
SIMPLE_MOLECULE	s2108	mannose-6-phosphate	c109	inside		Amount	0		FALSE	FALSE	FALSE
[truncated: 417 more rows]

## Sheet: Molecule class description
Class	Description	Link
PROTEIN	A connected series of amino acids that may have up to 20 different kinds of side chains; can exist in long fibrous or globular forms; component of macromolecules; forms enzymes and macromolecules active in cellular structure and biochemical processes.	https://www.nature.com/scitable/definition/protein-190/
PHENOTYPE	The term "phenotype" refers to the observable physical properties of an organism; these include the organism's appearance, development, and behavior. An organism's phenotype is determined by its genotype, which is the set of genes the organism carries, as well as by environmental influences upon these genes. Due to the influence of environmental factors, organisms with identical genotypes, such a…	https://www.nature.com/scitable/definition/phenotype-phenotypes-35/
SIMPLE_MOLECULE	An atom is the tiniest particle of an element that takes part in a chemical combination reaction. Atoms can combine in simple whole number ratios, held together by chemical bonds. When this happens, molecules are formed. When a few atoms combine and are held together by a covalent bond, simple molecules are formed. Therefore, simple molecules are a group of atoms held together by covalent bonds.	https://study.com/learn/lesson/simple-molecules-examples-overview.html#:~:text=chemical%20combination%20reaction.-,Simple%20molecules%20are%20a%20group%20of%20atoms%20held%20together%20by,molecules%2C%20polyatomic%20molecules%20or%20macromolecules.
GENE	A region of DNA (deoxyribonucleic acid) coding either for the messenger RNA encoding the amino acid sequence in a polypeptide chain or for a functional RNA molecule.	https://www.nature.com/scitable/definition/gene-29/
UNKNOWN	Biomolecules or compounds whose class is unknown	NA
DRUG	A substance that is used in the treatment of disease.	https://www.nature.com/scitable/definition/drug-101/
COMPLEX	Complexes could be referred to as complex structures, metabolic processes, or biomolecules such as carbohydrates, plasma membranes, endoplasmic reticulum, oxidative phosphorylation, and K100 acetylation
ION	An atom or group of atoms that has either lost one or more electrons, making it positively charged (a cation), or making it negatively charged (anion)	https://www.oxfordreference.com/display/10.1093/acref/9780199204632.001.0001/acref-9780199204632-e-2252?rskey=vjS0vV&result=2501
ANTISENSE_RNA	Antisense RNA molecule represents a unique type of DNA transcript that comprises 19–23 nucleotides and is complementary to mRNA.	https://www.ncbi.nlm.nih.gov/pmc/articles/PMC6194357/
RNA	Ribonucleic acid (RNA) is a linear molecule composed of four types of smaller molecules called ribonucleotide bases: adenine (A), cytosine (C), guanine (G), and uracil (U). RNA is often compared to a copy from a reference book, or a template, because it carries the same information as its DNA template but is not used for long-term storage.	https://www.nature.com/scitable/definition/ribonucleic-acid-45/
DEGRADED	The Degradation is used to express the amount of decomposition.	https://www.celldesigner.org/help/CDH_Edit_16.html
